# Supplementary material for: Formation Mechanisms for Phosphorene and SnIP
Source: Angew Chem Int Ed Engl. 2021 Feb 15;60(12):6816–23. doi: 10.1002/anie.202016257 (PMC7986658; doi:10.1002/anie.202016257)
Supplement: Supplementary file 2 — Supplementary [file ANIE-60-6816-s001.zip]

Archive with 28 entries (28 files):
- XI.LOG
- XI_473K.LOG
- XI_673K.LOG
- XI_873K.LOG
- XII.LOG
- XII_473K.LOG
- XII_673K.LOG
- XII_873K.LOG
- XIII.LOG
- XIII_473K.LOG
- XIII_673K.LOG
- XIII_873K.LOG
- XIV,XV.LOG
- XIV,XV_473K.LOG
- XIV,XV_673K.LOG
- XIV,XV_873K.LOG
- I.LOG
- I_473K.LOG
- I_673K.LOG
- I_873K.LOG
- II.LOG
- II_473K.LOG
- II_673K.LOG
- II_873K.LOG
- X.LOG
- X_473K.LOG
- X_673K.LOG
- X_873K.LOG
