# Supplementary material for: Formation Mechanisms for Phosphorene and SnIP
Source: Angew Chem Int Ed Engl. 2021 Feb 15;60(12):6816–23. doi: 10.1002/anie.202016257 (PMC7986658; doi:10.1002/anie.202016257)
Supplement: Supplementary file 2 — Supplementary [file ANIE-60-6816-s001.zip › XI.LOG]

 Entering Link 1 = C:\Gaussian\G09W\l1.exe PID=     11760.
  
 Copyright (c) 1988,1990,1992,1993,1995,1998,2003,2009,2015,
            Gaussian, Inc.  All Rights Reserved.
  
 This is part of the Gaussian(R) 09 program.  It is based on
 the Gaussian(R) 03 system (copyright 2003, Gaussian, Inc.),
 the Gaussian(R) 98 system (copyright 1998, Gaussian, Inc.),
 the Gaussian(R) 94 system (copyright 1995, Gaussian, Inc.),
 the Gaussian 92(TM) system (copyright 1992, Gaussian, Inc.),
 the Gaussian 90(TM) system (copyright 1990, Gaussian, Inc.),
 the Gaussian 88(TM) system (copyright 1988, Gaussian, Inc.),
 the Gaussian 86(TM) system (copyright 1986, Carnegie Mellon
 University), and the Gaussian 82(TM) system (copyright 1983,
 Carnegie Mellon University). Gaussian is a federally registered
 trademark of Gaussian, Inc.
  
 This software contains proprietary and confidential information,
 including trade secrets, belonging to Gaussian, Inc.
  
 This software is provided under written license and may be
 used, copied, transmitted, or stored only in accord with that
 written license.
  
 The following legend is applicable only to US Government
 contracts under FAR:
  
                    RESTRICTED RIGHTS LEGEND
  
 Use, reproduction and disclosure by the US Government is
 subject to restrictions as set forth in subparagraphs (a)
 and (c) of the Commercial Computer Software - Restricted
 Rights clause in FAR 52.227-19.
  
 Gaussian, Inc.
 340 Quinnipiac St., Bldg. 40, Wallingford CT 06492
  
  
 ---------------------------------------------------------------
 Warning -- This program may not be used in any manner that
 competes with the business of Gaussian, Inc. or will provide
 assistance to any competitor of Gaussian, Inc.  The licensee
 of this program is prohibited from giving any competitor of
 Gaussian, Inc. access to this program.  By using this program,
 the user acknowledges that Gaussian, Inc. is engaged in the
 business of creating and licensing software in the field of
 computational chemistry and represents and warrants to the
 licensee that it is not a competitor of Gaussian, Inc. and that
 it will not use this program in any manner prohibited above.
 ---------------------------------------------------------------
  

 Cite this work as:
 Gaussian 09, Revision E.01,
 M. J. Frisch, G. W. Trucks, H. B. Schlegel, G. E. Scuseria, 
 M. A. Robb, J. R. Cheeseman, G. Scalmani, V. Barone, B. Mennucci, 
 G. A. Petersson, H. Nakatsuji, M. Caricato, X. Li, H. P. Hratchian, 
 A. F. Izmaylov, J. Bloino, G. Zheng, J. L. Sonnenberg, M. Hada, 
 M. Ehara, K. Toyota, R. Fukuda, J. Hasegawa, M. Ishida, T. Nakajima, 
 Y. Honda, O. Kitao, H. Nakai, T. Vreven, J. A. Montgomery, Jr., 
 J. E. Peralta, F. Ogliaro, M. Bearpark, J. J. Heyd, E. Brothers, 
 K. N. Kudin, V. N. Staroverov, T. Keith, R. Kobayashi, J. Normand, 
 K. Raghavachari, A. Rendell, J. C. Burant, S. S. Iyengar, J. Tomasi, 
 M. Cossi, N. Rega, J. M. Millam, M. Klene, J. E. Knox, J. B. Cross, 
 V. Bakken, C. Adamo, J. Jaramillo, R. Gomperts, R. E. Stratmann, 
 O. Yazyev, A. J. Austin, R. Cammi, C. Pomelli, J. W. Ochterski, 
 R. L. Martin, K. Morokuma, V. G. Zakrzewski, G. A. Voth, 
 P. Salvador, J. J. Dannenberg, S. Dapprich, A. D. Daniels, 
 O. Farkas, J. B. Foresman, J. V. Ortiz, J. Cioslowski, 
 and D. J. Fox, Gaussian, Inc., Wallingford CT, 2013.
 
 ******************************************
 Gaussian 09:  EM64W-G09RevE.01 30-Nov-2015
                22-May-2019 
 ******************************************
 %lindaworkers=:2
 %nprocshared=8
 Will use up to    8 processors via shared memory.
 %chk=\\nas.ads.mwn.de\tuch\ac5\AK_Nilges\Markus\Gaussian\SnI2_P4\SNI2_P4dimerope
 n3.chk
 SetLPE:  input flags=""
 SetLPE:    new flags="-mp 2 -nodelist "DESKTOP-NVV5CK8" -opt "Tsnet.DESKTOP-NVV5CK8.speedfactor: 2""
 Will use up to    2 processors via Linda.
 -----------------------
 # opt=calcfc pbepbe/sdd
 -----------------------
 1/10=4,14=-1,18=20,19=15,26=3,38=1/1,3;
 2/9=110,12=2,17=6,18=5,40=1/2;
 3/5=17,6=7,11=2,16=1,25=1,30=1,71=2,74=1009,140=1/1,2,3;
 4//1;
 5/5=2,38=5/2;
 8/6=4,10=90,11=11/1;
 11/6=1,8=1,9=11,15=111,16=1/1,2,10;
 10/6=1,13=1/2;
 6/7=2,8=2,9=2,10=2,28=1/1;
 7/10=1,18=20,25=1/1,2,3,16;
 1/10=4,14=-1,18=20,19=15,26=3/3(2);
 2/9=110/2;
 99//99;
 2/9=110/2;
 3/5=17,6=7,11=2,16=1,25=1,30=1,71=1,74=1009/1,2,3;
 4/5=5,16=3,69=1/1;
 5/5=2,38=5/2;
 7//1,2,3,16;
 1/14=-1,18=20,19=15,26=3/3(-5);
 2/9=110/2;
 6/7=2,8=2,9=2,10=2,19=2,28=1/1;
 99/9=1/99;
 -------------------
 Title Card Required
 -------------------
 Symbolic Z-matrix:
 Charge =  0 Multiplicity = 1
 Sn                    4.15408   1.24312   0.55078 
 I                     4.32601  -2.69028   0.32036 
 I                     6.4779    2.42257   1.3642 
 P                     0.54138   0.63443   2.63682 
 P                     3.43209  -0.86792   1.56307 
 P                     0.65884  -0.86749  -0.44783 
 P                     1.33469  -0.97107   1.54621 
 Sn                   -3.25668  -1.09317  -0.67953 
 I                    -5.04894   2.29702  -1.88671 
 I                    -4.25226  -3.62865  -0.8612 
 P                    -1.44731   1.17961   2.27505 
 P                    -4.01843   1.12301  -0.09112 
 P                    -1.15775   0.0615   -0.97737 
 P                    -1.96367   1.58671   0.28991 
 

 GradGradGradGradGradGradGradGradGradGradGradGradGradGradGradGradGradGrad
 Berny optimization.
 Initialization pass.
                           ----------------------------
                           !    Initial Parameters    !
                           ! (Angstroms and Degrees)  !
 --------------------------                            --------------------------
 ! Name  Definition              Value          Derivative Info.                !
 --------------------------------------------------------------------------------
 ! R1    R(1,3)                  2.73           calculate D2E/DX2 analytically  !
 ! R2    R(1,5)                  2.45           calculate D2E/DX2 analytically  !
 ! R3    R(2,5)                  2.38           calculate D2E/DX2 analytically  !
 ! R4    R(4,7)                  2.0968         calculate D2E/DX2 analytically  !
 ! R5    R(4,11)                 2.0936         calculate D2E/DX2 analytically  !
 ! R6    R(5,7)                  2.1            calculate D2E/DX2 analytically  !
 ! R7    R(6,7)                  2.108          calculate D2E/DX2 analytically  !
 ! R8    R(6,13)                 2.108          calculate D2E/DX2 analytically  !
 ! R9    R(8,10)                 2.73           calculate D2E/DX2 analytically  !
 ! R10   R(8,12)                 2.4162         calculate D2E/DX2 analytically  !
 ! R11   R(8,13)                 2.414          calculate D2E/DX2 analytically  !
 ! R12   R(9,12)                 2.38           calculate D2E/DX2 analytically  !
 ! R13   R(11,14)                2.0912         calculate D2E/DX2 analytically  !
 ! R14   R(12,14)                2.1406         calculate D2E/DX2 analytically  !
 ! R15   R(13,14)                2.1405         calculate D2E/DX2 analytically  !
 ! A1    A(3,1,5)              120.0            calculate D2E/DX2 analytically  !
 ! A2    A(7,4,11)             117.9638         calculate D2E/DX2 analytically  !
 ! A3    A(1,5,2)              109.4712         calculate D2E/DX2 analytically  !
 ! A4    A(1,5,7)              109.4712         calculate D2E/DX2 analytically  !
 ! A5    A(2,5,7)              109.4712         calculate D2E/DX2 analytically  !
 ! A6    A(7,6,13)             122.3833         calculate D2E/DX2 analytically  !
 ! A7    A(4,7,5)              109.6392         calculate D2E/DX2 analytically  !
 ! A8    A(4,7,6)              109.4566         calculate D2E/DX2 analytically  !
 ! A9    A(5,7,6)              108.9893         calculate D2E/DX2 analytically  !
 ! A10   A(10,8,12)            138.8598         calculate D2E/DX2 analytically  !
 ! A11   A(10,8,13)            138.8607         calculate D2E/DX2 analytically  !
 ! A12   A(12,8,13)             82.267          calculate D2E/DX2 analytically  !
 ! A13   A(4,11,14)            116.6978         calculate D2E/DX2 analytically  !
 ! A14   A(8,12,9)             113.9053         calculate D2E/DX2 analytically  !
 ! A15   A(8,12,14)             86.5263         calculate D2E/DX2 analytically  !
 ! A16   A(9,12,14)            116.2989         calculate D2E/DX2 analytically  !
 ! A17   A(6,13,8)             120.4979         calculate D2E/DX2 analytically  !
 ! A18   A(6,13,14)            119.3251         calculate D2E/DX2 analytically  !
 ! A19   A(8,13,14)             86.5839         calculate D2E/DX2 analytically  !
 ! A20   A(11,14,12)           111.3347         calculate D2E/DX2 analytically  !
 ! A21   A(11,14,13)           109.2893         calculate D2E/DX2 analytically  !
 ! A22   A(12,14,13)            95.8355         calculate D2E/DX2 analytically  !
 ! D1    D(3,1,5,2)            -90.0            calculate D2E/DX2 analytically  !
 ! D2    D(3,1,5,7)            150.0            calculate D2E/DX2 analytically  !
 ! D3    D(11,4,7,5)           159.6072         calculate D2E/DX2 analytically  !
 ! D4    D(11,4,7,6)            40.1035         calculate D2E/DX2 analytically  !
 ! D5    D(7,4,11,14)          -54.1663         calculate D2E/DX2 analytically  !
 ! D6    D(1,5,7,4)            -59.895          calculate D2E/DX2 analytically  !
 ! D7    D(1,5,7,6)             59.895          calculate D2E/DX2 analytically  !
 ! D8    D(2,5,7,4)           -179.895          calculate D2E/DX2 analytically  !
 ! D9    D(2,5,7,6)            -60.105          calculate D2E/DX2 analytically  !
 ! D10   D(13,6,7,4)           -26.7184         calculate D2E/DX2 analytically  !
 ! D11   D(13,6,7,5)          -146.6213         calculate D2E/DX2 analytically  !
 ! D12   D(7,6,13,8)           -79.4472         calculate D2E/DX2 analytically  !
 ! D13   D(7,6,13,14)           25.122          calculate D2E/DX2 analytically  !
 ! D14   D(10,8,12,9)          -84.7389         calculate D2E/DX2 analytically  !
 ! D15   D(10,8,12,14)         157.9634         calculate D2E/DX2 analytically  !
 ! D16   D(13,8,12,9)           96.4627         calculate D2E/DX2 analytically  !
 ! D17   D(13,8,12,14)         -20.8349         calculate D2E/DX2 analytically  !
 ! D18   D(10,8,13,6)          -35.67           calculate D2E/DX2 analytically  !
 ! D19   D(10,8,13,14)        -157.9635         calculate D2E/DX2 analytically  !
 ! D20   D(12,8,13,6)          143.1284         calculate D2E/DX2 analytically  !
 ! D21   D(12,8,13,14)          20.8348         calculate D2E/DX2 analytically  !
 ! D22   D(4,11,14,12)         150.2798         calculate D2E/DX2 analytically  !
 ! D23   D(4,11,14,13)          45.6636         calculate D2E/DX2 analytically  !
 ! D24   D(8,12,14,11)         -89.8039         calculate D2E/DX2 analytically  !
 ! D25   D(8,12,14,13)          23.5499         calculate D2E/DX2 analytically  !
 ! D26   D(9,12,14,11)         155.1818         calculate D2E/DX2 analytically  !
 ! D27   D(9,12,14,13)         -91.4644         calculate D2E/DX2 analytically  !
 ! D28   D(6,13,14,11)         -31.8718         calculate D2E/DX2 analytically  !
 ! D29   D(6,13,14,12)        -146.9106         calculate D2E/DX2 analytically  !
 ! D30   D(8,13,14,11)          91.468          calculate D2E/DX2 analytically  !
 ! D31   D(8,13,14,12)         -23.5708         calculate D2E/DX2 analytically  !
 --------------------------------------------------------------------------------
 Trust Radius=3.00D-01 FncErr=1.00D-07 GrdErr=1.00D-06
 Number of steps in this run=     78 maximum allowed number of steps=    100.
 GradGradGradGradGradGradGradGradGradGradGradGradGradGradGradGradGradGrad

                          Input orientation:                          
 ---------------------------------------------------------------------
 Center     Atomic      Atomic             Coordinates (Angstroms)
 Number     Number       Type             X           Y           Z
 ---------------------------------------------------------------------
      1         50           0        4.154084    1.243117    0.550778
      2         53           0        4.326013   -2.690276    0.320357
      3         53           0        6.477902    2.422571    1.364201
      4         15           0        0.541376    0.634426    2.636823
      5         15           0        3.432085   -0.867923    1.563066
      6         15           0        0.658845   -0.867485   -0.447826
      7         15           0        1.334688   -0.971071    1.546206
      8         50           0       -3.256677   -1.093167   -0.679527
      9         53           0       -5.048938    2.297016   -1.886711
     10         53           0       -4.252264   -3.628655   -0.861204
     11         15           0       -1.447312    1.179611    2.275049
     12         15           0       -4.018433    1.123006   -0.091117
     13         15           0       -1.157753    0.061503   -0.977367
     14         15           0       -1.963671    1.586709    0.289909
 ---------------------------------------------------------------------
                    Distance matrix (angstroms):
                    1          2          3          4          5
     1  Sn   0.000000
     2  I    3.943886   0.000000
     3  I    2.730000   5.644593   0.000000
     4  P    4.215892   5.544649   6.329247   0.000000
     5  P    2.450000   2.380000   4.488196   3.430191   0.000000
     6  P    4.203397   4.166629   6.925990   3.432869   3.425572
     7  P    3.720551   3.661475   6.164624   2.096761   2.100000
     8  Sn   7.867099   7.813304  10.549847   5.329912   7.058293
     9  I    9.578500  10.845918  11.977155   7.380933   9.687391
    10  I    9.818072   8.709965  12.518236   7.306780   8.517508
    11  P    5.861124   7.219981   8.073637   2.093558   5.339273
    12  P    8.198566   9.183693  10.676136   5.335937   7.887353
    13  P    5.652171   6.271209   8.328313   4.034556   5.327686
    14  P    6.132946   7.606159   8.550610   3.562318   6.063030
                    6          7          8          9         10
     6  P    0.000000
     7  P    2.107998   0.000000
     8  Sn   3.928858   5.103864   0.000000
     9  I    6.683056   7.950848   4.020302   0.000000
    10  I    5.649242   6.638705   2.730000   6.066294   0.000000
    11  P    4.005065   3.591123   4.143530   5.616097   6.389308
    12  P    5.095706   5.976779   2.416179   2.380000   4.819335
    13  P    2.107951   3.694169   2.414012   4.578837   4.817340
    14  P    3.666730   4.358864   3.129442   3.842015   5.810572
                   11         12         13         14
    11  P    0.000000
    12  P    3.494654   0.000000
    13  P    3.451408   3.177376   0.000000
    14  P    2.091204   2.140619   2.140501   0.000000
 Stoichiometry    I4P8Sn2
 Framework group  C1[X(I4P8Sn2)]
 Deg. of freedom    36
 Full point group                 C1      NOp   1
 Largest Abelian subgroup         C1      NOp   1
 Largest concise Abelian subgroup C1      NOp   1
                         Standard orientation:                         
 ---------------------------------------------------------------------
 Center     Atomic      Atomic             Coordinates (Angstroms)
 Number     Number       Type             X           Y           Z
 ---------------------------------------------------------------------
      1         50           0       -4.092325   -0.892093   -0.407584
      2         53           0       -3.766330    3.034073   -0.589731
      3         53           0       -6.653401   -1.793875   -0.123712
      4         15           0       -0.955213   -0.693055    2.401803
      5         15           0       -3.366082    1.126412    0.775930
      6         15           0       -0.249586    0.799576   -0.607970
      7         15           0       -1.314312    0.988278    1.201562
      8         50           0        3.626689    0.573769   -0.008445
      9         53           0        5.238334   -3.004575   -0.880729
     10         53           0        4.918135    2.977577    0.073867
     11         15           0        0.990434   -1.464207    2.454411
     12         15           0        3.991982   -1.712674    0.681960
     13         15           0        1.520953   -0.333806   -0.763191
     14         15           0        1.864139   -1.936088    0.614002
 ---------------------------------------------------------------------
 Rotational constants (GHZ):      0.1009103      0.0262120      0.0219794
 Standard basis: SDD (6D, 10F)
 There are   204 symmetry adapted cartesian basis functions of A   symmetry.
 There are   204 symmetry adapted basis functions of A   symmetry.
   204 basis functions,   396 primitive gaussians,   204 cartesian basis functions
    78 alpha electrons       78 beta electrons
       nuclear repulsion energy      1511.5380040692 Hartrees.


 Warning!  P  atom    5 may be hypervalent but has no d functions.
 Warning!  P  atom    7 may be hypervalent but has no d functions.
 Warning!  P  atom   12 may be hypervalent but has no d functions.
 Warning!  P  atom   13 may be hypervalent but has no d functions.
 Warning!  P  atom   14 may be hypervalent but has no d functions.


 NAtoms=   14 NActive=   14 NUniq=   14 SFac= 1.00D+00 NAtFMM=   60 NAOKFM=F Big=F
 Integral buffers will be    131072 words long.
 Raffenetti 2 integral format.
 Two-electron integral symmetry is turned on.
 One-electron integrals computed using PRISM.
   1 Symmetry operations used in ECPInt.
 ECPInt:  NShTT=    5886 NPrTT=   22774 LenC2=    5052 LenP2D=   12917.
 LDataN:  DoStor=T MaxTD1= 5 Len=  102
 NBasis=   204 RedAO= T EigKep=  7.00D-03  NBF=   204
 NBsUse=   204 1.00D-06 EigRej= -1.00D+00 NBFU=   204
 Defaulting to unpruned grid for atomic number  50.
 Defaulting to unpruned grid for atomic number  53.
 Defaulting to unpruned grid for atomic number  53.
 Defaulting to unpruned grid for atomic number  50.
 ExpMin= 3.26D-02 ExpMax= 3.06D+04 ExpMxC= 4.68D+03 IAcc=3 IRadAn=         5 AccDes= 0.00D+00
 Harris functional with IExCor= 1009 and IRadAn=       5 diagonalized for initial guess.
 HarFok:  IExCor= 1009 AccDes= 0.00D+00 IRadAn=         5 IDoV= 1 UseB2=F ITyADJ=14
 ICtDFT=  3500011 ScaDFX=  1.000000  1.000000  1.000000  1.000000
 Defaulting to unpruned grid for atomic number  50.
 Defaulting to unpruned grid for atomic number  50.
 Defaulting to unpruned grid for atomic number  50.
 Defaulting to unpruned grid for atomic number  50.
 Defaulting to unpruned grid for atomic number  50.
 Defaulting to unpruned grid for atomic number  50.
 Defaulting to unpruned grid for atomic number  50.
 Defaulting to unpruned grid for atomic number  50.
 FoFCou: FMM=F IPFlag=           0 FMFlag=      100000 FMFlg1=           0
         NFxFlg=           0 DoJE=T BraDBF=F KetDBF=T FulRan=T
         wScrn=  0.000000 ICntrl=     500 IOpCl=  0 I1Cent=   200000004 NGrid=           0
         NMat0=    1 NMatS0=      1 NMatT0=    0 NMatD0=    1 NMtDS0=    0 NMtDT0=    0
 Petite list used in FoFCou.
 Requested convergence on RMS density matrix=1.00D-08 within 128 cycles.
 Requested convergence on MAX density matrix=1.00D-06.
 Requested convergence on             energy=1.00D-06.
 No special actions if energy rises.
 Defaulting to unpruned grid for atomic number  50.
 Defaulting to unpruned grid for atomic number  50.
 Defaulting to unpruned grid for atomic number  50.
 Defaulting to unpruned grid for atomic number  50.
 Defaulting to unpruned grid for atomic number  50.
 Defaulting to unpruned grid for atomic number  50.
 Defaulting to unpruned grid for atomic number  50.
 Defaulting to unpruned grid for atomic number  50.
 EnCoef did     4 forward-backward iterations
 EnCoef did     2 forward-backward iterations
 EnCoef did   100 forward-backward iterations
 EnCoef did     5 forward-backward iterations
 EnCoef did     5 forward-backward iterations
 Restarting incremental Fock formation.
 SCF Done:  E(RPBE-PBE) =  -2781.75195923     A.U. after   24 cycles
            NFock= 24  Conv=0.47D-08     -V/T= 2.0153
 Range of M.O.s used for correlation:     1   204
 NBasis=   204 NAE=    78 NBE=    78 NFC=     0 NFV=     0
 NROrb=    204 NOA=    78 NOB=    78 NVA=   126 NVB=   126

 **** Warning!!: The smallest alpha delta epsilon is  0.44907684D-02

   1 Symmetry operations used in ECPInt.
 ECPInt:  NShTT=    5886 NPrTT=   22774 LenC2=    5052 LenP2D=   12917.
 LDataN:  DoStor=T MaxTD1= 6 Len=  172
 Number of processors reduced to   5 by ecpmxn.
 Symmetrizing basis deriv contribution to polar:
 IMax=3 JMax=2 DiffMx= 0.00D+00
 G2DrvN: will do    15 centers at a time, making    1 passes.
 Calling FoFCou, ICntrl=  3507 FMM=F I1Cent=   0 AccDes= 0.00D+00.
 Defaulting to unpruned grid for atomic number  50.
 Defaulting to unpruned grid for atomic number  50.
 Defaulting to unpruned grid for atomic number  50.
 Defaulting to unpruned grid for atomic number  50.
 Defaulting to unpruned grid for atomic number  50.
 Defaulting to unpruned grid for atomic number  50.
 Defaulting to unpruned grid for atomic number  50.
 Defaulting to unpruned grid for atomic number  50.
 End of G2Drv F.D. properties file   721 does not exist.
 End of G2Drv F.D. properties file   722 does not exist.
 End of G2Drv F.D. properties file   788 does not exist.
          IDoAtm=11111111111111
          Differentiating once with respect to nuclear coordinates.
 Defaulting to unpruned grid for atomic number  53.
 Defaulting to unpruned grid for atomic number  53.
 Defaulting to unpruned grid for atomic number  50.
 Defaulting to unpruned grid for atomic number  50.
 Defaulting to unpruned grid for atomic number  50.
 Defaulting to unpruned grid for atomic number  50.
 Defaulting to unpruned grid for atomic number  50.
 Defaulting to unpruned grid for atomic number  50.
 Defaulting to unpruned grid for atomic number  50.
 Defaulting to unpruned grid for atomic number  50.
 Defaulting to unpruned grid for atomic number  50.
 Defaulting to unpruned grid for atomic number  50.
          There are    45 degrees of freedom in the 1st order CPHF.  IDoFFX=6 NUNeed=     0.
     39 vectors produced by pass  0 Test12= 2.18D-14 2.22D-09 XBig12= 3.85D-01 4.70D-01.
 AX will form    39 AO Fock derivatives at one time.
     39 vectors produced by pass  1 Test12= 2.18D-14 2.22D-09 XBig12= 8.83D-01 2.54D-01.
     39 vectors produced by pass  2 Test12= 2.18D-14 2.22D-09 XBig12= 1.84D-02 1.75D-02.
     39 vectors produced by pass  3 Test12= 2.18D-14 2.22D-09 XBig12= 1.07D-04 1.48D-03.
     39 vectors produced by pass  4 Test12= 2.18D-14 2.22D-09 XBig12= 2.18D-07 5.07D-05.
     38 vectors produced by pass  5 Test12= 2.18D-14 2.22D-09 XBig12= 2.30D-10 1.83D-06.
      4 vectors produced by pass  6 Test12= 2.18D-14 2.22D-09 XBig12= 9.28D-14 2.96D-08.
 InvSVY:  IOpt=1 It=  1 EMax= 2.66D-15
 Solved reduced A of dimension   237 with    39 vectors.
 End of Minotr F.D. properties file   721 does not exist.
 End of Minotr F.D. properties file   722 does not exist.
 End of Minotr F.D. properties file   788 does not exist.

 **********************************************************************

            Population analysis using the SCF density.

 **********************************************************************

 Orbital symmetries:
       Occupied  (A) (A) (A) (A) (A) (A) (A) (A) (A) (A) (A) (A)
                 (A) (A) (A) (A) (A) (A) (A) (A) (A) (A) (A) (A)
                 (A) (A) (A) (A) (A) (A) (A) (A) (A) (A) (A) (A)
                 (A) (A) (A) (A) (A) (A) (A) (A) (A) (A) (A) (A)
                 (A) (A) (A) (A) (A) (A) (A) (A) (A) (A) (A) (A)
                 (A) (A) (A) (A) (A) (A) (A) (A) (A) (A) (A) (A)
                 (A) (A) (A) (A) (A) (A)
       Virtual   (A) (A) (A) (A) (A) (A) (A) (A) (A) (A) (A) (A)
                 (A) (A) (A) (A) (A) (A) (A) (A) (A) (A) (A) (A)
                 (A) (A) (A) (A) (A) (A) (A) (A) (A) (A) (A) (A)
                 (A) (A) (A) (A) (A) (A) (A) (A) (A) (A) (A) (A)
                 (A) (A) (A) (A) (A) (A) (A) (A) (A) (A) (A) (A)
                 (A) (A) (A) (A) (A) (A) (A) (A) (A) (A) (A) (A)
                 (A) (A) (A) (A) (A) (A) (A) (A) (A) (A) (A) (A)
                 (A) (A) (A) (A) (A) (A) (A) (A) (A) (A) (A) (A)
                 (A) (A) (A) (A) (A) (A) (A) (A) (A) (A) (A) (A)
                 (A) (A) (A) (A) (A) (A) (A) (A) (A) (A) (A) (A)
                 (A) (A) (A) (A) (A) (A)
 The electronic state is 1-A.
 Alpha  occ. eigenvalues --  -76.41058 -76.40931 -76.40729 -76.40655 -76.39535
 Alpha  occ. eigenvalues --  -76.39080 -76.37417 -76.36198  -6.39602  -6.39434
 Alpha  occ. eigenvalues --   -6.39406  -6.39085  -6.38001  -6.37189  -6.35674
 Alpha  occ. eigenvalues --   -6.34449  -4.61329  -4.61278  -4.61221  -4.61097
 Alpha  occ. eigenvalues --   -4.60990  -4.60943  -4.60851  -4.60641  -4.60586
 Alpha  occ. eigenvalues --   -4.60509  -4.60322  -4.60178  -4.59933  -4.59610
 Alpha  occ. eigenvalues --   -4.59016  -4.58816  -4.58580  -4.58378  -4.57594
 Alpha  occ. eigenvalues --   -4.57074  -4.56737  -4.56445  -4.55725  -4.55538
 Alpha  occ. eigenvalues --   -0.76836  -0.74261  -0.70993  -0.69372  -0.67253
 Alpha  occ. eigenvalues --   -0.66429  -0.65288  -0.62740  -0.58706  -0.56488
 Alpha  occ. eigenvalues --   -0.53170  -0.49174  -0.45995  -0.42584  -0.41489
 Alpha  occ. eigenvalues --   -0.39611  -0.37867  -0.37180  -0.35311  -0.33329
 Alpha  occ. eigenvalues --   -0.32037  -0.31292  -0.30074  -0.29598  -0.28596
 Alpha  occ. eigenvalues --   -0.28340  -0.27865  -0.27578  -0.27234  -0.26785
 Alpha  occ. eigenvalues --   -0.26568  -0.26117  -0.25099  -0.24827  -0.22793
 Alpha  occ. eigenvalues --   -0.21355  -0.20535  -0.19121
 Alpha virt. eigenvalues --   -0.18672  -0.16860  -0.16535  -0.14476  -0.13214
 Alpha virt. eigenvalues --   -0.12773  -0.10204  -0.09932  -0.08325  -0.07009
 Alpha virt. eigenvalues --   -0.05800  -0.03208  -0.02199  -0.01030   0.00850
 Alpha virt. eigenvalues --    0.01206   0.02021   0.02674   0.02896   0.03070
 Alpha virt. eigenvalues --    0.03412   0.03851   0.03881   0.04196   0.04434
 Alpha virt. eigenvalues --    0.04735   0.05070   0.05227   0.06141   0.08514
 Alpha virt. eigenvalues --    0.23094   0.30051   0.30367   0.31459   0.32833
 Alpha virt. eigenvalues --    0.33689   0.34121   0.35006   0.36323   0.37020
 Alpha virt. eigenvalues --    0.37730   0.38106   0.38666   0.39742   0.40696
 Alpha virt. eigenvalues --    0.40906   0.41519   0.42580   0.43480   0.43713
 Alpha virt. eigenvalues --    0.44222   0.45429   0.46212   0.46998   0.47875
 Alpha virt. eigenvalues --    0.49466   0.49738   0.52020   0.52575   0.54132
 Alpha virt. eigenvalues --    0.54614   0.56770   0.58722   0.60222   0.61302
 Alpha virt. eigenvalues --    0.65325   0.70320   0.72070   0.73091   0.73962
 Alpha virt. eigenvalues --    0.75062   0.75107   0.75559   0.75907   0.76522
 Alpha virt. eigenvalues --    0.77800   0.81613   0.84008   0.86141   0.89271
 Alpha virt. eigenvalues --    4.33673   4.38516   4.42174   4.43625   4.45048
 Alpha virt. eigenvalues --    4.50403   4.52671   4.53271   4.56285   4.59138
 Alpha virt. eigenvalues --    4.60990   4.62510   4.63351   4.63697   4.66088
 Alpha virt. eigenvalues --    4.67084   4.70285   4.72224   4.73171   4.82884
 Alpha virt. eigenvalues --    4.85028   4.86364   4.94078   5.04966   5.95513
 Alpha virt. eigenvalues --    6.14960   6.18131   6.24410   6.26745   6.37103
 Alpha virt. eigenvalues --    6.38453   6.43256  11.09398  11.56108  12.03558
 Alpha virt. eigenvalues --   12.95405  13.20421  13.59674 166.30193 166.48936
 Alpha virt. eigenvalues --  166.52010 166.61269 166.63014 166.73814 166.76524
 Alpha virt. eigenvalues --  166.82267
          Condensed to atoms (all electrons):
               1          2          3          4          5          6
     1  Sn   3.495138  -0.037852   0.057940   0.020774  -0.019718   0.016782
     2  I   -0.037852   6.945168  -0.000068   0.001792   0.042885   0.006902
     3  I    0.057940  -0.000068   7.140694   0.000501  -0.004043   0.000495
     4  P    0.020774   0.001792   0.000501  14.939705  -0.003627  -0.043379
     5  P   -0.019718   0.042885  -0.004043  -0.003627  15.473525  -0.086073
     6  P    0.016782   0.006902   0.000495  -0.043379  -0.086073  15.159994
     7  P   -0.026984  -0.059756   0.000278  -0.117481  -0.108978  -0.049777
     8  Sn   0.000047   0.000172   0.000002  -0.000027  -0.000255  -0.050014
     9  I    0.000015  -0.000002   0.000000  -0.000129   0.000009  -0.000393
    10  I   -0.000001  -0.000013   0.000000   0.000092   0.000091   0.004658
    11  P   -0.000955  -0.000044  -0.000011   0.169026   0.002179   0.002566
    12  P   -0.000008   0.000008   0.000000   0.002108   0.000000   0.006325
    13  P   -0.000821  -0.001181  -0.000022  -0.018542   0.003623   0.090146
    14  P    0.000214  -0.000029  -0.000010  -0.009921  -0.000018  -0.036120
               7          8          9         10         11         12
     1  Sn  -0.026984   0.000047   0.000015  -0.000001  -0.000955  -0.000008
     2  I   -0.059756   0.000172  -0.000002  -0.000013  -0.000044   0.000008
     3  I    0.000278   0.000002   0.000000   0.000000  -0.000011   0.000000
     4  P   -0.117481  -0.000027  -0.000129   0.000092   0.169026   0.002108
     5  P   -0.108978  -0.000255   0.000009   0.000091   0.002179   0.000000
     6  P   -0.049777  -0.050014  -0.000393   0.004658   0.002566   0.006325
     7  P   15.581313  -0.004319  -0.000022  -0.000196  -0.027064   0.000044
     8  Sn  -0.004319   3.515596  -0.035429   0.043520  -0.043549   0.007265
     9  I   -0.000022  -0.035429   6.952873   0.000042   0.000487   0.018286
    10  I   -0.000196   0.043520   0.000042   7.085230   0.002488   0.002065
    11  P   -0.027064  -0.043549   0.000487   0.002488  15.079365  -0.019402
    12  P    0.000044   0.007265   0.018286   0.002065  -0.019402  15.399420
    13  P   -0.005891   0.082680  -0.000622  -0.002101  -0.079241  -0.094209
    14  P   -0.014438  -0.118116  -0.043050   0.002341  -0.123244  -0.091615
              13         14
     1  Sn  -0.000821   0.000214
     2  I   -0.001181  -0.000029
     3  I   -0.000022  -0.000010
     4  P   -0.018542  -0.009921
     5  P    0.003623  -0.000018
     6  P    0.090146  -0.036120
     7  P   -0.005891  -0.014438
     8  Sn   0.082680  -0.118116
     9  I   -0.000622  -0.043050
    10  I   -0.002101   0.002341
    11  P   -0.079241  -0.123244
    12  P   -0.094209  -0.091615
    13  P   15.318024  -0.117738
    14  P   -0.117738  15.729251
 Mulliken charges:
               1
     1  Sn   0.495428
     2  I    0.102017
     3  I   -0.195757
     4  P    0.059108
     5  P   -0.299600
     6  P   -0.022112
     7  P   -0.166730
     8  Sn   0.602426
     9  I    0.107934
    10  I   -0.138215
    11  P    0.037399
    12  P   -0.230286
    13  P   -0.174104
    14  P   -0.177506
 Sum of Mulliken charges =   0.00000
 Mulliken charges with hydrogens summed into heavy atoms:
               1
     1  Sn   0.495428
     2  I    0.102017
     3  I   -0.195757
     4  P    0.059108
     5  P   -0.299600
     6  P   -0.022112
     7  P   -0.166730
     8  Sn   0.602426
     9  I    0.107934
    10  I   -0.138215
    11  P    0.037399
    12  P   -0.230286
    13  P   -0.174104
    14  P   -0.177506
 APT charges:
               1
     1  Sn   0.353553
     2  I   -0.088569
     3  I   -0.022800
     4  P   -0.218270
     5  P   -0.403874
     6  P   -0.032978
     7  P    0.294959
     8  Sn   0.500591
     9  I   -0.184607
    10  I    0.027659
    11  P   -0.033276
    12  P   -0.590777
    13  P    0.170043
    14  P    0.228348
 Sum of APT charges =   0.00000
 APT charges with hydrogens summed into heavy atoms:
               1
     1  Sn   0.353553
     2  I   -0.088569
     3  I   -0.022800
     4  P   -0.218270
     5  P   -0.403874
     6  P   -0.032978
     7  P    0.294959
     8  Sn   0.500591
     9  I   -0.184607
    10  I    0.027659
    11  P   -0.033276
    12  P   -0.590777
    13  P    0.170043
    14  P    0.228348
 Electronic spatial extent (au):  <R**2>=           7962.5337
 Charge=              0.0000 electrons
 Dipole moment (field-independent basis, Debye):
    X=              2.6550    Y=              0.7762    Z=             -2.6679  Tot=              3.8431
 Quadrupole moment (field-independent basis, Debye-Ang):
   XX=           -227.4858   YY=           -232.4860   ZZ=           -232.0890
   XY=             -1.4302   XZ=              1.6327   YZ=              3.2127
 Traceless Quadrupole moment (field-independent basis, Debye-Ang):
   XX=              3.2011   YY=             -1.7991   ZZ=             -1.4021
   XY=             -1.4302   XZ=              1.6327   YZ=              3.2127
 Octapole moment (field-independent basis, Debye-Ang**2):
  XXX=             79.5577  YYY=             88.2067  ZZZ=           -197.8812  XYY=            -20.0257
  XXY=             48.7767  XXZ=           -114.0527  XZZ=            -17.3686  YZZ=             35.0236
  YYZ=            -77.2545  XYZ=             28.8979
 Hexadecapole moment (field-independent basis, Debye-Ang**3):
 XXXX=         -20668.2794 YYYY=          -5189.8642 ZZZZ=          -1907.4233 XXXY=            159.8172
 XXXZ=            -19.0907 YYYX=            384.1871 YYYZ=            133.9357 ZZZX=             51.2373
 ZZZY=            185.2047 XXYY=          -4234.9656 XXZZ=          -3579.9134 YYZZ=          -1177.2196
 XXYZ=             81.8408 YYXZ=             -4.9234 ZZXY=            145.4666
 N-N= 1.511538004069D+03 E-N=-9.611739970474D+03  KE= 2.739825363949D+03
  Exact polarizability:   0.000   0.000   0.000   0.000   0.000   0.000
 Approx polarizability:5869.454 291.1621627.678-383.329-345.067 948.629
   1 Symmetry operations used in ECPInt.
 ECPInt:  NShTT=    5886 NPrTT=   22774 LenC2=    5052 LenP2D=   12917.
 LDataN:  DoStor=T MaxTD1= 7 Len=  274
 Calling FoFJK, ICntrl=    100547 FMM=F ISym2X=0 I1Cent= 0 IOpClX= 0 NMat=1 NMatS=1 NMatT=0.
 Defaulting to unpruned grid for atomic number  50.
 Defaulting to unpruned grid for atomic number  50.
 Defaulting to unpruned grid for atomic number  50.
 Defaulting to unpruned grid for atomic number  50.
 Defaulting to unpruned grid for atomic number  50.
 Defaulting to unpruned grid for atomic number  50.
 Defaulting to unpruned grid for atomic number  50.
 Defaulting to unpruned grid for atomic number  50.
 ***** Axes restored to original set *****
 -------------------------------------------------------------------
 Center     Atomic                   Forces (Hartrees/Bohr)
 Number     Number              X              Y              Z
 -------------------------------------------------------------------
      1       50          -0.019595138    0.040003206   -0.028944553
      2       53           0.019391652   -0.045079871   -0.026826475
      3       53           0.019425609    0.001686549    0.008811211
      4       15           0.016543049    0.035669235    0.054088041
      5       15           0.027013257    0.006116864    0.054086620
      6       15           0.019703980   -0.024236701   -0.073834573
      7       15          -0.022414770   -0.037793236    0.014903447
      8       50          -0.016016368   -0.048775898   -0.010467609
      9       53          -0.020608176    0.032743321   -0.041754359
     10       53          -0.007853918   -0.015468904   -0.001870013
     11       15          -0.017680933    0.010205329    0.064187649
     12       15          -0.051304213   -0.000159410    0.055974940
     13       15           0.045824207   -0.018904790   -0.042046941
     14       15           0.007571762    0.063994305   -0.026307387
 -------------------------------------------------------------------
 Cartesian Forces:  Max     0.073834573 RMS     0.034091517
 FormGI is forming the generalized inverse of G from B-inverse, IUseBI=4.

 GradGradGradGradGradGradGradGradGradGradGradGradGradGradGradGradGradGrad
 Berny optimization.
 Internal  Forces:  Max     0.072183935 RMS     0.026103264
 Search for a local minimum.
 Step number   1 out of a maximum of   78
 All quantities printed in internal units (Hartrees-Bohrs-Radians)
 Mixed Optimization -- RFO/linear search
 Second derivative matrix not updated -- analytic derivatives used.
 ITU=  0
     Eigenvalues ---   -0.04862  -0.02337  -0.01152  -0.00642  -0.00502
     Eigenvalues ---   -0.00322   0.00147   0.00187   0.01083   0.01276
     Eigenvalues ---    0.01646   0.02449   0.02780   0.02901   0.03880
     Eigenvalues ---    0.04954   0.05458   0.07350   0.08563   0.09678
     Eigenvalues ---    0.09922   0.10457   0.11664   0.12001   0.12741
     Eigenvalues ---    0.13563   0.14466   0.14594   0.15886   0.16285
     Eigenvalues ---    0.16786   0.17811   0.18044   0.18738   0.19453
     Eigenvalues ---    0.21384
 RFO step:  Lambda=-1.49046163D-01 EMin=-4.86224690D-02
 Linear search not attempted -- first point.
 Maximum step size (   0.300) exceeded in Quadratic search.
    -- Step size scaled by   0.293
 Iteration  1 RMS(Cart)=  0.18331042 RMS(Int)=  0.01134541
 Iteration  2 RMS(Cart)=  0.05299439 RMS(Int)=  0.00151790
 Iteration  3 RMS(Cart)=  0.00095681 RMS(Int)=  0.00130729
 Iteration  4 RMS(Cart)=  0.00000324 RMS(Int)=  0.00130729
 Iteration  5 RMS(Cart)=  0.00000003 RMS(Int)=  0.00130729
 Variable       Old X    -DE/DX   Delta X   Delta X   Delta X     New X
                                 (Linear)    (Quad)   (Total)
    R1        5.15895   0.01989   0.00000   0.01475   0.01475   5.17371
    R2        4.62983   0.04418   0.00000   0.05732   0.05732   4.68715
    R3        4.49755   0.05580   0.00000   0.05216   0.05216   4.54970
    R4        3.96230   0.06499   0.00000   0.05175   0.05190   4.01420
    R5        3.95625   0.03255   0.00000   0.03396   0.03398   3.99023
    R6        3.96842   0.04636   0.00000   0.04555   0.04555   4.01398
    R7        3.98354   0.06885   0.00000   0.05428   0.05445   4.03798
    R8        3.98345   0.03064   0.00000   0.03607   0.03606   4.01951
    R9        5.15895   0.01736   0.00000   0.01773   0.01773   5.17668
   R10        4.56592   0.05202   0.00000   0.05674   0.05681   4.62272
   R11        4.56182   0.04982   0.00000   0.03288   0.03284   4.59466
   R12        4.49755   0.05659   0.00000   0.04689   0.04689   4.54444
   R13        3.95180   0.06988   0.00000   0.05574   0.05558   4.00738
   R14        4.04518   0.05172   0.00000   0.04803   0.04804   4.09323
   R15        4.04496   0.07218   0.00000   0.06195   0.06175   4.10671
    A1        2.09440  -0.03820   0.00000  -0.01576  -0.01576   2.07863
    A2        2.05886  -0.01037   0.00000  -0.00720  -0.00694   2.05192
    A3        1.91063   0.01422   0.00000   0.05128   0.04399   1.95462
    A4        1.91063  -0.02086   0.00000  -0.21421  -0.21707   1.69356
    A5        1.91063  -0.00293   0.00000  -0.00863  -0.01048   1.90015
    A6        2.13599  -0.02714   0.00000  -0.03746  -0.03696   2.09903
    A7        1.91357  -0.01997   0.00000  -0.05390  -0.05427   1.85930
    A8        1.91038   0.02865   0.00000   0.02014   0.01904   1.92942
    A9        1.90222  -0.00762   0.00000  -0.03370  -0.03433   1.86789
   A10        2.42356  -0.00792   0.00000   0.01116   0.01118   2.43474
   A11        2.42358  -0.00057   0.00000  -0.01976  -0.01973   2.40384
   A12        1.43583   0.00853   0.00000   0.00851   0.00845   1.44428
   A13        2.03676  -0.00579   0.00000  -0.02345  -0.02360   2.01316
   A14        1.98802  -0.00091   0.00000  -0.02270  -0.02271   1.96532
   A15        1.51017  -0.00146   0.00000  -0.00111  -0.00122   1.50895
   A16        2.02980  -0.00920   0.00000  -0.01060  -0.01080   2.01900
   A17        2.10308   0.00828   0.00000  -0.00156  -0.00149   2.10160
   A18        2.08262   0.00722   0.00000   0.01264   0.01258   2.09520
   A19        1.51117  -0.00515   0.00000   0.00162   0.00153   1.51270
   A20        1.94316  -0.00435   0.00000  -0.02231  -0.02220   1.92095
   A21        1.90746   0.01005   0.00000   0.01038   0.01018   1.91764
   A22        1.67264   0.00161   0.00000   0.00243   0.00248   1.67512
    D1       -1.57080   0.00229   0.00000  -0.05061  -0.05078  -1.62157
    D2        2.61799   0.00995   0.00000   0.05973   0.05990   2.67789
    D3        2.78567   0.00010   0.00000  -0.01604  -0.01609   2.76958
    D4        0.69994   0.00409   0.00000   0.04567   0.04619   0.74613
    D5       -0.94538   0.01532   0.00000  -0.01680  -0.01679  -0.96217
    D6       -1.04537  -0.00674   0.00000   0.02125   0.02363  -1.02173
    D7        1.04537   0.01158   0.00000  -0.00705  -0.00276   1.04261
    D8       -3.13976  -0.00959   0.00000   0.09491   0.09061  -3.04915
    D9       -1.04903   0.00873   0.00000   0.06660   0.06422  -0.98481
   D10       -0.46632  -0.00503   0.00000  -0.02850  -0.02863  -0.49495
   D11       -2.55903   0.00673   0.00000   0.04550   0.04598  -2.51304
   D12       -1.38661  -0.00304   0.00000  -0.00033  -0.00019  -1.38680
   D13        0.43846   0.00140   0.00000   0.01028   0.01037   0.44883
   D14       -1.47897  -0.00615   0.00000  -0.00851  -0.00851  -1.48748
   D15        2.75698   0.00485   0.00000   0.00737   0.00729   2.76427
   D16        1.68359  -0.00843   0.00000  -0.00390  -0.00371   1.67988
   D17       -0.36364   0.00256   0.00000   0.01198   0.01208  -0.35155
   D18       -0.62256   0.00124   0.00000   0.00627   0.00619  -0.61637
   D19       -2.75698  -0.00652   0.00000  -0.00948  -0.00947  -2.76645
   D20        2.49806   0.00335   0.00000   0.00240   0.00229   2.50035
   D21        0.36364  -0.00441   0.00000  -0.01335  -0.01337   0.35027
   D22        2.62288   0.00070   0.00000  -0.00081  -0.00104   2.62184
   D23        0.79698  -0.00414   0.00000   0.00156   0.00149   0.79847
   D24       -1.56737  -0.01607   0.00000  -0.02305  -0.02281  -1.59019
   D25        0.41102  -0.00538   0.00000  -0.01664  -0.01659   0.39443
   D26        2.70843  -0.01278   0.00000   0.00485   0.00495   2.71338
   D27       -1.59636  -0.00209   0.00000   0.01126   0.01117  -1.58519
   D28       -0.55627  -0.00491   0.00000  -0.00900  -0.00901  -0.56528
   D29       -2.56407  -0.00362   0.00000   0.01151   0.01145  -2.55263
   D30        1.59642   0.00379   0.00000  -0.00606  -0.00595   1.59047
   D31       -0.41139   0.00508   0.00000   0.01445   0.01451  -0.39688
         Item               Value     Threshold  Converged?
 Maximum Force            0.072184     0.000450     NO 
 RMS     Force            0.026103     0.000300     NO 
 Maximum Displacement     1.112618     0.001800     NO 
 RMS     Displacement     0.232919     0.001200     NO 
 Predicted change in Energy=-4.419454D-02
 GradGradGradGradGradGradGradGradGradGradGradGradGradGradGradGradGradGrad

                          Input orientation:                          
 ---------------------------------------------------------------------
 Center     Atomic      Atomic             Coordinates (Angstroms)
 Number     Number       Type             X           Y           Z
 ---------------------------------------------------------------------
      1         50           0        3.682558    1.195684    0.576160
      2         53           0        4.356613   -2.789546    0.285273
      3         53           0        5.889130    2.728251    1.103295
      4         15           0        0.642775    0.562230    2.703885
      5         15           0        3.468843   -1.024496    1.661137
      6         15           0        0.748775   -1.014763   -0.421241
      7         15           0        1.347521   -1.127644    1.626859
      8         50           0       -3.200925   -1.040668   -0.688005
      9         53           0       -4.843697    2.429391   -1.932777
     10         53           0       -4.272273   -3.552855   -0.900966
     11         15           0       -1.334665    1.202729    2.332275
     12         15           0       -3.885689    1.228411   -0.082641
     13         15           0       -1.029735    0.018608   -0.962831
     14         15           0       -1.789286    1.614050    0.302214
 ---------------------------------------------------------------------
                    Distance matrix (angstroms):
                    1          2          3          4          5
     1  Sn   0.000000
     2  I    4.052286   0.000000
     3  I    2.737808   5.784794   0.000000
     4  P    3.764141   5.556679   5.897269   0.000000
     5  P    2.480333   2.407600   4.500232   3.404656   0.000000
     6  P    3.806307   4.082342   6.538931   3.502079   3.425663
     7  P    3.457488   3.690042   5.980657   2.124223   2.124105
     8  Sn   7.347226   7.818071  10.002130   5.371055   7.071388
     9  I    8.972949  10.807532  11.157985   7.422014   9.692465
    10  I    9.381357   8.743425  12.112946   7.354357   8.537086
    11  P    5.315687   7.247008   7.484707   2.111541   5.337101
    12  P    7.596937   9.176866   9.960073   5.358685   7.887046
    13  P    5.095068   6.201310   7.712441   4.066648   5.311354
    14  P    5.494647   7.560689   7.800080   3.576209   6.037923
                    6          7          8          9         10
     6  P    0.000000
     7  P    2.136810   0.000000
     8  Sn   3.958783   5.104363   0.000000
     9  I    6.739634   7.978388   4.036021   0.000000
    10  I    5.646500   6.622207   2.739383   6.097411   0.000000
    11  P    4.103638   3.622481   4.199743   5.657620   6.457473
    12  P    5.159916   5.988311   2.446239   2.404815   4.866169
    13  P    2.127034   3.697531   2.431390   4.615081   4.824233
    14  P    3.725023   4.371627   3.165563   3.871614   5.857455
                   11         12         13         14
    11  P    0.000000
    12  P    3.512862   0.000000
    13  P    3.514662   3.224101   0.000000
    14  P    2.120616   2.166042   2.173176   0.000000
 Stoichiometry    I4P8Sn2
 Framework group  C1[X(I4P8Sn2)]
 Deg. of freedom    36
 Full point group                 C1      NOp   1
 Largest Abelian subgroup         C1      NOp   1
 Largest concise Abelian subgroup C1      NOp   1
                         Standard orientation:                         
 ---------------------------------------------------------------------
 Center     Atomic      Atomic             Coordinates (Angstroms)
 Number     Number       Type             X           Y           Z
 ---------------------------------------------------------------------
      1         50           0       -3.699380   -0.863254   -0.268070
      2         53           0       -3.845994    3.166092   -0.672912
      3         53           0       -6.124630   -2.133249   -0.238571
      4         15           0       -1.136756   -0.530617    2.468912
      5         15           0       -3.477422    1.339064    0.851117
      6         15           0       -0.391820    0.991637   -0.595786
      7         15           0       -1.400380    1.206923    1.275688
      8         50           0        3.500509    0.576826   -0.004461
      9         53           0        4.974592   -3.075233   -0.887075
     10         53           0        4.866152    2.951222    0.034068
     11         15           0        0.790189   -1.391974    2.528489
     12         15           0        3.781478   -1.742618    0.720330
     13         15           0        1.334801   -0.241259   -0.747499
     14         15           0        1.621724   -1.887603    0.641716
 ---------------------------------------------------------------------
 Rotational constants (GHZ):      0.0940027      0.0287004      0.0233887
 Standard basis: SDD (6D, 10F)
 There are   204 symmetry adapted cartesian basis functions of A   symmetry.
 There are   204 symmetry adapted basis functions of A   symmetry.
   204 basis functions,   396 primitive gaussians,   204 cartesian basis functions
    78 alpha electrons       78 beta electrons
       nuclear repulsion energy      1508.4903868170 Hartrees.


 Warning!  P  atom    7 may be hypervalent but has no d functions.
 Warning!  P  atom   13 may be hypervalent but has no d functions.
 Warning!  P  atom   14 may be hypervalent but has no d functions.


 NAtoms=   14 NActive=   14 NUniq=   14 SFac= 1.00D+00 NAtFMM=   60 NAOKFM=F Big=F
 Integral buffers will be    131072 words long.
 Raffenetti 2 integral format.
 Two-electron integral symmetry is turned on.
 One-electron integrals computed using PRISM.
   1 Symmetry operations used in ECPInt.
 ECPInt:  NShTT=    5886 NPrTT=   22774 LenC2=    5060 LenP2D=   12983.
 LDataN:  DoStor=T MaxTD1= 5 Len=  102
 NBasis=   204 RedAO= T EigKep=  7.32D-03  NBF=   204
 NBsUse=   204 1.00D-06 EigRej= -1.00D+00 NBFU=   204
 Defaulting to unpruned grid for atomic number  50.
 Defaulting to unpruned grid for atomic number  53.
 Defaulting to unpruned grid for atomic number  53.
 Defaulting to unpruned grid for atomic number  50.
 Initial guess from the checkpoint file:  "\\nas.ads.mwn.de\tuch\ac5\AK_Nilges\Markus\Gaussian\SnI2_P4\SNI2_P4dimeropen3.chk"
 B after Tr=     0.000000    0.000000    0.000000
         Rot=    0.999968    0.006406    0.001921   -0.004342 Ang=   0.91 deg.
 ExpMin= 3.26D-02 ExpMax= 3.06D+04 ExpMxC= 4.68D+03 IAcc=3 IRadAn=         5 AccDes= 0.00D+00
 Harris functional with IExCor= 1009 and IRadAn=       5 diagonalized for initial guess.
 HarFok:  IExCor= 1009 AccDes= 0.00D+00 IRadAn=         5 IDoV= 1 UseB2=F ITyADJ=14
 ICtDFT=  3500011 ScaDFX=  1.000000  1.000000  1.000000  1.000000
 Defaulting to unpruned grid for atomic number  50.
 Defaulting to unpruned grid for atomic number  50.
 Defaulting to unpruned grid for atomic number  50.
 Defaulting to unpruned grid for atomic number  50.
 Defaulting to unpruned grid for atomic number  50.
 Defaulting to unpruned grid for atomic number  50.
 Defaulting to unpruned grid for atomic number  50.
 Defaulting to unpruned grid for atomic number  50.
 FoFCou: FMM=F IPFlag=           0 FMFlag=      100000 FMFlg1=           0
         NFxFlg=           0 DoJE=T BraDBF=F KetDBF=T FulRan=T
         wScrn=  0.000000 ICntrl=     500 IOpCl=  0 I1Cent=   200000004 NGrid=           0
         NMat0=    1 NMatS0=      1 NMatT0=    0 NMatD0=    1 NMtDS0=    0 NMtDT0=    0
 Petite list used in FoFCou.
 Requested convergence on RMS density matrix=1.00D-08 within 128 cycles.
 Requested convergence on MAX density matrix=1.00D-06.
 Requested convergence on             energy=1.00D-06.
 No special actions if energy rises.
 Defaulting to unpruned grid for atomic number  50.
 Defaulting to unpruned grid for atomic number  50.
 Defaulting to unpruned grid for atomic number  50.
 Defaulting to unpruned grid for atomic number  50.
 Defaulting to unpruned grid for atomic number  50.
 Defaulting to unpruned grid for atomic number  50.
 Defaulting to unpruned grid for atomic number  50.
 Defaulting to unpruned grid for atomic number  50.
 EnCoef did     6 forward-backward iterations
 EnCoef did     3 forward-backward iterations
 EnCoef did    10 forward-backward iterations
 EnCoef did    14 forward-backward iterations
 EnCoef did     1 forward-backward iterations
 SCF Done:  E(RPBE-PBE) =  -2781.79650973     A.U. after   19 cycles
            NFock= 19  Conv=0.81D-08     -V/T= 2.0155
   1 Symmetry operations used in ECPInt.
 ECPInt:  NShTT=    5886 NPrTT=   22774 LenC2=    5060 LenP2D=   12983.
 LDataN:  DoStor=T MaxTD1= 6 Len=  172
 Calling FoFJK, ICntrl=      2527 FMM=F ISym2X=0 I1Cent= 0 IOpClX= 0 NMat=1 NMatS=1 NMatT=0.
 Defaulting to unpruned grid for atomic number  50.
 Defaulting to unpruned grid for atomic number  50.
 Defaulting to unpruned grid for atomic number  50.
 Defaulting to unpruned grid for atomic number  50.
 Defaulting to unpruned grid for atomic number  50.
 Defaulting to unpruned grid for atomic number  50.
 Defaulting to unpruned grid for atomic number  50.
 Defaulting to unpruned grid for atomic number  50.
 ***** Axes restored to original set *****
 -------------------------------------------------------------------
 Center     Atomic                   Forces (Hartrees/Bohr)
 Number     Number              X              Y              Z
 -------------------------------------------------------------------
      1       50          -0.027881429    0.033148886   -0.020978007
      2       53           0.016146497   -0.036471459   -0.025875318
      3       53           0.017531152    0.004489828    0.004796109
      4       15           0.019896362    0.032060065    0.040365955
      5       15           0.032944173    0.001960746    0.049204328
      6       15           0.022416073   -0.021434645   -0.061001750
      7       15          -0.028283062   -0.036959158    0.014828635
      8       50          -0.014563669   -0.040142609   -0.011897074
      9       53          -0.014644243    0.026578208   -0.036501231
     10       53          -0.006909734   -0.013761993   -0.001125705
     11       15          -0.020100921    0.008789710    0.053739408
     12       15          -0.045290812    0.003642589    0.052174822
     13       15           0.035407794   -0.017369002   -0.034054312
     14       15           0.013331819    0.055468834   -0.023675861
 -------------------------------------------------------------------
 Cartesian Forces:  Max     0.061001750 RMS     0.029961206

 GradGradGradGradGradGradGradGradGradGradGradGradGradGradGradGradGradGrad
 Berny optimization.
 Using GEDIIS/GDIIS optimizer.
 FormGI is forming the generalized inverse of G from B-inverse, IUseBI=4.
 Internal  Forces:  Max     0.060510017 RMS     0.022267658
 Search for a local minimum.
 Step number   2 out of a maximum of   78
 All quantities printed in internal units (Hartrees-Bohrs-Radians)
 Mixed Optimization -- RFO/linear search
 Update second derivatives using D2CorX and points    1    2
 DE= -4.46D-02 DEPred=-4.42D-02 R= 1.01D+00
 TightC=F SS=  1.41D+00  RLast= 3.42D-01 DXNew= 5.0454D-01 1.0265D+00
 Trust test= 1.01D+00 RLast= 3.42D-01 DXMaxT set to 5.05D-01
 ITU=  1  0
 Use linear search instead of GDIIS.
 Linear search step of   0.602 exceeds DXMaxT=   0.505 but not scaled.
 Quartic linear search produced a step of  2.00000.
 Iteration  1 RMS(Cart)=  0.24604582 RMS(Int)=  0.03670015
 Iteration  2 RMS(Cart)=  0.22564628 RMS(Int)=  0.01844702
 Iteration  3 RMS(Cart)=  0.06338499 RMS(Int)=  0.00751578
 Iteration  4 RMS(Cart)=  0.00178920 RMS(Int)=  0.00742807
 Iteration  5 RMS(Cart)=  0.00007419 RMS(Int)=  0.00742807
 Iteration  6 RMS(Cart)=  0.00000232 RMS(Int)=  0.00742807
 Iteration  7 RMS(Cart)=  0.00000011 RMS(Int)=  0.00742807
 Variable       Old X    -DE/DX   Delta X   Delta X   Delta X     New X
                                 (Linear)    (Quad)   (Total)
    R1        5.17371   0.01757   0.02951   0.00000   0.02951   5.20322
    R2        4.68715   0.03988   0.11464   0.00000   0.11464   4.80179
    R3        4.54970   0.04746   0.10431   0.00000   0.10431   4.65402
    R4        4.01420   0.05351   0.10379   0.00000   0.10470   4.11890
    R5        3.99023   0.02888   0.06796   0.00000   0.06813   4.05837
    R6        4.01398   0.03895   0.09110   0.00000   0.09110   4.10508
    R7        4.03798   0.05618   0.10889   0.00000   0.10991   4.14790
    R8        4.01951   0.02754   0.07212   0.00000   0.07200   4.09151
    R9        5.17668   0.01541   0.03546   0.00000   0.03546   5.21215
   R10        4.62272   0.04547   0.11361   0.00000   0.11399   4.73672
   R11        4.59466   0.04110   0.06568   0.00000   0.06546   4.66012
   R12        4.54444   0.04720   0.09379   0.00000   0.09379   4.63823
   R13        4.00738   0.05716   0.11116   0.00000   0.11019   4.11757
   R14        4.09323   0.04378   0.09609   0.00000   0.09618   4.18941
   R15        4.10671   0.06051   0.12349   0.00000   0.12222   4.22893
    A1        2.07863  -0.03026  -0.03152   0.00000  -0.03152   2.04711
    A2        2.05192  -0.00799  -0.01388   0.00000  -0.01217   2.03975
    A3        1.95462   0.01395   0.08798   0.00000   0.04653   2.00116
    A4        1.69356  -0.02862  -0.43414   0.00000  -0.44513   1.24843
    A5        1.90015  -0.00276  -0.02097   0.00000  -0.01818   1.88197
    A6        2.09903  -0.02422  -0.07392   0.00000  -0.07080   2.02823
    A7        1.85930  -0.02051  -0.10853   0.00000  -0.11011   1.74919
    A8        1.92942   0.02346   0.03808   0.00000   0.03119   1.96061
    A9        1.86789  -0.00988  -0.06867   0.00000  -0.07149   1.79640
   A10        2.43474  -0.00605   0.02236   0.00000   0.02248   2.45722
   A11        2.40384  -0.00101  -0.03947   0.00000  -0.03931   2.36453
   A12        1.44428   0.00708   0.01691   0.00000   0.01656   1.46084
   A13        2.01316  -0.00729  -0.04720   0.00000  -0.04807   1.96509
   A14        1.96532  -0.00335  -0.04541   0.00000  -0.04547   1.91984
   A15        1.50895  -0.00125  -0.00245   0.00000  -0.00308   1.50587
   A16        2.01900  -0.00862  -0.02161   0.00000  -0.02278   1.99621
   A17        2.10160   0.00585  -0.00297   0.00000  -0.00253   2.09907
   A18        2.09520   0.00638   0.02516   0.00000   0.02478   2.11997
   A19        1.51270  -0.00369   0.00306   0.00000   0.00255   1.51525
   A20        1.92095  -0.00650  -0.04441   0.00000  -0.04372   1.87723
   A21        1.91764   0.00905   0.02037   0.00000   0.01915   1.93679
   A22        1.67512   0.00153   0.00496   0.00000   0.00522   1.68034
    D1       -1.62157  -0.00017  -0.10155   0.00000  -0.09571  -1.71729
    D2        2.67789   0.01275   0.11980   0.00000   0.11396   2.79185
    D3        2.76958  -0.00308  -0.03218   0.00000  -0.03200   2.73758
    D4        0.74613   0.00810   0.09239   0.00000   0.09511   0.84125
    D5       -0.96217   0.01076  -0.03359   0.00000  -0.03369  -0.99586
    D6       -1.02173  -0.00209   0.04727   0.00000   0.06112  -0.96061
    D7        1.04261   0.00977  -0.00551   0.00000   0.02047   1.06308
    D8       -3.04915  -0.00395   0.18122   0.00000   0.15524  -2.89391
    D9       -0.98481   0.00791   0.12844   0.00000   0.11459  -0.87022
   D10       -0.49495  -0.00753  -0.05726   0.00000  -0.05759  -0.55255
   D11       -2.51304   0.01019   0.09197   0.00000   0.09430  -2.41874
   D12       -1.38680  -0.00140  -0.00037   0.00000   0.00050  -1.38631
   D13        0.44883   0.00280   0.02074   0.00000   0.02131   0.47015
   D14       -1.48748  -0.00646  -0.01701   0.00000  -0.01699  -1.50447
   D15        2.76427   0.00395   0.01459   0.00000   0.01411   2.77839
   D16        1.67988  -0.00716  -0.00743   0.00000  -0.00635   1.67353
   D17       -0.35155   0.00326   0.02417   0.00000   0.02476  -0.32680
   D18       -0.61637   0.00187   0.01237   0.00000   0.01183  -0.60454
   D19       -2.76645  -0.00519  -0.01893   0.00000  -0.01888  -2.78533
   D20        2.50035   0.00239   0.00457   0.00000   0.00388   2.50423
   D21        0.35027  -0.00467  -0.02674   0.00000  -0.02683   0.32344
   D22        2.62184  -0.00018  -0.00207   0.00000  -0.00346   2.61838
   D23        0.79847  -0.00319   0.00299   0.00000   0.00255   0.80103
   D24       -1.59019  -0.01451  -0.04562   0.00000  -0.04417  -1.63436
   D25        0.39443  -0.00566  -0.03318   0.00000  -0.03288   0.36155
   D26        2.71338  -0.00894   0.00990   0.00000   0.01049   2.72387
   D27       -1.58519  -0.00009   0.02234   0.00000   0.02178  -1.56340
   D28       -0.56528  -0.00529  -0.01802   0.00000  -0.01808  -0.58336
   D29       -2.55263  -0.00132   0.02289   0.00000   0.02251  -2.53011
   D30        1.59047   0.00130  -0.01190   0.00000  -0.01127   1.57920
   D31       -0.39688   0.00527   0.02901   0.00000   0.02932  -0.36756
         Item               Value     Threshold  Converged?
 Maximum Force            0.060510     0.000450     NO 
 RMS     Force            0.022268     0.000300     NO 
 Maximum Displacement     2.952041     0.001800     NO 
 RMS     Displacement     0.516478     0.001200     NO 
 Predicted change in Energy=-8.166472D-02
 GradGradGradGradGradGradGradGradGradGradGradGradGradGradGradGradGradGrad

                          Input orientation:                          
 ---------------------------------------------------------------------
 Center     Atomic      Atomic             Coordinates (Angstroms)
 Number     Number       Type             X           Y           Z
 ---------------------------------------------------------------------
      1         50           0        2.667496    0.879180    0.717572
      2         53           0        4.451004   -2.899627    0.185220
      3         53           0        4.326977    3.075359    0.652282
      4         15           0        0.905542    0.485828    2.791840
      5         15           0        3.580323   -1.239587    1.782581
      6         15           0        0.942855   -1.272047   -0.388312
      7         15           0        1.411695   -1.362860    1.754081
      8         50           0       -3.049510   -0.917101   -0.682557
      9         53           0       -4.415811    2.670566   -2.015654
     10         53           0       -4.258243   -3.384799   -0.920941
     11         15           0       -1.045130    1.304171    2.421216
     12         15           0       -3.577775    1.451924   -0.056851
     13         15           0       -0.755805   -0.050144   -0.944479
     14         15           0       -1.403673    1.688520    0.306640
 ---------------------------------------------------------------------
                    Distance matrix (angstroms):
                    1          2          3          4          5
     1  Sn   0.000000
     2  I    4.212326   0.000000
     3  I    2.753424   5.994497   0.000000
     4  P    2.749872   5.552124   4.794747   0.000000
     5  P    2.540999   2.462800   4.522591   3.339179   0.000000
     6  P    2.970714   3.909612   5.606698   3.633852   3.416148
     7  P    2.770944   3.749717   5.423156   2.179630   2.172315
     8  Sn   6.153953   7.806482   8.493180   5.448126   7.080649
     9  I    7.800821  10.700061   9.149758   7.496790   9.677502
    10  I    8.296511   8.792609  10.858852   7.445211   8.564699
    11  P    4.106898   7.271801   5.926700   2.147596   5.317272
    12  P    6.319112   9.135420   8.100835   5.398936   7.865501
    13  P    3.917275   6.042072   6.176819   4.124005   5.258673
    14  P    4.171128   7.439293   5.906195   3.599328   5.965939
                    6          7          8          9         10
     6  P    0.000000
     7  P    2.194973   0.000000
     8  Sn   4.018899   5.102770   0.000000
     9  I    6.848923   8.027407   4.063900   0.000000
    10  I    5.639045   6.587274   2.758150   6.155540   0.000000
    11  P    4.299120   3.687020   4.311032   5.737102   6.593978
    12  P    5.288287   6.008103   2.506562   2.454445   4.960199
    13  P    2.165136   3.701825   2.466029   4.684583   4.836067
    14  P    3.841108   4.396852   3.236750   3.928159   5.949293
                   11         12         13         14
    11  P    0.000000
    12  P    3.546398   0.000000
    13  P    3.639475   3.317771   0.000000
    14  P    2.178924   2.216940   2.237852   0.000000
 Stoichiometry    I4P8Sn2
 Framework group  C1[X(I4P8Sn2)]
 Deg. of freedom    36
 Full point group                 C1      NOp   1
 Largest Abelian subgroup         C1      NOp   1
 Largest concise Abelian subgroup C1      NOp   1
                         Standard orientation:                         
 ---------------------------------------------------------------------
 Center     Atomic      Atomic             Coordinates (Angstroms)
 Number     Number       Type             X           Y           Z
 ---------------------------------------------------------------------
      1         50           0       -2.830719   -0.768774    0.055021
      2         53           0       -4.241212    3.084034   -0.898956
      3         53           0       -4.540108   -2.881223   -0.388700
      4         15           0       -1.586640   -0.428419    2.483647
      5         15           0       -3.856845    1.409816    0.865878
      6         15           0       -0.785637    1.276134   -0.624049
      7         15           0       -1.738669    1.425502    1.347581
      8         50           0        3.140410    0.719901    0.030397
      9         53           0        4.593482   -2.952411   -0.927719
     10         53           0        4.497575    3.120690    0.071735
     11         15           0        0.351423   -1.348003    2.585847
     12         15           0        3.383604   -1.661582    0.773531
     13         15           0        0.930409   -0.037114   -0.759617
     14         15           0        1.175647   -1.784608    0.616648
 ---------------------------------------------------------------------
 Rotational constants (GHZ):      0.0853361      0.0358448      0.0273408
 Standard basis: SDD (6D, 10F)
 There are   204 symmetry adapted cartesian basis functions of A   symmetry.
 There are   204 symmetry adapted basis functions of A   symmetry.
   204 basis functions,   396 primitive gaussians,   204 cartesian basis functions
    78 alpha electrons       78 beta electrons
       nuclear repulsion energy      1515.2467228934 Hartrees.


 Warning!  P  atom    7 may be hypervalent but has no d functions.


 NAtoms=   14 NActive=   14 NUniq=   14 SFac= 1.00D+00 NAtFMM=   60 NAOKFM=F Big=F
 Integral buffers will be    131072 words long.
 Raffenetti 2 integral format.
 Two-electron integral symmetry is turned on.
 One-electron integrals computed using PRISM.
   1 Symmetry operations used in ECPInt.
 ECPInt:  NShTT=    5886 NPrTT=   22774 LenC2=    5049 LenP2D=   13179.
 LDataN:  DoStor=T MaxTD1= 5 Len=  102
 NBasis=   204 RedAO= T EigKep=  8.11D-03  NBF=   204
 NBsUse=   204 1.00D-06 EigRej= -1.00D+00 NBFU=   204
 Defaulting to unpruned grid for atomic number  50.
 Defaulting to unpruned grid for atomic number  53.
 Defaulting to unpruned grid for atomic number  53.
 Defaulting to unpruned grid for atomic number  50.
 Initial guess from the checkpoint file:  "\\nas.ads.mwn.de\tuch\ac5\AK_Nilges\Markus\Gaussian\SnI2_P4\SNI2_P4dimeropen3.chk"
 B after Tr=     0.000000    0.000000    0.000000
         Rot=    0.999278    0.007455    0.006537   -0.036674 Ang=   4.35 deg.
 ExpMin= 3.26D-02 ExpMax= 3.06D+04 ExpMxC= 4.68D+03 IAcc=3 IRadAn=         5 AccDes= 0.00D+00
 Harris functional with IExCor= 1009 and IRadAn=       5 diagonalized for initial guess.
 HarFok:  IExCor= 1009 AccDes= 0.00D+00 IRadAn=         5 IDoV= 1 UseB2=F ITyADJ=14
 ICtDFT=  3500011 ScaDFX=  1.000000  1.000000  1.000000  1.000000
 Defaulting to unpruned grid for atomic number  50.
 Defaulting to unpruned grid for atomic number  50.
 Defaulting to unpruned grid for atomic number  50.
 Defaulting to unpruned grid for atomic number  50.
 Defaulting to unpruned grid for atomic number  50.
 Defaulting to unpruned grid for atomic number  50.
 Defaulting to unpruned grid for atomic number  50.
 Defaulting to unpruned grid for atomic number  50.
 FoFCou: FMM=F IPFlag=           0 FMFlag=      100000 FMFlg1=           0
         NFxFlg=           0 DoJE=T BraDBF=F KetDBF=T FulRan=T
         wScrn=  0.000000 ICntrl=     500 IOpCl=  0 I1Cent=   200000004 NGrid=           0
         NMat0=    1 NMatS0=      1 NMatT0=    0 NMatD0=    1 NMtDS0=    0 NMtDT0=    0
 Petite list used in FoFCou.
 Requested convergence on RMS density matrix=1.00D-08 within 128 cycles.
 Requested convergence on MAX density matrix=1.00D-06.
 Requested convergence on             energy=1.00D-06.
 No special actions if energy rises.
 Defaulting to unpruned grid for atomic number  50.
 Defaulting to unpruned grid for atomic number  50.
 Defaulting to unpruned grid for atomic number  50.
 Defaulting to unpruned grid for atomic number  50.
 Defaulting to unpruned grid for atomic number  50.
 Defaulting to unpruned grid for atomic number  50.
 Defaulting to unpruned grid for atomic number  50.
 Defaulting to unpruned grid for atomic number  50.
 Restarting incremental Fock formation.
 SCF Done:  E(RPBE-PBE) =  -2781.86042763     A.U. after   22 cycles
            NFock= 22  Conv=0.37D-08     -V/T= 2.0156
   1 Symmetry operations used in ECPInt.
 ECPInt:  NShTT=    5886 NPrTT=   22774 LenC2=    5049 LenP2D=   13179.
 LDataN:  DoStor=T MaxTD1= 6 Len=  172
 Calling FoFJK, ICntrl=      2527 FMM=F ISym2X=0 I1Cent= 0 IOpClX= 0 NMat=1 NMatS=1 NMatT=0.
 Defaulting to unpruned grid for atomic number  50.
 Defaulting to unpruned grid for atomic number  50.
 Defaulting to unpruned grid for atomic number  50.
 Defaulting to unpruned grid for atomic number  50.
 Defaulting to unpruned grid for atomic number  50.
 Defaulting to unpruned grid for atomic number  50.
 Defaulting to unpruned grid for atomic number  50.
 Defaulting to unpruned grid for atomic number  50.
 ***** Axes restored to original set *****
 -------------------------------------------------------------------
 Center     Atomic                   Forces (Hartrees/Bohr)
 Number     Number              X              Y              Z
 -------------------------------------------------------------------
      1       50          -0.000347141    0.040624165   -0.029649343
      2       53           0.009311202   -0.019806318   -0.021190728
      3       53           0.012406726    0.015289951   -0.001514519
      4       15           0.029227071    0.024087798    0.018423915
      5       15           0.035345161    0.005800175    0.034749907
      6       15           0.026407512   -0.010445504   -0.030101206
      7       15          -0.054343752   -0.084306106    0.033027382
      8       50          -0.011842632   -0.029018146    0.001737328
      9       53          -0.008383108    0.018527469   -0.028938084
     10       53          -0.006816606   -0.014342045   -0.003534567
     11       15          -0.040194964    0.009415010    0.028261049
     12       15          -0.029819335    0.005309698    0.040389851
     13       15           0.010844325    0.000099444   -0.029493359
     14       15           0.028205543    0.038764408   -0.012167626
 -------------------------------------------------------------------
 Cartesian Forces:  Max     0.084306106 RMS     0.027586408

 GradGradGradGradGradGradGradGradGradGradGradGradGradGradGradGradGradGrad
 Berny optimization.
 Using GEDIIS/GDIIS optimizer.
 FormGI is forming the generalized inverse of G from B-inverse, IUseBI=4.
 Internal  Forces:  Max     0.150625671 RMS     0.025780366
 Search for a local minimum.
 Step number   3 out of a maximum of   78
 All quantities printed in internal units (Hartrees-Bohrs-Radians)
 Mixed Optimization -- RFO/linear search
 Update second derivatives using D2CorX and points    2    3
 ITU=  0  1  0
 Use linear search instead of GDIIS.
     Eigenvalues ---   -0.20135  -0.02491  -0.01164  -0.00646  -0.00492
     Eigenvalues ---   -0.00308   0.00143   0.00187   0.01016   0.01254
     Eigenvalues ---    0.01544   0.02401   0.02706   0.02850   0.03881
     Eigenvalues ---    0.04960   0.05163   0.06760   0.08283   0.08781
     Eigenvalues ---    0.09912   0.10276   0.11637   0.12062   0.12347
     Eigenvalues ---    0.13490   0.14486   0.14636   0.15873   0.16283
     Eigenvalues ---    0.17577   0.17777   0.18469   0.19046   0.19325
     Eigenvalues ---    0.42932
 RFO step:  Lambda=-2.91956688D-01 EMin=-2.01347803D-01
 Quartic linear search produced a step of -0.05510.
 Maximum step size (   0.505) exceeded in Quadratic search.
    -- Step size scaled by   0.455
 Iteration  1 RMS(Cart)=  0.24262002 RMS(Int)=  0.01840139
 Iteration  2 RMS(Cart)=  0.07687568 RMS(Int)=  0.00284903
 Iteration  3 RMS(Cart)=  0.00267426 RMS(Int)=  0.00219482
 Iteration  4 RMS(Cart)=  0.00000848 RMS(Int)=  0.00219482
 Iteration  5 RMS(Cart)=  0.00000010 RMS(Int)=  0.00219482
 Variable       Old X    -DE/DX   Delta X   Delta X   Delta X     New X
                                 (Linear)    (Quad)   (Total)
    R1        5.20322   0.01971  -0.00163   0.05666   0.05504   5.25825
    R2        4.80179   0.05535  -0.00632   0.09055   0.08423   4.88602
    R3        4.65402   0.03037  -0.00575   0.11321   0.10746   4.76148
    R4        4.11890   0.04114  -0.00577   0.13459   0.12886   4.24776
    R5        4.05837   0.03599  -0.00375   0.07810   0.07425   4.13262
    R6        4.10508   0.05876  -0.00502   0.10979   0.10477   4.20985
    R7        4.14790   0.03289  -0.00606   0.14361   0.13755   4.28545
    R8        4.09151   0.02868  -0.00397   0.07231   0.06841   4.15992
    R9        5.21215   0.01613  -0.00195   0.04865   0.04670   5.25884
   R10        4.73672   0.03364  -0.00628   0.12394   0.11765   4.85436
   R11        4.66012   0.02958  -0.00361   0.11461   0.11106   4.77118
   R12        4.63823   0.03516  -0.00517   0.12210   0.11694   4.75517
   R13        4.11757   0.02685  -0.00607   0.13708   0.13103   4.24860
   R14        4.18941   0.03051  -0.00530   0.11198   0.10657   4.29598
   R15        4.22893   0.03399  -0.00673   0.14929   0.14260   4.37153
    A1        2.04711  -0.00064   0.00174  -0.05799  -0.05626   1.99085
    A2        2.03975   0.00163   0.00067  -0.01374  -0.01321   2.02654
    A3        2.00116  -0.02417  -0.00256   0.07878   0.06970   2.07086
    A4        1.24843   0.15063   0.02453   0.21599   0.23434   1.48278
    A5        1.88197  -0.02504   0.00100   0.02559   0.01712   1.89908
    A6        2.02823  -0.01041   0.00390  -0.05907  -0.05505   1.97318
    A7        1.74919  -0.00339   0.00607  -0.02744  -0.02143   1.72776
    A8        1.96061   0.00196  -0.00172   0.05472   0.05326   2.01387
    A9        1.79640  -0.01075   0.00394  -0.00874  -0.00445   1.79195
   A10        2.45722   0.00161  -0.00124  -0.02611  -0.02741   2.42981
   A11        2.36453  -0.00219   0.00217   0.00899   0.01102   2.37555
   A12        1.46084   0.00070  -0.00091   0.01656   0.01572   1.47657
   A13        1.96509  -0.01205   0.00265  -0.01498  -0.01241   1.95268
   A14        1.91984  -0.00228   0.00251  -0.01914  -0.01670   1.90314
   A15        1.50587   0.00073   0.00017  -0.00617  -0.00628   1.49958
   A16        1.99621  -0.00751   0.00126  -0.02118  -0.02016   1.97605
   A17        2.09907  -0.00526   0.00014   0.01270   0.01303   2.11210
   A18        2.11997   0.00424  -0.00137   0.01490   0.01330   2.13327
   A19        1.51525   0.00088  -0.00014  -0.01189  -0.01216   1.50310
   A20        1.87723  -0.01183   0.00241  -0.03070  -0.02855   1.84868
   A21        1.93679   0.00659  -0.00105   0.02030   0.01927   1.95606
   A22        1.68034  -0.00122  -0.00029   0.00800   0.00800   1.68834
    D1       -1.71729   0.02184   0.00527   0.10351   0.11667  -1.60062
    D2        2.79185  -0.01611  -0.00628   0.00770  -0.00647   2.78538
    D3        2.73758   0.00012   0.00176   0.00492   0.00634   2.74391
    D4        0.84125   0.01329  -0.00524   0.01036   0.00517   0.84642
    D5       -0.99586  -0.00317   0.00186   0.03942   0.04122  -0.95464
    D6       -0.96061   0.00355  -0.00337   0.01636   0.01597  -0.94464
    D7        1.06308   0.00114  -0.00113   0.06291   0.06427   1.12735
    D8       -2.89391  -0.00904  -0.00855  -0.10936  -0.12040  -3.01431
    D9       -0.87022  -0.01146  -0.00631  -0.06281  -0.07210  -0.94232
   D10       -0.55255  -0.00680   0.00317  -0.02301  -0.02026  -0.57281
   D11       -2.41874   0.00172  -0.00520  -0.00731  -0.01286  -2.43160
   D12       -1.38631   0.00355  -0.00003   0.01783   0.01723  -1.36908
   D13        0.47015   0.00387  -0.00117   0.02306   0.02130   0.49145
   D14       -1.50447  -0.00320   0.00094  -0.03636  -0.03515  -1.53962
   D15        2.77839   0.00477  -0.00078  -0.00963  -0.01007   2.76832
   D16        1.67353  -0.00683   0.00035  -0.02011  -0.01980   1.65373
   D17       -0.32680   0.00114  -0.00136   0.00662   0.00528  -0.32152
   D18       -0.60454  -0.00088  -0.00065   0.02096   0.02049  -0.58406
   D19       -2.78533  -0.00479   0.00104   0.00667   0.00818  -2.77715
   D20        2.50423   0.00253  -0.00021   0.00496   0.00455   2.50878
   D21        0.32344  -0.00138   0.00148  -0.00934  -0.00775   0.31569
   D22        2.61838  -0.00437   0.00019  -0.00511  -0.00530   2.61308
   D23        0.80103  -0.00014  -0.00014  -0.00832  -0.00862   0.79241
   D24       -1.63436  -0.00545   0.00243  -0.02744  -0.02479  -1.65915
   D25        0.36155  -0.00193   0.00181  -0.01042  -0.00851   0.35304
   D26        2.72387  -0.00253  -0.00058  -0.00144  -0.00198   2.72189
   D27       -1.56340   0.00099  -0.00120   0.01559   0.01430  -1.54910
   D28       -0.58336  -0.00581   0.00100  -0.02722  -0.02651  -0.60987
   D29       -2.53011   0.00603  -0.00124  -0.00243  -0.00383  -2.53394
   D30        1.57920  -0.01016   0.00062  -0.01489  -0.01451   1.56469
   D31       -0.36756   0.00168  -0.00162   0.00990   0.00818  -0.35938
         Item               Value     Threshold  Converged?
 Maximum Force            0.150626     0.000450     NO 
 RMS     Force            0.025780     0.000300     NO 
 Maximum Displacement     1.811582     0.001800     NO 
 RMS     Displacement     0.311976     0.001200     NO 
 Predicted change in Energy=-1.131075D-01
 GradGradGradGradGradGradGradGradGradGradGradGradGradGradGradGradGradGrad

                          Input orientation:                          
 ---------------------------------------------------------------------
 Center     Atomic      Atomic             Coordinates (Angstroms)
 Number     Number       Type             X           Y           Z
 ---------------------------------------------------------------------
      1         50           0        3.161675    1.205433    0.687541
      2         53           0        4.565772   -2.932512    0.254838
      3         53           0        5.285625    2.972427    1.017910
      4         15           0        0.813770    0.545076    2.795376
      5         15           0        3.567653   -1.134244    1.710414
      6         15           0        0.890883   -1.279731   -0.555801
      7         15           0        1.348354   -1.322805    1.664920
      8         50           0       -3.215262   -1.020355   -0.698128
      9         53           0       -4.732500    2.590850   -2.041934
     10         53           0       -4.415506   -3.525807   -0.860731
     11         15           0       -1.192717    1.341155    2.445027
     12         15           0       -3.818534    1.385810   -0.030855
     13         15           0       -0.894491   -0.088614   -1.045246
     14         15           0       -1.584777    1.692700    0.259305
 ---------------------------------------------------------------------
                    Distance matrix (angstroms):
                    1          2          3          4          5
     1  Sn   0.000000
     2  I    4.391048   0.000000
     3  I    2.782548   5.997397   0.000000
     4  P    3.223616   5.711870   5.389704   0.000000
     5  P    2.585571   2.519664   4.505079   3.403106   0.000000
     6  P    3.588653   4.110185   6.314362   3.816576   3.510269
     7  P    3.261194   3.864099   5.862571   2.247819   2.227759
     8  Sn   6.894893   8.069014   9.547365   5.557720   7.198749
     9  I    8.466842  11.056245  10.481941   7.638447   9.841188
    10  I    9.066171   9.069721  11.826592   7.568655   8.721307
    11  P    4.697649   7.498089   6.831297   2.186887   5.415568
    12  P    7.019398   9.435365   9.300697   5.491143   7.996152
    13  P    4.596693   6.292252   7.198640   4.250893   5.347684
    14  P    4.790576   7.695573   7.029623   3.674469   6.053500
                    6          7          8          9         10
     6  P    0.000000
     7  P    2.267760   0.000000
     8  Sn   4.116791   5.148016   0.000000
     9  I    6.986589   8.126146   4.141090   0.000000
    10  I    5.770235   6.667400   2.782861   6.237725   0.000000
    11  P    4.496154   3.763282   4.421181   5.850182   6.708332
    12  P    5.436845   6.075276   2.568817   2.516326   5.016877
    13  P    2.201335   3.728080   2.524799   4.785732   4.924011
    14  P    3.953307   4.435344   3.306936   4.001317   6.041550
                   11         12         13         14
    11  P    0.000000
    12  P    3.609280   0.000000
    13  P    3.783541   3.428257   0.000000
    14  P    2.248260   2.273333   2.313315   0.000000
 Stoichiometry    I4P8Sn2
 Framework group  C1[X(I4P8Sn2)]
 Deg. of freedom    36
 Full point group                 C1      NOp   1
 Largest Abelian subgroup         C1      NOp   1
 Largest concise Abelian subgroup C1      NOp   1
                         Standard orientation:                         
 ---------------------------------------------------------------------
 Center     Atomic      Atomic             Coordinates (Angstroms)
 Number     Number       Type             X           Y           Z
 ---------------------------------------------------------------------
      1         50           0       -3.279872   -0.946819   -0.091759
      2         53           0       -4.150604    3.297026   -0.807937
      3         53           0       -5.581328   -2.501518   -0.261414
      4         15           0       -1.417710   -0.475716    2.497085
      5         15           0       -3.682779    1.436671    0.825748
      6         15           0       -0.561443    1.294431   -0.773945
      7         15           0       -1.503079    1.415708    1.285509
      8         50           0        3.426876    0.649218    0.016611
      9         53           0        4.859038   -3.109299   -0.968826
     10         53           0        4.864964    3.028264    0.144499
     11         15           0        0.531195   -1.461798    2.606106
     12         15           0        3.632511   -1.791900    0.789578
     13         15           0        1.167077   -0.066408   -0.852756
     14         15           0        1.372234   -1.883460    0.564164
 ---------------------------------------------------------------------
 Rotational constants (GHZ):      0.0851007      0.0303870      0.0240062
 Standard basis: SDD (6D, 10F)
 There are   204 symmetry adapted cartesian basis functions of A   symmetry.
 There are   204 symmetry adapted basis functions of A   symmetry.
   204 basis functions,   396 primitive gaussians,   204 cartesian basis functions
    78 alpha electrons       78 beta electrons
       nuclear repulsion energy      1464.1511044055 Hartrees.
 NAtoms=   14 NActive=   14 NUniq=   14 SFac= 1.00D+00 NAtFMM=   60 NAOKFM=F Big=F
 Integral buffers will be    131072 words long.
 Raffenetti 2 integral format.
 Two-electron integral symmetry is turned on.
 One-electron integrals computed using PRISM.
   1 Symmetry operations used in ECPInt.
 ECPInt:  NShTT=    5886 NPrTT=   22774 LenC2=    5012 LenP2D=   12923.
 LDataN:  DoStor=T MaxTD1= 5 Len=  102
 NBasis=   204 RedAO= T EigKep=  9.40D-03  NBF=   204
 NBsUse=   204 1.00D-06 EigRej= -1.00D+00 NBFU=   204
 Defaulting to unpruned grid for atomic number  53.
 Defaulting to unpruned grid for atomic number  50.
 Defaulting to unpruned grid for atomic number  53.
 Defaulting to unpruned grid for atomic number  50.
 Initial guess from the checkpoint file:  "\\nas.ads.mwn.de\tuch\ac5\AK_Nilges\Markus\Gaussian\SnI2_P4\SNI2_P4dimeropen3.chk"
 B after Tr=     0.000000    0.000000    0.000000
         Rot=    0.999665   -0.006699   -0.003553    0.024753 Ang=  -2.97 deg.
 ExpMin= 3.26D-02 ExpMax= 3.06D+04 ExpMxC= 4.68D+03 IAcc=3 IRadAn=         5 AccDes= 0.00D+00
 Harris functional with IExCor= 1009 and IRadAn=       5 diagonalized for initial guess.
 HarFok:  IExCor= 1009 AccDes= 0.00D+00 IRadAn=         5 IDoV= 1 UseB2=F ITyADJ=14
 ICtDFT=  3500011 ScaDFX=  1.000000  1.000000  1.000000  1.000000
 Defaulting to unpruned grid for atomic number  50.
 Defaulting to unpruned grid for atomic number  50.
 Defaulting to unpruned grid for atomic number  50.
 Defaulting to unpruned grid for atomic number  50.
 Defaulting to unpruned grid for atomic number  50.
 Defaulting to unpruned grid for atomic number  50.
 Defaulting to unpruned grid for atomic number  50.
 Defaulting to unpruned grid for atomic number  50.
 FoFCou: FMM=F IPFlag=           0 FMFlag=      100000 FMFlg1=           0
         NFxFlg=           0 DoJE=T BraDBF=F KetDBF=T FulRan=T
         wScrn=  0.000000 ICntrl=     500 IOpCl=  0 I1Cent=   200000004 NGrid=           0
         NMat0=    1 NMatS0=      1 NMatT0=    0 NMatD0=    1 NMtDS0=    0 NMtDT0=    0
 Petite list used in FoFCou.
 Requested convergence on RMS density matrix=1.00D-08 within 128 cycles.
 Requested convergence on MAX density matrix=1.00D-06.
 Requested convergence on             energy=1.00D-06.
 No special actions if energy rises.
 Defaulting to unpruned grid for atomic number  50.
 Defaulting to unpruned grid for atomic number  50.
 Defaulting to unpruned grid for atomic number  50.
 Defaulting to unpruned grid for atomic number  50.
 Defaulting to unpruned grid for atomic number  50.
 Defaulting to unpruned grid for atomic number  50.
 Defaulting to unpruned grid for atomic number  50.
 Defaulting to unpruned grid for atomic number  50.
 Restarting incremental Fock formation.
 SCF Done:  E(RPBE-PBE) =  -2781.90927771     A.U. after   22 cycles
            NFock= 22  Conv=0.93D-08     -V/T= 2.0160
   1 Symmetry operations used in ECPInt.
 ECPInt:  NShTT=    5886 NPrTT=   22774 LenC2=    5012 LenP2D=   12923.
 LDataN:  DoStor=T MaxTD1= 6 Len=  172
 Calling FoFJK, ICntrl=      2527 FMM=F ISym2X=0 I1Cent= 0 IOpClX= 0 NMat=1 NMatS=1 NMatT=0.
 Defaulting to unpruned grid for atomic number  50.
 Defaulting to unpruned grid for atomic number  50.
 Defaulting to unpruned grid for atomic number  50.
 Defaulting to unpruned grid for atomic number  50.
 Defaulting to unpruned grid for atomic number  50.
 Defaulting to unpruned grid for atomic number  50.
 Defaulting to unpruned grid for atomic number  50.
 Defaulting to unpruned grid for atomic number  50.
 ***** Axes restored to original set *****
 -------------------------------------------------------------------
 Center     Atomic                   Forces (Hartrees/Bohr)
 Number     Number              X              Y              Z
 -------------------------------------------------------------------
      1       50          -0.020741178    0.015181882   -0.009797146
      2       53           0.004652628   -0.011565531   -0.011471083
      3       53           0.009620336    0.004490618    0.001435785
      4       15           0.012986938    0.016137862    0.007560575
      5       15           0.021605518   -0.001693100    0.023651456
      6       15           0.014679452   -0.003356362   -0.020009662
      7       15          -0.024774621   -0.027917335    0.006138802
      8       50          -0.002679601   -0.015937066   -0.006174950
      9       53          -0.002564349    0.009303230   -0.017175439
     10       53          -0.004206816   -0.007661312   -0.000233402
     11       15          -0.012479104    0.004720209    0.019233470
     12       15          -0.023966343    0.006753023    0.032955986
     13       15           0.013933805   -0.010087953   -0.014188440
     14       15           0.013933336    0.021631834   -0.011925951
 -------------------------------------------------------------------
 Cartesian Forces:  Max     0.032955986 RMS     0.014680045

 GradGradGradGradGradGradGradGradGradGradGradGradGradGradGradGradGradGrad
 Berny optimization.
 Using GEDIIS/GDIIS optimizer.
 FormGI is forming the generalized inverse of G from B-inverse, IUseBI=4.
 Internal  Forces:  Max     0.023035534 RMS     0.010128793
 Search for a local minimum.
 Step number   4 out of a maximum of   78
 All quantities printed in internal units (Hartrees-Bohrs-Radians)
 Mixed Optimization -- RFO/linear search
 Update second derivatives using D2CorX and points    3    4
 DE= -4.89D-02 DEPred=-1.13D-01 R= 4.32D-01
 Trust test= 4.32D-01 RLast= 5.37D-01 DXMaxT set to 5.05D-01
 ITU=  0  0  1  0
 Use linear search instead of GDIIS.
 Linear search step of   0.777 exceeds DXMaxT=   0.505 but not scaled.
 Quartic linear search produced a step of  1.57606.
 Iteration  1 RMS(Cart)=  0.28887669 RMS(Int)=  0.03336740
 Iteration  2 RMS(Cart)=  0.17393933 RMS(Int)=  0.01374565
 Iteration  3 RMS(Cart)=  0.01315161 RMS(Int)=  0.00940842
 Iteration  4 RMS(Cart)=  0.00018597 RMS(Int)=  0.00940833
 Iteration  5 RMS(Cart)=  0.00000720 RMS(Int)=  0.00940833
 Iteration  6 RMS(Cart)=  0.00000030 RMS(Int)=  0.00940833
 Variable       Old X    -DE/DX   Delta X   Delta X   Delta X     New X
                                 (Linear)    (Quad)   (Total)
    R1        5.25825   0.01037   0.08674   0.00000   0.08674   5.34500
    R2        4.88602   0.02285   0.13275   0.00000   0.13275   5.01877
    R3        4.76148   0.01672   0.16936   0.00000   0.16936   4.93084
    R4        4.24776   0.02043   0.20309   0.00000   0.20340   4.45116
    R5        4.13262   0.01029   0.11702   0.00000   0.11670   4.24931
    R6        4.20985   0.01570   0.16513   0.00000   0.16513   4.37498
    R7        4.28545   0.01701   0.21678   0.00000   0.21693   4.50238
    R8        4.15992   0.00888   0.10781   0.00000   0.10801   4.26793
    R9        5.25884   0.00873   0.07360   0.00000   0.07360   5.33244
   R10        4.85436   0.02304   0.18542   0.00000   0.18541   5.03977
   R11        4.77118   0.01565   0.17504   0.00000   0.17522   4.94640
   R12        4.75517   0.01912   0.18430   0.00000   0.18430   4.93947
   R13        4.24860   0.01705   0.20650   0.00000   0.20642   4.45502
   R14        4.29598   0.01837   0.16796   0.00000   0.16755   4.46353
   R15        4.37153   0.02267   0.22475   0.00000   0.22471   4.59624
    A1        1.99085  -0.01292  -0.08866   0.00000  -0.08866   1.90219
    A2        2.02654   0.00003  -0.02082   0.00000  -0.02098   2.00556
    A3        2.07086   0.00315   0.10986   0.00000   0.07168   2.14254
    A4        1.48278  -0.02060   0.36934   0.00000   0.33578   1.81855
    A5        1.89908  -0.00394   0.02698   0.00000  -0.01711   1.88198
    A6        1.97318  -0.01130  -0.08676   0.00000  -0.08573   1.88745
    A7        1.72776  -0.01797  -0.03378   0.00000  -0.03418   1.69358
    A8        2.01387   0.00542   0.08394   0.00000   0.08394   2.09781
    A9        1.79195  -0.01004  -0.00702   0.00000  -0.00599   1.78595
   A10        2.42981  -0.00362  -0.04320   0.00000  -0.04339   2.38642
   A11        2.37555  -0.00041   0.01737   0.00000   0.01680   2.39235
   A12        1.47657   0.00401   0.02478   0.00000   0.02504   1.50161
   A13        1.95268  -0.00782  -0.01956   0.00000  -0.02009   1.93258
   A14        1.90314  -0.00513  -0.02632   0.00000  -0.02660   1.87655
   A15        1.49958  -0.00275  -0.00990   0.00000  -0.01113   1.48846
   A16        1.97605  -0.00790  -0.03178   0.00000  -0.03292   1.94313
   A17        2.11210   0.00138   0.02054   0.00000   0.02130   2.13340
   A18        2.13327   0.00327   0.02095   0.00000   0.01998   2.15325
   A19        1.50310  -0.00200  -0.01916   0.00000  -0.01973   1.48337
   A20        1.84868  -0.00861  -0.04500   0.00000  -0.04583   1.80286
   A21        1.95606   0.00482   0.03038   0.00000   0.03022   1.98629
   A22        1.68834   0.00336   0.01260   0.00000   0.01373   1.70207
    D1       -1.60062  -0.00501   0.18387   0.00000   0.20787  -1.39275
    D2        2.78538   0.01047  -0.01019   0.00000  -0.03419   2.75120
    D3        2.74391  -0.00770   0.00999   0.00000   0.00854   2.75245
    D4        0.84642   0.01207   0.00815   0.00000   0.00877   0.85519
    D5       -0.95464   0.00100   0.06497   0.00000   0.06463  -0.89001
    D6       -0.94464   0.00284   0.02517   0.00000   0.03385  -0.91079
    D7        1.12735  -0.00058   0.10130   0.00000   0.10987   1.23723
    D8       -3.01431   0.00684  -0.18976   0.00000  -0.19833   3.07054
    D9       -0.94232   0.00341  -0.11363   0.00000  -0.12231  -1.06463
   D10       -0.57281  -0.00965  -0.03193   0.00000  -0.03371  -0.60652
   D11       -2.43160   0.01496  -0.02027   0.00000  -0.02141  -2.45301
   D12       -1.36908   0.00479   0.02715   0.00000   0.02491  -1.34417
   D13        0.49145   0.00574   0.03357   0.00000   0.03123   0.52267
   D14       -1.53962  -0.00657  -0.05540   0.00000  -0.05428  -1.59390
   D15        2.76832   0.00312  -0.01587   0.00000  -0.01460   2.75372
   D16        1.65373  -0.00630  -0.03121   0.00000  -0.03126   1.62247
   D17       -0.32152   0.00339   0.00832   0.00000   0.00842  -0.31310
   D18       -0.58406  -0.00012   0.03229   0.00000   0.03283  -0.55123
   D19       -2.77715  -0.00320   0.01289   0.00000   0.01470  -2.76244
   D20        2.50878  -0.00056   0.00717   0.00000   0.00633   2.51511
   D21        0.31569  -0.00364  -0.01222   0.00000  -0.01179   0.30390
   D22        2.61308  -0.00109  -0.00836   0.00000  -0.01013   2.60295
   D23        0.79241  -0.00265  -0.01359   0.00000  -0.01424   0.77817
   D24       -1.65915  -0.00831  -0.03907   0.00000  -0.03785  -1.69700
   D25        0.35304  -0.00416  -0.01341   0.00000  -0.01298   0.34006
   D26        2.72189  -0.00096  -0.00312   0.00000  -0.00284   2.71905
   D27       -1.54910   0.00318   0.02254   0.00000   0.02203  -1.52707
   D28       -0.60987  -0.00436  -0.04179   0.00000  -0.04287  -0.65275
   D29       -2.53394   0.00230  -0.00604   0.00000  -0.00669  -2.54063
   D30        1.56469  -0.00294  -0.02287   0.00000  -0.02371   1.54097
   D31       -0.35938   0.00372   0.01289   0.00000   0.01247  -0.34691
         Item               Value     Threshold  Converged?
 Maximum Force            0.023036     0.000450     NO 
 RMS     Force            0.010129     0.000300     NO 
 Maximum Displacement     2.164438     0.001800     NO 
 RMS     Displacement     0.439844     0.001200     NO 
 Predicted change in Energy=-4.339956D-02
 GradGradGradGradGradGradGradGradGradGradGradGradGradGradGradGradGradGrad

                          Input orientation:                          
 ---------------------------------------------------------------------
 Center     Atomic      Atomic             Coordinates (Angstroms)
 Number     Number       Type             X           Y           Z
 ---------------------------------------------------------------------
      1         50           0        3.930025    1.609695    0.719786
      2         53           0        4.691063   -2.934284    0.353394
      3         53           0        6.430996    2.548709    1.649047
      4         15           0        0.719062    0.701192    2.762375
      5         15           0        3.586060   -0.891748    1.543097
      6         15           0        0.839923   -1.252143   -0.848685
      7         15           0        1.291680   -1.196517    1.489990
      8         50           0       -3.429916   -1.174733   -0.703469
      9         53           0       -5.217244    2.440249   -2.074156
     10         53           0       -4.593649   -3.745395   -0.707227
     11         15           0       -1.379839    1.448084    2.457172
     12         15           0       -4.159979    1.286364    0.019397
     13         15           0       -1.085475   -0.131498   -1.219874
     14         15           0       -1.842763    1.721405    0.161790
 ---------------------------------------------------------------------
                    Distance matrix (angstroms):
                    1          2          3          4          5
     1  Sn   0.000000
     2  I    4.621814   0.000000
     3  I    2.828450   5.896549   0.000000
     4  P    3.912522   5.898870   6.105653   0.000000
     5  P    2.655818   2.609286   4.465606   3.499110   0.000000
     6  P    4.494324   4.371026   7.207304   4.107296   3.659477
     7  P    3.927964   3.983401   6.361178   2.355452   2.315142
     8  Sn   7.996714   8.376352  10.799812   5.722342   7.372317
     9  I    9.600442  11.530531  12.229289   7.852139  10.083893
    10  I   10.166925   9.380228  12.911644   7.748237   8.950692
    11  P    5.589212   7.777331   7.929287   2.248640   5.565114
    12  P    8.126700   9.811542  10.789718   5.627734   8.189441
    13  P    5.652370   6.610535   8.480069   4.450623   5.480441
    14  P    5.800769   8.025149   8.446979   3.790360   6.181318
                    6          7          8          9         10
     6  P    0.000000
     7  P    2.382557   0.000000
     8  Sn   4.273009   5.206266   0.000000
     9  I    7.198945   8.264097   4.259275   0.000000
    10  I    5.979968   6.779501   2.821806   6.365497   0.000000
    11  P    4.811160   3.881542   4.590386   6.020217   6.878533
    12  P    5.674205   6.168300   2.666932   2.613853   5.102416
    13  P    2.258492   3.758789   2.617521   4.941174   5.062641
    14  P    4.130357   4.483649   3.413992   4.111364   6.181299
                   11         12         13         14
    11  P    0.000000
    12  P    3.701091   0.000000
    13  P    4.012780   3.605371   0.000000
    14  P    2.357495   2.361996   2.432227   0.000000
 Stoichiometry    I4P8Sn2
 Framework group  C1[X(I4P8Sn2)]
 Deg. of freedom    36
 Full point group                 C1      NOp   1
 Largest Abelian subgroup         C1      NOp   1
 Largest concise Abelian subgroup C1      NOp   1
                         Standard orientation:                         
 ---------------------------------------------------------------------
 Center     Atomic      Atomic             Coordinates (Angstroms)
 Number     Number       Type             X           Y           Z
 ---------------------------------------------------------------------
      1         50           0       -3.985615   -1.260082   -0.313608
      2         53           0       -4.128228    3.341333   -0.723250
      3         53           0       -6.721022   -1.903912    0.007581
      4         15           0       -1.236238   -0.728168    2.418758
      5         15           0       -3.556789    1.185015    0.630310
      6         15           0       -0.319657    1.225604   -1.075886
      7         15           0       -1.290121    1.222808    1.100067
      8         50           0        3.771081    0.655694    0.019408
      9         53           0        5.402878   -3.141662   -1.009548
     10         53           0        5.187410    3.074784    0.342831
     11         15           0        0.779722   -1.712461    2.571908
     12         15           0        4.037768   -1.873150    0.823369
     13         15           0        1.501206   -0.109916   -1.035544
     14         15           0        1.714221   -2.037695    0.432114
 ---------------------------------------------------------------------
 Rotational constants (GHZ):      0.0871227      0.0246581      0.0203860
 Standard basis: SDD (6D, 10F)
 There are   204 symmetry adapted cartesian basis functions of A   symmetry.
 There are   204 symmetry adapted basis functions of A   symmetry.
   204 basis functions,   396 primitive gaussians,   204 cartesian basis functions
    78 alpha electrons       78 beta electrons
       nuclear repulsion energy      1399.2915420816 Hartrees.
 NAtoms=   14 NActive=   14 NUniq=   14 SFac= 1.00D+00 NAtFMM=   60 NAOKFM=F Big=F
 Integral buffers will be    131072 words long.
 Raffenetti 2 integral format.
 Two-electron integral symmetry is turned on.
 One-electron integrals computed using PRISM.
   1 Symmetry operations used in ECPInt.
 ECPInt:  NShTT=    5886 NPrTT=   22774 LenC2=    4937 LenP2D=   12555.
 LDataN:  DoStor=T MaxTD1= 5 Len=  102
 NBasis=   204 RedAO= T EigKep=  1.20D-02  NBF=   204
 NBsUse=   204 1.00D-06 EigRej= -1.00D+00 NBFU=   204
 Defaulting to unpruned grid for atomic number  53.
 Defaulting to unpruned grid for atomic number  50.
 Defaulting to unpruned grid for atomic number  53.
 Defaulting to unpruned grid for atomic number  50.
 Initial guess from the checkpoint file:  "\\nas.ads.mwn.de\tuch\ac5\AK_Nilges\Markus\Gaussian\SnI2_P4\SNI2_P4dimeropen3.chk"
 B after Tr=     0.000000    0.000000    0.000000
         Rot=    0.999852   -0.010427   -0.001411    0.013635 Ang=  -1.97 deg.
 ExpMin= 3.26D-02 ExpMax= 3.06D+04 ExpMxC= 4.68D+03 IAcc=3 IRadAn=         5 AccDes= 0.00D+00
 Harris functional with IExCor= 1009 and IRadAn=       5 diagonalized for initial guess.
 HarFok:  IExCor= 1009 AccDes= 0.00D+00 IRadAn=         5 IDoV= 1 UseB2=F ITyADJ=14
 ICtDFT=  3500011 ScaDFX=  1.000000  1.000000  1.000000  1.000000
 Defaulting to unpruned grid for atomic number  50.
 Defaulting to unpruned grid for atomic number  50.
 Defaulting to unpruned grid for atomic number  50.
 Defaulting to unpruned grid for atomic number  50.
 Defaulting to unpruned grid for atomic number  50.
 Defaulting to unpruned grid for atomic number  50.
 Defaulting to unpruned grid for atomic number  50.
 Defaulting to unpruned grid for atomic number  50.
 FoFCou: FMM=F IPFlag=           0 FMFlag=      100000 FMFlg1=           0
         NFxFlg=           0 DoJE=T BraDBF=F KetDBF=T FulRan=T
         wScrn=  0.000000 ICntrl=     500 IOpCl=  0 I1Cent=   200000004 NGrid=           0
         NMat0=    1 NMatS0=      1 NMatT0=    0 NMatD0=    1 NMtDS0=    0 NMtDT0=    0
 Petite list used in FoFCou.
 Requested convergence on RMS density matrix=1.00D-08 within 128 cycles.
 Requested convergence on MAX density matrix=1.00D-06.
 Requested convergence on             energy=1.00D-06.
 No special actions if energy rises.
 Defaulting to unpruned grid for atomic number  50.
 Defaulting to unpruned grid for atomic number  50.
 Defaulting to unpruned grid for atomic number  50.
 Defaulting to unpruned grid for atomic number  50.
 Defaulting to unpruned grid for atomic number  50.
 Defaulting to unpruned grid for atomic number  50.
 Defaulting to unpruned grid for atomic number  50.
 Defaulting to unpruned grid for atomic number  50.
 Restarting incremental Fock formation.
 SCF Done:  E(RPBE-PBE) =  -2781.92620377     A.U. after   22 cycles
            NFock= 22  Conv=0.41D-08     -V/T= 2.0163
   1 Symmetry operations used in ECPInt.
 ECPInt:  NShTT=    5886 NPrTT=   22774 LenC2=    4937 LenP2D=   12555.
 LDataN:  DoStor=T MaxTD1= 6 Len=  172
 Calling FoFJK, ICntrl=      2527 FMM=F ISym2X=0 I1Cent= 0 IOpClX= 0 NMat=1 NMatS=1 NMatT=0.
 Defaulting to unpruned grid for atomic number  50.
 Defaulting to unpruned grid for atomic number  50.
 Defaulting to unpruned grid for atomic number  50.
 Defaulting to unpruned grid for atomic number  50.
 Defaulting to unpruned grid for atomic number  50.
 Defaulting to unpruned grid for atomic number  50.
 Defaulting to unpruned grid for atomic number  50.
 Defaulting to unpruned grid for atomic number  50.
 ***** Axes restored to original set *****
 -------------------------------------------------------------------
 Center     Atomic                   Forces (Hartrees/Bohr)
 Number     Number              X              Y              Z
 -------------------------------------------------------------------
      1       50          -0.009911706    0.006109002   -0.002828305
      2       53          -0.001656510    0.000992026   -0.001056000
      3       53           0.001968057   -0.003286749    0.000006335
      4       15          -0.009559350    0.004733378    0.000873885
      5       15           0.006800594   -0.002867067    0.009936291
      6       15          -0.006360341    0.007623338   -0.003006154
      7       15          -0.004307897   -0.003170005   -0.007312306
      8       50           0.003994438   -0.004911889   -0.001345048
      9       53           0.003038937    0.002136946   -0.004243568
     10       53          -0.003542342   -0.004301226   -0.000206663
     11       15           0.012439073   -0.000097411    0.005022063
     12       15          -0.011706361    0.006678873    0.016387946
     13       15           0.018234941   -0.009562000   -0.004512527
     14       15           0.000568467   -0.000077217   -0.007715949
 -------------------------------------------------------------------
 Cartesian Forces:  Max     0.018234941 RMS     0.006654122

 GradGradGradGradGradGradGradGradGradGradGradGradGradGradGradGradGradGrad
 Berny optimization.
 Using GEDIIS/GDIIS optimizer.
 FormGI is forming the generalized inverse of G from B-inverse, IUseBI=4.
 Internal  Forces:  Max     0.020544788 RMS     0.005948538
 Search for a local minimum.
 Step number   5 out of a maximum of   78
 All quantities printed in internal units (Hartrees-Bohrs-Radians)
 Mixed Optimization -- RFO/linear search
 Update second derivatives using D2CorX and points    4    5
 ITU=  0  0  0  1  0
 Use linear search instead of GDIIS.
     Eigenvalues ---   -0.03078  -0.01196  -0.00641  -0.00493  -0.00288
     Eigenvalues ---    0.00137   0.00186   0.01009   0.01232   0.01425
     Eigenvalues ---    0.02218   0.02466   0.02826   0.03763   0.04227
     Eigenvalues ---    0.04992   0.06794   0.07809   0.09296   0.09538
     Eigenvalues ---    0.09975   0.11291   0.11653   0.12145   0.13374
     Eigenvalues ---    0.13782   0.14487   0.14717   0.15916   0.16297
     Eigenvalues ---    0.17763   0.18381   0.18944   0.19399   0.19493
     Eigenvalues ---    0.49337
 RFO step:  Lambda=-3.07856832D-02 EMin=-3.07775978D-02
 I=     1 Eig=   -3.08D-02 Dot1= -1.14D-04
 I=     1 Stepn= -6.00D-01 RXN=   6.00D-01 EDone=F
 I=     2 Eig=   -1.20D-02 Dot1= -1.53D-03
 I=     2 Stepn= -3.00D-01 RXN=   6.71D-01 EDone=F
 I=     3 Eig=   -6.41D-03 Dot1= -2.00D-03
 I=     3 Stepn= -1.50D-01 RXN=   6.87D-01 EDone=F
 Mixed    3 eigenvectors in step.  Raw Step.Grad=  3.64D-03.
 RFO eigenvector is Hessian eigenvector with negative curvature.
 Taking step of  6.00D-01 in eigenvector direction(s).  Step.Grad=  2.78D-03.
 Quartic linear search produced a step of -0.01534.
 Iteration  1 RMS(Cart)=  0.15974111 RMS(Int)=  0.02080125
 Iteration  2 RMS(Cart)=  0.04193300 RMS(Int)=  0.00345226
 Iteration  3 RMS(Cart)=  0.00150758 RMS(Int)=  0.00310879
 Iteration  4 RMS(Cart)=  0.00001852 RMS(Int)=  0.00310879
 Iteration  5 RMS(Cart)=  0.00000026 RMS(Int)=  0.00310879
 Variable       Old X    -DE/DX   Delta X   Delta X   Delta X     New X
                                 (Linear)    (Quad)   (Total)
    R1        5.34500   0.00065  -0.00133  -0.00578  -0.00711   5.33788
    R2        5.01877   0.00252  -0.00204   0.08403   0.08199   5.10076
    R3        4.93084  -0.00100  -0.00260   0.03335   0.03075   4.96158
    R4        4.45116   0.00192  -0.00312   0.01569   0.01256   4.46372
    R5        4.24931  -0.01352  -0.00179  -0.00805  -0.00981   4.23950
    R6        4.37498  -0.00251  -0.00253   0.03406   0.03153   4.40651
    R7        4.50238   0.00039  -0.00333   0.01627   0.01294   4.51532
    R8        4.26793  -0.01230  -0.00166  -0.01553  -0.01721   4.25072
    R9        5.33244   0.00539  -0.00113  -0.01393  -0.01506   5.31738
   R10        5.03977   0.01119  -0.00284   0.01469   0.01185   5.05163
   R11        4.94640   0.00581  -0.00269  -0.00081  -0.00357   4.94283
   R12        4.93947   0.00311  -0.00283   0.02863   0.02580   4.96527
   R13        4.45502   0.00303  -0.00317   0.01364   0.01047   4.46550
   R14        4.46353   0.00281  -0.00257   0.00792   0.00546   4.46898
   R15        4.59624   0.00392  -0.00345   0.02064   0.01715   4.61340
    A1        1.90219  -0.01720   0.00136  -0.11861  -0.11725   1.78495
    A2        2.00556  -0.00017   0.00032  -0.00014   0.00005   2.00562
    A3        2.14254   0.00581  -0.00110  -0.28976  -0.29747   1.84507
    A4        1.81855  -0.02054  -0.00515   0.02273   0.01173   1.83028
    A5        1.88198  -0.00044   0.00026  -0.02531  -0.04016   1.84182
    A6        1.88745  -0.00537   0.00132   0.00787   0.00907   1.89651
    A7        1.69358  -0.01319   0.00052   0.06663   0.06717   1.76075
    A8        2.09781   0.00435  -0.00129   0.00136  -0.00011   2.09770
    A9        1.78595   0.00052   0.00009  -0.01491  -0.01512   1.77084
   A10        2.38642  -0.00526   0.00067  -0.00819  -0.00745   2.37897
   A11        2.39235   0.00230  -0.00026  -0.01034  -0.01054   2.38181
   A12        1.50161   0.00302  -0.00038   0.01826   0.01774   1.51934
   A13        1.93258  -0.00138   0.00031   0.01530   0.01561   1.94820
   A14        1.87655  -0.00267   0.00041  -0.02885  -0.02939   1.84715
   A15        1.48846  -0.00422   0.00017  -0.02545  -0.02539   1.46307
   A16        1.94313  -0.00800   0.00051  -0.03131  -0.03156   1.91157
   A17        2.13340   0.00256  -0.00033   0.02280   0.02216   2.15555
   A18        2.15325   0.00097  -0.00031  -0.01115  -0.01114   2.14211
   A19        1.48337  -0.00325   0.00030  -0.02438  -0.02417   1.45920
   A20        1.80286  -0.00515   0.00070   0.02462   0.02530   1.82816
   A21        1.98629   0.00234  -0.00046   0.00962   0.00854   1.99483
   A22        1.70207   0.00589  -0.00021   0.01831   0.01787   1.71993
    D1       -1.39275  -0.00284  -0.00319  -0.24202  -0.23207  -1.62483
    D2        2.75120   0.01265   0.00052  -0.02191  -0.03452   2.71668
    D3        2.75245  -0.00413  -0.00013   0.01091   0.01111   2.76356
    D4        0.85519   0.00248  -0.00013  -0.01533  -0.01568   0.83950
    D5       -0.89001   0.00556  -0.00099   0.03611   0.03496  -0.85505
    D6       -0.91079  -0.00183  -0.00052  -0.26431  -0.26430  -1.17509
    D7        1.23723  -0.00156  -0.00169  -0.24444  -0.24536   0.99187
    D8        3.07054   0.00488   0.00304   0.09127   0.09355  -3.11910
    D9       -1.06463   0.00515   0.00188   0.11114   0.11249  -0.95214
   D10       -0.60652  -0.00503   0.00052  -0.01553  -0.01480  -0.62132
   D11       -2.45301   0.00903   0.00033  -0.08752  -0.08692  -2.53993
   D12       -1.34417   0.00556  -0.00038   0.03769   0.03781  -1.30636
   D13        0.52267   0.00386  -0.00048   0.01224   0.01181   0.53448
   D14       -1.59390  -0.00644   0.00083  -0.06437  -0.06319  -1.65709
   D15        2.75372   0.00332   0.00022  -0.02279  -0.02284   2.73088
   D16        1.62247  -0.00749   0.00048  -0.06078  -0.05990   1.56257
   D17       -0.31310   0.00228  -0.00013  -0.01920  -0.01955  -0.33264
   D18       -0.55123  -0.00296  -0.00050  -0.00196  -0.00256  -0.55378
   D19       -2.76244  -0.00274  -0.00023   0.02119   0.02114  -2.74130
   D20        2.51511  -0.00252  -0.00010  -0.00538  -0.00560   2.50951
   D21        0.30390  -0.00230   0.00018   0.01776   0.01809   0.32199
   D22        2.60295   0.00106   0.00016   0.00864   0.00892   2.61187
   D23        0.77817  -0.00389   0.00022  -0.02860  -0.02859   0.74957
   D24       -1.69700  -0.00510   0.00058  -0.00220  -0.00172  -1.69872
   D25        0.34006  -0.00203   0.00020   0.02064   0.02105   0.36112
   D26        2.71905  -0.00035   0.00004   0.03958   0.03901   2.75806
   D27       -1.52707   0.00272  -0.00034   0.06242   0.06178  -1.46529
   D28       -0.65275  -0.00157   0.00066   0.01137   0.01202  -0.64073
   D29       -2.54063   0.00059   0.00010  -0.02845  -0.02871  -2.56934
   D30        1.54097  -0.00044   0.00036   0.01760   0.01803   1.55900
   D31       -0.34691   0.00172  -0.00019  -0.02222  -0.02270  -0.36961
         Item               Value     Threshold  Converged?
 Maximum Force            0.020545     0.000450     NO 
 RMS     Force            0.005949     0.000300     NO 
 Maximum Displacement     0.624972     0.001800     NO 
 RMS     Displacement     0.186470     0.001200     NO 
 Predicted change in Energy=-7.700723D-03
 GradGradGradGradGradGradGradGradGradGradGradGradGradGradGradGradGradGrad

                          Input orientation:                          
 ---------------------------------------------------------------------
 Center     Atomic      Atomic             Coordinates (Angstroms)
 Number     Number       Type             X           Y           Z
 ---------------------------------------------------------------------
      1         50           0        4.102870    1.455676    0.389065
      2         53           0        4.575899   -2.759764    0.232605
      3         53           0        6.563976    2.265084    1.514523
      4         15           0        0.563905    0.731948    2.941921
      5         15           0        3.588855   -0.835114    1.720897
      6         15           0        0.905630   -1.059633   -0.751117
      7         15           0        1.273137   -1.085124    1.609720
      8         50           0       -3.381834   -1.178290   -0.734457
      9         53           0       -5.158146    2.373722   -2.187286
     10         53           0       -4.424012   -3.790950   -0.808991
     11         15           0       -1.541230    1.412055    2.569199
     12         15           0       -4.264293    1.234256    0.005075
     13         15           0       -1.061543   -0.049310   -1.162469
     14         15           0       -1.963270    1.714827    0.263952
 ---------------------------------------------------------------------
                    Distance matrix (angstroms):
                    1          2          3          4          5
     1  Sn   0.000000
     2  I    4.244782   0.000000
     3  I    2.824685   5.553816   0.000000
     4  P    4.423248   5.968964   6.355220   0.000000
     5  P    2.699204   2.625557   4.301763   3.618964   0.000000
     6  P    4.224824   4.162815   6.942892   4.118866   3.655265
     7  P    3.994127   3.950836   6.263062   2.362100   2.331827
     8  Sn   8.013792   8.170788  10.762615   5.721330   7.398448
     9  I    9.656439  11.267661  12.293224   7.857866  10.103492
    10  I   10.083160   9.118479  12.759708   7.707480   8.907488
    11  P    6.050682   7.764214   8.217930   2.243449   5.664553
    12  P    8.378895   9.703245  10.981460   5.673524   8.300499
    13  P    5.598518   6.408865   8.406620   4.483131   5.527883
    14  P    6.072962   7.923615   8.636008   3.811060   6.281001
                    6          7          8          9         10
     6  P    0.000000
     7  P    2.389406   0.000000
     8  Sn   4.289137   5.212734   0.000000
     9  I    7.114765   8.230569   4.228804   0.000000
    10  I    5.989033   6.754936   2.813837   6.359388   0.000000
    11  P    4.808416   3.882932   4.583869   6.052358   6.840603
    12  P    5.706300   6.214301   2.673205   2.627508   5.093222
    13  P    2.249385   3.769440   2.615634   4.868623   5.042917
    14  P    4.118079   4.486105   3.373317   4.080435   6.125359
                   11         12         13         14
    11  P    0.000000
    12  P    3.744518   0.000000
    13  P    4.036216   3.642569   0.000000
    14  P    2.363038   2.364883   2.441305   0.000000
 Stoichiometry    I4P8Sn2
 Framework group  C1[X(I4P8Sn2)]
 Deg. of freedom    36
 Full point group                 C1      NOp   1
 Largest Abelian subgroup         C1      NOp   1
 Largest concise Abelian subgroup C1      NOp   1
                         Standard orientation:                         
 ---------------------------------------------------------------------
 Center     Atomic      Atomic             Coordinates (Angstroms)
 Number     Number       Type             X           Y           Z
 ---------------------------------------------------------------------
      1         50           0       -4.037367   -1.163193   -0.549371
      2         53           0       -4.023620    3.077611   -0.732565
      3         53           0       -6.754561   -1.702089    0.003162
      4         15           0       -1.080653   -0.801057    2.720464
      5         15           0       -3.588762    1.068621    0.900961
      6         15           0       -0.424835    0.994444   -0.927979
      7         15           0       -1.290914    1.072621    1.297567
      8         50           0        3.745442    0.660875    0.017655
      9         53           0        5.414806   -3.067120   -1.076907
     10         53           0        5.045228    3.148716    0.214845
     11         15           0        0.972669   -1.701362    2.800355
     12         15           0        4.190376   -1.826746    0.889319
     13         15           0        1.468570   -0.219930   -0.921268
     14         15           0        1.850750   -2.060684    0.636143
 ---------------------------------------------------------------------
 Rotational constants (GHZ):      0.0906630      0.0246478      0.0208066
 Standard basis: SDD (6D, 10F)
 There are   204 symmetry adapted cartesian basis functions of A   symmetry.
 There are   204 symmetry adapted basis functions of A   symmetry.
   204 basis functions,   396 primitive gaussians,   204 cartesian basis functions
    78 alpha electrons       78 beta electrons
       nuclear repulsion energy      1395.5328230919 Hartrees.
 NAtoms=   14 NActive=   14 NUniq=   14 SFac= 1.00D+00 NAtFMM=   60 NAOKFM=F Big=F
 Integral buffers will be    131072 words long.
 Raffenetti 2 integral format.
 Two-electron integral symmetry is turned on.
 One-electron integrals computed using PRISM.
   1 Symmetry operations used in ECPInt.
 ECPInt:  NShTT=    5886 NPrTT=   22774 LenC2=    4930 LenP2D=   12556.
 LDataN:  DoStor=T MaxTD1= 5 Len=  102
 NBasis=   204 RedAO= T EigKep=  1.24D-02  NBF=   204
 NBsUse=   204 1.00D-06 EigRej= -1.00D+00 NBFU=   204
 Defaulting to unpruned grid for atomic number  50.
 Defaulting to unpruned grid for atomic number  53.
 Defaulting to unpruned grid for atomic number  53.
 Defaulting to unpruned grid for atomic number  50.
 Initial guess from the checkpoint file:  "\\nas.ads.mwn.de\tuch\ac5\AK_Nilges\Markus\Gaussian\SnI2_P4\SNI2_P4dimeropen3.chk"
 B after Tr=     0.000000    0.000000    0.000000
         Rot=    0.999996    0.001730   -0.001471   -0.001880 Ang=   0.34 deg.
 ExpMin= 3.26D-02 ExpMax= 3.06D+04 ExpMxC= 4.68D+03 IAcc=3 IRadAn=         5 AccDes= 0.00D+00
 Harris functional with IExCor= 1009 and IRadAn=       5 diagonalized for initial guess.
 HarFok:  IExCor= 1009 AccDes= 0.00D+00 IRadAn=         5 IDoV= 1 UseB2=F ITyADJ=14
 ICtDFT=  3500011 ScaDFX=  1.000000  1.000000  1.000000  1.000000
 Defaulting to unpruned grid for atomic number  50.
 Defaulting to unpruned grid for atomic number  50.
 Defaulting to unpruned grid for atomic number  50.
 Defaulting to unpruned grid for atomic number  50.
 Defaulting to unpruned grid for atomic number  50.
 Defaulting to unpruned grid for atomic number  50.
 Defaulting to unpruned grid for atomic number  50.
 Defaulting to unpruned grid for atomic number  50.
 FoFCou: FMM=F IPFlag=           0 FMFlag=      100000 FMFlg1=           0
         NFxFlg=           0 DoJE=T BraDBF=F KetDBF=T FulRan=T
         wScrn=  0.000000 ICntrl=     500 IOpCl=  0 I1Cent=   200000004 NGrid=           0
         NMat0=    1 NMatS0=      1 NMatT0=    0 NMatD0=    1 NMtDS0=    0 NMtDT0=    0
 Petite list used in FoFCou.
 Requested convergence on RMS density matrix=1.00D-08 within 128 cycles.
 Requested convergence on MAX density matrix=1.00D-06.
 Requested convergence on             energy=1.00D-06.
 No special actions if energy rises.
 Defaulting to unpruned grid for atomic number  50.
 Defaulting to unpruned grid for atomic number  50.
 Defaulting to unpruned grid for atomic number  50.
 Defaulting to unpruned grid for atomic number  50.
 Defaulting to unpruned grid for atomic number  50.
 Defaulting to unpruned grid for atomic number  50.
 Defaulting to unpruned grid for atomic number  50.
 Defaulting to unpruned grid for atomic number  50.
 EnCoef did     4 forward-backward iterations
 EnCoef did     3 forward-backward iterations
 EnCoef did     3 forward-backward iterations
 SCF Done:  E(RPBE-PBE) =  -2781.93168334     A.U. after   18 cycles
            NFock= 18  Conv=0.41D-08     -V/T= 2.0163
   1 Symmetry operations used in ECPInt.
 ECPInt:  NShTT=    5886 NPrTT=   22774 LenC2=    4930 LenP2D=   12556.
 LDataN:  DoStor=T MaxTD1= 6 Len=  172
 Calling FoFJK, ICntrl=      2527 FMM=F ISym2X=0 I1Cent= 0 IOpClX= 0 NMat=1 NMatS=1 NMatT=0.
 Defaulting to unpruned grid for atomic number  50.
 Defaulting to unpruned grid for atomic number  50.
 Defaulting to unpruned grid for atomic number  50.
 Defaulting to unpruned grid for atomic number  50.
 Defaulting to unpruned grid for atomic number  50.
 Defaulting to unpruned grid for atomic number  50.
 Defaulting to unpruned grid for atomic number  50.
 Defaulting to unpruned grid for atomic number  50.
 ***** Axes restored to original set *****
 -------------------------------------------------------------------
 Center     Atomic                   Forces (Hartrees/Bohr)
 Number     Number              X              Y              Z
 -------------------------------------------------------------------
      1       50          -0.007094316    0.005778659   -0.008801459
      2       53          -0.001663394    0.000172263   -0.002835438
      3       53           0.001431407   -0.002701608    0.001750123
      4       15          -0.011976594    0.002392689   -0.000403518
      5       15           0.007335928   -0.001063024    0.016393005
      6       15          -0.006853333    0.006599180   -0.001962901
      7       15          -0.005754822   -0.002900102   -0.008521620
      8       50           0.004578509   -0.004747914    0.001026999
      9       53           0.003220844    0.002004654   -0.002667130
     10       53          -0.003724117   -0.004957124   -0.000773118
     11       15           0.012721997    0.000113652    0.005714651
     12       15          -0.011536206    0.005217006    0.012846442
     13       15           0.017840566   -0.006384531   -0.005135812
     14       15           0.001473530    0.000476200   -0.006630224
 -------------------------------------------------------------------
 Cartesian Forces:  Max     0.017840566 RMS     0.006765977

 GradGradGradGradGradGradGradGradGradGradGradGradGradGradGradGradGradGrad
 Berny optimization.
 Using GEDIIS/GDIIS optimizer.
 FormGI is forming the generalized inverse of G from B-inverse, IUseBI=4.
 Internal  Forces:  Max     0.019253670 RMS     0.005586857
 Search for a local minimum.
 Step number   6 out of a maximum of   78
 All quantities printed in internal units (Hartrees-Bohrs-Radians)
 Mixed Optimization -- RFO/linear search
 Update second derivatives using D2CorX and points    5    6
 ITU=  0  0  0  0  1  0
 Use linear search instead of GDIIS.
     Eigenvalues ---   -0.02457  -0.01153  -0.00615  -0.00430  -0.00281
     Eigenvalues ---    0.00136   0.00185   0.00995   0.01232   0.01420
     Eigenvalues ---    0.02124   0.02226   0.02819   0.03725   0.04223
     Eigenvalues ---    0.04982   0.06772   0.07779   0.09297   0.09531
     Eigenvalues ---    0.09970   0.11304   0.11649   0.12147   0.13402
     Eigenvalues ---    0.13759   0.14489   0.14649   0.15912   0.16292
     Eigenvalues ---    0.17732   0.18369   0.18953   0.19278   0.19479
     Eigenvalues ---    0.49473
 RFO step:  Lambda=-2.79668240D-02 EMin=-2.45679168D-02
 Skip linear search -- no minimum in search direction.
 Maximum step size (   0.505) exceeded in Quadratic search.
    -- Step size scaled by   0.621
 Iteration  1 RMS(Cart)=  0.17120362 RMS(Int)=  0.03682533
 Iteration  2 RMS(Cart)=  0.08784475 RMS(Int)=  0.00738228
 Iteration  3 RMS(Cart)=  0.00667165 RMS(Int)=  0.00431160
 Iteration  4 RMS(Cart)=  0.00008176 RMS(Int)=  0.00431153
 Iteration  5 RMS(Cart)=  0.00000218 RMS(Int)=  0.00431153
 Iteration  6 RMS(Cart)=  0.00000002 RMS(Int)=  0.00431153
 Variable       Old X    -DE/DX   Delta X   Delta X   Delta X     New X
                                 (Linear)    (Quad)   (Total)
    R1        5.33788   0.00117   0.00000  -0.00296  -0.00296   5.33492
    R2        5.10076   0.00501   0.00000   0.12882   0.12882   5.22958
    R3        4.96158   0.00086   0.00000   0.04263   0.04263   5.00422
    R4        4.46372   0.00056   0.00000  -0.00703  -0.00727   4.45646
    R5        4.23950  -0.01478   0.00000  -0.06279  -0.06298   4.17652
    R6        4.40651   0.00056   0.00000   0.07746   0.07746   4.48398
    R7        4.51532  -0.00027   0.00000  -0.00287  -0.00299   4.51233
    R8        4.25072  -0.01179   0.00000  -0.04624  -0.04605   4.20467
    R9        5.31738   0.00600   0.00000   0.02797   0.02797   5.34535
   R10        5.05163   0.01025   0.00000   0.00542   0.00529   5.05692
   R11        4.94283   0.00589   0.00000   0.03979   0.03991   4.98274
   R12        4.96527   0.00200   0.00000  -0.01866  -0.01866   4.94661
   R13        4.46550   0.00240   0.00000   0.01549   0.01560   4.48109
   R14        4.46898   0.00236   0.00000   0.00346   0.00325   4.47223
   R15        4.61340   0.00361   0.00000   0.00825   0.00872   4.62212
    A1        1.78495  -0.01713   0.00000  -0.19315  -0.19315   1.59179
    A2        2.00562   0.00103   0.00000   0.02769   0.02695   2.03257
    A3        1.84507  -0.00001   0.00000  -0.35932  -0.37600   1.46906
    A4        1.83028  -0.01925   0.00000  -0.03155  -0.03172   1.79856
    A5        1.84182  -0.00562   0.00000  -0.12932  -0.14790   1.69393
    A6        1.89651  -0.00544   0.00000   0.00003   0.00014   1.89666
    A7        1.76075  -0.00965   0.00000   0.06835   0.06834   1.82909
    A8        2.09770   0.00421   0.00000   0.00737   0.00752   2.10522
    A9        1.77084  -0.00049   0.00000  -0.04638  -0.04626   1.72458
   A10        2.37897  -0.00484   0.00000  -0.08722  -0.08715   2.29183
   A11        2.38181   0.00289   0.00000   0.07882   0.07855   2.46037
   A12        1.51934   0.00207   0.00000   0.00751   0.00769   1.52703
   A13        1.94820  -0.00239   0.00000  -0.00368  -0.00402   1.94418
   A14        1.84715  -0.00185   0.00000   0.05171   0.05178   1.89893
   A15        1.46307  -0.00330   0.00000  -0.00252  -0.00283   1.46024
   A16        1.91157  -0.00757   0.00000  -0.01763  -0.01796   1.89361
   A17        2.15555   0.00068   0.00000  -0.03708  -0.03750   2.11806
   A18        2.14211   0.00100   0.00000  -0.00755  -0.00848   2.13363
   A19        1.45920  -0.00259   0.00000  -0.01006  -0.01048   1.44872
   A20        1.82816  -0.00571   0.00000  -0.08079  -0.08089   1.74727
   A21        1.99483   0.00259   0.00000   0.01514   0.01523   2.01006
   A22        1.71993   0.00477   0.00000   0.01659   0.01684   1.73677
    D1       -1.62483  -0.00478   0.00000  -0.27325  -0.25800  -1.88282
    D2        2.71668   0.00926   0.00000   0.02489   0.00964   2.72631
    D3        2.76356  -0.00352   0.00000  -0.04748  -0.04733   2.71623
    D4        0.83950   0.00199   0.00000  -0.04072  -0.04149   0.79801
    D5       -0.85505   0.00521   0.00000   0.05646   0.05677  -0.79828
    D6       -1.17509  -0.00543   0.00000  -0.34117  -0.33413  -1.50922
    D7        0.99187  -0.00466   0.00000  -0.32467  -0.31883   0.67304
    D8       -3.11910   0.00454   0.00000   0.12136   0.11552  -3.00358
    D9       -0.95214   0.00531   0.00000   0.13786   0.13082  -0.82133
   D10       -0.62132  -0.00347   0.00000   0.01147   0.01100  -0.61032
   D11       -2.53993   0.00697   0.00000  -0.04383  -0.04411  -2.58404
   D12       -1.30636   0.00513   0.00000   0.06572   0.06530  -1.24106
   D13        0.53448   0.00276   0.00000   0.01288   0.01280   0.54728
   D14       -1.65709  -0.00531   0.00000  -0.00825  -0.00747  -1.66457
   D15        2.73088   0.00340   0.00000   0.01170   0.01289   2.74377
   D16        1.56257  -0.00722   0.00000  -0.00365  -0.00412   1.55845
   D17       -0.33264   0.00148   0.00000   0.01631   0.01625  -0.31640
   D18       -0.55378  -0.00325   0.00000  -0.02658  -0.02554  -0.57932
   D19       -2.74130  -0.00282   0.00000   0.00249   0.00309  -2.73821
   D20        2.50951  -0.00197   0.00000  -0.04486  -0.04440   2.46511
   D21        0.32199  -0.00154   0.00000  -0.01580  -0.01577   0.30622
   D22        2.61187  -0.00023   0.00000  -0.05239  -0.05224   2.55963
   D23        0.74957  -0.00374   0.00000  -0.03358  -0.03333   0.71625
   D24       -1.69872  -0.00398   0.00000  -0.01193  -0.01230  -1.71101
   D25        0.36112  -0.00115   0.00000  -0.01437  -0.01445   0.34667
   D26        2.75806  -0.00105   0.00000  -0.06628  -0.06640   2.69166
   D27       -1.46529   0.00178   0.00000  -0.06873  -0.06854  -1.53384
   D28       -0.64073  -0.00155   0.00000  -0.00612  -0.00619  -0.64692
   D29       -2.56934   0.00157   0.00000   0.07251   0.07262  -2.49671
   D30        1.55900  -0.00224   0.00000  -0.06151  -0.06175   1.49725
   D31       -0.36961   0.00089   0.00000   0.01711   0.01706  -0.35255
         Item               Value     Threshold  Converged?
 Maximum Force            0.019254     0.000450     NO 
 RMS     Force            0.005587     0.000300     NO 
 Maximum Displacement     0.723049     0.001800     NO 
 RMS     Displacement     0.233256     0.001200     NO 
 Predicted change in Energy=-1.915992D-02
 GradGradGradGradGradGradGradGradGradGradGradGradGradGradGradGradGradGrad

                          Input orientation:                          
 ---------------------------------------------------------------------
 Center     Atomic      Atomic             Coordinates (Angstroms)
 Number     Number       Type             X           Y           Z
 ---------------------------------------------------------------------
      1         50           0        4.177811    1.159783    0.006444
      2         53           0        4.268488   -2.468770    0.094572
      3         53           0        6.529910    1.921554    1.369287
      4         15           0        0.322228    0.727503    3.107737
      5         15           0        3.585275   -0.713155    1.955637
      6         15           0        1.059071   -0.858572   -0.626002
      7         15           0        1.235458   -0.972752    1.752558
      8         50           0       -3.166174   -1.216771   -0.792463
      9         53           0       -5.180890    2.350214   -2.113656
     10         53           0       -4.244985   -3.830804   -0.857111
     11         15           0       -1.721771    1.398767    2.601669
     12         15           0       -4.226734    1.113271   -0.013281
     13         15           0       -0.893179    0.070437   -1.151691
     14         15           0       -1.964562    1.748676    0.268936
 ---------------------------------------------------------------------
                    Distance matrix (angstroms):
                    1          2          3          4          5
     1  Sn   0.000000
     2  I    3.630755   0.000000
     3  I    2.823120   5.100380   0.000000
     4  P    4.966931   5.904938   6.556164   0.000000
     5  P    2.767372   2.648118   3.994543   3.748373   0.000000
     6  P    3.768326   3.662284   6.452934   4.123030   3.614929
     7  P    4.031632   3.766465   6.046083   2.358255   2.372819
     8  Sn   7.760179   7.591347  10.418076   5.582178   7.306692
     9  I    9.669397  10.834650  12.225280   7.757606  10.138492
    10  I    9.828285   8.674104  12.415508   7.573481   8.885058
    11  P    6.449603   7.558213   8.359564   2.210121   5.748244
    12  P    8.404697   9.220166  10.875211   5.530156   8.260747
    13  P    5.314404   5.885878   8.055074   4.477910   5.506910
    14  P    6.176119   7.527826   8.567188   3.785630   6.301290
                    6          7          8          9         10
     6  P    0.000000
     7  P    2.387822   0.000000
     8  Sn   4.243668   5.090289   0.000000
     9  I    7.172624   8.195074   4.304418   0.000000
    10  I    6.084455   6.709255   2.828636   6.376504   0.000000
    11  P    4.821465   3.884623   4.521888   5.924951   6.758564
    12  P    5.674798   6.107800   2.676005   2.617636   5.015601
    13  P    2.225014   3.748867   2.636751   4.950477   5.151802
    14  P    4.091579   4.455046   3.371100   4.047636   6.131795
                   11         12         13         14
    11  P    0.000000
    12  P    3.632397   0.000000
    13  P    4.066784   3.673699   0.000000
    14  P    2.371292   2.366603   2.445921   0.000000
 Stoichiometry    I4P8Sn2
 Framework group  C1[X(I4P8Sn2)]
 Deg. of freedom    36
 Full point group                 C1      NOp   1
 Largest Abelian subgroup         C1      NOp   1
 Largest concise Abelian subgroup C1      NOp   1
                         Standard orientation:                         
 ---------------------------------------------------------------------
 Center     Atomic      Atomic             Coordinates (Angstroms)
 Number     Number       Type             X           Y           Z
 ---------------------------------------------------------------------
      1         50           0       -4.006341   -0.945360   -0.825338
      2         53           0       -3.777805    2.675380   -0.682537
      3         53           0       -6.646514   -1.483290    0.017351
      4         15           0       -0.839051   -0.884015    3.000223
      5         15           0       -3.652391    0.860360    1.241651
      6         15           0       -0.651493    0.769988   -0.771842
      7         15           0       -1.296674    0.896914    1.523659
      8         50           0        3.533928    0.727330   -0.072452
      9         53           0        5.437306   -3.012262   -1.031941
     10         53           0        4.839861    3.227743    0.136481
     11         15           0        1.194299   -1.744801    2.904489
     12         15           0        4.194195   -1.693666    0.856974
     13         15           0        1.272632   -0.338686   -0.910670
     14         15           0        1.873132   -2.112745    0.662430
 ---------------------------------------------------------------------
 Rotational constants (GHZ):      0.0960890      0.0255626      0.0219745
 Standard basis: SDD (6D, 10F)
 There are   204 symmetry adapted cartesian basis functions of A   symmetry.
 There are   204 symmetry adapted basis functions of A   symmetry.
   204 basis functions,   396 primitive gaussians,   204 cartesian basis functions
    78 alpha electrons       78 beta electrons
       nuclear repulsion energy      1404.8361741444 Hartrees.
 NAtoms=   14 NActive=   14 NUniq=   14 SFac= 1.00D+00 NAtFMM=   60 NAOKFM=F Big=F
 Integral buffers will be    131072 words long.
 Raffenetti 2 integral format.
 Two-electron integral symmetry is turned on.
 One-electron integrals computed using PRISM.
   1 Symmetry operations used in ECPInt.
 ECPInt:  NShTT=    5886 NPrTT=   22774 LenC2=    4938 LenP2D=   12608.
 LDataN:  DoStor=T MaxTD1= 5 Len=  102
 NBasis=   204 RedAO= T EigKep=  1.21D-02  NBF=   204
 NBsUse=   204 1.00D-06 EigRej= -1.00D+00 NBFU=   204
 Defaulting to unpruned grid for atomic number  50.
 Defaulting to unpruned grid for atomic number  53.
 Defaulting to unpruned grid for atomic number  53.
 Defaulting to unpruned grid for atomic number  50.
 Initial guess from the checkpoint file:  "\\nas.ads.mwn.de\tuch\ac5\AK_Nilges\Markus\Gaussian\SnI2_P4\SNI2_P4dimeropen3.chk"
 B after Tr=     0.000000    0.000000    0.000000
         Rot=    0.999994   -0.000626   -0.001340   -0.003173 Ang=  -0.40 deg.
 ExpMin= 3.26D-02 ExpMax= 3.06D+04 ExpMxC= 4.68D+03 IAcc=3 IRadAn=         5 AccDes= 0.00D+00
 Harris functional with IExCor= 1009 and IRadAn=       5 diagonalized for initial guess.
 HarFok:  IExCor= 1009 AccDes= 0.00D+00 IRadAn=         5 IDoV= 1 UseB2=F ITyADJ=14
 ICtDFT=  3500011 ScaDFX=  1.000000  1.000000  1.000000  1.000000
 Defaulting to unpruned grid for atomic number  50.
 Defaulting to unpruned grid for atomic number  50.
 Defaulting to unpruned grid for atomic number  50.
 Defaulting to unpruned grid for atomic number  50.
 Defaulting to unpruned grid for atomic number  50.
 Defaulting to unpruned grid for atomic number  50.
 Defaulting to unpruned grid for atomic number  50.
 Defaulting to unpruned grid for atomic number  50.
 FoFCou: FMM=F IPFlag=           0 FMFlag=      100000 FMFlg1=           0
         NFxFlg=           0 DoJE=T BraDBF=F KetDBF=T FulRan=T
         wScrn=  0.000000 ICntrl=     500 IOpCl=  0 I1Cent=   200000004 NGrid=           0
         NMat0=    1 NMatS0=      1 NMatT0=    0 NMatD0=    1 NMtDS0=    0 NMtDT0=    0
 Petite list used in FoFCou.
 Requested convergence on RMS density matrix=1.00D-08 within 128 cycles.
 Requested convergence on MAX density matrix=1.00D-06.
 Requested convergence on             energy=1.00D-06.
 No special actions if energy rises.
 Defaulting to unpruned grid for atomic number  50.
 Defaulting to unpruned grid for atomic number  50.
 Defaulting to unpruned grid for atomic number  50.
 Defaulting to unpruned grid for atomic number  50.
 Defaulting to unpruned grid for atomic number  50.
 Defaulting to unpruned grid for atomic number  50.
 Defaulting to unpruned grid for atomic number  50.
 Defaulting to unpruned grid for atomic number  50.
 EnCoef did     4 forward-backward iterations
 EnCoef did     2 forward-backward iterations
 SCF Done:  E(RPBE-PBE) =  -2781.94428340     A.U. after   18 cycles
            NFock= 18  Conv=0.28D-08     -V/T= 2.0163
   1 Symmetry operations used in ECPInt.
 ECPInt:  NShTT=    5886 NPrTT=   22774 LenC2=    4938 LenP2D=   12608.
 LDataN:  DoStor=T MaxTD1= 6 Len=  172
 Calling FoFJK, ICntrl=      2527 FMM=F ISym2X=0 I1Cent= 0 IOpClX= 0 NMat=1 NMatS=1 NMatT=0.
 Defaulting to unpruned grid for atomic number  50.
 Defaulting to unpruned grid for atomic number  50.
 Defaulting to unpruned grid for atomic number  50.
 Defaulting to unpruned grid for atomic number  50.
 Defaulting to unpruned grid for atomic number  50.
 Defaulting to unpruned grid for atomic number  50.
 Defaulting to unpruned grid for atomic number  50.
 Defaulting to unpruned grid for atomic number  50.
 ***** Axes restored to original set *****
 -------------------------------------------------------------------
 Center     Atomic                   Forces (Hartrees/Bohr)
 Number     Number              X              Y              Z
 -------------------------------------------------------------------
      1       50          -0.004877903   -0.003334138   -0.004066442
      2       53           0.003450602   -0.001807766   -0.003365091
      3       53           0.003443013    0.000792280    0.001839759
      4       15          -0.006871879   -0.000045255    0.000939039
      5       15           0.000462356    0.005949203    0.008333968
      6       15          -0.004232242    0.005640230   -0.002004592
      7       15          -0.005875445   -0.003482909   -0.004764072
      8       50           0.002819290   -0.005342205    0.000505842
      9       53           0.002516480    0.001632286   -0.003496177
     10       53          -0.003054050   -0.003650817   -0.000676682
     11       15           0.009310871    0.001132718    0.003465856
     12       15          -0.010870774    0.004409107    0.011634294
     13       15           0.014879235   -0.002606966   -0.004348846
     14       15          -0.001099554    0.000714233   -0.003996855
 -------------------------------------------------------------------
 Cartesian Forces:  Max     0.014879235 RMS     0.005091777

 GradGradGradGradGradGradGradGradGradGradGradGradGradGradGradGradGradGrad
 Berny optimization.
 Using GEDIIS/GDIIS optimizer.
 FormGI is forming the generalized inverse of G from B-inverse, IUseBI=4.
 Internal  Forces:  Max     0.010676033 RMS     0.003991683
 Search for a local minimum.
 Step number   7 out of a maximum of   78
 All quantities printed in internal units (Hartrees-Bohrs-Radians)
 Mixed Optimization -- RFO/linear search
 Update second derivatives using D2CorX and points    6    7
 DE= -1.26D-02 DEPred=-1.92D-02 R= 6.58D-01
 TightC=F SS=  1.41D+00  RLast= 7.86D-01 DXNew= 8.4853D-01 2.3593D+00
 Trust test= 6.58D-01 RLast= 7.86D-01 DXMaxT set to 8.49D-01
 ITU=  1  0  0  0  0  1  0
 Use linear search instead of GDIIS.
     Eigenvalues ---   -0.01283  -0.00633  -0.00434  -0.00279   0.00123
     Eigenvalues ---    0.00195   0.00569   0.01214   0.01416   0.01438
     Eigenvalues ---    0.02200   0.02321   0.02850   0.03837   0.04247
     Eigenvalues ---    0.05307   0.08059   0.08236   0.09481   0.09936
     Eigenvalues ---    0.11265   0.11477   0.11725   0.12629   0.13738
     Eigenvalues ---    0.14488   0.14495   0.15458   0.16003   0.16332
     Eigenvalues ---    0.17739   0.18375   0.19245   0.19700   0.23212
     Eigenvalues ---    0.50391
 RFO step:  Lambda=-2.00260673D-02 EMin=-1.28258441D-02
 Quartic linear search produced a step of  0.22047.
 Iteration  1 RMS(Cart)=  0.22854335 RMS(Int)=  0.05828342
 Iteration  2 RMS(Cart)=  0.11370139 RMS(Int)=  0.01579868
 Iteration  3 RMS(Cart)=  0.00639098 RMS(Int)=  0.01466973
 Iteration  4 RMS(Cart)=  0.00014135 RMS(Int)=  0.01466958
 Iteration  5 RMS(Cart)=  0.00000784 RMS(Int)=  0.01466958
 Iteration  6 RMS(Cart)=  0.00000027 RMS(Int)=  0.01466958
 Variable       Old X    -DE/DX   Delta X   Delta X   Delta X     New X
                                 (Linear)    (Quad)   (Total)
    R1        5.33492   0.00397  -0.00065   0.01843   0.01778   5.35270
    R2        5.22958  -0.00047   0.02840  -0.04069  -0.01229   5.21729
    R3        5.00422   0.00446   0.00940  -0.00603   0.00337   5.00758
    R4        4.45646   0.00042  -0.00160  -0.04016  -0.03966   4.41679
    R5        4.17652  -0.00897  -0.01389  -0.02621  -0.03840   4.13813
    R6        4.48398   0.00286   0.01708  -0.04988  -0.03280   4.45118
    R7        4.51233   0.00073  -0.00066   0.01511   0.01540   4.52773
    R8        4.20467  -0.00642  -0.01015  -0.02992  -0.04173   4.16294
    R9        5.34535   0.00455   0.00617   0.01631   0.02248   5.36783
   R10        5.05692   0.00919   0.00117   0.13662   0.13956   5.19648
   R11        4.98274   0.00681   0.00880  -0.01045  -0.00214   4.98060
   R12        4.94661   0.00266  -0.00411  -0.01797  -0.02208   4.92453
   R13        4.48109   0.00146   0.00344  -0.03835  -0.03573   4.44536
   R14        4.47223   0.00242   0.00072  -0.02196  -0.02449   4.44774
   R15        4.62212   0.00349   0.00192   0.00338   0.00476   4.62688
    A1        1.59179  -0.00062  -0.04258   0.03884  -0.00374   1.58805
    A2        2.03257   0.00091   0.00594   0.01531   0.01694   2.04951
    A3        1.46906  -0.00574  -0.08290  -0.08102  -0.16605   1.30301
    A4        1.79856  -0.00917  -0.00699  -0.08281  -0.08793   1.71063
    A5        1.69393   0.00682  -0.03261   0.06780   0.02690   1.72083
    A6        1.89666  -0.00351   0.00003  -0.04000  -0.05612   1.84054
    A7        1.82909  -0.01068   0.01507  -0.13965  -0.12856   1.70054
    A8        2.10522   0.00220   0.00166  -0.05054  -0.06122   2.04400
    A9        1.72458   0.00309  -0.01020  -0.04825  -0.06426   1.66031
   A10        2.29183  -0.00437  -0.01921  -0.19728  -0.21250   2.07933
   A11        2.46037   0.00260   0.01732   0.09449   0.05329   2.51366
   A12        1.52703   0.00189   0.00170   0.07012   0.06330   1.59033
   A13        1.94418  -0.00002  -0.00089   0.02838   0.01534   1.95952
   A14        1.89893  -0.00273   0.01142  -0.36380  -0.36095   1.53798
   A15        1.46024  -0.00302  -0.00062  -0.08320  -0.08267   1.37757
   A16        1.89361  -0.00600  -0.00396  -0.12842  -0.18100   1.71261
   A17        2.11806   0.00156  -0.00827   0.06096   0.04684   2.16490
   A18        2.13363   0.00111  -0.00187  -0.05451  -0.07253   2.06110
   A19        1.44872  -0.00265  -0.00231  -0.05688  -0.05911   1.38961
   A20        1.74727  -0.00295  -0.01783  -0.18178  -0.18873   1.55854
   A21        2.01006   0.00067   0.00336   0.02520   0.02890   2.03896
   A22        1.73677   0.00457   0.00371   0.12132   0.12050   1.85727
    D1       -1.88282   0.00403  -0.05688   0.09093   0.04187  -1.84095
    D2        2.72631  -0.00244   0.00212   0.03265   0.02695   2.75326
    D3        2.71623  -0.00226  -0.01043  -0.07991  -0.08679   2.62944
    D4        0.79801   0.00049  -0.00915   0.10734   0.09174   0.88976
    D5       -0.79828   0.00459   0.01252   0.12142   0.13463  -0.66365
    D6       -1.50922  -0.00524  -0.07366  -0.13807  -0.21448  -1.72370
    D7        0.67304  -0.00548  -0.07029  -0.26678  -0.33306   0.33997
    D8       -3.00358   0.00013   0.02547  -0.06077  -0.03930  -3.04288
    D9       -0.82133  -0.00011   0.02884  -0.18947  -0.15789  -0.97922
   D10       -0.61032  -0.00310   0.00243  -0.31072  -0.30298  -0.91330
   D11       -2.58404   0.00697  -0.00972  -0.08264  -0.09314  -2.67718
   D12       -1.24106   0.00456   0.01440   0.36347   0.38535  -0.85571
   D13        0.54728   0.00289   0.00282   0.28940   0.28213   0.82941
   D14       -1.66457  -0.00449  -0.00165  -0.40661  -0.35744  -2.02201
   D15        2.74377   0.00280   0.00284  -0.24762  -0.20449   2.53929
   D16        1.55845  -0.00598  -0.00091  -0.08317  -0.08357   1.47487
   D17       -0.31640   0.00132   0.00358   0.07582   0.06938  -0.24702
   D18       -0.57932  -0.00242  -0.00563   0.25227   0.26004  -0.31928
   D19       -2.73821  -0.00243   0.00068   0.33887   0.37691  -2.36130
   D20        2.46511  -0.00133  -0.00979  -0.16231  -0.18638   2.27873
   D21        0.30622  -0.00134  -0.00348  -0.07572  -0.06951   0.23671
   D22        2.55963  -0.00042  -0.01152  -0.08572  -0.09897   2.46066
   D23        0.71625  -0.00429  -0.00735  -0.13538  -0.14207   0.57418
   D24       -1.71101  -0.00212  -0.00271  -0.08643  -0.06761  -1.77862
   D25        0.34667  -0.00092  -0.00318  -0.07623  -0.06877   0.27790
   D26        2.69166   0.00166  -0.01464   0.32224   0.30385   2.99551
   D27       -1.53384   0.00285  -0.01511   0.33245   0.30268  -1.23115
   D28       -0.64692  -0.00035  -0.00136  -0.08925  -0.08676  -0.73368
   D29       -2.49671   0.00038   0.01601   0.04640   0.05719  -2.43953
   D30        1.49725   0.00005  -0.01361  -0.06789  -0.08100   1.41625
   D31       -0.35255   0.00078   0.00376   0.06776   0.06294  -0.28960
         Item               Value     Threshold  Converged?
 Maximum Force            0.010676     0.000450     NO 
 RMS     Force            0.003992     0.000300     NO 
 Maximum Displacement     1.053919     0.001800     NO 
 RMS     Displacement     0.311102     0.001200     NO 
 Predicted change in Energy=-2.376191D-02
 GradGradGradGradGradGradGradGradGradGradGradGradGradGradGradGradGradGrad

                          Input orientation:                          
 ---------------------------------------------------------------------
 Center     Atomic      Atomic             Coordinates (Angstroms)
 Number     Number       Type             X           Y           Z
 ---------------------------------------------------------------------
      1         50           0        3.929955    0.898192   -0.059348
      2         53           0        4.385823   -2.346249    0.137031
      3         53           0        6.150739    1.923046    1.369289
      4         15           0        0.161842    0.377532    3.033194
      5         15           0        3.322168   -0.814109    2.019357
      6         15           0        1.231999   -0.446816   -0.772456
      7         15           0        1.048344   -1.156336    1.508668
      8         50           0       -3.004493   -1.030867   -0.875038
      9         53           0       -4.804853    1.977295   -2.136848
     10         53           0       -4.081296   -3.595581   -0.299402
     11         15           0       -1.740664    1.330017    2.515048
     12         15           0       -4.157785    1.191444    0.262052
     13         15           0       -0.769401    0.293070   -1.320063
     14         15           0       -1.892433    1.828745    0.221153
 ---------------------------------------------------------------------
                    Distance matrix (angstroms):
                    1          2          3          4          5
     1  Sn   0.000000
     2  I    3.282191   0.000000
     3  I    2.832527   4.781241   0.000000
     4  P    4.902405   5.800755   6.405004   0.000000
     5  P    2.760869   2.649899   3.989413   3.526405   0.000000
     6  P    3.097827   3.792311   5.864923   4.038287   3.506841
     7  P    3.870845   3.799480   5.961246   2.337267   2.355462
     8  Sn   7.243838   7.574383   9.878303   5.223365   6.960686
     9  I    9.043082  10.408270  11.503084   7.345518   9.545389
    10  I    9.188676   8.569913  11.744544   6.700450   8.241633
    11  P    6.242588   7.530188   7.996167   2.189802   5.520440
    12  P    8.099434   9.247926  10.393598   5.196235   7.941037
    13  P    4.903011   5.972057   7.601169   4.452549   5.396157
    14  P    5.902949   7.540169   8.125252   3.772749   6.116394
                    6          7          8          9         10
     6  P    0.000000
     7  P    2.395971   0.000000
     8  Sn   4.277792   4.703540   0.000000
     9  I    6.646914   7.574256   3.725923   0.000000
    10  I    6.194321   5.960892   2.840531   5.912418   0.000000
    11  P    4.775096   3.869537   4.320152   5.607884   6.136871
    12  P    5.727467   5.845503   2.749859   2.605951   4.820445
    13  P    2.202932   3.661516   2.635620   4.448441   5.208839
    14  P    3.990929   4.383671   3.258173   3.750257   5.872428
                   11         12         13         14
    11  P    0.000000
    12  P    3.307214   0.000000
    13  P    4.089827   3.845947   0.000000
    14  P    2.352385   2.353645   2.448437   0.000000
 Stoichiometry    I4P8Sn2
 Framework group  C1[X(I4P8Sn2)]
 Deg. of freedom    36
 Full point group                 C1      NOp   1
 Largest Abelian subgroup         C1      NOp   1
 Largest concise Abelian subgroup C1      NOp   1
                         Standard orientation:                         
 ---------------------------------------------------------------------
 Center     Atomic      Atomic             Coordinates (Angstroms)
 Number     Number       Type             X           Y           Z
 ---------------------------------------------------------------------
      1         50           0       -3.707972   -0.813178   -0.755630
      2         53           0       -3.920020    2.460898   -0.846434
      3         53           0       -6.237404   -1.569206    0.270823
      4         15           0       -0.565657   -0.329384    2.976043
      5         15           0       -3.365058    1.002776    1.295496
      6         15           0       -0.820880    0.281228   -1.007646
      7         15           0       -1.015128    1.144747    1.218850
      8         50           0        3.391712    0.555978   -0.316207
      9         53           0        5.141079   -2.657539   -1.020142
     10         53           0        4.550136    3.074304    0.304039
     11         15           0        1.314231   -1.449661    2.897078
     12         15           0        4.118200   -1.650742    1.154958
     13         15           0        1.179115   -0.636749   -1.108867
     14         15           0        1.856647   -2.128096    0.710934
 ---------------------------------------------------------------------
 Rotational constants (GHZ):      0.1063850      0.0279703      0.0244634
 Standard basis: SDD (6D, 10F)
 There are   204 symmetry adapted cartesian basis functions of A   symmetry.
 There are   204 symmetry adapted basis functions of A   symmetry.
   204 basis functions,   396 primitive gaussians,   204 cartesian basis functions
    78 alpha electrons       78 beta electrons
       nuclear repulsion energy      1437.1557924588 Hartrees.
 NAtoms=   14 NActive=   14 NUniq=   14 SFac= 1.00D+00 NAtFMM=   60 NAOKFM=F Big=F
 Integral buffers will be    131072 words long.
 Raffenetti 2 integral format.
 Two-electron integral symmetry is turned on.
 One-electron integrals computed using PRISM.
   1 Symmetry operations used in ECPInt.
 ECPInt:  NShTT=    5886 NPrTT=   22774 LenC2=    4989 LenP2D=   12832.
 LDataN:  DoStor=T MaxTD1= 5 Len=  102
 NBasis=   204 RedAO= T EigKep=  1.17D-02  NBF=   204
 NBsUse=   204 1.00D-06 EigRej= -1.00D+00 NBFU=   204
 Defaulting to unpruned grid for atomic number  50.
 Defaulting to unpruned grid for atomic number  53.
 Defaulting to unpruned grid for atomic number  53.
 Defaulting to unpruned grid for atomic number  50.
 Initial guess from the checkpoint file:  "\\nas.ads.mwn.de\tuch\ac5\AK_Nilges\Markus\Gaussian\SnI2_P4\SNI2_P4dimeropen3.chk"
 B after Tr=     0.000000    0.000000    0.000000
         Rot=    0.999781    0.018808   -0.005269   -0.007517 Ang=   2.40 deg.
 ExpMin= 3.26D-02 ExpMax= 3.06D+04 ExpMxC= 4.68D+03 IAcc=3 IRadAn=         5 AccDes= 0.00D+00
 Harris functional with IExCor= 1009 and IRadAn=       5 diagonalized for initial guess.
 HarFok:  IExCor= 1009 AccDes= 0.00D+00 IRadAn=         5 IDoV= 1 UseB2=F ITyADJ=14
 ICtDFT=  3500011 ScaDFX=  1.000000  1.000000  1.000000  1.000000
 Defaulting to unpruned grid for atomic number  50.
 Defaulting to unpruned grid for atomic number  50.
 Defaulting to unpruned grid for atomic number  50.
 Defaulting to unpruned grid for atomic number  50.
 Defaulting to unpruned grid for atomic number  50.
 Defaulting to unpruned grid for atomic number  50.
 Defaulting to unpruned grid for atomic number  50.
 Defaulting to unpruned grid for atomic number  50.
 FoFCou: FMM=F IPFlag=           0 FMFlag=      100000 FMFlg1=           0
         NFxFlg=           0 DoJE=T BraDBF=F KetDBF=T FulRan=T
         wScrn=  0.000000 ICntrl=     500 IOpCl=  0 I1Cent=   200000004 NGrid=           0
         NMat0=    1 NMatS0=      1 NMatT0=    0 NMatD0=    1 NMtDS0=    0 NMtDT0=    0
 Petite list used in FoFCou.
 Requested convergence on RMS density matrix=1.00D-08 within 128 cycles.
 Requested convergence on MAX density matrix=1.00D-06.
 Requested convergence on             energy=1.00D-06.
 No special actions if energy rises.
 Defaulting to unpruned grid for atomic number  50.
 Defaulting to unpruned grid for atomic number  50.
 Defaulting to unpruned grid for atomic number  50.
 Defaulting to unpruned grid for atomic number  50.
 Defaulting to unpruned grid for atomic number  50.
 Defaulting to unpruned grid for atomic number  50.
 Defaulting to unpruned grid for atomic number  50.
 Defaulting to unpruned grid for atomic number  50.
 EnCoef did     1 forward-backward iterations
 EnCoef did     2 forward-backward iterations
 SCF Done:  E(RPBE-PBE) =  -2781.95361351     A.U. after   17 cycles
            NFock= 17  Conv=0.99D-08     -V/T= 2.0162
   1 Symmetry operations used in ECPInt.
 ECPInt:  NShTT=    5886 NPrTT=   22774 LenC2=    4989 LenP2D=   12832.
 LDataN:  DoStor=T MaxTD1= 6 Len=  172
 Calling FoFJK, ICntrl=      2527 FMM=F ISym2X=0 I1Cent= 0 IOpClX= 0 NMat=1 NMatS=1 NMatT=0.
 Defaulting to unpruned grid for atomic number  50.
 Defaulting to unpruned grid for atomic number  50.
 Defaulting to unpruned grid for atomic number  50.
 Defaulting to unpruned grid for atomic number  50.
 Defaulting to unpruned grid for atomic number  50.
 Defaulting to unpruned grid for atomic number  50.
 Defaulting to unpruned grid for atomic number  50.
 Defaulting to unpruned grid for atomic number  50.
 ***** Axes restored to original set *****
 -------------------------------------------------------------------
 Center     Atomic                   Forces (Hartrees/Bohr)
 Number     Number              X              Y              Z
 -------------------------------------------------------------------
      1       50           0.000670310    0.002876129   -0.005070005
      2       53           0.004555592   -0.007138195   -0.005801294
      3       53           0.005671682    0.002686190    0.003674831
      4       15          -0.005228416   -0.001428506    0.006213129
      5       15           0.003176774    0.006904672    0.012662320
      6       15          -0.013948342   -0.004035060    0.002526941
      7       15          -0.003904010   -0.002869183   -0.007521925
      8       50          -0.013081040   -0.009038922    0.000140308
      9       53          -0.004652491    0.003239190   -0.010645532
     10       53           0.000400848   -0.002126739    0.001705696
     11       15           0.010014547    0.000826736    0.005801872
     12       15          -0.001534508   -0.004567968    0.005735573
     13       15           0.014786795    0.008897361   -0.011241176
     14       15           0.003072259    0.005774296    0.001819260
 -------------------------------------------------------------------
 Cartesian Forces:  Max     0.014786795 RMS     0.006624178

 GradGradGradGradGradGradGradGradGradGradGradGradGradGradGradGradGradGrad
 Berny optimization.
 Using GEDIIS/GDIIS optimizer.
 FormGI is forming the generalized inverse of G from B-inverse, IUseBI=4.
 Internal  Forces:  Max     0.030509629 RMS     0.007093330
 Search for a local minimum.
 Step number   8 out of a maximum of   78
 All quantities printed in internal units (Hartrees-Bohrs-Radians)
 Mixed Optimization -- RFO/linear search
 Update second derivatives using D2CorX and points    7    8
 DE= -9.33D-03 DEPred=-2.38D-02 R= 3.93D-01
 Trust test= 3.93D-01 RLast= 1.27D+00 DXMaxT set to 8.49D-01
 ITU=  0  1  0  0  0  0  1  0
 Use linear search instead of GDIIS.
     Eigenvalues ---   -0.00651  -0.00440  -0.00260   0.00096   0.00190
     Eigenvalues ---    0.00499   0.00641   0.01185   0.01399   0.01874
     Eigenvalues ---    0.02302   0.02752   0.03194   0.04210   0.05194
     Eigenvalues ---    0.05746   0.08649   0.09749   0.09826   0.10522
     Eigenvalues ---    0.11375   0.11457   0.12355   0.12853   0.14344
     Eigenvalues ---    0.14498   0.15378   0.15544   0.16397   0.17144
     Eigenvalues ---    0.17659   0.18508   0.20373   0.21502   0.23417
     Eigenvalues ---    0.53586
 RFO step:  Lambda=-2.25086335D-02 EMin=-6.51439460D-03
 Quartic linear search produced a step of -0.18540.
 Iteration  1 RMS(Cart)=  0.32233150 RMS(Int)=  0.05924028
 Iteration  2 RMS(Cart)=  0.22404436 RMS(Int)=  0.02297927
 Iteration  3 RMS(Cart)=  0.02200035 RMS(Int)=  0.01182171
 Iteration  4 RMS(Cart)=  0.00015858 RMS(Int)=  0.01182153
 Iteration  5 RMS(Cart)=  0.00000769 RMS(Int)=  0.01182153
 Iteration  6 RMS(Cart)=  0.00000043 RMS(Int)=  0.01182153
 Variable       Old X    -DE/DX   Delta X   Delta X   Delta X     New X
                                 (Linear)    (Quad)   (Total)
    R1        5.35270   0.00728  -0.00330   0.03501   0.03171   5.38441
    R2        5.21729   0.00588   0.00228   0.08396   0.08623   5.30352
    R3        5.00758   0.01007  -0.00062   0.09244   0.09182   5.09940
    R4        4.41679   0.00287   0.00735   0.11455   0.11915   4.53595
    R5        4.13813  -0.00308   0.00712  -0.05858  -0.05445   4.08367
    R6        4.45118   0.01555   0.00608   0.14018   0.14626   4.59744
    R7        4.52773   0.00073  -0.00286   0.07506   0.07133   4.59906
    R8        4.16294  -0.00214   0.00774  -0.02418  -0.01312   4.14982
    R9        5.36783   0.00211  -0.00417   0.01810   0.01393   5.38175
   R10        5.19648   0.00140  -0.02588   0.11112   0.08866   5.28514
   R11        4.98060   0.01386   0.00040   0.17165   0.17755   5.15815
   R12        4.92453   0.01194   0.00409   0.15772   0.16182   5.08635
   R13        4.44536   0.00799   0.00662   0.09285   0.09992   4.54528
   R14        4.44774   0.00854   0.00454   0.11169   0.11456   4.56230
   R15        4.62688   0.00365  -0.00088   0.09161   0.08523   4.71211
    A1        1.58805   0.00006   0.00069  -0.13720  -0.13651   1.45154
    A2        2.04951  -0.00328  -0.00314   0.10734   0.07562   2.12513
    A3        1.30301   0.00287   0.03079  -0.06633  -0.02392   1.27909
    A4        1.71063   0.03051   0.01630   0.31123   0.32696   2.03760
    A5        1.72083   0.00484  -0.00499  -0.01987  -0.01794   1.70289
    A6        1.84054   0.00910   0.01040  -0.02986  -0.02723   1.81331
    A7        1.70054  -0.01232   0.02383  -0.07797  -0.05775   1.64279
    A8        2.04400   0.00033   0.01135   0.08372   0.08395   2.12794
    A9        1.66031   0.02343   0.01191   0.16108   0.17671   1.83702
   A10        2.07933   0.00377   0.03940  -0.05944  -0.05431   2.02502
   A11        2.51366  -0.00056  -0.00988   0.15623   0.12059   2.63425
   A12        1.59033  -0.00440  -0.01174   0.05819   0.03133   1.62166
   A13        1.95952   0.00765  -0.00284   0.04091   0.01462   1.97414
   A14        1.53798   0.00230   0.06692  -0.15325  -0.09193   1.44605
   A15        1.37757   0.00515   0.01533  -0.12055  -0.11035   1.26721
   A16        1.71261   0.00521   0.03356  -0.18617  -0.14069   1.57192
   A17        2.16490  -0.00393  -0.00869   0.00815  -0.00028   2.16462
   A18        2.06110  -0.00611   0.01345  -0.00149   0.02021   2.08131
   A19        1.38961   0.00358   0.01096  -0.12882  -0.12127   1.26835
   A20        1.55854   0.00472   0.03499   0.09948   0.13208   1.69062
   A21        2.03896  -0.00118  -0.00536   0.06134   0.04229   2.08126
   A22        1.85727  -0.00540  -0.02234   0.09040   0.05239   1.90966
    D1       -1.84095  -0.00145  -0.00776   0.08850   0.07874  -1.76221
    D2        2.75326   0.00110  -0.00500   0.19725   0.19424   2.94751
    D3        2.62944   0.00912   0.01609  -0.18272  -0.17266   2.45678
    D4        0.88976  -0.01110  -0.01701  -0.34327  -0.36744   0.52232
    D5       -0.66365   0.00615  -0.02496   0.45738   0.42713  -0.23653
    D6       -1.72370   0.00240   0.03976  -0.20397  -0.16233  -1.88603
    D7        0.33997   0.00521   0.06175  -0.10011  -0.04971   0.29026
    D8       -3.04288  -0.00469   0.00729  -0.17172  -0.15308   3.08723
    D9       -0.97922  -0.00188   0.02927  -0.06785  -0.04046  -1.01968
   D10       -0.91330   0.00213   0.05617   0.07417   0.13479  -0.77851
   D11       -2.67718   0.00348   0.01727   0.06013   0.06721  -2.60997
   D12       -0.85571   0.00083  -0.07145   0.22537   0.14834  -0.70737
   D13        0.82941  -0.00126  -0.05231   0.05481   0.00018   0.82960
   D14       -2.02201   0.00023   0.06627  -0.02236   0.01323  -2.00878
   D15        2.53929  -0.00429   0.03791   0.12901   0.12384   2.66313
   D16        1.47487   0.00273   0.01549  -0.32816  -0.29264   1.18224
   D17       -0.24702  -0.00180  -0.01286  -0.17678  -0.18202  -0.42904
   D18       -0.31928  -0.00117  -0.04821  -0.26390  -0.32653  -0.64581
   D19       -2.36130   0.00440  -0.06988  -0.17758  -0.27441  -2.63570
   D20        2.27873  -0.00350   0.03456   0.08408   0.12555   2.40428
   D21        0.23671   0.00208   0.01289   0.17040   0.17767   0.41439
   D22        2.46066  -0.00486   0.01835  -0.14169  -0.12651   2.33416
   D23        0.57418  -0.00106   0.02634  -0.30578  -0.27888   0.29530
   D24       -1.77862   0.00264   0.01254   0.10162   0.11152  -1.66710
   D25        0.27790   0.00217   0.01275   0.21145   0.22528   0.50317
   D26        2.99551   0.00055  -0.05633   0.24013   0.18089  -3.10679
   D27       -1.23115   0.00008  -0.05612   0.34996   0.29464  -0.93651
   D28       -0.73368   0.00395   0.01609   0.03011   0.04661  -0.68707
   D29       -2.43953   0.00179  -0.01060  -0.15936  -0.16805  -2.60757
   D30        1.41625   0.00053   0.01502  -0.02750  -0.01231   1.40393
   D31       -0.28960  -0.00162  -0.01167  -0.21697  -0.22697  -0.51658
         Item               Value     Threshold  Converged?
 Maximum Force            0.030510     0.000450     NO 
 RMS     Force            0.007093     0.000300     NO 
 Maximum Displacement     1.823988     0.001800     NO 
 RMS     Displacement     0.512260     0.001200     NO 
 Predicted change in Energy=-2.573524D-02
 GradGradGradGradGradGradGradGradGradGradGradGradGradGradGradGradGradGrad

                          Input orientation:                          
 ---------------------------------------------------------------------
 Center     Atomic      Atomic             Coordinates (Angstroms)
 Number     Number       Type             X           Y           Z
 ---------------------------------------------------------------------
      1         50           0        4.834346    1.271538    0.141623
      2         53           0        4.680540   -2.003573   -0.087091
      3         53           0        6.653487    1.247527    2.334501
      4         15           0        0.097817    0.229423    2.820854
      5         15           0        3.389110   -0.513180    1.754859
      6         15           0        0.990541   -0.323316   -1.273020
      7         15           0        1.118486   -1.031641    1.051819
      8         50           0       -3.218357   -1.111626   -0.470198
      9         53           0       -4.771053    1.576236   -2.356428
     10         53           0       -4.485036   -3.556848    0.255720
     11         15           0       -1.680004    1.413728    2.494295
     12         15           0       -4.537458    1.230322    0.302592
     13         15           0       -1.110683    0.260058   -1.531688
     14         15           0       -2.181791    1.740734    0.164798
 ---------------------------------------------------------------------
                    Distance matrix (angstroms):
                    1          2          3          4          5
     1  Sn   0.000000
     2  I    3.286687   0.000000
     3  I    2.849310   4.508468   0.000000
     4  P    5.540667   5.868881   6.652059   0.000000
     5  P    2.806502   2.698489   3.753962   3.538420   0.000000
     6  P    4.395408   4.224426   6.895703   4.226379   3.867458
     7  P    4.465502   3.863935   6.121774   2.400319   2.432859
     8  Sn   8.420203   7.958323  10.530207   4.860704   6.997689
     9  I    9.929592  10.358452  12.354472   7.233536   9.373186
    10  I   10.496534   9.302578  12.307317   6.474435   8.574002
    11  P    6.927629   7.667986   8.336680   2.160987   5.473177
    12  P    9.373277   9.776574  11.373927   5.369284   8.244960
    13  P    6.258309   6.383505   8.729539   4.517303   5.625604
    14  P    7.031846   7.821436   9.111147   3.812520   6.216379
                    6          7          8          9         10
     6  P    0.000000
     7  P    2.433716   0.000000
     8  Sn   4.356694   4.596862   0.000000
     9  I    6.162633   7.287239   3.632263   0.000000
    10  I    6.540239   6.197572   2.847902   5.766600   0.000000
    11  P    4.933741   3.986491   4.187142   5.754173   6.130746
    12  P    5.954420   6.137387   2.796774   2.691581   4.787686
    13  P    2.195991   3.648587   2.729573   3.976284   5.399061
    14  P    4.048618   4.400534   3.100588   3.617723   5.777334
                   11         12         13         14
    11  P    0.000000
    12  P    3.605862   0.000000
    13  P    4.226538   4.006093   0.000000
    14  P    2.405261   2.414265   2.493539   0.000000
 Stoichiometry    I4P8Sn2
 Framework group  C1[X(I4P8Sn2)]
 Deg. of freedom    36
 Full point group                 C1      NOp   1
 Largest Abelian subgroup         C1      NOp   1
 Largest concise Abelian subgroup C1      NOp   1
                         Standard orientation:                         
 ---------------------------------------------------------------------
 Center     Atomic      Atomic             Coordinates (Angstroms)
 Number     Number       Type             X           Y           Z
 ---------------------------------------------------------------------
      1         50           0       -4.557668   -1.201727   -0.702716
      2         53           0       -4.057234    1.958180   -1.455621
      3         53           0       -6.748804   -0.662566    1.037052
      4         15           0       -0.337885    0.048691    2.663123
      5         15           0       -3.283420    0.767133    0.838820
      6         15           0       -0.383329   -0.124466   -1.559463
      7         15           0       -0.882343    1.012891    0.533472
      8         50           0        3.652339    0.556102   -0.065813
      9         53           0        5.275443   -2.522466   -1.105663
     10         53           0        4.981984    3.016789    0.470477
     11         15           0        1.350712   -1.276369    2.913570
     12         15           0        4.575926   -1.671813    1.350284
     13         15           0        1.664801   -0.866189   -1.281275
     14         15           0        2.251728   -2.062240    0.826500
 ---------------------------------------------------------------------
 Rotational constants (GHZ):      0.1144305      0.0237836      0.0220310
 Standard basis: SDD (6D, 10F)
 There are   204 symmetry adapted cartesian basis functions of A   symmetry.
 There are   204 symmetry adapted basis functions of A   symmetry.
   204 basis functions,   396 primitive gaussians,   204 cartesian basis functions
    78 alpha electrons       78 beta electrons
       nuclear repulsion energy      1400.1775171260 Hartrees.
 NAtoms=   14 NActive=   14 NUniq=   14 SFac= 1.00D+00 NAtFMM=   60 NAOKFM=F Big=F
 Integral buffers will be    131072 words long.
 Raffenetti 2 integral format.
 Two-electron integral symmetry is turned on.
 One-electron integrals computed using PRISM.
   1 Symmetry operations used in ECPInt.
 ECPInt:  NShTT=    5886 NPrTT=   22774 LenC2=    4963 LenP2D=   12680.
 LDataN:  DoStor=T MaxTD1= 5 Len=  102
 NBasis=   204 RedAO= T EigKep=  1.34D-02  NBF=   204
 NBsUse=   204 1.00D-06 EigRej= -1.00D+00 NBFU=   204
 Defaulting to unpruned grid for atomic number  50.
 Defaulting to unpruned grid for atomic number  53.
 Defaulting to unpruned grid for atomic number  53.
 Defaulting to unpruned grid for atomic number  50.
 Initial guess from the checkpoint file:  "\\nas.ads.mwn.de\tuch\ac5\AK_Nilges\Markus\Gaussian\SnI2_P4\SNI2_P4dimeropen3.chk"
 B after Tr=     0.000000    0.000000    0.000000
         Rot=    0.998653    0.050827   -0.003708    0.009728 Ang=   5.95 deg.
 ExpMin= 3.26D-02 ExpMax= 3.06D+04 ExpMxC= 4.68D+03 IAcc=3 IRadAn=         5 AccDes= 0.00D+00
 Harris functional with IExCor= 1009 and IRadAn=       5 diagonalized for initial guess.
 HarFok:  IExCor= 1009 AccDes= 0.00D+00 IRadAn=         5 IDoV= 1 UseB2=F ITyADJ=14
 ICtDFT=  3500011 ScaDFX=  1.000000  1.000000  1.000000  1.000000
 Defaulting to unpruned grid for atomic number  50.
 Defaulting to unpruned grid for atomic number  50.
 Defaulting to unpruned grid for atomic number  50.
 Defaulting to unpruned grid for atomic number  50.
 Defaulting to unpruned grid for atomic number  50.
 Defaulting to unpruned grid for atomic number  50.
 Defaulting to unpruned grid for atomic number  50.
 Defaulting to unpruned grid for atomic number  50.
 FoFCou: FMM=F IPFlag=           0 FMFlag=      100000 FMFlg1=           0
         NFxFlg=           0 DoJE=T BraDBF=F KetDBF=T FulRan=T
         wScrn=  0.000000 ICntrl=     500 IOpCl=  0 I1Cent=   200000004 NGrid=           0
         NMat0=    1 NMatS0=      1 NMatT0=    0 NMatD0=    1 NMtDS0=    0 NMtDT0=    0
 Petite list used in FoFCou.
 Requested convergence on RMS density matrix=1.00D-08 within 128 cycles.
 Requested convergence on MAX density matrix=1.00D-06.
 Requested convergence on             energy=1.00D-06.
 No special actions if energy rises.
 Defaulting to unpruned grid for atomic number  50.
 Defaulting to unpruned grid for atomic number  50.
 Defaulting to unpruned grid for atomic number  50.
 Defaulting to unpruned grid for atomic number  50.
 Defaulting to unpruned grid for atomic number  50.
 Defaulting to unpruned grid for atomic number  50.
 Defaulting to unpruned grid for atomic number  50.
 Defaulting to unpruned grid for atomic number  50.
 SCF Done:  E(RPBE-PBE) =  -2781.95160184     A.U. after   19 cycles
            NFock= 19  Conv=0.37D-08     -V/T= 2.0164
   1 Symmetry operations used in ECPInt.
 ECPInt:  NShTT=    5886 NPrTT=   22774 LenC2=    4963 LenP2D=   12680.
 LDataN:  DoStor=T MaxTD1= 6 Len=  172
 Calling FoFJK, ICntrl=      2527 FMM=F ISym2X=0 I1Cent= 0 IOpClX= 0 NMat=1 NMatS=1 NMatT=0.
 Defaulting to unpruned grid for atomic number  50.
 Defaulting to unpruned grid for atomic number  50.
 Defaulting to unpruned grid for atomic number  50.
 Defaulting to unpruned grid for atomic number  50.
 Defaulting to unpruned grid for atomic number  50.
 Defaulting to unpruned grid for atomic number  50.
 Defaulting to unpruned grid for atomic number  50.
 Defaulting to unpruned grid for atomic number  50.
 ***** Axes restored to original set *****
 -------------------------------------------------------------------
 Center     Atomic                   Forces (Hartrees/Bohr)
 Number     Number              X              Y              Z
 -------------------------------------------------------------------
      1       50          -0.003926550   -0.002751157   -0.000177173
      2       53           0.001268659   -0.001210241   -0.002009593
      3       53           0.001789985    0.001294122    0.000501133
      4       15           0.004374628   -0.001375383   -0.000103550
      5       15          -0.007651242    0.001071358    0.003244967
      6       15          -0.009414798   -0.001062222    0.010684288
      7       15           0.005834710    0.003192059   -0.003488374
      8       50          -0.012642543   -0.009295486   -0.000515817
      9       53          -0.005123806    0.000500754   -0.000853196
     10       53          -0.001223408   -0.004308576    0.002438123
     11       15           0.000148705   -0.002164420   -0.006002523
     12       15           0.010955607   -0.006723953   -0.005475443
     13       15           0.010152049    0.005636806   -0.008566394
     14       15           0.005458003    0.017196341    0.010323552
 -------------------------------------------------------------------
 Cartesian Forces:  Max     0.017196341 RMS     0.006100039

 GradGradGradGradGradGradGradGradGradGradGradGradGradGradGradGradGradGrad
 Berny optimization.
 Using GEDIIS/GDIIS optimizer.
 FormGI is forming the generalized inverse of G from B-inverse, IUseBI=4.
 Internal  Forces:  Max     0.015673901 RMS     0.005759835
 Search for a local minimum.
 Step number   9 out of a maximum of   78
 All quantities printed in internal units (Hartrees-Bohrs-Radians)
 Mixed Optimization -- RFO/linear search
 Update second derivatives using D2CorX and points    9    8
 DE=  2.01D-03 DEPred=-2.57D-02 R=-7.82D-02
 Trust test=-7.82D-02 RLast= 1.28D+00 DXMaxT set to 4.24D-01
 ITU= -1  0  1  0  0  0  0  1  0
 Use linear search instead of GDIIS.
 Energy rises -- skip Quadratic/GDIIS search.
 Quartic linear search produced a step of -0.59020.
 Iteration  1 RMS(Cart)=  0.27121846 RMS(Int)=  0.03134807
 Iteration  2 RMS(Cart)=  0.04853548 RMS(Int)=  0.00265128
 Iteration  3 RMS(Cart)=  0.00076717 RMS(Int)=  0.00263603
 Iteration  4 RMS(Cart)=  0.00000110 RMS(Int)=  0.00263603
 Iteration  5 RMS(Cart)=  0.00000001 RMS(Int)=  0.00263603
 Variable       Old X    -DE/DX   Delta X   Delta X   Delta X     New X
                                 (Linear)    (Quad)   (Total)
    R1        5.38441   0.00152  -0.01872   0.00000  -0.01872   5.36570
    R2        5.30352  -0.00222  -0.05090   0.00000  -0.05090   5.25262
    R3        5.09940   0.00266  -0.05419   0.00000  -0.05419   5.04521
    R4        4.53595  -0.00504  -0.07032   0.00000  -0.06981   4.46613
    R5        4.08367  -0.00005   0.03214   0.00000   0.03280   4.11648
    R6        4.59744  -0.00784  -0.08632   0.00000  -0.08632   4.51111
    R7        4.59906  -0.00472  -0.04210   0.00000  -0.04192   4.55713
    R8        4.14982  -0.00587   0.00774   0.00000   0.00703   4.15685
    R9        5.38175   0.00486  -0.00822   0.00000  -0.00822   5.37353
   R10        5.28514  -0.00136  -0.05233   0.00000  -0.05335   5.23179
   R11        5.15815   0.01248  -0.10479   0.00000  -0.10600   5.05215
   R12        5.08635   0.00134  -0.09550   0.00000  -0.09550   4.99085
   R13        4.54528  -0.00278  -0.05897   0.00000  -0.05905   4.48623
   R14        4.56230   0.00091  -0.06761   0.00000  -0.06683   4.49547
   R15        4.71211   0.00360  -0.05030   0.00000  -0.04914   4.66297
    A1        1.45154   0.00885   0.08057   0.00000   0.08057   1.53211
    A2        2.12513  -0.00591  -0.04463   0.00000  -0.03792   2.08721
    A3        1.27909  -0.00113   0.01412   0.00000   0.01141   1.29050
    A4        2.03760  -0.01567  -0.19297   0.00000  -0.19304   1.84456
    A5        1.70289  -0.00107   0.01059   0.00000   0.00948   1.71237
    A6        1.81331   0.00927   0.01607   0.00000   0.01880   1.83210
    A7        1.64279  -0.00581   0.03408   0.00000   0.03531   1.67810
    A8        2.12794  -0.00140  -0.04955   0.00000  -0.04656   2.08138
    A9        1.83702   0.00122  -0.10429   0.00000  -0.10510   1.73192
   A10        2.02502   0.00659   0.03205   0.00000   0.04273   2.06775
   A11        2.63425   0.00404  -0.07117   0.00000  -0.06690   2.56734
   A12        1.62166  -0.01088  -0.01849   0.00000  -0.01432   1.60734
   A13        1.97414   0.00583  -0.00863   0.00000  -0.00246   1.97168
   A14        1.44605   0.00561   0.05426   0.00000   0.05571   1.50176
   A15        1.26721   0.01356   0.06513   0.00000   0.06623   1.33344
   A16        1.57192   0.01050   0.08303   0.00000   0.08227   1.65419
   A17        2.16462  -0.00799   0.00016   0.00000   0.00047   2.16509
   A18        2.08131  -0.00931  -0.01193   0.00000  -0.01327   2.06804
   A19        1.26835   0.01082   0.07157   0.00000   0.07233   1.34067
   A20        1.69062   0.00235  -0.07795   0.00000  -0.07830   1.61232
   A21        2.08126  -0.00014  -0.02496   0.00000  -0.02189   2.05937
   A22        1.90966  -0.01301  -0.03092   0.00000  -0.02673   1.88293
    D1       -1.76221   0.00058  -0.04647   0.00000  -0.04603  -1.80824
    D2        2.94751  -0.00230  -0.11464   0.00000  -0.11509   2.83242
    D3        2.45678  -0.00337   0.10191   0.00000   0.10331   2.56009
    D4        0.52232  -0.00039   0.21686   0.00000   0.21917   0.74149
    D5       -0.23653  -0.00370  -0.25209   0.00000  -0.25120  -0.48773
    D6       -1.88603   0.00033   0.09581   0.00000   0.09578  -1.79024
    D7        0.29026  -0.00305   0.02934   0.00000   0.03185   0.32211
    D8        3.08723   0.00216   0.09034   0.00000   0.08783  -3.10813
    D9       -1.01968  -0.00122   0.02388   0.00000   0.02390  -0.99578
   D10       -0.77851  -0.00332  -0.07955   0.00000  -0.08092  -0.85943
   D11       -2.60997   0.00376  -0.03966   0.00000  -0.03736  -2.64733
   D12       -0.70737  -0.00374  -0.08755   0.00000  -0.08658  -0.79395
   D13        0.82960   0.00015  -0.00011   0.00000   0.00082   0.83041
   D14       -2.00878   0.00516  -0.00781   0.00000  -0.00330  -2.01208
   D15        2.66313  -0.00228  -0.07309   0.00000  -0.06563   2.59749
   D16        1.18224   0.00780   0.17271   0.00000   0.16863   1.35087
   D17       -0.42904   0.00036   0.10743   0.00000   0.10630  -0.32274
   D18       -0.64581   0.00064   0.19272   0.00000   0.19624  -0.44957
   D19       -2.63570   0.00506   0.16195   0.00000   0.16754  -2.46816
   D20        2.40428  -0.00463  -0.07410   0.00000  -0.07549   2.32879
   D21        0.41439  -0.00021  -0.10486   0.00000  -0.10419   0.31020
   D22        2.33416  -0.00847   0.07467   0.00000   0.07575   2.40991
   D23        0.29530   0.00584   0.16459   0.00000   0.16463   0.45993
   D24       -1.66710   0.00225  -0.06582   0.00000  -0.06626  -1.73336
   D25        0.50317  -0.00174  -0.13296   0.00000  -0.13400   0.36917
   D26       -3.10679  -0.00089  -0.10676   0.00000  -0.10580   3.07059
   D27       -0.93651  -0.00488  -0.17390   0.00000  -0.17355  -1.11006
   D28       -0.68707   0.00007  -0.02751   0.00000  -0.02773  -0.71479
   D29       -2.60757   0.00657   0.09918   0.00000   0.09923  -2.50835
   D30        1.40393  -0.00367   0.00727   0.00000   0.00735   1.41128
   D31       -0.51658   0.00282   0.13396   0.00000   0.13431  -0.38227
         Item               Value     Threshold  Converged?
 Maximum Force            0.015674     0.000450     NO 
 RMS     Force            0.005760     0.000300     NO 
 Maximum Displacement     1.070031     0.001800     NO 
 RMS     Displacement     0.302073     0.001200     NO 
 Predicted change in Energy=-2.176431D-03
 GradGradGradGradGradGradGradGradGradGradGradGradGradGradGradGradGradGrad

                          Input orientation:                          
 ---------------------------------------------------------------------
 Center     Atomic      Atomic             Coordinates (Angstroms)
 Number     Number       Type             X           Y           Z
 ---------------------------------------------------------------------
      1         50           0        4.313124    1.060925   -0.010139
      2         53           0        4.512258   -2.210770    0.056056
      3         53           0        6.437959    1.681066    1.768265
      4         15           0        0.126218    0.308645    2.961129
      5         15           0        3.352389   -0.692467    1.920822
      6         15           0        1.133641   -0.402744   -0.969574
      7         15           0        1.077774   -1.116240    1.333312
      8         50           0       -3.115370   -1.073839   -0.709736
      9         53           0       -4.796619    1.834347   -2.241758
     10         53           0       -4.277125   -3.596178   -0.098249
     11         15           0       -1.727882    1.362204    2.516699
     12         15           0       -4.324497    1.211211    0.280920
     13         15           0       -0.913632    0.274115   -1.404625
     14         15           0       -2.018294    1.789107    0.199514
 ---------------------------------------------------------------------
                    Distance matrix (angstroms):
                    1          2          3          4          5
     1  Sn   0.000000
     2  I    3.278418   0.000000
     3  I    2.839405   4.667587   0.000000
     4  P    5.188887   5.833031   6.568450   0.000000
     5  P    2.779569   2.669811   3.895853   3.534494   0.000000
     6  P    3.629319   3.966854   6.322485   4.119637   3.655294
     7  P    4.124609   3.824272   6.061822   2.363376   2.387179
     8  Sn   7.760747   7.749824  10.246760   5.088655   6.992653
     9  I    9.410937  10.406638  11.929774   7.323396   9.493060
    10  I    9.771835   8.899237  12.089094   6.633014   8.409380
    11  P    6.555108   7.600017   8.206264   2.178346   5.512340
    12  P    8.643830   9.478858  10.874898   5.273235   8.077614
    13  P    5.466502   6.143983   8.129737   4.488016   5.494708
    14  P    6.376602   7.659485   8.601212   3.797001   6.161602
                    6          7          8          9         10
     6  P    0.000000
     7  P    2.411531   0.000000
     8  Sn   4.309522   4.664580   0.000000
     9  I    6.464596   7.483020   3.692050   0.000000
    10  I    6.342997   6.072430   2.843552   5.861323   0.000000
    11  P    4.843289   3.926168   4.274262   5.681812   6.158097
    12  P    5.827508   5.975708   2.768545   2.641042   4.822552
    13  P    2.199712   3.659930   2.673481   4.267634   5.291396
    14  P    4.013187   4.394562   3.197933   3.698777   5.847417
                   11         12         13         14
    11  P    0.000000
    12  P    3.429857   0.000000
    13  P    4.150147   3.918317   0.000000
    14  P    2.374012   2.378899   2.467537   0.000000
 Stoichiometry    I4P8Sn2
 Framework group  C1[X(I4P8Sn2)]
 Deg. of freedom    36
 Full point group                 C1      NOp   1
 Largest Abelian subgroup         C1      NOp   1
 Largest concise Abelian subgroup C1      NOp   1
                         Standard orientation:                         
 ---------------------------------------------------------------------
 Center     Atomic      Atomic             Coordinates (Angstroms)
 Number     Number       Type             X           Y           Z
 ---------------------------------------------------------------------
      1         50           0       -4.062984   -0.955256   -0.788471
      2         53           0       -3.971606    2.311252   -1.052281
      3         53           0       -6.533440   -1.230873    0.583792
      4         15           0       -0.462889   -0.201925    2.871632
      5         15           0       -3.328935    0.915994    1.131321
      6         15           0       -0.639344    0.166217   -1.227727
      7         15           0       -0.955243    1.110334    0.968710
      8         50           0        3.526982    0.551422   -0.195584
      9         53           0        5.195125   -2.614860   -1.102882
     10         53           0        4.777349    3.033069    0.407572
     11         15           0        1.337773   -1.427566    2.896387
     12         15           0        4.313190   -1.699202    1.212041
     13         15           0        1.382787   -0.698781   -1.189022
     14         15           0        2.021087   -2.113972    0.728932
 ---------------------------------------------------------------------
 Rotational constants (GHZ):      0.1100473      0.0258732      0.0232021
 Standard basis: SDD (6D, 10F)
 There are   204 symmetry adapted cartesian basis functions of A   symmetry.
 There are   204 symmetry adapted basis functions of A   symmetry.
   204 basis functions,   396 primitive gaussians,   204 cartesian basis functions
    78 alpha electrons       78 beta electrons
       nuclear repulsion energy      1419.2909459218 Hartrees.
 NAtoms=   14 NActive=   14 NUniq=   14 SFac= 1.00D+00 NAtFMM=   60 NAOKFM=F Big=F
 Integral buffers will be    131072 words long.
 Raffenetti 2 integral format.
 Two-electron integral symmetry is turned on.
 One-electron integrals computed using PRISM.
   1 Symmetry operations used in ECPInt.
 ECPInt:  NShTT=    5886 NPrTT=   22774 LenC2=    4977 LenP2D=   12753.
 LDataN:  DoStor=T MaxTD1= 5 Len=  102
 NBasis=   204 RedAO= T EigKep=  1.24D-02  NBF=   204
 NBsUse=   204 1.00D-06 EigRej= -1.00D+00 NBFU=   204
 Defaulting to unpruned grid for atomic number  50.
 Defaulting to unpruned grid for atomic number  53.
 Defaulting to unpruned grid for atomic number  53.
 Defaulting to unpruned grid for atomic number  50.
 Lowest energy guess from the checkpoint file:  "\\nas.ads.mwn.de\tuch\ac5\AK_Nilges\Markus\Gaussian\SnI2_P4\SNI2_P4dimeropen3.chk"
 B after Tr=     0.000000    0.000000    0.000000
         Rot=    0.999908    0.012017   -0.001873    0.005925 Ang=   1.55 deg.
 B after Tr=     0.000000    0.000000    0.000000
         Rot=    0.999230   -0.038971    0.002146   -0.003967 Ang=  -4.50 deg.
 Requested convergence on RMS density matrix=1.00D-08 within 128 cycles.
 Requested convergence on MAX density matrix=1.00D-06.
 Requested convergence on             energy=1.00D-06.
 No special actions if energy rises.
 Defaulting to unpruned grid for atomic number  50.
 Defaulting to unpruned grid for atomic number  50.
 Defaulting to unpruned grid for atomic number  50.
 Defaulting to unpruned grid for atomic number  50.
 Defaulting to unpruned grid for atomic number  50.
 Defaulting to unpruned grid for atomic number  50.
 Defaulting to unpruned grid for atomic number  50.
 Defaulting to unpruned grid for atomic number  50.
 Rare condition: small coef for last iteration:  0.000D+00
 EnCoef did    64 forward-backward iterations
 SCF Done:  E(RPBE-PBE) =  -2781.95859762     A.U. after   15 cycles
            NFock= 15  Conv=0.78D-08     -V/T= 2.0163
   1 Symmetry operations used in ECPInt.
 ECPInt:  NShTT=    5886 NPrTT=   22774 LenC2=    4977 LenP2D=   12753.
 LDataN:  DoStor=T MaxTD1= 6 Len=  172
 Calling FoFJK, ICntrl=      2527 FMM=F ISym2X=0 I1Cent= 0 IOpClX= 0 NMat=1 NMatS=1 NMatT=0.
 Defaulting to unpruned grid for atomic number  50.
 Defaulting to unpruned grid for atomic number  50.
 Defaulting to unpruned grid for atomic number  50.
 Defaulting to unpruned grid for atomic number  50.
 Defaulting to unpruned grid for atomic number  50.
 Defaulting to unpruned grid for atomic number  50.
 Defaulting to unpruned grid for atomic number  50.
 Defaulting to unpruned grid for atomic number  50.
 ***** Axes restored to original set *****
 -------------------------------------------------------------------
 Center     Atomic                   Forces (Hartrees/Bohr)
 Number     Number              X              Y              Z
 -------------------------------------------------------------------
      1       50          -0.003200508    0.000043988   -0.002901961
      2       53           0.003071301   -0.004614558   -0.004016954
      3       53           0.003056598    0.001068487    0.001787103
      4       15          -0.001556713   -0.001525074    0.003158390
      5       15          -0.003131272    0.004620550    0.008295972
      6       15          -0.009278626   -0.001361307    0.005977102
      7       15           0.001294484    0.000267137   -0.005665109
      8       50          -0.012424593   -0.008188094    0.000607995
      9       53          -0.003878708    0.001282501   -0.006342512
     10       53          -0.000197912   -0.002854509    0.001774037
     11       15           0.006716239   -0.000613327    0.000531874
     12       15           0.003895924   -0.004619895    0.000808306
     13       15           0.013052542    0.007514735   -0.010046744
     14       15           0.002581247    0.008979366    0.006032503
 -------------------------------------------------------------------
 Cartesian Forces:  Max     0.013052542 RMS     0.005291189

 GradGradGradGradGradGradGradGradGradGradGradGradGradGradGradGradGradGrad
 Berny optimization.
 Using GEDIIS/GDIIS optimizer.
 FormGI is forming the generalized inverse of G from B-inverse, IUseBI=4.
 Internal  Forces:  Max     0.012642053 RMS     0.004077984
 Search for a local minimum.
 Step number  10 out of a maximum of   78
 All quantities printed in internal units (Hartrees-Bohrs-Radians)
 Mixed Optimization -- RFO/linear search
 Update second derivatives using D2CorX and points    8   10
 ITU=  0 -1  0  1  0  0  0  0  1  0
 Use linear search instead of GDIIS.
     Eigenvalues ---   -0.11111  -0.00445  -0.00270   0.00108   0.00197
     Eigenvalues ---    0.00504   0.00650   0.01064   0.01411   0.01855
     Eigenvalues ---    0.01978   0.02694   0.03180   0.04225   0.05036
     Eigenvalues ---    0.05687   0.07655   0.08706   0.09836   0.09933
     Eigenvalues ---    0.11229   0.11529   0.12227   0.13434   0.14137
     Eigenvalues ---    0.14505   0.14746   0.15835   0.16400   0.16821
     Eigenvalues ---    0.17737   0.18167   0.19443   0.21508   0.23366
     Eigenvalues ---    0.54761
 RFO step:  Lambda=-1.16096422D-01 EMin=-1.11108337D-01
 I=     1 Eig=   -1.11D-01 Dot1=  1.43D-02
 I=     1 Stepn=  6.00D-01 RXN=   6.00D-01 EDone=F
 I=     2 Eig=   -4.45D-03 Dot1= -1.37D-03
 I=     2 Stepn= -3.00D-01 RXN=   6.71D-01 EDone=F
 I=     3 Eig=   -2.70D-03 Dot1=  4.21D-05
 I=     3 Stepn=  1.50D-01 RXN=   6.87D-01 EDone=F
 Mixed    3 eigenvectors in step.  Raw Step.Grad=  1.57D-02.
 RFO eigenvector is Hessian eigenvector with negative curvature.
 Taking step of  6.00D-01 in eigenvector direction(s).  Step.Grad= -2.76D-03.
 Quartic linear search produced a step of -0.01908.
 Maximum step size (   0.424) exceeded in Quadratic search.
    -- Step size not scaled.
 Iteration  1 RMS(Cart)=  0.25752184 RMS(Int)=  0.01862448
 Iteration  2 RMS(Cart)=  0.04450966 RMS(Int)=  0.00253285
 Iteration  3 RMS(Cart)=  0.00094796 RMS(Int)=  0.00245697
 Iteration  4 RMS(Cart)=  0.00000177 RMS(Int)=  0.00245697
 Iteration  5 RMS(Cart)=  0.00000001 RMS(Int)=  0.00245697
 Variable       Old X    -DE/DX   Delta X   Delta X   Delta X     New X
                                 (Linear)    (Quad)   (Total)
    R1        5.36570   0.00365  -0.00025   0.05945   0.05920   5.42490
    R2        5.25262   0.00141  -0.00067   0.02264   0.02196   5.27459
    R3        5.04521   0.00677  -0.00072   0.07709   0.07637   5.12159
    R4        4.46613  -0.00100  -0.00094   0.03977   0.03858   4.50472
    R5        4.11648  -0.00263   0.00041  -0.03644  -0.03592   4.08056
    R6        4.51111   0.00079  -0.00114   0.06762   0.06647   4.57759
    R7        4.55713  -0.00168  -0.00056   0.00442   0.00329   4.56042
    R8        4.15685  -0.00427   0.00012  -0.03154  -0.03150   4.12535
    R9        5.37353   0.00299  -0.00011   0.03970   0.03960   5.41313
   R10        5.23179  -0.00047  -0.00067  -0.00975  -0.01008   5.22171
   R11        5.05215   0.01264  -0.00137   0.13818   0.13692   5.18907
   R12        4.99085   0.00705  -0.00127   0.07964   0.07838   5.06922
   R13        4.48623   0.00327  -0.00078   0.07068   0.07041   4.55665
   R14        4.49547   0.00428  -0.00091   0.04539   0.04480   4.54027
   R15        4.66297   0.00379  -0.00069   0.05872   0.05747   4.72044
    A1        1.53211   0.00333   0.00107   0.00508   0.00614   1.53825
    A2        2.08721  -0.00492  -0.00072  -0.06029  -0.06367   2.02354
    A3        1.29050   0.00156   0.00024   0.08279   0.08060   1.37110
    A4        1.84456  -0.00592  -0.00256   0.09888   0.09659   1.94115
    A5        1.71237  -0.00016   0.00016   0.03064   0.02747   1.73984
    A6        1.83210   0.00732   0.00016   0.08683   0.08447   1.91657
    A7        1.67810  -0.00676   0.00043  -0.12589  -0.12260   1.55550
    A8        2.08138  -0.00021  -0.00071  -0.04539  -0.04279   2.03859
    A9        1.73192   0.00456  -0.00137   0.14441   0.14221   1.87412
   A10        2.06775   0.00517   0.00022   0.10481   0.10027   2.16802
   A11        2.56734   0.00080  -0.00102  -0.07179  -0.07129   2.49605
   A12        1.60734  -0.00672  -0.00032  -0.05595  -0.05712   1.55022
   A13        1.97168   0.00556  -0.00023   0.08524   0.08472   2.05640
   A14        1.50176   0.00264   0.00069   0.12933   0.12397   1.62573
   A15        1.33344   0.00813   0.00084   0.09150   0.09252   1.42596
   A16        1.65419   0.00653   0.00111   0.13286   0.12954   1.78373
   A17        2.16509  -0.00602   0.00000  -0.05927  -0.05911   2.10598
   A18        2.06804  -0.00647  -0.00013  -0.05104  -0.04975   2.01829
   A19        1.34067   0.00585   0.00093   0.06287   0.06252   1.40319
   A20        1.61232   0.00342  -0.00103   0.04859   0.04707   1.65938
   A21        2.05937  -0.00053  -0.00039  -0.02935  -0.02960   2.02977
   A22        1.88293  -0.00812  -0.00049  -0.07168  -0.07232   1.81061
    D1       -1.80824   0.00137  -0.00062   0.08840   0.09038  -1.71786
    D2        2.83242  -0.00045  -0.00151   0.06048   0.05636   2.88878
    D3        2.56009  -0.00188   0.00132   0.12042   0.12409   2.68418
    D4        0.74149  -0.00309   0.00283   0.03856   0.03881   0.78029
    D5       -0.48773   0.00039  -0.00336  -0.03093  -0.03427  -0.52200
    D6       -1.79024  -0.00007   0.00127   0.05742   0.06289  -1.72735
    D7        0.32211  -0.00098   0.00034   0.01057   0.00808   0.33019
    D8       -3.10813  -0.00120   0.00125  -0.04393  -0.03985   3.13521
    D9       -0.99578  -0.00212   0.00032  -0.09078  -0.09466  -1.09043
   D10       -0.85943  -0.00191  -0.00103  -0.06971  -0.07135  -0.93078
   D11       -2.64733   0.00336  -0.00057   0.00428   0.00513  -2.64221
   D12       -0.79395  -0.00081  -0.00118  -0.01860  -0.02182  -0.81577
   D13        0.83041  -0.00103  -0.00002  -0.00482  -0.00588   0.82453
   D14       -2.01208   0.00205  -0.00019   0.05196   0.05088  -1.96120
   D15        2.59749  -0.00327  -0.00111  -0.04428  -0.05366   2.54384
   D16        1.35087   0.00419   0.00237   0.13141   0.13997   1.49084
   D17       -0.32274  -0.00113   0.00144   0.03517   0.03543  -0.28731
   D18       -0.44957  -0.00015   0.00249   0.01281   0.01147  -0.43810
   D19       -2.46816   0.00433   0.00204   0.03827   0.03694  -2.43122
   D20        2.32879  -0.00317  -0.00096  -0.05760  -0.05860   2.27019
   D21        0.31020   0.00132  -0.00140  -0.03213  -0.03313   0.27707
   D22        2.40991  -0.00603   0.00097  -0.08481  -0.08516   2.32475
   D23        0.45993   0.00153   0.00218  -0.02265  -0.02103   0.43889
   D24       -1.73336   0.00218  -0.00086  -0.01382  -0.01125  -1.74461
   D25        0.36917   0.00104  -0.00174  -0.04313  -0.04279   0.32638
   D26        3.07059   0.00022  -0.00143  -0.12401  -0.12805   2.94254
   D27       -1.11006  -0.00091  -0.00231  -0.15332  -0.15959  -1.26965
   D28       -0.71479   0.00299  -0.00036   0.09490   0.09436  -0.62044
   D29       -2.50835   0.00408   0.00131   0.09322   0.09281  -2.41553
   D30        1.41128  -0.00137   0.00009   0.05527   0.05408   1.46536
   D31       -0.38227  -0.00028   0.00177   0.05359   0.05254  -0.32973
         Item               Value     Threshold  Converged?
 Maximum Force            0.012642     0.000450     NO 
 RMS     Force            0.004078     0.000300     NO 
 Maximum Displacement     1.269784     0.001800     NO 
 RMS     Displacement     0.294047     0.001200     NO 
 Predicted change in Energy=-2.901051D-02
 GradGradGradGradGradGradGradGradGradGradGradGradGradGradGradGradGradGrad

                          Input orientation:                          
 ---------------------------------------------------------------------
 Center     Atomic      Atomic             Coordinates (Angstroms)
 Number     Number       Type             X           Y           Z
 ---------------------------------------------------------------------
      1         50           0        4.671218    1.127074    0.190402
      2         53           0        4.647951   -2.356161    0.226812
      3         53           0        6.709961    1.394587    2.193664
      4         15           0        0.341892    0.548323    2.805949
      5         15           0        3.358645   -0.652174    1.893979
      6         15           0        0.925723   -0.356568   -1.135451
      7         15           0        1.075827   -1.029881    1.177121
      8         50           0       -3.272930   -1.171504   -0.778445
      9         53           0       -5.468560    1.870358   -2.032045
     10         53           0       -4.104922   -3.826849   -0.098503
     11         15           0       -1.522476    1.550055    2.377675
     12         15           0       -4.370088    1.124392    0.298791
     13         15           0       -1.104716    0.309577   -1.581824
     14         15           0       -2.107582    1.898154    0.064513
 ---------------------------------------------------------------------
                    Distance matrix (angstroms):
                    1          2          3          4          5
     1  Sn   0.000000
     2  I    3.483504   0.000000
     3  I    2.870731   4.710468   0.000000
     4  P    5.091081   5.799148   6.453167   0.000000
     5  P    2.791191   2.710226   3.938320   3.372489   0.000000
     6  P    4.241204   4.439495   6.899780   4.085868   3.896657
     7  P    4.307309   3.927108   6.217304   2.383793   2.422355
     8  Sn   8.326561   8.071822  10.727366   5.373325   7.168636
     9  I   10.407057  11.194181  12.899587   7.675631   9.984807
    10  I   10.081937   8.881528  12.226165   6.881288   8.351849
    11  P    6.582167   7.613074   8.235961   2.159340   5.376720
    12  P    9.041956   9.666667  11.244155   5.368468   8.089136
    13  P    6.096761   6.593216   8.746469   4.626253   5.738271
    14  P    6.823675   7.985159   9.084928   3.916303   6.303234
                    6          7          8          9         10
     6  P    0.000000
     7  P    2.413270   0.000000
     8  Sn   4.291884   4.770323   0.000000
     9  I    6.830076   7.844688   3.955405   0.000000
    10  I    6.198831   6.024152   2.864505   6.168976   0.000000
    11  P    4.687317   3.853385   4.520185   5.926196   6.458450
    12  P    5.682949   5.922022   2.763211   2.682518   4.974227
    13  P    2.183044   3.763069   2.745937   4.656380   5.320855
    14  P    3.965429   4.466025   3.389900   3.961376   6.065608
                   11         12         13         14
    11  P    0.000000
    12  P    3.551315   0.000000
    13  P    4.170245   3.855294   0.000000
    14  P    2.411274   2.402609   2.497948   0.000000
 Stoichiometry    I4P8Sn2
 Framework group  C1[X(I4P8Sn2)]
 Deg. of freedom    36
 Full point group                 C1      NOp   1
 Largest Abelian subgroup         C1      NOp   1
 Largest concise Abelian subgroup C1      NOp   1
                         Standard orientation:                         
 ---------------------------------------------------------------------
 Center     Atomic      Atomic             Coordinates (Angstroms)
 Number     Number       Type             X           Y           Z
 ---------------------------------------------------------------------
      1         50           0       -4.396278   -1.101412   -0.882829
      2         53           0       -4.148653    2.373078   -0.920208
      3         53           0       -6.822394   -1.172858    0.650127
      4         15           0       -0.681598   -0.692353    2.574472
      5         15           0       -3.353591    0.655109    1.019324
      6         15           0       -0.365722    0.104112   -1.420548
      7         15           0       -0.951283    0.867890    0.792512
      8         50           0        3.710012    0.675579   -0.203143
      9         53           0        5.911318   -2.536718   -0.896417
     10         53           0        4.556622    3.298366    0.577642
     11         15           0        1.159983   -1.819882    2.572122
     12         15           0        4.401591   -1.642378    1.132569
     13         15           0        1.664065   -0.699371   -1.413012
     14         15           0        2.191752   -2.285618    0.443088
 ---------------------------------------------------------------------
 Rotational constants (GHZ):      0.1068356      0.0236538      0.0210311
 Standard basis: SDD (6D, 10F)
 There are   204 symmetry adapted cartesian basis functions of A   symmetry.
 There are   204 symmetry adapted basis functions of A   symmetry.
   204 basis functions,   396 primitive gaussians,   204 cartesian basis functions
    78 alpha electrons       78 beta electrons
       nuclear repulsion energy      1397.6259513458 Hartrees.
 NAtoms=   14 NActive=   14 NUniq=   14 SFac= 1.00D+00 NAtFMM=   60 NAOKFM=F Big=F
 Integral buffers will be    131072 words long.
 Raffenetti 2 integral format.
 Two-electron integral symmetry is turned on.
 One-electron integrals computed using PRISM.
   1 Symmetry operations used in ECPInt.
 ECPInt:  NShTT=    5886 NPrTT=   22774 LenC2=    4947 LenP2D=   12605.
 LDataN:  DoStor=T MaxTD1= 5 Len=  102
 NBasis=   204 RedAO= T EigKep=  1.24D-02  NBF=   204
 NBsUse=   204 1.00D-06 EigRej= -1.00D+00 NBFU=   204
 Defaulting to unpruned grid for atomic number  50.
 Defaulting to unpruned grid for atomic number  53.
 Defaulting to unpruned grid for atomic number  53.
 Defaulting to unpruned grid for atomic number  50.
 Initial guess from the checkpoint file:  "\\nas.ads.mwn.de\tuch\ac5\AK_Nilges\Markus\Gaussian\SnI2_P4\SNI2_P4dimeropen3.chk"
 B after Tr=     0.000000    0.000000    0.000000
         Rot=    0.999737   -0.018131    0.006499   -0.012435 Ang=  -2.63 deg.
 ExpMin= 3.26D-02 ExpMax= 3.06D+04 ExpMxC= 4.68D+03 IAcc=3 IRadAn=         5 AccDes= 0.00D+00
 Harris functional with IExCor= 1009 and IRadAn=       5 diagonalized for initial guess.
 HarFok:  IExCor= 1009 AccDes= 0.00D+00 IRadAn=         5 IDoV= 1 UseB2=F ITyADJ=14
 ICtDFT=  3500011 ScaDFX=  1.000000  1.000000  1.000000  1.000000
 Defaulting to unpruned grid for atomic number  50.
 Defaulting to unpruned grid for atomic number  50.
 Defaulting to unpruned grid for atomic number  50.
 Defaulting to unpruned grid for atomic number  50.
 Defaulting to unpruned grid for atomic number  50.
 Defaulting to unpruned grid for atomic number  50.
 Defaulting to unpruned grid for atomic number  50.
 Defaulting to unpruned grid for atomic number  50.
 FoFCou: FMM=F IPFlag=           0 FMFlag=      100000 FMFlg1=           0
         NFxFlg=           0 DoJE=T BraDBF=F KetDBF=T FulRan=T
         wScrn=  0.000000 ICntrl=     500 IOpCl=  0 I1Cent=   200000004 NGrid=           0
         NMat0=    1 NMatS0=      1 NMatT0=    0 NMatD0=    1 NMtDS0=    0 NMtDT0=    0
 Petite list used in FoFCou.
 Requested convergence on RMS density matrix=1.00D-08 within 128 cycles.
 Requested convergence on MAX density matrix=1.00D-06.
 Requested convergence on             energy=1.00D-06.
 No special actions if energy rises.
 Defaulting to unpruned grid for atomic number  50.
 Defaulting to unpruned grid for atomic number  50.
 Defaulting to unpruned grid for atomic number  50.
 Defaulting to unpruned grid for atomic number  50.
 Defaulting to unpruned grid for atomic number  50.
 Defaulting to unpruned grid for atomic number  50.
 Defaulting to unpruned grid for atomic number  50.
 Defaulting to unpruned grid for atomic number  50.
 EnCoef did     2 forward-backward iterations
 EnCoef did     4 forward-backward iterations
 SCF Done:  E(RPBE-PBE) =  -2781.96001423     A.U. after   17 cycles
            NFock= 17  Conv=0.51D-08     -V/T= 2.0164
   1 Symmetry operations used in ECPInt.
 ECPInt:  NShTT=    5886 NPrTT=   22774 LenC2=    4947 LenP2D=   12605.
 LDataN:  DoStor=T MaxTD1= 6 Len=  172
 Calling FoFJK, ICntrl=      2527 FMM=F ISym2X=0 I1Cent= 0 IOpClX= 0 NMat=1 NMatS=1 NMatT=0.
 Defaulting to unpruned grid for atomic number  50.
 Defaulting to unpruned grid for atomic number  50.
 Defaulting to unpruned grid for atomic number  50.
 Defaulting to unpruned grid for atomic number  50.
 Defaulting to unpruned grid for atomic number  50.
 Defaulting to unpruned grid for atomic number  50.
 Defaulting to unpruned grid for atomic number  50.
 Defaulting to unpruned grid for atomic number  50.
 ***** Axes restored to original set *****
 -------------------------------------------------------------------
 Center     Atomic                   Forces (Hartrees/Bohr)
 Number     Number              X              Y              Z
 -------------------------------------------------------------------
      1       50           0.000318251   -0.005151567    0.001106126
      2       53          -0.000539057    0.004445252   -0.000118215
      3       53          -0.002034558    0.000205430   -0.001997678
      4       15          -0.002530656   -0.004109661   -0.001050301
      5       15          -0.004976580   -0.000439930   -0.001109983
      6       15           0.001249391   -0.000867513    0.002765294
      7       15           0.005084351    0.002203820   -0.000784240
      8       50          -0.004604317   -0.002192418   -0.002026259
      9       53           0.003652375   -0.001907096    0.002310443
     10       53           0.000252139    0.000645609    0.001909310
     11       15           0.000520403    0.004645122   -0.000507660
     12       15          -0.000727641    0.001256021    0.002333123
     13       15           0.007461398    0.006103962   -0.002646693
     14       15          -0.003125500   -0.004837031   -0.000183267
 -------------------------------------------------------------------
 Cartesian Forces:  Max     0.007461398 RMS     0.002957301

 GradGradGradGradGradGradGradGradGradGradGradGradGradGradGradGradGradGrad
 Berny optimization.
 Using GEDIIS/GDIIS optimizer.
 FormGI is forming the generalized inverse of G from B-inverse, IUseBI=4.
 Internal  Forces:  Max     0.010756484 RMS     0.003276637
 Search for a local minimum.
 Step number  11 out of a maximum of   78
 All quantities printed in internal units (Hartrees-Bohrs-Radians)
 Mixed Optimization -- RFO/linear search
 Update second derivatives using D2CorX and points   10   11
 ITU=  0  0 -1  0  1  0  0  0  0  1  0
 Use linear search instead of GDIIS.
     Eigenvalues ---   -0.00529  -0.00272   0.00103   0.00193   0.00500
     Eigenvalues ---    0.00621   0.01038   0.01385   0.01734   0.01877
     Eigenvalues ---    0.02687   0.03146   0.04090   0.04415   0.05677
     Eigenvalues ---    0.07416   0.08338   0.09012   0.09859   0.10061
     Eigenvalues ---    0.11280   0.11950   0.12361   0.13570   0.14176
     Eigenvalues ---    0.14738   0.14992   0.15970   0.16475   0.17485
     Eigenvalues ---    0.17818   0.18398   0.19448   0.21661   0.23422
     Eigenvalues ---    0.56094
 RFO step:  Lambda=-9.60907935D-03 EMin=-5.29452561D-03
 Quartic linear search produced a step of -0.45819.
 Maximum step size (   0.424) exceeded in Quadratic search.
    -- Step size scaled by   0.655
 Iteration  1 RMS(Cart)=  0.30184339 RMS(Int)=  0.03846910
 Iteration  2 RMS(Cart)=  0.08515716 RMS(Int)=  0.00800387
 Iteration  3 RMS(Cart)=  0.00401658 RMS(Int)=  0.00720582
 Iteration  4 RMS(Cart)=  0.00003807 RMS(Int)=  0.00720580
 Iteration  5 RMS(Cart)=  0.00000108 RMS(Int)=  0.00720580
 Iteration  6 RMS(Cart)=  0.00000002 RMS(Int)=  0.00720580
 Variable       Old X    -DE/DX   Delta X   Delta X   Delta X     New X
                                 (Linear)    (Quad)   (Total)
    R1        5.42490  -0.00282  -0.02712   0.03720   0.01008   5.43498
    R2        5.27459  -0.00340  -0.01006   0.04675   0.03669   5.31128
    R3        5.12159  -0.00298  -0.03499   0.03311  -0.00189   5.11970
    R4        4.50472  -0.00087  -0.01768  -0.03205  -0.05087   4.45384
    R5        4.08056  -0.00066   0.01646  -0.03158  -0.01578   4.06479
    R6        4.57759  -0.00759  -0.03046   0.01857  -0.01189   4.56570
    R7        4.56042  -0.00300  -0.00151  -0.05526  -0.05728   4.50314
    R8        4.12535  -0.00109   0.01443  -0.00582   0.00919   4.13455
    R9        5.41313  -0.00021  -0.01814   0.02789   0.00975   5.42288
   R10        5.22171  -0.00026   0.00462   0.01142   0.01458   5.23629
   R11        5.18907   0.00534  -0.06274   0.12848   0.06534   5.25441
   R12        5.06922  -0.00404  -0.03591   0.00633  -0.02958   5.03964
   R13        4.55665  -0.00205  -0.03226   0.02637  -0.00540   4.55125
   R14        4.54027  -0.00252  -0.02053  -0.00062  -0.02261   4.51766
   R15        4.72044  -0.00007  -0.02633   0.03107   0.00933   4.72977
    A1        1.53825   0.00168  -0.00281   0.02227   0.01945   1.55770
    A2        2.02354   0.00250   0.02917  -0.01980   0.00382   2.02736
    A3        1.37110  -0.00853  -0.03693  -0.15760  -0.19486   1.17624
    A4        1.94115  -0.01076  -0.04426  -0.00817  -0.05142   1.88973
    A5        1.73984   0.00137  -0.01259   0.02552   0.01026   1.75010
    A6        1.91657  -0.00283  -0.03870   0.08472   0.04388   1.96045
    A7        1.55550   0.00110   0.05617  -0.10369  -0.04936   1.50614
    A8        2.03859   0.00076   0.01961   0.07507   0.08903   2.12761
    A9        1.87412  -0.00668  -0.06516   0.12074   0.05681   1.93094
   A10        2.16802  -0.00282  -0.04594  -0.16735  -0.19820   1.96982
   A11        2.49605   0.00106   0.03266   0.08825   0.08841   2.58446
   A12        1.55022   0.00110   0.02617  -0.01939   0.00891   1.55913
   A13        2.05640  -0.00357  -0.03882   0.00776  -0.03426   2.02214
   A14        1.62573  -0.00394  -0.05680  -0.09427  -0.14829   1.47745
   A15        1.42596  -0.00130  -0.04239   0.02282  -0.02203   1.40393
   A16        1.78373  -0.00348  -0.05935   0.00351  -0.06511   1.71863
   A17        2.10598  -0.00152   0.02708  -0.09725  -0.07481   2.03117
   A18        2.01829   0.00150   0.02279  -0.07195  -0.05763   1.96066
   A19        1.40319  -0.00267  -0.02865  -0.00415  -0.03517   1.36803
   A20        1.65938  -0.00421  -0.02157  -0.13803  -0.15695   1.50243
   A21        2.02977   0.00209   0.01356   0.03264   0.04726   2.07703
   A22        1.81061   0.00338   0.03314   0.00046   0.03521   1.84582
    D1       -1.71786  -0.00093  -0.04141  -0.26003  -0.29896  -2.01682
    D2        2.88878  -0.00102  -0.02582  -0.23090  -0.25921   2.62957
    D3        2.68418  -0.00513  -0.05686  -0.05547  -0.11505   2.56913
    D4        0.78029   0.00172  -0.01778  -0.14911  -0.16708   0.61321
    D5       -0.52200   0.00241   0.01570   0.02166   0.03877  -0.48323
    D6       -1.72735  -0.00585  -0.02881  -0.05268  -0.08114  -1.80850
    D7        0.33019  -0.00566  -0.00370   0.00880   0.00435   0.33454
    D8        3.13521   0.00407   0.01826   0.10890   0.12792  -3.02006
    D9       -1.09043   0.00427   0.04337   0.17038   0.21341  -0.87703
   D10       -0.93078  -0.00060   0.03269   0.13642   0.17083  -0.75995
   D11       -2.64221   0.00151  -0.00235   0.16330   0.15776  -2.48445
   D12       -0.81577   0.00267   0.01000   0.01366   0.02373  -0.79205
   D13        0.82453  -0.00058   0.00269  -0.08759  -0.08505   0.73948
   D14       -1.96120  -0.00298  -0.02331  -0.15717  -0.15971  -2.12091
   D15        2.54384   0.00003   0.02459  -0.17426  -0.11892   2.42492
   D16        1.49084  -0.00208  -0.06413   0.01797  -0.05807   1.43277
   D17       -0.28731   0.00093  -0.01623   0.00088  -0.01727  -0.30458
   D18       -0.43810   0.00195  -0.00526   0.26370   0.26994  -0.16817
   D19       -2.43122   0.00186  -0.01693   0.35780   0.35474  -2.07648
   D20        2.27019  -0.00088   0.02685  -0.09571  -0.06935   2.20084
   D21        0.27707  -0.00097   0.01518  -0.00161   0.01546   0.29253
   D22        2.32475  -0.00180   0.03902   0.03449   0.07456   2.39931
   D23        0.43889  -0.00388   0.00964   0.10140   0.11282   0.55171
   D24       -1.74461  -0.00205   0.00516   0.01564   0.02013  -1.72448
   D25        0.32638  -0.00042   0.01961   0.00505   0.02708   0.35346
   D26        2.94254   0.00180   0.05867   0.10864   0.16632   3.10886
   D27       -1.26965   0.00343   0.07312   0.09805   0.17327  -1.09639
   D28       -0.62044   0.00122  -0.04323  -0.03299  -0.07683  -0.69726
   D29       -2.41553   0.00350  -0.04253   0.11682   0.07211  -2.34342
   D30        1.46536  -0.00158  -0.02478  -0.14857  -0.17387   1.29149
   D31       -0.32973   0.00071  -0.02407   0.00124  -0.02493  -0.35467
         Item               Value     Threshold  Converged?
 Maximum Force            0.010756     0.000450     NO 
 RMS     Force            0.003277     0.000300     NO 
 Maximum Displacement     1.232186     0.001800     NO 
 RMS     Displacement     0.365793     0.001200     NO 
 Predicted change in Energy=-8.989532D-03
 GradGradGradGradGradGradGradGradGradGradGradGradGradGradGradGradGradGrad

                          Input orientation:                          
 ---------------------------------------------------------------------
 Center     Atomic      Atomic             Coordinates (Angstroms)
 Number     Number       Type             X           Y           Z
 ---------------------------------------------------------------------
      1         50           0        4.533716    1.024340    0.191474
      2         53           0        4.784597   -2.019340   -0.050300
      3         53           0        6.057916    1.968873    2.440123
      4         15           0        0.283826    0.099520    2.757641
      5         15           0        3.280573   -0.846288    1.873701
      6         15           0        0.911893   -0.619210   -1.274555
      7         15           0        1.065195   -1.276372    1.010863
      8         50           0       -3.270639   -1.060370   -0.789158
      9         53           0       -5.061793    1.884924   -2.025909
     10         53           0       -4.362443   -3.397283    0.468526
     11         15           0       -1.476351    1.261274    2.334710
     12         15           0       -4.117487    1.295981    0.397640
     13         15           0       -1.028425    0.270193   -1.755256
     14         15           0       -1.820633    1.843140    0.023136
 ---------------------------------------------------------------------
                    Distance matrix (angstroms):
                    1          2          3          4          5
     1  Sn   0.000000
     2  I    3.063557   0.000000
     3  I    2.876065   4.871282   0.000000
     4  P    5.049958   5.712358   6.077452   0.000000
     5  P    2.810606   2.709228   3.994947   3.264413   0.000000
     6  P    4.238880   4.296161   6.854091   4.143628   3.946356
     7  P    4.242088   3.938530   6.123860   2.356873   2.416064
     8  Sn   8.137298   8.145696  10.326011   5.153577   7.074958
     9  I    9.885908  10.774864  11.983339   7.392270   9.605287
    10  I    9.938267   9.264785  11.885567   6.249439   8.179106
    11  P    6.385179   7.459904   7.568156   2.150992   5.223282
    12  P    8.657922   9.509947  10.400161   5.135433   7.842153
    13  P    5.941037   6.476115   8.408505   4.702911   5.743111
    14  P    6.409097   7.652007   8.241916   3.866068   6.056395
                    6          7          8          9         10
     6  P    0.000000
     7  P    2.382960   0.000000
     8  Sn   4.233652   4.699594   0.000000
     9  I    6.520747   7.533641   3.662313   0.000000
    10  I    6.210849   5.852490   2.869664   5.883282   0.000000
    11  P    4.718763   3.827750   4.285797   5.679729   5.789156
    12  P    5.635500   5.818353   2.770926   2.666863   4.700188
    13  P    2.187909   3.798226   2.780515   4.353006   5.432427
    14  P    3.900497   4.362907   3.345551   3.834768   5.841336
                   11         12         13         14
    11  P    0.000000
    12  P    3.275521   0.000000
    13  P    4.232104   3.902500   0.000000
    14  P    2.408417   2.390643   2.502886   0.000000
 Stoichiometry    I4P8Sn2
 Framework group  C1[X(I4P8Sn2)]
 Deg. of freedom    36
 Full point group                 C1      NOp   1
 Largest Abelian subgroup         C1      NOp   1
 Largest concise Abelian subgroup C1      NOp   1
                         Standard orientation:                         
 ---------------------------------------------------------------------
 Center     Atomic      Atomic             Coordinates (Angstroms)
 Number     Number       Type             X           Y           Z
 ---------------------------------------------------------------------
      1         50           0       -4.310634   -0.830114   -0.815552
      2         53           0       -4.235049    2.188659   -1.331961
      3         53           0       -6.324381   -1.450591    1.141890
      4         15           0       -0.580399    0.014330    2.482074
      5         15           0       -3.248637    1.090789    0.939953
      6         15           0       -0.339154    0.403595   -1.636169
      7         15           0       -0.877656    1.277262    0.514464
      8         50           0        3.689584    0.581547   -0.347212
      9         53           0        5.416601   -2.587514   -0.969310
     10         53           0        4.719068    2.938292    0.925930
     11         15           0        1.117003   -1.306499    2.513761
     12         15           0        4.072495   -1.711278    1.160888
     13         15           0        1.569922   -0.665190   -1.644880
     14         15           0        1.853881   -2.121706    0.370651
 ---------------------------------------------------------------------
 Rotational constants (GHZ):      0.1080935      0.0250904      0.0228402
 Standard basis: SDD (6D, 10F)
 There are   204 symmetry adapted cartesian basis functions of A   symmetry.
 There are   204 symmetry adapted basis functions of A   symmetry.
   204 basis functions,   396 primitive gaussians,   204 cartesian basis functions
    78 alpha electrons       78 beta electrons
       nuclear repulsion energy      1418.4501897340 Hartrees.
 NAtoms=   14 NActive=   14 NUniq=   14 SFac= 1.00D+00 NAtFMM=   60 NAOKFM=F Big=F
 Integral buffers will be    131072 words long.
 Raffenetti 2 integral format.
 Two-electron integral symmetry is turned on.
 One-electron integrals computed using PRISM.
   1 Symmetry operations used in ECPInt.
 ECPInt:  NShTT=    5886 NPrTT=   22774 LenC2=    4978 LenP2D=   12717.
 LDataN:  DoStor=T MaxTD1= 5 Len=  102
 NBasis=   204 RedAO= T EigKep=  1.21D-02  NBF=   204
 NBsUse=   204 1.00D-06 EigRej= -1.00D+00 NBFU=   204
 Defaulting to unpruned grid for atomic number  50.
 Defaulting to unpruned grid for atomic number  53.
 Defaulting to unpruned grid for atomic number  53.
 Defaulting to unpruned grid for atomic number  50.
 Initial guess from the checkpoint file:  "\\nas.ads.mwn.de\tuch\ac5\AK_Nilges\Markus\Gaussian\SnI2_P4\SNI2_P4dimeropen3.chk"
 B after Tr=     0.000000    0.000000    0.000000
         Rot=    0.999881    0.012301   -0.006215    0.006939 Ang=   1.77 deg.
 ExpMin= 3.26D-02 ExpMax= 3.06D+04 ExpMxC= 4.68D+03 IAcc=3 IRadAn=         5 AccDes= 0.00D+00
 Harris functional with IExCor= 1009 and IRadAn=       5 diagonalized for initial guess.
 HarFok:  IExCor= 1009 AccDes= 0.00D+00 IRadAn=         5 IDoV= 1 UseB2=F ITyADJ=14
 ICtDFT=  3500011 ScaDFX=  1.000000  1.000000  1.000000  1.000000
 Defaulting to unpruned grid for atomic number  50.
 Defaulting to unpruned grid for atomic number  50.
 Defaulting to unpruned grid for atomic number  50.
 Defaulting to unpruned grid for atomic number  50.
 Defaulting to unpruned grid for atomic number  50.
 Defaulting to unpruned grid for atomic number  50.
 Defaulting to unpruned grid for atomic number  50.
 Defaulting to unpruned grid for atomic number  50.
 FoFCou: FMM=F IPFlag=           0 FMFlag=      100000 FMFlg1=           0
         NFxFlg=           0 DoJE=T BraDBF=F KetDBF=T FulRan=T
         wScrn=  0.000000 ICntrl=     500 IOpCl=  0 I1Cent=   200000004 NGrid=           0
         NMat0=    1 NMatS0=      1 NMatT0=    0 NMatD0=    1 NMtDS0=    0 NMtDT0=    0
 Petite list used in FoFCou.
 Requested convergence on RMS density matrix=1.00D-08 within 128 cycles.
 Requested convergence on MAX density matrix=1.00D-06.
 Requested convergence on             energy=1.00D-06.
 No special actions if energy rises.
 Defaulting to unpruned grid for atomic number  50.
 Defaulting to unpruned grid for atomic number  50.
 Defaulting to unpruned grid for atomic number  50.
 Defaulting to unpruned grid for atomic number  50.
 Defaulting to unpruned grid for atomic number  50.
 Defaulting to unpruned grid for atomic number  50.
 Defaulting to unpruned grid for atomic number  50.
 Defaulting to unpruned grid for atomic number  50.
 SCF Done:  E(RPBE-PBE) =  -2781.96123751     A.U. after   18 cycles
            NFock= 18  Conv=0.93D-08     -V/T= 2.0163
   1 Symmetry operations used in ECPInt.
 ECPInt:  NShTT=    5886 NPrTT=   22774 LenC2=    4978 LenP2D=   12717.
 LDataN:  DoStor=T MaxTD1= 6 Len=  172
 Calling FoFJK, ICntrl=      2527 FMM=F ISym2X=0 I1Cent= 0 IOpClX= 0 NMat=1 NMatS=1 NMatT=0.
 Defaulting to unpruned grid for atomic number  50.
 Defaulting to unpruned grid for atomic number  50.
 Defaulting to unpruned grid for atomic number  50.
 Defaulting to unpruned grid for atomic number  50.
 Defaulting to unpruned grid for atomic number  50.
 Defaulting to unpruned grid for atomic number  50.
 Defaulting to unpruned grid for atomic number  50.
 Defaulting to unpruned grid for atomic number  50.
 ***** Axes restored to original set *****
 -------------------------------------------------------------------
 Center     Atomic                   Forces (Hartrees/Bohr)
 Number     Number              X              Y              Z
 -------------------------------------------------------------------
      1       50          -0.005054649    0.010588757    0.002081571
      2       53           0.005381934   -0.013180391   -0.001314473
      3       53           0.001362225   -0.001585717   -0.001069216
      4       15          -0.001965266   -0.005287910    0.002662635
      5       15          -0.006198875    0.003836559   -0.004292300
      6       15           0.002325169    0.000123071    0.000011432
      7       15           0.004847314   -0.000355894    0.001334460
      8       50          -0.011705379   -0.001950428    0.003228270
      9       53          -0.001500133   -0.000099037   -0.002937947
     10       53           0.001829849    0.000586484    0.000406165
     11       15           0.001838978    0.004619802   -0.000182333
     12       15           0.000509746   -0.003526159    0.000075738
     13       15           0.009384530    0.005472960    0.001037394
     14       15          -0.001055442    0.000757903   -0.001041396
 -------------------------------------------------------------------
 Cartesian Forces:  Max     0.013180391 RMS     0.004414698

 GradGradGradGradGradGradGradGradGradGradGradGradGradGradGradGradGradGrad
 Berny optimization.
 Using GEDIIS/GDIIS optimizer.
 FormGI is forming the generalized inverse of G from B-inverse, IUseBI=4.
 Internal  Forces:  Max     0.024164356 RMS     0.005281050
 Search for a local minimum.
 Step number  12 out of a maximum of   78
 All quantities printed in internal units (Hartrees-Bohrs-Radians)
 Mixed Optimization -- RFO/linear search
 Update second derivatives using D2CorX and points   11   12
 DE= -1.22D-03 DEPred=-8.99D-03 R= 1.36D-01
 Trust test= 1.36D-01 RLast= 9.38D-01 DXMaxT set to 4.24D-01
 ITU=  0  0  0 -1  0  1  0  0  0  0  1  0
 Use linear search instead of GDIIS.
     Eigenvalues ---   -0.05356  -0.00252   0.00106   0.00184   0.00328
     Eigenvalues ---    0.00531   0.00983   0.01262   0.01699   0.02223
     Eigenvalues ---    0.02673   0.03094   0.04007   0.04987   0.05296
     Eigenvalues ---    0.07425   0.08031   0.09061   0.09861   0.10237
     Eigenvalues ---    0.11188   0.11285   0.12234   0.13348   0.14152
     Eigenvalues ---    0.14656   0.14823   0.15712   0.17080   0.17390
     Eigenvalues ---    0.17821   0.18336   0.20576   0.21495   0.23443
     Eigenvalues ---    0.52858
 RFO step:  Lambda=-5.53622598D-02 EMin=-5.35641439D-02
 I=     1 Eig=   -5.36D-02 Dot1= -5.77D-03
 I=     1 Stepn= -6.00D-01 RXN=   6.00D-01 EDone=F
 I=     2 Eig=   -2.52D-03 Dot1= -9.02D-04
 I=     2 Stepn= -3.00D-01 RXN=   6.71D-01 EDone=F
 Mixed    2 eigenvectors in step.  Raw Step.Grad=  6.67D-03.
 RFO eigenvector is Hessian eigenvector with negative curvature.
 Taking step of  6.00D-01 in eigenvector direction(s).  Step.Grad= -1.66D-03.
 Quartic linear search produced a step of -0.39637.
 Iteration  1 RMS(Cart)=  0.27708250 RMS(Int)=  0.02755197
 Iteration  2 RMS(Cart)=  0.05306433 RMS(Int)=  0.00332947
 Iteration  3 RMS(Cart)=  0.00185655 RMS(Int)=  0.00293520
 Iteration  4 RMS(Cart)=  0.00000292 RMS(Int)=  0.00293520
 Iteration  5 RMS(Cart)=  0.00000001 RMS(Int)=  0.00293520
 Variable       Old X    -DE/DX   Delta X   Delta X   Delta X     New X
                                 (Linear)    (Quad)   (Total)
    R1        5.43498  -0.00064  -0.00400  -0.05951  -0.06350   5.37147
    R2        5.31128   0.00374  -0.01454  -0.04098  -0.05553   5.25575
    R3        5.11970   0.00963   0.00075  -0.05377  -0.05302   5.06668
    R4        4.45384   0.00163   0.02016  -0.02924  -0.00905   4.44479
    R5        4.06479   0.00307   0.00625   0.02890   0.03540   4.10019
    R6        4.56570  -0.00584   0.00471  -0.08188  -0.07717   4.48853
    R7        4.50314  -0.00140   0.02270   0.00119   0.02371   4.52686
    R8        4.13455   0.00040  -0.00364   0.01018   0.00628   4.14082
    R9        5.42288  -0.00100  -0.00386  -0.03284  -0.03670   5.38618
   R10        5.23629  -0.00367  -0.00578  -0.02389  -0.02883   5.20746
   R11        5.25441   0.00900  -0.02590  -0.02148  -0.04685   5.20756
   R12        5.03964   0.00318   0.01173  -0.08930  -0.07758   4.96206
   R13        4.55125   0.00121   0.00214  -0.05332  -0.05098   4.50027
   R14        4.51766   0.00265   0.00896  -0.03570  -0.02664   4.49102
   R15        4.72977  -0.00028  -0.00370  -0.03706  -0.04239   4.68738
    A1        1.55770   0.00099  -0.00771   0.02249   0.01478   1.57249
    A2        2.02736   0.00067  -0.00151   0.07154   0.06806   2.09542
    A3        1.17624   0.02416   0.07724  -0.03657   0.04083   1.21707
    A4        1.88973  -0.00953   0.02038  -0.08243  -0.06282   1.82691
    A5        1.75010  -0.00226  -0.00407  -0.03155  -0.03339   1.71671
    A6        1.96045  -0.00099  -0.01739  -0.07800  -0.09843   1.86203
    A7        1.50614   0.00459   0.01957   0.12141   0.14147   1.64761
    A8        2.12761  -0.00055  -0.03529   0.01279  -0.01718   2.11043
    A9        1.93094  -0.00854  -0.02252  -0.19584  -0.21836   1.71257
   A10        1.96982   0.00266   0.07856  -0.08221  -0.01223   1.95759
   A11        2.58446  -0.00344  -0.03504   0.06092   0.03247   2.61693
   A12        1.55913  -0.00044  -0.00353   0.05171   0.04635   1.60548
   A13        2.02214   0.00052   0.01358  -0.06249  -0.05024   1.97190
   A14        1.47745  -0.00045   0.05878  -0.06208  -0.00412   1.47333
   A15        1.40393   0.00121   0.00873  -0.05962  -0.04942   1.35451
   A16        1.71863   0.00161   0.02581  -0.08547  -0.05471   1.66392
   A17        2.03117   0.00055   0.02965   0.02606   0.05737   2.08854
   A18        1.96066   0.00268   0.02284   0.03503   0.06029   2.02094
   A19        1.36803  -0.00067   0.01394  -0.05750  -0.04222   1.32580
   A20        1.50243   0.00106   0.06221  -0.10213  -0.04069   1.46174
   A21        2.07703  -0.00175  -0.01873   0.02862   0.00952   2.08655
   A22        1.84582   0.00010  -0.01396   0.07855   0.06336   1.90918
    D1       -2.01682   0.01041   0.11850   0.14730   0.26369  -1.75312
    D2        2.62957   0.00185   0.10274   0.16128   0.26613   2.89570
    D3        2.56913  -0.00735   0.04560  -0.20700  -0.16042   2.40871
    D4        0.61321  -0.00004   0.06623  -0.05427   0.01181   0.62502
    D5       -0.48323   0.00142  -0.01537   0.11172   0.09770  -0.38553
    D6       -1.80850   0.01060   0.03216  -0.15133  -0.11467  -1.92317
    D7        0.33454   0.01045  -0.00172  -0.12059  -0.12648   0.20805
    D8       -3.02006  -0.01360  -0.05070  -0.09801  -0.14455   3.11858
    D9       -0.87703  -0.01375  -0.08459  -0.06728  -0.15636  -1.03338
   D10       -0.75995  -0.00032  -0.06771   0.00318  -0.06256  -0.82251
   D11       -2.48445  -0.00002  -0.06253  -0.02245  -0.08562  -2.57007
   D12       -0.79205   0.00028  -0.00940   0.09410   0.08258  -0.70947
   D13        0.73948   0.00099   0.03371   0.05311   0.08706   0.82654
   D14       -2.12091  -0.00085   0.06331   0.01644   0.07149  -2.04943
   D15        2.42492  -0.00243   0.04714   0.08482   0.12063   2.54555
   D16        1.43277   0.00205   0.02302  -0.04699  -0.02059   1.41218
   D17       -0.30458   0.00047   0.00685   0.02139   0.02856  -0.27603
   D18       -0.16817   0.00249  -0.10700  -0.02040  -0.13288  -0.30105
   D19       -2.07648  -0.00017  -0.14061  -0.03232  -0.17839  -2.25487
   D20        2.20084   0.00251   0.02749  -0.00805   0.01900   2.21984
   D21        0.29253  -0.00016  -0.00613  -0.01997  -0.02652   0.26601
   D22        2.39931  -0.00244  -0.02955  -0.04012  -0.06972   2.32959
   D23        0.55171  -0.00299  -0.04472  -0.07579  -0.12055   0.43116
   D24       -1.72448   0.00162  -0.00798  -0.02222  -0.02890  -1.75338
   D25        0.35346   0.00011  -0.01073  -0.01532  -0.02690   0.32656
   D26        3.10886   0.00217  -0.06592   0.03573  -0.02897   3.07989
   D27       -1.09639   0.00066  -0.06868   0.04263  -0.02696  -1.12335
   D28       -0.69726   0.00117   0.03045  -0.05796  -0.02670  -0.72396
   D29       -2.34342   0.00042  -0.02858   0.00879  -0.01826  -2.36168
   D30        1.29149   0.00141   0.06892  -0.05186   0.01739   1.30888
   D31       -0.35467   0.00066   0.00988   0.01489   0.02582  -0.32885
         Item               Value     Threshold  Converged?
 Maximum Force            0.024164     0.000450     NO 
 RMS     Force            0.005281     0.000300     NO 
 Maximum Displacement     1.379872     0.001800     NO 
 RMS     Displacement     0.312033     0.001200     NO 
 Predicted change in Energy=-1.743486D-02
 GradGradGradGradGradGradGradGradGradGradGradGradGradGradGradGradGradGrad

                          Input orientation:                          
 ---------------------------------------------------------------------
 Center     Atomic      Atomic             Coordinates (Angstroms)
 Number     Number       Type             X           Y           Z
 ---------------------------------------------------------------------
      1         50           0        4.227932    0.999644   -0.013921
      2         53           0        4.582844   -2.100348    0.133930
      3         53           0        6.360832    1.747084    1.709927
      4         15           0       -0.033888    0.034104    2.923404
      5         15           0        3.219004   -0.683870    1.956623
      6         15           0        1.188079   -0.358037   -1.002658
      7         15           0        1.020252   -1.211437    1.229383
      8         50           0       -3.040590   -1.030343   -0.805478
      9         53           0       -4.867168    1.826892   -2.062504
     10         53           0       -4.239294   -3.460301    0.078995
     11         15           0       -1.765971    1.254796    2.457014
     12         15           0       -4.172950    1.181302    0.386201
     13         15           0       -0.798725    0.394051   -1.539743
     14         15           0       -1.900411    1.835845    0.151465
 ---------------------------------------------------------------------
                    Distance matrix (angstroms):
                    1          2          3          4          5
     1  Sn   0.000000
     2  I    3.123743   0.000000
     3  I    2.842461   4.521918   0.000000
     4  P    5.265288   5.800971   6.730474   0.000000
     5  P    2.781222   2.681171   3.980136   3.468639   0.000000
     6  P    3.472982   3.981446   6.208625   4.130489   3.603909
     7  P    4.089486   3.831741   6.124179   2.352082   2.375229
     8  Sn   7.588071   7.755266  10.120677   4.906921   6.850676
     9  I    9.359587  10.466626  11.845066   7.171747   9.372485
    10  I    9.570458   8.926512  11.922227   6.163357   8.176813
    11  P    6.488259   7.547262   8.175905   2.169728   5.372038
    12  P    8.412367   9.353972  10.631694   4.988516   7.783705
    13  P    5.287926   6.163157   7.978115   4.542491   5.434026
    14  P    6.187339   7.584623   8.407426   3.796554   5.984644
                    6          7          8          9         10
     6  P    0.000000
     7  P    2.395509   0.000000
     8  Sn   4.286318   4.545756   0.000000
     9  I    6.524048   7.397950   3.616669   0.000000
    10  I    6.344320   5.834690   2.850242   5.738872   0.000000
    11  P    4.826694   3.918216   4.182149   5.510967   5.831333
    12  P    5.747967   5.779749   2.755669   2.625810   4.652231
    13  P    2.191230   3.681620   2.755722   4.344944   5.414228
    14  P    3.960289   4.356386   3.229672   3.701808   5.790060
                   11         12         13         14
    11  P    0.000000
    12  P    3.176038   0.000000
    13  P    4.201252   3.964141   0.000000
    14  P    2.381439   2.376544   2.480456   0.000000
 Stoichiometry    I4P8Sn2
 Framework group  C1[X(I4P8Sn2)]
 Deg. of freedom    36
 Full point group                 C1      NOp   1
 Largest Abelian subgroup         C1      NOp   1
 Largest concise Abelian subgroup C1      NOp   1
                         Standard orientation:                         
 ---------------------------------------------------------------------
 Center     Atomic      Atomic             Coordinates (Angstroms)
 Number     Number       Type             X           Y           Z
 ---------------------------------------------------------------------
      1         50           0       -3.976353   -0.919131   -0.730406
      2         53           0       -4.082919    2.187899   -1.035005
      3         53           0       -6.438507   -1.289222    0.640876
      4         15           0       -0.238331    0.172794    2.813341
      5         15           0       -3.192818    0.952450    1.171818
      6         15           0       -0.703355    0.098562   -1.290217
      7         15           0       -0.862518    1.237620    0.811135
      8         50           0        3.464663    0.527228   -0.386673
      9         53           0        5.232219   -2.583308   -0.916398
     10         53           0        4.692015    2.976149    0.400900
     11         15           0        1.437145   -1.205627    2.834625
     12         15           0        4.171539   -1.566394    1.259774
     13         15           0        1.274851   -0.842119   -1.347723
     14         15           0        1.929200   -2.104305    0.684856
 ---------------------------------------------------------------------
 Rotational constants (GHZ):      0.1148390      0.0263621      0.0236980
 Standard basis: SDD (6D, 10F)
 There are   204 symmetry adapted cartesian basis functions of A   symmetry.
 There are   204 symmetry adapted basis functions of A   symmetry.
   204 basis functions,   396 primitive gaussians,   204 cartesian basis functions
    78 alpha electrons       78 beta electrons
       nuclear repulsion energy      1432.0238314755 Hartrees.
 NAtoms=   14 NActive=   14 NUniq=   14 SFac= 1.00D+00 NAtFMM=   60 NAOKFM=F Big=F
 Integral buffers will be    131072 words long.
 Raffenetti 2 integral format.
 Two-electron integral symmetry is turned on.
 One-electron integrals computed using PRISM.
   1 Symmetry operations used in ECPInt.
 ECPInt:  NShTT=    5886 NPrTT=   22774 LenC2=    4991 LenP2D=   12804.
 LDataN:  DoStor=T MaxTD1= 5 Len=  102
 NBasis=   204 RedAO= T EigKep=  1.22D-02  NBF=   204
 NBsUse=   204 1.00D-06 EigRej= -1.00D+00 NBFU=   204
 Defaulting to unpruned grid for atomic number  50.
 Defaulting to unpruned grid for atomic number  53.
 Defaulting to unpruned grid for atomic number  53.
 Defaulting to unpruned grid for atomic number  50.
 Initial guess from the checkpoint file:  "\\nas.ads.mwn.de\tuch\ac5\AK_Nilges\Markus\Gaussian\SnI2_P4\SNI2_P4dimeropen3.chk"
 B after Tr=     0.000000    0.000000    0.000000
         Rot=    0.999835    0.017697   -0.003486    0.002041 Ang=   2.08 deg.
 ExpMin= 3.26D-02 ExpMax= 3.06D+04 ExpMxC= 4.68D+03 IAcc=3 IRadAn=         5 AccDes= 0.00D+00
 Harris functional with IExCor= 1009 and IRadAn=       5 diagonalized for initial guess.
 HarFok:  IExCor= 1009 AccDes= 0.00D+00 IRadAn=         5 IDoV= 1 UseB2=F ITyADJ=14
 ICtDFT=  3500011 ScaDFX=  1.000000  1.000000  1.000000  1.000000
 Defaulting to unpruned grid for atomic number  50.
 Defaulting to unpruned grid for atomic number  50.
 Defaulting to unpruned grid for atomic number  50.
 Defaulting to unpruned grid for atomic number  50.
 Defaulting to unpruned grid for atomic number  50.
 Defaulting to unpruned grid for atomic number  50.
 Defaulting to unpruned grid for atomic number  50.
 Defaulting to unpruned grid for atomic number  50.
 FoFCou: FMM=F IPFlag=           0 FMFlag=      100000 FMFlg1=           0
         NFxFlg=           0 DoJE=T BraDBF=F KetDBF=T FulRan=T
         wScrn=  0.000000 ICntrl=     500 IOpCl=  0 I1Cent=   200000004 NGrid=           0
         NMat0=    1 NMatS0=      1 NMatT0=    0 NMatD0=    1 NMtDS0=    0 NMtDT0=    0
 Petite list used in FoFCou.
 Requested convergence on RMS density matrix=1.00D-08 within 128 cycles.
 Requested convergence on MAX density matrix=1.00D-06.
 Requested convergence on             energy=1.00D-06.
 No special actions if energy rises.
 Defaulting to unpruned grid for atomic number  50.
 Defaulting to unpruned grid for atomic number  50.
 Defaulting to unpruned grid for atomic number  50.
 Defaulting to unpruned grid for atomic number  50.
 Defaulting to unpruned grid for atomic number  50.
 Defaulting to unpruned grid for atomic number  50.
 Defaulting to unpruned grid for atomic number  50.
 Defaulting to unpruned grid for atomic number  50.
 EnCoef did     2 forward-backward iterations
 SCF Done:  E(RPBE-PBE) =  -2781.96156834     A.U. after   17 cycles
            NFock= 17  Conv=0.45D-08     -V/T= 2.0163
   1 Symmetry operations used in ECPInt.
 ECPInt:  NShTT=    5886 NPrTT=   22774 LenC2=    4991 LenP2D=   12804.
 LDataN:  DoStor=T MaxTD1= 6 Len=  172
 Calling FoFJK, ICntrl=      2527 FMM=F ISym2X=0 I1Cent= 0 IOpClX= 0 NMat=1 NMatS=1 NMatT=0.
 Defaulting to unpruned grid for atomic number  50.
 Defaulting to unpruned grid for atomic number  50.
 Defaulting to unpruned grid for atomic number  50.
 Defaulting to unpruned grid for atomic number  50.
 Defaulting to unpruned grid for atomic number  50.
 Defaulting to unpruned grid for atomic number  50.
 Defaulting to unpruned grid for atomic number  50.
 Defaulting to unpruned grid for atomic number  50.
 ***** Axes restored to original set *****
 -------------------------------------------------------------------
 Center     Atomic                   Forces (Hartrees/Bohr)
 Number     Number              X              Y              Z
 -------------------------------------------------------------------
      1       50          -0.003682204    0.006028725   -0.004754603
      2       53           0.004216950   -0.010110597   -0.003363490
      3       53           0.003023713    0.001163163    0.002709987
      4       15          -0.000580332   -0.002430912    0.004989774
      5       15          -0.001416878    0.003273425    0.009623393
      6       15          -0.008731504   -0.002641530    0.003673267
      7       15           0.002277688    0.001132942   -0.005454655
      8       50          -0.011373116   -0.006723291    0.000455208
      9       53          -0.005999740    0.001811506   -0.010620317
     10       53           0.000854570   -0.002062644    0.001319572
     11       15           0.008161436   -0.001179514    0.000948328
     12       15           0.002645503   -0.003945273    0.001833455
     13       15           0.008748966    0.007046945   -0.006301501
     14       15           0.001854948    0.008637054    0.004941582
 -------------------------------------------------------------------
 Cartesian Forces:  Max     0.011373116 RMS     0.005318053

 GradGradGradGradGradGradGradGradGradGradGradGradGradGradGradGradGradGrad
 Berny optimization.
 Using GEDIIS/GDIIS optimizer.
 FormGI is forming the generalized inverse of G from B-inverse, IUseBI=4.
 Internal  Forces:  Max     0.013903498 RMS     0.005215445
 Search for a local minimum.
 Step number  13 out of a maximum of   78
 All quantities printed in internal units (Hartrees-Bohrs-Radians)
 Mixed Optimization -- RFO/linear search
 Update second derivatives using D2CorX and points   10   12   13
 ITU=  0  0  0  0 -1  0  1  0  0  0  0  1  0
 Use linear search instead of GDIIS.
     Eigenvalues ---   -0.00498   0.00110   0.00198   0.00256   0.00527
     Eigenvalues ---    0.00794   0.01283   0.01607   0.01908   0.02619
     Eigenvalues ---    0.03115   0.04037   0.04277   0.05196   0.06636
     Eigenvalues ---    0.07843   0.08428   0.08794   0.10069   0.10270
     Eigenvalues ---    0.11444   0.11846   0.12432   0.12845   0.13901
     Eigenvalues ---    0.14727   0.14918   0.15508   0.16630   0.17247
     Eigenvalues ---    0.17890   0.18642   0.21605   0.22683   0.24715
     Eigenvalues ---    0.52685
 RFO step:  Lambda=-1.05159128D-02 EMin=-4.98484023D-03
 Quartic linear search produced a step of -0.45498.
 Maximum step size (   0.424) exceeded in Quadratic search.
    -- Step size scaled by   0.689
 Iteration  1 RMS(Cart)=  0.28835757 RMS(Int)=  0.02886511
 Iteration  2 RMS(Cart)=  0.06513831 RMS(Int)=  0.00831877
 Iteration  3 RMS(Cart)=  0.00265603 RMS(Int)=  0.00813542
 Iteration  4 RMS(Cart)=  0.00007841 RMS(Int)=  0.00813538
 Iteration  5 RMS(Cart)=  0.00000147 RMS(Int)=  0.00813538
 Iteration  6 RMS(Cart)=  0.00000006 RMS(Int)=  0.00813538
 Variable       Old X    -DE/DX   Delta X   Delta X   Delta X     New X
                                 (Linear)    (Quad)   (Total)
    R1        5.37147   0.00422   0.02889   0.05207   0.08096   5.45244
    R2        5.25575   0.00556   0.02526   0.02480   0.05007   5.30581
    R3        5.06668   0.00977   0.02412   0.04604   0.07016   5.13684
    R4        4.44479  -0.00028   0.00412   0.00433   0.00772   4.45251
    R5        4.10019   0.00015  -0.01611  -0.01529  -0.03169   4.06850
    R6        4.48853   0.00335   0.03511   0.08362   0.11873   4.60727
    R7        4.52686  -0.00066  -0.01079   0.03392   0.02312   4.54998
    R8        4.14082  -0.00114  -0.00286   0.00669   0.00374   4.14457
    R9        5.38618   0.00181   0.01670   0.00682   0.02352   5.40970
   R10        5.20746  -0.00094   0.01312   0.01528   0.02572   5.23318
   R11        5.20756   0.00958   0.02132   0.00255   0.01972   5.22728
   R12        4.96206   0.01194   0.03530   0.02227   0.05756   5.01963
   R13        4.50027   0.00563   0.02320   0.05881   0.08202   4.58229
   R14        4.49102   0.00650   0.01212   0.02484   0.03983   4.53085
   R15        4.68738   0.00283   0.01928   0.06271   0.08774   4.77512
    A1        1.57249  -0.00068  -0.00673  -0.01892  -0.02564   1.54684
    A2        2.09542  -0.00635  -0.03096  -0.03484  -0.07135   2.02407
    A3        1.21707   0.01390  -0.01858   0.14635   0.12490   1.34197
    A4        1.82691  -0.00384   0.02858   0.12272   0.15270   1.97962
    A5        1.71671  -0.00189   0.01519   0.00478   0.01226   1.72897
    A6        1.86203   0.00962   0.04478   0.04330   0.08271   1.94474
    A7        1.64761  -0.00602  -0.06437  -0.01679  -0.08279   1.56483
    A8        2.11043  -0.00155   0.00782   0.06216   0.06639   2.17682
    A9        1.71257   0.00860   0.09935   0.06171   0.16035   1.87292
   A10        1.95759   0.00685   0.00556  -0.21577  -0.17925   1.77834
   A11        2.61693  -0.00213  -0.01477   0.16956   0.12433   2.74126
   A12        1.60548  -0.00585  -0.02109  -0.01158  -0.03001   1.57547
   A13        1.97190   0.00962   0.02286   0.04329   0.06160   2.03350
   A14        1.47333   0.00259   0.00187   0.06612   0.06774   1.54107
   A15        1.35451   0.00738   0.02249   0.03998   0.05959   1.41410
   A16        1.66392   0.00793   0.02489   0.03084   0.04421   1.70812
   A17        2.08854  -0.00392  -0.02610   0.03548   0.00896   2.09749
   A18        2.02094  -0.00539  -0.02743  -0.07884  -0.10954   1.91140
   A19        1.32580   0.00582   0.01921   0.03533   0.05125   1.37705
   A20        1.46174   0.00845   0.01852  -0.10138  -0.08336   1.37838
   A21        2.08655  -0.00410  -0.00433  -0.02106  -0.02904   2.05751
   A22        1.90918  -0.00850  -0.02883  -0.03805  -0.06612   1.84306
    D1       -1.75312   0.00084  -0.11998   0.14034   0.02734  -1.72579
    D2        2.89570  -0.00177  -0.12108   0.14353   0.01547   2.91118
    D3        2.40871   0.00098   0.07299  -0.14228  -0.06959   2.33912
    D4        0.62502  -0.00509  -0.00537  -0.21772  -0.22270   0.40232
    D5       -0.38553   0.00047  -0.04445   0.07731   0.03329  -0.35224
    D6       -1.92317   0.00634   0.05217  -0.08583  -0.03362  -1.95680
    D7        0.20805   0.00499   0.05755  -0.01455   0.04293   0.25098
    D8        3.11858  -0.00738   0.06577  -0.24658  -0.18075   2.93783
    D9       -1.03338  -0.00873   0.07114  -0.17530  -0.10420  -1.13758
   D10       -0.82251  -0.00019   0.02846   0.10481   0.14072  -0.68179
   D11       -2.57007   0.00193   0.03896   0.07006   0.10756  -2.46251
   D12       -0.70947  -0.00287  -0.03757   0.01930  -0.00841  -0.71788
   D13        0.82654  -0.00044  -0.03961   0.03598  -0.00383   0.82271
   D14       -2.04943   0.00215  -0.03253   0.03414   0.02423  -2.02520
   D15        2.54555  -0.00451  -0.05489   0.02269  -0.00221   2.54334
   D16        1.41218   0.00482   0.00937   0.04763   0.04610   1.45828
   D17       -0.27603  -0.00184  -0.01299   0.03618   0.01967  -0.25636
   D18       -0.30105   0.00012   0.06046   0.19037   0.25898  -0.04207
   D19       -2.25487   0.00318   0.08117   0.26444   0.35852  -1.89635
   D20        2.21984  -0.00102  -0.00864  -0.11102  -0.12095   2.09889
   D21        0.26601   0.00204   0.01207  -0.03695  -0.02140   0.24461
   D22        2.32959  -0.00434   0.03172   0.01864   0.05544   2.38504
   D23        0.43116   0.00102   0.05485   0.12103   0.17472   0.60587
   D24       -1.75338   0.00374   0.01315   0.00772   0.01893  -1.73445
   D25        0.32656   0.00167   0.01224  -0.05202  -0.03423   0.29233
   D26        3.07989   0.00203   0.01318  -0.05809  -0.04972   3.03017
   D27       -1.12335  -0.00004   0.01227  -0.11784  -0.10288  -1.22624
   D28       -0.72396   0.00431   0.01215  -0.15939  -0.14143  -0.86538
   D29       -2.36168   0.00068   0.00831  -0.00556   0.00247  -2.35922
   D30        1.30888   0.00258  -0.00791  -0.10224  -0.10970   1.19918
   D31       -0.32885  -0.00105  -0.01175   0.05159   0.03419  -0.29465
         Item               Value     Threshold  Converged?
 Maximum Force            0.013903     0.000450     NO 
 RMS     Force            0.005215     0.000300     NO 
 Maximum Displacement     1.160927     0.001800     NO 
 RMS     Displacement     0.338108     0.001200     NO 
 Predicted change in Energy=-9.653229D-03
 GradGradGradGradGradGradGradGradGradGradGradGradGradGradGradGradGradGrad

                          Input orientation:                          
 ---------------------------------------------------------------------
 Center     Atomic      Atomic             Coordinates (Angstroms)
 Number     Number       Type             X           Y           Z
 ---------------------------------------------------------------------
      1         50           0        4.590895    1.326365    0.171020
      2         53           0        4.894247   -2.095374    0.269224
      3         53           0        6.438065    1.852190    2.324263
      4         15           0        0.078819   -0.141972    2.774327
      5         15           0        3.298829   -0.538641    1.824980
      6         15           0        0.994575   -0.548089   -1.325423
      7         15           0        1.125833   -1.245878    0.975249
      8         50           0       -3.248378   -1.148735   -0.880867
      9         53           0       -5.155611    1.964912   -1.858178
     10         53           0       -4.722121   -3.174990    0.503821
     11         15           0       -1.623575    1.076091    2.270925
     12         15           0       -4.072153    1.149643    0.425948
     13         15           0       -1.013229    0.176253   -1.829625
     14         15           0       -1.806250    1.777607   -0.043027
 ---------------------------------------------------------------------
                    Distance matrix (angstroms):
                    1          2          3          4          5
     1  Sn   0.000000
     2  I    3.436563   0.000000
     3  I    2.885305   4.710607   0.000000
     4  P    5.412213   5.768854   6.679765   0.000000
     5  P    2.807716   2.718300   3.977457   3.380395   0.000000
     6  P    4.322781   4.488255   6.979479   4.220366   3.903167
     7  P    4.389746   3.926966   6.295845   2.356168   2.438060
     8  Sn   8.287749   8.277753  10.635112   5.044230   7.110538
     9  I    9.975960  11.045878  12.325537   7.300570   9.555679
    10  I   10.349165   9.679626  12.374825   6.115833   8.545843
    11  P    6.564440   7.519775   8.099087   2.152960   5.199643
    12  P    8.668599   9.536825  10.703357   4.941024   7.690186
    13  P    6.060655   6.668113   8.693983   4.742385   5.697461
    14  P    6.416611   7.745589   8.577783   3.895607   5.909000
                    6          7          8          9         10
     6  P    0.000000
     7  P    2.407744   0.000000
     8  Sn   4.308255   4.752719   0.000000
     9  I    6.665118   7.602239   3.779877   0.000000
    10  I    6.551897   6.175944   2.862689   5.673230   0.000000
    11  P    4.735652   3.824861   4.186124   5.505886   5.549355
    12  P    5.623285   5.749723   2.769280   2.656272   4.373897
    13  P    2.193210   3.803336   2.766157   4.512144   5.516491
    14  P    3.859796   4.333066   3.368262   3.814194   5.773176
                   11         12         13         14
    11  P    0.000000
    12  P    3.066738   0.000000
    13  P    4.242257   3.923278   0.000000
    14  P    2.424844   2.397622   2.526885   0.000000
 Stoichiometry    I4P8Sn2
 Framework group  C1[X(I4P8Sn2)]
 Deg. of freedom    36
 Full point group                 C1      NOp   1
 Largest Abelian subgroup         C1      NOp   1
 Largest concise Abelian subgroup C1      NOp   1
                         Standard orientation:                         
 ---------------------------------------------------------------------
 Center     Atomic      Atomic             Coordinates (Angstroms)
 Number     Number       Type             X           Y           Z
 ---------------------------------------------------------------------
      1         50           0       -4.382740   -1.152831   -0.723867
      2         53           0       -4.392807    2.254433   -1.171541
      3         53           0       -6.634226   -1.224136    1.079106
      4         15           0       -0.314638    0.427620    2.476880
      5         15           0       -3.256367    0.865497    0.870154
      6         15           0       -0.419858    0.244707   -1.738208
      7         15           0       -0.909823    1.299033    0.370242
      8         50           0        3.705019    0.649634   -0.562417
      9         53           0        5.474389   -2.687794   -0.697973
     10         53           0        5.073184    2.774010    0.782996
     11         15           0        1.335893   -0.954666    2.493250
     12         15           0        4.065881   -1.462647    1.191710
     13         15           0        1.573774   -0.669390   -1.732715
     14         15           0        1.878300   -2.017845    0.382488
 ---------------------------------------------------------------------
 Rotational constants (GHZ):      0.1133765      0.0237181      0.0216398
 Standard basis: SDD (6D, 10F)
 There are   204 symmetry adapted cartesian basis functions of A   symmetry.
 There are   204 symmetry adapted basis functions of A   symmetry.
   204 basis functions,   396 primitive gaussians,   204 cartesian basis functions
    78 alpha electrons       78 beta electrons
       nuclear repulsion energy      1414.3759903469 Hartrees.
 NAtoms=   14 NActive=   14 NUniq=   14 SFac= 1.00D+00 NAtFMM=   60 NAOKFM=F Big=F
 Integral buffers will be    131072 words long.
 Raffenetti 2 integral format.
 Two-electron integral symmetry is turned on.
 One-electron integrals computed using PRISM.
   1 Symmetry operations used in ECPInt.
 ECPInt:  NShTT=    5886 NPrTT=   22774 LenC2=    4977 LenP2D=   12707.
 LDataN:  DoStor=T MaxTD1= 5 Len=  102
 NBasis=   204 RedAO= T EigKep=  1.25D-02  NBF=   204
 NBsUse=   204 1.00D-06 EigRej= -1.00D+00 NBFU=   204
 Defaulting to unpruned grid for atomic number  53.
 Defaulting to unpruned grid for atomic number  53.
 Defaulting to unpruned grid for atomic number  50.
 Defaulting to unpruned grid for atomic number  50.
 Initial guess from the checkpoint file:  "\\nas.ads.mwn.de\tuch\ac5\AK_Nilges\Markus\Gaussian\SnI2_P4\SNI2_P4dimeropen3.chk"
 B after Tr=     0.000000    0.000000    0.000000
         Rot=    0.999953    0.009189    0.000503    0.003156 Ang=   1.11 deg.
 ExpMin= 3.26D-02 ExpMax= 3.06D+04 ExpMxC= 4.68D+03 IAcc=3 IRadAn=         5 AccDes= 0.00D+00
 Harris functional with IExCor= 1009 and IRadAn=       5 diagonalized for initial guess.
 HarFok:  IExCor= 1009 AccDes= 0.00D+00 IRadAn=         5 IDoV= 1 UseB2=F ITyADJ=14
 ICtDFT=  3500011 ScaDFX=  1.000000  1.000000  1.000000  1.000000
 Defaulting to unpruned grid for atomic number  50.
 Defaulting to unpruned grid for atomic number  50.
 Defaulting to unpruned grid for atomic number  50.
 Defaulting to unpruned grid for atomic number  50.
 Defaulting to unpruned grid for atomic number  50.
 Defaulting to unpruned grid for atomic number  50.
 Defaulting to unpruned grid for atomic number  50.
 Defaulting to unpruned grid for atomic number  50.
 FoFCou: FMM=F IPFlag=           0 FMFlag=      100000 FMFlg1=           0
         NFxFlg=           0 DoJE=T BraDBF=F KetDBF=T FulRan=T
         wScrn=  0.000000 ICntrl=     500 IOpCl=  0 I1Cent=   200000004 NGrid=           0
         NMat0=    1 NMatS0=      1 NMatT0=    0 NMatD0=    1 NMtDS0=    0 NMtDT0=    0
 Petite list used in FoFCou.
 Requested convergence on RMS density matrix=1.00D-08 within 128 cycles.
 Requested convergence on MAX density matrix=1.00D-06.
 Requested convergence on             energy=1.00D-06.
 No special actions if energy rises.
 Defaulting to unpruned grid for atomic number  50.
 Defaulting to unpruned grid for atomic number  50.
 Defaulting to unpruned grid for atomic number  50.
 Defaulting to unpruned grid for atomic number  50.
 Defaulting to unpruned grid for atomic number  50.
 Defaulting to unpruned grid for atomic number  50.
 Defaulting to unpruned grid for atomic number  50.
 Defaulting to unpruned grid for atomic number  50.
 EnCoef did     2 forward-backward iterations
 EnCoef did     3 forward-backward iterations
 SCF Done:  E(RPBE-PBE) =  -2781.96007616     A.U. after   17 cycles
            NFock= 17  Conv=0.54D-08     -V/T= 2.0164
   1 Symmetry operations used in ECPInt.
 ECPInt:  NShTT=    5886 NPrTT=   22774 LenC2=    4977 LenP2D=   12707.
 LDataN:  DoStor=T MaxTD1= 6 Len=  172
 Calling FoFJK, ICntrl=      2527 FMM=F ISym2X=0 I1Cent= 0 IOpClX= 0 NMat=1 NMatS=1 NMatT=0.
 Defaulting to unpruned grid for atomic number  50.
 Defaulting to unpruned grid for atomic number  50.
 Defaulting to unpruned grid for atomic number  50.
 Defaulting to unpruned grid for atomic number  50.
 Defaulting to unpruned grid for atomic number  50.
 Defaulting to unpruned grid for atomic number  50.
 Defaulting to unpruned grid for atomic number  50.
 Defaulting to unpruned grid for atomic number  50.
 ***** Axes restored to original set *****
 -------------------------------------------------------------------
 Center     Atomic                   Forces (Hartrees/Bohr)
 Number     Number              X              Y              Z
 -------------------------------------------------------------------
      1       50           0.000849479   -0.005214269    0.002170507
      2       53          -0.000086526    0.004240997   -0.000140427
      3       53          -0.003477269   -0.000815221   -0.003265382
      4       15           0.000125938   -0.004401163   -0.000373848
      5       15          -0.006202470   -0.002479851   -0.001312177
      6       15          -0.002397678   -0.002795977    0.004427275
      7       15           0.011450703    0.005283657   -0.001812862
      8       50          -0.015102624   -0.000371968    0.006222028
      9       53          -0.003223310   -0.000474598   -0.005212259
     10       53           0.002118821   -0.001985575    0.000132661
     11       15           0.003245929    0.002690610    0.000194992
     12       15           0.001061748   -0.001875144   -0.002966782
     13       15           0.012194584    0.009760467    0.001248246
     14       15          -0.000557324   -0.001561966    0.000688027
 -------------------------------------------------------------------
 Cartesian Forces:  Max     0.015102624 RMS     0.004702074

 GradGradGradGradGradGradGradGradGradGradGradGradGradGradGradGradGradGrad
 Berny optimization.
 Using GEDIIS/GDIIS optimizer.
 FormGI is forming the generalized inverse of G from B-inverse, IUseBI=4.
 Internal  Forces:  Max     0.014183073 RMS     0.004233906
 Search for a local minimum.
 Step number  14 out of a maximum of   78
 All quantities printed in internal units (Hartrees-Bohrs-Radians)
 Mixed Optimization -- RFO/linear search
 Update second derivatives using D2CorX and points   10   14   13
 DE=  1.49D-03 DEPred=-9.65D-03 R=-1.55D-01
 Trust test=-1.55D-01 RLast= 8.11D-01 DXMaxT set to 2.12D-01
 ITU= -1  0  0  0  0 -1  0  1  0  0  0  0  1  0
 Use linear search instead of GDIIS.
 Energy rises -- skip Quadratic/GDIIS search.
 Quartic linear search produced a step of -0.60116.
 Iteration  1 RMS(Cart)=  0.19535471 RMS(Int)=  0.01125402
 Iteration  2 RMS(Cart)=  0.01490851 RMS(Int)=  0.00179310
 Iteration  3 RMS(Cart)=  0.00007310 RMS(Int)=  0.00179209
 Iteration  4 RMS(Cart)=  0.00000087 RMS(Int)=  0.00179209
 Variable       Old X    -DE/DX   Delta X   Delta X   Delta X     New X
                                 (Linear)    (Quad)   (Total)
    R1        5.45244  -0.00481  -0.04867   0.00000  -0.04867   5.40376
    R2        5.30581  -0.00456  -0.03010   0.00000  -0.03010   5.27572
    R3        5.13684  -0.00239  -0.04218   0.00000  -0.04218   5.09466
    R4        4.45251  -0.00053  -0.00464   0.00000  -0.00433   4.44818
    R5        4.06850   0.00378   0.01905   0.00000   0.01916   4.08766
    R6        4.60727  -0.01008  -0.07138   0.00000  -0.07138   4.53589
    R7        4.54998  -0.00558  -0.01390   0.00000  -0.01382   4.53616
    R8        4.14457  -0.00083  -0.00225   0.00000  -0.00227   4.14229
    R9        5.40970   0.00038  -0.01414   0.00000  -0.01414   5.39556
   R10        5.23318  -0.00507  -0.01546   0.00000  -0.01498   5.21820
   R11        5.22728   0.01144  -0.01186   0.00000  -0.01111   5.21617
   R12        5.01963   0.00565  -0.03461   0.00000  -0.03461   4.98502
   R13        4.58229   0.00185  -0.04931   0.00000  -0.04942   4.53287
   R14        4.53085   0.00367  -0.02394   0.00000  -0.02434   4.50651
   R15        4.77512  -0.00279  -0.05274   0.00000  -0.05406   4.72106
    A1        1.54684  -0.00180   0.01542   0.00000   0.01542   1.56226
    A2        2.02407   0.00099   0.04289   0.00000   0.04487   2.06894
    A3        1.34197  -0.00915  -0.07509   0.00000  -0.07442   1.26755
    A4        1.97962  -0.01418  -0.09180   0.00000  -0.09225   1.88737
    A5        1.72897   0.00375  -0.00737   0.00000  -0.00559   1.72338
    A6        1.94474   0.00319  -0.04972   0.00000  -0.04813   1.89661
    A7        1.56483   0.00336   0.04977   0.00000   0.05013   1.61496
    A8        2.17682  -0.00295  -0.03991   0.00000  -0.03944   2.13737
    A9        1.87292  -0.00315  -0.09639   0.00000  -0.09632   1.77660
   A10        1.77834   0.00631   0.10776   0.00000   0.10212   1.88046
   A11        2.74126  -0.00582  -0.07474   0.00000  -0.06899   2.67227
   A12        1.57547  -0.00235   0.01804   0.00000   0.01784   1.59331
   A13        2.03350   0.00177  -0.03703   0.00000  -0.03577   1.99773
   A14        1.54107  -0.00113  -0.04073   0.00000  -0.04054   1.50053
   A15        1.41410   0.00271  -0.03582   0.00000  -0.03553   1.37857
   A16        1.70812   0.00452  -0.02657   0.00000  -0.02384   1.68428
   A17        2.09749   0.00054  -0.00538   0.00000  -0.00523   2.09226
   A18        1.91140   0.00221   0.06585   0.00000   0.06692   1.97832
   A19        1.37705   0.00063  -0.03081   0.00000  -0.03032   1.34673
   A20        1.37838   0.00618   0.05011   0.00000   0.05020   1.42858
   A21        2.05751  -0.00297   0.01746   0.00000   0.01834   2.07584
   A22        1.84306  -0.00170   0.03975   0.00000   0.03986   1.88292
    D1       -1.72579   0.00053  -0.01643   0.00000  -0.01802  -1.74380
    D2        2.91118  -0.00266  -0.00930   0.00000  -0.00772   2.90346
    D3        2.33912  -0.00300   0.04184   0.00000   0.04194   2.38106
    D4        0.40232  -0.00080   0.13388   0.00000   0.13397   0.53630
    D5       -0.35224   0.00010  -0.02001   0.00000  -0.02026  -0.37250
    D6       -1.95680  -0.00439   0.02021   0.00000   0.01957  -1.93722
    D7        0.25098  -0.00697  -0.02581   0.00000  -0.02534   0.22564
    D8        2.93783   0.00524   0.10866   0.00000   0.10819   3.04602
    D9       -1.13758   0.00266   0.06264   0.00000   0.06328  -1.07430
   D10       -0.68179   0.00130  -0.08459   0.00000  -0.08662  -0.76842
   D11       -2.46251   0.00074  -0.06466   0.00000  -0.06406  -2.52656
   D12       -0.71788  -0.00214   0.00506   0.00000   0.00312  -0.71476
   D13        0.82271   0.00006   0.00230   0.00000   0.00222   0.82493
   D14       -2.02520  -0.00095  -0.01456   0.00000  -0.01995  -2.04515
   D15        2.54334  -0.00557   0.00133   0.00000  -0.00581   2.53753
   D16        1.45828   0.00365  -0.02771   0.00000  -0.02515   1.43313
   D17       -0.25636  -0.00097  -0.01182   0.00000  -0.01101  -0.26738
   D18       -0.04207   0.00087  -0.15569   0.00000  -0.15798  -0.20005
   D19       -1.89635  -0.00202  -0.21553   0.00000  -0.21916  -2.11551
   D20        2.09889   0.00424   0.07271   0.00000   0.07328   2.17217
   D21        0.24461   0.00135   0.01287   0.00000   0.01210   0.25671
   D22        2.38504  -0.00141  -0.03333   0.00000  -0.03446   2.35058
   D23        0.60587  -0.00282  -0.10503   0.00000  -0.10500   0.50088
   D24       -1.73445   0.00344  -0.01138   0.00000  -0.01102  -1.74547
   D25        0.29233   0.00181   0.02058   0.00000   0.01934   0.31167
   D26        3.03017   0.00495   0.02989   0.00000   0.03106   3.06123
   D27       -1.22624   0.00332   0.06185   0.00000   0.06142  -1.16481
   D28       -0.86538   0.00392   0.08502   0.00000   0.08375  -0.78163
   D29       -2.35922  -0.00165  -0.00148   0.00000  -0.00143  -2.36065
   D30        1.19918   0.00460   0.06595   0.00000   0.06586   1.26504
   D31       -0.29465  -0.00096  -0.02056   0.00000  -0.01932  -0.31397
         Item               Value     Threshold  Converged?
 Maximum Force            0.014183     0.000450     NO 
 RMS     Force            0.004234     0.000300     NO 
 Maximum Displacement     0.692895     0.001800     NO 
 RMS     Displacement     0.200807     0.001200     NO 
 Predicted change in Energy=-1.076858D-03
 GradGradGradGradGradGradGradGradGradGradGradGradGradGradGradGradGradGrad

                          Input orientation:                          
 ---------------------------------------------------------------------
 Center     Atomic      Atomic             Coordinates (Angstroms)
 Number     Number       Type             X           Y           Z
 ---------------------------------------------------------------------
      1         50           0        4.384310    1.128483    0.054189
      2         53           0        4.717988   -2.102164    0.191324
      3         53           0        6.411357    1.795663    1.957599
      4         15           0        0.008268   -0.038186    2.866244
      5         15           0        3.254428   -0.626350    1.908378
      6         15           0        1.112339   -0.430203   -1.133223
      7         15           0        1.064466   -1.226844    1.130654
      8         50           0       -3.124637   -1.076056   -0.844895
      9         53           0       -4.997582    1.881547   -1.987574
     10         53           0       -4.450159   -3.354824    0.251649
     11         15           0       -1.712754    1.180891    2.385691
     12         15           0       -4.139090    1.168776    0.402777
     13         15           0       -0.882042    0.312814   -1.657883
     14         15           0       -1.866948    1.815835    0.077707
 ---------------------------------------------------------------------
                    Distance matrix (angstroms):
                    1          2          3          4          5
     1  Sn   0.000000
     2  I    3.250727   0.000000
     3  I    2.859549   4.602203   0.000000
     4  P    5.330901   5.796262   6.722216   0.000000
     5  P    2.791789   2.695979   3.979292   3.435258   0.000000
     6  P    3.813823   4.189342   6.525891   4.167539   3.725366
     7  P    4.210429   3.872564   6.197470   2.353876   2.400288
     8  Sn   7.877349   7.977056  10.345817   4.966369   6.962415
     9  I    9.630981  10.724265  12.072103   7.232113   9.463808
    10  I    9.908929   9.253525  12.141265   6.141153   8.339663
    11  P    6.527851   7.546399   8.158578   2.163099   5.307245
    12  P    8.530620   9.444130  10.682808   4.972525   7.755864
    13  P    5.597408   6.372757   8.274311   4.624238   5.541718
    14  P    6.288976   7.663224   8.489095   3.837937   5.961888
                    6          7          8          9         10
     6  P    0.000000
     7  P    2.400431   0.000000
     8  Sn   4.295606   4.634017   0.000000
     9  I    6.588265   7.492254   3.682533   0.000000
    10  I    6.435267   5.975954   2.855206   5.721309   0.000000
    11  P    4.791611   3.883974   4.186157   5.514206   5.711412
    12  P    5.700310   5.774582   2.761353   2.637960   4.536801
    13  P    2.192008   3.733012   2.760279   4.416706   5.461625
    14  P    3.922651   4.354283   3.285728   3.751077   5.782643
                   11         12         13         14
    11  P    0.000000
    12  P    3.133560   0.000000
    13  P    4.218310   3.948082   0.000000
    14  P    2.398691   2.384740   2.498277   0.000000
 Stoichiometry    I4P8Sn2
 Framework group  C1[X(I4P8Sn2)]
 Deg. of freedom    36
 Full point group                 C1      NOp   1
 Largest Abelian subgroup         C1      NOp   1
 Largest concise Abelian subgroup C1      NOp   1
                         Standard orientation:                         
 ---------------------------------------------------------------------
 Center     Atomic      Atomic             Coordinates (Angstroms)
 Number     Number       Type             X           Y           Z
 ---------------------------------------------------------------------
      1         50           0       -4.148455   -1.013612   -0.730757
      2         53           0       -4.216444    2.215619   -1.097728
      3         53           0       -6.536468   -1.264605    0.822116
      4         15           0       -0.266791    0.290424    2.682552
      5         15           0       -3.222274    0.925951    1.050919
      6         15           0       -0.591863    0.148128   -1.469852
      7         15           0       -0.883759    1.269089    0.632602
      8         50           0        3.563494    0.570228   -0.466328
      9         53           0        5.344933   -2.633344   -0.819389
     10         53           0        4.864126    2.901954    0.545412
     11         15           0        1.398917   -1.089323    2.709268
     12         15           0        4.134927   -1.521036    1.243979
     13         15           0        1.391400   -0.785024   -1.498045
     14         15           0        1.910926   -2.069597    0.580740
 ---------------------------------------------------------------------
 Rotational constants (GHZ):      0.1144823      0.0251493      0.0227366
 Standard basis: SDD (6D, 10F)
 There are   204 symmetry adapted cartesian basis functions of A   symmetry.
 There are   204 symmetry adapted basis functions of A   symmetry.
   204 basis functions,   396 primitive gaussians,   204 cartesian basis functions
    78 alpha electrons       78 beta electrons
       nuclear repulsion energy      1423.8128680643 Hartrees.
 NAtoms=   14 NActive=   14 NUniq=   14 SFac= 1.00D+00 NAtFMM=   60 NAOKFM=F Big=F
 Integral buffers will be    131072 words long.
 Raffenetti 2 integral format.
 Two-electron integral symmetry is turned on.
 One-electron integrals computed using PRISM.
   1 Symmetry operations used in ECPInt.
 ECPInt:  NShTT=    5886 NPrTT=   22774 LenC2=    4979 LenP2D=   12742.
 LDataN:  DoStor=T MaxTD1= 5 Len=  102
 NBasis=   204 RedAO= T EigKep=  1.23D-02  NBF=   204
 NBsUse=   204 1.00D-06 EigRej= -1.00D+00 NBFU=   204
 Defaulting to unpruned grid for atomic number  50.
 Defaulting to unpruned grid for atomic number  53.
 Defaulting to unpruned grid for atomic number  53.
 Defaulting to unpruned grid for atomic number  50.
 Lowest energy guess from the checkpoint file:  "\\nas.ads.mwn.de\tuch\ac5\AK_Nilges\Markus\Gaussian\SnI2_P4\SNI2_P4dimeropen3.chk"
 B after Tr=     0.000000    0.000000    0.000000
         Rot=    0.999983    0.005698    0.000250    0.001438 Ang=   0.67 deg.
 B after Tr=     0.000000    0.000000    0.000000
         Rot=    0.999992   -0.003472   -0.000267   -0.001719 Ang=  -0.45 deg.
 Requested convergence on RMS density matrix=1.00D-08 within 128 cycles.
 Requested convergence on MAX density matrix=1.00D-06.
 Requested convergence on             energy=1.00D-06.
 No special actions if energy rises.
 Defaulting to unpruned grid for atomic number  50.
 Defaulting to unpruned grid for atomic number  50.
 Defaulting to unpruned grid for atomic number  50.
 Defaulting to unpruned grid for atomic number  50.
 Defaulting to unpruned grid for atomic number  50.
 Defaulting to unpruned grid for atomic number  50.
 Defaulting to unpruned grid for atomic number  50.
 Defaulting to unpruned grid for atomic number  50.
 EnCoef did    11 forward-backward iterations
 SCF Done:  E(RPBE-PBE) =  -2781.96388314     A.U. after   14 cycles
            NFock= 14  Conv=0.43D-08     -V/T= 2.0163
   1 Symmetry operations used in ECPInt.
 ECPInt:  NShTT=    5886 NPrTT=   22774 LenC2=    4979 LenP2D=   12742.
 LDataN:  DoStor=T MaxTD1= 6 Len=  172
 Calling FoFJK, ICntrl=      2527 FMM=F ISym2X=0 I1Cent= 0 IOpClX= 0 NMat=1 NMatS=1 NMatT=0.
 Defaulting to unpruned grid for atomic number  50.
 Defaulting to unpruned grid for atomic number  50.
 Defaulting to unpruned grid for atomic number  50.
 Defaulting to unpruned grid for atomic number  50.
 Defaulting to unpruned grid for atomic number  50.
 Defaulting to unpruned grid for atomic number  50.
 Defaulting to unpruned grid for atomic number  50.
 Defaulting to unpruned grid for atomic number  50.
 ***** Axes restored to original set *****
 -------------------------------------------------------------------
 Center     Atomic                   Forces (Hartrees/Bohr)
 Number     Number              X              Y              Z
 -------------------------------------------------------------------
      1       50          -0.001619122   -0.000117499   -0.001815095
      2       53           0.002182885   -0.002735648   -0.001927338
      3       53          -0.000149598    0.000096777    0.000224447
      4       15          -0.000375653   -0.003277296    0.002649598
      5       15          -0.004249702    0.001075487    0.004519018
      6       15          -0.005416483   -0.002306260    0.004187642
      7       15           0.006501334    0.002966973   -0.003820502
      8       50          -0.013094972   -0.003873087    0.002973578
      9       53          -0.004862122    0.000912617   -0.008120945
     10       53           0.001486490   -0.001784327    0.000813634
     11       15           0.006339752    0.000357180    0.000715524
     12       15           0.002196562   -0.003293423   -0.000397811
     13       15           0.010144922    0.007853688   -0.002982024
     14       15           0.000915706    0.004124818    0.002980273
 -------------------------------------------------------------------
 Cartesian Forces:  Max     0.013094972 RMS     0.004214668

 GradGradGradGradGradGradGradGradGradGradGradGradGradGradGradGradGradGrad
 Berny optimization.
 Using GEDIIS/GDIIS optimizer.
 FormGI is forming the generalized inverse of G from B-inverse, IUseBI=4.
 Internal  Forces:  Max     0.011260488 RMS     0.003683190
 Search for a local minimum.
 Step number  15 out of a maximum of   78
 All quantities printed in internal units (Hartrees-Bohrs-Radians)
 Mixed Optimization -- RFO/linear search
 Update second derivatives using D2CorX and points   14   13   15
 ITU=  0 -1  0  0  0  0 -1  0  1  0  0  0  0  1  0
 Use linear search instead of GDIIS.
     Eigenvalues ---   -0.02227   0.00113   0.00181   0.00264   0.00526
     Eigenvalues ---    0.00825   0.01222   0.01596   0.01932   0.02610
     Eigenvalues ---    0.03122   0.03421   0.04184   0.04860   0.05801
     Eigenvalues ---    0.07886   0.08569   0.09646   0.10044   0.10884
     Eigenvalues ---    0.11490   0.11743   0.12399   0.12964   0.13657
     Eigenvalues ---    0.14552   0.15069   0.15639   0.16507   0.17380
     Eigenvalues ---    0.18086   0.18678   0.21473   0.23538   0.24724
     Eigenvalues ---    0.52756
 RFO step:  Lambda=-3.42681965D-02 EMin=-2.22697696D-02
 Quartic linear search produced a step of -0.00482.
 Maximum step size (   0.212) exceeded in Quadratic search.
    -- Step size scaled by   0.301
 Iteration  1 RMS(Cart)=  0.07336647 RMS(Int)=  0.00267706
 Iteration  2 RMS(Cart)=  0.00278004 RMS(Int)=  0.00036246
 Iteration  3 RMS(Cart)=  0.00000404 RMS(Int)=  0.00036246
 Iteration  4 RMS(Cart)=  0.00000000 RMS(Int)=  0.00036246
 Variable       Old X    -DE/DX   Delta X   Delta X   Delta X     New X
                                 (Linear)    (Quad)   (Total)
    R1        5.40376   0.00007  -0.00016   0.01035   0.01020   5.41396
    R2        5.27572   0.00033  -0.00010   0.01566   0.01556   5.29128
    R3        5.09466   0.00391  -0.00013   0.02296   0.02283   5.11749
    R4        4.44818  -0.00056  -0.00002   0.00609   0.00622   4.45440
    R5        4.08766   0.00139   0.00006  -0.01350  -0.01337   4.07430
    R6        4.53589  -0.00360  -0.00023   0.00681   0.00658   4.54246
    R7        4.53616  -0.00283  -0.00004  -0.01882  -0.01883   4.51733
    R8        4.14229  -0.00125  -0.00001  -0.01720  -0.01724   4.12505
    R9        5.39556   0.00105  -0.00005   0.01611   0.01606   5.41162
   R10        5.21820  -0.00302  -0.00005  -0.01364  -0.01365   5.20456
   R11        5.21617   0.01008  -0.00004   0.07329   0.07311   5.28928
   R12        4.98502   0.00918  -0.00011   0.04795   0.04784   5.03286
   R13        4.53287   0.00410  -0.00016   0.01442   0.01421   4.54708
   R14        4.50651   0.00529  -0.00007   0.02384   0.02383   4.53033
   R15        4.72106   0.00064  -0.00016   0.00660   0.00632   4.72738
    A1        1.56226  -0.00079   0.00005   0.00607   0.00612   1.56838
    A2        2.06894  -0.00355   0.00013  -0.00833  -0.00850   2.06044
    A3        1.26755   0.00109  -0.00024  -0.00848  -0.00873   1.25882
    A4        1.88737  -0.01126  -0.00029  -0.01423  -0.01451   1.87285
    A5        1.72338  -0.00028  -0.00003  -0.00096  -0.00104   1.72234
    A6        1.89661   0.00638  -0.00017   0.05188   0.05160   1.94821
    A7        1.61496  -0.00128   0.00016  -0.04082  -0.04035   1.57461
    A8        2.13737  -0.00174  -0.00013  -0.03309  -0.03285   2.10452
    A9        1.77660   0.00130  -0.00031   0.04273   0.04193   1.81854
   A10        1.88046   0.00695   0.00037   0.09044   0.09172   1.97218
   A11        2.67227  -0.00414  -0.00027  -0.07233  -0.07247   2.59980
   A12        1.59331  -0.00408   0.00006  -0.02656  -0.02643   1.56688
   A13        1.99773   0.00616  -0.00012   0.04111   0.04055   2.03828
   A14        1.50053   0.00090  -0.00013   0.00487   0.00440   1.50493
   A15        1.37857   0.00514  -0.00012   0.02800   0.02754   1.40612
   A16        1.68428   0.00620  -0.00010   0.04836   0.04817   1.73245
   A17        2.09226  -0.00204  -0.00002  -0.04415  -0.04374   2.04852
   A18        1.97832  -0.00200   0.00021  -0.00193  -0.00203   1.97629
   A19        1.34673   0.00332  -0.00010   0.01423   0.01368   1.36041
   A20        1.42858   0.00733   0.00016   0.06344   0.06358   1.49216
   A21        2.07584  -0.00354   0.00005  -0.01944  -0.01950   2.05634
   A22        1.88292  -0.00537   0.00013  -0.02899  -0.02874   1.85418
    D1       -1.74380   0.00103  -0.00004  -0.02482  -0.02482  -1.76863
    D2        2.90346  -0.00230  -0.00004  -0.02531  -0.02539   2.87807
    D3        2.38106  -0.00209   0.00013   0.02061   0.02151   2.40257
    D4        0.53630  -0.00240   0.00043   0.00399   0.00429   0.54059
    D5       -0.37250   0.00001  -0.00006  -0.00470  -0.00448  -0.37698
    D6       -1.93722  -0.00011   0.00007   0.01538   0.01581  -1.92141
    D7        0.22564  -0.00203  -0.00008  -0.02223  -0.02268   0.20297
    D8        3.04602  -0.00041   0.00035   0.02558   0.02630   3.07232
    D9       -1.07430  -0.00233   0.00020  -0.01203  -0.01219  -1.08649
   D10       -0.76842   0.00005  -0.00026  -0.00269  -0.00321  -0.77163
   D11       -2.52656   0.00132  -0.00021   0.02923   0.02949  -2.49708
   D12       -0.71476  -0.00232   0.00003  -0.01753  -0.01781  -0.73257
   D13        0.82493  -0.00022   0.00001  -0.01946  -0.02038   0.80455
   D14       -2.04515   0.00081  -0.00002  -0.01767  -0.01741  -2.06256
   D15        2.53753  -0.00485   0.00004  -0.06347  -0.06307   2.47446
   D16        1.43313   0.00414  -0.00010   0.02493   0.02471   1.45784
   D17       -0.26738  -0.00152  -0.00004  -0.02087  -0.02095  -0.28833
   D18       -0.20005   0.00048  -0.00049  -0.01982  -0.02047  -0.22052
   D19       -2.11551   0.00096  -0.00067  -0.02669  -0.02661  -2.14213
   D20        2.17217   0.00132   0.00023   0.02847   0.02790   2.20007
   D21        0.25671   0.00179   0.00004   0.02160   0.02175   0.27845
   D22        2.35058  -0.00294  -0.00010  -0.03639  -0.03722   2.31336
   D23        0.50088  -0.00068  -0.00034  -0.03696  -0.03746   0.46341
   D24       -1.74547   0.00348  -0.00004   0.02812   0.02919  -1.71628
   D25        0.31167   0.00184   0.00007   0.02580   0.02607   0.33774
   D26        3.06123   0.00315   0.00009   0.02937   0.02973   3.09096
   D27       -1.16481   0.00151   0.00020   0.02705   0.02661  -1.13820
   D28       -0.78163   0.00439   0.00028   0.07444   0.07432  -0.70731
   D29       -2.36065  -0.00019   0.00000   0.02151   0.02134  -2.33931
   D30        1.26504   0.00346   0.00021   0.03163   0.03182   1.29686
   D31       -0.31397  -0.00112  -0.00007  -0.02131  -0.02116  -0.33513
         Item               Value     Threshold  Converged?
 Maximum Force            0.011260     0.000450     NO 
 RMS     Force            0.003683     0.000300     NO 
 Maximum Displacement     0.287091     0.001800     NO 
 RMS     Displacement     0.073693     0.001200     NO 
 Predicted change in Energy=-6.852103D-03
 GradGradGradGradGradGradGradGradGradGradGradGradGradGradGradGradGradGrad

                          Input orientation:                          
 ---------------------------------------------------------------------
 Center     Atomic      Atomic             Coordinates (Angstroms)
 Number     Number       Type             X           Y           Z
 ---------------------------------------------------------------------
      1         50           0        4.394394    1.076738    0.071922
      2         53           0        4.725056   -2.147299    0.195009
      3         53           0        6.391155    1.800835    1.994560
      4         15           0        0.082236   -0.004977    2.864946
      5         15           0        3.252108   -0.679372    1.929714
      6         15           0        1.034077   -0.430627   -1.124625
      7         15           0        1.062066   -1.251125    1.120444
      8         50           0       -3.177969   -1.055863   -0.832951
      9         53           0       -5.097318    1.870506   -2.043372
     10         53           0       -4.298237   -3.464186    0.237467
     11         15           0       -1.615837    1.237259    2.393944
     12         15           0       -4.168643    1.217230    0.365740
     13         15           0       -0.921275    0.377785   -1.661331
     14         15           0       -1.881868    1.882478    0.091170
 ---------------------------------------------------------------------
                    Distance matrix (angstroms):
                    1          2          3          4          5
     1  Sn   0.000000
     2  I    3.243285   0.000000
     3  I    2.864944   4.647798   0.000000
     4  P    5.250315   5.768352   6.619742   0.000000
     5  P    2.800024   2.708059   4.001156   3.373064   0.000000
     6  P    3.872416   4.279220   6.588401   4.123574   3.782926
     7  P    4.197947   3.882918   6.203042   2.357167   2.403769
     8  Sn   7.918805   8.043987  10.379001   5.040609   7.008563
     9  I    9.756902  10.845834  12.177633   7.378130   9.591674
    10  I    9.808630   9.118980  12.044539   6.169142   8.223539
    11  P    6.445187   7.516480   8.036730   2.156025   5.252225
    12  P    8.569229   9.510367  10.700606   5.080334   7.817331
    13  P    5.634629   6.457793   8.298327   4.651959   5.606274
    14  P    6.327801   7.739595   8.489550   3.887676   6.025034
                    6          7          8          9         10
     6  P    0.000000
     7  P    2.390468   0.000000
     8  Sn   4.268175   4.672448   0.000000
     9  I    6.613116   7.595546   3.703060   0.000000
    10  I    6.284214   5.866015   2.863707   5.856594   0.000000
    11  P    4.710012   3.871049   4.255763   5.675516   5.826599
    12  P    5.657288   5.832895   2.754132   2.663273   4.684965
    13  P    2.182884   3.784872   2.798969   4.451236   5.456193
    14  P    3.915527   4.421043   3.341815   3.859473   5.869162
                   11         12         13         14
    11  P    0.000000
    12  P    3.260496   0.000000
    13  P    4.203138   3.919066   0.000000
    14  P    2.406210   2.397349   2.501620   0.000000
 Stoichiometry    I4P8Sn2
 Framework group  C1[X(I4P8Sn2)]
 Deg. of freedom    36
 Full point group                 C1      NOp   1
 Largest Abelian subgroup         C1      NOp   1
 Largest concise Abelian subgroup C1      NOp   1
                         Standard orientation:                         
 ---------------------------------------------------------------------
 Center     Atomic      Atomic             Coordinates (Angstroms)
 Number     Number       Type             X           Y           Z
 ---------------------------------------------------------------------
      1         50           0       -4.146789   -0.994264   -0.761304
      2         53           0       -4.228162    2.229785   -1.104495
      3         53           0       -6.522926   -1.333635    0.802890
      4         15           0       -0.364380    0.212971    2.674067
      5         15           0       -3.234612    0.931940    1.054681
      6         15           0       -0.508666    0.141677   -1.446365
      7         15           0       -0.891771    1.262130    0.630208
      8         50           0        3.609771    0.560639   -0.407004
      9         53           0        5.475351   -2.608188   -0.843801
     10         53           0        4.702538    3.025280    0.558512
     11         15           0        1.283902   -1.176511    2.704936
     12         15           0        4.166132   -1.579474    1.234832
     13         15           0        1.439494   -0.842388   -1.482010
     14         15           0        1.925267   -2.145048    0.597702
 ---------------------------------------------------------------------
 Rotational constants (GHZ):      0.1113950      0.0251300      0.0225935
 Standard basis: SDD (6D, 10F)
 There are   204 symmetry adapted cartesian basis functions of A   symmetry.
 There are   204 symmetry adapted basis functions of A   symmetry.
   204 basis functions,   396 primitive gaussians,   204 cartesian basis functions
    78 alpha electrons       78 beta electrons
       nuclear repulsion energy      1418.4035165431 Hartrees.
 NAtoms=   14 NActive=   14 NUniq=   14 SFac= 1.00D+00 NAtFMM=   60 NAOKFM=F Big=F
 Integral buffers will be    131072 words long.
 Raffenetti 2 integral format.
 Two-electron integral symmetry is turned on.
 One-electron integrals computed using PRISM.
   1 Symmetry operations used in ECPInt.
 ECPInt:  NShTT=    5886 NPrTT=   22774 LenC2=    4970 LenP2D=   12715.
 LDataN:  DoStor=T MaxTD1= 5 Len=  102
 NBasis=   204 RedAO= T EigKep=  1.21D-02  NBF=   204
 NBsUse=   204 1.00D-06 EigRej= -1.00D+00 NBFU=   204
 Defaulting to unpruned grid for atomic number  50.
 Defaulting to unpruned grid for atomic number  53.
 Defaulting to unpruned grid for atomic number  53.
 Defaulting to unpruned grid for atomic number  50.
 Initial guess from the checkpoint file:  "\\nas.ads.mwn.de\tuch\ac5\AK_Nilges\Markus\Gaussian\SnI2_P4\SNI2_P4dimeropen3.chk"
 B after Tr=     0.000000    0.000000    0.000000
         Rot=    0.999975   -0.004518    0.002498   -0.004760 Ang=  -0.80 deg.
 ExpMin= 3.26D-02 ExpMax= 3.06D+04 ExpMxC= 4.68D+03 IAcc=3 IRadAn=         5 AccDes= 0.00D+00
 Harris functional with IExCor= 1009 and IRadAn=       5 diagonalized for initial guess.
 HarFok:  IExCor= 1009 AccDes= 0.00D+00 IRadAn=         5 IDoV= 1 UseB2=F ITyADJ=14
 ICtDFT=  3500011 ScaDFX=  1.000000  1.000000  1.000000  1.000000
 Defaulting to unpruned grid for atomic number  50.
 Defaulting to unpruned grid for atomic number  50.
 Defaulting to unpruned grid for atomic number  50.
 Defaulting to unpruned grid for atomic number  50.
 Defaulting to unpruned grid for atomic number  50.
 Defaulting to unpruned grid for atomic number  50.
 Defaulting to unpruned grid for atomic number  50.
 Defaulting to unpruned grid for atomic number  50.
 FoFCou: FMM=F IPFlag=           0 FMFlag=      100000 FMFlg1=           0
         NFxFlg=           0 DoJE=T BraDBF=F KetDBF=T FulRan=T
         wScrn=  0.000000 ICntrl=     500 IOpCl=  0 I1Cent=   200000004 NGrid=           0
         NMat0=    1 NMatS0=      1 NMatT0=    0 NMatD0=    1 NMtDS0=    0 NMtDT0=    0
 Petite list used in FoFCou.
 Requested convergence on RMS density matrix=1.00D-08 within 128 cycles.
 Requested convergence on MAX density matrix=1.00D-06.
 Requested convergence on             energy=1.00D-06.
 No special actions if energy rises.
 Defaulting to unpruned grid for atomic number  50.
 Defaulting to unpruned grid for atomic number  50.
 Defaulting to unpruned grid for atomic number  50.
 Defaulting to unpruned grid for atomic number  50.
 Defaulting to unpruned grid for atomic number  50.
 Defaulting to unpruned grid for atomic number  50.
 Defaulting to unpruned grid for atomic number  50.
 Defaulting to unpruned grid for atomic number  50.
 EnCoef did     6 forward-backward iterations
 SCF Done:  E(RPBE-PBE) =  -2781.96808781     A.U. after   15 cycles
            NFock= 15  Conv=0.64D-08     -V/T= 2.0164
   1 Symmetry operations used in ECPInt.
 ECPInt:  NShTT=    5886 NPrTT=   22774 LenC2=    4970 LenP2D=   12715.
 LDataN:  DoStor=T MaxTD1= 6 Len=  172
 Calling FoFJK, ICntrl=      2527 FMM=F ISym2X=0 I1Cent= 0 IOpClX= 0 NMat=1 NMatS=1 NMatT=0.
 Defaulting to unpruned grid for atomic number  50.
 Defaulting to unpruned grid for atomic number  50.
 Defaulting to unpruned grid for atomic number  50.
 Defaulting to unpruned grid for atomic number  50.
 Defaulting to unpruned grid for atomic number  50.
 Defaulting to unpruned grid for atomic number  50.
 Defaulting to unpruned grid for atomic number  50.
 Defaulting to unpruned grid for atomic number  50.
 ***** Axes restored to original set *****
 -------------------------------------------------------------------
 Center     Atomic                   Forces (Hartrees/Bohr)
 Number     Number              X              Y              Z
 -------------------------------------------------------------------
      1       50          -0.001497301   -0.000150726   -0.000614756
      2       53           0.001830726   -0.002104047   -0.000937033
      3       53          -0.000483317   -0.000253855   -0.000338192
      4       15          -0.000878061   -0.003783714    0.001655190
      5       15          -0.003894277    0.001001486    0.000764277
      6       15          -0.000687828   -0.002032711    0.001758328
      7       15           0.005109645    0.002598455   -0.001301995
      8       50          -0.009369076   -0.002945470    0.000537113
      9       53          -0.000881177   -0.000433545   -0.002946291
     10       53           0.001577104    0.000273940    0.000839824
     11       15           0.002350852    0.002565492   -0.000106318
     12       15           0.001066683   -0.001422344    0.000819874
     13       15           0.007137350    0.006449661   -0.000614520
     14       15          -0.001381323    0.000237378    0.000484500
 -------------------------------------------------------------------
 Cartesian Forces:  Max     0.009369076 RMS     0.002713587

 GradGradGradGradGradGradGradGradGradGradGradGradGradGradGradGradGradGrad
 Berny optimization.
 Using GEDIIS/GDIIS optimizer.
 FormGI is forming the generalized inverse of G from B-inverse, IUseBI=4.
 Internal  Forces:  Max     0.010183819 RMS     0.002156199
 Search for a local minimum.
 Step number  16 out of a maximum of   78
 All quantities printed in internal units (Hartrees-Bohrs-Radians)
 Mixed Optimization -- RFO/linear search
 Update second derivatives using D2CorX and points   12   13   15   16
 DE= -4.20D-03 DEPred=-6.85D-03 R= 6.14D-01
 TightC=F SS=  1.41D+00  RLast= 2.66D-01 DXNew= 3.5676D-01 7.9762D-01
 Trust test= 6.14D-01 RLast= 2.66D-01 DXMaxT set to 3.57D-01
 ITU=  1  0 -1  0  0  0  0 -1  0  1  0  0  0  0  1  0
 Use linear search instead of GDIIS.
     Eigenvalues ---   -0.26262   0.00122   0.00179   0.00249   0.00510
     Eigenvalues ---    0.00759   0.01259   0.01589   0.01905   0.02599
     Eigenvalues ---    0.03079   0.04079   0.04287   0.05231   0.05848
     Eigenvalues ---    0.07093   0.08340   0.08606   0.09686   0.10073
     Eigenvalues ---    0.10476   0.11717   0.12269   0.13205   0.13501
     Eigenvalues ---    0.14425   0.14723   0.15471   0.16357   0.17223
     Eigenvalues ---    0.18108   0.18254   0.21356   0.22767   0.26497
     Eigenvalues ---    0.50929
 RFO step:  Lambda=-2.63073796D-01 EMin=-2.62621204D-01
 I=     1 Eig=   -2.63D-01 Dot1=  6.54D-03
 I=     1 Stepn=  6.00D-01 RXN=   6.00D-01 EDone=F
 Mixed    1 eigenvectors in step.  Raw Step.Grad=  6.54D-03.
 RFO eigenvector is Hessian eigenvector with negative curvature.
 Taking step of  6.00D-01 in eigenvector direction(s).  Step.Grad= -2.37D-04.
 Quartic linear search produced a step of  0.62244.
 Maximum step size (   0.357) exceeded in Quadratic search.
    -- Step size not scaled.
 Iteration  1 RMS(Cart)=  0.30260243 RMS(Int)=  0.02265231
 Iteration  2 RMS(Cart)=  0.02893213 RMS(Int)=  0.00446145
 Iteration  3 RMS(Cart)=  0.00024622 RMS(Int)=  0.00445963
 Iteration  4 RMS(Cart)=  0.00000382 RMS(Int)=  0.00445963
 Iteration  5 RMS(Cart)=  0.00000006 RMS(Int)=  0.00445963
 Variable       Old X    -DE/DX   Delta X   Delta X   Delta X     New X
                                 (Linear)    (Quad)   (Total)
    R1        5.41396  -0.00063   0.00635  -0.07784  -0.07149   5.34247
    R2        5.29128  -0.00043   0.00969  -0.05127  -0.04158   5.24969
    R3        5.11749   0.00274   0.01421  -0.05091  -0.03670   5.08079
    R4        4.45440   0.00031   0.00387   0.01380   0.01701   4.47141
    R5        4.07430   0.00186  -0.00832   0.02397   0.01504   4.08934
    R6        4.54246  -0.00442   0.00409  -0.13387  -0.12978   4.41269
    R7        4.51733  -0.00177  -0.01172  -0.02856  -0.03988   4.47745
    R8        4.12505   0.00025  -0.01073  -0.00288  -0.01323   4.11182
    R9        5.41162  -0.00053   0.01000  -0.02188  -0.01188   5.39974
   R10        5.20456  -0.00196  -0.00849  -0.04902  -0.05819   5.14636
   R11        5.28928   0.00691   0.04551   0.04508   0.08861   5.37789
   R12        5.03286   0.00286   0.02978  -0.09787  -0.06810   4.96476
   R13        4.54708   0.00124   0.00884  -0.07497  -0.06633   4.48074
   R14        4.53033   0.00155   0.01483  -0.04774  -0.03237   4.49797
   R15        4.72738  -0.00002   0.00393  -0.06254  -0.05546   4.67192
    A1        1.56838  -0.00071   0.00381   0.04005   0.04386   1.61224
    A2        2.06044  -0.00078  -0.00529   0.10564   0.09741   2.15785
    A3        1.25882   0.00126  -0.00543  -0.03235  -0.03646   1.22236
    A4        1.87285  -0.01018  -0.00903  -0.11186  -0.12012   1.75274
    A5        1.72234   0.00053  -0.00065   0.01265   0.01036   1.73269
    A6        1.94821   0.00130   0.03212  -0.09675  -0.06587   1.88234
    A7        1.57461   0.00116  -0.02512   0.09003   0.06106   1.63567
    A8        2.10452  -0.00022  -0.02045  -0.04205  -0.06199   2.04253
    A9        1.81854  -0.00304   0.02610  -0.19867  -0.17345   1.64509
   A10        1.97218   0.00268   0.05709   0.11254   0.18657   2.15875
   A11        2.59980  -0.00265  -0.04511  -0.15470  -0.20659   2.39321
   A12        1.56688  -0.00122  -0.01645   0.05566   0.03760   1.60448
   A13        2.03828   0.00155   0.02524  -0.09712  -0.07573   1.96255
   A14        1.50493  -0.00159   0.00274  -0.06174  -0.06001   1.44491
   A15        1.40612   0.00171   0.01714  -0.07780  -0.06033   1.34579
   A16        1.73245   0.00108   0.02998  -0.05240  -0.03008   1.70237
   A17        2.04852  -0.00078  -0.02723  -0.01535  -0.03781   2.01071
   A18        1.97629   0.00050  -0.00126   0.12662   0.12028   2.09657
   A19        1.36041   0.00029   0.00851  -0.08879  -0.07944   1.28096
   A20        1.49216   0.00170   0.03957  -0.01004   0.02934   1.52150
   A21        2.05634  -0.00111  -0.01214   0.02508   0.01029   2.06663
   A22        1.85418  -0.00079  -0.01789   0.10552   0.08698   1.94116
    D1       -1.76863   0.00205  -0.01545   0.03334   0.01963  -1.74900
    D2        2.87807  -0.00197  -0.01580  -0.00490  -0.02243   2.85563
    D3        2.40257  -0.00361   0.01339  -0.05881  -0.04636   2.35621
    D4        0.54059  -0.00072   0.00267   0.12671   0.12791   0.66850
    D5       -0.37698   0.00082  -0.00279  -0.00276  -0.00498  -0.38196
    D6       -1.92141  -0.00065   0.00984   0.02620   0.03581  -1.88560
    D7        0.20297  -0.00102  -0.01411  -0.02267  -0.03810   0.16487
    D8        3.07232  -0.00141   0.01637   0.06432   0.08201  -3.12886
    D9       -1.08649  -0.00178  -0.00759   0.01546   0.00809  -1.07840
   D10       -0.77163   0.00030  -0.00200  -0.03101  -0.02797  -0.79960
   D11       -2.49708   0.00091   0.01835   0.00112   0.01551  -2.48157
   D12       -0.73257  -0.00083  -0.01109   0.02123   0.01752  -0.71506
   D13        0.80455  -0.00055  -0.01269  -0.02780  -0.04101   0.76353
   D14       -2.06256  -0.00126  -0.01084  -0.08919  -0.08867  -2.15123
   D15        2.47446  -0.00247  -0.03926  -0.05447  -0.07868   2.39578
   D16        1.45784   0.00130   0.01538  -0.03698  -0.02487   1.43297
   D17       -0.28833   0.00009  -0.01304  -0.00226  -0.01488  -0.30321
   D18       -0.22052   0.00160  -0.01274  -0.04669  -0.04840  -0.26892
   D19       -2.14213   0.00087  -0.01657  -0.14793  -0.15149  -2.29361
   D20        2.20007   0.00080   0.01736   0.10591   0.12138   2.32145
   D21        0.27845   0.00008   0.01354   0.00468   0.01830   0.29675
   D22        2.31336  -0.00171  -0.02317  -0.02494  -0.04509   2.26827
   D23        0.46341  -0.00163  -0.02332  -0.14093  -0.16150   0.30191
   D24       -1.71628   0.00099   0.01817  -0.00883   0.00867  -1.70760
   D25        0.33774   0.00027   0.01623   0.02119   0.03965   0.37739
   D26        3.09096   0.00252   0.01851   0.05914   0.07473  -3.11749
   D27       -1.13820   0.00180   0.01656   0.08916   0.10570  -1.03250
   D28       -0.70731   0.00220   0.04626   0.09171   0.14322  -0.56410
   D29       -2.33931   0.00099   0.01328   0.03772   0.05392  -2.28538
   D30        1.29686   0.00144   0.01981   0.03713   0.05755   1.35441
   D31       -0.33513   0.00024  -0.01317  -0.01686  -0.03175  -0.36688
         Item               Value     Threshold  Converged?
 Maximum Force            0.010184     0.000450     NO 
 RMS     Force            0.002156     0.000300     NO 
 Maximum Displacement     1.203024     0.001800     NO 
 RMS     Displacement     0.318796     0.001200     NO 
 Predicted change in Energy=-5.452938D-02
 GradGradGradGradGradGradGradGradGradGradGradGradGradGradGradGradGradGrad

                          Input orientation:                          
 ---------------------------------------------------------------------
 Center     Atomic      Atomic             Coordinates (Angstroms)
 Number     Number       Type             X           Y           Z
 ---------------------------------------------------------------------
      1         50           0        3.919750    0.836924   -0.095962
      2         53           0        4.512665   -2.232506    0.174141
      3         53           0        6.073039    1.869262    1.417379
      4         15           0       -0.092252   -0.021215    2.928789
      5         15           0        3.105440   -0.821258    1.978819
      6         15           0        1.218455   -0.384378   -0.873602
      7         15           0        0.944799   -1.353598    1.271070
      8         50           0       -3.005342   -0.883855   -0.741039
      9         53           0       -4.767784    1.829055   -2.174998
     10         53           0       -3.661624   -3.558513    0.020763
     11         15           0       -1.748647    1.313278    2.530897
     12         15           0       -4.179986    1.324736    0.335487
     13         15           0       -0.657337    0.575715   -1.415903
     14         15           0       -1.881232    1.935734    0.246796
 ---------------------------------------------------------------------
                    Distance matrix (angstroms):
                    1          2          3          4          5
     1  Sn   0.000000
     2  I    3.137819   0.000000
     3  I    2.827114   4.561240   0.000000
     4  P    5.097223   5.803719   6.623373   0.000000
     5  P    2.778018   2.688637   4.044843   3.430415   0.000000
     6  P    3.064849   3.919842   5.821896   4.038319   3.447881
     7  P    3.939226   3.834763   6.058637   2.366168   2.335094
     8  Sn   7.164782   7.692649   9.729101   4.764229   6.689035
     9  I    8.987768  10.399110  11.420605   7.164687   9.287950
    10  I    8.764173   8.282561  11.232762   5.805989   7.557757
    11  P    6.265623   7.571718   7.920089   2.163985   5.331341
    12  P    8.125874   9.393731  10.324316   5.024576   7.770666
    13  P    4.770765   6.094528   7.416111   4.421764   5.256820
    14  P    5.914073   7.632917   8.040218   3.771364   5.955485
                    6          7          8          9         10
     6  P    0.000000
     7  P    2.369366   0.000000
     8  Sn   4.255292   4.457897   0.000000
     9  I    6.513676   7.391770   3.538689   0.000000
    10  I    5.889838   5.257761   2.857419   5.922064   0.000000
    11  P    4.824557   3.994251   4.136694   5.614861   5.804705
    12  P    5.790176   5.857662   2.723338   2.627238   4.920759
    13  P    2.175882   3.675447   2.845859   4.363813   5.308634
    14  P    4.030666   4.455928   3.192102   3.769436   5.779933
                   11         12         13         14
    11  P    0.000000
    12  P    3.275876   0.000000
    13  P    4.160792   4.004679   0.000000
    14  P    2.371108   2.380221   2.472273   0.000000
 Stoichiometry    I4P8Sn2
 Framework group  C1[X(I4P8Sn2)]
 Deg. of freedom    36
 Full point group                 C1      NOp   1
 Largest Abelian subgroup         C1      NOp   1
 Largest concise Abelian subgroup C1      NOp   1
                         Standard orientation:                         
 ---------------------------------------------------------------------
 Center     Atomic      Atomic             Coordinates (Angstroms)
 Number     Number       Type             X           Y           Z
 ---------------------------------------------------------------------
      1         50           0       -3.630714   -0.870771   -0.729221
      2         53           0       -4.060904    2.229347   -0.953069
      3         53           0       -6.083793   -1.603000    0.470287
      4         15           0       -0.180855    0.213204    2.863152
      5         15           0       -3.096384    1.012495    1.241866
      6         15           0       -0.759743    0.123326   -1.132449
      7         15           0       -0.813619    1.356048    0.890269
      8         50           0        3.394775    0.459956   -0.275614
      9         53           0        5.205487   -2.489982   -1.011489
     10         53           0        4.076499    3.182377    0.261526
     11         15           0        1.429395   -1.229943    2.948321
     12         15           0        4.209931   -1.633357    1.263910
     13         15           0        1.116262   -0.977313   -1.192972
     14         15           0        1.929719   -2.154631    0.823050
 ---------------------------------------------------------------------
 Rotational constants (GHZ):      0.1089748      0.0289540      0.0254104
 Standard basis: SDD (6D, 10F)
 There are   204 symmetry adapted cartesian basis functions of A   symmetry.
 There are   204 symmetry adapted basis functions of A   symmetry.
   204 basis functions,   396 primitive gaussians,   204 cartesian basis functions
    78 alpha electrons       78 beta electrons
       nuclear repulsion energy      1443.0888048498 Hartrees.
 NAtoms=   14 NActive=   14 NUniq=   14 SFac= 1.00D+00 NAtFMM=   60 NAOKFM=F Big=F
 Integral buffers will be    131072 words long.
 Raffenetti 2 integral format.
 Two-electron integral symmetry is turned on.
 One-electron integrals computed using PRISM.
   1 Symmetry operations used in ECPInt.
 ECPInt:  NShTT=    5886 NPrTT=   22774 LenC2=    5000 LenP2D=   12868.
 LDataN:  DoStor=T MaxTD1= 5 Len=  102
 NBasis=   204 RedAO= T EigKep=  1.17D-02  NBF=   204
 NBsUse=   204 1.00D-06 EigRej= -1.00D+00 NBFU=   204
 Defaulting to unpruned grid for atomic number  50.
 Defaulting to unpruned grid for atomic number  53.
 Defaulting to unpruned grid for atomic number  53.
 Defaulting to unpruned grid for atomic number  50.
 Initial guess from the checkpoint file:  "\\nas.ads.mwn.de\tuch\ac5\AK_Nilges\Markus\Gaussian\SnI2_P4\SNI2_P4dimeropen3.chk"
 B after Tr=     0.000000    0.000000    0.000000
         Rot=    0.999907   -0.006155   -0.002401   -0.011916 Ang=  -1.56 deg.
 ExpMin= 3.26D-02 ExpMax= 3.06D+04 ExpMxC= 4.68D+03 IAcc=3 IRadAn=         5 AccDes= 0.00D+00
 Harris functional with IExCor= 1009 and IRadAn=       5 diagonalized for initial guess.
 HarFok:  IExCor= 1009 AccDes= 0.00D+00 IRadAn=         5 IDoV= 1 UseB2=F ITyADJ=14
 ICtDFT=  3500011 ScaDFX=  1.000000  1.000000  1.000000  1.000000
 Defaulting to unpruned grid for atomic number  50.
 Defaulting to unpruned grid for atomic number  50.
 Defaulting to unpruned grid for atomic number  50.
 Defaulting to unpruned grid for atomic number  50.
 Defaulting to unpruned grid for atomic number  50.
 Defaulting to unpruned grid for atomic number  50.
 Defaulting to unpruned grid for atomic number  50.
 Defaulting to unpruned grid for atomic number  50.
 FoFCou: FMM=F IPFlag=           0 FMFlag=      100000 FMFlg1=           0
         NFxFlg=           0 DoJE=T BraDBF=F KetDBF=T FulRan=T
         wScrn=  0.000000 ICntrl=     500 IOpCl=  0 I1Cent=   200000004 NGrid=           0
         NMat0=    1 NMatS0=      1 NMatT0=    0 NMatD0=    1 NMtDS0=    0 NMtDT0=    0
 Petite list used in FoFCou.
 Requested convergence on RMS density matrix=1.00D-08 within 128 cycles.
 Requested convergence on MAX density matrix=1.00D-06.
 Requested convergence on             energy=1.00D-06.
 No special actions if energy rises.
 Defaulting to unpruned grid for atomic number  50.
 Defaulting to unpruned grid for atomic number  50.
 Defaulting to unpruned grid for atomic number  50.
 Defaulting to unpruned grid for atomic number  50.
 Defaulting to unpruned grid for atomic number  50.
 Defaulting to unpruned grid for atomic number  50.
 Defaulting to unpruned grid for atomic number  50.
 Defaulting to unpruned grid for atomic number  50.
 EnCoef did     2 forward-backward iterations
 SCF Done:  E(RPBE-PBE) =  -2781.96001734     A.U. after   17 cycles
            NFock= 17  Conv=0.47D-08     -V/T= 2.0163
   1 Symmetry operations used in ECPInt.
 ECPInt:  NShTT=    5886 NPrTT=   22774 LenC2=    5000 LenP2D=   12868.
 LDataN:  DoStor=T MaxTD1= 6 Len=  172
 Calling FoFJK, ICntrl=      2527 FMM=F ISym2X=0 I1Cent= 0 IOpClX= 0 NMat=1 NMatS=1 NMatT=0.
 Defaulting to unpruned grid for atomic number  50.
 Defaulting to unpruned grid for atomic number  50.
 Defaulting to unpruned grid for atomic number  50.
 Defaulting to unpruned grid for atomic number  50.
 Defaulting to unpruned grid for atomic number  50.
 Defaulting to unpruned grid for atomic number  50.
 Defaulting to unpruned grid for atomic number  50.
 Defaulting to unpruned grid for atomic number  50.
 ***** Axes restored to original set *****
 -------------------------------------------------------------------
 Center     Atomic                   Forces (Hartrees/Bohr)
 Number     Number              X              Y              Z
 -------------------------------------------------------------------
      1       50          -0.000448248    0.006303975   -0.006450024
      2       53           0.003256621   -0.008903188   -0.002823462
      3       53           0.006166678    0.003202516    0.005451728
      4       15           0.000460272   -0.003684250    0.008255687
      5       15           0.008229110    0.004919618    0.013861145
      6       15          -0.013162276   -0.005146690   -0.000108445
      7       15          -0.006433497   -0.000966454   -0.005694170
      8       50          -0.001343860   -0.010766686   -0.007368351
      9       53          -0.004323077    0.002538149   -0.009467582
     10       53           0.000053196   -0.000618652    0.002400421
     11       15           0.006319152   -0.001455498   -0.000465157
     12       15           0.000929110   -0.000401173    0.006949198
     13       15          -0.001161533    0.003668566   -0.009523703
     14       15           0.001458352    0.011309768    0.004982715
 -------------------------------------------------------------------
 Cartesian Forces:  Max     0.013861145 RMS     0.006060745

 GradGradGradGradGradGradGradGradGradGradGradGradGradGradGradGradGradGrad
 Berny optimization.
 Using GEDIIS/GDIIS optimizer.
 FormGI is forming the generalized inverse of G from B-inverse, IUseBI=4.
 Internal  Forces:  Max     0.033242930 RMS     0.008656086
 Search for a local minimum.
 Step number  17 out of a maximum of   78
 All quantities printed in internal units (Hartrees-Bohrs-Radians)
 Mixed Optimization -- RFO/linear search
 Update second derivatives using D2CorX and points   12   13   15   17   16
 ITU=  0  1  0 -1  0  0  0  0 -1  0  1  0  0  0  0  1  0
 Use linear search instead of GDIIS.
 Energy rises -- skip Quadratic/GDIIS search.
 Quartic linear search produced a step of -0.72611.
 Iteration  1 RMS(Cart)=  0.21988817 RMS(Int)=  0.01090731
 Iteration  2 RMS(Cart)=  0.01828303 RMS(Int)=  0.00085993
 Iteration  3 RMS(Cart)=  0.00014699 RMS(Int)=  0.00085526
 Iteration  4 RMS(Cart)=  0.00000022 RMS(Int)=  0.00085526
 Variable       Old X    -DE/DX   Delta X   Delta X   Delta X     New X
                                 (Linear)    (Quad)   (Total)
    R1        5.34247   0.00879   0.05191   0.00000   0.05191   5.39438
    R2        5.24969   0.00810   0.03019   0.00000   0.03019   5.27989
    R3        5.08079   0.00827   0.02665   0.00000   0.02665   5.10744
    R4        4.47141  -0.00005  -0.01235   0.00000  -0.01226   4.45915
    R5        4.08934   0.00111  -0.01092   0.00000  -0.01083   4.07851
    R6        4.41269   0.02023   0.09423   0.00000   0.09423   4.50692
    R7        4.47745   0.00405   0.02896   0.00000   0.02886   4.50631
    R8        4.11182   0.00218   0.00961   0.00000   0.00956   4.12138
    R9        5.39974   0.00121   0.00863   0.00000   0.00863   5.40837
   R10        5.14636   0.00640   0.04225   0.00000   0.04248   5.18884
   R11        5.37789   0.00280  -0.06434   0.00000  -0.06388   5.31402
   R12        4.96476   0.01050   0.04945   0.00000   0.04945   5.01421
   R13        4.48074   0.00594   0.04817   0.00000   0.04824   4.52898
   R14        4.49797   0.00446   0.02350   0.00000   0.02328   4.52124
   R15        4.67192   0.00381   0.04027   0.00000   0.03962   4.71154
    A1        1.61224  -0.00384  -0.03185   0.00000  -0.03185   1.58039
    A2        2.15785  -0.00949  -0.07073   0.00000  -0.07027   2.08758
    A3        1.22236   0.01172   0.02647   0.00000   0.02622   1.24859
    A4        1.75274   0.03324   0.08722   0.00000   0.08708   1.83982
    A5        1.73269   0.00138  -0.00752   0.00000  -0.00722   1.72547
    A6        1.88234   0.01276   0.04783   0.00000   0.04816   1.93050
    A7        1.63567  -0.01373  -0.04433   0.00000  -0.04356   1.59210
    A8        2.04253   0.00056   0.04501   0.00000   0.04494   2.08747
    A9        1.64509   0.03113   0.12594   0.00000   0.12611   1.77120
   A10        2.15875   0.00087  -0.13547   0.00000  -0.13887   2.01988
   A11        2.39321   0.00339   0.15001   0.00000   0.15156   2.54477
   A12        1.60448  -0.00656  -0.02730   0.00000  -0.02712   1.57736
   A13        1.96255   0.01347   0.05499   0.00000   0.05576   2.01832
   A14        1.44491   0.00288   0.04358   0.00000   0.04368   1.48859
   A15        1.34579   0.00754   0.04381   0.00000   0.04388   1.38967
   A16        1.70237   0.00564   0.02184   0.00000   0.02333   1.72570
   A17        2.01071  -0.00510   0.02745   0.00000   0.02662   2.03733
   A18        2.09657  -0.00981  -0.08734   0.00000  -0.08652   2.01006
   A19        1.28096   0.00783   0.05768   0.00000   0.05762   1.33858
   A20        1.52150   0.00595  -0.02130   0.00000  -0.02129   1.50021
   A21        2.06663  -0.00330  -0.00747   0.00000  -0.00696   2.05967
   A22        1.94116  -0.00936  -0.06316   0.00000  -0.06313   1.87803
    D1       -1.74900  -0.00568  -0.01425   0.00000  -0.01460  -1.76360
    D2        2.85563   0.00261   0.01629   0.00000   0.01664   2.87227
    D3        2.35621   0.01452   0.03366   0.00000   0.03392   2.39013
    D4        0.66850  -0.01356  -0.09288   0.00000  -0.09268   0.57582
    D5       -0.38196   0.00516   0.00362   0.00000   0.00351  -0.37844
    D6       -1.88560   0.00672  -0.02600   0.00000  -0.02591  -1.91151
    D7        0.16487   0.00916   0.02767   0.00000   0.02790   0.19276
    D8       -3.12886  -0.00911  -0.05955   0.00000  -0.05978   3.09455
    D9       -1.07840  -0.00668  -0.00588   0.00000  -0.00597  -1.08437
   D10       -0.79960   0.00227   0.02031   0.00000   0.01925  -0.78035
   D11       -2.48157   0.00148  -0.01126   0.00000  -0.01045  -2.49202
   D12       -0.71506  -0.00374  -0.01272   0.00000  -0.01427  -0.72933
   D13        0.76353  -0.00098   0.02978   0.00000   0.02986   0.79339
   D14       -2.15123  -0.00009   0.06439   0.00000   0.06213  -2.08910
   D15        2.39578  -0.00397   0.05713   0.00000   0.05417   2.44994
   D16        1.43297   0.00281   0.01806   0.00000   0.01878   1.45175
   D17       -0.30321  -0.00107   0.01081   0.00000   0.01082  -0.29239
   D18       -0.26892  -0.00084   0.03515   0.00000   0.03339  -0.23553
   D19       -2.29361   0.00656   0.11000   0.00000   0.10807  -2.18554
   D20        2.32145  -0.00649  -0.08814   0.00000  -0.08808   2.23337
   D21        0.29675   0.00091  -0.01329   0.00000  -0.01340   0.28336
   D22        2.26827  -0.00485   0.03274   0.00000   0.03204   2.30031
   D23        0.30191   0.00312   0.11727   0.00000   0.11683   0.41875
   D24       -1.70760   0.00250  -0.00630   0.00000  -0.00613  -1.71374
   D25        0.37739  -0.00012  -0.02879   0.00000  -0.02934   0.34805
   D26       -3.11749  -0.00036  -0.05426   0.00000  -0.05371   3.11199
   D27       -1.03250  -0.00297  -0.07675   0.00000  -0.07691  -1.10941
   D28       -0.56410   0.00105  -0.10399   0.00000  -0.10520  -0.66930
   D29       -2.28538   0.00096  -0.03916   0.00000  -0.03978  -2.32516
   D30        1.35441   0.00016  -0.04178   0.00000  -0.04187   1.31254
   D31       -0.36688   0.00007   0.02305   0.00000   0.02356  -0.34332
         Item               Value     Threshold  Converged?
 Maximum Force            0.033243     0.000450     NO 
 RMS     Force            0.008656     0.000300     NO 
 Maximum Displacement     0.886919     0.001800     NO 
 RMS     Displacement     0.233261     0.001200     NO 
 Predicted change in Energy=-3.864357D-03
 GradGradGradGradGradGradGradGradGradGradGradGradGradGradGradGradGradGrad

                          Input orientation:                          
 ---------------------------------------------------------------------
 Center     Atomic      Atomic             Coordinates (Angstroms)
 Number     Number       Type             X           Y           Z
 ---------------------------------------------------------------------
      1         50           0        4.267985    1.011351    0.022780
      2         53           0        4.668921   -2.172861    0.192216
      3         53           0        6.316419    1.822883    1.837711
      4         15           0        0.033321   -0.010186    2.884593
      5         15           0        3.212990   -0.719803    1.945410
      6         15           0        1.085187   -0.416520   -1.057798
      7         15           0        1.030505   -1.280521    1.164140
      8         50           0       -3.130524   -1.006857   -0.811661
      9         53           0       -5.014146    1.860054   -2.082993
     10         53           0       -4.130961   -3.498319    0.179651
     11         15           0       -1.653607    1.258040    2.432993
     12         15           0       -4.174488    1.247210    0.358307
     13         15           0       -0.848325    0.435746   -1.597872
     14         15           0       -1.883332    1.899166    0.135161
 ---------------------------------------------------------------------
                    Distance matrix (angstroms):
                    1          2          3          4          5
     1  Sn   0.000000
     2  I    3.213824   0.000000
     3  I    2.854583   4.624702   0.000000
     4  P    5.212091   5.780557   6.628229   0.000000
     5  P    2.793997   2.702740   4.013492   3.390562   0.000000
     6  P    3.651940   4.182155   6.384723   4.100485   3.693073
     7  P    4.127549   3.870269   6.166498   2.359678   2.384959
     8  Sn   7.714103   7.949759  10.211333   4.966443   6.922717
     9  I    9.555759  10.733255  11.989788   7.324727   9.516799
    10  I    9.534360   8.899153  11.841119   6.068363   8.048086
    11  P    6.398064   7.534355   8.012161   2.158255   5.275733
    12  P    8.452429   9.483161  10.610333   5.066440   7.807872
    13  P    5.397635   6.359973   8.066037   4.590060   5.512207
    14  P    6.216071   7.714705   8.374987   3.857274   6.009035
                    6          7          8          9         10
     6  P    0.000000
     7  P    2.384638   0.000000
     8  Sn   4.263954   4.614416   0.000000
     9  I    6.590575   7.546183   3.658346   0.000000
    10  I    6.183605   5.703383   2.861985   5.883174   0.000000
    11  P    4.742443   3.906243   4.223602   5.661252   5.817025
    12  P    5.695396   5.842152   2.745816   2.653404   4.749090
    13  P    2.180942   3.755567   2.812056   4.429228   5.423297
    14  P    3.949387   4.433920   3.301050   3.837152   5.846936
                   11         12         13         14
    11  P    0.000000
    12  P    3.264855   0.000000
    13  P    4.191959   3.943155   0.000000
    14  P    2.396633   2.392538   2.493239   0.000000
 Stoichiometry    I4P8Sn2
 Framework group  C1[X(I4P8Sn2)]
 Deg. of freedom    36
 Full point group                 C1      NOp   1
 Largest Abelian subgroup         C1      NOp   1
 Largest concise Abelian subgroup C1      NOp   1
                         Standard orientation:                         
 ---------------------------------------------------------------------
 Center     Atomic      Atomic             Coordinates (Angstroms)
 Number     Number       Type             X           Y           Z
 ---------------------------------------------------------------------
      1         50           0       -4.008258   -0.960231   -0.755247
      2         53           0       -4.182382    2.234020   -1.063641
      3         53           0       -6.416408   -1.405492    0.711450
      4         15           0       -0.314365    0.216088    2.728618
      5         15           0       -3.197492    0.958978    1.106396
      6         15           0       -0.577674    0.134705   -1.362595
      7         15           0       -0.870446    1.290418    0.702619
      8         50           0        3.551374    0.527648   -0.373728
      9         53           0        5.407859   -2.582512   -0.887405
     10         53           0        4.542037    3.074416    0.476873
     11         15           0        1.322258   -1.190081    2.775758
     12         15           0        4.178616   -1.597559    1.247866
     13         15           0        1.349600   -0.885257   -1.405013
     14         15           0        1.925211   -2.150875    0.664558
 ---------------------------------------------------------------------
 Rotational constants (GHZ):      0.1106921      0.0260547      0.0232702
 Standard basis: SDD (6D, 10F)
 There are   204 symmetry adapted cartesian basis functions of A   symmetry.
 There are   204 symmetry adapted basis functions of A   symmetry.
   204 basis functions,   396 primitive gaussians,   204 cartesian basis functions
    78 alpha electrons       78 beta electrons
       nuclear repulsion energy      1424.3464485770 Hartrees.
 NAtoms=   14 NActive=   14 NUniq=   14 SFac= 1.00D+00 NAtFMM=   60 NAOKFM=F Big=F
 Integral buffers will be    131072 words long.
 Raffenetti 2 integral format.
 Two-electron integral symmetry is turned on.
 One-electron integrals computed using PRISM.
   1 Symmetry operations used in ECPInt.
 ECPInt:  NShTT=    5886 NPrTT=   22774 LenC2=    4973 LenP2D=   12743.
 LDataN:  DoStor=T MaxTD1= 5 Len=  102
 NBasis=   204 RedAO= T EigKep=  1.20D-02  NBF=   204
 NBsUse=   204 1.00D-06 EigRej= -1.00D+00 NBFU=   204
 Defaulting to unpruned grid for atomic number  53.
 Defaulting to unpruned grid for atomic number  53.
 Defaulting to unpruned grid for atomic number  50.
 Defaulting to unpruned grid for atomic number  50.
 Lowest energy guess from the checkpoint file:  "\\nas.ads.mwn.de\tuch\ac5\AK_Nilges\Markus\Gaussian\SnI2_P4\SNI2_P4dimeropen3.chk"
 B after Tr=     0.000000    0.000000    0.000000
         Rot=    0.999995   -0.001333   -0.000509   -0.002808 Ang=  -0.36 deg.
 B after Tr=     0.000000    0.000000    0.000000
         Rot=    0.999945    0.004775    0.001891    0.009117 Ang=   1.20 deg.
 Requested convergence on RMS density matrix=1.00D-08 within 128 cycles.
 Requested convergence on MAX density matrix=1.00D-06.
 Requested convergence on             energy=1.00D-06.
 No special actions if energy rises.
 Defaulting to unpruned grid for atomic number  50.
 Defaulting to unpruned grid for atomic number  50.
 Defaulting to unpruned grid for atomic number  50.
 Defaulting to unpruned grid for atomic number  50.
 Defaulting to unpruned grid for atomic number  50.
 Defaulting to unpruned grid for atomic number  50.
 Defaulting to unpruned grid for atomic number  50.
 Defaulting to unpruned grid for atomic number  50.
 Rare condition: small coef for last iteration:  0.000D+00
 EnCoef did   100 forward-backward iterations
 SCF Done:  E(RPBE-PBE) =  -2781.96872141     A.U. after   14 cycles
            NFock= 14  Conv=0.50D-08     -V/T= 2.0163
   1 Symmetry operations used in ECPInt.
 ECPInt:  NShTT=    5886 NPrTT=   22774 LenC2=    4973 LenP2D=   12743.
 LDataN:  DoStor=T MaxTD1= 6 Len=  172
 Calling FoFJK, ICntrl=      2527 FMM=F ISym2X=0 I1Cent= 0 IOpClX= 0 NMat=1 NMatS=1 NMatT=0.
 Defaulting to unpruned grid for atomic number  50.
 Defaulting to unpruned grid for atomic number  50.
 Defaulting to unpruned grid for atomic number  50.
 Defaulting to unpruned grid for atomic number  50.
 Defaulting to unpruned grid for atomic number  50.
 Defaulting to unpruned grid for atomic number  50.
 Defaulting to unpruned grid for atomic number  50.
 Defaulting to unpruned grid for atomic number  50.
 ***** Axes restored to original set *****
 -------------------------------------------------------------------
 Center     Atomic                   Forces (Hartrees/Bohr)
 Number     Number              X              Y              Z
 -------------------------------------------------------------------
      1       50          -0.002329950    0.001210105   -0.002514301
      2       53           0.002091906   -0.003818312   -0.001400640
      3       53           0.000857641    0.000276481    0.001078821
      4       15          -0.000503039   -0.003734314    0.003260563
      5       15          -0.001444887    0.001892705    0.003966475
      6       15          -0.002363828   -0.001965512    0.001800400
      7       15           0.002515945    0.001891600   -0.002326157
      8       50          -0.007238939   -0.004749444   -0.001432386
      9       53          -0.001846843    0.000343928   -0.004450086
     10       53           0.001230771    0.000300419    0.001175775
     11       15           0.003596071    0.001477046   -0.000230572
     12       15           0.001364437   -0.001285872    0.002204238
     13       15           0.004840974    0.005382673   -0.002680012
     14       15          -0.000770257    0.002778497    0.001547880
 -------------------------------------------------------------------
 Cartesian Forces:  Max     0.007238939 RMS     0.002705916

 GradGradGradGradGradGradGradGradGradGradGradGradGradGradGradGradGradGrad
 Berny optimization.
 Using GEDIIS/GDIIS optimizer.
 FormGI is forming the generalized inverse of G from B-inverse, IUseBI=4.
 Internal  Forces:  Max     0.007923801 RMS     0.002257301
 Search for a local minimum.
 Step number  18 out of a maximum of   78
 All quantities printed in internal units (Hartrees-Bohrs-Radians)
 Mixed Optimization -- RFO/linear search
 Update second derivatives using D2CorX and points   13   15   17   16   18
 ITU=  0  0  1  0 -1  0  0  0  0 -1  0  1  0  0  0  0  1  0
 Use linear search instead of GDIIS.
     Eigenvalues ---    0.00119   0.00176   0.00264   0.00507   0.00788
     Eigenvalues ---    0.01154   0.01572   0.01738   0.02422   0.02625
     Eigenvalues ---    0.03282   0.04026   0.04210   0.05565   0.07010
     Eigenvalues ---    0.08483   0.08629   0.09047   0.10016   0.10130
     Eigenvalues ---    0.11047   0.12148   0.12263   0.13017   0.13650
     Eigenvalues ---    0.14410   0.14690   0.15537   0.16236   0.17372
     Eigenvalues ---    0.18167   0.18293   0.21382   0.22769   0.28203
     Eigenvalues ---    0.50746
 RFO step:  Lambda=-7.55190460D-03 EMin= 1.18531088D-03
 Quartic linear search produced a step of -0.08373.
 Maximum step size (   0.357) exceeded in Quadratic search.
    -- Step size scaled by   0.972
 Iteration  1 RMS(Cart)=  0.18903276 RMS(Int)=  0.01336740
 Iteration  2 RMS(Cart)=  0.01599153 RMS(Int)=  0.00401900
 Iteration  3 RMS(Cart)=  0.00023378 RMS(Int)=  0.00401751
 Iteration  4 RMS(Cart)=  0.00000191 RMS(Int)=  0.00401751
 Iteration  5 RMS(Cart)=  0.00000003 RMS(Int)=  0.00401751
 Variable       Old X    -DE/DX   Delta X   Delta X   Delta X     New X
                                 (Linear)    (Quad)   (Total)
    R1        5.39438   0.00138   0.00164   0.01627   0.01791   5.41229
    R2        5.27989   0.00135   0.00095   0.00838   0.00933   5.28922
    R3        5.10744   0.00409   0.00084   0.03092   0.03176   5.13920
    R4        4.45915   0.00000  -0.00040  -0.02426  -0.02436   4.43479
    R5        4.07851   0.00145  -0.00035  -0.01122  -0.01153   4.06699
    R6        4.50692  -0.00049   0.00298  -0.02733  -0.02435   4.48257
    R7        4.50631  -0.00023   0.00092  -0.04622  -0.04532   4.46099
    R8        4.12138   0.00056   0.00031  -0.00766  -0.00725   4.11413
    R9        5.40837  -0.00028   0.00027   0.01110   0.01137   5.41974
   R10        5.18884  -0.00010   0.00132   0.01005   0.01267   5.20151
   R11        5.31402   0.00547  -0.00207   0.17774   0.17822   5.49224
   R12        5.01421   0.00476   0.00156   0.04837   0.04994   5.06414
   R13        4.52898   0.00245   0.00152   0.00174   0.00317   4.53215
   R14        4.52124   0.00214   0.00076   0.01047   0.00920   4.53044
   R15        4.71154   0.00108   0.00133   0.01335   0.01192   4.72346
    A1        1.58039  -0.00141  -0.00101   0.03034   0.02934   1.60973
    A2        2.08758  -0.00334  -0.00227  -0.01568  -0.01995   2.06764
    A3        1.24859   0.00418   0.00086   0.03183   0.03327   1.28185
    A4        1.83982  -0.00792   0.00277  -0.06743  -0.06481   1.77501
    A5        1.72547  -0.00067  -0.00026   0.00139   0.00195   1.72743
    A6        1.93050   0.00362   0.00148   0.10501   0.10765   2.03815
    A7        1.59210  -0.00119  -0.00146  -0.05714  -0.05863   1.53347
    A8        2.08747   0.00013   0.00143  -0.02040  -0.02037   2.06711
    A9        1.77120   0.00051   0.00396   0.00101   0.00343   1.77463
   A10        2.01988   0.00242  -0.00399   0.02616  -0.00344   2.01645
   A11        2.54477  -0.00130   0.00461  -0.13040  -0.12900   2.41577
   A12        1.57736  -0.00245  -0.00088  -0.02086  -0.02382   1.55354
   A13        2.01832   0.00431   0.00167   0.06211   0.06239   2.08070
   A14        1.48859  -0.00059   0.00137  -0.14449  -0.14240   1.34618
   A15        1.38967   0.00305   0.00138   0.02007   0.02291   1.41258
   A16        1.72570   0.00202   0.00056  -0.02171  -0.01776   1.70794
   A17        2.03733  -0.00192   0.00094  -0.13065  -0.13124   1.90609
   A18        2.01006  -0.00198  -0.00283  -0.03707  -0.04314   1.96692
   A19        1.33858   0.00208   0.00183  -0.01042  -0.00754   1.33104
   A20        1.50021   0.00284  -0.00067  -0.01658  -0.01729   1.48292
   A21        2.05967  -0.00151  -0.00028   0.00404   0.00271   2.06238
   A22        1.87803  -0.00287  -0.00200   0.01402   0.01118   1.88921
    D1       -1.76360   0.00124  -0.00042  -0.00028  -0.00142  -1.76502
    D2        2.87227  -0.00157   0.00049  -0.03093  -0.02973   2.84255
    D3        2.39013  -0.00226   0.00104  -0.11780  -0.11505   2.27508
    D4        0.57582  -0.00218  -0.00295  -0.08189  -0.08325   0.49257
    D5       -0.37844   0.00095   0.00012   0.07339   0.07429  -0.30415
    D6       -1.91151   0.00059  -0.00083  -0.08801  -0.08871  -2.00021
    D7        0.19276   0.00050   0.00085  -0.12310  -0.12281   0.06995
    D8        3.09455  -0.00297  -0.00186  -0.11610  -0.11739   2.97715
    D9       -1.08437  -0.00306  -0.00018  -0.15119  -0.15150  -1.23587
   D10       -0.78035  -0.00014   0.00073   0.04454   0.04549  -0.73485
   D11       -2.49202   0.00093  -0.00042   0.11748   0.11772  -2.37430
   D12       -0.72933  -0.00135  -0.00027   0.01123   0.00393  -0.72540
   D13        0.79339  -0.00065   0.00093  -0.07747  -0.07518   0.71821
   D14       -2.08910  -0.00079   0.00222  -0.19275  -0.19494  -2.28404
   D15        2.44994  -0.00262   0.00205  -0.19716  -0.20102   2.24892
   D16        1.45175   0.00157   0.00051   0.01239   0.01380   1.46555
   D17       -0.29239  -0.00026   0.00034   0.00797   0.00771  -0.28468
   D18       -0.23553   0.00116   0.00126   0.17914   0.17336  -0.06217
   D19       -2.18554   0.00234   0.00363   0.21832   0.21050  -1.97504
   D20        2.23337  -0.00084  -0.00279  -0.04526  -0.04311   2.19026
   D21        0.28336   0.00034  -0.00041  -0.00608  -0.00597   0.27738
   D22        2.30031  -0.00229   0.00109  -0.08643  -0.08851   2.21181
   D23        0.41875  -0.00041   0.00374  -0.09387  -0.09221   0.32654
   D24       -1.71374   0.00121  -0.00021   0.00299   0.00472  -1.70901
   D25        0.34805   0.00028  -0.00086   0.00316   0.00290   0.35095
   D26        3.11199   0.00169  -0.00176   0.14416   0.14376  -3.02744
   D27       -1.10941   0.00076  -0.00241   0.14433   0.14194  -0.96747
   D28       -0.66930   0.00246  -0.00318   0.14238   0.13555  -0.53375
   D29       -2.32516   0.00124  -0.00118   0.15277   0.14888  -2.17628
   D30        1.31254   0.00130  -0.00131  -0.00443  -0.00737   1.30517
   D31       -0.34332   0.00007   0.00069   0.00596   0.00597  -0.33736
         Item               Value     Threshold  Converged?
 Maximum Force            0.007924     0.000450     NO 
 RMS     Force            0.002257     0.000300     NO 
 Maximum Displacement     0.796230     0.001800     NO 
 RMS     Displacement     0.193067     0.001200     NO 
 Predicted change in Energy=-5.604783D-03
 GradGradGradGradGradGradGradGradGradGradGradGradGradGradGradGradGradGrad

                          Input orientation:                          
 ---------------------------------------------------------------------
 Center     Atomic      Atomic             Coordinates (Angstroms)
 Number     Number       Type             X           Y           Z
 ---------------------------------------------------------------------
      1         50           0        4.070791    0.874566   -0.060207
      2         53           0        4.650374   -2.343008    0.390812
      3         53           0        6.058189    1.993062    1.672439
      4         15           0       -0.015175   -0.212553    2.876002
      5         15           0        3.078236   -0.780767    1.966795
      6         15           0        1.005967   -0.371685   -1.034000
      7         15           0        0.958169   -1.390575    1.094912
      8         50           0       -3.125937   -0.882806   -0.903865
      9         53           0       -4.889863    1.750905   -2.097242
     10         53           0       -3.709615   -3.420583    0.297985
     11         15           0       -1.570545    1.208838    2.437538
     12         15           0       -4.109279    1.315490    0.429135
     13         15           0       -0.794852    0.680352   -1.658546
     14         15           0       -1.826514    2.008145    0.190877
 ---------------------------------------------------------------------
                    Distance matrix (angstroms):
                    1          2          3          4          5
     1  Sn   0.000000
     2  I    3.300320   0.000000
     3  I    2.864061   4.735611   0.000000
     4  P    5.147647   5.699329   6.572598   0.000000
     5  P    2.798934   2.719547   4.081775   3.273945   0.000000
     6  P    3.448849   4.381541   6.200144   4.044276   3.669661
     7  P    4.019152   3.877533   6.147580   2.346789   2.372073
     8  Sn   7.456072   8.017443   9.962737   4.941000   6.836876
     9  I    9.230969  10.675516  11.581406   7.235393   9.296040
    10  I    8.894454   8.429661  11.251962   5.530508   7.471845
    11  P    6.178603   7.450136   7.707007   2.152156   5.078513
    12  P    8.206547   9.493028  10.265588   5.008369   7.643236
    13  P    5.125124   6.556757   7.731936   4.686929   5.502616
    14  P    6.010511   7.805291   8.022704   3.927129   5.915107
                    6          7          8          9         10
     6  P    0.000000
     7  P    2.360654   0.000000
     8  Sn   4.165431   4.575244   0.000000
     9  I    6.355838   7.366017   3.387037   0.000000
    10  I    5.771193   5.152109   2.868002   5.820171   0.000000
    11  P    4.603047   3.867038   4.237829   5.645878   5.530357
    12  P    5.581493   5.783171   2.752518   2.679828   4.754716
    13  P    2.177106   3.865663   2.906366   4.255308   5.398289
    14  P    3.897032   4.485870   3.353291   3.832201   5.747054
                   11         12         13         14
    11  P    0.000000
    12  P    3.238862   0.000000
    13  P    4.202250   3.968279   0.000000
    14  P    2.398312   2.397406   2.499545   0.000000
 Stoichiometry    I4P8Sn2
 Framework group  C1[X(I4P8Sn2)]
 Deg. of freedom    36
 Full point group                 C1      NOp   1
 Largest Abelian subgroup         C1      NOp   1
 Largest concise Abelian subgroup C1      NOp   1
                         Standard orientation:                         
 ---------------------------------------------------------------------
 Center     Atomic      Atomic             Coordinates (Angstroms)
 Number     Number       Type             X           Y           Z
 ---------------------------------------------------------------------
      1         50           0       -3.765502   -0.935540   -0.792274
      2         53           0       -4.216249    2.329147   -0.967652
      3         53           0       -6.114156   -1.691858    0.661911
      4         15           0       -0.256090    0.487976    2.694258
      5         15           0       -3.076365    0.997138    1.111374
      6         15           0       -0.498545    0.036942   -1.317469
      7         15           0       -0.794492    1.388636    0.595126
      8         50           0        3.556095    0.431614   -0.448598
      9         53           0        5.345756   -2.416372   -0.846220
     10         53           0        4.058258    3.112195    0.438956
     11         15           0        1.261490   -1.034466    2.798645
     12         15           0        4.125542   -1.548719    1.376331
     13         15           0        1.318368   -1.159546   -1.401357
     14         15           0        1.891365   -2.198534    0.798620
 ---------------------------------------------------------------------
 Rotational constants (GHZ):      0.1089393      0.0280164      0.0246701
 Standard basis: SDD (6D, 10F)
 There are   204 symmetry adapted cartesian basis functions of A   symmetry.
 There are   204 symmetry adapted basis functions of A   symmetry.
   204 basis functions,   396 primitive gaussians,   204 cartesian basis functions
    78 alpha electrons       78 beta electrons
       nuclear repulsion energy      1436.0729165816 Hartrees.
 NAtoms=   14 NActive=   14 NUniq=   14 SFac= 1.00D+00 NAtFMM=   60 NAOKFM=F Big=F
 Integral buffers will be    131072 words long.
 Raffenetti 2 integral format.
 Two-electron integral symmetry is turned on.
 One-electron integrals computed using PRISM.
   1 Symmetry operations used in ECPInt.
 ECPInt:  NShTT=    5886 NPrTT=   22774 LenC2=    4992 LenP2D=   12807.
 LDataN:  DoStor=T MaxTD1= 5 Len=  102
 NBasis=   204 RedAO= T EigKep=  1.15D-02  NBF=   204
 NBsUse=   204 1.00D-06 EigRej= -1.00D+00 NBFU=   204
 Defaulting to unpruned grid for atomic number  50.
 Defaulting to unpruned grid for atomic number  53.
 Defaulting to unpruned grid for atomic number  53.
 Defaulting to unpruned grid for atomic number  50.
 Initial guess from the checkpoint file:  "\\nas.ads.mwn.de\tuch\ac5\AK_Nilges\Markus\Gaussian\SnI2_P4\SNI2_P4dimeropen3.chk"
 B after Tr=     0.000000    0.000000    0.000000
         Rot=    0.999927    0.003056    0.000671   -0.011639 Ang=   1.38 deg.
 ExpMin= 3.26D-02 ExpMax= 3.06D+04 ExpMxC= 4.68D+03 IAcc=3 IRadAn=         5 AccDes= 0.00D+00
 Harris functional with IExCor= 1009 and IRadAn=       5 diagonalized for initial guess.
 HarFok:  IExCor= 1009 AccDes= 0.00D+00 IRadAn=         5 IDoV= 1 UseB2=F ITyADJ=14
 ICtDFT=  3500011 ScaDFX=  1.000000  1.000000  1.000000  1.000000
 Defaulting to unpruned grid for atomic number  50.
 Defaulting to unpruned grid for atomic number  50.
 Defaulting to unpruned grid for atomic number  50.
 Defaulting to unpruned grid for atomic number  50.
 Defaulting to unpruned grid for atomic number  50.
 Defaulting to unpruned grid for atomic number  50.
 Defaulting to unpruned grid for atomic number  50.
 Defaulting to unpruned grid for atomic number  50.
 FoFCou: FMM=F IPFlag=           0 FMFlag=      100000 FMFlg1=           0
         NFxFlg=           0 DoJE=T BraDBF=F KetDBF=T FulRan=T
         wScrn=  0.000000 ICntrl=     500 IOpCl=  0 I1Cent=   200000004 NGrid=           0
         NMat0=    1 NMatS0=      1 NMatT0=    0 NMatD0=    1 NMtDS0=    0 NMtDT0=    0
 Petite list used in FoFCou.
 Requested convergence on RMS density matrix=1.00D-08 within 128 cycles.
 Requested convergence on MAX density matrix=1.00D-06.
 Requested convergence on             energy=1.00D-06.
 No special actions if energy rises.
 Defaulting to unpruned grid for atomic number  50.
 Defaulting to unpruned grid for atomic number  50.
 Defaulting to unpruned grid for atomic number  50.
 Defaulting to unpruned grid for atomic number  50.
 Defaulting to unpruned grid for atomic number  50.
 Defaulting to unpruned grid for atomic number  50.
 Defaulting to unpruned grid for atomic number  50.
 Defaulting to unpruned grid for atomic number  50.
 EnCoef did     2 forward-backward iterations
 SCF Done:  E(RPBE-PBE) =  -2781.97269449     A.U. after   16 cycles
            NFock= 16  Conv=0.40D-08     -V/T= 2.0163
   1 Symmetry operations used in ECPInt.
 ECPInt:  NShTT=    5886 NPrTT=   22774 LenC2=    4992 LenP2D=   12807.
 LDataN:  DoStor=T MaxTD1= 6 Len=  172
 Calling FoFJK, ICntrl=      2527 FMM=F ISym2X=0 I1Cent= 0 IOpClX= 0 NMat=1 NMatS=1 NMatT=0.
 Defaulting to unpruned grid for atomic number  50.
 Defaulting to unpruned grid for atomic number  50.
 Defaulting to unpruned grid for atomic number  50.
 Defaulting to unpruned grid for atomic number  50.
 Defaulting to unpruned grid for atomic number  50.
 Defaulting to unpruned grid for atomic number  50.
 Defaulting to unpruned grid for atomic number  50.
 Defaulting to unpruned grid for atomic number  50.
 ***** Axes restored to original set *****
 -------------------------------------------------------------------
 Center     Atomic                   Forces (Hartrees/Bohr)
 Number     Number              X              Y              Z
 -------------------------------------------------------------------
      1       50           0.000098433   -0.001259858   -0.001969697
      2       53           0.000629034    0.000448078   -0.000267943
      3       53          -0.000063390   -0.000014848    0.000883535
      4       15          -0.002623359   -0.003965604    0.002949363
      5       15           0.002324141    0.001181063    0.000762611
      6       15           0.002112349   -0.001924853   -0.003157057
      7       15          -0.000202068    0.000506862    0.000082686
      8       50          -0.002531798   -0.004888489   -0.001026466
      9       53          -0.004155464    0.003330157   -0.004985758
     10       53           0.000743487    0.000457903    0.000717852
     11       15           0.001448268    0.003519242    0.001369164
     12       15           0.001872929   -0.001839513    0.001907906
     13       15           0.000776758    0.002532354    0.003574068
     14       15          -0.000429320    0.001917504   -0.000840264
 -------------------------------------------------------------------
 Cartesian Forces:  Max     0.004985758 RMS     0.002188465

 GradGradGradGradGradGradGradGradGradGradGradGradGradGradGradGradGradGrad
 Berny optimization.
 Using GEDIIS/GDIIS optimizer.
 FormGI is forming the generalized inverse of G from B-inverse, IUseBI=4.
 Internal  Forces:  Max     0.006450262 RMS     0.002137337
 Search for a local minimum.
 Step number  19 out of a maximum of   78
 All quantities printed in internal units (Hartrees-Bohrs-Radians)
 Mixed Optimization -- RFO/linear search
 Update second derivatives using D2CorX and points   18   19
 DE= -3.97D-03 DEPred=-5.60D-03 R= 7.09D-01
 TightC=F SS=  1.41D+00  RLast= 6.96D-01 DXNew= 6.0000D-01 2.0872D+00
 Trust test= 7.09D-01 RLast= 6.96D-01 DXMaxT set to 6.00D-01
 ITU=  1  0  0  1  0 -1  0  0  0  0 -1  0  1  0  0  0  0  1  0
 Use linear search instead of GDIIS.
     Eigenvalues ---    0.00105   0.00163   0.00395   0.00549   0.00649
     Eigenvalues ---    0.01340   0.01633   0.02184   0.02440   0.02868
     Eigenvalues ---    0.03470   0.03876   0.04643   0.05874   0.07060
     Eigenvalues ---    0.07466   0.08609   0.08992   0.09806   0.10088
     Eigenvalues ---    0.10326   0.11691   0.12257   0.12900   0.13540
     Eigenvalues ---    0.14255   0.14734   0.15552   0.16139   0.17324
     Eigenvalues ---    0.18054   0.18501   0.21239   0.22478   0.28749
     Eigenvalues ---    0.49902
 RFO step:  Lambda=-7.44576983D-03 EMin= 1.05014132D-03
 Quartic linear search produced a step of -0.02060.
 Iteration  1 RMS(Cart)=  0.19411645 RMS(Int)=  0.01352870
 Iteration  2 RMS(Cart)=  0.01765767 RMS(Int)=  0.00213169
 Iteration  3 RMS(Cart)=  0.00023466 RMS(Int)=  0.00212777
 Iteration  4 RMS(Cart)=  0.00000025 RMS(Int)=  0.00212777
 Variable       Old X    -DE/DX   Delta X   Delta X   Delta X     New X
                                 (Linear)    (Quad)   (Total)
    R1        5.41229   0.00049  -0.00037   0.02083   0.02046   5.43275
    R2        5.28922   0.00004  -0.00019   0.04644   0.04625   5.33547
    R3        5.13920   0.00026  -0.00065   0.05407   0.05341   5.19261
    R4        4.43479   0.00231   0.00050   0.03039   0.03115   4.46594
    R5        4.06699   0.00230   0.00024  -0.01290  -0.01238   4.05461
    R6        4.48257   0.00255   0.00050   0.04460   0.04510   4.52767
    R7        4.46099   0.00140   0.00093   0.01628   0.01710   4.47809
    R8        4.11413   0.00230   0.00015  -0.01940  -0.01946   4.09467
    R9        5.41974  -0.00026  -0.00023  -0.00047  -0.00070   5.41904
   R10        5.20151   0.00173  -0.00026  -0.00374  -0.00345   5.19805
   R11        5.49224   0.00282  -0.00367   0.13688   0.13382   5.62606
   R12        5.06414   0.00645  -0.00103   0.05929   0.05826   5.12240
   R13        4.53215   0.00212  -0.00007   0.02937   0.02938   4.56153
   R14        4.53044   0.00147  -0.00019   0.02500   0.02444   4.55488
   R15        4.72346   0.00037  -0.00025   0.01040   0.00890   4.73235
    A1        1.60973  -0.00375  -0.00060  -0.07702  -0.07763   1.53210
    A2        2.06764  -0.00051   0.00041   0.00046  -0.00183   2.06581
    A3        1.28185  -0.00262  -0.00069  -0.02521  -0.02573   1.25613
    A4        1.77501  -0.00044   0.00134   0.01464   0.01593   1.79094
    A5        1.72743   0.00214  -0.00004  -0.01530  -0.01514   1.71229
    A6        2.03815  -0.00097  -0.00222   0.05227   0.04850   2.08665
    A7        1.53347   0.00287   0.00121   0.06283   0.06414   1.59762
    A8        2.06711   0.00077   0.00042  -0.02434  -0.02461   2.04250
    A9        1.77463  -0.00190  -0.00007  -0.07872  -0.07970   1.69493
   A10        2.01645   0.00164   0.00007   0.05737   0.04731   2.06376
   A11        2.41577  -0.00145   0.00266  -0.12761  -0.12335   2.29243
   A12        1.55354  -0.00132   0.00049  -0.04029  -0.04063   1.51291
   A13        2.08070   0.00116  -0.00129   0.07299   0.06920   2.14990
   A14        1.34618   0.00610   0.00293   0.12854   0.13043   1.47661
   A15        1.41258   0.00121  -0.00047   0.05783   0.05791   1.47050
   A16        1.70794   0.00409   0.00037   0.06855   0.06567   1.77361
   A17        1.90609   0.00070   0.00270  -0.04151  -0.03890   1.86719
   A18        1.96692   0.00171   0.00089   0.02764   0.02883   1.99575
   A19        1.33104   0.00111   0.00016   0.03127   0.03124   1.36229
   A20        1.48292   0.00184   0.00036   0.05092   0.05144   1.53436
   A21        2.06238  -0.00138  -0.00006  -0.04789  -0.04947   2.01291
   A22        1.88921  -0.00122  -0.00023  -0.03172  -0.03279   1.85641
    D1       -1.76502   0.00022   0.00003   0.03129   0.03116  -1.73387
    D2        2.84255  -0.00170   0.00061   0.05599   0.05676   2.89931
    D3        2.27508  -0.00243   0.00237  -0.17796  -0.17441   2.10067
    D4        0.49257  -0.00189   0.00172  -0.12061  -0.11602   0.37655
    D5       -0.30415   0.00173  -0.00153   0.12180   0.12329  -0.18087
    D6       -2.00021  -0.00285   0.00183  -0.18843  -0.18490  -2.18512
    D7        0.06995  -0.00158   0.00253  -0.20536  -0.20466  -0.13471
    D8        2.97715  -0.00048   0.00242  -0.16149  -0.15724   2.81991
    D9       -1.23587   0.00079   0.00312  -0.17842  -0.17699  -1.41286
   D10       -0.73485   0.00149  -0.00094   0.07083   0.07075  -0.66410
   D11       -2.37430  -0.00098  -0.00243   0.04755   0.04528  -2.32902
   D12       -0.72540  -0.00204  -0.00008  -0.06695  -0.06913  -0.79453
   D13        0.71821  -0.00003   0.00155  -0.03923  -0.04148   0.67673
   D14       -2.28404   0.00056   0.00402  -0.10318  -0.09940  -2.38344
   D15        2.24892  -0.00216   0.00414  -0.13360  -0.13447   2.11445
   D16        1.46555   0.00242  -0.00028   0.05622   0.05956   1.52511
   D17       -0.28468  -0.00030  -0.00016   0.02581   0.02449  -0.26018
   D18       -0.06217   0.00271  -0.00357   0.09155   0.08294   0.02078
   D19       -1.97504   0.00066  -0.00434   0.04758   0.03954  -1.93550
   D20        2.19026   0.00238   0.00089   0.02025   0.02058   2.21084
   D21        0.27738   0.00034   0.00012  -0.02372  -0.02282   0.25456
   D22        2.21181  -0.00141   0.00182  -0.13833  -0.13886   2.07295
   D23        0.32654  -0.00089   0.00190  -0.12557  -0.12350   0.20304
   D24       -1.70901   0.00132  -0.00010   0.00828   0.01147  -1.69755
   D25        0.35095   0.00038  -0.00006  -0.02806  -0.02710   0.32385
   D26       -3.02744  -0.00436  -0.00296  -0.12090  -0.12344   3.13231
   D27       -0.96747  -0.00530  -0.00292  -0.15723  -0.16201  -1.12948
   D28       -0.53375  -0.00019  -0.00279   0.09834   0.09318  -0.44057
   D29       -2.17628  -0.00120  -0.00307   0.07305   0.06777  -2.10852
   D30        1.30517   0.00074   0.00015   0.06060   0.05912   1.36429
   D31       -0.33736  -0.00027  -0.00012   0.03532   0.03370  -0.30365
         Item               Value     Threshold  Converged?
 Maximum Force            0.006450     0.000450     NO 
 RMS     Force            0.002137     0.000300     NO 
 Maximum Displacement     0.712704     0.001800     NO 
 RMS     Displacement     0.196349     0.001200     NO 
 Predicted change in Energy=-5.442861D-03
 GradGradGradGradGradGradGradGradGradGradGradGradGradGradGradGradGradGrad

                          Input orientation:                          
 ---------------------------------------------------------------------
 Center     Atomic      Atomic             Coordinates (Angstroms)
 Number     Number       Type             X           Y           Z
 ---------------------------------------------------------------------
      1         50           0        4.148612    0.674364   -0.294825
      2         53           0        4.665090   -2.418614    0.646695
      3         53           0        6.129018    1.851575    1.424811
      4         15           0       -0.155820   -0.273061    2.978025
      5         15           0        3.089548   -0.609154    1.986094
      6         15           0        0.996099   -0.282988   -0.890187
      7         15           0        0.957200   -1.378722    1.210607
      8         50           0       -3.115471   -0.917492   -1.029284
      9         53           0       -5.127296    1.966972   -2.098833
     10         53           0       -3.332468   -3.519674    0.155988
     11         15           0       -1.618084    1.218363    2.487046
     12         15           0       -4.178917    1.224668    0.329589
     13         15           0       -0.750552    0.812373   -1.556860
     14         15           0       -1.927014    2.080773    0.253770
 ---------------------------------------------------------------------
                    Distance matrix (angstroms):
                    1          2          3          4          5
     1  Sn   0.000000
     2  I    3.274099   0.000000
     3  I    2.874888   4.580727   0.000000
     4  P    5.489745   5.768854   6.813644   0.000000
     5  P    2.823407   2.747811   3.950772   3.410176   0.000000
     6  P    3.348032   4.514909   6.021830   4.036097   3.572381
     7  P    4.082474   3.892020   6.101508   2.363274   2.395939
     8  Sn   7.472640   8.099346   9.957454   5.023281   6.905784
     9  I    9.537702  11.075293  11.795507   7.450356   9.530980
    10  I    8.588350   8.087896  10.953535   5.347474   7.284415
    11  P    6.425693   7.489511   7.845182   2.145606   5.074700
    12  P    8.369018   9.570293  10.384895   5.044077   7.677076
    13  P    5.060987   6.680128   7.569596   4.700750   5.414761
    14  P    6.260366   7.990914   8.143925   4.012384   5.950004
                    6          7          8          9         10
     6  P    0.000000
     7  P    2.369701   0.000000
     8  Sn   4.162566   4.670813   0.000000
     9  I    6.634690   7.692019   3.675800   0.000000
    10  I    5.505189   4.908885   2.867631   6.197492   0.000000
    11  P    4.526998   3.873789   4.378198   5.822823   5.551751
    12  P    5.526451   5.825249   2.750691   2.710659   4.822384
    13  P    2.166808   3.921248   2.977182   4.558807   5.326046
    14  P    3.929452   4.604599   3.471059   3.973600   5.774934
                   11         12         13         14
    11  P    0.000000
    12  P    3.348510   0.000000
    13  P    4.155793   3.934763   0.000000
    14  P    2.413857   2.410338   2.504252   0.000000
 Stoichiometry    I4P8Sn2
 Framework group  C1[X(I4P8Sn2)]
 Deg. of freedom    36
 Full point group                 C1      NOp   1
 Largest Abelian subgroup         C1      NOp   1
 Largest concise Abelian subgroup C1      NOp   1
                         Standard orientation:                         
 ---------------------------------------------------------------------
 Center     Atomic      Atomic             Coordinates (Angstroms)
 Number     Number       Type             X           Y           Z
 ---------------------------------------------------------------------
      1         50           0       -3.738642   -0.959957   -0.980014
      2         53           0       -4.352479    2.244321   -0.705191
      3         53           0       -6.040848   -1.839759    0.500114
      4         15           0       -0.123774    0.586314    2.851315
      5         15           0       -3.108292    0.711727    1.206252
      6         15           0       -0.508451   -0.089045   -1.109240
      7         15           0       -0.848670    1.356052    0.737765
      8         50           0        3.566927    0.553107   -0.556173
      9         53           0        5.677332   -2.453017   -0.700790
     10         53           0        3.613893    3.323969    0.181003
     11         15           0        1.369484   -0.952946    2.918258
     12         15           0        4.297029   -1.308878    1.332282
     13         15           0        1.307125   -1.266024   -1.225256
     14         15           0        2.082030   -2.187842    0.970434
 ---------------------------------------------------------------------
 Rotational constants (GHZ):      0.1053510      0.0278696      0.0242751
 Standard basis: SDD (6D, 10F)
 There are   204 symmetry adapted cartesian basis functions of A   symmetry.
 There are   204 symmetry adapted basis functions of A   symmetry.
   204 basis functions,   396 primitive gaussians,   204 cartesian basis functions
    78 alpha electrons       78 beta electrons
       nuclear repulsion energy      1427.4416568842 Hartrees.
 NAtoms=   14 NActive=   14 NUniq=   14 SFac= 1.00D+00 NAtFMM=   60 NAOKFM=F Big=F
 Integral buffers will be    131072 words long.
 Raffenetti 2 integral format.
 Two-electron integral symmetry is turned on.
 One-electron integrals computed using PRISM.
   1 Symmetry operations used in ECPInt.
 ECPInt:  NShTT=    5886 NPrTT=   22774 LenC2=    4987 LenP2D=   12768.
 LDataN:  DoStor=T MaxTD1= 5 Len=  102
 NBasis=   204 RedAO= T EigKep=  1.15D-02  NBF=   204
 NBsUse=   204 1.00D-06 EigRej= -1.00D+00 NBFU=   204
 Defaulting to unpruned grid for atomic number  50.
 Defaulting to unpruned grid for atomic number  53.
 Defaulting to unpruned grid for atomic number  53.
 Defaulting to unpruned grid for atomic number  50.
 Initial guess from the checkpoint file:  "\\nas.ads.mwn.de\tuch\ac5\AK_Nilges\Markus\Gaussian\SnI2_P4\SNI2_P4dimeropen3.chk"
 B after Tr=     0.000000    0.000000    0.000000
         Rot=    0.999820    0.006855   -0.000184   -0.017716 Ang=   2.18 deg.
 ExpMin= 3.26D-02 ExpMax= 3.06D+04 ExpMxC= 4.68D+03 IAcc=3 IRadAn=         5 AccDes= 0.00D+00
 Harris functional with IExCor= 1009 and IRadAn=       5 diagonalized for initial guess.
 HarFok:  IExCor= 1009 AccDes= 0.00D+00 IRadAn=         5 IDoV= 1 UseB2=F ITyADJ=14
 ICtDFT=  3500011 ScaDFX=  1.000000  1.000000  1.000000  1.000000
 Defaulting to unpruned grid for atomic number  50.
 Defaulting to unpruned grid for atomic number  50.
 Defaulting to unpruned grid for atomic number  50.
 Defaulting to unpruned grid for atomic number  50.
 Defaulting to unpruned grid for atomic number  50.
 Defaulting to unpruned grid for atomic number  50.
 Defaulting to unpruned grid for atomic number  50.
 Defaulting to unpruned grid for atomic number  50.
 FoFCou: FMM=F IPFlag=           0 FMFlag=      100000 FMFlg1=           0
         NFxFlg=           0 DoJE=T BraDBF=F KetDBF=T FulRan=T
         wScrn=  0.000000 ICntrl=     500 IOpCl=  0 I1Cent=   200000004 NGrid=           0
         NMat0=    1 NMatS0=      1 NMatT0=    0 NMatD0=    1 NMtDS0=    0 NMtDT0=    0
 Petite list used in FoFCou.
 Requested convergence on RMS density matrix=1.00D-08 within 128 cycles.
 Requested convergence on MAX density matrix=1.00D-06.
 Requested convergence on             energy=1.00D-06.
 No special actions if energy rises.
 Defaulting to unpruned grid for atomic number  50.
 Defaulting to unpruned grid for atomic number  50.
 Defaulting to unpruned grid for atomic number  50.
 Defaulting to unpruned grid for atomic number  50.
 Defaulting to unpruned grid for atomic number  50.
 Defaulting to unpruned grid for atomic number  50.
 Defaulting to unpruned grid for atomic number  50.
 Defaulting to unpruned grid for atomic number  50.
 EnCoef did     5 forward-backward iterations
 SCF Done:  E(RPBE-PBE) =  -2781.97588417     A.U. after   15 cycles
            NFock= 15  Conv=0.92D-08     -V/T= 2.0164
   1 Symmetry operations used in ECPInt.
 ECPInt:  NShTT=    5886 NPrTT=   22774 LenC2=    4987 LenP2D=   12768.
 LDataN:  DoStor=T MaxTD1= 6 Len=  172
 Calling FoFJK, ICntrl=      2527 FMM=F ISym2X=0 I1Cent= 0 IOpClX= 0 NMat=1 NMatS=1 NMatT=0.
 Defaulting to unpruned grid for atomic number  50.
 Defaulting to unpruned grid for atomic number  50.
 Defaulting to unpruned grid for atomic number  50.
 Defaulting to unpruned grid for atomic number  50.
 Defaulting to unpruned grid for atomic number  50.
 Defaulting to unpruned grid for atomic number  50.
 Defaulting to unpruned grid for atomic number  50.
 Defaulting to unpruned grid for atomic number  50.
 ***** Axes restored to original set *****
 -------------------------------------------------------------------
 Center     Atomic                   Forces (Hartrees/Bohr)
 Number     Number              X              Y              Z
 -------------------------------------------------------------------
      1       50           0.000942566   -0.001391949   -0.000916324
      2       53          -0.001508652    0.001601926    0.001200529
      3       53          -0.000174613    0.000916852    0.000702977
      4       15           0.001457445   -0.002895091   -0.001324632
      5       15           0.000104182   -0.000986261   -0.001755416
      6       15           0.002447974   -0.003731046    0.000466812
      7       15           0.001000168    0.001019501    0.000013256
      8       50           0.001029148    0.000086675   -0.006133833
      9       53           0.003082414   -0.001396473    0.003537713
     10       53           0.000750680    0.002454084    0.001704813
     11       15          -0.002937135    0.004916495    0.001327544
     12       15          -0.001732612    0.002366809    0.001565560
     13       15          -0.002675214    0.003238379    0.001449892
     14       15          -0.001786352   -0.006199901   -0.001838890
 -------------------------------------------------------------------
 Cartesian Forces:  Max     0.006199901 RMS     0.002351969

 GradGradGradGradGradGradGradGradGradGradGradGradGradGradGradGradGradGrad
 Berny optimization.
 Using GEDIIS/GDIIS optimizer.
 FormGI is forming the generalized inverse of G from B-inverse, IUseBI=4.
 Internal  Forces:  Max     0.004625576 RMS     0.002013003
 Search for a local minimum.
 Step number  20 out of a maximum of   78
 All quantities printed in internal units (Hartrees-Bohrs-Radians)
 Mixed Optimization -- RFO/linear search
 Update second derivatives using D2CorX and points   19   20
 DE= -3.19D-03 DEPred=-5.44D-03 R= 5.86D-01
 TightC=F SS=  1.41D+00  RLast= 6.75D-01 DXNew= 1.0091D+00 2.0258D+00
 Trust test= 5.86D-01 RLast= 6.75D-01 DXMaxT set to 1.01D+00
 ITU=  1  1  0  0  1  0 -1  0  0  0  0 -1  0  1  0  0  0  0  1  0
 Use linear search instead of GDIIS.
     Eigenvalues ---    0.00101   0.00162   0.00400   0.00556   0.00649
     Eigenvalues ---    0.01382   0.01646   0.02291   0.02407   0.02908
     Eigenvalues ---    0.03528   0.04204   0.04661   0.06342   0.07188
     Eigenvalues ---    0.08115   0.08763   0.08982   0.09935   0.10114
     Eigenvalues ---    0.10638   0.12134   0.12587   0.12882   0.13713
     Eigenvalues ---    0.14308   0.14811   0.15735   0.16413   0.17438
     Eigenvalues ---    0.17953   0.18187   0.21250   0.22416   0.28261
     Eigenvalues ---    0.49583
 RFO step:  Lambda=-5.21661373D-03 EMin= 1.01035995D-03
 Quartic linear search produced a step of -0.07903.
 Iteration  1 RMS(Cart)=  0.13638013 RMS(Int)=  0.01798959
 Iteration  2 RMS(Cart)=  0.03399498 RMS(Int)=  0.00446835
 Iteration  3 RMS(Cart)=  0.00072915 RMS(Int)=  0.00440100
 Iteration  4 RMS(Cart)=  0.00000280 RMS(Int)=  0.00440100
 Iteration  5 RMS(Cart)=  0.00000004 RMS(Int)=  0.00440100
 Variable       Old X    -DE/DX   Delta X   Delta X   Delta X     New X
                                 (Linear)    (Quad)   (Total)
    R1        5.43275   0.00067  -0.00162   0.00843   0.00681   5.43956
    R2        5.33547   0.00025  -0.00366   0.01545   0.01179   5.34726
    R3        5.19261  -0.00251  -0.00422   0.00955   0.00533   5.19794
    R4        4.46594  -0.00015  -0.00246   0.01578   0.01411   4.48005
    R5        4.05461   0.00261   0.00098  -0.00720  -0.00583   4.04878
    R6        4.52767  -0.00077  -0.00356   0.01629   0.01273   4.54040
    R7        4.47809  -0.00106  -0.00135   0.01878   0.01777   4.49586
    R8        4.09467   0.00343   0.00154  -0.00094   0.00028   4.09495
    R9        5.41904  -0.00158   0.00006   0.00908   0.00914   5.42817
   R10        5.19805   0.00132   0.00027   0.04319   0.04469   5.24274
   R11        5.62606  -0.00244  -0.01058   0.05933   0.05028   5.67634
   R12        5.12240  -0.00463  -0.00460   0.01158   0.00698   5.12938
   R13        4.56153  -0.00095  -0.00232  -0.00747  -0.01015   4.55137
   R14        4.55488  -0.00218  -0.00193  -0.02432  -0.02773   4.52715
   R15        4.73235  -0.00041  -0.00070  -0.02000  -0.02328   4.70908
    A1        1.53210  -0.00102   0.00613  -0.05620  -0.05007   1.48204
    A2        2.06581   0.00304   0.00014   0.02115   0.02224   2.08805
    A3        1.25613  -0.00131   0.00203  -0.01746  -0.01539   1.24074
    A4        1.79094   0.00244  -0.00126   0.03631   0.03500   1.82594
    A5        1.71229   0.00158   0.00120   0.00426   0.00561   1.71790
    A6        2.08665  -0.00190  -0.00383   0.01993   0.01430   2.10095
    A7        1.59762  -0.00136  -0.00507  -0.03287  -0.03819   1.55943
    A8        2.04250   0.00035   0.00194  -0.01012  -0.00890   2.03360
    A9        1.69493  -0.00033   0.00630  -0.04324  -0.03720   1.65773
   A10        2.06376  -0.00373  -0.00374  -0.10376  -0.13281   1.93095
   A11        2.29243  -0.00170   0.00975  -0.17614  -0.18145   2.11098
   A12        1.51291   0.00210   0.00321  -0.01041  -0.01114   1.50177
   A13        2.14990  -0.00431  -0.00547  -0.01473  -0.02194   2.12796
   A14        1.47661  -0.00291  -0.01031   0.01974   0.01136   1.48797
   A15        1.47050  -0.00275  -0.00458   0.00081  -0.00101   1.46948
   A16        1.77361  -0.00264  -0.00519  -0.00325  -0.00870   1.76491
   A17        1.86719   0.00086   0.00307  -0.02241  -0.02160   1.84559
   A18        1.99575   0.00074  -0.00228   0.00773   0.00557   2.00133
   A19        1.36229  -0.00209  -0.00247  -0.00302  -0.00286   1.35943
   A20        1.53436  -0.00226  -0.00407   0.03116   0.02912   1.56348
   A21        2.01291   0.00264   0.00391   0.02918   0.03203   2.04494
   A22        1.85641   0.00340   0.00259   0.02349   0.02253   1.87895
    D1       -1.73387  -0.00219  -0.00246  -0.02883  -0.03144  -1.76530
    D2        2.89931  -0.00287  -0.00449  -0.01871  -0.02304   2.87626
    D3        2.10067  -0.00069   0.01378  -0.09892  -0.08494   2.01573
    D4        0.37655   0.00036   0.00917  -0.03199  -0.02311   0.35345
    D5       -0.18087   0.00122  -0.00974   0.06189   0.05126  -0.12961
    D6       -2.18512  -0.00181   0.01461  -0.14390  -0.13022  -2.31534
    D7       -0.13471  -0.00170   0.01617  -0.16333  -0.14622  -0.28093
    D8        2.81991  -0.00097   0.01243  -0.12971  -0.11823   2.70169
    D9       -1.41286  -0.00086   0.01399  -0.14915  -0.13422  -1.54708
   D10       -0.66410   0.00083  -0.00559   0.04568   0.04049  -0.62361
   D11       -2.32902   0.00249  -0.00358   0.10743   0.10388  -2.22514
   D12       -0.79453   0.00049   0.00546  -0.06833  -0.06418  -0.85871
   D13        0.67673  -0.00131   0.00328  -0.07923  -0.07526   0.60148
   D14       -2.38344  -0.00320   0.00786  -0.25937  -0.24681  -2.63025
   D15        2.11445  -0.00121   0.01063  -0.25354  -0.23673   1.87772
   D16        1.52511  -0.00084  -0.00471   0.01390   0.00452   1.52962
   D17       -0.26018   0.00114  -0.00194   0.01973   0.01459  -0.24559
   D18        0.02078   0.00315  -0.00656   0.24888   0.23290   0.25368
   D19       -1.93550   0.00297  -0.00313   0.23915   0.22534  -1.71016
   D20        2.21084  -0.00099  -0.00163  -0.00965  -0.00687   2.20397
   D21        0.25456  -0.00117   0.00180  -0.01938  -0.01443   0.24013
   D22        2.07295   0.00121   0.01097  -0.05297  -0.04291   2.03004
   D23        0.20304  -0.00176   0.00976  -0.09731  -0.08769   0.11535
   D24       -1.69755  -0.00360  -0.00091  -0.06036  -0.05844  -1.75599
   D25        0.32385  -0.00118   0.00214  -0.01780  -0.01200   0.31185
   D26        3.13231  -0.00033   0.00976  -0.08125  -0.07098   3.06133
   D27       -1.12948   0.00209   0.01280  -0.03869  -0.02453  -1.15401
   D28       -0.44057   0.00084  -0.00736   0.10179   0.09505  -0.34552
   D29       -2.10852   0.00083  -0.00536   0.04391   0.03686  -2.07165
   D30        1.36429   0.00084  -0.00467   0.07497   0.06934   1.43363
   D31       -0.30365   0.00083  -0.00266   0.01709   0.01115  -0.29250
         Item               Value     Threshold  Converged?
 Maximum Force            0.004626     0.000450     NO 
 RMS     Force            0.002013     0.000300     NO 
 Maximum Displacement     0.667978     0.001800     NO 
 RMS     Displacement     0.156429     0.001200     NO 
 Predicted change in Energy=-3.983251D-03
 GradGradGradGradGradGradGradGradGradGradGradGradGradGradGradGradGradGrad

                          Input orientation:                          
 ---------------------------------------------------------------------
 Center     Atomic      Atomic             Coordinates (Angstroms)
 Number     Number       Type             X           Y           Z
 ---------------------------------------------------------------------
      1         50           0        4.230952    0.512980   -0.411338
      2         53           0        4.699535   -2.438941    0.851329
      3         53           0        5.949409    1.897338    1.436951
      4         15           0       -0.186181   -0.380987    2.927913
      5         15           0        3.007620   -0.546160    1.909995
      6         15           0        0.955446   -0.308078   -0.946129
      7         15           0        0.925871   -1.461453    1.134495
      8         50           0       -3.149112   -0.894513   -1.190199
      9         53           0       -5.148326    2.122653   -2.037802
     10         53           0       -2.978989   -3.301145    0.368724
     11         15           0       -1.619074    1.156988    2.513367
     12         15           0       -4.200125    1.179009    0.324010
     13         15           0       -0.750815    0.874162   -1.567959
     14         15           0       -1.956268    2.017529    0.289280
 ---------------------------------------------------------------------
                    Distance matrix (angstroms):
                    1          2          3          4          5
     1  Sn   0.000000
     2  I    3.244648   0.000000
     3  I    2.878492   4.550655   0.000000
     4  P    5.608996   5.693645   6.712615   0.000000
     5  P    2.829648   2.750631   3.853385   3.356159   0.000000
     6  P    3.418929   4.667936   5.956726   4.039409   3.524988
     7  P    4.148680   3.908479   6.050528   2.370741   2.402674
     8  Sn   7.553344   8.255565   9.873167   5.099168   6.902022
     9  I    9.654391  11.231009  11.631181   7.453148   9.446010
    10  I    8.193857   7.741836  10.386608   4.782944   6.767935
    11  P    6.572020   7.457740   7.680411   2.142521   4.966998
    12  P    8.489251   9.621412  10.235608   5.032459   7.579126
    13  P    5.127009   6.821724   7.414133   4.701816   5.314067
    14  P    6.405952   8.029678   7.989450   3.981014   5.817164
                    6          7          8          9         10
     6  P    0.000000
     7  P    2.379105   0.000000
     8  Sn   4.153417   4.725580   0.000000
     9  I    6.660048   7.733378   3.717334   0.000000
    10  I    5.115376   4.383926   2.872466   6.317830   0.000000
    11  P    4.554414   3.903109   4.501785   5.839629   5.130674
    12  P    5.514036   5.822779   2.774338   2.714352   4.643808
    13  P    2.166954   3.945837   3.003788   4.595387   5.113579
    14  P    3.925909   4.596132   3.477316   3.951657   5.416694
                   11         12         13         14
    11  P    0.000000
    12  P    3.384611   0.000000
    13  P    4.182234   3.945912   0.000000
    14  P    2.408484   2.395667   2.491935   0.000000
 Stoichiometry    I4P8Sn2
 Framework group  C1[X(I4P8Sn2)]
 Deg. of freedom    36
 Full point group                 C1      NOp   1
 Largest Abelian subgroup         C1      NOp   1
 Largest concise Abelian subgroup C1      NOp   1
                         Standard orientation:                         
 ---------------------------------------------------------------------
 Center     Atomic      Atomic             Coordinates (Angstroms)
 Number     Number       Type             X           Y           Z
 ---------------------------------------------------------------------
      1         50           0       -3.740023   -0.973869   -1.116339
      2         53           0       -4.479856    2.144146   -0.608037
      3         53           0       -5.774038   -2.042992    0.617291
      4         15           0       -0.077326    0.800807    2.743196
      5         15           0       -3.009517    0.593220    1.123639
      6         15           0       -0.432356   -0.110816   -1.175952
      7         15           0       -0.825712    1.438671    0.586008
      8         50           0        3.633292    0.623923   -0.749875
      9         53           0        5.792569   -2.395681   -0.554715
     10         53           0        3.133522    3.283685    0.212914
     11         15           0        1.425570   -0.713663    2.938336
     12         15           0        4.387507   -1.044707    1.334300
     13         15           0        1.375562   -1.305165   -1.201556
     14         15           0        2.203611   -1.986885    1.047740
 ---------------------------------------------------------------------
 Rotational constants (GHZ):      0.1060412      0.0284851      0.0248348
 Standard basis: SDD (6D, 10F)
 There are   204 symmetry adapted cartesian basis functions of A   symmetry.
 There are   204 symmetry adapted basis functions of A   symmetry.
   204 basis functions,   396 primitive gaussians,   204 cartesian basis functions
    78 alpha electrons       78 beta electrons
       nuclear repulsion energy      1435.0583807680 Hartrees.
 NAtoms=   14 NActive=   14 NUniq=   14 SFac= 1.00D+00 NAtFMM=   60 NAOKFM=F Big=F
 Integral buffers will be    131072 words long.
 Raffenetti 2 integral format.
 Two-electron integral symmetry is turned on.
 One-electron integrals computed using PRISM.
   1 Symmetry operations used in ECPInt.
 ECPInt:  NShTT=    5886 NPrTT=   22774 LenC2=    4999 LenP2D=   12809.
 LDataN:  DoStor=T MaxTD1= 5 Len=  102
 NBasis=   204 RedAO= T EigKep=  1.15D-02  NBF=   204
 NBsUse=   204 1.00D-06 EigRej= -1.00D+00 NBFU=   204
 Defaulting to unpruned grid for atomic number  50.
 Defaulting to unpruned grid for atomic number  53.
 Defaulting to unpruned grid for atomic number  53.
 Defaulting to unpruned grid for atomic number  50.
 Initial guess from the checkpoint file:  "\\nas.ads.mwn.de\tuch\ac5\AK_Nilges\Markus\Gaussian\SnI2_P4\SNI2_P4dimeropen3.chk"
 B after Tr=     0.000000    0.000000    0.000000
         Rot=    0.999808    0.010264   -0.001163   -0.016621 Ang=   2.24 deg.
 ExpMin= 3.26D-02 ExpMax= 3.06D+04 ExpMxC= 4.68D+03 IAcc=3 IRadAn=         5 AccDes= 0.00D+00
 Harris functional with IExCor= 1009 and IRadAn=       5 diagonalized for initial guess.
 HarFok:  IExCor= 1009 AccDes= 0.00D+00 IRadAn=         5 IDoV= 1 UseB2=F ITyADJ=14
 ICtDFT=  3500011 ScaDFX=  1.000000  1.000000  1.000000  1.000000
 Defaulting to unpruned grid for atomic number  50.
 Defaulting to unpruned grid for atomic number  50.
 Defaulting to unpruned grid for atomic number  50.
 Defaulting to unpruned grid for atomic number  50.
 Defaulting to unpruned grid for atomic number  50.
 Defaulting to unpruned grid for atomic number  50.
 Defaulting to unpruned grid for atomic number  50.
 Defaulting to unpruned grid for atomic number  50.
 FoFCou: FMM=F IPFlag=           0 FMFlag=      100000 FMFlg1=           0
         NFxFlg=           0 DoJE=T BraDBF=F KetDBF=T FulRan=T
         wScrn=  0.000000 ICntrl=     500 IOpCl=  0 I1Cent=   200000004 NGrid=           0
         NMat0=    1 NMatS0=      1 NMatT0=    0 NMatD0=    1 NMtDS0=    0 NMtDT0=    0
 Petite list used in FoFCou.
 Requested convergence on RMS density matrix=1.00D-08 within 128 cycles.
 Requested convergence on MAX density matrix=1.00D-06.
 Requested convergence on             energy=1.00D-06.
 No special actions if energy rises.
 Defaulting to unpruned grid for atomic number  50.
 Defaulting to unpruned grid for atomic number  50.
 Defaulting to unpruned grid for atomic number  50.
 Defaulting to unpruned grid for atomic number  50.
 Defaulting to unpruned grid for atomic number  50.
 Defaulting to unpruned grid for atomic number  50.
 Defaulting to unpruned grid for atomic number  50.
 Defaulting to unpruned grid for atomic number  50.
 EnCoef did     2 forward-backward iterations
 SCF Done:  E(RPBE-PBE) =  -2781.98161739     A.U. after   16 cycles
            NFock= 16  Conv=0.59D-08     -V/T= 2.0164
   1 Symmetry operations used in ECPInt.
 ECPInt:  NShTT=    5886 NPrTT=   22774 LenC2=    4999 LenP2D=   12809.
 LDataN:  DoStor=T MaxTD1= 6 Len=  172
 Calling FoFJK, ICntrl=      2527 FMM=F ISym2X=0 I1Cent= 0 IOpClX= 0 NMat=1 NMatS=1 NMatT=0.
 Defaulting to unpruned grid for atomic number  50.
 Defaulting to unpruned grid for atomic number  50.
 Defaulting to unpruned grid for atomic number  50.
 Defaulting to unpruned grid for atomic number  50.
 Defaulting to unpruned grid for atomic number  50.
 Defaulting to unpruned grid for atomic number  50.
 Defaulting to unpruned grid for atomic number  50.
 Defaulting to unpruned grid for atomic number  50.
 ***** Axes restored to original set *****
 -------------------------------------------------------------------
 Center     Atomic                   Forces (Hartrees/Bohr)
 Number     Number              X              Y              Z
 -------------------------------------------------------------------
      1       50           0.000142568   -0.000286085   -0.000513545
      2       53          -0.001443581    0.000926915    0.001829202
      3       53          -0.000095794    0.000992503   -0.000148781
      4       15           0.001600114   -0.003169343    0.000578844
      5       15          -0.000912655   -0.001835161   -0.002778025
      6       15           0.003868767   -0.004091377    0.002250734
      7       15           0.000529119    0.001354813   -0.001534920
      8       50           0.000325109    0.001261319   -0.002638244
      9       53           0.002907051   -0.000955079    0.004250329
     10       53           0.001348451    0.002949571    0.000892896
     11       15          -0.002034489    0.004730061   -0.000920540
     12       15          -0.002307905   -0.000035496   -0.001815466
     13       15          -0.003196329    0.002964426    0.001552726
     14       15          -0.000730426   -0.004807068   -0.001005211
 -------------------------------------------------------------------
 Cartesian Forces:  Max     0.004807068 RMS     0.002199704

 GradGradGradGradGradGradGradGradGradGradGradGradGradGradGradGradGradGrad
 Berny optimization.
 Using GEDIIS/GDIIS optimizer.
 FormGI is forming the generalized inverse of G from B-inverse, IUseBI=4.
 Internal  Forces:  Max     0.005043966 RMS     0.002129418
 Search for a local minimum.
 Step number  21 out of a maximum of   78
 All quantities printed in internal units (Hartrees-Bohrs-Radians)
 Mixed Optimization -- RFO/linear search
 Update second derivatives using D2CorX and points   20   21
 DE= -5.73D-03 DEPred=-3.98D-03 R= 1.44D+00
 TightC=F SS=  1.41D+00  RLast= 6.56D-01 DXNew= 1.6971D+00 1.9669D+00
 Trust test= 1.44D+00 RLast= 6.56D-01 DXMaxT set to 1.70D+00
 ITU=  1  1  1  0  0  1  0 -1  0  0  0  0 -1  0  1  0  0  0  0  1
 ITU=  0
 Use linear search instead of GDIIS.
     Eigenvalues ---   -0.39402   0.00012   0.00146   0.00227   0.00480
     Eigenvalues ---    0.00631   0.01181   0.01627   0.02237   0.02860
     Eigenvalues ---    0.02946   0.03688   0.03913   0.04884   0.05823
     Eigenvalues ---    0.06724   0.07419   0.08578   0.09563   0.09928
     Eigenvalues ---    0.10256   0.10845   0.11805   0.12792   0.13382
     Eigenvalues ---    0.14220   0.14671   0.15506   0.16030   0.17116
     Eigenvalues ---    0.17887   0.18169   0.21221   0.22033   0.27685
     Eigenvalues ---    0.47699
 RFO step:  Lambda=-3.94154722D-01 EMin=-3.94021204D-01
 I=     1 Eig=   -3.94D-01 Dot1= -4.35D-03
 I=     1 Stepn= -6.00D-01 RXN=   6.00D-01 EDone=F
 Mixed    1 eigenvectors in step.  Raw Step.Grad=  4.35D-03.
 RFO eigenvector is Hessian eigenvector with negative curvature.
 Taking step of  6.00D-01 in eigenvector direction(s).  Step.Grad= -7.12D-04.
 Skip linear search -- no minimum in search direction.
 Iteration  1 RMS(Cart)=  0.26005192 RMS(Int)=  0.03880497
 Iteration  2 RMS(Cart)=  0.24300409 RMS(Int)=  0.01582445
 Iteration  3 RMS(Cart)=  0.01817352 RMS(Int)=  0.00226652
 Iteration  4 RMS(Cart)=  0.00011713 RMS(Int)=  0.00226595
 Iteration  5 RMS(Cart)=  0.00000028 RMS(Int)=  0.00226595
 Variable       Old X    -DE/DX   Delta X   Delta X   Delta X     New X
                                 (Linear)    (Quad)   (Total)
    R1        5.43956   0.00033   0.00000  -0.01981  -0.01981   5.41975
    R2        5.34726   0.00083   0.00000   0.01639   0.01639   5.36365
    R3        5.19794  -0.00223   0.00000  -0.00870  -0.00870   5.18924
    R4        4.48005   0.00016   0.00000   0.00673   0.00681   4.48686
    R5        4.04878   0.00270   0.00000   0.00924   0.00940   4.05818
    R6        4.54040  -0.00259   0.00000  -0.07923  -0.07923   4.46116
    R7        4.49586  -0.00236   0.00000  -0.07514  -0.07533   4.42053
    R8        4.09495   0.00374   0.00000   0.01489   0.01479   4.10974
    R9        5.42817  -0.00190   0.00000  -0.02424  -0.02424   5.40394
   R10        5.24274  -0.00080   0.00000  -0.12119  -0.12134   5.12140
   R11        5.67634  -0.00311   0.00000  -0.02183  -0.02190   5.65443
   R12        5.12938  -0.00504   0.00000  -0.02450  -0.02450   5.10488
   R13        4.55137  -0.00187   0.00000  -0.05496  -0.05483   4.49654
   R14        4.52715  -0.00057   0.00000   0.07079   0.07073   4.59789
   R15        4.70908  -0.00086   0.00000  -0.03393  -0.03369   4.67538
    A1        1.48204   0.00263   0.00000   0.19847   0.19847   1.68051
    A2        2.08805   0.00065   0.00000  -0.11066  -0.10992   1.97813
    A3        1.24074   0.00164   0.00000   0.11742   0.12269   1.36342
    A4        1.82594  -0.00320   0.00000  -0.23281  -0.23395   1.59199
    A5        1.71790   0.00132   0.00000  -0.00525   0.00416   1.72206
    A6        2.10095  -0.00185   0.00000   0.02570   0.02418   2.12513
    A7        1.55943  -0.00077   0.00000   0.04156   0.04157   1.60100
    A8        2.03360   0.00092   0.00000   0.01119   0.00971   2.04331
    A9        1.65773  -0.00493   0.00000  -0.21793  -0.21696   1.44076
   A10        1.93095  -0.00327   0.00000   0.05417   0.05561   1.98656
   A11        2.11098  -0.00371   0.00000  -0.08775  -0.08765   2.02333
   A12        1.50177   0.00227   0.00000   0.00886   0.00880   1.51057
   A13        2.12796  -0.00191   0.00000   0.12403   0.12444   2.25240
   A14        1.48797  -0.00049   0.00000   0.12738   0.12701   1.61498
   A15        1.46948  -0.00266   0.00000   0.00735   0.00678   1.47627
   A16        1.76491  -0.00185   0.00000   0.04140   0.04001   1.80492
   A17        1.84559  -0.00028   0.00000  -0.06018  -0.06004   1.78555
   A18        2.00133   0.00076   0.00000  -0.00386  -0.00483   1.99649
   A19        1.35943  -0.00196   0.00000   0.00376   0.00357   1.36300
   A20        1.56348  -0.00185   0.00000   0.03042   0.02896   1.59244
   A21        2.04494   0.00143   0.00000  -0.06320  -0.06310   1.98184
   A22        1.87895   0.00274   0.00000  -0.03230  -0.03216   1.84679
    D1       -1.76530  -0.00081   0.00000   0.05993   0.05068  -1.71463
    D2        2.87626  -0.00367   0.00000  -0.03789  -0.02863   2.84763
    D3        2.01573  -0.00397   0.00000  -0.15498  -0.15608   1.85965
    D4        0.35345   0.00189   0.00000   0.06751   0.06603   0.41947
    D5       -0.12961   0.00006   0.00000  -0.04649  -0.04680  -0.17641
    D6       -2.31534  -0.00085   0.00000   0.04343   0.04041  -2.27493
    D7       -0.28093  -0.00015   0.00000   0.05175   0.04946  -0.23147
    D8        2.70169  -0.00261   0.00000  -0.05997  -0.05768   2.64400
    D9       -1.54708  -0.00191   0.00000  -0.05165  -0.04863  -1.59572
   D10       -0.62361  -0.00063   0.00000  -0.06484  -0.06721  -0.69082
   D11       -2.22514   0.00261   0.00000  -0.00326  -0.00383  -2.22897
   D12       -0.85871   0.00103   0.00000   0.02967   0.02868  -0.83003
   D13        0.60148  -0.00112   0.00000   0.00709   0.00595   0.60743
   D14       -2.63025  -0.00438   0.00000  -0.07804  -0.07747  -2.70772
   D15        1.87772  -0.00285   0.00000  -0.10369  -0.10417   1.77355
   D16        1.52962  -0.00080   0.00000   0.00495   0.00581   1.53543
   D17       -0.24559   0.00074   0.00000  -0.02070  -0.02089  -0.26648
   D18        0.25368   0.00280   0.00000  -0.02527  -0.02488   0.22880
   D19       -1.71016   0.00239   0.00000  -0.02900  -0.02810  -1.73826
   D20        2.20397  -0.00027   0.00000   0.02953   0.02972   2.23369
   D21        0.24013  -0.00067   0.00000   0.02580   0.02650   0.26664
   D22        2.03004   0.00074   0.00000  -0.03244  -0.03230   1.99774
   D23        0.11535  -0.00163   0.00000  -0.00107  -0.00020   0.11515
   D24       -1.75599  -0.00204   0.00000   0.08614   0.08683  -1.66916
   D25        0.31185  -0.00073   0.00000   0.02459   0.02489   0.33674
   D26        3.06133  -0.00121   0.00000  -0.04106  -0.04110   3.02023
   D27       -1.15401   0.00010   0.00000  -0.10261  -0.10304  -1.25705
   D28       -0.34552   0.00169   0.00000   0.03990   0.04062  -0.30489
   D29       -2.07165   0.00176   0.00000   0.04741   0.04743  -2.02422
   D30        1.43363   0.00045   0.00000  -0.02466  -0.02369   1.40994
   D31       -0.29250   0.00052   0.00000  -0.01715  -0.01689  -0.30939
         Item               Value     Threshold  Converged?
 Maximum Force            0.005044     0.000450     NO 
 RMS     Force            0.002129     0.000300     NO 
 Maximum Displacement     2.230577     0.001800     NO 
 RMS     Displacement     0.497158     0.001200     NO 
 Predicted change in Energy=-7.493909D-02
 GradGradGradGradGradGradGradGradGradGradGradGradGradGradGradGradGradGrad

                          Input orientation:                          
 ---------------------------------------------------------------------
 Center     Atomic      Atomic             Coordinates (Angstroms)
 Number     Number       Type             X           Y           Z
 ---------------------------------------------------------------------
      1         50           0        3.341754    0.335809   -0.516161
      2         53           0        4.604779   -2.515481    1.115460
      3         53           0        5.301833    2.281682    0.256580
      4         15           0       -0.378535   -0.697853    3.186333
      5         15           0        2.839976   -0.654198    2.096148
      6         15           0        1.179549   -0.318632   -0.500656
      7         15           0        0.827664   -1.661255    1.382321
      8         50           0       -2.772537   -0.754619   -1.305254
      9         53           0       -4.802816    2.481045   -2.140377
     10         53           0       -2.533478   -3.229988    0.106464
     11         15           0       -1.661988    0.915908    2.586118
     12         15           0       -4.026445    1.191959    0.103058
     13         15           0       -0.360953    1.016079   -1.258988
     14         15           0       -1.778859    2.038926    0.491592
 ---------------------------------------------------------------------
                    Distance matrix (angstroms):
                    1          2          3          4          5
     1  Sn   0.000000
     2  I    3.519556   0.000000
     3  I    2.868007   4.923041   0.000000
     4  P    5.349530   5.694357   7.051784   0.000000
     5  P    2.838319   2.746025   4.250193   3.398415   0.000000
     6  P    2.259129   4.378376   4.932369   4.020612   3.100486
     7  P    3.730033   3.881690   6.068957   2.374345   2.360744
     8  Sn   6.260691   7.961488   8.766636   5.090071   6.563530
     9  I    8.577537  11.138608  10.386966   7.619284   9.283866
    10  I    6.900791   7.244536   9.580873   4.532227   6.282320
    11  P    5.915918   7.294493   7.469062   2.147495   4.793014
    12  P    7.443573   9.448179   9.392967   5.136655   7.384338
    13  P    3.837265   6.539757   5.997153   4.764321   4.928764
    14  P    5.489704   7.866554   7.088748   4.088092   5.582218
                    6          7          8          9         10
     6  P    0.000000
     7  P    2.339244   0.000000
     8  Sn   4.056655   4.583285   0.000000
     9  I    6.805554   7.827539   3.910113   0.000000
    10  I    4.757221   3.922500   2.859641   6.543247   0.000000
    11  P    4.373397   3.780114   4.377985   5.886782   4.908832
    12  P    5.454240   5.774056   2.710128   2.701388   4.667180
    13  P    2.174781   3.944293   2.992198   4.759529   4.961190
    14  P    3.910859   4.612884   3.466979   4.033242   5.336593
                   11         12         13         14
    11  P    0.000000
    12  P    3.439832   0.000000
    13  P    4.060489   3.914324   0.000000
    14  P    2.379468   2.433096   2.474106   0.000000
 Stoichiometry    I4P8Sn2
 Framework group  C1[X(I4P8Sn2)]
 Deg. of freedom    36
 Full point group                 C1      NOp   1
 Largest Abelian subgroup         C1      NOp   1
 Largest concise Abelian subgroup C1      NOp   1
                         Standard orientation:                         
 ---------------------------------------------------------------------
 Center     Atomic      Atomic             Coordinates (Angstroms)
 Number     Number       Type             X           Y           Z
 ---------------------------------------------------------------------
      1         50           0       -2.880110   -0.947340   -0.852196
      2         53           0       -4.632698    2.071515   -0.402500
      3         53           0       -4.814791   -2.818292    0.138768
      4         15           0       -0.040030    1.559735    2.924839
      5         15           0       -2.970822    0.804643    1.379032
      6         15           0       -0.813489   -0.051862   -0.676528
      7         15           0       -0.931857    1.807246    0.738312
      8         50           0        3.179967    0.623957   -0.904621
      9         53           0        5.553038   -2.436008   -0.362276
     10         53           0        2.498038    3.350259   -0.375664
     11         15           0        1.444540    0.014674    3.068265
     12         15           0        4.264022   -0.664965    1.218654
     13         15           0        0.934308   -1.345176   -0.723573
     14         15           0        2.047799   -1.638096    1.466298
 ---------------------------------------------------------------------
 Rotational constants (GHZ):      0.0963748      0.0344758      0.0282695
 Standard basis: SDD (6D, 10F)
 There are   204 symmetry adapted cartesian basis functions of A   symmetry.
 There are   204 symmetry adapted basis functions of A   symmetry.
   204 basis functions,   396 primitive gaussians,   204 cartesian basis functions
    78 alpha electrons       78 beta electrons
       nuclear repulsion energy      1466.6167165312 Hartrees.


 Warning!  P  atom    6 may be hypervalent but has no d functions.


 NAtoms=   14 NActive=   14 NUniq=   14 SFac= 1.00D+00 NAtFMM=   60 NAOKFM=F Big=F
 Integral buffers will be    131072 words long.
 Raffenetti 2 integral format.
 Two-electron integral symmetry is turned on.
 One-electron integrals computed using PRISM.
   1 Symmetry operations used in ECPInt.
 ECPInt:  NShTT=    5886 NPrTT=   22774 LenC2=    5042 LenP2D=   13009.
 LDataN:  DoStor=T MaxTD1= 5 Len=  102
 NBasis=   204 RedAO= T EigKep=  1.09D-02  NBF=   204
 NBsUse=   204 1.00D-06 EigRej= -1.00D+00 NBFU=   204
 Defaulting to unpruned grid for atomic number  50.
 Defaulting to unpruned grid for atomic number  53.
 Defaulting to unpruned grid for atomic number  53.
 Defaulting to unpruned grid for atomic number  50.
 Initial guess from the checkpoint file:  "\\nas.ads.mwn.de\tuch\ac5\AK_Nilges\Markus\Gaussian\SnI2_P4\SNI2_P4dimeropen3.chk"
 B after Tr=     0.000000    0.000000    0.000000
         Rot=    0.998883    0.033897   -0.002295   -0.032844 Ang=   5.42 deg.
 ExpMin= 3.26D-02 ExpMax= 3.06D+04 ExpMxC= 4.68D+03 IAcc=3 IRadAn=         5 AccDes= 0.00D+00
 Harris functional with IExCor= 1009 and IRadAn=       5 diagonalized for initial guess.
 HarFok:  IExCor= 1009 AccDes= 0.00D+00 IRadAn=         5 IDoV= 1 UseB2=F ITyADJ=14
 ICtDFT=  3500011 ScaDFX=  1.000000  1.000000  1.000000  1.000000
 Defaulting to unpruned grid for atomic number  50.
 Defaulting to unpruned grid for atomic number  50.
 Defaulting to unpruned grid for atomic number  50.
 Defaulting to unpruned grid for atomic number  50.
 Defaulting to unpruned grid for atomic number  50.
 Defaulting to unpruned grid for atomic number  50.
 Defaulting to unpruned grid for atomic number  50.
 Defaulting to unpruned grid for atomic number  50.
 FoFCou: FMM=F IPFlag=           0 FMFlag=      100000 FMFlg1=           0
         NFxFlg=           0 DoJE=T BraDBF=F KetDBF=T FulRan=T
         wScrn=  0.000000 ICntrl=     500 IOpCl=  0 I1Cent=   200000004 NGrid=           0
         NMat0=    1 NMatS0=      1 NMatT0=    0 NMatD0=    1 NMtDS0=    0 NMtDT0=    0
 Petite list used in FoFCou.
 Requested convergence on RMS density matrix=1.00D-08 within 128 cycles.
 Requested convergence on MAX density matrix=1.00D-06.
 Requested convergence on             energy=1.00D-06.
 No special actions if energy rises.
 Defaulting to unpruned grid for atomic number  50.
 Defaulting to unpruned grid for atomic number  50.
 Defaulting to unpruned grid for atomic number  50.
 Defaulting to unpruned grid for atomic number  50.
 Defaulting to unpruned grid for atomic number  50.
 Defaulting to unpruned grid for atomic number  50.
 Defaulting to unpruned grid for atomic number  50.
 Defaulting to unpruned grid for atomic number  50.
 EnCoef did     3 forward-backward iterations
 EnCoef did     6 forward-backward iterations
 EnCoef did     4 forward-backward iterations
 EnCoef did     3 forward-backward iterations
 EnCoef did     5 forward-backward iterations
 EnCoef did     2 forward-backward iterations
 Restarting incremental Fock formation.
 SCF Done:  E(RPBE-PBE) =  -2781.91239346     A.U. after   24 cycles
            NFock= 24  Conv=0.63D-08     -V/T= 2.0162
   1 Symmetry operations used in ECPInt.
 ECPInt:  NShTT=    5886 NPrTT=   22774 LenC2=    5042 LenP2D=   13009.
 LDataN:  DoStor=T MaxTD1= 6 Len=  172
 Calling FoFJK, ICntrl=      2527 FMM=F ISym2X=0 I1Cent= 0 IOpClX= 0 NMat=1 NMatS=1 NMatT=0.
 Defaulting to unpruned grid for atomic number  50.
 Defaulting to unpruned grid for atomic number  50.
 Defaulting to unpruned grid for atomic number  50.
 Defaulting to unpruned grid for atomic number  50.
 Defaulting to unpruned grid for atomic number  50.
 Defaulting to unpruned grid for atomic number  50.
 Defaulting to unpruned grid for atomic number  50.
 Defaulting to unpruned grid for atomic number  50.
 ***** Axes restored to original set *****
 -------------------------------------------------------------------
 Center     Atomic                   Forces (Hartrees/Bohr)
 Number     Number              X              Y              Z
 -------------------------------------------------------------------
      1       50           0.113373143    0.026274112   -0.011953919
      2       53          -0.004163927    0.003800642    0.002718986
      3       53           0.003644454    0.008692700    0.006303341
      4       15           0.002435001   -0.000747469   -0.005157295
      5       15           0.015554451    0.001117182    0.003318475
      6       15          -0.110248501   -0.040436808    0.004159798
      7       15          -0.010577343   -0.011389858    0.002050615
      8       50           0.008236342   -0.000150800   -0.011078966
      9       53           0.004203308   -0.003338115    0.004811821
     10       53           0.000249219    0.002550195    0.002230207
     11       15          -0.006877836    0.006777643    0.010129010
     12       15          -0.003040649    0.006393755    0.004905338
     13       15          -0.013133900    0.006041477   -0.009698408
     14       15           0.000346239   -0.005584656   -0.002739004
 -------------------------------------------------------------------
 Cartesian Forces:  Max     0.113373143 RMS     0.026304409

 GradGradGradGradGradGradGradGradGradGradGradGradGradGradGradGradGradGrad
 Berny optimization.
 Using GEDIIS/GDIIS optimizer.
 FormGI is forming the generalized inverse of G from B-inverse, IUseBI=4.
 Internal  Forces:  Max     0.595346832 RMS     0.088223652
 Search for a local minimum.
 Step number  22 out of a maximum of   78
 All quantities printed in internal units (Hartrees-Bohrs-Radians)
 Mixed Optimization -- RFO/linear search
 Update second derivatives using D2CorX and points   22   21
 ITU=  0  1  1  1  0  0  1  0 -1  0  0  0  0 -1  0  1  0  0  0  0
 ITU=  1  0
 Use linear search instead of GDIIS.
 Energy rises -- skip Quadratic/GDIIS search.
 Quartic linear search produced a step of -0.79660.
 Iteration  1 RMS(Cart)=  0.26437195 RMS(Int)=  0.02734935
 Iteration  2 RMS(Cart)=  0.14535272 RMS(Int)=  0.00661775
 Iteration  3 RMS(Cart)=  0.00792068 RMS(Int)=  0.00036201
 Iteration  4 RMS(Cart)=  0.00002759 RMS(Int)=  0.00036180
 Iteration  5 RMS(Cart)=  0.00000000 RMS(Int)=  0.00036180
 Variable       Old X    -DE/DX   Delta X   Delta X   Delta X     New X
                                 (Linear)    (Quad)   (Total)
    R1        5.41975   0.01008   0.01578   0.00000   0.01578   5.43553
    R2        5.36365   0.03810  -0.01305   0.00000  -0.01305   5.35059
    R3        5.18924  -0.00623   0.00693   0.00000   0.00693   5.19617
    R4        4.48686   0.00690  -0.00543   0.00000  -0.00544   4.48142
    R5        4.05818   0.00591  -0.00749   0.00000  -0.00752   4.05066
    R6        4.46116   0.12659   0.06312   0.00000   0.06312   4.52428
    R7        4.42053  -0.02862   0.06001   0.00000   0.06003   4.48057
    R8        4.10974   0.00866  -0.01178   0.00000  -0.01176   4.09798
    R9        5.40394  -0.00108   0.01931   0.00000   0.01931   5.42325
   R10        5.12140   0.00772   0.09666   0.00000   0.09669   5.21809
   R11        5.65443  -0.00856   0.01745   0.00000   0.01746   5.67189
   R12        5.10488  -0.00680   0.01952   0.00000   0.01952   5.12440
   R13        4.49654  -0.00032   0.04368   0.00000   0.04366   4.54020
   R14        4.59789  -0.00283  -0.05634   0.00000  -0.05634   4.54155
   R15        4.67538  -0.00462   0.02684   0.00000   0.02680   4.70218
    A1        1.68051  -0.01755  -0.15811   0.00000  -0.15811   1.52240
    A2        1.97813   0.02999   0.08756   0.00000   0.08745   2.06558
    A3        1.36342  -0.08302  -0.09773   0.00000  -0.09871   1.26472
    A4        1.59199   0.59535   0.18637   0.00000   0.18672   1.77871
    A5        1.72206   0.04887  -0.00331   0.00000  -0.00493   1.71714
    A6        2.12513   0.04271  -0.01926   0.00000  -0.01902   2.10611
    A7        1.60100  -0.08898  -0.03312   0.00000  -0.03311   1.56790
    A8        2.04331  -0.02564  -0.00774   0.00000  -0.00750   2.03582
    A9        1.44076   0.27806   0.17284   0.00000   0.17268   1.61344
   A10        1.98656  -0.00938  -0.04430   0.00000  -0.04453   1.94203
   A11        2.02333  -0.00130   0.06982   0.00000   0.06980   2.09313
   A12        1.51057  -0.00167  -0.00701   0.00000  -0.00700   1.50358
   A13        2.25240  -0.00491  -0.09913   0.00000  -0.09921   2.15320
   A14        1.61498  -0.00275  -0.10118   0.00000  -0.10112   1.51386
   A15        1.47627   0.00013  -0.00540   0.00000  -0.00532   1.47095
   A16        1.80492  -0.00330  -0.03187   0.00000  -0.03164   1.77327
   A17        1.78555   0.00660   0.04783   0.00000   0.04781   1.83336
   A18        1.99649  -0.01402   0.00385   0.00000   0.00401   2.00051
   A19        1.36300   0.00325  -0.00285   0.00000  -0.00282   1.36018
   A20        1.59244  -0.00605  -0.02307   0.00000  -0.02284   1.56960
   A21        1.98184  -0.00243   0.05027   0.00000   0.05026   2.03209
   A22        1.84679  -0.00064   0.02562   0.00000   0.02560   1.87239
    D1       -1.71463  -0.04785  -0.04037   0.00000  -0.03897  -1.75360
    D2        2.84763   0.02612   0.02281   0.00000   0.02141   2.86904
    D3        1.85965   0.18271   0.12434   0.00000   0.12451   1.98416
    D4        0.41947  -0.08515  -0.05260   0.00000  -0.05237   0.36710
    D5       -0.17641   0.05104   0.03728   0.00000   0.03735  -0.13906
    D6       -2.27493  -0.02519  -0.03219   0.00000  -0.03178  -2.30672
    D7       -0.23147  -0.04853  -0.03940   0.00000  -0.03911  -0.27058
    D8        2.64400  -0.03078   0.04595   0.00000   0.04566   2.68966
    D9       -1.59572  -0.05412   0.03874   0.00000   0.03833  -1.55738
   D10       -0.69082   0.05667   0.05354   0.00000   0.05393  -0.63688
   D11       -2.22897   0.01028   0.00305   0.00000   0.00313  -2.22584
   D12       -0.83003   0.00222  -0.02285   0.00000  -0.02269  -0.85272
   D13        0.60743   0.00642  -0.00474   0.00000  -0.00456   0.60287
   D14       -2.70772  -0.00508   0.06171   0.00000   0.06162  -2.64610
   D15        1.77355  -0.00200   0.08298   0.00000   0.08306   1.85661
   D16        1.53543  -0.00140  -0.00462   0.00000  -0.00477   1.53066
   D17       -0.26648   0.00168   0.01664   0.00000   0.01668  -0.24981
   D18        0.22880  -0.00507   0.01982   0.00000   0.01976   0.24856
   D19       -1.73826   0.00984   0.02238   0.00000   0.02224  -1.71602
   D20        2.23369  -0.01667  -0.02368   0.00000  -0.02371   2.20998
   D21        0.26664  -0.00176  -0.02111   0.00000  -0.02123   0.24541
   D22        1.99774  -0.00672   0.02573   0.00000   0.02571   2.02345
   D23        0.11515  -0.00281   0.00016   0.00000   0.00001   0.11516
[truncated: 682,109 more chars]
