# Supplementary material for: Formation Mechanisms for Phosphorene and SnIP
Source: Angew Chem Int Ed Engl. 2021 Feb 15;60(12):6816–23. doi: 10.1002/anie.202016257 (PMC7986658; doi:10.1002/anie.202016257)
Supplement: Supplementary file 2 — Supplementary [file ANIE-60-6816-s001.zip › XI_873K.LOG]

 Entering Link 1 = C:\G09\G09W\l1.exe PID=     12812.
  
 Copyright (c) 1988,1990,1992,1993,1995,1998,2003,2009,2015,
            Gaussian, Inc.  All Rights Reserved.
  
 This is part of the Gaussian(R) 09 program.  It is based on
 the Gaussian(R) 03 system (copyright 2003, Gaussian, Inc.),
 the Gaussian(R) 98 system (copyright 1998, Gaussian, Inc.),
 the Gaussian(R) 94 system (copyright 1995, Gaussian, Inc.),
 the Gaussian 92(TM) system (copyright 1992, Gaussian, Inc.),
 the Gaussian 90(TM) system (copyright 1990, Gaussian, Inc.),
 the Gaussian 88(TM) system (copyright 1988, Gaussian, Inc.),
 the Gaussian 86(TM) system (copyright 1986, Carnegie Mellon
 University), and the Gaussian 82(TM) system (copyright 1983,
 Carnegie Mellon University). Gaussian is a federally registered
 trademark of Gaussian, Inc.
  
 This software contains proprietary and confidential information,
 including trade secrets, belonging to Gaussian, Inc.
  
 This software is provided under written license and may be
 used, copied, transmitted, or stored only in accord with that
 written license.
  
 The following legend is applicable only to US Government
 contracts under FAR:
  
                    RESTRICTED RIGHTS LEGEND
  
 Use, reproduction and disclosure by the US Government is
 subject to restrictions as set forth in subparagraphs (a)
 and (c) of the Commercial Computer Software - Restricted
 Rights clause in FAR 52.227-19.
  
 Gaussian, Inc.
 340 Quinnipiac St., Bldg. 40, Wallingford CT 06492
  
  
 ---------------------------------------------------------------
 Warning -- This program may not be used in any manner that
 competes with the business of Gaussian, Inc. or will provide
 assistance to any competitor of Gaussian, Inc.  The licensee
 of this program is prohibited from giving any competitor of
 Gaussian, Inc. access to this program.  By using this program,
 the user acknowledges that Gaussian, Inc. is engaged in the
 business of creating and licensing software in the field of
 computational chemistry and represents and warrants to the
 licensee that it is not a competitor of Gaussian, Inc. and that
 it will not use this program in any manner prohibited above.
 ---------------------------------------------------------------
  

 Cite this work as:
 Gaussian 09, Revision E.01,
 M. J. Frisch, G. W. Trucks, H. B. Schlegel, G. E. Scuseria, 
 M. A. Robb, J. R. Cheeseman, G. Scalmani, V. Barone, B. Mennucci, 
 G. A. Petersson, H. Nakatsuji, M. Caricato, X. Li, H. P. Hratchian, 
 A. F. Izmaylov, J. Bloino, G. Zheng, J. L. Sonnenberg, M. Hada, 
 M. Ehara, K. Toyota, R. Fukuda, J. Hasegawa, M. Ishida, T. Nakajima, 
 Y. Honda, O. Kitao, H. Nakai, T. Vreven, J. A. Montgomery, Jr., 
 J. E. Peralta, F. Ogliaro, M. Bearpark, J. J. Heyd, E. Brothers, 
 K. N. Kudin, V. N. Staroverov, T. Keith, R. Kobayashi, J. Normand, 
 K. Raghavachari, A. Rendell, J. C. Burant, S. S. Iyengar, J. Tomasi, 
 M. Cossi, N. Rega, J. M. Millam, M. Klene, J. E. Knox, J. B. Cross, 
 V. Bakken, C. Adamo, J. Jaramillo, R. Gomperts, R. E. Stratmann, 
 O. Yazyev, A. J. Austin, R. Cammi, C. Pomelli, J. W. Ochterski, 
 R. L. Martin, K. Morokuma, V. G. Zakrzewski, G. A. Voth, 
 P. Salvador, J. J. Dannenberg, S. Dapprich, A. D. Daniels, 
 O. Farkas, J. B. Foresman, J. V. Ortiz, J. Cioslowski, 
 and D. J. Fox, Gaussian, Inc., Wallingford CT, 2013.
 
 ******************************************
 Gaussian 09:  EM64W-G09RevE.01 30-Nov-2015
                18-Aug-2020 
 ******************************************
 %nprocshared=4
 Will use up to    4 processors via shared memory.
 %chk=\\Nas.ads.mwn.de\tuch\ac5\AK_Nilges\Markus\Gaussian\SnIP\Publikation\Pblack
 \final\Temp+Druck\873K50atm\SNI2_P4DIMEROPEN3873K.chk
 ---------------------------------------------------------------
 # freq pbepbe/sdd geom=connectivity pressure=50 temperature=873
 ---------------------------------------------------------------
 1/10=4,30=1,38=1,57=2,112=873000,113=50000/1,3;
 2/12=2,17=6,18=5,40=1/2;
 3/5=17,6=7,11=2,16=1,25=1,30=1,71=2,74=1009,140=1/1,2,3;
 4//1;
 5/5=2,38=5,98=1/2;
 8/6=4,10=90,11=11/1;
 11/6=1,8=1,9=11,15=111,16=1/1,2,10;
 10/6=1/2;
 6/7=2,8=2,9=2,10=2,18=1,28=1/1;
 7/8=1,10=1,25=1/1,2,3,16;
 1/10=4,30=1/3;
 99//99;
 -------------------
 Title Card Required
 -------------------
 Symbolic Z-matrix:
 Charge =  0 Multiplicity = 1
 Sn                   -2.67682  -1.94882  -1.36446 
 I                    -5.51884   1.30804   0.66687 
 I                    -1.30636  -3.3271    0.72994 
 P                    -1.60674   2.13982   1.11179 
 P                    -3.08036   0.49993   0.14614 
 P                    -0.79311  -0.02686  -2.13783 
 P                    -1.84691   1.99066  -1.3222 
 Sn                    3.24756   1.23816  -1.2493 
 I                     4.6199   -2.16838   0.54739 
 I                     1.94555   3.4547    0.23161 
 P                     0.41635   1.38067   2.06875 
 P                     3.52782   0.12584   1.30235 
 P                     1.19445  -0.65062  -1.26235 
 P                     1.20381  -0.50157   1.11806 
 

 GradGradGradGradGradGradGradGradGradGradGradGradGradGradGradGradGradGrad
 Berny optimization.
 Initialization pass.
 Trust Radius=3.00D-01 FncErr=1.00D-07 GrdErr=1.00D-07
 Number of steps in this run=      2 maximum allowed number of steps=      2.
 GradGradGradGradGradGradGradGradGradGradGradGradGradGradGradGradGradGrad

                          Input orientation:                          
 ---------------------------------------------------------------------
 Center     Atomic      Atomic             Coordinates (Angstroms)
 Number     Number       Type             X           Y           Z
 ---------------------------------------------------------------------
      1         50           0       -2.676822   -1.948821   -1.364462
      2         53           0       -5.518841    1.308036    0.666874
      3         53           0       -1.306361   -3.327100    0.729936
      4         15           0       -1.606739    2.139822    1.111785
      5         15           0       -3.080358    0.499932    0.146139
      6         15           0       -0.793107   -0.026855   -2.137832
      7         15           0       -1.846911    1.990664   -1.322198
      8         50           0        3.247564    1.238162   -1.249302
      9         53           0        4.619900   -2.168384    0.547391
     10         53           0        1.945549    3.454703    0.231605
     11         15           0        0.416353    1.380671    2.068748
     12         15           0        3.527824    0.125842    1.302350
     13         15           0        1.194452   -0.650618   -1.262345
     14         15           0        1.203808   -0.501565    1.118055
 ---------------------------------------------------------------------
                    Distance matrix (angstroms):
                    1          2          3          4          5
     1  Sn   0.000000
     2  I    4.776036   0.000000
     3  I    2.857327   6.263661   0.000000
     4  P    4.898355   4.024221   5.488467   0.000000
     5  P    2.905365   2.621144   4.258410   2.406920   0.000000
     6  P    2.800078   5.655163   4.402174   3.989548   3.274988
     7  P    4.026174   4.231484   5.725562   2.450348   2.428927
     8  Sn   6.728185   8.973654   6.745164   5.472840   6.521874
     9  I    7.546227  10.718854   6.041235   7.592774   8.159344
    10  I    7.287785   7.779123   7.537646   3.888750   5.830756
    11  P    5.695628   6.098939   5.188764   2.363258   4.086455
    12  P    7.064966   9.145685   5.968233   5.518711   6.718991
    13  P    4.084424   7.254413   4.169749   4.611911   4.645599
    14  P    4.828740   6.976549   3.799373   3.856960   4.505740
                    6          7          8          9         10
     6  P    0.000000
     7  P    2.417880   0.000000
     8  Sn   4.326289   5.150267   0.000000
     9  I    6.410711   7.912818   4.088517   0.000000
    10  I    5.023516   4.352065   2.966712   6.234660   0.000000
    11  P    4.597743   4.122253   4.364117   5.707900   3.164671
    12  P    5.525270   6.265269   2.797629   2.650673   3.838151
    13  P    2.259635   4.028628   2.789790   4.160823   4.432798
    14  P    3.848872   4.633889   3.578822   3.843648   4.121654
                   11         12         13         14
    11  P    0.000000
    12  P    3.441397   0.000000
    13  P    3.978411   3.553192   0.000000
    14  P    2.250936   2.414261   2.385080   0.000000
 Stoichiometry    I4P8Sn2
 Framework group  C1[X(I4P8Sn2)]
 Deg. of freedom    36
 Full point group                 C1      NOp   1
 Largest Abelian subgroup         C1      NOp   1
 Largest concise Abelian subgroup C1      NOp   1
                         Standard orientation:                         
 ---------------------------------------------------------------------
 Center     Atomic      Atomic             Coordinates (Angstroms)
 Number     Number       Type             X           Y           Z
 ---------------------------------------------------------------------
      1         50           0       -2.676822    1.948821    1.364462
      2         53           0       -5.518841   -1.308036   -0.666874
      3         53           0       -1.306361    3.327100   -0.729936
      4         15           0       -1.606739   -2.139822   -1.111785
      5         15           0       -3.080358   -0.499932   -0.146139
      6         15           0       -0.793107    0.026855    2.137832
      7         15           0       -1.846911   -1.990664    1.322198
      8         50           0        3.247564   -1.238162    1.249302
      9         53           0        4.619900    2.168384   -0.547391
     10         53           0        1.945549   -3.454703   -0.231605
     11         15           0        0.416353   -1.380671   -2.068748
     12         15           0        3.527824   -0.125842   -1.302350
     13         15           0        1.194452    0.650618    1.262345
     14         15           0        1.203808    0.501565   -1.118055
 ---------------------------------------------------------------------
 Rotational constants (GHZ):      0.0872277      0.0442618      0.0335761
 Standard basis: SDD (6D, 10F)
 There are   204 symmetry adapted cartesian basis functions of A   symmetry.
 There are   204 symmetry adapted basis functions of A   symmetry.
   204 basis functions,   396 primitive gaussians,   204 cartesian basis functions
    78 alpha electrons       78 beta electrons
       nuclear repulsion energy      1522.6073118388 Hartrees.
 NAtoms=   14 NActive=   14 NUniq=   14 SFac= 1.00D+00 NAtFMM=   60 NAOKFM=F Big=F
 Integral buffers will be    131072 words long.
 Raffenetti 2 integral format.
 Two-electron integral symmetry is turned on.
 One-electron integrals computed using PRISM.
   1 Symmetry operations used in ECPInt.
 ECPInt:  NShTT=    5886 NPrTT=   22774 LenC2=    5096 LenP2D=   13239.
 LDataN:  DoStor=T MaxTD1= 5 Len=  102
 NBasis=   204 RedAO= T EigKep=  1.09D-02  NBF=   204
 NBsUse=   204 1.00D-06 EigRej= -1.00D+00 NBFU=   204
 Defaulting to unpruned grid for atomic number  50.
 Defaulting to unpruned grid for atomic number  53.
 Defaulting to unpruned grid for atomic number  50.
 ExpMin= 3.26D-02 ExpMax= 3.06D+04 ExpMxC= 4.68D+03 IAcc=3 IRadAn=         5 AccDes= 0.00D+00
 Harris functional with IExCor= 1009 and IRadAn=       5 diagonalized for initial guess.
 HarFok:  IExCor= 1009 AccDes= 0.00D+00 IRadAn=         5 IDoV= 1 UseB2=F ITyADJ=14
 ICtDFT=  3500011 ScaDFX=  1.000000  1.000000  1.000000  1.000000
 Defaulting to unpruned grid for atomic number  50.
 Defaulting to unpruned grid for atomic number  50.
 Defaulting to unpruned grid for atomic number  50.
 Defaulting to unpruned grid for atomic number  50.
 FoFCou: FMM=F IPFlag=           0 FMFlag=      100000 FMFlg1=           0
         NFxFlg=           0 DoJE=T BraDBF=F KetDBF=T FulRan=T
         wScrn=  0.000000 ICntrl=     500 IOpCl=  0 I1Cent=   200000004 NGrid=           0
         NMat0=    1 NMatS0=      1 NMatT0=    0 NMatD0=    1 NMtDS0=    0 NMtDT0=    0
 Petite list used in FoFCou.
 Requested convergence on RMS density matrix=1.00D-08 within 128 cycles.
 Requested convergence on MAX density matrix=1.00D-06.
 Requested convergence on             energy=1.00D-06.
 No special actions if energy rises.
 Defaulting to unpruned grid for atomic number  50.
 Defaulting to unpruned grid for atomic number  50.
 Defaulting to unpruned grid for atomic number  50.
 Defaulting to unpruned grid for atomic number  50.
 Rare condition: small coef for last iteration:  0.000D+00
 EnCoef did   100 forward-backward iterations
 EnCoef did     2 forward-backward iterations
 EnCoef did     2 forward-backward iterations
 Restarting incremental Fock formation.
 SCF Done:  E(RPBE-PBE) =  -2782.01545985     A.U. after   21 cycles
            NFock= 21  Conv=0.45D-08     -V/T= 2.0164
 Range of M.O.s used for correlation:     1   204
 NBasis=   204 NAE=    78 NBE=    78 NFC=     0 NFV=     0
 NROrb=    204 NOA=    78 NOB=    78 NVA=   126 NVB=   126

 **** Warning!!: The smallest alpha delta epsilon is  0.37548332D-01

   1 Symmetry operations used in ECPInt.
 ECPInt:  NShTT=    5886 NPrTT=   22774 LenC2=    5096 LenP2D=   13239.
 LDataN:  DoStor=T MaxTD1= 6 Len=  172
 Symmetrizing basis deriv contribution to polar:
 IMax=3 JMax=2 DiffMx= 0.00D+00
 G2DrvN: will do    15 centers at a time, making    1 passes.
 Calling FoFCou, ICntrl=  3507 FMM=F I1Cent=   0 AccDes= 0.00D+00.
 Defaulting to unpruned grid for atomic number  50.
 Defaulting to unpruned grid for atomic number  50.
 Defaulting to unpruned grid for atomic number  50.
 Defaulting to unpruned grid for atomic number  50.
 End of G2Drv F.D. properties file   721 does not exist.
 End of G2Drv F.D. properties file   722 does not exist.
 End of G2Drv F.D. properties file   788 does not exist.
          IDoAtm=11111111111111
          Differentiating once with respect to electric field.
                with respect to dipole field.
          Differentiating once with respect to nuclear coordinates.
 Defaulting to unpruned grid for atomic number  50.
 Defaulting to unpruned grid for atomic number  50.
 Defaulting to unpruned grid for atomic number  53.
 Defaulting to unpruned grid for atomic number  50.
 Defaulting to unpruned grid for atomic number  50.
 Defaulting to unpruned grid for atomic number  50.
 Defaulting to unpruned grid for atomic number  50.
          There are    45 degrees of freedom in the 1st order CPHF.  IDoFFX=6 NUNeed=     3.
     43 vectors produced by pass  0 Test12= 2.18D-14 2.22D-09 XBig12= 5.32D+03 2.84D+01.
 AX will form    43 AO Fock derivatives at one time.
     42 vectors produced by pass  1 Test12= 2.18D-14 2.22D-09 XBig12= 4.15D+03 9.87D+00.
     42 vectors produced by pass  2 Test12= 2.18D-14 2.22D-09 XBig12= 5.90D+01 1.17D+00.
     42 vectors produced by pass  3 Test12= 2.18D-14 2.22D-09 XBig12= 2.86D-01 5.72D-02.
     42 vectors produced by pass  4 Test12= 2.18D-14 2.22D-09 XBig12= 5.33D-04 2.37D-03.
     32 vectors produced by pass  5 Test12= 2.18D-14 2.22D-09 XBig12= 5.44D-07 7.31D-05.
      4 vectors produced by pass  6 Test12= 2.18D-14 2.22D-09 XBig12= 1.99D-10 1.32D-06.
      3 vectors produced by pass  7 Test12= 2.18D-14 2.22D-09 XBig12= 6.72D-14 1.97D-08.
 InvSVY:  IOpt=1 It=  1 EMax= 1.28D-13
 Solved reduced A of dimension   250 with    45 vectors.
 Isotropic polarizability for W=    0.000000      480.68 Bohr**3.
 End of Minotr F.D. properties file   721 does not exist.
 End of Minotr F.D. properties file   722 does not exist.
 End of Minotr F.D. properties file   788 does not exist.

 **********************************************************************

            Population analysis using the SCF density.

 **********************************************************************

 Orbital symmetries:
       Occupied  (A) (A) (A) (A) (A) (A) (A) (A) (A) (A) (A) (A)
                 (A) (A) (A) (A) (A) (A) (A) (A) (A) (A) (A) (A)
                 (A) (A) (A) (A) (A) (A) (A) (A) (A) (A) (A) (A)
                 (A) (A) (A) (A) (A) (A) (A) (A) (A) (A) (A) (A)
                 (A) (A) (A) (A) (A) (A) (A) (A) (A) (A) (A) (A)
                 (A) (A) (A) (A) (A) (A) (A) (A) (A) (A) (A) (A)
                 (A) (A) (A) (A) (A) (A)
       Virtual   (A) (A) (A) (A) (A) (A) (A) (A) (A) (A) (A) (A)
                 (A) (A) (A) (A) (A) (A) (A) (A) (A) (A) (A) (A)
                 (A) (A) (A) (A) (A) (A) (A) (A) (A) (A) (A) (A)
                 (A) (A) (A) (A) (A) (A) (A) (A) (A) (A) (A) (A)
                 (A) (A) (A) (A) (A) (A) (A) (A) (A) (A) (A) (A)
                 (A) (A) (A) (A) (A) (A) (A) (A) (A) (A) (A) (A)
                 (A) (A) (A) (A) (A) (A) (A) (A) (A) (A) (A) (A)
                 (A) (A) (A) (A) (A) (A) (A) (A) (A) (A) (A) (A)
                 (A) (A) (A) (A) (A) (A) (A) (A) (A) (A) (A) (A)
                 (A) (A) (A) (A) (A) (A) (A) (A) (A) (A) (A) (A)
                 (A) (A) (A) (A) (A) (A)
 The electronic state is 1-A.
 Alpha  occ. eigenvalues --  -76.44257 -76.42198 -76.41981 -76.41707 -76.41300
 Alpha  occ. eigenvalues --  -76.41104 -76.39551 -76.39534  -6.41663  -6.39630
 Alpha  occ. eigenvalues --   -6.39365  -6.39277  -6.38743  -6.38410  -6.37121
 Alpha  occ. eigenvalues --   -6.37118  -4.63527  -4.63163  -4.63012  -4.61515
 Alpha  occ. eigenvalues --   -4.61121  -4.61097  -4.60973  -4.60925  -4.60879
 Alpha  occ. eigenvalues --   -4.60859  -4.60766  -4.60611  -4.60524  -4.60332
 Alpha  occ. eigenvalues --   -4.60325  -4.60087  -4.60031  -4.59481  -4.58996
 Alpha  occ. eigenvalues --   -4.58967  -4.58727  -4.58656  -4.58367  -4.58252
 Alpha  occ. eigenvalues --   -0.70995  -0.68453  -0.65811  -0.65337  -0.64512
 Alpha  occ. eigenvalues --   -0.64035  -0.63295  -0.58123  -0.55228  -0.54020
 Alpha  occ. eigenvalues --   -0.52247  -0.46783  -0.44642  -0.42060  -0.38692
 Alpha  occ. eigenvalues --   -0.36462  -0.34505  -0.33414  -0.32982  -0.32297
 Alpha  occ. eigenvalues --   -0.31300  -0.30144  -0.29499  -0.28719  -0.27895
 Alpha  occ. eigenvalues --   -0.27302  -0.27190  -0.26426  -0.26181  -0.25797
 Alpha  occ. eigenvalues --   -0.25519  -0.25355  -0.25062  -0.24707  -0.24201
 Alpha  occ. eigenvalues --   -0.23741  -0.22201  -0.21842
 Alpha virt. eigenvalues --   -0.18087  -0.16918  -0.15257  -0.14376  -0.14096
 Alpha virt. eigenvalues --   -0.12974  -0.11757  -0.11144  -0.10404  -0.09819
 Alpha virt. eigenvalues --   -0.09479  -0.08573  -0.08252  -0.06360  -0.06144
 Alpha virt. eigenvalues --   -0.05111  -0.03025   0.00274   0.03300   0.03455
 Alpha virt. eigenvalues --    0.03651   0.03839   0.04308   0.04418   0.04508
 Alpha virt. eigenvalues --    0.04563   0.05131   0.05750   0.05869   0.07085
 Alpha virt. eigenvalues --    0.27233   0.30597   0.31335   0.31642   0.32543
 Alpha virt. eigenvalues --    0.33942   0.35087   0.35286   0.36146   0.36408
 Alpha virt. eigenvalues --    0.38378   0.39256   0.39852   0.40293   0.41435
 Alpha virt. eigenvalues --    0.41633   0.42040   0.42847   0.43114   0.44255
 Alpha virt. eigenvalues --    0.45143   0.45858   0.45996   0.46460   0.46986
 Alpha virt. eigenvalues --    0.47705   0.48842   0.49654   0.50528   0.52377
 Alpha virt. eigenvalues --    0.54981   0.55949   0.57947   0.58175   0.62967
 Alpha virt. eigenvalues --    0.65272   0.67348   0.71341   0.75202   0.76138
 Alpha virt. eigenvalues --    0.77034   0.77801   0.78641   0.79562   0.82055
 Alpha virt. eigenvalues --    0.83623   0.85242   0.87117   0.89135   0.89698
 Alpha virt. eigenvalues --    4.42351   4.45661   4.48816   4.52234   4.53572
 Alpha virt. eigenvalues --    4.54519   4.54883   4.56698   4.59813   4.61620
 Alpha virt. eigenvalues --    4.62714   4.63882   4.64629   4.65101   4.65620
 Alpha virt. eigenvalues --    4.66809   4.67220   4.67651   4.68972   4.71783
 Alpha virt. eigenvalues --    4.73319   4.75192   4.81523   4.86682   6.02398
 Alpha virt. eigenvalues --    6.14065   6.15771   6.19106   6.21823   6.24638
 Alpha virt. eigenvalues --    6.30338   6.33977  11.07843  11.13795  11.34880
 Alpha virt. eigenvalues --   12.10272  13.88876  14.02118 166.38682 166.49090
 Alpha virt. eigenvalues --  166.52094 166.55146 166.57707 166.61074 166.67253
 Alpha virt. eigenvalues --  166.71361
          Condensed to atoms (all electrons):
               1          2          3          4          5          6
     1  Sn   3.282211  -0.008069   0.127829  -0.000271   0.013714   0.080057
     2  I   -0.008069   6.961657  -0.000260  -0.026173   0.081031   0.001257
     3  I    0.127829  -0.000260   7.130267  -0.000708  -0.013234  -0.015701
     4  P   -0.000271  -0.026173  -0.000708  14.863536   0.006459  -0.012336
     5  P    0.013714   0.081031  -0.013234   0.006459  15.144845  -0.038821
     6  P    0.080057   0.001257  -0.015701  -0.012336  -0.038821  15.056893
     7  P   -0.026219  -0.015685  -0.000126   0.060697   0.035572   0.073729
     8  Sn   0.001594   0.000004   0.000765  -0.001308  -0.000012  -0.007296
     9  I   -0.000397   0.000002  -0.000717  -0.000034  -0.000007   0.000135
    10  I    0.000121   0.000072  -0.000160  -0.019995   0.000902  -0.001586
    11  P   -0.000441   0.000529  -0.001332   0.085794  -0.001211  -0.007377
    12  P    0.000027   0.000003   0.000775   0.000782   0.000008   0.002005
    13  P   -0.016756   0.000131  -0.011444  -0.008293   0.001428   0.118054
    14  P   -0.003973   0.000117  -0.008370  -0.008664  -0.001137  -0.021604
               7          8          9         10         11         12
     1  Sn  -0.026219   0.001594  -0.000397   0.000121  -0.000441   0.000027
     2  I   -0.015685   0.000004   0.000002   0.000072   0.000529   0.000003
     3  I   -0.000126   0.000765  -0.000717  -0.000160  -0.001332   0.000775
     4  P    0.060697  -0.001308  -0.000034  -0.019995   0.085794   0.000782
     5  P    0.035572  -0.000012  -0.000007   0.000902  -0.001211   0.000008
     6  P    0.073729  -0.007296   0.000135  -0.001586  -0.007377   0.002005
     7  P   14.832179  -0.002775  -0.000046   0.000413  -0.009122   0.000049
     8  Sn  -0.002775   3.317584  -0.022743   0.080042  -0.018754   0.112205
     9  I   -0.000046  -0.022743   6.977043   0.001111   0.001545   0.117207
    10  I    0.000413   0.080042   0.001111   7.140485   0.006065  -0.011456
    11  P   -0.009122  -0.018754   0.001545   0.006065  14.844610  -0.030105
    12  P    0.000049   0.112205   0.117207  -0.011456  -0.030105  14.919114
    13  P   -0.017308   0.103371   0.000016  -0.005861  -0.025453  -0.048751
    14  P   -0.006725  -0.045257  -0.034442  -0.031083   0.112625   0.074988
              13         14
     1  Sn  -0.016756  -0.003973
     2  I    0.000131   0.000117
     3  I   -0.011444  -0.008370
     4  P   -0.008293  -0.008664
     5  P    0.001428  -0.001137
     6  P    0.118054  -0.021604
     7  P   -0.017308  -0.006725
     8  Sn   0.103371  -0.045257
     9  I    0.000016  -0.034442
    10  I   -0.005861  -0.031083
    11  P   -0.025453   0.112625
    12  P   -0.048751   0.074988
    13  P   14.978931   0.072760
    14  P    0.072760  14.977873
 Mulliken charges:
               1
     1  Sn   0.550575
     2  I    0.005386
     3  I   -0.207582
     4  P    0.060515
     5  P   -0.229537
     6  P   -0.227409
     7  P    0.075368
     8  Sn   0.482580
     9  I   -0.038670
    10  I   -0.159069
    11  P    0.042625
    12  P   -0.136851
    13  P   -0.140826
    14  P   -0.077107
 Sum of Mulliken charges =   0.00000
 Mulliken charges with hydrogens summed into heavy atoms:
               1
     1  Sn   0.550575
     2  I    0.005386
     3  I   -0.207582
     4  P    0.060515
     5  P   -0.229537
     6  P   -0.227409
     7  P    0.075368
     8  Sn   0.482580
     9  I   -0.038670
    10  I   -0.159069
    11  P    0.042625
    12  P   -0.136851
    13  P   -0.140826
    14  P   -0.077107
 APT charges:
               1
     1  Sn   0.804995
     2  I   -0.517005
     3  I   -0.410666
     4  P    0.020648
     5  P    0.453288
     6  P   -0.295091
     7  P   -0.091870
     8  Sn   0.476424
     9  I   -0.309000
    10  I   -0.378611
    11  P    0.122003
    12  P    0.254651
    13  P   -0.084593
    14  P   -0.045172
 Sum of APT charges =   0.00000
 APT charges with hydrogens summed into heavy atoms:
               1
     1  Sn   0.804995
     2  I   -0.517005
     3  I   -0.410666
     4  P    0.020648
     5  P    0.453288
     6  P   -0.295091
     7  P   -0.091870
     8  Sn   0.476424
     9  I   -0.309000
    10  I   -0.378611
    11  P    0.122003
    12  P    0.254651
    13  P   -0.084593
    14  P   -0.045172
 Electronic spatial extent (au):  <R**2>=           6271.0862
 Charge=              0.0000 electrons
 Dipole moment (field-independent basis, Debye):
    X=             -1.2909    Y=             -0.5366    Z=              3.8044  Tot=              4.0531
 Quadrupole moment (field-independent basis, Debye-Ang):
   XX=           -224.1271   YY=           -236.7819   ZZ=           -226.3783
   XY=             -8.9348   XZ=              2.7241   YZ=              4.6341
 Traceless Quadrupole moment (field-independent basis, Debye-Ang):
   XX=              4.9687   YY=             -7.6861   ZZ=              2.7175
   XY=             -8.9348   XZ=              2.7241   YZ=              4.6341
 Octapole moment (field-independent basis, Debye-Ang**2):
  XXX=              8.7625  YYY=            135.8441  ZZZ=             66.9786  XYY=              2.0695
  XXY=             40.3303  XXZ=             70.3496  XZZ=              2.9321  YZZ=             47.1385
  YYZ=             43.2675  XYZ=            -18.4864
 Hexadecapole moment (field-independent basis, Debye-Ang**3):
 XXXX=         -11701.3904 YYYY=          -5662.7607 ZZZZ=          -2244.5122 XXXY=           -403.2637
 XXXZ=            311.3119 YYYX=           -235.7659 YYYZ=             -7.8401 ZZZX=            197.2271
 ZZZY=            -49.9778 XXYY=          -2863.7406 XXZZ=          -2353.7884 YYZZ=          -1265.5695
 XXYZ=             25.8299 YYXZ=             52.6960 ZZXY=           -140.1654
 N-N= 1.522607311839D+03 E-N=-9.632379905936D+03  KE= 2.737162307134D+03
  Exact polarizability: 685.454  35.705 451.660   6.470   7.157 304.922
 Approx polarizability:2062.276 186.0681675.360  63.368 225.3021358.664
   1 Symmetry operations used in ECPInt.
 ECPInt:  NShTT=    5886 NPrTT=   22774 LenC2=    5096 LenP2D=   13239.
 LDataN:  DoStor=T MaxTD1= 7 Len=  274
 Calling FoFJK, ICntrl=    100527 FMM=F ISym2X=0 I1Cent= 0 IOpClX= 0 NMat=1 NMatS=1 NMatT=0.
 Defaulting to unpruned grid for atomic number  50.
 Defaulting to unpruned grid for atomic number  50.
 Defaulting to unpruned grid for atomic number  50.
 Defaulting to unpruned grid for atomic number  50.
 Full mass-weighted force constant matrix:
 Low frequencies ---   -2.9766   -1.6543    0.0003    0.0011    0.0013    1.9818
 Low frequencies ---   10.9418   16.9688   21.7742
 Diagonal vibrational polarizability:
      113.4708485     151.8247084      37.9019072
 Harmonic frequencies (cm**-1), IR intensities (KM/Mole), Raman scattering
 activities (A**4/AMU), depolarization ratios for plane and unpolarized
 incident light, reduced masses (AMU), force constants (mDyne/A),
 and normal coordinates:
                      1                      2                      3
                      A                      A                      A
 Frequencies --     10.9372                16.9645                21.7712
 Red. masses --     89.7555                91.0534                97.3806
 Frc consts  --      0.0063                 0.0154                 0.0272
 IR Inten    --      0.2282                 0.1988                 0.1522
  Atom  AN      X      Y      Z        X      Y      Z        X      Y      Z
     1  50    -0.10  -0.08   0.01    -0.17  -0.04   0.09     0.08  -0.19   0.26
     2  53     0.06   0.01  -0.30     0.02  -0.19  -0.02    -0.04   0.48  -0.22
     3  53     0.11   0.32   0.43    -0.27   0.06   0.09    -0.22  -0.38  -0.07
     4  15     0.01  -0.26   0.15     0.06   0.21  -0.19    -0.04   0.10  -0.19
     5  15     0.05  -0.05  -0.15    -0.05   0.02  -0.02     0.04   0.03   0.08
     6  15    -0.02   0.02  -0.01    -0.05   0.02  -0.06     0.03  -0.33   0.05
     7  15    -0.13   0.03   0.12     0.10   0.00  -0.18     0.01  -0.26  -0.17
     8  50     0.02   0.07   0.07    -0.11   0.06   0.13     0.11   0.07   0.04
     9  53    -0.11  -0.01  -0.38     0.55  -0.24  -0.22     0.00   0.10  -0.21
    10  53     0.08  -0.07   0.18    -0.11   0.15   0.03     0.05   0.03   0.23
    11  15     0.03  -0.36   0.11     0.06   0.32  -0.09     0.05   0.03   0.00
    12  15    -0.06  -0.14  -0.04     0.07  -0.10   0.08     0.02   0.02   0.00
    13  15    -0.05  -0.04  -0.10    -0.03   0.15   0.06    -0.02  -0.08   0.10
    14  15    -0.08  -0.19  -0.10     0.14   0.21   0.06     0.03  -0.02   0.09
                      4                      5                      6
                      A                      A                      A
 Frequencies --     27.2461                29.8359                34.6827
 Red. masses --     54.1412                77.2324                81.4723
 Frc consts  --      0.0237                 0.0405                 0.0577
 IR Inten    --      0.4424                 0.5925                 0.2317
  Atom  AN      X      Y      Z        X      Y      Z        X      Y      Z
     1  50     0.05  -0.07   0.00     0.06  -0.04  -0.04    -0.19  -0.11  -0.23
     2  53    -0.02  -0.01   0.11    -0.11  -0.18   0.06    -0.24   0.23   0.34
     3  53    -0.10   0.15   0.06     0.49  -0.20   0.11     0.03   0.08   0.05
     4  15    -0.04   0.06  -0.34    -0.08   0.18  -0.35     0.02  -0.07  -0.31
     5  15     0.02   0.01  -0.10    -0.13  -0.02  -0.06    -0.02  -0.09  -0.18
     6  15     0.14  -0.09  -0.33    -0.12  -0.21  -0.06    -0.17  -0.12  -0.20
     7  15     0.13  -0.10  -0.32    -0.03  -0.16  -0.32    -0.04  -0.15  -0.29
     8  50     0.10   0.09  -0.16    -0.08   0.06   0.04    -0.06   0.00   0.20
     9  53    -0.05  -0.05   0.19    -0.03   0.15  -0.15     0.05   0.02  -0.04
    10  53    -0.15  -0.02   0.29    -0.21   0.13   0.14     0.38  -0.04  -0.09
    11  15     0.11  -0.16  -0.18    -0.02   0.26  -0.11     0.13  -0.09  -0.09
    12  15     0.15  -0.04  -0.19    -0.04   0.09   0.05     0.12  -0.08   0.18
    13  15     0.08   0.08  -0.30    -0.11   0.00   0.11    -0.12  -0.08  -0.01
    14  15     0.13  -0.11  -0.31    -0.01   0.14   0.10     0.10  -0.11  -0.01
                      7                      8                      9
                      A                      A                      A
 Frequencies --     44.1822                50.9890                51.9410
 Red. masses --     71.5242                62.6498                62.5701
 Frc consts  --      0.0823                 0.0960                 0.0995
 IR Inten    --      0.3436                 0.4225                 2.0229
  Atom  AN      X      Y      Z        X      Y      Z        X      Y      Z
     1  50    -0.19  -0.17  -0.13     0.14   0.18   0.25     0.04   0.16   0.04
     2  53    -0.12   0.13  -0.03    -0.11  -0.12  -0.09    -0.23  -0.14  -0.09
     3  53     0.16  -0.18   0.10     0.05  -0.12   0.01    -0.03   0.12  -0.04
     4  15     0.03  -0.26   0.31    -0.27   0.13  -0.09    -0.19   0.15  -0.09
     5  15    -0.02  -0.18   0.01    -0.20   0.15   0.11    -0.28   0.09  -0.02
     6  15    -0.01   0.09   0.10     0.00   0.00  -0.19    -0.19  -0.11   0.03
     7  15    -0.04   0.03   0.28    -0.15   0.02  -0.06    -0.29   0.00  -0.09
     8  50     0.09   0.29  -0.25    -0.07   0.21   0.13     0.23  -0.07  -0.20
     9  53     0.19  -0.19   0.17    -0.04  -0.18   0.06     0.09   0.00   0.01
    10  53     0.03   0.12   0.02     0.21   0.13  -0.13     0.24  -0.14   0.18
    11  15    -0.15  -0.02   0.07     0.00  -0.34   0.03    -0.20   0.22   0.05
    12  15    -0.21   0.13  -0.27     0.04  -0.20   0.01    -0.12   0.14  -0.13
    13  15    -0.08   0.13  -0.08    -0.09   0.07  -0.33    -0.05  -0.15   0.30
    14  15    -0.23   0.10  -0.07    -0.01  -0.12  -0.35    -0.07  -0.01   0.32
                     10                     11                     12
                      A                      A                      A
 Frequencies --     58.5184                65.9103                74.7167
 Red. masses --     70.4374                55.2930                72.2097
 Frc consts  --      0.1421                 0.1415                 0.2375
 IR Inten    --      4.8655                 2.0265                 0.1863
  Atom  AN      X      Y      Z        X      Y      Z        X      Y      Z
     1  50     0.29  -0.17  -0.11    -0.16   0.00   0.00     0.22  -0.04   0.06
     2  53    -0.15  -0.01  -0.02    -0.22  -0.03  -0.04    -0.10   0.00  -0.01
     3  53    -0.06   0.24  -0.12     0.00  -0.12   0.06     0.00   0.08  -0.05
     4  15    -0.13  -0.25   0.07    -0.07   0.06   0.16     0.00  -0.22   0.17
     5  15    -0.06  -0.21   0.06    -0.20   0.07  -0.03    -0.04  -0.15   0.07
     6  15     0.02  -0.32   0.04     0.11   0.26  -0.18    -0.04  -0.18   0.06
     7  15    -0.14  -0.28   0.06    -0.13   0.25   0.14    -0.11  -0.17   0.13
     8  50     0.21   0.05   0.16     0.25  -0.14   0.05    -0.33   0.08  -0.06
     9  53     0.01  -0.06   0.00     0.11   0.21  -0.01     0.33   0.30   0.03
    10  53    -0.16   0.30  -0.11    -0.15   0.02  -0.06    -0.03  -0.23   0.01
    11  15     0.01  -0.14   0.28     0.17  -0.25   0.19     0.03  -0.28   0.01
    12  15    -0.10  -0.04   0.10     0.35   0.02   0.08     0.08   0.34   0.04
    13  15     0.04  -0.23   0.14     0.24  -0.10  -0.16    -0.21  -0.03  -0.21
    14  15    -0.12   0.07   0.10     0.26  -0.07  -0.17    -0.10  -0.09  -0.20
                     13                     14                     15
                      A                      A                      A
 Frequencies --     87.6970                89.3102               116.4727
 Red. masses --     36.2088                43.4193                52.6257
 Frc consts  --      0.1641                 0.2040                 0.4206
 IR Inten    --      0.4218                 0.5517                 0.1498
  Atom  AN      X      Y      Z        X      Y      Z        X      Y      Z
     1  50    -0.01   0.00  -0.05    -0.20   0.18  -0.05    -0.03   0.04  -0.02
     2  53    -0.15   0.01  -0.11     0.19   0.03   0.02     0.10   0.01   0.02
     3  53     0.03   0.06   0.00     0.03   0.01   0.00    -0.01  -0.01   0.01
     4  15     0.01   0.12   0.08    -0.18   0.15  -0.18    -0.09  -0.12   0.13
     5  15    -0.12  -0.29   0.56     0.06  -0.04   0.50     0.03  -0.02   0.02
     6  15     0.12   0.04  -0.08    -0.23  -0.16  -0.07    -0.05  -0.09   0.08
     7  15     0.47  -0.25   0.17     0.06  -0.38  -0.02    -0.19  -0.03   0.14
     8  50    -0.06  -0.05   0.01     0.11   0.03  -0.02    -0.06  -0.25  -0.06
     9  53    -0.05  -0.01  -0.01     0.07   0.03   0.00     0.06   0.06   0.02
    10  53     0.05  -0.01   0.02    -0.07  -0.02  -0.04     0.09   0.34   0.13
    11  15    -0.12   0.23  -0.08     0.14  -0.33   0.15    -0.39   0.05  -0.42
    12  15     0.14  -0.10  -0.01    -0.10   0.09   0.00     0.15  -0.02   0.00
    13  15     0.09   0.17  -0.05    -0.16  -0.25   0.02    -0.13  -0.31  -0.23
    14  15     0.19   0.03  -0.04    -0.15  -0.06  -0.02     0.04  -0.30  -0.19
                     16                     17                     18
                      A                      A                      A
 Frequencies --    125.1337               137.9892               149.1998
 Red. masses --     42.9681                35.5401                46.4778
 Frc consts  --      0.3964                 0.3987                 0.6096
 IR Inten    --      7.1741                 2.5030                 5.6248
  Atom  AN      X      Y      Z        X      Y      Z        X      Y      Z
     1  50    -0.02   0.29   0.13    -0.03   0.02  -0.01     0.01  -0.02   0.01
     2  53    -0.15   0.00  -0.02     0.04   0.00   0.02    -0.02   0.00   0.01
     3  53    -0.01  -0.03   0.01     0.00   0.02  -0.01     0.01   0.00  -0.01
     4  15     0.50  -0.42   0.04     0.15   0.05   0.19     0.17   0.09   0.03
     5  15     0.17  -0.31  -0.26    -0.01   0.02   0.03     0.01   0.01   0.06
     6  15    -0.14  -0.02   0.03    -0.15  -0.24   0.10    -0.04  -0.01  -0.21
     7  15     0.25  -0.14  -0.08    -0.40  -0.15   0.11    -0.17  -0.07   0.04
     8  50     0.05  -0.01  -0.02     0.00   0.17  -0.07    -0.21  -0.18  -0.20
     9  53    -0.02  -0.03  -0.01    -0.06  -0.03  -0.01    -0.05  -0.05  -0.02
    10  53    -0.06   0.05  -0.01    -0.06  -0.05  -0.05     0.09   0.17   0.09
    11  15     0.25  -0.03  -0.19     0.04   0.20   0.00     0.50  -0.17   0.52
    12  15    -0.04   0.00   0.01     0.45  -0.23  -0.03     0.01   0.06  -0.09
    13  15    -0.11  -0.09   0.04    -0.19  -0.05   0.08     0.06   0.02   0.11
    14  15    -0.01  -0.02   0.03     0.50  -0.07   0.02     0.12   0.34   0.00
                     19                     20                     21
                      A                      A                      A
 Frequencies --    154.2188               161.7177               168.1965
 Red. masses --     35.1969                34.8736                94.8038
 Frc consts  --      0.4932                 0.5374                 1.5802
 IR Inten    --      3.5156                 1.7411                10.1542
  Atom  AN      X      Y      Z        X      Y      Z        X      Y      Z
     1  50    -0.04  -0.12   0.05     0.00   0.02   0.04    -0.35  -0.21   0.48
     2  53    -0.07  -0.02   0.00     0.06   0.02   0.02     0.03   0.01   0.00
     3  53     0.05   0.08  -0.08     0.01  -0.01   0.00     0.27   0.25  -0.40
     4  15     0.29   0.40   0.08     0.09  -0.14   0.13    -0.09  -0.25  -0.03
     5  15    -0.07   0.11   0.12     0.01  -0.09   0.01     0.05  -0.05  -0.13
     6  15    -0.01   0.03   0.37    -0.05  -0.04  -0.47     0.00  -0.04  -0.11
     7  15     0.01   0.13   0.06    -0.28  -0.13   0.10     0.02  -0.07  -0.06
     8  50     0.04   0.01   0.04     0.08  -0.05   0.13     0.03  -0.04  -0.02
     9  53    -0.03  -0.05  -0.01    -0.01   0.00   0.00     0.02   0.03   0.00
    10  53     0.01  -0.02   0.03     0.01  -0.10   0.02    -0.01   0.03  -0.02
    11  15     0.34   0.01  -0.29    -0.13   0.35   0.02    -0.16  -0.07   0.09
    12  15    -0.14   0.08   0.03    -0.15   0.06  -0.04     0.09  -0.06   0.02
    13  15    -0.15  -0.39  -0.19    -0.05  -0.05  -0.27     0.02   0.32   0.05
    14  15    -0.10   0.14  -0.23    -0.07   0.50  -0.27     0.02  -0.13   0.08
                     22                     23                     24
                      A                      A                      A
 Frequencies --    209.7687               214.7350               232.5363
 Red. masses --     33.8536                35.0798                34.2805
 Frc consts  --      0.8777                 0.9530                 1.0921
 IR Inten    --      5.1462                 9.9262                 4.0551
  Atom  AN      X      Y      Z        X      Y      Z        X      Y      Z
     1  50    -0.11   0.12  -0.03     0.04   0.00  -0.04     0.03  -0.01   0.01
     2  53    -0.04  -0.02  -0.01    -0.01   0.00   0.00     0.02   0.01   0.00
     3  53     0.00   0.00  -0.01    -0.01  -0.01   0.02     0.00   0.00   0.00
     4  15    -0.16  -0.15  -0.12     0.05   0.06  -0.01    -0.16  -0.10  -0.08
     5  15     0.11   0.01  -0.07     0.00   0.01   0.05    -0.03  -0.08  -0.04
     6  15     0.48  -0.34   0.52    -0.14  -0.08   0.30    -0.11   0.14   0.08
     7  15    -0.08  -0.09  -0.11    -0.15  -0.10  -0.02     0.13   0.07  -0.03
     8  50    -0.04  -0.01   0.03     0.13  -0.16   0.02     0.04   0.03  -0.18
     9  53     0.00   0.00   0.00     0.00   0.00  -0.01    -0.01   0.00  -0.01
    10  53     0.02  -0.02   0.02     0.00   0.01  -0.01     0.01  -0.02   0.02
    11  15    -0.06   0.04   0.16     0.11  -0.07  -0.04    -0.08   0.01   0.08
    12  15     0.08  -0.02  -0.07    -0.06   0.02   0.04     0.12  -0.25   0.78
    13  15     0.26  -0.02  -0.10    -0.37   0.77  -0.11    -0.13  -0.08   0.00
    14  15     0.00   0.29  -0.21    -0.03   0.00  -0.15    -0.08   0.28  -0.18
                     25                     26                     27
                      A                      A                      A
 Frequencies --    254.2616               260.2374               281.3769
 Red. masses --     31.6866                31.4293                34.5908
 Frc consts  --      1.2069                 1.2541                 1.6136
 IR Inten    --      3.2277                 1.7870                30.1880
  Atom  AN      X      Y      Z        X      Y      Z        X      Y      Z
     1  50     0.03  -0.02   0.01    -0.04   0.03  -0.03     0.00   0.01   0.01
     2  53     0.03   0.01   0.01    -0.02  -0.01   0.00     0.01   0.01   0.00
     3  53     0.00   0.00   0.00     0.00   0.00   0.00     0.00   0.00   0.00
     4  15    -0.11   0.03   0.03     0.20   0.22   0.49    -0.08  -0.05  -0.06
     5  15    -0.10  -0.04  -0.21    -0.04   0.33  -0.16    -0.03  -0.08  -0.03
     6  15    -0.33   0.04   0.18     0.14  -0.42  -0.18     0.04   0.02   0.02
     7  15     0.43   0.12  -0.11     0.26  -0.09  -0.20     0.01   0.02   0.00
     8  50     0.02  -0.04   0.06     0.01   0.00  -0.03     0.01   0.00   0.01
     9  53     0.00   0.01   0.01     0.01   0.01   0.00    -0.07  -0.17  -0.05
    10  53     0.01   0.00   0.00     0.00   0.01  -0.01    -0.01  -0.01  -0.01
    11  15    -0.21  -0.02   0.36    -0.14   0.01   0.19     0.00   0.11   0.12
    12  15     0.17  -0.02  -0.40    -0.12  -0.03   0.22     0.32   0.80   0.23
    13  15    -0.32  -0.16  -0.05    -0.05   0.03  -0.17    -0.06  -0.01  -0.27
    14  15     0.14   0.18  -0.14    -0.08  -0.15   0.07     0.04  -0.13   0.16
                     28                     29                     30
                      A                      A                      A
 Frequencies --    291.1548               295.4278               310.4809
 Red. masses --     32.1234                32.3877                31.1871
 Frc consts  --      1.6044                 1.6655                 1.7713
 IR Inten    --     33.2189                43.0422                17.9954
  Atom  AN      X      Y      Z        X      Y      Z        X      Y      Z
     1  50     0.01  -0.01   0.00     0.00  -0.02  -0.01     0.02  -0.03   0.01
     2  53    -0.09  -0.03  -0.01    -0.10  -0.04  -0.02    -0.03  -0.01  -0.01
     3  53     0.00   0.00   0.00     0.00   0.00   0.00     0.00   0.00   0.00
     4  15     0.08   0.19  -0.35    -0.15   0.06   0.13     0.02  -0.02   0.17
     5  15     0.59   0.00  -0.05     0.52   0.37  -0.07     0.17   0.14   0.04
     6  15    -0.01  -0.03  -0.01    -0.12   0.01  -0.10     0.02   0.59   0.18
     7  15    -0.01   0.07   0.36     0.10  -0.19   0.16    -0.15  -0.50  -0.40
     8  50     0.01   0.00  -0.02     0.00   0.00   0.02     0.00   0.00   0.00
     9  53     0.01   0.03   0.01    -0.02  -0.05  -0.01     0.01   0.01   0.00
    10  53    -0.01   0.00   0.00     0.00  -0.01   0.00     0.00   0.00   0.00
    11  15    -0.13   0.10   0.26    -0.10  -0.14  -0.21    -0.03   0.14   0.16
    12  15    -0.11  -0.15   0.03     0.20   0.22   0.00     0.01  -0.07  -0.04
    13  15    -0.13  -0.05  -0.37     0.02   0.02   0.42     0.02  -0.08  -0.16
    14  15     0.03  -0.11   0.21    -0.03   0.16  -0.28    -0.06  -0.12   0.04
                     31                     32                     33
                      A                      A                      A
 Frequencies --    325.5651               329.7500               346.8949
 Red. masses --     31.1832                31.2566                31.0422
 Frc consts  --      1.9474                 2.0024                 2.2009
 IR Inten    --      6.2088                19.6206                 3.8188
  Atom  AN      X      Y      Z        X      Y      Z        X      Y      Z
     1  50     0.01   0.02   0.01     0.01  -0.03  -0.01     0.00  -0.01   0.00
     2  53     0.03   0.02   0.01    -0.03  -0.01  -0.02    -0.01   0.00  -0.01
     3  53     0.00   0.00   0.00     0.00   0.00   0.00     0.00   0.00   0.00
     4  15     0.37   0.44  -0.11     0.44  -0.23  -0.13     0.12  -0.12  -0.07
     5  15    -0.09  -0.37  -0.21     0.09   0.20   0.47     0.06   0.04   0.16
     6  15    -0.04   0.07   0.05    -0.09  -0.07  -0.02     0.01   0.05   0.04
     7  15    -0.14  -0.15   0.06    -0.09   0.34  -0.30    -0.04   0.09  -0.16
     8  50     0.00   0.01   0.01     0.00   0.00   0.01     0.00   0.01   0.00
     9  53     0.00  -0.01  -0.01     0.00  -0.01   0.00     0.00  -0.01   0.00
    10  53     0.00   0.00  -0.01    -0.01   0.00   0.00     0.00   0.00  -0.01
    11  15    -0.38  -0.17   0.14    -0.25  -0.07   0.09    -0.24  -0.13   0.06
    12  15     0.07   0.08   0.06     0.29  -0.02  -0.05    -0.52   0.21   0.14
    13  15     0.26   0.05   0.18     0.02   0.00   0.02    -0.02  -0.04   0.11
    14  15    -0.14  -0.08  -0.25    -0.26   0.05   0.01     0.66  -0.03  -0.18
                     34                     35                     36
                      A                      A                      A
 Frequencies --    386.6046               416.5307               421.7871
 Red. masses --     31.0343                30.9958                31.0184
 Frc consts  --      2.7329                 3.1685                 3.2513
 IR Inten    --      5.6256                 1.5808                14.1206
  Atom  AN      X      Y      Z        X      Y      Z        X      Y      Z
     1  50     0.01  -0.01   0.00     0.00  -0.01   0.00     0.00  -0.01  -0.01
     2  53     0.00   0.00   0.00    -0.01   0.00   0.00     0.02   0.00   0.00
     3  53     0.00   0.00   0.00     0.00   0.00   0.00     0.00   0.00   0.00
     4  15     0.04  -0.08  -0.03    -0.11  -0.08   0.01     0.25  -0.23  -0.36
     5  15    -0.12   0.23  -0.04     0.09  -0.02   0.05    -0.39   0.47  -0.08
     6  15    -0.54  -0.08   0.17    -0.33  -0.13   0.05     0.16   0.09   0.00
     7  15     0.07  -0.16   0.11     0.03   0.14  -0.02     0.12  -0.28   0.39
     8  50    -0.01   0.01  -0.01    -0.01   0.01   0.00     0.00   0.00   0.00
     9  53     0.00   0.00   0.00     0.01   0.00   0.00     0.00   0.00   0.00
    10  53     0.00   0.00   0.01     0.00   0.00   0.00     0.00   0.00   0.00
    11  15    -0.06  -0.15  -0.13     0.24   0.46   0.24    -0.03   0.12   0.13
    12  15    -0.04   0.00   0.04    -0.11   0.02   0.03     0.00   0.01   0.01
    13  15     0.54   0.08  -0.34     0.29   0.02   0.07    -0.13  -0.03   0.10
    14  15     0.11   0.19   0.20    -0.11  -0.42  -0.45    -0.04  -0.13  -0.15

 -------------------
 - Thermochemistry -
 -------------------
 Temperature   873.000 Kelvin.  Pressure  50.00000 Atm.
 Atom     1 has atomic number 50 and mass 117.90180
 Atom     2 has atomic number 53 and mass 126.90040
 Atom     3 has atomic number 53 and mass 126.90040
 Atom     4 has atomic number 15 and mass  30.97376
 Atom     5 has atomic number 15 and mass  30.97376
 Atom     6 has atomic number 15 and mass  30.97376
 Atom     7 has atomic number 15 and mass  30.97376
 Atom     8 has atomic number 50 and mass 117.90180
 Atom     9 has atomic number 53 and mass 126.90040
 Atom    10 has atomic number 53 and mass 126.90040
 Atom    11 has atomic number 15 and mass  30.97376
 Atom    12 has atomic number 15 and mass  30.97376
 Atom    13 has atomic number 15 and mass  30.97376
 Atom    14 has atomic number 15 and mass  30.97376
 Molecular mass:   991.19531 amu.
 Principal axes and moments of inertia in atomic units:
                           1         2         3
     Eigenvalues --  ******************************
           X            0.99998   0.00497  -0.00375
           Y           -0.00495   0.99998   0.00482
           Z            0.00377  -0.00480   0.99998
 This molecule is an asymmetric top.
 Rotational symmetry number  1.
 Warning -- assumption of classical behavior for rotation
           may cause significant error
 Rotational temperatures (Kelvin)      0.00419     0.00212     0.00161
 Rotational constants (GHZ):           0.08723     0.04426     0.03358
 Zero-point vibrational energy      37411.7 (Joules/Mol)
                                    8.94160 (Kcal/Mol)
 Warning -- explicit consideration of  36 degrees of freedom as
           vibrations may cause significant error
 Vibrational temperatures:     15.74    24.41    31.32    39.20    42.93
          (Kelvin)             49.90    63.57    73.36    74.73    84.19
                               94.83   107.50   126.18   128.50   167.58
                              180.04   198.54   214.66   221.89   232.68
                              242.00   301.81   308.96   334.57   365.83
                              374.42   404.84   418.91   425.05   446.71
                              468.41   474.44   499.10   556.24   599.29
                              606.86
 
 Zero-point correction=                           0.014249 (Hartree/Particle)
 Thermal correction to Energy=                    0.108848
 Thermal correction to Enthalpy=                  0.111612
 Thermal correction to Gibbs Free Energy=        -0.270853
 Sum of electronic and zero-point Energies=          -2782.001210
 Sum of electronic and thermal Energies=             -2781.906612
 Sum of electronic and thermal Enthalpies=           -2781.903848
 Sum of electronic and thermal Free Energies=        -2782.286313
 
                     E (Thermal)             CV                S
                      KCal/Mol        Cal/Mol-Kelvin    Cal/Mol-Kelvin
 Total                   68.303             76.770            274.915
 Electronic               0.000              0.000              0.000
 Translational            2.602              2.981             44.119
 Rotational               2.602              2.981             42.249
 Vibrational             63.098             70.808            188.547
 Vibration     1          1.735              1.987              9.968
 Vibration     2          1.735              1.987              9.096
 Vibration     3          1.735              1.987              8.600
 Vibration     4          1.735              1.987              8.154
 Vibration     5          1.735              1.987              7.974
 Vibration     6          1.735              1.987              7.675
 Vibration     7          1.736              1.986              7.194
 Vibration     8          1.736              1.986              6.909
 Vibration     9          1.736              1.986              6.872
 Vibration    10          1.736              1.986              6.636
 Vibration    11          1.737              1.985              6.399
 Vibration    12          1.737              1.985              6.151
 Vibration    13          1.738              1.984              5.833
 Vibration    14          1.738              1.984              5.797
 Vibration    15          1.740              1.981              5.270
 Vibration    16          1.741              1.980              5.128
 Vibration    17          1.742              1.979              4.934
 Vibration    18          1.744              1.977              4.780
 Vibration    19          1.744              1.977              4.715
 Vibration    20          1.745              1.975              4.621
 Vibration    21          1.746              1.975              4.543
 Vibration    22          1.752              1.968              4.108
 Vibration    23          1.753              1.967              4.062
 Vibration    24          1.756              1.963              3.905
 Vibration    25          1.760              1.958              3.730
 Vibration    26          1.761              1.957              3.685
 Vibration    27          1.766              1.952              3.532
 Vibration    28          1.768              1.950              3.465
 Vibration    29          1.769              1.948              3.437
 Vibration    30          1.773              1.944              3.340
 Vibration    31          1.776              1.940              3.248
 Vibration    32          1.777              1.939              3.223
 Vibration    33          1.782              1.934              3.125
 Vibration    34          1.793              1.921              2.916
 Vibration    35          1.802              1.911              2.773
 Vibration    36          1.804              1.909              2.749
                       Q            Log10(Q)             Ln(Q)
 Total Bot       0.353315D+43         42.548162         97.970764
 Total V=0       0.611768D+45         44.786587        103.124927
 Vib (Bot)       0.257045D+26         25.410009         58.508707
 Vib (Bot)    1  0.554765D+02          1.744109          4.015960
 Vib (Bot)    2  0.357656D+02          1.553465          3.576985
 Vib (Bot)    3  0.278686D+02          1.445116          3.327502
 Vib (Bot)    4  0.222680D+02          1.347680          3.103149
 Vib (Bot)    5  0.203347D+02          1.308239          3.012331
 Vib (Bot)    6  0.174924D+02          1.242850          2.861767
 Vib (Bot)    7  0.137302D+02          1.137678          2.619601
 Vib (Bot)    8  0.118964D+02          1.075417          2.476238
 Vib (Bot)    9  0.116783D+02          1.067378          2.457729
 Vib (Bot)   10  0.103648D+02          1.015560          2.338414
 Vib (Bot)   11  0.920141D+01          0.963854          2.219357
 Vib (Bot)   12  0.811576D+01          0.909329          2.093808
 Vib (Bot)   13  0.691287D+01          0.839658          1.933385
 Vib (Bot)   14  0.678779D+01          0.831728          1.915125
 Vib (Bot)   15  0.520152D+01          0.716131          1.648952
 Vib (Bot)   16  0.484036D+01          0.684878          1.576989
 Vib (Bot)   17  0.438774D+01          0.642241          1.478814
 Vib (Bot)   18  0.405658D+01          0.608160          1.400339
 Vib (Bot)   19  0.392388D+01          0.593716          1.367080
 Vib (Bot)   20  0.374093D+01          0.572979          1.319333
 Vib (Bot)   21  0.359596D+01          0.555815          1.279811
 Vib (Bot)   22  0.287819D+01          0.459120          1.057163
 Vib (Bot)   23  0.281096D+01          0.448854          1.033526
 Vib (Bot)   24  0.259344D+01          0.413876          0.952985
 Vib (Bot)   25  0.236901D+01          0.374568          0.862474
 Vib (Bot)   26  0.231381D+01          0.364328          0.838896
 Vib (Bot)   27  0.213722D+01          0.329848          0.759504
 Vib (Bot)   28  0.206414D+01          0.314739          0.724713
 Vib (Bot)   29  0.203371D+01          0.308289          0.709861
 Vib (Bot)   30  0.193312D+01          0.286259          0.659135
 Vib (Bot)   31  0.184156D+01          0.265186          0.610614
 Vib (Bot)   32  0.181763D+01          0.259505          0.597533
 Vib (Bot)   33  0.172554D+01          0.236925          0.545540
 Vib (Bot)   34  0.154324D+01          0.188433          0.433882
 Vib (Bot)   35  0.142850D+01          0.154880          0.356624
 Vib (Bot)   36  0.141000D+01          0.149219          0.343589
 Vib (V=0)       0.445075D+28         27.648433         63.662870
 Vib (V=0)    1  0.559788D+02          1.748023          4.024972
 Vib (V=0)    2  0.362691D+02          1.559536          3.590965
 Vib (V=0)    3  0.283731D+02          1.452907          3.345443
 Vib (V=0)    4  0.227736D+02          1.357431          3.125601
 Vib (V=0)    5  0.208409D+02          1.318916          3.036917
 Vib (V=0)    6  0.179996D+02          1.255262          2.890347
 Vib (V=0)    7  0.142393D+02          1.153490          2.656008
 Vib (V=0)    8  0.124069D+02          1.093664          2.518255
 Vib (V=0)    9  0.121890D+02          1.085967          2.500531
 Vib (V=0)   10  0.108768D+02          1.036503          2.386635
 Vib (V=0)   11  0.971498D+01          0.987442          2.273669
 Vib (V=0)   12  0.863115D+01          0.936069          2.155378
 Vib (V=0)   13  0.743093D+01          0.871043          2.005651
 Vib (V=0)   14  0.730618D+01          0.863690          1.988721
 Vib (V=0)   15  0.572550D+01          0.757813          1.744930
 Vib (V=0)   16  0.536612D+01          0.729660          1.680105
 Vib (V=0)   17  0.491613D+01          0.691624          1.592523
 Vib (V=0)   18  0.458727D+01          0.661555          1.523286
 Vib (V=0)   19  0.445561D+01          0.648907          1.494163
 Vib (V=0)   20  0.427419D+01          0.630854          1.452595
 Vib (V=0)   21  0.413055D+01          0.616008          1.418412
 Vib (V=0)   22  0.342130D+01          0.534191          1.230021
 Vib (V=0)   23  0.335508D+01          0.525703          1.210476
 Vib (V=0)   24  0.314120D+01          0.497095          1.144604
 Vib (V=0)   25  0.292120D+01          0.465562          1.071996
 Vib (V=0)   26  0.286722D+01          0.457461          1.053342
 Vib (V=0)   27  0.269492D+01          0.430546          0.991370
 Vib (V=0)   28  0.262383D+01          0.418936          0.964636
 Vib (V=0)   29  0.259427D+01          0.414015          0.953305
 Vib (V=0)   30  0.249673D+01          0.397372          0.914984
 Vib (V=0)   31  0.240823D+01          0.381698          0.878893
 Vib (V=0)   32  0.238515D+01          0.377515          0.869260
 Vib (V=0)   33  0.229652D+01          0.361070          0.831395
 Vib (V=0)   34  0.212222D+01          0.326789          0.752460
 Vib (V=0)   35  0.201348D+01          0.303946          0.699863
 Vib (V=0)   36  0.199603D+01          0.300166          0.691159
 Electronic      0.100000D+01          0.000000          0.000000
 Translational   0.359892D+09          8.556173         19.701316
 Rotational      0.381927D+09          8.581981         19.760741
 ***** Axes restored to original set *****
 -------------------------------------------------------------------
 Center     Atomic                   Forces (Hartrees/Bohr)
 Number     Number              X              Y              Z
 -------------------------------------------------------------------
      1       50          -0.000030267    0.000054151    0.000019801
      2       53           0.000035351    0.000008230   -0.000013377
      3       53          -0.000011152   -0.000013272    0.000002354
      4       15          -0.000048677    0.000039849   -0.000016696
      5       15          -0.000012497   -0.000032026   -0.000058068
      6       15           0.000002492    0.000038575    0.000035042
      7       15           0.000009311    0.000003814    0.000005661
      8       50          -0.000009121   -0.000010453    0.000021635
      9       53          -0.000018730   -0.000006708    0.000001731
     10       53           0.000014953   -0.000008188    0.000010765
     11       15           0.000083544   -0.000027207    0.000017275
     12       15           0.000002660   -0.000021387   -0.000022610
     13       15           0.000002224   -0.000011853   -0.000004045
     14       15          -0.000020091   -0.000013527    0.000000532
 -------------------------------------------------------------------
 Cartesian Forces:  Max     0.000083544 RMS     0.000026230

 GradGradGradGradGradGradGradGradGradGradGradGradGradGradGradGradGradGrad
 Berny optimization.
 Search for a local minimum.
 Step number   1 out of a maximum of    2
 All quantities printed in internal units (Hartrees-Bohrs-Radians)
 Second derivative matrix not updated -- analytic derivatives used.
 ITU=  0
     Eigenvalues ---    0.00043   0.00108   0.00162   0.00189   0.00313
     Eigenvalues ---    0.00449   0.00614   0.00715   0.00774   0.00994
     Eigenvalues ---    0.01118   0.01238   0.01571   0.01714   0.02619
     Eigenvalues ---    0.02885   0.03264   0.03778   0.03857   0.06563
     Eigenvalues ---    0.07226   0.07605   0.08590   0.08599   0.09675
     Eigenvalues ---    0.10352   0.11349   0.12092   0.12556   0.12872
     Eigenvalues ---    0.13934   0.14525   0.15025   0.17706   0.20417
     Eigenvalues ---    0.21020
 Angle between quadratic step and forces=  69.99 degrees.
 Linear search not attempted -- first point.
 B after Tr=     0.000176    0.000099    0.000221
         Rot=    1.000000   -0.000006    0.000000   -0.000006 Ang=   0.00 deg.
 Variable       Old X    -DE/DX   Delta X   Delta X   Delta X     New X
                                 (Linear)    (Quad)   (Total)
    X1       -5.05846  -0.00003   0.00000  -0.00105  -0.00084  -5.05930
    Y1       -3.68274   0.00005   0.00000   0.00108   0.00115  -3.68159
    Z1       -2.57846   0.00002   0.00000  -0.00011   0.00007  -2.57839
    X2      -10.42910   0.00004   0.00000  -0.00066  -0.00052 -10.42961
    Y2        2.47183   0.00001   0.00000  -0.00249  -0.00252   2.46931
    Z2        1.26021  -0.00001   0.00000  -0.00400  -0.00375   1.25646
    X3       -2.46866  -0.00001   0.00000  -0.00317  -0.00292  -2.47158
    Y3       -6.28731  -0.00001   0.00000  -0.00083  -0.00077  -6.28808
    Z3        1.37938   0.00000   0.00000   0.00038   0.00053   1.37991
    X4       -3.03630  -0.00005   0.00000  -0.00196  -0.00183  -3.03813
    Y4        4.04368   0.00004   0.00000  -0.00151  -0.00147   4.04221
    Z4        2.10097  -0.00002   0.00000   0.00245   0.00272   2.10369
    X5       -5.82103  -0.00001   0.00000  -0.00016   0.00000  -5.82103
    Y5        0.94473  -0.00003   0.00000  -0.00069  -0.00066   0.94407
    Z5        0.27616  -0.00006   0.00000  -0.00303  -0.00280   0.27337
    X6       -1.49876   0.00000   0.00000   0.00051   0.00069  -1.49806
    Y6       -0.05075   0.00004   0.00000   0.00099   0.00112  -0.04963
    Z6       -4.03992   0.00004   0.00000   0.00298   0.00320  -4.03672
    X7       -3.49016   0.00001   0.00000   0.00116   0.00129  -3.48887
    Y7        3.76181   0.00000   0.00000   0.00200   0.00209   3.76390
    Z7       -2.49859   0.00001   0.00000   0.00172   0.00199  -2.49660
    X8        6.13701  -0.00001   0.00000  -0.00036  -0.00022   6.13679
    Y8        2.33979  -0.00001   0.00000  -0.00120  -0.00100   2.33879
    Z8       -2.36084   0.00002   0.00000  -0.00154  -0.00129  -2.36213
    X9        8.73035  -0.00002   0.00000  -0.00074  -0.00052   8.72983
    Y9       -4.09765  -0.00001   0.00000   0.00000   0.00019  -4.09746
    Z9        1.03442   0.00000   0.00000  -0.00238  -0.00221   1.03221
   X10        3.67655   0.00001   0.00000  -0.00079  -0.00069   3.67587
   Y10        6.52844  -0.00001   0.00000  -0.00079  -0.00065   6.52779
   Z10        0.43767   0.00001   0.00000  -0.00150  -0.00120   0.43647
   X11        0.78679   0.00008   0.00000   0.00243   0.00257   0.78937
   Y11        2.60909  -0.00003   0.00000   0.00225   0.00231   2.61140
   Z11        3.90937   0.00002   0.00000  -0.00055  -0.00030   3.90907
   X12        6.66662   0.00000   0.00000   0.00150   0.00167   6.66829
   Y12        0.23781  -0.00002   0.00000   0.00061   0.00076   0.23857
   Z12        2.46108  -0.00002   0.00000  -0.00148  -0.00126   2.45983
   X13        2.25719   0.00000   0.00000   0.00001   0.00020   2.25739
   Y13       -1.22949  -0.00001   0.00000  -0.00094  -0.00078  -1.23027
   Z13       -2.38549   0.00000   0.00000   0.00173   0.00193  -2.38355
   X14        2.27487  -0.00002   0.00000   0.00091   0.00110   2.27597
   Y14       -0.94782  -0.00001   0.00000   0.00015   0.00025  -0.94757
   Z14        2.11282   0.00000   0.00000   0.00216   0.00237   2.11519
         Item               Value     Threshold  Converged?
 Maximum Force            0.000084     0.000450     YES
 RMS     Force            0.000026     0.000300     YES
 Maximum Displacement     0.003750     0.001800     NO 
 RMS     Displacement     0.001645     0.001200     NO 
 Predicted change in Energy=-3.018236D-07
 GradGradGradGradGradGradGradGradGradGradGradGradGradGradGradGradGradGrad

 1|1|UNPC-RYZENWINDOWS|Freq|RPBEPBE|SDD|I4P8Sn2|ADMIN|18-Aug-2020|0||# 
 freq pbepbe/sdd geom=connectivity pressure=50 temperature=873||Title C
 ard Required||0,1|Sn,-2.676822,-1.948821,-1.364462|I,-5.518841,1.30803
 6,0.666874|I,-1.306361,-3.3271,0.729936|P,-1.606739,2.139822,1.111785|
 P,-3.080358,0.499932,0.146139|P,-0.793107,-0.026855,-2.137832|P,-1.846
 911,1.990664,-1.322198|Sn,3.247564,1.238162,-1.249302|I,4.6199,-2.1683
 84,0.547391|I,1.945549,3.454703,0.231605|P,0.416353,1.380671,2.068748|
 P,3.527824,0.125842,1.30235|P,1.194452,-0.650618,-1.262345|P,1.203808,
 -0.501565,1.118055||Version=EM64W-G09RevE.01|State=1-A|HF=-2782.015459
 8|RMSD=4.509e-009|RMSF=2.623e-005|ZeroPoint=0.0142494|Thermal=0.108847
 5|Dipole=-0.5078622,0.2111185,-1.4967594|DipoleDeriv=0.5055502,0.11267
 12,0.326343,0.3628872,1.2688996,0.0931405,0.0479452,-0.2230322,0.64053
 56,-1.3290515,0.2844912,0.2391967,0.4006007,-0.1478398,-0.0714886,0.26
 69389,-0.0615935,-0.0741231,-0.2562289,0.1611523,-0.1666316,-0.0934122
 ,-0.558744,0.1452161,-0.0680113,0.3828291,-0.4170249,0.0962772,-0.0613
 012,-0.1860866,0.075894,0.0195259,0.0154698,-0.0926247,-0.0607119,-0.0
 538585,1.5838873,-0.4270974,-0.355827,-0.3687175,-0.2441949,0.0539598,
 -0.4943775,-0.072009,0.0201707,-0.3621771,-0.2159763,-0.0738184,-0.293
 0736,-0.3322275,0.0241645,0.0049684,-0.102523,-0.1908698,-0.3394307,-0
 .0785993,0.0849612,0.0475688,0.0829799,-0.1815319,0.1682172,-0.0526658
 ,-0.0191589,0.4180772,0.0029742,-0.155453,0.1937817,0.6168133,-0.04207
 4,-0.0286278,-0.1325036,0.3943817,-0.3620216,0.1961179,-0.0249705,0.52
 40107,-0.4754547,0.0180991,0.1473227,-0.1176293,-0.089525,-0.3463372,-
 0.0434726,-0.0163462,-0.1266065,-0.6377451,-0.0591048,0.083537,0.15131
 89,-0.1517515,-0.0878843,0.3322072,0.1834981,0.0643314,0.3964759,0.012
 0165,-0.0676734,-0.0694887,0.0574172,0.4720116,-0.3879152,0.1705637,-0
 .6801213,0.3897848,0.000053,-0.0429518,0.1772149,-0.0978427,-0.1133347
 ,-0.0267659,0.0757219,-0.2867563,-0.1535814,0.0777694,0.2952911,0.2039
 549,0.0131368,0.1206627,0.151514,-0.1011513,0.1796127,-0.224692,-0.085
 6892,-0.219954,-0.0231607,-0.0314876|Polar=685.4539109,-35.7046119,451
 .6598468,-6.4704917,7.1568503,304.922479|PG=C01 [X(I4P8Sn2)]|NImag=0||
 0.04532790,0.00526551,0.05097769,0.02159300,-0.01218825,0.04936216,-0.
 00235243,-0.00274305,-0.00100168,0.06308138,0.00040755,0.00170983,0.00
 152952,-0.01818197,0.00983522,0.00076563,0.00055715,-0.00007895,-0.012
 18785,0.00408405,0.00586011,-0.01877144,0.01182328,-0.02260580,0.00013
 089,0.00014427,-0.00000517,0.01766307,0.01296519,-0.01474590,0.0198818
 4,0.00033542,-0.00027103,-0.00002817,-0.01283037,0.01987742,-0.0237357
 4,0.01828130,-0.03479027,-0.00009087,0.00009881,0.00010943,0.02094549,
 -0.02298400,0.03385331,0.00186051,0.00163570,0.00225568,-0.00458781,-0
 .00032905,0.00025534,-0.00033615,0.00011302,-0.00039162,0.07679449,-0.
 00204754,0.00078187,-0.00239049,0.00205299,0.00097375,0.00289867,0.000
 70897,0.00063302,0.00114904,-0.00125821,0.06486802,0.00253626,0.001983
 14,-0.00097506,0.00014654,0.00036898,0.00098070,-0.00039561,-0.0000820
 4,0.00039081,0.02583067,0.02045007,0.07039453,0.00015646,0.00337062,-0
 .00385677,-0.05325494,0.01870579,0.00911845,-0.00025103,0.00101320,0.0
 0099140,-0.02358979,-0.01993657,-0.01653045,0.10343867,0.00335736,-0.0
 1725902,-0.01463478,0.01850889,-0.01485600,-0.00371972,0.00021679,-0.0
 0152784,0.00118663,-0.02183147,-0.04116427,-0.01562994,0.01610087,0.10
 546364,-0.00270680,-0.01299533,-0.00693624,0.00961273,-0.00410867,-0.0
 0765151,-0.00009122,0.00116127,0.00104388,-0.01305776,-0.02406664,-0.0
 0420042,-0.01315919,0.00823542,0.05163821,-0.01933316,-0.01631260,0.00
 597546,-0.00077459,0.00045219,0.00238871,0.00157042,-0.00051387,0.0018
 0630,0.00708596,-0.00337706,0.00764634,-0.01037391,0.00304351,0.003815
 31,0.10445942,-0.01662808,-0.01680755,0.00797599,-0.00059606,0.0010427
 9,-0.00128552,0.00049527,-0.00134901,0.00156342,-0.00162433,-0.0032755
 3,-0.00974041,0.00056307,-0.00084345,0.00012260,-0.00948326,0.07011325
 ,0.00083488,0.00208104,-0.00433371,0.00235411,-0.00088924,-0.00064891,
 0.00128917,0.00202725,0.00015669,0.00285352,-0.00338208,-0.00969328,0.
 00485239,0.00026820,-0.00211578,0.01385645,0.00680006,0.04376539,-0.00
 029705,-0.00038814,0.00116104,-0.00319907,0.00051225,0.00135054,0.0005
 6797,-0.00038071,0.00012483,-0.00924473,0.00639503,-0.00195204,-0.0123
 9573,-0.02233627,0.01565775,-0.01195211,0.01168595,0.00059406,0.041272
 20,-0.00225423,-0.00638134,0.00107254,0.00206356,0.00115156,-0.0028331
 4,0.00035714,-0.00028998,-0.00089368,0.00652609,-0.00457685,-0.0003030
 9,-0.01806368,-0.03333969,0.02981898,0.00971661,-0.03637128,-0.0100861
 4,-0.00105697,0.08170108,0.00027903,0.00200774,-0.00139419,0.00079485,
 -0.00099208,0.00235279,0.00029878,-0.00015372,-0.00011847,-0.00404545,
 0.00142163,-0.04720987,0.01854967,0.02553244,-0.02936467,-0.00172001,-
 0.01190839,-0.00869621,-0.01289596,-0.02012043,0.08839390,-0.00034215,
 -0.00007128,-0.00002540,0.00041458,-0.00001266,-0.00016860,0.00001954,
 0.00017966,-0.00017931,0.00111370,-0.00030433,0.00094244,-0.00059029,-
 0.00058686,0.00076316,-0.00324843,-0.00139881,-0.00262446,0.00083260,-
 0.00005599,-0.00029794,0.04232811,0.00061445,0.00030694,0.00104413,0.0
 0034499,0.00001637,-0.00004351,-0.00019641,0.00000402,-0.00035514,-0.0
 0056719,0.00041255,-0.00119194,-0.00094585,-0.00131152,0.00034596,0.00
 141309,0.00086002,-0.00201680,0.00101234,0.00123273,0.00042298,0.00641
 346,0.05108795,0.00014343,0.00064306,-0.00012336,0.00003540,0.00013099
 ,0.00024097,-0.00001954,0.00004564,-0.00034840,-0.00203884,0.00097524,
 0.00003283,0.00027709,-0.00000583,-0.00054945,-0.00248113,-0.00147180,
 -0.00000950,0.00032945,-0.00028735,-0.00037957,-0.01227601,-0.00407296
 ,0.05782596,0.00001120,0.00030503,-0.00004413,-0.00011697,-0.00000936,
 0.00001853,0.00006997,-0.00006071,0.00006922,-0.00058260,0.00068960,0.
 00050569,0.00033309,-0.00003009,-0.00017481,0.00056907,-0.00010269,0.0
 0049162,-0.00013311,0.00005082,0.00040921,-0.00070202,0.00184307,0.000
 37816,0.01983610,-0.00005688,-0.00064938,0.00001156,0.00030017,-0.0000
 6946,-0.00006565,-0.00005049,0.00035264,-0.00015382,0.00014219,-0.0000
 7748,-0.00017681,-0.00030365,0.00012522,0.00015682,-0.00019463,0.00039
 635,0.00043976,-0.00006999,0.00003104,-0.00013676,0.00164107,-0.004110
 47,-0.00209452,-0.02784608,0.05780831,0.00007254,-0.00019998,0.0000328
 1,-0.00000570,-0.00003685,-0.00000554,0.00000438,0.00012944,-0.0000132
 0,0.00001621,-0.00030279,-0.00040798,-0.00008783,0.00025310,0.00003010
 ,0.00058522,0.00019588,0.00063771,-0.00040280,0.00037438,0.00028175,0.
 00104582,0.00061810,0.00130671,-0.00780670,0.01493970,0.00671814,0.000
 30007,0.00100493,0.00058816,-0.00034015,0.00012595,0.00024702,0.000039
 96,-0.00025268,-0.00016068,-0.00552290,-0.00119423,-0.00232978,-0.0006
 7716,-0.00084945,0.00053255,-0.00047326,0.00004569,-0.00124918,0.00060
 878,0.00039138,0.00138127,-0.00928440,0.01020451,0.00536636,-0.0003643
 7,0.00107055,-0.00096259,0.01385198,0.00077953,-0.00023924,0.00035729,
 -0.00046668,0.00014363,0.00016805,-0.00082492,-0.00044157,-0.00057222,
 -0.00369644,-0.00087544,0.00063539,0.00094413,0.00114307,0.00039462,-0
 .00022135,0.00030301,-0.00054173,-0.00017360,-0.00011969,-0.00037890,0
 .01112891,-0.02230822,-0.01286350,-0.00021207,-0.00048526,0.00141402,-
 0.00703875,0.04057764,-0.00037275,-0.00034418,-0.00024054,0.00038590,-
 0.00034707,-0.00037088,0.00026211,0.00032530,0.00054437,0.00312747,-0.
 00086491,0.00082318,-0.00086009,-0.00011306,0.00002263,0.00223518,-0.0
 0016651,0.00141216,-0.00023761,0.00064575,0.00064683,0.00684377,-0.010
 94031,-0.00843457,-0.00022499,0.00078515,0.00035338,-0.00748956,0.0078
 5655,0.01076107,-0.00087013,-0.00227958,-0.00072898,0.00010983,-0.0009
 5212,-0.00117280,-0.00039747,-0.00051803,-0.00003674,-0.03539372,0.011
 98007,-0.01171862,-0.00335800,0.00221393,-0.00109554,-0.00417722,0.005
 85240,-0.00003256,0.00021472,-0.00524035,-0.00719366,-0.00516075,0.004
 19445,0.00685313,-0.00175280,-0.00040948,-0.00002598,0.00148588,-0.002
 21855,-0.00222959,0.06566062,0.00015043,-0.00012858,0.00062860,-0.0009
 9923,-0.00017381,-0.00028104,0.00019262,0.00029392,0.00056878,0.014655
 57,-0.01739752,-0.00277904,-0.00284884,0.00477996,0.00204878,0.0072767
 7,-0.00185693,-0.00016796,-0.00195495,0.00307970,0.00540507,-0.0017960
 8,0.00361960,0.00303965,0.00016821,0.00096258,0.00041328,0.00005681,-0
 .00556064,0.00053049,-0.03387232,0.06967422,0.00005240,-0.00026190,0.0
 0021992,-0.00037596,0.00014897,0.00028552,-0.00003967,-0.00019568,-0.0
 0040298,-0.01399439,-0.00000609,-0.01460231,-0.00131596,0.00067421,-0.
 00336651,0.00093988,0.00126627,0.00518400,-0.00809824,0.00249013,-0.00
 615504,0.00479177,-0.00363695,-0.00655725,-0.00159738,0.00134127,0.000
 17572,-0.00058944,0.00232070,-0.00200891,0.00653971,0.03068612,0.05987
 724,0.00022101,-0.00037556,0.00008009,0.00023647,0.00007056,0.00003710
 ,-0.00040648,-0.00002498,-0.00041984,0.00090876,-0.00106811,0.00001071
 ,-0.00036128,-0.00026051,0.00026814,-0.00039046,-0.00182326,-0.0002192
 9,0.00056072,-0.00002725,-0.00071573,-0.00170812,-0.00034463,-0.000599
 33,-0.01331387,0.02069277,0.00694377,-0.00117278,0.00090958,-0.0003637
 4,-0.00376319,0.00365647,0.00294001,0.07676694,0.00039710,0.00065942,0
 .00034339,-0.00047326,0.00025222,0.00011278,-0.00048411,-0.00068958,-0
 .00017238,0.00131690,-0.00237509,-0.00056104,-0.00009102,-0.00026072,0
 .00012718,-0.00081760,-0.00081277,-0.00159796,0.00001785,0.00017036,-0
 .00074874,-0.00017545,-0.00388245,0.01544681,0.01948049,-0.05296996,-0
 .01622826,0.00235293,-0.00296557,-0.00135939,0.00611907,-0.00306473,0.
 00044615,-0.00634952,0.07338826,0.00006697,0.00055980,-0.00057881,-0.0
 0027776,0.00005697,0.00009880,0.00027175,-0.00036675,0.00034182,-0.001
 24801,-0.00015212,-0.00022710,0.00003941,0.00027705,-0.00034924,-0.001
 21606,-0.00243174,-0.00263313,0.00086826,-0.00089003,0.00128431,-0.007
 81223,0.00976776,-0.03832308,0.00548105,-0.01391026,-0.00871976,0.0010
 4788,-0.00300932,0.00134479,0.00503813,0.00101076,-0.00063365,0.008749
 79,0.00863800,0.05982477,-0.00586346,-0.00337608,-0.00168193,0.0002781
 0,-0.00092147,-0.00087015,-0.00046795,0.00042574,-0.00015857,0.0008537
 8,-0.00170640,-0.00515047,-0.00046184,0.00268679,0.00013751,-0.0593140
 6,0.01598023,-0.01562603,-0.00849823,0.00799851,0.00244521,-0.02112407
 ,-0.01759724,0.00071726,-0.00014566,0.00055481,-0.00054705,0.00299026,
 0.00148048,-0.00345721,0.00130115,-0.00434670,0.00645485,-0.00816192,-
 0.00230916,-0.00602289,0.10419286,-0.00202836,0.00005760,-0.00225999,-
 0.00042251,0.00047355,0.00018675,-0.00031022,-0.00093401,0.00148241,-0
 .00068698,0.00248849,0.00171706,0.00107183,-0.00158245,0.00062840,0.01
 022339,-0.01187021,0.00438564,0.00773493,-0.00321338,0.00171638,-0.013
 09513,-0.01903983,0.00135321,-0.00025755,0.00007167,-0.00102388,0.0006
 3534,-0.00043870,-0.00379629,-0.00341034,-0.00633858,-0.00622307,0.000
 26018,0.00121809,0.00299336,-0.00483903,0.04100202,0.00098161,-0.00026
 144,0.00021023,0.00034259,-0.00022195,-0.00136962,-0.00046781,0.000230
 36,-0.00110605,-0.00247520,-0.00006595,-0.00083393,0.00123796,-0.00087
 315,0.00131406,-0.02164852,0.00412294,-0.01550608,0.00030095,0.0050185
 1,0.00274022,0.00393593,0.00429145,0.00103198,-0.00121456,-0.00018331,
 -0.00050673,0.00154820,0.00120127,-0.00270750,0.00185018,-0.00443809,-
 0.00656869,-0.00251326,0.00228957,-0.00528205,0.01508151,-0.00112833,0
 .07572542,-0.00004734,0.00214122,-0.00170874,0.00037471,-0.00001193,0.
 00022324,0.00056869,-0.00045088,0.00123615,-0.00935950,0.00906578,0.00
 045832,0.00138574,-0.00023350,-0.00050184,-0.00364769,-0.00296611,-0.0
 0737469,0.00166305,-0.00040565,0.00271073,-0.00254831,-0.00638905,0.00
 331458,-0.00370802,0.00452964,0.00117070,-0.00144190,-0.00039029,0.002
 38112,-0.01389891,0.01966123,0.00429241,-0.04941580,-0.01898423,-0.004
 98627,-0.00557896,0.00512445,0.00304041,0.08565424,-0.00092202,0.00171
 764,-0.00137134,0.00027672,-0.00022864,0.00024931,0.00075817,-0.000912
 10,0.00080083,0.00560419,-0.00041552,0.00530967,0.00042010,0.00063305,
 -0.00186940,-0.00120519,0.00047132,0.00267996,-0.00099772,-0.00307426,
 -0.00206721,-0.00186653,-0.00688768,-0.00083864,0.00598132,-0.00138580
 ,-0.00054614,-0.00655300,-0.00873301,0.00778848,0.01854086,-0.04788918
 ,-0.02905014,-0.01531574,-0.00866750,-0.00254347,0.00596952,-0.0018942
 8,-0.00998190,-0.01069068,0.07726595,-0.00051046,0.00013786,-0.0003739
 8,0.00026769,0.00017755,0.00019709,0.00055313,0.00000925,0.00033906,0.
 00291236,0.00433642,0.00552791,0.00074393,-0.00145059,0.00048492,-0.01
 218314,0.00495722,-0.00751936,0.00319978,-0.00400642,-0.00238177,0.005
 06108,0.00576723,-0.00571325,0.00370908,-0.00095313,0.00011688,0.00206
 981,0.00301778,-0.00214601,0.00395331,-0.03666539,-0.02544707,-0.01419
 841,-0.00673612,-0.00614766,0.00867796,-0.00003163,-0.04714126,-0.0042
 5610,0.03143998,0.09020451||0.00003027,-0.00005415,-0.00001980,-0.0000
 3535,-0.00000823,0.00001338,0.00001115,0.00001327,-0.00000235,0.000048
 68,-0.00003985,0.00001670,0.00001250,0.00003203,0.00005807,-0.00000249
 ,-0.00003858,-0.00003504,-0.00000931,-0.00000381,-0.00000566,0.0000091
 2,0.00001045,-0.00002163,0.00001873,0.00000671,-0.00000173,-0.00001495
 ,0.00000819,-0.00001076,-0.00008354,0.00002721,-0.00001727,-0.00000266
 ,0.00002139,0.00002261,-0.00000222,0.00001185,0.00000404,0.00002009,0.
 00001353,-0.00000053|||@


 Cherishing children is the mark of a civilized society.
 -- Joan Ganz Cooney
 Job cpu time:       0 days  0 hours 14 minutes  0.0 seconds.
 File lengths (MBytes):  RWF=     98 Int=      0 D2E=      0 Chk=      4 Scr=      1
 Normal termination of Gaussian 09 at Tue Aug 18 10:58:33 2020.
