# Supplementary material for: Formation Mechanisms for Phosphorene and SnIP
Source: Angew Chem Int Ed Engl. 2021 Feb 15;60(12):6816–23. doi: 10.1002/anie.202016257 (PMC7986658; doi:10.1002/anie.202016257)
Supplement: Supplementary file 2 — Supplementary [file ANIE-60-6816-s001.zip › XII.LOG]

 Entering Link 1 = C:\Gaussian\G09W\l1.exe PID=      6308.
  
 Copyright (c) 1988,1990,1992,1993,1995,1998,2003,2009,2015,
            Gaussian, Inc.  All Rights Reserved.
  
 This is part of the Gaussian(R) 09 program.  It is based on
 the Gaussian(R) 03 system (copyright 2003, Gaussian, Inc.),
 the Gaussian(R) 98 system (copyright 1998, Gaussian, Inc.),
 the Gaussian(R) 94 system (copyright 1995, Gaussian, Inc.),
 the Gaussian 92(TM) system (copyright 1992, Gaussian, Inc.),
 the Gaussian 90(TM) system (copyright 1990, Gaussian, Inc.),
 the Gaussian 88(TM) system (copyright 1988, Gaussian, Inc.),
 the Gaussian 86(TM) system (copyright 1986, Carnegie Mellon
 University), and the Gaussian 82(TM) system (copyright 1983,
 Carnegie Mellon University). Gaussian is a federally registered
 trademark of Gaussian, Inc.
  
 This software contains proprietary and confidential information,
 including trade secrets, belonging to Gaussian, Inc.
  
 This software is provided under written license and may be
 used, copied, transmitted, or stored only in accord with that
 written license.
  
 The following legend is applicable only to US Government
 contracts under FAR:
  
                    RESTRICTED RIGHTS LEGEND
  
 Use, reproduction and disclosure by the US Government is
 subject to restrictions as set forth in subparagraphs (a)
 and (c) of the Commercial Computer Software - Restricted
 Rights clause in FAR 52.227-19.
  
 Gaussian, Inc.
 340 Quinnipiac St., Bldg. 40, Wallingford CT 06492
  
  
 ---------------------------------------------------------------
 Warning -- This program may not be used in any manner that
 competes with the business of Gaussian, Inc. or will provide
 assistance to any competitor of Gaussian, Inc.  The licensee
 of this program is prohibited from giving any competitor of
 Gaussian, Inc. access to this program.  By using this program,
 the user acknowledges that Gaussian, Inc. is engaged in the
 business of creating and licensing software in the field of
 computational chemistry and represents and warrants to the
 licensee that it is not a competitor of Gaussian, Inc. and that
 it will not use this program in any manner prohibited above.
 ---------------------------------------------------------------
  

 Cite this work as:
 Gaussian 09, Revision E.01,
 M. J. Frisch, G. W. Trucks, H. B. Schlegel, G. E. Scuseria, 
 M. A. Robb, J. R. Cheeseman, G. Scalmani, V. Barone, B. Mennucci, 
 G. A. Petersson, H. Nakatsuji, M. Caricato, X. Li, H. P. Hratchian, 
 A. F. Izmaylov, J. Bloino, G. Zheng, J. L. Sonnenberg, M. Hada, 
 M. Ehara, K. Toyota, R. Fukuda, J. Hasegawa, M. Ishida, T. Nakajima, 
 Y. Honda, O. Kitao, H. Nakai, T. Vreven, J. A. Montgomery, Jr., 
 J. E. Peralta, F. Ogliaro, M. Bearpark, J. J. Heyd, E. Brothers, 
 K. N. Kudin, V. N. Staroverov, T. Keith, R. Kobayashi, J. Normand, 
 K. Raghavachari, A. Rendell, J. C. Burant, S. S. Iyengar, J. Tomasi, 
 M. Cossi, N. Rega, J. M. Millam, M. Klene, J. E. Knox, J. B. Cross, 
 V. Bakken, C. Adamo, J. Jaramillo, R. Gomperts, R. E. Stratmann, 
 O. Yazyev, A. J. Austin, R. Cammi, C. Pomelli, J. W. Ochterski, 
 R. L. Martin, K. Morokuma, V. G. Zakrzewski, G. A. Voth, 
 P. Salvador, J. J. Dannenberg, S. Dapprich, A. D. Daniels, 
 O. Farkas, J. B. Foresman, J. V. Ortiz, J. Cioslowski, 
 and D. J. Fox, Gaussian, Inc., Wallingford CT, 2013.
 
 ******************************************
 Gaussian 09:  EM64W-G09RevE.01 30-Nov-2015
                21-Jun-2019 
 ******************************************
 %lindaworkers=:2
 %nprocshared=8
 Will use up to    8 processors via shared memory.
 %chk=\\nas.ads.mwn.de\tuch\ac5\AK_Nilges\Markus\Gaussian\SnI2+P\SnI2_P4\SNI2_P4D
 IMEROPEN3SATURATED2.chk
 SetLPE:  input flags=""
 SetLPE:    new flags="-mp 2 -nodelist "RyzenWindows" -opt "Tsnet.RyzenWindows.speedfactor: 2""
 Will use up to    2 processors via Linda.
 -----------------------------------------
 # opt=calcfc pbepbe/sdd geom=connectivity
 -----------------------------------------
 1/10=4,14=-1,18=20,19=15,26=3,38=1,57=2/1,3;
 2/9=110,12=2,17=6,18=5,40=1/2;
 3/5=17,6=7,11=2,16=1,25=1,30=1,71=2,74=1009,140=1/1,2,3;
 4//1;
 5/5=2,38=5/2;
 8/6=4,10=90,11=11/1;
 11/6=1,8=1,9=11,15=111,16=1/1,2,10;
 10/6=1,13=1/2;
 6/7=2,8=2,9=2,10=2,28=1/1;
 7/10=1,18=20,25=1/1,2,3,16;
 1/10=4,14=-1,18=20,19=15,26=3/3(2);
 2/9=110/2;
 99//99;
 2/9=110/2;
 3/5=17,6=7,11=2,16=1,25=1,30=1,71=1,74=1009/1,2,3;
 4/5=5,16=3,69=1/1;
 5/5=2,38=5/2;
 7//1,2,3,16;
 1/14=-1,18=20,19=15,26=3/3(-5);
 2/9=110/2;
 6/7=2,8=2,9=2,10=2,19=2,28=1/1;
 99/9=1/99;
 -------------------
 Title Card Required
 -------------------
 Symbolic Z-matrix:
 Charge =  0 Multiplicity = 1
 Sn                    0.5187    0.61207  -3.72557 
 I                    -1.50851   0.5054   -5.55092 
 I                     2.72218   1.35086  -5.15797 
 P                     0.09291   1.80119  -1.56832 
 P                     0.62883  -1.2437   -2.21095 
 P                    -1.15795  -1.42369   0.38646 
 P                    -0.76817  -0.06023  -1.15248 
 Sn                    0.04721  -0.07142   3.85649 
 I                    -2.15627  -0.81021   5.28889 
 I                     2.07442   0.03524   5.68184 
 P                     1.72386   1.96433  -0.25554 
 P                    -0.06292   1.78434   2.34187 
 P                     0.473    -1.26055   1.69924 
 P                     1.33408   0.60088   1.2834 
 Sn                   -0.87712  -2.98657  -1.54423 
 I                    -3.01344  -3.37452  -3.19908 
 I                     0.06822  -5.49143  -1.01047 
 Sn                    1.44304   3.52722   1.67515 
 I                     3.57935   3.91517   3.33 
 I                     0.49769   6.03208   1.14139 
 

 GradGradGradGradGradGradGradGradGradGradGradGradGradGradGradGradGradGrad
 Berny optimization.
 Initialization pass.
                           ----------------------------
                           !    Initial Parameters    !
                           ! (Angstroms and Degrees)  !
 --------------------------                            --------------------------
 ! Name  Definition              Value          Derivative Info.                !
 --------------------------------------------------------------------------------
 ! R1    R(1,2)                  2.73           calculate D2E/DX2 analytically  !
 ! R2    R(1,3)                  2.73           calculate D2E/DX2 analytically  !
 ! R3    R(1,4)                  2.4998         calculate D2E/DX2 analytically  !
 ! R4    R(1,5)                  2.3979         calculate D2E/DX2 analytically  !
 ! R5    R(4,7)                  2.0927         calculate D2E/DX2 analytically  !
 ! R6    R(4,11)                 2.1            calculate D2E/DX2 analytically  !
 ! R7    R(5,7)                  2.1148         calculate D2E/DX2 analytically  !
 ! R8    R(5,15)                 2.3979         calculate D2E/DX2 analytically  !
 ! R9    R(6,7)                  2.0927         calculate D2E/DX2 analytically  !
 ! R10   R(6,13)                 2.1            calculate D2E/DX2 analytically  !
 ! R11   R(6,15)                 2.4998         calculate D2E/DX2 analytically  !
 ! R12   R(8,9)                  2.73           calculate D2E/DX2 analytically  !
 ! R13   R(8,10)                 2.73           calculate D2E/DX2 analytically  !
 ! R14   R(8,12)                 2.3979         calculate D2E/DX2 analytically  !
 ! R15   R(8,13)                 2.4998         calculate D2E/DX2 analytically  !
 ! R16   R(11,14)                2.0927         calculate D2E/DX2 analytically  !
 ! R17   R(11,18)                2.4998         calculate D2E/DX2 analytically  !
 ! R18   R(12,14)                2.1148         calculate D2E/DX2 analytically  !
 ! R19   R(12,18)                2.3979         calculate D2E/DX2 analytically  !
 ! R20   R(13,14)                2.0927         calculate D2E/DX2 analytically  !
 ! R21   R(15,16)                2.73           calculate D2E/DX2 analytically  !
 ! R22   R(15,17)                2.73           calculate D2E/DX2 analytically  !
 ! R23   R(18,19)                2.73           calculate D2E/DX2 analytically  !
 ! R24   R(18,20)                2.73           calculate D2E/DX2 analytically  !
 ! A1    A(2,1,3)              105.0171         calculate D2E/DX2 analytically  !
 ! A2    A(2,1,4)              117.9763         calculate D2E/DX2 analytically  !
 ! A3    A(2,1,5)              115.2263         calculate D2E/DX2 analytically  !
 ! A4    A(3,1,4)              117.4864         calculate D2E/DX2 analytically  !
 ! A5    A(3,1,5)              120.2501         calculate D2E/DX2 analytically  !
 ! A6    A(4,1,5)               80.2633         calculate D2E/DX2 analytically  !
 ! A7    A(1,4,7)               79.5398         calculate D2E/DX2 analytically  !
 ! A8    A(1,4,11)             116.3681         calculate D2E/DX2 analytically  !
 ! A9    A(7,4,11)             105.334          calculate D2E/DX2 analytically  !
 ! A10   A(1,5,7)               81.5306         calculate D2E/DX2 analytically  !
 ! A11   A(1,5,15)             135.1757         calculate D2E/DX2 analytically  !
 ! A12   A(7,5,15)              81.5306         calculate D2E/DX2 analytically  !
 ! A13   A(7,6,13)             105.334          calculate D2E/DX2 analytically  !
 ! A14   A(7,6,15)              79.5398         calculate D2E/DX2 analytically  !
 ! A15   A(13,6,15)            116.3681         calculate D2E/DX2 analytically  !
 ! A16   A(4,7,5)               97.2675         calculate D2E/DX2 analytically  !
 ! A17   A(4,7,6)              143.3517         calculate D2E/DX2 analytically  !
 ! A18   A(5,7,6)               97.2675         calculate D2E/DX2 analytically  !
 ! A19   A(9,8,10)             105.0171         calculate D2E/DX2 analytically  !
 ! A20   A(9,8,12)             120.2501         calculate D2E/DX2 analytically  !
 ! A21   A(9,8,13)             117.4864         calculate D2E/DX2 analytically  !
 ! A22   A(10,8,12)            115.2263         calculate D2E/DX2 analytically  !
 ! A23   A(10,8,13)            117.9763         calculate D2E/DX2 analytically  !
 ! A24   A(12,8,13)             80.2633         calculate D2E/DX2 analytically  !
 ! A25   A(4,11,14)            105.334          calculate D2E/DX2 analytically  !
 ! A26   A(4,11,18)            116.3681         calculate D2E/DX2 analytically  !
 ! A27   A(14,11,18)            79.5398         calculate D2E/DX2 analytically  !
 ! A28   A(8,12,14)             81.5306         calculate D2E/DX2 analytically  !
 ! A29   A(8,12,18)            135.1757         calculate D2E/DX2 analytically  !
 ! A30   A(14,12,18)            81.5306         calculate D2E/DX2 analytically  !
 ! A31   A(6,13,8)             116.3681         calculate D2E/DX2 analytically  !
 ! A32   A(6,13,14)            105.334          calculate D2E/DX2 analytically  !
 ! A33   A(8,13,14)             79.5398         calculate D2E/DX2 analytically  !
 ! A34   A(11,14,12)            97.2675         calculate D2E/DX2 analytically  !
 ! A35   A(11,14,13)           143.3517         calculate D2E/DX2 analytically  !
 ! A36   A(12,14,13)            97.2675         calculate D2E/DX2 analytically  !
 ! A37   A(5,15,6)              80.2633         calculate D2E/DX2 analytically  !
 ! A38   A(5,15,16)            115.2263         calculate D2E/DX2 analytically  !
 ! A39   A(5,15,17)            120.2501         calculate D2E/DX2 analytically  !
 ! A40   A(6,15,16)            117.9763         calculate D2E/DX2 analytically  !
 ! A41   A(6,15,17)            117.4864         calculate D2E/DX2 analytically  !
 ! A42   A(16,15,17)           105.0171         calculate D2E/DX2 analytically  !
 ! A43   A(11,18,12)            80.2633         calculate D2E/DX2 analytically  !
 ! A44   A(11,18,19)           117.9763         calculate D2E/DX2 analytically  !
 ! A45   A(11,18,20)           117.4864         calculate D2E/DX2 analytically  !
 ! A46   A(12,18,19)           115.2263         calculate D2E/DX2 analytically  !
 ! A47   A(12,18,20)           120.2501         calculate D2E/DX2 analytically  !
 ! A48   A(19,18,20)           105.0171         calculate D2E/DX2 analytically  !
 ! D1    D(2,1,4,7)             81.9067         calculate D2E/DX2 analytically  !
 ! D2    D(2,1,4,11)          -176.0516         calculate D2E/DX2 analytically  !
 ! D3    D(3,1,4,7)           -150.7148         calculate D2E/DX2 analytically  !
 ! D4    D(3,1,4,11)           -48.6731         calculate D2E/DX2 analytically  !
 ! D5    D(5,1,4,7)            -31.5775         calculate D2E/DX2 analytically  !
 ! D6    D(5,1,4,11)            70.4641         calculate D2E/DX2 analytically  !
 ! D7    D(2,1,5,7)            -85.4336         calculate D2E/DX2 analytically  !
 ! D8    D(2,1,5,15)           -16.5986         calculate D2E/DX2 analytically  !
 ! D9    D(3,1,5,7)            147.2421         calculate D2E/DX2 analytically  !
 ! D10   D(3,1,5,15)          -143.9228         calculate D2E/DX2 analytically  !
 ! D11   D(4,1,5,7)             31.0087         calculate D2E/DX2 analytically  !
 ! D12   D(4,1,5,15)            99.8438         calculate D2E/DX2 analytically  !
 ! D13   D(1,4,7,5)             36.1522         calculate D2E/DX2 analytically  !
 ! D14   D(1,4,7,6)            148.7995         calculate D2E/DX2 analytically  !
 ! D15   D(11,4,7,5)           -78.5366         calculate D2E/DX2 analytically  !
 ! D16   D(11,4,7,6)            34.1108         calculate D2E/DX2 analytically  !
 ! D17   D(1,4,11,14)         -106.0552         calculate D2E/DX2 analytically  !
 ! D18   D(1,4,11,18)          168.1993         calculate D2E/DX2 analytically  !
 ! D19   D(7,4,11,14)          -20.3098         calculate D2E/DX2 analytically  !
 ! D20   D(7,4,11,18)         -106.0552         calculate D2E/DX2 analytically  !
 ! D21   D(1,5,7,4)            -37.694          calculate D2E/DX2 analytically  !
 ! D22   D(1,5,7,6)            176.0399         calculate D2E/DX2 analytically  !
 ! D23   D(15,5,7,4)          -176.0399         calculate D2E/DX2 analytically  !
 ! D24   D(15,5,7,6)            37.694          calculate D2E/DX2 analytically  !
 ! D25   D(1,5,15,6)           -99.8438         calculate D2E/DX2 analytically  !
 ! D26   D(1,5,15,16)           16.5986         calculate D2E/DX2 analytically  !
 ! D27   D(1,5,15,17)          143.9229         calculate D2E/DX2 analytically  !
 ! D28   D(7,5,15,6)           -31.0087         calculate D2E/DX2 analytically  !
 ! D29   D(7,5,15,16)           85.4336         calculate D2E/DX2 analytically  !
 ! D30   D(7,5,15,17)         -147.2421         calculate D2E/DX2 analytically  !
 ! D31   D(13,6,7,4)           -34.1108         calculate D2E/DX2 analytically  !
 ! D32   D(13,6,7,5)            78.5366         calculate D2E/DX2 analytically  !
 ! D33   D(15,6,7,4)          -148.7995         calculate D2E/DX2 analytically  !
 ! D34   D(15,6,7,5)           -36.1522         calculate D2E/DX2 analytically  !
 ! D35   D(7,6,13,8)           106.0552         calculate D2E/DX2 analytically  !
 ! D36   D(7,6,13,14)           20.3098         calculate D2E/DX2 analytically  !
 ! D37   D(15,6,13,8)         -168.1993         calculate D2E/DX2 analytically  !
 ! D38   D(15,6,13,14)         106.0552         calculate D2E/DX2 analytically  !
 ! D39   D(7,6,15,5)            31.5775         calculate D2E/DX2 analytically  !
 ! D40   D(7,6,15,16)          -81.9067         calculate D2E/DX2 analytically  !
 ! D41   D(7,6,15,17)          150.7148         calculate D2E/DX2 analytically  !
 ! D42   D(13,6,15,5)          -70.4641         calculate D2E/DX2 analytically  !
 ! D43   D(13,6,15,16)         176.0516         calculate D2E/DX2 analytically  !
 ! D44   D(13,6,15,17)          48.6731         calculate D2E/DX2 analytically  !
 ! D45   D(9,8,12,14)         -147.2421         calculate D2E/DX2 analytically  !
 ! D46   D(9,8,12,18)          143.9228         calculate D2E/DX2 analytically  !
 ! D47   D(10,8,12,14)          85.4336         calculate D2E/DX2 analytically  !
 ! D48   D(10,8,12,18)          16.5986         calculate D2E/DX2 analytically  !
 ! D49   D(13,8,12,14)         -31.0087         calculate D2E/DX2 analytically  !
 ! D50   D(13,8,12,18)         -99.8438         calculate D2E/DX2 analytically  !
 ! D51   D(9,8,13,6)            48.6731         calculate D2E/DX2 analytically  !
 ! D52   D(9,8,13,14)          150.7148         calculate D2E/DX2 analytically  !
 ! D53   D(10,8,13,6)          176.0516         calculate D2E/DX2 analytically  !
 ! D54   D(10,8,13,14)         -81.9067         calculate D2E/DX2 analytically  !
 ! D55   D(12,8,13,6)          -70.4641         calculate D2E/DX2 analytically  !
 ! D56   D(12,8,13,14)          31.5775         calculate D2E/DX2 analytically  !
 ! D57   D(4,11,14,12)         -78.5366         calculate D2E/DX2 analytically  !
 ! D58   D(4,11,14,13)          34.1108         calculate D2E/DX2 analytically  !
 ! D59   D(18,11,14,12)         36.1522         calculate D2E/DX2 analytically  !
 ! D60   D(18,11,14,13)        148.7995         calculate D2E/DX2 analytically  !
 ! D61   D(4,11,18,12)          70.4641         calculate D2E/DX2 analytically  !
 ! D62   D(4,11,18,19)        -176.0516         calculate D2E/DX2 analytically  !
 ! D63   D(4,11,18,20)         -48.6731         calculate D2E/DX2 analytically  !
 ! D64   D(14,11,18,12)        -31.5775         calculate D2E/DX2 analytically  !
 ! D65   D(14,11,18,19)         81.9067         calculate D2E/DX2 analytically  !
 ! D66   D(14,11,18,20)       -150.7148         calculate D2E/DX2 analytically  !
 ! D67   D(8,12,14,11)        -176.0399         calculate D2E/DX2 analytically  !
 ! D68   D(8,12,14,13)          37.694          calculate D2E/DX2 analytically  !
 ! D69   D(18,12,14,11)        -37.694          calculate D2E/DX2 analytically  !
 ! D70   D(18,12,14,13)        176.0399         calculate D2E/DX2 analytically  !
 ! D71   D(8,12,18,11)          99.8438         calculate D2E/DX2 analytically  !
 ! D72   D(8,12,18,19)         -16.5986         calculate D2E/DX2 analytically  !
 ! D73   D(8,12,18,20)        -143.9229         calculate D2E/DX2 analytically  !
 ! D74   D(14,12,18,11)         31.0087         calculate D2E/DX2 analytically  !
 ! D75   D(14,12,18,19)        -85.4336         calculate D2E/DX2 analytically  !
 ! D76   D(14,12,18,20)        147.2421         calculate D2E/DX2 analytically  !
 ! D77   D(6,13,14,11)         -34.1108         calculate D2E/DX2 analytically  !
 ! D78   D(6,13,14,12)          78.5366         calculate D2E/DX2 analytically  !
 ! D79   D(8,13,14,11)        -148.7995         calculate D2E/DX2 analytically  !
 ! D80   D(8,13,14,12)         -36.1522         calculate D2E/DX2 analytically  !
 --------------------------------------------------------------------------------
 Trust Radius=3.00D-01 FncErr=1.00D-07 GrdErr=1.00D-06
 Number of steps in this run=    120 maximum allowed number of steps=    120.
 GradGradGradGradGradGradGradGradGradGradGradGradGradGradGradGradGradGrad

                          Input orientation:                          
 ---------------------------------------------------------------------
 Center     Atomic      Atomic             Coordinates (Angstroms)
 Number     Number       Type             X           Y           Z
 ---------------------------------------------------------------------
      1         50           0        0.518703    0.612068   -3.725568
      2         53           0       -1.508514    0.505402   -5.550921
      3         53           0        2.722182    1.350860   -5.157967
      4         15           0        0.092907    1.801192   -1.568319
      5         15           0        0.628834   -1.243697   -2.210954
      6         15           0       -1.157947   -1.423687    0.386461
      7         15           0       -0.768165   -0.060232   -1.152477
      8         50           0        0.047208   -0.071421    3.856489
      9         53           0       -2.156271   -0.810213    5.288888
     10         53           0        2.074424    0.035245    5.681842
     11         15           0        1.723857    1.964334   -0.255540
     12         15           0       -0.062923    1.784344    2.341875
     13         15           0        0.473003   -1.260545    1.699240
     14         15           0        1.334076    0.600879    1.283399
     15         50           0       -0.877125   -2.986573   -1.544230
     16         53           0       -3.013443   -3.374519   -3.199083
     17         53           0        0.068219   -5.491434   -1.010469
     18         50           0        1.443035    3.527220    1.675151
     19         53           0        3.579354    3.915166    3.330004
     20         53           0        0.497692    6.032080    1.141391
 ---------------------------------------------------------------------
                    Distance matrix (angstroms):
                    1          2          3          4          5
     1  Sn   0.000000
     2  I    2.730000   0.000000
     3  I    2.730000   4.332205   0.000000
     4  P    2.499808   4.483831   4.472299   0.000000
     5  P    2.397926   4.333934   4.449575   3.157775   0.000000
     6  P    4.885104   6.252743   7.313973   3.973115   3.157775
     7  P    2.954456   4.496039   5.497058   2.092671   2.114844
     8  Sn   7.627388   9.552610   9.509931   5.739103   6.206962
     9  I    9.509931  10.938551  11.730572   7.674603   8.012013
    10  I    9.552610  11.799723  10.938551   7.720739   8.125371
    11  P    3.914347   6.373207   5.040515   2.100000   3.913333
    12  P    6.206962   8.125371   8.012013   3.913334   5.511425
    13  P    5.739103   7.720739   7.674603   4.493957   3.913334
    14  P    5.074909   7.402524   6.631780   3.333698   4.013767
    15  Sn   4.433598   5.352207   6.695329   4.885104   2.397926
    16  I    5.352207   4.780141   7.685299   6.252743   4.333934
    17  I    6.695329   7.685299   8.429842   7.313973   4.449575
    18  Sn   6.206469   8.370134   7.284522   3.914347   6.206962
    19  I    8.370134  10.788129   8.908202   6.373207   8.125371
    20  I    7.284522   8.908202   8.157456   5.040515   8.012013
                    6          7          8          9         10
     6  P    0.000000
     7  P    2.092671   0.000000
     8  Sn   3.914347   5.074909   0.000000
     9  I    5.040515   6.631780   2.730000   0.000000
    10  I    6.373207   7.402524   2.730000   4.332205   0.000000
    11  P    4.493957   3.333698   4.885104   7.313973   6.252743
    12  P    3.913334   4.013767   2.397926   4.449575   4.333934
    13  P    2.100000   3.333698   2.499808   4.472299   4.483831
    14  P    3.333698   3.284810   2.954456   5.497058   4.496039
    15  Sn   2.499808   2.954456   6.206469   7.284522   8.370134
    16  I    4.483831   4.496039   8.370134   8.908202  10.788129
    17  I    4.472299   5.497058   7.284522   8.157456   8.908202
    18  Sn   5.739103   5.074909   4.433598   6.695329   5.352207
    19  I    7.720739   7.402524   5.352207   7.685299   4.780141
    20  I    7.674603   6.631780   6.695329   8.429842   7.685299
                   11         12         13         14         15
    11  P    0.000000
    12  P    3.157775   0.000000
    13  P    3.973115   3.157775   0.000000
    14  P    2.092671   2.114844   2.092671   0.000000
    15  Sn   5.739103   6.206962   3.914347   5.074909   0.000000
    16  I    7.720739   8.125371   6.373207   7.402524   2.730000
    17  I    7.674603   8.012013   5.040515   6.631780   2.730000
    18  Sn   2.499808   2.397926   4.885104   2.954456   7.627388
    19  I    4.483831   4.333934   6.252743   4.496039   9.552610
    20  I    4.472299   4.449575   7.313973   5.497058   9.509931
                   16         17         18         19         20
    16  I    0.000000
    17  I    4.332205   0.000000
    18  Sn   9.552610   9.509931   0.000000
    19  I   11.799723  10.938551   2.730000   0.000000
    20  I   10.938551  11.730572   2.730000   4.332205   0.000000
 Stoichiometry    I8P8Sn4
 Framework group  C2H[SGH(P4),X(I8P4Sn4)]
 Deg. of freedom    15
 Full point group                 C2H     NOp   4
 Largest Abelian subgroup         C2H     NOp   4
 Largest concise Abelian subgroup C2H     NOp   4
                         Standard orientation:                         
 ---------------------------------------------------------------------
 Center     Atomic      Atomic             Coordinates (Angstroms)
 Number     Number       Type             X           Y           Z
 ---------------------------------------------------------------------
      1         50           0        1.300900    2.817397    2.216799
      2         53           0        0.377964    5.380806    2.390070
      3         53           0        3.147643    2.593909    4.214921
      4         15           0       -0.377964    0.979614    1.986558
      5         15           0        1.822784    2.066739    0.000000
      6         15           0       -0.377964    0.979614   -1.986558
      7         15           0       -0.245197    1.623999    0.000000
      8         50           0       -1.300900   -2.817397   -2.216799
      9         53           0       -3.147643   -2.593909   -4.214921
     10         53           0       -0.377964   -5.380806   -2.390070
     11         15           0        0.377964   -0.979614    1.986558
     12         15           0       -1.822784   -2.066739    0.000000
     13         15           0        0.377964   -0.979614   -1.986558
     14         15           0        0.245197   -1.623999    0.000000
     15         50           0        1.300900    2.817397   -2.216799
     16         53           0        0.377964    5.380806   -2.390070
     17         53           0        3.147643    2.593909   -4.214921
     18         50           0       -1.300900   -2.817397    2.216799
     19         53           0       -0.377964   -5.380806    2.390070
     20         53           0       -3.147643   -2.593909    4.214921
 ---------------------------------------------------------------------
 Rotational constants (GHZ):      0.0277528      0.0177144      0.0127084
 Standard basis: SDD (6D, 10F)
 There are    76 symmetry adapted cartesian basis functions of AG  symmetry.
 There are    56 symmetry adapted cartesian basis functions of BG  symmetry.
 There are    56 symmetry adapted cartesian basis functions of AU  symmetry.
 There are    76 symmetry adapted cartesian basis functions of BU  symmetry.
 There are    76 symmetry adapted basis functions of AG  symmetry.
 There are    56 symmetry adapted basis functions of BG  symmetry.
 There are    56 symmetry adapted basis functions of AU  symmetry.
 There are    76 symmetry adapted basis functions of BU  symmetry.
   264 basis functions,   504 primitive gaussians,   264 cartesian basis functions
    96 alpha electrons       96 beta electrons
       nuclear repulsion energy      2178.8289886472 Hartrees.


 Warning!  P  atom    4 may be hypervalent but has no d functions.
 Warning!  P  atom    5 may be hypervalent but has no d functions.
 Warning!  P  atom    6 may be hypervalent but has no d functions.
 Warning!  P  atom    7 may be hypervalent but has no d functions.
 Warning!  P  atom   11 may be hypervalent but has no d functions.
 Warning!  P  atom   12 may be hypervalent but has no d functions.
 Warning!  P  atom   13 may be hypervalent but has no d functions.
 Warning!  P  atom   14 may be hypervalent but has no d functions.


 NAtoms=   20 NActive=   20 NUniq=    6 SFac= 4.00D+00 NAtFMM=   60 NAOKFM=F Big=F
 Integral buffers will be    131072 words long.
 Raffenetti 2 integral format.
 Two-electron integral symmetry is turned on.
 One-electron integrals computed using PRISM.
   4 Symmetry operations used in ECPInt.
 ECPInt:  NShTT=    9316 NPrTT=   35212 LenC2=    8457 LenP2D=   21352.
 LDataN:  DoStor=T MaxTD1= 5 Len=  102
 NBasis=   264 RedAO= T EigKep=  3.56D-03  NBF=    76    56    56    76
 NBsUse=   264 1.00D-06 EigRej= -1.00D+00 NBFU=    76    56    56    76
 Defaulting to unpruned grid for atomic number  50.
 Defaulting to unpruned grid for atomic number  53.
 Defaulting to unpruned grid for atomic number  53.
 Defaulting to unpruned grid for atomic number  53.
 Defaulting to unpruned grid for atomic number  50.
 Defaulting to unpruned grid for atomic number  50.
 ExpMin= 3.26D-02 ExpMax= 3.06D+04 ExpMxC= 4.68D+03 IAcc=3 IRadAn=         5 AccDes= 0.00D+00
 Harris functional with IExCor= 1009 and IRadAn=       5 diagonalized for initial guess.
 HarFok:  IExCor= 1009 AccDes= 0.00D+00 IRadAn=         5 IDoV= 1 UseB2=F ITyADJ=14
 ICtDFT=  3500011 ScaDFX=  1.000000  1.000000  1.000000  1.000000
 Defaulting to unpruned grid for atomic number  50.
 Defaulting to unpruned grid for atomic number  50.
 Defaulting to unpruned grid for atomic number  50.
 Defaulting to unpruned grid for atomic number  50.
 Defaulting to unpruned grid for atomic number  50.
 Defaulting to unpruned grid for atomic number  50.
 Defaulting to unpruned grid for atomic number  50.
 Defaulting to unpruned grid for atomic number  50.
 FoFCou: FMM=F IPFlag=           0 FMFlag=      100000 FMFlg1=           0
         NFxFlg=           0 DoJE=T BraDBF=F KetDBF=T FulRan=T
         wScrn=  0.000000 ICntrl=     500 IOpCl=  0 I1Cent=   200000004 NGrid=           0
         NMat0=    1 NMatS0=      1 NMatT0=    0 NMatD0=    1 NMtDS0=    0 NMtDT0=    0
 Petite list used in FoFCou.
 Initial guess orbital symmetries:
       Occupied  (BU) (AG) (BU) (AG) (BU) (BG) (AG) (AU) (BU) (AG)
                 (BU) (AG) (AG) (AU) (BU) (BG) (BG) (AU) (AG) (BU)
                 (AU) (BG) (BU) (AG) (AG) (BU) (AG) (BU) (AG) (AU)
                 (BU) (BG) (AG) (AU) (BU) (BG) (AU) (AG) (BU) (BG)
                 (AG) (BU) (AU) (BG) (AG) (BU) (AU) (AG) (BU) (AU)
                 (BG) (AG) (BG) (BU) (AG) (AU) (BU) (BG) (AG) (AU)
                 (BU) (AG) (BU) (BG) (BU) (AG) (AU) (AG) (BG) (AU)
                 (AU) (BG) (BU) (AG) (AG) (BU) (BG) (BU) (AU) (AU)
                 (AG) (BU) (BG) (BG) (AU) (AG) (BU) (AG) (BG) (AU)
                 (BG) (BU) (AG) (BU) (AU) (AG)
       Virtual   (BU) (BG) (AG) (AG) (AU) (BG) (BU) (BU) (AU) (BU)
                 (AG) (AG) (BG) (AU) (AG) (AU) (BU) (BG) (AG) (BU)
                 (BG) (BU) (AU) (AG) (BU) (AG) (BG) (BU) (AU) (AG)
                 (BG) (AU) (BU) (AU) (AG) (BU) (AG) (BG) (AU) (BG)
                 (BU) (AG) (AU) (BU) (BG) (AU) (BG) (BG) (AG) (BU)
                 (BU) (AG) (AG) (AU) (BG) (BU) (AG) (BU) (AU) (BU)
                 (AG) (BG) (BU) (AG) (AU) (AU) (BG) (BG) (AG) (AU)
                 (AG) (BU) (BG) (BU) (AG) (BU) (AG) (BG) (AU) (AU)
                 (BG) (BU) (AG) (BG) (BU) (BG) (AG) (BU) (AG) (AU)
                 (AU) (BU) (AG) (BU) (AU) (BG) (AG) (BU) (BG) (AU)
                 (BG) (AG) (BU) (AG) (AU) (BU) (BG) (AU) (BG) (AG)
                 (BU) (AU) (BG) (BU) (AU) (AG) (AG) (BU) (AU) (BG)
                 (AU) (AG) (AG) (BU) (AG) (BU) (BG) (AU) (BU) (AG)
                 (BG) (BU) (AG) (AU) (BU) (BG) (AG) (BU) (AU) (BG)
                 (AG) (BU) (AU) (AG) (AG) (BU) (BG) (BU) (BU) (AG)
                 (AU) (BG) (AG) (AU) (BG) (BU) (AG) (AU) (BG) (BU)
                 (AG) (AU) (BU) (AG) (BG) (BU) (AG) (BU)
 The electronic state of the initial guess is 1-AG.
 Requested convergence on RMS density matrix=1.00D-08 within 128 cycles.
 Requested convergence on MAX density matrix=1.00D-06.
 Requested convergence on             energy=1.00D-06.
 No special actions if energy rises.
 Defaulting to unpruned grid for atomic number  50.
 Defaulting to unpruned grid for atomic number  50.
 Defaulting to unpruned grid for atomic number  50.
 Defaulting to unpruned grid for atomic number  50.
 Defaulting to unpruned grid for atomic number  50.
 Defaulting to unpruned grid for atomic number  50.
 Defaulting to unpruned grid for atomic number  50.
 Defaulting to unpruned grid for atomic number  50.
 EnCoef did     4 forward-backward iterations
 SCF Done:  E(RPBE-PBE) =  -2834.44580114     A.U. after   15 cycles
            NFock= 15  Conv=0.22D-08     -V/T= 2.0280
 Range of M.O.s used for correlation:     1   264
 NBasis=   264 NAE=    96 NBE=    96 NFC=     0 NFV=     0
 NROrb=    264 NOA=    96 NOB=    96 NVA=   168 NVB=   168

 **** Warning!!: The smallest alpha delta epsilon is  0.71114692D-02

   4 Symmetry operations used in ECPInt.
 ECPInt:  NShTT=    9316 NPrTT=   35212 LenC2=    8457 LenP2D=   21352.
 LDataN:  DoStor=T MaxTD1= 6 Len=  172
 Number of processors reduced to   3 by ecpmxn.
 Symmetrizing basis deriv contribution to polar:
 IMax=3 JMax=2 DiffMx= 0.00D+00
 G2DrvN: will do    21 centers at a time, making    1 passes.
 Calling FoFCou, ICntrl=  3507 FMM=F I1Cent=   0 AccDes= 0.00D+00.
 Defaulting to unpruned grid for atomic number  50.
 Defaulting to unpruned grid for atomic number  50.
 Defaulting to unpruned grid for atomic number  50.
 Defaulting to unpruned grid for atomic number  50.
 Defaulting to unpruned grid for atomic number  50.
 Defaulting to unpruned grid for atomic number  50.
 Defaulting to unpruned grid for atomic number  50.
 Defaulting to unpruned grid for atomic number  50.
 End of G2Drv F.D. properties file   721 does not exist.
 End of G2Drv F.D. properties file   722 does not exist.
 End of G2Drv F.D. properties file   788 does not exist.
          IDoAtm=11111111111111111111
          Differentiating once with respect to nuclear coordinates.
 Defaulting to unpruned grid for atomic number  50.
 Defaulting to unpruned grid for atomic number  53.
 Defaulting to unpruned grid for atomic number  53.
 Defaulting to unpruned grid for atomic number  53.
 Defaulting to unpruned grid for atomic number  50.
 Defaulting to unpruned grid for atomic number  50.
 Defaulting to unpruned grid for atomic number  50.
 Defaulting to unpruned grid for atomic number  50.
 Defaulting to unpruned grid for atomic number  50.
 Defaulting to unpruned grid for atomic number  50.
 Defaulting to unpruned grid for atomic number  50.
 Defaulting to unpruned grid for atomic number  50.
 Defaulting to unpruned grid for atomic number  50.
 Defaulting to unpruned grid for atomic number  50.
          There are    21 degrees of freedom in the 1st order CPHF.  IDoFFX=4 NUNeed=    21.
     18 vectors produced by pass  0 Test12= 7.68D-14 4.76D-09 XBig12= 3.98D-01 5.33D-01.
 AX will form    18 AO Fock derivatives at one time.
     18 vectors produced by pass  1 Test12= 7.68D-14 4.76D-09 XBig12= 3.54D-01 1.22D-01.
     18 vectors produced by pass  2 Test12= 7.68D-14 4.76D-09 XBig12= 5.36D-02 5.70D-02.
     18 vectors produced by pass  3 Test12= 7.68D-14 4.76D-09 XBig12= 1.52D-03 6.26D-03.
     18 vectors produced by pass  4 Test12= 7.68D-14 4.76D-09 XBig12= 2.14D-05 5.84D-04.
     18 vectors produced by pass  5 Test12= 7.68D-14 4.76D-09 XBig12= 2.33D-07 5.72D-05.
     18 vectors produced by pass  6 Test12= 7.68D-14 4.76D-09 XBig12= 2.67D-09 4.64D-06.
     17 vectors produced by pass  7 Test12= 7.68D-14 4.76D-09 XBig12= 1.84D-11 3.96D-07.
      6 vectors produced by pass  8 Test12= 7.68D-14 4.76D-09 XBig12= 6.81D-14 2.36D-08.
 InvSVY:  IOpt=1 It=  1 EMax= 7.22D-16
 Solved reduced A of dimension   149 with    21 vectors.
 End of Minotr F.D. properties file   721 does not exist.
 End of Minotr F.D. properties file   722 does not exist.
 End of Minotr F.D. properties file   788 does not exist.

 **********************************************************************

            Population analysis using the SCF density.

 **********************************************************************

 Orbital symmetries:
       Occupied  (BU) (BG) (AG) (AU) (BU) (AG) (BU) (AG) (BU) (AG)
                 (AG) (AU) (BU) (BG) (BU) (AG) (AU) (BG) (AG) (BU)
                 (AG) (AU) (BU) (BG) (AG) (AU) (BG) (BU) (AG) (BU)
                 (AU) (AG) (BU) (BG) (AG) (BU) (AU) (BG) (AG) (BU)
                 (AG) (BU) (AU) (BG) (AG) (BU) (AU) (AG) (BU) (BG)
                 (AU) (AG) (BG) (BU) (AG) (AU) (BU) (BG) (AG) (AU)
                 (BU) (AG) (BU) (BG) (AU) (AG) (BU) (AU) (BG) (AG)
                 (AU) (BG) (BU) (AG) (BG) (BU) (AG) (BU) (AU) (BG)
                 (AG) (AU) (BU) (BU) (AG) (BG) (BG) (AU) (AG) (BU)
                 (AU) (BG) (AG) (AU) (BU) (AG)
       Virtual   (BU) (BG) (AG) (AU) (AG) (BG) (BU) (AU) (BU) (BU)
                 (AG) (AG) (BG) (AU) (AG) (BU) (AU) (BG) (BU) (AG)
                 (BG) (BU) (AU) (AG) (BU) (AG) (BG) (AU) (BU) (BG)
                 (AU) (AU) (AG) (BU) (AG) (BU) (BG) (AG) (BG) (BU)
                 (AU) (AU) (AG) (BU) (BG) (AU) (BG) (BG) (AG) (BU)
                 (AG) (BU) (AG) (AU) (BG) (BU) (AG) (BU) (AG) (AU)
                 (BG) (AU) (BU) (BG) (AU) (AG) (BU) (BG) (AG) (AU)
                 (BU) (AG) (BG) (BU) (AG) (BU) (AU) (BG) (AG) (AU)
                 (BG) (BU) (AG) (BG) (BU) (BG) (AG) (AG) (BU) (AU)
                 (AU) (AG) (BU) (BU) (AG) (AU) (BU) (BG) (AG) (BG)
                 (AU) (BU) (BG) (BU) (AG) (AU) (BG) (AU) (BG) (BU)
                 (AG) (AU) (BG) (BU) (AU) (AG) (AG) (AU) (BU) (BG)
                 (AU) (AG) (AG) (BU) (BG) (AG) (BU) (AU) (BU) (AG)
                 (BG) (BU) (AG) (AU) (BU) (BG) (AG) (BU) (AU) (BG)
                 (AG) (AU) (BU) (AG) (AG) (BG) (BU) (BU) (BU) (AG)
                 (AU) (BG) (AG) (AU) (BG) (BU) (AG) (AU) (BG) (BU)
                 (AG) (AU) (BU) (AG) (BG) (BU) (AG) (BU)
 The electronic state is 1-AG.
 Alpha  occ. eigenvalues --  -76.40597 -76.40596 -76.40596 -76.40596 -76.40468
 Alpha  occ. eigenvalues --  -76.40468 -76.38962 -76.38962  -6.39558  -6.39553
 Alpha  occ. eigenvalues --   -6.39154  -6.39153  -6.39147  -6.39146  -6.37615
 Alpha  occ. eigenvalues --   -6.37615  -4.61417  -4.61417  -4.61199  -4.61199
 Alpha  occ. eigenvalues --   -4.60971  -4.60968  -4.60937  -4.60933  -4.60705
 Alpha  occ. eigenvalues --   -4.60705  -4.60684  -4.60684  -4.60182  -4.60182
 Alpha  occ. eigenvalues --   -4.60054  -4.60054  -4.60040  -4.60040  -4.59377
 Alpha  occ. eigenvalues --   -4.59376  -4.59272  -4.59272  -4.58530  -4.58529
 Alpha  occ. eigenvalues --   -0.80933  -0.77081  -0.73417  -0.67895  -0.67776
 Alpha  occ. eigenvalues --   -0.67336  -0.67325  -0.66017  -0.65846  -0.65801
 Alpha  occ. eigenvalues --   -0.65800  -0.65563  -0.63640  -0.60231  -0.56128
 Alpha  occ. eigenvalues --   -0.52589  -0.50459  -0.48718  -0.46800  -0.44628
 Alpha  occ. eigenvalues --   -0.40486  -0.40194  -0.39326  -0.37749  -0.36448
 Alpha  occ. eigenvalues --   -0.35955  -0.35635  -0.35417  -0.35065  -0.34494
 Alpha  occ. eigenvalues --   -0.33365  -0.33126  -0.30735  -0.30446  -0.29136
 Alpha  occ. eigenvalues --   -0.28956  -0.28409  -0.27973  -0.27512  -0.27383
 Alpha  occ. eigenvalues --   -0.27321  -0.27098  -0.26877  -0.26771  -0.26760
 Alpha  occ. eigenvalues --   -0.26733  -0.26462  -0.26447  -0.26113  -0.26022
 Alpha  occ. eigenvalues --   -0.25694  -0.25664  -0.25524  -0.22301  -0.21925
 Alpha  occ. eigenvalues --   -0.18848
 Alpha virt. eigenvalues --   -0.18137  -0.17878  -0.17632  -0.15582  -0.15338
 Alpha virt. eigenvalues --   -0.12369  -0.10628  -0.10040  -0.09703  -0.09435
 Alpha virt. eigenvalues --   -0.09400  -0.08895  -0.07705  -0.06558  -0.04709
 Alpha virt. eigenvalues --   -0.03360  -0.03207  -0.02337  -0.00888  -0.00786
 Alpha virt. eigenvalues --    0.00031   0.00294   0.01097   0.01930   0.02339
 Alpha virt. eigenvalues --    0.02541   0.02739   0.02853   0.03051   0.03084
 Alpha virt. eigenvalues --    0.03244   0.03560   0.03671   0.04039   0.04055
 Alpha virt. eigenvalues --    0.04329   0.04841   0.04937   0.05125   0.05190
 Alpha virt. eigenvalues --    0.05287   0.05873   0.06141   0.06195   0.06278
 Alpha virt. eigenvalues --    0.06674   0.06852   0.07988   0.27670   0.28025
 Alpha virt. eigenvalues --    0.30632   0.30666   0.31724   0.32422   0.33732
 Alpha virt. eigenvalues --    0.33857   0.34656   0.34673   0.36830   0.37604
 Alpha virt. eigenvalues --    0.37728   0.37876   0.38423   0.39378   0.39466
 Alpha virt. eigenvalues --    0.40320   0.40877   0.42712   0.43731   0.44376
 Alpha virt. eigenvalues --    0.45083   0.45944   0.46243   0.47288   0.47561
 Alpha virt. eigenvalues --    0.50935   0.51168   0.51485   0.51573   0.52342
 Alpha virt. eigenvalues --    0.53418   0.53652   0.56060   0.63034   0.64932
 Alpha virt. eigenvalues --    0.67919   0.70671   0.70948   0.71296   0.72103
 Alpha virt. eigenvalues --    0.73113   0.73869   0.74044   0.75038   0.75665
 Alpha virt. eigenvalues --    0.75700   0.75776   0.76003   0.77670   0.77714
 Alpha virt. eigenvalues --    0.77784   0.78429   0.78460   0.79329   0.79457
 Alpha virt. eigenvalues --    0.80960   0.82893   0.85455   0.86335   0.86509
 Alpha virt. eigenvalues --    0.86559   0.88602   0.89758   0.91373   0.95084
 Alpha virt. eigenvalues --    0.98396   4.38743   4.39068   4.39125   4.44041
 Alpha virt. eigenvalues --    4.50072   4.50580   4.54327   4.59058   4.61215
 Alpha virt. eigenvalues --    4.61412   4.61486   4.65471   4.67975   4.69066
 Alpha virt. eigenvalues --    4.69429   4.70088   4.74285   4.76165   4.82006
 Alpha virt. eigenvalues --    4.82405   4.84348   4.89332   4.91575   5.05728
 Alpha virt. eigenvalues --    6.06038   6.20981   6.22390   6.28155   6.36602
 Alpha virt. eigenvalues --    6.37340   6.37500   6.49910  11.54360  11.63529
 Alpha virt. eigenvalues --   11.93584  11.99486  13.24017  13.40018  13.45020
 Alpha virt. eigenvalues --   13.45187  13.97794  14.00056  14.09170  14.10069
 Alpha virt. eigenvalues --  166.43872 166.55600 166.61480 166.66774 166.74823
 Alpha virt. eigenvalues --  166.76140 166.76356 166.91109
          Condensed to atoms (all electrons):
               1          2          3          4          5          6
     1  Sn   3.093583   0.197567   0.190466   0.112294   0.036995   0.016818
     2  I    0.197567   6.965880  -0.043904  -0.011532  -0.031456  -0.001016
     3  I    0.190466  -0.043904   6.996836  -0.022020  -0.013198  -0.000144
     4  P    0.112294  -0.011532  -0.022020  15.358869  -0.155911   0.009174
     5  P    0.036995  -0.031456  -0.013198  -0.155911  15.520128  -0.155911
     6  P    0.016818  -0.001016  -0.000144   0.009174  -0.155911  15.358869
     7  P   -0.166542   0.001050   0.001412  -0.059770   0.001862  -0.059770
     8  Sn   0.000155   0.000006  -0.000014   0.000394  -0.000306  -0.027665
     9  I   -0.000014  -0.000001   0.000002   0.000060   0.000131   0.005860
    10  I    0.000006   0.000000  -0.000001   0.000104  -0.000002   0.000677
    11  P   -0.027665   0.000677   0.005860  -0.079156   0.012134  -0.016178
    12  P   -0.000306  -0.000002   0.000131   0.012134   0.000849   0.012134
    13  P    0.000394   0.000104   0.000060  -0.016178   0.012134  -0.079156
    14  P    0.001280   0.000112   0.000194  -0.076281   0.001941  -0.076281
    15  Sn   0.009993  -0.008897  -0.001037   0.016818   0.036995   0.112294
    16  I   -0.008897   0.000744   0.000112  -0.001016  -0.031456  -0.011532
    17  I   -0.001037   0.000112  -0.000029  -0.000144  -0.013198  -0.022020
    18  Sn   0.001978  -0.000138  -0.000716  -0.027665  -0.000306   0.000394
    19  I   -0.000138   0.000012   0.000053   0.000677  -0.000002   0.000104
    20  I   -0.000716   0.000053   0.000141   0.005860   0.000131   0.000060
               7          8          9         10         11         12
     1  Sn  -0.166542   0.000155  -0.000014   0.000006  -0.027665  -0.000306
     2  I    0.001050   0.000006  -0.000001   0.000000   0.000677  -0.000002
     3  I    0.001412  -0.000014   0.000002  -0.000001   0.005860   0.000131
     4  P   -0.059770   0.000394   0.000060   0.000104  -0.079156   0.012134
     5  P    0.001862  -0.000306   0.000131  -0.000002   0.012134   0.000849
     6  P   -0.059770  -0.027665   0.005860   0.000677  -0.016178   0.012134
     7  P   16.030062   0.001280   0.000194   0.000112  -0.076281   0.001941
     8  Sn   0.001280   3.093583   0.190466   0.197567   0.016818   0.036995
     9  I    0.000194   0.190466   6.996836  -0.043904  -0.000144  -0.013198
    10  I    0.000112   0.197567  -0.043904   6.965880  -0.001016  -0.031456
    11  P   -0.076281   0.016818  -0.000144  -0.001016  15.358869  -0.155911
    12  P    0.001941   0.036995  -0.013198  -0.031456  -0.155911  15.520128
    13  P   -0.076281   0.112294  -0.022020  -0.011532   0.009174  -0.155911
    14  P   -0.071333  -0.166542   0.001412   0.001050  -0.059770   0.001862
    15  Sn  -0.166542   0.001978  -0.000716  -0.000138   0.000394  -0.000306
    16  I    0.001050  -0.000138   0.000053   0.000012   0.000104  -0.000002
    17  I    0.001412  -0.000716   0.000141   0.000053   0.000060   0.000131
    18  Sn   0.001280   0.009993  -0.001037  -0.008897   0.112294   0.036995
    19  I    0.000112  -0.008897   0.000112   0.000744  -0.011532  -0.031456
    20  I    0.000194  -0.001037  -0.000029   0.000112  -0.022020  -0.013198
              13         14         15         16         17         18
     1  Sn   0.000394   0.001280   0.009993  -0.008897  -0.001037   0.001978
     2  I    0.000104   0.000112  -0.008897   0.000744   0.000112  -0.000138
     3  I    0.000060   0.000194  -0.001037   0.000112  -0.000029  -0.000716
     4  P   -0.016178  -0.076281   0.016818  -0.001016  -0.000144  -0.027665
     5  P    0.012134   0.001941   0.036995  -0.031456  -0.013198  -0.000306
     6  P   -0.079156  -0.076281   0.112294  -0.011532  -0.022020   0.000394
     7  P   -0.076281  -0.071333  -0.166542   0.001050   0.001412   0.001280
     8  Sn   0.112294  -0.166542   0.001978  -0.000138  -0.000716   0.009993
     9  I   -0.022020   0.001412  -0.000716   0.000053   0.000141  -0.001037
    10  I   -0.011532   0.001050  -0.000138   0.000012   0.000053  -0.008897
    11  P    0.009174  -0.059770   0.000394   0.000104   0.000060   0.112294
    12  P   -0.155911   0.001862  -0.000306  -0.000002   0.000131   0.036995
    13  P   15.358869  -0.059770  -0.027665   0.000677   0.005860   0.016818
    14  P   -0.059770  16.030062   0.001280   0.000112   0.000194  -0.166542
    15  Sn  -0.027665   0.001280   3.093583   0.197567   0.190466   0.000155
    16  I    0.000677   0.000112   0.197567   6.965880  -0.043904   0.000006
    17  I    0.005860   0.000194   0.190466  -0.043904   6.996836  -0.000014
    18  Sn   0.016818  -0.166542   0.000155   0.000006  -0.000014   3.093583
    19  I   -0.001016   0.001050   0.000006   0.000000  -0.000001   0.197567
    20  I   -0.000144   0.001412  -0.000014  -0.000001   0.000002   0.190466
              19         20
     1  Sn  -0.000138  -0.000716
     2  I    0.000012   0.000053
     3  I    0.000053   0.000141
     4  P    0.000677   0.005860
     5  P   -0.000002   0.000131
     6  P    0.000104   0.000060
     7  P    0.000112   0.000194
     8  Sn  -0.008897  -0.001037
     9  I    0.000112  -0.000029
    10  I    0.000744   0.000112
    11  P   -0.011532  -0.022020
    12  P   -0.031456  -0.013198
    13  P   -0.001016  -0.000144
    14  P    0.001050   0.001412
    15  Sn   0.000006  -0.000014
    16  I    0.000000  -0.000001
    17  I   -0.000001   0.000002
    18  Sn   0.197567   0.190466
    19  I    6.965880  -0.043904
    20  I   -0.043904   6.996836
 Mulliken charges:
               1
     1  Sn   0.543784
     2  I   -0.069371
     3  I   -0.114204
     4  P   -0.066711
     5  P   -0.221552
     6  P   -0.066711
     7  P   -0.365443
     8  Sn   0.543784
     9  I   -0.114204
    10  I   -0.069371
    11  P   -0.066711
    12  P   -0.221552
    13  P   -0.066711
    14  P   -0.365443
    15  Sn   0.543784
    16  I   -0.069371
    17  I   -0.114204
    18  Sn   0.543784
    19  I   -0.069371
    20  I   -0.114204
 Sum of Mulliken charges =   0.00000
 Mulliken charges with hydrogens summed into heavy atoms:
               1
     1  Sn   0.543784
     2  I   -0.069371
     3  I   -0.114204
     4  P   -0.066711
     5  P   -0.221552
     6  P   -0.066711
     7  P   -0.365443
     8  Sn   0.543784
     9  I   -0.114204
    10  I   -0.069371
    11  P   -0.066711
    12  P   -0.221552
    13  P   -0.066711
    14  P   -0.365443
    15  Sn   0.543784
    16  I   -0.069371
    17  I   -0.114204
    18  Sn   0.543784
    19  I   -0.069371
    20  I   -0.114204
 APT charges:
               1
     1  Sn  -0.416826
     2  I    0.245741
     3  I    0.206223
     4  P   -0.119807
     5  P   -0.230759
     6  P   -0.119807
     7  P    0.400097
     8  Sn  -0.416826
     9  I    0.206223
    10  I    0.245741
    11  P   -0.119807
    12  P   -0.230759
    13  P   -0.119807
    14  P    0.400097
    15  Sn  -0.416826
    16  I    0.245741
    17  I    0.206223
    18  Sn  -0.416826
    19  I    0.245741
    20  I    0.206223
 Sum of APT charges =   0.00000
 APT charges with hydrogens summed into heavy atoms:
               1
     1  Sn  -0.416826
     2  I    0.245741
     3  I    0.206223
     4  P   -0.119807
     5  P   -0.230759
     6  P   -0.119807
     7  P    0.400097
     8  Sn  -0.416826
     9  I    0.206223
    10  I    0.245741
    11  P   -0.119807
    12  P   -0.230759
    13  P   -0.119807
    14  P    0.400097
    15  Sn  -0.416826
    16  I    0.245741
    17  I    0.206223
    18  Sn  -0.416826
    19  I    0.245741
    20  I    0.206223
 Electronic spatial extent (au):  <R**2>=          10711.1684
 Charge=              0.0000 electrons
 Dipole moment (field-independent basis, Debye):
    X=              0.0000    Y=              0.0000    Z=              0.0000  Tot=              0.0000
 Quadrupole moment (field-independent basis, Debye-Ang):
   XX=           -349.9304   YY=           -345.6877   ZZ=           -347.4832
   XY=              6.9640   XZ=              0.0000   YZ=              0.0000
 Traceless Quadrupole moment (field-independent basis, Debye-Ang):
   XX=             -2.2300   YY=              2.0127   ZZ=              0.2173
   XY=              6.9640   XZ=              0.0000   YZ=              0.0000
 Octapole moment (field-independent basis, Debye-Ang**2):
  XXX=              0.0000  YYY=              0.0000  ZZZ=              0.0000  XYY=              0.0000
  XXY=              0.0000  XXZ=              0.0000  XZZ=              0.0000  YZZ=              0.0000
  YYZ=              0.0000  XYZ=              0.0000
 Hexadecapole moment (field-independent basis, Debye-Ang**3):
 XXXX=          -6792.7370 YYYY=         -22319.2830 ZZZZ=         -15442.6208 XXXY=          -3433.1596
 XXXZ=              0.0000 YYYX=          -3585.8831 YYYZ=              0.0000 ZZZX=              0.0000
 ZZZY=              0.0000 XXYY=          -4966.2937 XXZZ=          -3671.6907 YYZZ=          -6558.1376
 XXYZ=              0.0000 YYXZ=              0.0000 ZZXY=          -1204.0357
 N-N= 2.178828988647D+03 E-N=-1.104499633813D+04  KE= 2.757252711891D+03
 Symmetry AG   KE= 9.688263936056D+02
 Symmetry BG   KE= 4.097089015196D+02
 Symmetry AU   KE= 4.121635209642D+02
 Symmetry BU   KE= 9.665538958016D+02
  Exact polarizability:   0.000   0.000   0.000   0.000   0.000   0.000
 Approx polarizability:1915.688 532.2532172.332   0.000   0.0001818.650
   4 Symmetry operations used in ECPInt.
 ECPInt:  NShTT=    9316 NPrTT=   35212 LenC2=    8457 LenP2D=   21352.
 LDataN:  DoStor=T MaxTD1= 7 Len=  274
 Calling FoFJK, ICntrl=    100547 FMM=F ISym2X=1 I1Cent= 0 IOpClX= 0 NMat=1 NMatS=1 NMatT=0.
 Defaulting to unpruned grid for atomic number  50.
 Defaulting to unpruned grid for atomic number  50.
 Defaulting to unpruned grid for atomic number  50.
 Defaulting to unpruned grid for atomic number  50.
 Defaulting to unpruned grid for atomic number  50.
 Defaulting to unpruned grid for atomic number  50.
 Defaulting to unpruned grid for atomic number  50.
 Defaulting to unpruned grid for atomic number  50.
 ***** Axes restored to original set *****
 -------------------------------------------------------------------
 Center     Atomic                   Forces (Hartrees/Bohr)
 Number     Number              X              Y              Z
 -------------------------------------------------------------------
      1       50           0.013833033    0.013886856   -0.055113664
      2       53          -0.006440706    0.002346371   -0.001947714
      3       53           0.007047894    0.002313828   -0.002453595
      4       15          -0.050913378    0.089918239   -0.021063654
      5       15           0.086838423   -0.047235199   -0.022358323
      6       15          -0.093301223   -0.019363627    0.045178214
      7       15          -0.088918397    0.024879018   -0.015854532
      8       50          -0.013833033   -0.013886856    0.055113664
      9       53          -0.007047894   -0.002313828    0.002453595
     10       53           0.006440706   -0.002346371    0.001947714
     11       15           0.093301223    0.019363627   -0.045178214
     12       15          -0.086838423    0.047235199    0.022358323
     13       15           0.050913378   -0.089918239    0.021063654
     14       15           0.088918397   -0.024879018    0.015854532
     15       50          -0.013080288   -0.055499498   -0.013054704
     16       53          -0.006966500    0.000990799   -0.001126026
     17       53           0.003708097   -0.006296642    0.002765694
     18       50           0.013080288    0.055499498    0.013054704
     19       53           0.006966500   -0.000990799    0.001126026
     20       53          -0.003708097    0.006296642   -0.002765694
 -------------------------------------------------------------------
 Cartesian Forces:  Max     0.093301223 RMS     0.040148950
 FormGI is forming the generalized inverse of G from B-inverse, IUseBI=4.

 GradGradGradGradGradGradGradGradGradGradGradGradGradGradGradGradGradGrad
 Berny optimization.
 Internal  Forces:  Max     0.083896418 RMS     0.021038115
 Search for a local minimum.
 Step number   1 out of a maximum of  120
 All quantities printed in internal units (Hartrees-Bohrs-Radians)
 Mixed Optimization -- RFO/linear search
 Second derivative matrix not updated -- analytic derivatives used.
 ITU=  0
     Eigenvalues ---   -0.02758  -0.01103  -0.00259   0.00300   0.00601
     Eigenvalues ---    0.00830   0.00859   0.00987   0.01006   0.01090
     Eigenvalues ---    0.01318   0.01407   0.01505   0.01688   0.02379
     Eigenvalues ---    0.02416   0.02478   0.02531   0.02718   0.02813
     Eigenvalues ---    0.02976   0.03232   0.03430   0.04089   0.04163
     Eigenvalues ---    0.04347   0.04466   0.04885   0.04950   0.07105
     Eigenvalues ---    0.07130   0.07679   0.08297   0.08339   0.08352
     Eigenvalues ---    0.08571   0.08883   0.08987   0.09110   0.09388
     Eigenvalues ---    0.10112   0.10788   0.10994   0.11770   0.11988
     Eigenvalues ---    0.14454   0.14619   0.15779   0.16150   0.16671
     Eigenvalues ---    0.17455   0.18552   0.19955   0.22362
 RFO step:  Lambda=-1.95725327D-01 EMin=-2.75805291D-02
 Linear search not attempted -- first point.
 Maximum step size (   0.300) exceeded in Quadratic search.
    -- Step size scaled by   0.318
 Iteration  1 RMS(Cart)=  0.05318705 RMS(Int)=  0.00225131
 Iteration  2 RMS(Cart)=  0.00188043 RMS(Int)=  0.00104213
 Iteration  3 RMS(Cart)=  0.00001114 RMS(Int)=  0.00104210
 Iteration  4 RMS(Cart)=  0.00000007 RMS(Int)=  0.00104210
 ClnCor:  largest displacement from symmetrization is 2.29D-01 for atom    19.
          Exceeds limit of 1.00D-01 so symmetrization was rejected.
 Variable       Old X    -DE/DX   Delta X   Delta X   Delta X     New X
                                 (Linear)    (Quad)   (Total)
    R1        5.15895   0.00599   0.00000   0.00722   0.00722   5.16618
    R2        5.15895   0.00760   0.00000   0.00700   0.00700   5.16595
    R3        4.72395   0.04715   0.00000   0.02570   0.02525   4.74921
    R4        4.53142   0.05207   0.00000   0.04348   0.04312   4.57454
    R5        3.95457   0.07067   0.00000   0.08095   0.08054   4.03511
    R6        3.96842   0.08390   0.00000   0.05524   0.05517   4.02360
    R7        3.99648   0.06328   0.00000   0.05589   0.05713   4.05360
    R8        4.53142   0.05207   0.00000   0.06023   0.05993   4.59135
    R9        3.95457   0.07067   0.00000   0.07041   0.07001   4.02459
   R10        3.96842   0.08390   0.00000   0.05524   0.05531   4.02373
   R11        4.72395   0.04715   0.00000   0.06945   0.06901   4.79297
   R12        5.15895   0.00760   0.00000   0.01805   0.01805   5.17701
   R13        5.15895   0.00599   0.00000   0.00983   0.00983   5.16879
   R14        4.53142   0.05207   0.00000   0.03272   0.03202   4.56344
   R15        4.72395   0.04715   0.00000   0.03128   0.02885   4.75281
   R16        3.95457   0.07067   0.00000   0.08226   0.08367   4.03824
   R17        4.72395   0.04715   0.00000   0.07503   0.07261   4.79656
   R18        3.99648   0.06328   0.00000   0.05398   0.05955   4.05603
   R19        4.53142   0.05207   0.00000   0.04947   0.04896   4.58038
   R20        3.95457   0.07067   0.00000   0.09279   0.09426   4.04883
   R21        5.15895   0.00599   0.00000   0.00538   0.00538   5.16433
   R22        5.15895   0.00760   0.00000   0.01964   0.01964   5.17859
   R23        5.15895   0.00599   0.00000   0.00799   0.00799   5.16694
   R24        5.15895   0.00760   0.00000   0.03069   0.03069   5.18964
    A1        1.83289   0.00482   0.00000   0.00627   0.00616   1.83906
    A2        2.05907  -0.00887   0.00000  -0.00104  -0.00080   2.05827
    A3        2.01108  -0.00017   0.00000  -0.00169  -0.00149   2.00959
    A4        2.05053  -0.00178   0.00000  -0.00401  -0.00389   2.04664
    A5        2.09876  -0.00272   0.00000   0.00237   0.00250   2.10126
    A6        1.40086   0.00761   0.00000  -0.00468  -0.00533   1.39553
    A7        1.38823  -0.00115   0.00000   0.01049   0.01116   1.39939
    A8        2.03101  -0.01613   0.00000  -0.04610  -0.04582   1.98519
    A9        1.83843   0.00014   0.00000   0.01023   0.01076   1.84919
   A10        1.42298  -0.00164   0.00000   0.01054   0.01100   1.43397
   A11        2.35926   0.00910   0.00000   0.02635   0.02690   2.38616
   A12        1.42298  -0.00164   0.00000  -0.01072  -0.01043   1.41254
   A13        1.83843   0.00014   0.00000   0.02048   0.02049   1.85892
   A14        1.38823  -0.00115   0.00000  -0.01441  -0.01371   1.37452
   A15        2.03101  -0.01613   0.00000  -0.04340  -0.04309   1.98792
   A16        1.69764  -0.00372   0.00000  -0.02852  -0.02914   1.66850
   A17        2.50196  -0.00105   0.00000  -0.03299  -0.03423   2.46772
   A18        1.69764  -0.00372   0.00000   0.00257   0.00150   1.69913
   A19        1.83289   0.00482   0.00000   0.00111   0.00113   1.83402
   A20        2.09876  -0.00272   0.00000   0.01896   0.01914   2.11790
   A21        2.05053  -0.00178   0.00000   0.00995   0.00936   2.05989
   A22        2.01108  -0.00017   0.00000  -0.00998  -0.01018   2.00089
   A23        2.05907  -0.00887   0.00000  -0.01131  -0.01071   2.04837
   A24        1.40086   0.00761   0.00000  -0.01084  -0.01111   1.38975
   A25        1.83843   0.00014   0.00000   0.04432   0.04535   1.88378
   A26        2.03101  -0.01613   0.00000  -0.02176  -0.02152   2.00949
   A27        1.38823  -0.00115   0.00000  -0.00273  -0.00099   1.38724
   A28        1.42298  -0.00164   0.00000   0.02854   0.02922   1.45219
   A29        2.35926   0.00910   0.00000   0.08713   0.08833   2.44759
   A30        1.42298  -0.00164   0.00000   0.00728   0.00774   1.43072
   A31        2.03101  -0.01613   0.00000  -0.02446  -0.02435   2.00666
   A32        1.83843   0.00014   0.00000   0.03406   0.03548   1.87390
   A33        1.38823  -0.00115   0.00000   0.02217   0.02376   1.41199
   A34        1.69764  -0.00372   0.00000  -0.00969  -0.01231   1.68533
   A35        2.50196  -0.00105   0.00000  -0.05199  -0.05535   2.44661
   A36        1.69764  -0.00372   0.00000  -0.04079  -0.04273   1.65490
   A37        1.40086   0.00761   0.00000   0.00503   0.00450   1.40536
   A38        2.01108  -0.00017   0.00000  -0.00649  -0.00633   2.00475
   A39        2.09876  -0.00272   0.00000  -0.00646  -0.00635   2.09241
   A40        2.05907  -0.00887   0.00000   0.00146   0.00176   2.06084
   A41        2.05053  -0.00178   0.00000   0.00015   0.00016   2.05068
   A42        1.83289   0.00482   0.00000   0.00505   0.00493   1.83783
   A43        1.40086   0.00761   0.00000  -0.00114  -0.00123   1.39963
   A44        2.05907  -0.00887   0.00000  -0.00882  -0.00815   2.05092
   A45        2.05053  -0.00178   0.00000   0.01410   0.01335   2.06388
   A46        2.01108  -0.00017   0.00000  -0.01478  -0.01466   1.99642
   A47        2.09876  -0.00272   0.00000   0.01013   0.00994   2.10870
   A48        1.83289   0.00482   0.00000  -0.00011  -0.00006   1.83284
    D1        1.42954   0.00293   0.00000  -0.01472  -0.01496   1.41458
    D2       -3.07268   0.00389   0.00000   0.00546   0.00546  -3.06722
    D3       -2.63047  -0.00090   0.00000  -0.01036  -0.01039  -2.64086
    D4       -0.84951   0.00006   0.00000   0.00982   0.01002  -0.83948
    D5       -0.55113  -0.00033   0.00000  -0.01040  -0.01056  -0.56169
    D6        1.22983   0.00063   0.00000   0.00978   0.00986   1.23969
    D7       -1.49110   0.00803   0.00000   0.01757   0.01755  -1.47355
    D8       -0.28970  -0.00134   0.00000  -0.00123  -0.00094  -0.29064
    D9        2.56986   0.00354   0.00000   0.00721   0.00697   2.57683
   D10       -2.51193  -0.00582   0.00000  -0.01159  -0.01151  -2.52344
   D11        0.54120   0.00157   0.00000   0.01428   0.01427   0.55547
   D12        1.74260  -0.00780   0.00000  -0.00452  -0.00421   1.73839
   D13        0.63097  -0.00217   0.00000   0.00590   0.00591   0.63688
   D14        2.59704  -0.01526   0.00000  -0.05554  -0.05430   2.54274
   D15       -1.37072   0.01486   0.00000   0.05236   0.05187  -1.31885
   D16        0.59535   0.00177   0.00000  -0.00909  -0.00835   0.58700
   D17       -1.85101   0.00359   0.00000  -0.00093  -0.00013  -1.85114
   D18        2.93563   0.00868   0.00000  -0.01376  -0.01428   2.92135
   D19       -0.35447  -0.00150   0.00000   0.00494   0.00599  -0.34849
   D20       -1.85101   0.00359   0.00000  -0.00790  -0.00816  -1.85917
   D21       -0.65788   0.00344   0.00000  -0.00332  -0.00335  -0.66123
   D22        3.07248   0.00771   0.00000   0.04363   0.04415   3.11663
   D23       -3.07248  -0.00771   0.00000  -0.03195  -0.03233  -3.10481
   D24        0.65788  -0.00344   0.00000   0.01500   0.01517   0.67305
   D25       -1.74260   0.00780   0.00000  -0.00220  -0.00247  -1.74507
   D26        0.28970   0.00134   0.00000   0.00136   0.00117   0.29087
   D27        2.51193   0.00582   0.00000  -0.00459  -0.00456   2.50736
   D28       -0.54120  -0.00157   0.00000  -0.01282  -0.01306  -0.55427
   D29        1.49110  -0.00803   0.00000  -0.00927  -0.00943   1.48167
   D30       -2.56986  -0.00354   0.00000  -0.01521  -0.01516  -2.58502
   D31       -0.59535  -0.00177   0.00000   0.00719   0.00644  -0.58890
   D32        1.37072  -0.01486   0.00000  -0.06376  -0.06393   1.30680
   D33       -2.59704   0.01526   0.00000   0.05702   0.05629  -2.54075
   D34       -0.63097   0.00217   0.00000  -0.01393  -0.01407  -0.64505
   D35        1.85101  -0.00359   0.00000   0.03078   0.03122   1.88224
   D36        0.35447   0.00150   0.00000  -0.00494  -0.00590   0.34857
   D37       -2.93563  -0.00868   0.00000   0.01376   0.01420  -2.92143
   D38        1.85101  -0.00359   0.00000  -0.02195  -0.02292   1.82809
   D39        0.55113   0.00033   0.00000   0.01141   0.01189   0.56302
   D40       -1.42954  -0.00293   0.00000   0.01617   0.01671  -1.41284
   D41        2.63047   0.00090   0.00000   0.00663   0.00698   2.63744
   D42       -1.22983  -0.00063   0.00000  -0.00838  -0.00877  -1.23860
   D43        3.07268  -0.00389   0.00000  -0.00362  -0.00395   3.06874
   D44        0.84951  -0.00006   0.00000  -0.01316  -0.01368   0.83583
   D45       -2.56986  -0.00354   0.00000  -0.01613  -0.01529  -2.58515
   D46        2.51193   0.00582   0.00000  -0.01179  -0.01316   2.49877
   D47        1.49110  -0.00803   0.00000  -0.02661  -0.02577   1.46532
   D48        0.28970   0.00134   0.00000  -0.02227  -0.02365   0.26605
   D49       -0.54120  -0.00157   0.00000  -0.00889  -0.00888  -0.55009
   D50       -1.74260   0.00780   0.00000  -0.00455  -0.00676  -1.74936
   D51        0.84951  -0.00006   0.00000  -0.03050  -0.03119   0.81832
   D52        2.63047   0.00090   0.00000   0.02002   0.02051   2.65098
   D53        3.07268  -0.00389   0.00000  -0.03018  -0.03087   3.04181
   D54       -1.42954  -0.00293   0.00000   0.02034   0.02082  -1.40872
   D55       -1.22983  -0.00063   0.00000  -0.04745  -0.04818  -1.27802
   D56        0.55113   0.00033   0.00000   0.00306   0.00351   0.55464
   D57       -1.37072   0.01486   0.00000   0.02854   0.02775  -1.34298
   D58        0.59535   0.00177   0.00000  -0.09647  -0.09411   0.50124
   D59        0.63097  -0.00217   0.00000   0.00191   0.00182   0.63279
   D60        2.59704  -0.01526   0.00000  -0.12310  -0.12004   2.47701
   D61        1.22983   0.00063   0.00000   0.04605   0.04653   1.27637
   D62       -3.07268   0.00389   0.00000   0.02834   0.02906  -3.04362
   D63       -0.84951   0.00006   0.00000   0.03384   0.03452  -0.81498
   D64       -0.55113  -0.00033   0.00000  -0.00408  -0.00509  -0.55622
   D65        1.42954   0.00293   0.00000  -0.02179  -0.02257   1.40697
   D66       -2.63047  -0.00090   0.00000  -0.01629  -0.01710  -2.64757
   D67       -3.07248  -0.00771   0.00000  -0.08507  -0.08556   3.12515
   D68        0.65788  -0.00344   0.00000  -0.00705  -0.00716   0.65073
   D69       -0.65788   0.00344   0.00000  -0.00463  -0.00441  -0.66230
   D70        3.07248   0.00771   0.00000   0.07339   0.07399  -3.13671
   D71        1.74260  -0.00780   0.00000   0.01126   0.01305   1.75565
   D72       -0.28970  -0.00134   0.00000   0.02215   0.02308  -0.26662
   D73       -2.51193  -0.00582   0.00000   0.02797   0.02894  -2.48299
   D74        0.54120   0.00157   0.00000   0.00742   0.00793   0.54913
   D75       -1.49110   0.00803   0.00000   0.01831   0.01796  -1.47314
   D76        2.56986   0.00354   0.00000   0.02413   0.02382   2.59368
   D77       -0.59535  -0.00177   0.00000   0.09838   0.09581  -0.49954
   D78        1.37072  -0.01486   0.00000  -0.01714  -0.01545   1.35527
   D79       -2.59704   0.01526   0.00000   0.12163   0.11747  -2.47957
   D80       -0.63097   0.00217   0.00000   0.00611   0.00621  -0.62476
         Item               Value     Threshold  Converged?
 Maximum Force            0.083896     0.000450     NO 
 RMS     Force            0.021038     0.000300     NO 
 Maximum Displacement     0.246506     0.001800     NO 
 RMS     Displacement     0.053501     0.001200     NO 
 Predicted change in Energy=-6.986517D-02
 GradGradGradGradGradGradGradGradGradGradGradGradGradGradGradGradGradGrad

                          Input orientation:                          
 ---------------------------------------------------------------------
 Center     Atomic      Atomic             Coordinates (Angstroms)
 Number     Number       Type             X           Y           Z
 ---------------------------------------------------------------------
      1         50           0        0.525360    0.640052   -3.757095
      2         53           0       -1.467082    0.526609   -5.625542
      3         53           0        2.766192    1.389418   -5.131964
      4         15           0        0.047213    1.832737   -1.597255
      5         15           0        0.599800   -1.227216   -2.218340
      6         15           0       -1.223273   -1.411959    0.417698
      7         15           0       -0.865634   -0.052427   -1.182137
      8         50           0        0.027773   -0.112713    3.900250
      9         53           0       -2.210724   -0.818146    5.313278
     10         53           0        2.053405   -0.095201    5.738143
     11         15           0        1.730738    1.965834   -0.300528
     12         15           0        0.019273    1.774118    2.393138
     13         15           0        0.460801   -1.277676    1.713709
     14         15           0        1.436167    0.585458    1.303942
     15         50           0       -0.899501   -3.009218   -1.525726
     16         53           0       -3.016052   -3.445288   -3.198601
     17         53           0        0.103597   -5.497035   -0.965091
     18         50           0        1.466288    3.570350    1.648374
     19         53           0        3.648864    3.995229    3.239550
     20         53           0        0.455902    6.073543    1.143409
 ---------------------------------------------------------------------
                    Distance matrix (angstroms):
                    1          2          3          4          5
     1  Sn   0.000000
     2  I    2.733823   0.000000
     3  I    2.733705   4.348410   0.000000
     4  P    2.513172   4.497351   4.481468   0.000000
     5  P    2.420744   4.353956   4.475403   3.170869   0.000000
     6  P    4.969644   6.351239   7.386629   4.025198   3.210362
     7  P    3.007458   4.521159   5.556097   2.135288   2.145074
     8  Sn   7.710330   9.663542   9.556999   5.831613   6.245516
     9  I    9.585623  11.046228  11.779055   7.738277   8.049326
    10  I    9.645469  11.912759  10.994153   7.845369   8.167010
    11  P    3.893391   6.375986   4.974656   2.129195   3.892633
    12  P    6.274360   8.250137   8.020020   3.990921   5.532698
    13  P    5.797547   7.799794   7.700095   4.561601   3.934829
    14  P    5.142630   7.513326   6.620892   3.449904   4.048675
    15  Sn   4.508482   5.443593   6.766850   4.934157   2.429639
    16  I    5.435395   4.905641   7.781170   6.309156   4.353750
    17  I    6.755516   7.776318   8.477940   7.357198   4.477521
    18  Sn   6.220216   8.413018   7.240111   3.945526   6.222453
    19  I    8.364600  10.807132   8.812015   6.406476   8.146121
    20  I    7.317280   8.960192   8.164483   5.065837   8.038852
                    6          7          8          9         10
     6  P    0.000000
     7  P    2.129719   0.000000
     8  Sn   3.921903   5.160665   0.000000
     9  I    5.029351   6.677275   2.739553   0.000000
    10  I    6.385735   7.510852   2.735204   4.345798   0.000000
    11  P    4.544394   3.404667   4.986681   7.402735   6.388860
    12  P    3.949350   4.111194   2.414869   4.496659   4.338330
    13  P    2.129268   3.412710   2.515077   4.506119   4.486725
    14  P    3.442052   3.447575   3.035101   5.598634   4.528402
    15  Sn   2.536329   2.976879   6.220192   7.300142   8.365103
    16  I    4.519525   4.494656   8.412170   8.944412  10.806844
    17  I    4.512265   5.534462   7.257287   8.164925   8.826942
    18  Sn   5.794110   5.155014   4.550300   6.797856   5.523331
    19  I    7.806295   7.504367   5.515797   7.861533   5.051739
    20  I    7.705778   6.684469   6.786253   8.484933   7.856017
                   11         12         13         14         15
    11  P    0.000000
    12  P    3.197140   0.000000
    13  P    4.023711   3.157534   0.000000
    14  P    2.136945   2.146357   2.142550   0.000000
    15  Sn   5.759376   6.251555   3.916963   5.136542   0.000000
    16  I    7.759580   8.229395   6.396705   7.506135   2.732847
    17  I    7.667049   8.009649   5.010644   6.627290   2.740393
    18  Sn   2.538233   2.423835   4.951630   3.004850   7.678710
    19  I    4.508858   4.338626   6.347871   4.502126   9.615496
    20  I    4.536897   4.498613   7.373309   5.577254   9.563364
                   16         17         18         19         20
    16  I    0.000000
    17  I    4.350912   0.000000
    18  Sn   9.633469   9.534390   0.000000
    19  I   11.884115  10.970460   2.734228   0.000000
    20  I   11.023414  11.766399   2.746241   4.348357   0.000000
 Stoichiometry    I8P8Sn4
 Framework group  C1[X(I8P8Sn4)]
 Deg. of freedom    54
 Full point group                 C1      NOp   1
 Omega: Change in point group or standard orientation.

 Old FWG=C02H [SGH(P4),X(I8P4Sn4)]
 New FWG=C01  [X(I8P8Sn4)]
 Largest Abelian subgroup         C1      NOp   1
 Largest concise Abelian subgroup C1      NOp   1
                         Standard orientation:                         
 ---------------------------------------------------------------------
 Center     Atomic      Atomic             Coordinates (Angstroms)
 Number     Number       Type             X           Y           Z
 ---------------------------------------------------------------------
      1         50           0        3.119031   -2.242129   -0.220839
      2         53           0        5.229537   -2.430046    1.506657
      3         53           0        3.504524   -4.232243   -2.054955
      4         15           0        0.815455   -2.007295    0.756106
      5         15           0        2.580094    0.003803   -0.945641
      6         15           0        0.756526    2.017462    0.764972
      7         15           0        1.478006    0.017871    0.894615
      8         50           0       -3.121597    2.263006    0.234696
      9         53           0       -3.560150    4.235257    2.084844
     10         53           0       -5.170547    2.503539   -1.561213
     11         15           0       -0.738190   -2.016379   -0.699771
     12         15           0       -2.633109   -0.004294    0.907246
     13         15           0       -0.797133    2.006892   -0.690985
     14         15           0       -1.468213   -0.017551   -0.895444
     15         50           0        3.082254    2.266200   -0.215887
     16         53           0        5.190587    2.475439    1.510265
     17         53           0        3.467727    4.245601   -2.071455
     18         50           0       -3.084714   -2.287142    0.229280
     19         53           0       -5.131168   -2.548045   -1.565144
     20         53           0       -3.523911   -4.249585    2.099511
 ---------------------------------------------------------------------
 Rotational constants (GHZ):      0.0269154      0.0176449      0.0125544
 Standard basis: SDD (6D, 10F)
 There are   264 symmetry adapted cartesian basis functions of A   symmetry.
 There are   264 symmetry adapted basis functions of A   symmetry.
   264 basis functions,   504 primitive gaussians,   264 cartesian basis functions
    96 alpha electrons       96 beta electrons
       nuclear repulsion energy      2152.4972482283 Hartrees.


 Warning!  P  atom    4 may be hypervalent but has no d functions.
 Warning!  P  atom    5 may be hypervalent but has no d functions.
 Warning!  P  atom    6 may be hypervalent but has no d functions.
 Warning!  P  atom    7 may be hypervalent but has no d functions.
 Warning!  P  atom   11 may be hypervalent but has no d functions.
 Warning!  P  atom   12 may be hypervalent but has no d functions.
 Warning!  P  atom   13 may be hypervalent but has no d functions.
 Warning!  P  atom   14 may be hypervalent but has no d functions.


 NAtoms=   20 NActive=   20 NUniq=   20 SFac= 1.00D+00 NAtFMM=   60 NAOKFM=F Big=F
 Integral buffers will be    131072 words long.
 Raffenetti 2 integral format.
 Two-electron integral symmetry is turned on.
 One-electron integrals computed using PRISM.
   1 Symmetry operations used in ECPInt.
 ECPInt:  NShTT=    9316 NPrTT=   35212 LenC2=    8409 LenP2D=   21193.
 LDataN:  DoStor=T MaxTD1= 5 Len=  102
 NBasis=   264 RedAO= T EigKep=  6.16D-03  NBF=   264
 NBsUse=   264 1.00D-06 EigRej= -1.00D+00 NBFU=   264
 Defaulting to unpruned grid for atomic number  50.
 Defaulting to unpruned grid for atomic number  53.
 Defaulting to unpruned grid for atomic number  53.
 Defaulting to unpruned grid for atomic number  53.
 Defaulting to unpruned grid for atomic number  50.
 Defaulting to unpruned grid for atomic number  50.
 Initial guess from the checkpoint file:  "\\nas.ads.mwn.de\tuch\ac5\AK_Nilges\Markus\Gaussian\SnI2+P\SnI2_P4\SNI2_P4DIMEROPEN3SATURATED2.chk"
 B after Tr=     0.000000    0.000000    0.000000
         Rot=    0.581929   -0.579456   -0.404575    0.402378 Ang=-108.83 deg.
 ExpMin= 3.26D-02 ExpMax= 3.06D+04 ExpMxC= 4.68D+03 IAcc=3 IRadAn=         5 AccDes= 0.00D+00
 Harris functional with IExCor= 1009 and IRadAn=       5 diagonalized for initial guess.
 HarFok:  IExCor= 1009 AccDes= 0.00D+00 IRadAn=         5 IDoV= 1 UseB2=F ITyADJ=14
 ICtDFT=  3500011 ScaDFX=  1.000000  1.000000  1.000000  1.000000
 Defaulting to unpruned grid for atomic number  50.
 Defaulting to unpruned grid for atomic number  50.
 Defaulting to unpruned grid for atomic number  50.
 Defaulting to unpruned grid for atomic number  50.
 Defaulting to unpruned grid for atomic number  50.
 Defaulting to unpruned grid for atomic number  50.
 Defaulting to unpruned grid for atomic number  50.
 Defaulting to unpruned grid for atomic number  50.
 FoFCou: FMM=F IPFlag=           0 FMFlag=      100000 FMFlg1=           0
         NFxFlg=           0 DoJE=T BraDBF=F KetDBF=T FulRan=T
         wScrn=  0.000000 ICntrl=     500 IOpCl=  0 I1Cent=   200000004 NGrid=           0
         NMat0=    1 NMatS0=      1 NMatT0=    0 NMatD0=    1 NMtDS0=    0 NMtDT0=    0
 Petite list used in FoFCou.
 Requested convergence on RMS density matrix=1.00D-08 within 128 cycles.
 Requested convergence on MAX density matrix=1.00D-06.
 Requested convergence on             energy=1.00D-06.
 No special actions if energy rises.
 Defaulting to unpruned grid for atomic number  50.
 Defaulting to unpruned grid for atomic number  50.
 Defaulting to unpruned grid for atomic number  50.
 Defaulting to unpruned grid for atomic number  50.
 Defaulting to unpruned grid for atomic number  50.
 Defaulting to unpruned grid for atomic number  50.
 Defaulting to unpruned grid for atomic number  50.
 Defaulting to unpruned grid for atomic number  50.
 SCF Done:  E(RPBE-PBE) =  -2834.51448584     A.U. after   15 cycles
            NFock= 15  Conv=0.66D-08     -V/T= 2.0282
   1 Symmetry operations used in ECPInt.
 ECPInt:  NShTT=    9316 NPrTT=   35212 LenC2=    8409 LenP2D=   21193.
 LDataN:  DoStor=T MaxTD1= 6 Len=  172
 Calling FoFJK, ICntrl=      2527 FMM=F ISym2X=0 I1Cent= 0 IOpClX= 0 NMat=1 NMatS=1 NMatT=0.
 Defaulting to unpruned grid for atomic number  50.
 Defaulting to unpruned grid for atomic number  50.
 Defaulting to unpruned grid for atomic number  50.
 Defaulting to unpruned grid for atomic number  50.
 Defaulting to unpruned grid for atomic number  50.
 Defaulting to unpruned grid for atomic number  50.
 Defaulting to unpruned grid for atomic number  50.
 Defaulting to unpruned grid for atomic number  50.
 ***** Axes restored to original set *****
 -------------------------------------------------------------------
 Center     Atomic                   Forces (Hartrees/Bohr)
 Number     Number              X              Y              Z
 -------------------------------------------------------------------
      1       50           0.014526078    0.011612511   -0.048007796
      2       53          -0.006003514    0.002112305   -0.001802093
      3       53           0.006728995    0.002000481   -0.002310489
      4       15          -0.041758004    0.079008179   -0.012627293
      5       15           0.073697463   -0.039524124   -0.015292571
      6       15          -0.075697945   -0.014024233    0.042504647
      7       15          -0.083019628    0.022667831   -0.017216915
      8       50          -0.015252804   -0.012696907    0.047731400
      9       53          -0.006672871   -0.001805486    0.002384092
     10       53           0.006070347   -0.002500702    0.001748863
     11       15           0.073401690    0.015169697   -0.040880733
     12       15          -0.069777405    0.039724944    0.018222243
     13       15           0.039495849   -0.076493954    0.013686967
     14       15           0.084108202   -0.026020408    0.013050930
     15       50          -0.008696405   -0.049318207   -0.009797716
     16       53          -0.006765004    0.000884736   -0.001367304
     17       53           0.003511386   -0.005610269    0.002426412
     18       50           0.008590553    0.050067387    0.008570741
     19       53           0.007125844   -0.000844781    0.001141555
     20       53          -0.003612826    0.005591001   -0.002164939
 -------------------------------------------------------------------
 Cartesian Forces:  Max     0.084108202 RMS     0.034490509

 GradGradGradGradGradGradGradGradGradGradGradGradGradGradGradGradGradGrad
 Berny optimization.
 Using GEDIIS/GDIIS optimizer.
 FormGI is forming the generalized inverse of G from B-inverse, IUseBI=4.
 Internal  Forces:  Max     0.067929963 RMS     0.018024177
 Search for a local minimum.
 Step number   2 out of a maximum of  120
 All quantities printed in internal units (Hartrees-Bohrs-Radians)
 Mixed Optimization -- RFO/linear search
 Update second derivatives using D2CorX and points    1    2
 DE= -6.87D-02 DEPred=-6.99D-02 R= 9.83D-01
 TightC=F SS=  1.41D+00  RLast= 4.32D-01 DXNew= 5.0454D-01 1.2948D+00
 Trust test= 9.83D-01 RLast= 4.32D-01 DXMaxT set to 5.05D-01
 ITU=  1  0
 Use linear search instead of GDIIS.
 Linear search step of   0.605 exceeds DXMaxT=   0.505 but not scaled.
 Quartic linear search produced a step of  2.00000.
 Iteration  1 RMS(Cart)=  0.10722477 RMS(Int)=  0.01107699
 Iteration  2 RMS(Cart)=  0.01126235 RMS(Int)=  0.00678518
 Iteration  3 RMS(Cart)=  0.00037738 RMS(Int)=  0.00678132
 Iteration  4 RMS(Cart)=  0.00001603 RMS(Int)=  0.00678131
 Iteration  5 RMS(Cart)=  0.00000045 RMS(Int)=  0.00678131
 Variable       Old X    -DE/DX   Delta X   Delta X   Delta X     New X
                                 (Linear)    (Quad)   (Total)
    R1        5.16618   0.00552   0.01445   0.00000   0.01445   5.18063
    R2        5.16595   0.00722   0.01400   0.00000   0.01400   5.17996
    R3        4.74921   0.04085   0.05051   0.00000   0.04753   4.79674
    R4        4.57454   0.04527   0.08624   0.00000   0.08426   4.65880
    R5        4.03511   0.06077   0.16107   0.00000   0.15925   4.19436
    R6        4.02360   0.06793   0.11034   0.00000   0.10991   4.13350
    R7        4.05360   0.05531   0.11425   0.00000   0.12208   4.17568
    R8        4.59135   0.04445   0.11986   0.00000   0.11822   4.70957
    R9        4.02459   0.06096   0.14002   0.00000   0.13839   4.16298
   R10        4.02373   0.06777   0.11062   0.00000   0.11107   4.13480
   R11        4.79297   0.03970   0.13803   0.00000   0.13501   4.92797
   R12        5.17701   0.00714   0.03611   0.00000   0.03611   5.21311
   R13        5.16879   0.00566   0.01967   0.00000   0.01967   5.18846
   R14        4.56344   0.04561   0.06404   0.00000   0.06084   4.62428
   R15        4.75281   0.03991   0.05771   0.00000   0.04028   4.79309
   R16        4.03824   0.06096   0.16733   0.00000   0.17510   4.21334
   R17        4.79656   0.03905   0.14522   0.00000   0.12787   4.92443
   R18        4.05603   0.05524   0.11910   0.00000   0.15697   4.21300
   R19        4.58038   0.04489   0.09792   0.00000   0.09537   4.67576
   R20        4.04883   0.06047   0.18851   0.00000   0.19587   4.24470
   R21        5.16433   0.00594   0.01076   0.00000   0.01076   5.17509
   R22        5.17859   0.00687   0.03928   0.00000   0.03928   5.21787
   R23        5.16694   0.00622   0.01598   0.00000   0.01598   5.18292
   R24        5.18964   0.00682   0.06138   0.00000   0.06138   5.25103
    A1        1.83906   0.00442   0.01232   0.00000   0.01169   1.85074
    A2        2.05827  -0.00780  -0.00160   0.00000  -0.00033   2.05794
    A3        2.00959  -0.00032  -0.00299   0.00000  -0.00169   2.00790
    A4        2.04664  -0.00149  -0.00777   0.00000  -0.00698   2.03965
    A5        2.10126  -0.00231   0.00499   0.00000   0.00550   2.10676
    A6        1.39553   0.00642  -0.01065   0.00000  -0.01436   1.38117
    A7        1.39939  -0.00105   0.02231   0.00000   0.02646   1.42584
    A8        1.98519  -0.01600  -0.09164   0.00000  -0.08991   1.89527
    A9        1.84919   0.00065   0.02153   0.00000   0.02379   1.87298
   A10        1.43397  -0.00162   0.02199   0.00000   0.02474   1.45871
   A11        2.38616   0.00892   0.05381   0.00000   0.05756   2.44373
   A12        1.41254   0.00001  -0.02087   0.00000  -0.01876   1.39378
   A13        1.85892   0.00017   0.04098   0.00000   0.04038   1.89930
   A14        1.37452   0.00067  -0.02742   0.00000  -0.02299   1.35152
   A15        1.98792  -0.01571  -0.08617   0.00000  -0.08403   1.90389
   A16        1.66850  -0.00288  -0.05827   0.00000  -0.06173   1.60677
   A17        2.46772  -0.00165  -0.06847   0.00000  -0.07583   2.39190
   A18        1.69913  -0.00532   0.00299   0.00000  -0.00380   1.69534
   A19        1.83402   0.00435   0.00226   0.00000   0.00266   1.83668
   A20        2.11790  -0.00219   0.03829   0.00000   0.03920   2.15710
   A21        2.05989  -0.00146   0.01872   0.00000   0.01612   2.07601
   A22        2.00089  -0.00012  -0.02037   0.00000  -0.02228   1.97861
   A23        2.04837  -0.00780  -0.02141   0.00000  -0.01965   2.02872
   A24        1.38975   0.00605  -0.02221   0.00000  -0.02205   1.36770
   A25        1.88378   0.00024   0.09070   0.00000   0.09518   1.97896
   A26        2.00949  -0.01556  -0.04304   0.00000  -0.04078   1.96870
   A27        1.38724   0.00129  -0.00197   0.00000   0.00870   1.39594
   A28        1.45219  -0.00133   0.05843   0.00000   0.06014   1.51234
   A29        2.44759   0.00920   0.17665   0.00000   0.18092   2.62850
   A30        1.43072   0.00038   0.01549   0.00000   0.01720   1.44792
   A31        2.00666  -0.01577  -0.04869   0.00000  -0.04766   1.95900
   A32        1.87390   0.00081   0.07095   0.00000   0.07747   1.95137
   A33        1.41199  -0.00039   0.04752   0.00000   0.05702   1.46901
   A34        1.68533  -0.00568  -0.02462   0.00000  -0.03847   1.64686
   A35        2.44661  -0.00138  -0.11069   0.00000  -0.12760   2.31901
   A36        1.65490  -0.00325  -0.08547   0.00000  -0.09390   1.56100
   A37        1.40536   0.00527   0.00900   0.00000   0.00578   1.41113
   A38        2.00475   0.00013  -0.01267   0.00000  -0.01145   1.99330
   A39        2.09241  -0.00201  -0.01269   0.00000  -0.01218   2.08023
   A40        2.06084  -0.00741   0.00353   0.00000   0.00533   2.06617
   A41        2.05068  -0.00129   0.00032   0.00000   0.00036   2.05104
   A42        1.83783   0.00425   0.00986   0.00000   0.00913   1.84696
   A43        1.39963   0.00488  -0.00246   0.00000  -0.00153   1.39810
   A44        2.05092  -0.00741  -0.01630   0.00000  -0.01374   2.03718
   A45        2.06388  -0.00116   0.02671   0.00000   0.02294   2.08681
   A46        1.99642   0.00029  -0.02932   0.00000  -0.02906   1.96736
   A47        2.10870  -0.00197   0.01988   0.00000   0.01850   2.12720
   A48        1.83284   0.00421  -0.00011   0.00000   0.00041   1.83325
    D1        1.41458   0.00223  -0.02991   0.00000  -0.03075   1.38383
    D2       -3.06722   0.00370   0.01091   0.00000   0.01021  -3.05701
    D3       -2.64086  -0.00078  -0.02078   0.00000  -0.02045  -2.66131
    D4       -0.83948   0.00070   0.02005   0.00000   0.02051  -0.81897
    D5       -0.56169  -0.00036  -0.02111   0.00000  -0.02169  -0.58338
    D6        1.23969   0.00112   0.01971   0.00000   0.01927   1.25896
    D7       -1.47355   0.00709   0.03509   0.00000   0.03465  -1.43891
    D8       -0.29064  -0.00003  -0.00187   0.00000   0.00010  -0.29053
    D9        2.57683   0.00295   0.01394   0.00000   0.01221   2.58904
   D10       -2.52344  -0.00417  -0.02302   0.00000  -0.02233  -2.54577
   D11        0.55547   0.00126   0.02854   0.00000   0.02805   0.58352
   D12        1.73839  -0.00586  -0.00842   0.00000  -0.00650   1.73189
   D13        0.63688  -0.00172   0.01182   0.00000   0.01157   0.64846
   D14        2.54274  -0.01552  -0.10861   0.00000  -0.10057   2.44217
   D15       -1.31885   0.01526   0.10374   0.00000   0.10022  -1.21863
   D16        0.58700   0.00146  -0.01669   0.00000  -0.01192   0.57507
   D17       -1.85114   0.00356  -0.00026   0.00000   0.00439  -1.84676
   D18        2.92135   0.00658  -0.02855   0.00000  -0.03189   2.88946
   D19       -0.34849  -0.00144   0.01197   0.00000   0.01772  -0.33076
   D20       -1.85917   0.00158  -0.01632   0.00000  -0.01856  -1.87773
   D21       -0.66123   0.00278  -0.00670   0.00000  -0.00649  -0.66773
   D22        3.11663   0.00735   0.08830   0.00000   0.09110  -3.07546
   D23       -3.10481  -0.00760  -0.06466   0.00000  -0.06674   3.11163
   D24        0.67305  -0.00304   0.03034   0.00000   0.03085   0.70390
   D25       -1.74507   0.00608  -0.00494   0.00000  -0.00671  -1.75178
   D26        0.29087   0.00020   0.00234   0.00000   0.00109   0.29196
   D27        2.50736   0.00483  -0.00913   0.00000  -0.00911   2.49826
   D28       -0.55427  -0.00177  -0.02613   0.00000  -0.02748  -0.58175
   D29        1.48167  -0.00765  -0.01885   0.00000  -0.01968   1.46199
   D30       -2.58502  -0.00302  -0.03032   0.00000  -0.02988  -2.61490
   D31       -0.58890  -0.00133   0.01288   0.00000   0.00821  -0.58069
   D32        1.30680  -0.01439  -0.12785   0.00000  -0.12792   1.17888
   D33       -2.54075   0.01498   0.11259   0.00000   0.10760  -2.43315
   D34       -0.64505   0.00191  -0.02815   0.00000  -0.02853  -0.67358
   D35        1.88224  -0.00335   0.06245   0.00000   0.06549   1.94773
   D36        0.34857   0.00139  -0.01180   0.00000  -0.01703   0.33154
   D37       -2.92143  -0.00657   0.02840   0.00000   0.03120  -2.89023
   D38        1.82809  -0.00183  -0.04584   0.00000  -0.05133   1.77676
   D39        0.56302   0.00077   0.02377   0.00000   0.02638   0.58939
   D40       -1.41284  -0.00171   0.03341   0.00000   0.03615  -1.37668
   D41        2.63744   0.00102   0.01395   0.00000   0.01553   2.65298
   D42       -1.23860  -0.00126  -0.01753   0.00000  -0.01896  -1.25756
   D43        3.06874  -0.00374  -0.00789   0.00000  -0.00919   3.05955
   D44        0.83583  -0.00101  -0.02735   0.00000  -0.02981   0.80602
   D45       -2.58515  -0.00269  -0.03057   0.00000  -0.02484  -2.60998
   D46        2.49877   0.00393  -0.02632   0.00000  -0.03452   2.46425
   D47        1.46532  -0.00709  -0.05155   0.00000  -0.04524   1.42009
   D48        0.26605  -0.00048  -0.04730   0.00000  -0.05492   0.21113
   D49       -0.55009  -0.00105  -0.01777   0.00000  -0.01511  -0.56520
   D50       -1.74936   0.00556  -0.01351   0.00000  -0.02479  -1.77415
   D51        0.81832  -0.00074  -0.06237   0.00000  -0.06514   0.75318
   D52        2.65098   0.00064   0.04101   0.00000   0.04302   2.69399
   D53        3.04181  -0.00386  -0.06174   0.00000  -0.06509   2.97672
   D54       -1.40872  -0.00248   0.04165   0.00000   0.04307  -1.36565
   D55       -1.27802  -0.00119  -0.09637   0.00000  -0.10015  -1.37816
   D56        0.55464   0.00019   0.00702   0.00000   0.00802   0.56266
   D57       -1.34298   0.01405   0.05549   0.00000   0.04637  -1.29660
   D58        0.50124   0.00087  -0.18822   0.00000  -0.16967   0.33156
   D59        0.63279  -0.00201   0.00364   0.00000   0.00144   0.63423
   D60        2.47701  -0.01519  -0.24007   0.00000  -0.21461   2.26240
   D61        1.27637   0.00131   0.09307   0.00000   0.09497   1.37133
   D62       -3.04362   0.00383   0.05811   0.00000   0.06137  -2.98225
   D63       -0.81498   0.00114   0.06904   0.00000   0.07170  -0.74329
   D64       -0.55622  -0.00056  -0.01018   0.00000  -0.01470  -0.57092
   D65        1.40697   0.00196  -0.04514   0.00000  -0.04829   1.35868
   D66       -2.64757  -0.00072  -0.03420   0.00000  -0.03797  -2.68554
   D67        3.12515  -0.00704  -0.17113   0.00000  -0.17041   2.95473
   D68        0.65073  -0.00304  -0.01431   0.00000  -0.01673   0.63400
   D69       -0.66230   0.00328  -0.00883   0.00000  -0.00546  -0.66776
   D70       -3.13671   0.00728   0.14799   0.00000   0.14823  -2.98849
   D71        1.75565  -0.00575   0.02610   0.00000   0.03515   1.79080
   D72       -0.26662   0.00033   0.04615   0.00000   0.05119  -0.21544
   D73       -2.48299  -0.00449   0.05788   0.00000   0.06360  -2.41939
   D74        0.54913   0.00156   0.01586   0.00000   0.01686   0.56599
   D75       -1.47314   0.00764   0.03591   0.00000   0.03289  -1.44025
   D76        2.59368   0.00283   0.04764   0.00000   0.04531   2.63899
   D77       -0.49954  -0.00091   0.19162   0.00000   0.17190  -0.32763
   D78        1.35527  -0.01488  -0.03090   0.00000  -0.01737   1.33790
   D79       -2.47957   0.01576   0.23494   0.00000   0.20326  -2.27631
   D80       -0.62476   0.00179   0.01242   0.00000   0.01399  -0.61078
         Item               Value     Threshold  Converged?
 Maximum Force            0.067930     0.000450     NO 
 RMS     Force            0.018024     0.000300     NO 
 Maximum Displacement     0.493569     0.001800     NO 
 RMS     Displacement     0.108278     0.001200     NO 
 Predicted change in Energy=-1.110515D-01
 GradGradGradGradGradGradGradGradGradGradGradGradGradGradGradGradGradGrad

                          Input orientation:                          
 ---------------------------------------------------------------------
 Center     Atomic      Atomic             Coordinates (Angstroms)
 Number     Number       Type             X           Y           Z
 ---------------------------------------------------------------------
      1         50           0        0.538943    0.701281   -3.812337
      2         53           0       -1.376885    0.578737   -5.769437
      3         53           0        2.851689    1.475022   -5.063831
      4         15           0       -0.047568    1.891238   -1.648292
      5         15           0        0.535775   -1.188430   -2.229032
      6         15           0       -1.352261   -1.380031    0.480880
      7         15           0       -1.070525   -0.036130   -1.241780
      8         50           0       -0.009878   -0.189350    3.974093
      9         53           0       -2.319299   -0.824160    5.342960
     10         53           0        2.001283   -0.356386    5.835737
     11         15           0        1.736626    1.960426   -0.384807
     12         15           0        0.197090    1.747520    2.492938
     13         15           0        0.436684   -1.300531    1.738213
     14         15           0        1.663048    0.536349    1.329168
     15         50           0       -0.942736   -3.049629   -1.480039
     16         53           0       -3.017367   -3.590817   -3.183747
     17         53           0        0.179798   -5.494955   -0.860034
     18         50           0        1.509035    3.642339    1.592582
     19         53           0        3.777308    4.147389    3.049350
     20         53           0        0.368348    6.136585    1.146626
 ---------------------------------------------------------------------
                    Distance matrix (angstroms):
                    1          2          3          4          5
     1  Sn   0.000000
     2  I    2.741470   0.000000
     3  I    2.741114   4.379731   0.000000
     4  P    2.538323   4.524774   4.499426   0.000000
     5  P    2.465333   4.394953   4.526977   3.187774   0.000000
     6  P    5.132272   6.550102   7.521193   4.115434   3.308324
     7  P    3.121205   4.579475   5.681145   2.219558   2.209674
     8  Sn   7.856393   9.868893   9.625111   5.995121   6.306715
     9  I    9.711641  11.240180  11.845956   7.836565   8.100568
    10  I    9.815418  12.122976  11.085028   8.078384   8.238963
    11  P    3.842896   6.371598   4.834486   2.187356   3.841679
    12  P    6.400622   8.491778   8.014107   4.150939   5.570593
    13  P    5.901382   7.948931   7.733289   4.678708   3.970066
    14  P    5.265538   7.722253   6.569963   3.691504   4.111739
    15  Sn   4.658788   5.634932   6.907510   5.024121   2.492197
    16  I    5.609329   5.173215   7.977673   6.421079   4.394060
    17  I    6.873020   7.963368   8.566883   7.431614   4.532883
    18  Sn   6.229290   8.480184   7.127961   3.999079   6.236048
    19  I    8.333392  10.819981   8.591975   6.464344   8.175562
    20  I    7.359548   9.042535   8.152726   5.099757   8.067152
                    6          7          8          9         10
     6  P    0.000000
     7  P    2.202953   0.000000
     8  Sn   3.927117   5.324827   0.000000
     9  I    4.988385   6.748277   2.758660   0.000000
    10  I    6.400672   7.722035   2.745613   4.373679   0.000000
    11  P    4.631337   3.549751   5.164477   7.550613   6.643255
    12  P    4.028702   4.328553   2.447064   4.590031   4.342331
    13  P    2.188043   3.570819   2.536394   4.562518   4.486544
    14  P    3.672083   3.796041   3.212623   5.815548   4.606576
    15  Sn   2.607771   3.025603   6.228882   7.307596   8.333149
    16  I    4.592346   4.494133   8.476416   8.991464  10.816630
    17  I    4.591062   5.613181   7.180125   8.157141   8.634584
    18  Sn   5.886178   5.312144   4.760308   6.976467   5.851194
    19  I    7.966297   7.708250   5.831401   8.194240   5.585894
    20  I    7.739718   6.773275   6.939386   8.560645   8.173917
                   11         12         13         14         15
    11  P    0.000000
    12  P    3.270614   0.000000
    13  P    4.102548   3.149227   0.000000
    14  P    2.229601   2.229423   2.246199   0.000000
    15  Sn   5.786118   6.332171   3.913986   5.247951   0.000000
    16  I    7.826290   8.429432   6.434406   7.701051   2.738540
    17  I    7.631006   7.980987   4.940655   6.585534   2.761178
    18  Sn   2.605897   2.474303   5.059951   3.120942   7.761096
    19  I    4.554188   4.345910   6.523701   4.524239   9.725803
    20  I    4.653792   4.594102   7.460921   5.750845   9.643901
                   16         17         18         19         20
    16  I    0.000000
    17  I    4.387169   0.000000
    18  Sn   9.778557   9.553655   0.000000
    19  I   12.037398  11.009094   2.742684   0.000000
    20  I   11.173072  11.804870   2.778724   4.381583   0.000000
 Stoichiometry    I8P8Sn4
 Framework group  C1[X(I8P8Sn4)]
 Deg. of freedom    54
 Full point group                 C1      NOp   1
 Largest Abelian subgroup         C1      NOp   1
 Largest concise Abelian subgroup C1      NOp   1
                         Standard orientation:                         
 ---------------------------------------------------------------------
 Center     Atomic      Atomic             Coordinates (Angstroms)
 Number     Number       Type             X           Y           Z
 ---------------------------------------------------------------------
      1         50           0        3.165079   -2.285741   -0.198038
      2         53           0        5.341539   -2.504101    1.454535
      3         53           0        3.442126   -4.259257   -2.080109
      4         15           0        0.878332   -2.037300    0.875345
      5         15           0        2.586947    0.016549   -0.863689
      6         15           0        0.689592    2.073726    0.900702
      7         15           0        1.565445    0.061745    1.095175
      8         50           0       -3.172761    2.336183    0.240711
      9         53           0       -3.613213    4.251044    2.177078
     10         53           0       -5.161266    2.715154   -1.614181
     11         15           0       -0.638370   -2.064126   -0.700543
     12         15           0       -2.747704   -0.021409    0.739919
     13         15           0       -0.827143    2.034002   -0.675835
     14         15           0       -1.516238   -0.057623   -1.118173
     15         50           0        3.041387    2.371389   -0.186002
     16         53           0        5.208726    2.667404    1.461608
     17         53           0        3.309282    4.306405   -2.137425
     18         50           0       -3.048425   -2.422469    0.223537
     19         53           0       -5.024428   -2.869053   -1.625325
     20         53           0       -3.486294   -4.308569    2.216576
 ---------------------------------------------------------------------
 Rotational constants (GHZ):      0.0254029      0.0175908      0.0123039
 Standard basis: SDD (6D, 10F)
 There are   264 symmetry adapted cartesian basis functions of A   symmetry.
 There are   264 symmetry adapted basis functions of A   symmetry.
   264 basis functions,   504 primitive gaussians,   264 cartesian basis functions
    96 alpha electrons       96 beta electrons
       nuclear repulsion energy      2103.6035525042 Hartrees.
 NAtoms=   20 NActive=   20 NUniq=   20 SFac= 1.00D+00 NAtFMM=   60 NAOKFM=F Big=F
 Integral buffers will be    131072 words long.
 Raffenetti 2 integral format.
 Two-electron integral symmetry is turned on.
 One-electron integrals computed using PRISM.
   1 Symmetry operations used in ECPInt.
 ECPInt:  NShTT=    9316 NPrTT=   35212 LenC2=    8347 LenP2D=   21012.
 LDataN:  DoStor=T MaxTD1= 5 Len=  102
 NBasis=   264 RedAO= T EigKep=  7.42D-03  NBF=   264
 NBsUse=   264 1.00D-06 EigRej= -1.00D+00 NBFU=   264
 Defaulting to unpruned grid for atomic number  50.
 Defaulting to unpruned grid for atomic number  53.
 Defaulting to unpruned grid for atomic number  53.
 Defaulting to unpruned grid for atomic number  53.
 Defaulting to unpruned grid for atomic number  50.
 Defaulting to unpruned grid for atomic number  50.
 Initial guess from the checkpoint file:  "\\nas.ads.mwn.de\tuch\ac5\AK_Nilges\Markus\Gaussian\SnI2+P\SnI2_P4\SNI2_P4DIMEROPEN3SATURATED2.chk"
 B after Tr=     0.000000    0.000000    0.000000
         Rot=    0.999982    0.001233   -0.001880   -0.005642 Ang=   0.70 deg.
 ExpMin= 3.26D-02 ExpMax= 3.06D+04 ExpMxC= 4.68D+03 IAcc=3 IRadAn=         5 AccDes= 0.00D+00
 Harris functional with IExCor= 1009 and IRadAn=       5 diagonalized for initial guess.
 HarFok:  IExCor= 1009 AccDes= 0.00D+00 IRadAn=         5 IDoV= 1 UseB2=F ITyADJ=14
 ICtDFT=  3500011 ScaDFX=  1.000000  1.000000  1.000000  1.000000
 Defaulting to unpruned grid for atomic number  50.
 Defaulting to unpruned grid for atomic number  50.
 Defaulting to unpruned grid for atomic number  50.
 Defaulting to unpruned grid for atomic number  50.
 Defaulting to unpruned grid for atomic number  50.
 Defaulting to unpruned grid for atomic number  50.
 Defaulting to unpruned grid for atomic number  50.
 Defaulting to unpruned grid for atomic number  50.
 FoFCou: FMM=F IPFlag=           0 FMFlag=      100000 FMFlg1=           0
         NFxFlg=           0 DoJE=T BraDBF=F KetDBF=T FulRan=T
         wScrn=  0.000000 ICntrl=     500 IOpCl=  0 I1Cent=   200000004 NGrid=           0
         NMat0=    1 NMatS0=      1 NMatT0=    0 NMatD0=    1 NMtDS0=    0 NMtDT0=    0
 Petite list used in FoFCou.
 Requested convergence on RMS density matrix=1.00D-08 within 128 cycles.
 Requested convergence on MAX density matrix=1.00D-06.
 Requested convergence on             energy=1.00D-06.
 No special actions if energy rises.
 Defaulting to unpruned grid for atomic number  50.
 Defaulting to unpruned grid for atomic number  50.
 Defaulting to unpruned grid for atomic number  50.
 Defaulting to unpruned grid for atomic number  50.
 Defaulting to unpruned grid for atomic number  50.
 Defaulting to unpruned grid for atomic number  50.
 Defaulting to unpruned grid for atomic number  50.
 Defaulting to unpruned grid for atomic number  50.
 SCF Done:  E(RPBE-PBE) =  -2834.61908869     A.U. after   16 cycles
            NFock= 16  Conv=0.45D-08     -V/T= 2.0286
   1 Symmetry operations used in ECPInt.
 ECPInt:  NShTT=    9316 NPrTT=   35212 LenC2=    8347 LenP2D=   21012.
 LDataN:  DoStor=T MaxTD1= 6 Len=  172
 Calling FoFJK, ICntrl=      2527 FMM=F ISym2X=0 I1Cent= 0 IOpClX= 0 NMat=1 NMatS=1 NMatT=0.
 Defaulting to unpruned grid for atomic number  50.
 Defaulting to unpruned grid for atomic number  50.
 Defaulting to unpruned grid for atomic number  50.
 Defaulting to unpruned grid for atomic number  50.
 Defaulting to unpruned grid for atomic number  50.
 Defaulting to unpruned grid for atomic number  50.
 Defaulting to unpruned grid for atomic number  50.
 Defaulting to unpruned grid for atomic number  50.
 ***** Axes restored to original set *****
 -------------------------------------------------------------------
 Center     Atomic                   Forces (Hartrees/Bohr)
 Number     Number              X              Y              Z
 -------------------------------------------------------------------
      1       50           0.013019228    0.006213374   -0.035844940
      2       53          -0.005249015    0.001930278   -0.001916602
      3       53           0.005441078    0.001156875   -0.001272751
      4       15          -0.029916458    0.059482835    0.002366150
      5       15           0.049711340   -0.029421708   -0.002701579
      6       15          -0.046400639   -0.006086606    0.032025063
      7       15          -0.058674721    0.019461455   -0.015026570
      8       50          -0.013794351   -0.007955712    0.036581372
      9       53          -0.004481351   -0.000562013    0.000642728
     10       53           0.005475100   -0.003303990    0.002072779
     11       15           0.046667721    0.008445742   -0.026835048
     12       15          -0.041331660    0.028493006    0.005829327
     13       15           0.027448701   -0.054829611    0.001290832
     14       15           0.050827659   -0.023746909    0.004249273
     15       50          -0.000720462   -0.036551293   -0.004737737
     16       53          -0.006793246    0.000278250   -0.001741041
     17       53           0.002313956   -0.002778414    0.001845880
     18       50           0.000639318    0.038057148    0.003686043
     19       53           0.008059942    0.000046698    0.000813362
     20       53          -0.002242139    0.001670594   -0.001326542
 -------------------------------------------------------------------
 Cartesian Forces:  Max     0.059482835 RMS     0.023691302

 GradGradGradGradGradGradGradGradGradGradGradGradGradGradGradGradGradGrad
 Berny optimization.
 Using GEDIIS/GDIIS optimizer.
 FormGI is forming the generalized inverse of G from B-inverse, IUseBI=4.
 Internal  Forces:  Max     0.041300212 RMS     0.012199841
 Search for a local minimum.
 Step number   3 out of a maximum of  120
 All quantities printed in internal units (Hartrees-Bohrs-Radians)
 Mixed Optimization -- RFO/linear search
 Update second derivatives using D2CorX and points    2    3
 ITU=  0  1  0
 Use linear search instead of GDIIS.
 Linear search step of   0.955 exceeds DXMaxT=   0.505 but not scaled.
 Quartic linear search produced a step of  1.53917.
 Iteration  1 RMS(Cart)=  0.15460707 RMS(Int)=  0.02835137
 Iteration  2 RMS(Cart)=  0.03019382 RMS(Int)=  0.01799363
 Iteration  3 RMS(Cart)=  0.00264524 RMS(Int)=  0.01795796
 Iteration  4 RMS(Cart)=  0.00016956 RMS(Int)=  0.01795785
 Iteration  5 RMS(Cart)=  0.00001049 RMS(Int)=  0.01795785
 Iteration  6 RMS(Cart)=  0.00000082 RMS(Int)=  0.01795785
 Variable       Old X    -DE/DX   Delta X   Delta X   Delta X     New X
                                 (Linear)    (Quad)   (Total)
    R1        5.18063   0.00495   0.02224   0.00000   0.02224   5.20287
    R2        5.17996   0.00550   0.02155   0.00000   0.02155   5.20151
    R3        4.79674   0.03027   0.07315   0.00000   0.06390   4.86064
    R4        4.65880   0.03333   0.12969   0.00000   0.12436   4.78317
    R5        4.19436   0.04064   0.24511   0.00000   0.24472   4.43908
    R6        4.13350   0.03963   0.16917   0.00000   0.16783   4.30134
    R7        4.17568   0.04095   0.18790   0.00000   0.21051   4.38619
    R8        4.70957   0.02944   0.18196   0.00000   0.17751   4.88708
    R9        4.16298   0.04130   0.21301   0.00000   0.21363   4.37660
   R10        4.13480   0.03858   0.17095   0.00000   0.17244   4.30724
   R11        4.92797   0.02451   0.20780   0.00000   0.19804   5.12601
   R12        5.21311   0.00420   0.05557   0.00000   0.05557   5.26869
   R13        5.18846   0.00562   0.03027   0.00000   0.03027   5.21873
   R14        4.62428   0.03474   0.09364   0.00000   0.08888   4.71316
   R15        4.79309   0.02697   0.06200   0.00000   0.01626   4.80935
   R16        4.21334   0.03886   0.26950   0.00000   0.28325   4.49658
   R17        4.92443   0.02174   0.19681   0.00000   0.15111   5.07554
   R18        4.21300   0.03960   0.24161   0.00000   0.33640   4.54940
   R19        4.67576   0.03055   0.14679   0.00000   0.14174   4.81750
   R20        4.24470   0.03736   0.30148   0.00000   0.31181   4.55651
   R21        5.17509   0.00618   0.01656   0.00000   0.01656   5.19165
   R22        5.21787   0.00381   0.06046   0.00000   0.06046   5.27833
   R23        5.18292   0.00711   0.02459   0.00000   0.02459   5.20752
   R24        5.25103   0.00263   0.09448   0.00000   0.09448   5.34551
    A1        1.85074   0.00398   0.01799   0.00000   0.01655   1.86729
    A2        2.05794  -0.00634  -0.00051   0.00000   0.00183   2.05977
    A3        2.00790  -0.00020  -0.00260   0.00000   0.00099   2.00889
    A4        2.03965  -0.00159  -0.01075   0.00000  -0.00865   2.03101
    A5        2.10676  -0.00263   0.00847   0.00000   0.00843   2.11519
    A6        1.38117   0.00582  -0.02210   0.00000  -0.03017   1.35100
    A7        1.42584  -0.00237   0.04072   0.00000   0.05149   1.47733
    A8        1.89527  -0.01468  -0.13839   0.00000  -0.13305   1.76222
    A9        1.87298   0.00049   0.03662   0.00000   0.03793   1.91092
   A10        1.45871  -0.00348   0.03808   0.00000   0.04498   1.50369
   A11        2.44373   0.00624   0.08860   0.00000   0.09887   2.54259
   A12        1.39378   0.00387  -0.02887   0.00000  -0.02215   1.37164
   A13        1.89930  -0.00156   0.06215   0.00000   0.05779   1.95709
   A14        1.35152   0.00513  -0.03539   0.00000  -0.02359   1.32793
   A15        1.90389  -0.01376  -0.12934   0.00000  -0.12243   1.78146
   A16        1.60677   0.00102  -0.09501   0.00000  -0.10222   1.50455
   A17        2.39190  -0.00027  -0.11671   0.00000  -0.13381   2.25809
   A18        1.69534  -0.00885  -0.00584   0.00000  -0.02401   1.67133
   A19        1.83668   0.00378   0.00409   0.00000   0.00617   1.84285
   A20        2.15710  -0.00276   0.06033   0.00000   0.06088   2.21799
   A21        2.07601  -0.00176   0.02482   0.00000   0.02336   2.09937
   A22        1.97861   0.00120  -0.03430   0.00000  -0.04088   1.93773
   A23        2.02872  -0.00654  -0.03024   0.00000  -0.03506   1.99367
   A24        1.36770   0.00492  -0.03394   0.00000  -0.02720   1.34050
   A25        1.97896  -0.00267   0.14650   0.00000   0.15020   2.12916
   A26        1.96870  -0.01306  -0.06277   0.00000  -0.05263   1.91607
   A27        1.39594   0.00628   0.01338   0.00000   0.03369   1.42963
   A28        1.51234  -0.00335   0.09257   0.00000   0.08457   1.59691
   A29        2.62850   0.00436   0.27846   0.00000   0.27533   2.90384
   A30        1.44792   0.00403   0.02647   0.00000   0.02354   1.47146
   A31        1.95900  -0.01306  -0.07336   0.00000  -0.06843   1.89057
   A32        1.95137  -0.00013   0.11924   0.00000   0.12676   2.07813
   A33        1.46901  -0.00074   0.08776   0.00000   0.10495   1.57397
   A34        1.64686  -0.00832  -0.05920   0.00000  -0.07781   1.56905
   A35        2.31901   0.00257  -0.19640   0.00000  -0.22136   2.09765
   A36        1.56100   0.00088  -0.14453   0.00000  -0.14674   1.41426
   A37        1.41113   0.00065   0.00889   0.00000   0.00106   1.41220
   A38        1.99330   0.00181  -0.01762   0.00000  -0.01360   1.97971
   A39        2.08023  -0.00076  -0.01875   0.00000  -0.01840   2.06183
   A40        2.06617  -0.00527   0.00821   0.00000   0.01254   2.07871
   A41        2.05104  -0.00053   0.00056   0.00000   0.00035   2.05139
   A42        1.84696   0.00308   0.01405   0.00000   0.01228   1.85924
   A43        1.39810   0.00008  -0.00235   0.00000   0.00579   1.40389
   A44        2.03718  -0.00584  -0.02115   0.00000  -0.02266   2.01452
   A45        2.08681  -0.00029   0.03530   0.00000   0.03076   2.11758
   A46        1.96736   0.00262  -0.04472   0.00000  -0.04572   1.92165
   A47        2.12720  -0.00084   0.02847   0.00000   0.02322   2.15042
   A48        1.83325   0.00307   0.00064   0.00000   0.00277   1.83603
    D1        1.38383   0.00253  -0.04733   0.00000  -0.04663   1.33720
    D2       -3.05701   0.00318   0.01572   0.00000   0.01086  -3.04615
    D3       -2.66131   0.00027  -0.03148   0.00000  -0.02827  -2.68959
    D4       -0.81897   0.00092   0.03157   0.00000   0.02922  -0.78975
    D5       -0.58338  -0.00003  -0.03339   0.00000  -0.03300  -0.61638
    D6        1.25896   0.00061   0.02966   0.00000   0.02450   1.28346
    D7       -1.43891   0.00450   0.05333   0.00000   0.05054  -1.38837
    D8       -0.29053   0.00219   0.00016   0.00000   0.00604  -0.28449
    D9        2.58904   0.00125   0.01880   0.00000   0.01313   2.60217
   D10       -2.54577  -0.00105  -0.03437   0.00000  -0.03136  -2.57713
   D11        0.58352  -0.00002   0.04317   0.00000   0.03990   0.62342
   D12        1.73189  -0.00232  -0.01000   0.00000  -0.00460   1.72730
   D13        0.64846  -0.00110   0.01781   0.00000   0.01595   0.66440
   D14        2.44217  -0.01326  -0.15480   0.00000  -0.13122   2.31095
   D15       -1.21863   0.01499   0.15426   0.00000   0.14189  -1.07675
   D16        0.57507   0.00283  -0.01835   0.00000  -0.00528   0.56980
   D17       -1.84676   0.00497   0.00675   0.00000   0.01321  -1.83355
   D18        2.88946   0.00428  -0.04909   0.00000  -0.05902   2.83044
   D19       -0.33076  -0.00177   0.02728   0.00000   0.03575  -0.29502
   D20       -1.87773  -0.00247  -0.02856   0.00000  -0.03649  -1.91421
   D21       -0.66773   0.00178  -0.00999   0.00000  -0.00772  -0.67545
   D22       -3.07546   0.00353   0.14022   0.00000   0.14459  -2.93087
   D23        3.11163  -0.00502  -0.10273   0.00000  -0.10610   3.00554
   D24        0.70390  -0.00326   0.04748   0.00000   0.04622   0.75012
   D25       -1.75178   0.00362  -0.01032   0.00000  -0.01561  -1.76739
   D26        0.29196  -0.00180   0.00168   0.00000  -0.00211   0.28985
   D27        2.49826   0.00395  -0.01402   0.00000  -0.01487   2.48339
   D28       -0.58175  -0.00138  -0.04229   0.00000  -0.04496  -0.62671
   D29        1.46199  -0.00680  -0.03029   0.00000  -0.03147   1.43053
   D30       -2.61490  -0.00105  -0.04599   0.00000  -0.04422  -2.65912
   D31       -0.58069  -0.00210   0.01264   0.00000   0.00016  -0.58053
   D32        1.17888  -0.01054  -0.19688   0.00000  -0.19189   0.98699
   D33       -2.43315   0.01085   0.16561   0.00000   0.14964  -2.28351
   D34       -0.67358   0.00241  -0.04391   0.00000  -0.04242  -0.71599
   D35        1.94773  -0.00513   0.10080   0.00000   0.11006   2.05779
   D36        0.33154   0.00126  -0.02622   0.00000  -0.03356   0.29798
   D37       -2.89023  -0.00409   0.04802   0.00000   0.05616  -2.83408
   D38        1.77676   0.00230  -0.07901   0.00000  -0.08746   1.68930
   D39        0.58939   0.00103   0.04060   0.00000   0.04609   0.63549
   D40       -1.37668  -0.00110   0.05564   0.00000   0.06042  -1.31627
   D41        2.65298   0.00045   0.02391   0.00000   0.02584   2.67882
   D42       -1.25756  -0.00067  -0.02919   0.00000  -0.02886  -1.28642
   D43        3.05955  -0.00280  -0.01414   0.00000  -0.01454   3.04501
   D44        0.80602  -0.00125  -0.04588   0.00000  -0.04912   0.75691
   D45       -2.60998   0.00013  -0.03823   0.00000  -0.02534  -2.63533
   D46        2.46425   0.00106  -0.05313   0.00000  -0.06834   2.39591
   D47        1.42009  -0.00443  -0.06963   0.00000  -0.05235   1.36774
   D48        0.21113  -0.00351  -0.08453   0.00000  -0.09534   0.11579
   D49       -0.56520   0.00086  -0.02326   0.00000  -0.00770  -0.57289
   D50       -1.77415   0.00178  -0.03816   0.00000  -0.05069  -1.82484
   D51        0.75318  -0.00025  -0.10027   0.00000  -0.10096   0.65221
   D52        2.69399  -0.00133   0.06621   0.00000   0.06751   2.76150
   D53        2.97672  -0.00326  -0.10019   0.00000  -0.10515   2.87157
   D54       -1.36565  -0.00434   0.06629   0.00000   0.06333  -1.30232
   D55       -1.37816   0.00052  -0.15414   0.00000  -0.15946  -1.53762
   D56        0.56266  -0.00056   0.01234   0.00000   0.00901   0.57167
   D57       -1.29660   0.00900   0.07137   0.00000   0.03451  -1.26209
   D58        0.33156   0.00277  -0.26116   0.00000  -0.20524   0.12633
   D59        0.63423  -0.00268   0.00221   0.00000  -0.00580   0.62843
   D60        2.26240  -0.00891  -0.33032   0.00000  -0.24556   2.01684
   D61        1.37133  -0.00006   0.14617   0.00000   0.14548   1.51681
   D62       -2.98225   0.00290   0.09446   0.00000   0.09748  -2.88477
   D63       -0.74329   0.00091   0.11035   0.00000   0.10972  -0.63357
   D64       -0.57092   0.00010  -0.02263   0.00000  -0.02707  -0.59799
   D65        1.35868   0.00306  -0.07433   0.00000  -0.07506   1.28362
   D66       -2.68554   0.00108  -0.05844   0.00000  -0.06283  -2.74837
   D67        2.95473  -0.00041  -0.26229   0.00000  -0.25040   2.70433
   D68        0.63400  -0.00260  -0.02574   0.00000  -0.03486   0.59914
   D69       -0.66776   0.00406  -0.00840   0.00000   0.00380  -0.66396
   D70       -2.98849   0.00188   0.22815   0.00000   0.21934  -2.76915
   D71        1.79080  -0.00272   0.05410   0.00000   0.06215   1.85296
   D72       -0.21544   0.00357   0.07878   0.00000   0.08396  -0.13147
   D73       -2.41939  -0.00313   0.09789   0.00000   0.10670  -2.31269
   D74        0.56599   0.00017   0.02595   0.00000   0.02074   0.58673
   D75       -1.44025   0.00646   0.05063   0.00000   0.04255  -1.39770
   D76        2.63899  -0.00024   0.06974   0.00000   0.06528   2.70427
   D77       -0.32763  -0.00280   0.26459   0.00000   0.20608  -0.12155
   D78        1.33790  -0.01314  -0.02673   0.00000   0.01735   1.35526
   D79       -2.27631   0.01158   0.31285   0.00000   0.21418  -2.06213
   D80       -0.61078   0.00124   0.02153   0.00000   0.02545  -0.58532
         Item               Value     Threshold  Converged?
 Maximum Force            0.041300     0.000450     NO 
 RMS     Force            0.012200     0.000300     NO 
 Maximum Displacement     0.736564     0.001800     NO 
 RMS     Displacement     0.167289     0.001200     NO 
 Predicted change in Energy=-7.101423D-02
 GradGradGradGradGradGradGradGradGradGradGradGradGradGradGradGradGradGrad

                          Input orientation:                          
 ---------------------------------------------------------------------
 Center     Atomic      Atomic             Coordinates (Angstroms)
 Number     Number       Type             X           Y           Z
 ---------------------------------------------------------------------
      1         50           0        0.563302    0.806422   -3.876425
      2         53           0       -1.211256    0.680921   -5.977739
      3         53           0        2.978724    1.625454   -4.911454
      4         15           0       -0.205328    1.967190   -1.713620
      5         15           0        0.424178   -1.117162   -2.237172
      6         15           0       -1.546838   -1.311281    0.574882
      7         15           0       -1.410061   -0.014318   -1.339022
      8         50           0       -0.066529   -0.282542    4.049005
      9         53           0       -2.471666   -0.807955    5.357663
     10         53           0        1.912311   -0.746159    5.918730
     11         15           0        1.716810    1.929104   -0.495061
     12         15           0        0.478006    1.704812    2.643860
     13         15           0        0.398761   -1.297864    1.762167
     14         15           0        2.028513    0.423522    1.320989
     15         50           0       -1.000814   -3.101442   -1.388586
     16         53           0       -3.000674   -3.831529   -3.125023
     17         53           0        0.317814   -5.453840   -0.661093
     18         50           0        1.559870    3.713417    1.506297
     19         53           0        3.948944    4.325111    2.735943
     20         53           0        0.245039    6.194608    1.164872
 ---------------------------------------------------------------------
                    Distance matrix (angstroms):
                    1          2          3          4          5
     1  Sn   0.000000
     2  I    2.753239   0.000000
     3  I    2.752519   4.425499   0.000000
     4  P    2.572140   4.566080   4.525607   0.000000
     5  P    2.531142   4.460895   4.604284   3.191177   0.000000
     6  P    5.362043   6.856992   7.694480   4.217259   3.439511
     7  P    3.317558   4.694739   5.891737   2.349059   2.321071
     8  Sn   8.024648  10.137764   9.654214   6.187763   6.360300
     9  I    9.853205  11.502032  11.877837   7.927217   8.134067
    10  I   10.008766  12.382213  11.137983   8.372540   8.298851
    11  P    3.744946   6.339660   4.603169   2.276171   3.739730
    12  P    6.582439   8.844995   7.958811   4.418532   5.638342
    13  P    6.020699   8.149471   7.729115   4.806932   4.003500
    14  P    5.413555   7.989605   6.418014   4.072077   4.196202
    15  Sn   4.889500   5.950704   7.112726   5.140961   2.586130
    16  I    5.897213   5.630471   8.289946   6.590232   4.459336
    17  I    7.041982   8.260755   8.675392   7.513534   4.615422
    18  Sn   6.198183   8.537328   6.896395   4.066091   6.215935
    19  I    8.219925  10.762715   8.167751   6.528122   8.171547
    20  I    7.385697   9.139936   8.079106   5.134161   8.066472
                    6          7          8          9         10
     6  P    0.000000
     7  P    2.315999   0.000000
     8  Sn   3.913969   5.559484   0.000000
     9  I    4.897309   6.826600   2.788069   0.000000
    10  I    6.390758   8.015529   2.761634   4.420166   0.000000
    11  P    4.721893   3.777099   5.359124   7.699948   6.952119
    12  P    4.180608   4.731126   2.494098   4.730675   4.334658
    13  P    2.279293   3.812702   2.544996   4.626765   4.457828
    14  P    4.043433   4.369342   3.511381   6.169512   4.745616
    15  Sn   2.712568   3.114527   6.195683   7.275670   8.211609
    16  I    4.706866   4.504547   8.524740   9.020965  10.744598
    17  I    4.708010   5.747482   7.005360   8.098819   8.246136
    18  Sn   5.980532   5.550886   5.007817   7.178378   6.283438
    19  I    8.163500   8.009677   6.251290   8.628211   6.324222
    20  I    7.739333   6.896347   7.097095   8.602085   8.576316
                   11         12         13         14         15
    11  P    0.000000
    12  P    3.381977   0.000000
    13  P    4.152788   3.130451   0.000000
    14  P    2.379490   2.407439   2.411203   0.000000
    15  Sn   5.787077   6.445743   3.890880   5.379962   0.000000
    16  I    7.896597   8.719650   6.469949   7.947653   2.747304
    17  I    7.516157   7.886360   4.811536   6.434168   2.793171
    18  Sn   2.685859   2.549309   5.150397   3.328269   7.834524
    19  I    4.600289   4.349927   6.720855   4.573024   9.831864
    20  I    4.807912   4.732858   7.517814   6.042399   9.720537
                   16         17         18         19         20
    16  I    0.000000
    17  I    4.440181   0.000000
    18  Sn   9.958609   9.501520   0.000000
    19  I   12.213881  10.970545   2.755698   0.000000
    20  I   11.378104  11.790919   2.828720   4.436462   0.000000
 Stoichiometry    I8P8Sn4
 Framework group  C1[X(I8P8Sn4)]
 Deg. of freedom    54
 Full point group                 C1      NOp   1
 Largest Abelian subgroup         C1      NOp   1
 Largest concise Abelian subgroup C1      NOp   1
                         Standard orientation:                         
 ---------------------------------------------------------------------
 Center     Atomic      Atomic             Coordinates (Angstroms)
 Number     Number       Type             X           Y           Z
 ---------------------------------------------------------------------
      1         50           0        3.235585   -2.325779   -0.155738
      2         53           0        5.514820   -2.590337    1.365914
      3         53           0        3.336349   -4.271489   -2.100067
      4         15           0        0.990596   -2.049720    1.068892
      5         15           0        2.589910    0.056338   -0.717255
      6         15           0        0.562351    2.145493    1.114322
      7         15           0        1.708982    0.157818    1.427748
      8         50           0       -3.248826    2.383594    0.255605
      9         53           0       -3.715209    4.207286    2.312293
     10         53           0       -5.122350    2.962874   -1.688865
     11         15           0       -0.465605   -2.099585   -0.679806
     12         15           0       -2.919224   -0.078852    0.475252
     13         15           0       -0.891767    2.031058   -0.637142
     14         15           0       -1.530168   -0.131910   -1.490319
     15         50           0        2.931770    2.554252   -0.141382
     16         53           0        5.178465    3.030079    1.366474
     17         53           0        2.979588    4.395413   -2.241297
     18         50           0       -2.944682   -2.614821    0.216045
     19         53           0       -4.770159   -3.351491   -1.712381
     20         53           0       -3.389590   -4.388410    2.374308
 ---------------------------------------------------------------------
 Rotational constants (GHZ):      0.0234977      0.0177189      0.0120662
 Standard basis: SDD (6D, 10F)
 There are   264 symmetry adapted cartesian basis functions of A   symmetry.
 There are   264 symmetry adapted basis functions of A   symmetry.
   264 basis functions,   504 primitive gaussians,   264 cartesian basis functions
    96 alpha electrons       96 beta electrons
       nuclear repulsion energy      2038.1987351475 Hartrees.
 NAtoms=   20 NActive=   20 NUniq=   20 SFac= 1.00D+00 NAtFMM=   60 NAOKFM=F Big=F
 Integral buffers will be    131072 words long.
 Raffenetti 2 integral format.
 Two-electron integral symmetry is turned on.
 One-electron integrals computed using PRISM.
   1 Symmetry operations used in ECPInt.
 ECPInt:  NShTT=    9316 NPrTT=   35212 LenC2=    8302 LenP2D=   20863.
 LDataN:  DoStor=T MaxTD1= 5 Len=  102
 NBasis=   264 RedAO= T EigKep=  9.73D-03  NBF=   264
 NBsUse=   264 1.00D-06 EigRej= -1.00D+00 NBFU=   264
 Defaulting to unpruned grid for atomic number  50.
 Defaulting to unpruned grid for atomic number  53.
 Defaulting to unpruned grid for atomic number  53.
 Defaulting to unpruned grid for atomic number  53.
 Defaulting to unpruned grid for atomic number  50.
 Defaulting to unpruned grid for atomic number  50.
 Initial guess from the checkpoint file:  "\\nas.ads.mwn.de\tuch\ac5\AK_Nilges\Markus\Gaussian\SnI2+P\SnI2_P4\SNI2_P4DIMEROPEN3SATURATED2.chk"
 B after Tr=     0.000000    0.000000    0.000000
         Rot=    0.999914    0.002153   -0.002891   -0.012585 Ang=   1.50 deg.
 ExpMin= 3.26D-02 ExpMax= 3.06D+04 ExpMxC= 4.68D+03 IAcc=3 IRadAn=         5 AccDes= 0.00D+00
 Harris functional with IExCor= 1009 and IRadAn=       5 diagonalized for initial guess.
 HarFok:  IExCor= 1009 AccDes= 0.00D+00 IRadAn=         5 IDoV= 1 UseB2=F ITyADJ=14
 ICtDFT=  3500011 ScaDFX=  1.000000  1.000000  1.000000  1.000000
 Defaulting to unpruned grid for atomic number  50.
 Defaulting to unpruned grid for atomic number  50.
 Defaulting to unpruned grid for atomic number  50.
 Defaulting to unpruned grid for atomic number  50.
 Defaulting to unpruned grid for atomic number  50.
 Defaulting to unpruned grid for atomic number  50.
 Defaulting to unpruned grid for atomic number  50.
 Defaulting to unpruned grid for atomic number  50.
 FoFCou: FMM=F IPFlag=           0 FMFlag=      100000 FMFlg1=           0
         NFxFlg=           0 DoJE=T BraDBF=F KetDBF=T FulRan=T
         wScrn=  0.000000 ICntrl=     500 IOpCl=  0 I1Cent=   200000004 NGrid=           0
         NMat0=    1 NMatS0=      1 NMatT0=    0 NMatD0=    1 NMtDS0=    0 NMtDT0=    0
 Petite list used in FoFCou.
 Requested convergence on RMS density matrix=1.00D-08 within 128 cycles.
 Requested convergence on MAX density matrix=1.00D-06.
 Requested convergence on             energy=1.00D-06.
 No special actions if energy rises.
 Defaulting to unpruned grid for atomic number  50.
 Defaulting to unpruned grid for atomic number  50.
 Defaulting to unpruned grid for atomic number  50.
 Defaulting to unpruned grid for atomic number  50.
 Defaulting to unpruned grid for atomic number  50.
 Defaulting to unpruned grid for atomic number  50.
 Defaulting to unpruned grid for atomic number  50.
 Defaulting to unpruned grid for atomic number  50.
 SCF Done:  E(RPBE-PBE) =  -2834.69062217     A.U. after   17 cycles
            NFock= 17  Conv=0.70D-08     -V/T= 2.0291
   1 Symmetry operations used in ECPInt.
 ECPInt:  NShTT=    9316 NPrTT=   35212 LenC2=    8302 LenP2D=   20863.
 LDataN:  DoStor=T MaxTD1= 6 Len=  172
 Calling FoFJK, ICntrl=      2527 FMM=F ISym2X=0 I1Cent= 0 IOpClX= 0 NMat=1 NMatS=1 NMatT=0.
 Defaulting to unpruned grid for atomic number  50.
 Defaulting to unpruned grid for atomic number  50.
 Defaulting to unpruned grid for atomic number  50.
 Defaulting to unpruned grid for atomic number  50.
 Defaulting to unpruned grid for atomic number  50.
 Defaulting to unpruned grid for atomic number  50.
 Defaulting to unpruned grid for atomic number  50.
 Defaulting to unpruned grid for atomic number  50.
 ***** Axes restored to original set *****
 -------------------------------------------------------------------
 Center     Atomic                   Forces (Hartrees/Bohr)
 Number     Number              X              Y              Z
 -------------------------------------------------------------------
      1       50           0.007759022   -0.000591308   -0.021636311
      2       53          -0.004089211    0.001766919   -0.002273644
      3       53           0.003318212    0.000030748    0.000200206
      4       15          -0.018482531    0.034433064    0.015249314
      5       15           0.019855500   -0.018883098    0.010274636
      6       15          -0.013993077   -0.000117730    0.013663550
      7       15          -0.022181288    0.013717149   -0.012186190
      8       50          -0.007866386   -0.000064141    0.028485907
      9       53          -0.000714083    0.000885961   -0.002344336
     10       53           0.004538927   -0.004715834    0.003069942
     11       15           0.026652571    0.000535946   -0.007901093
     12       15          -0.012606508    0.015617610   -0.012552491
     13       15           0.019385711   -0.034446431   -0.013774447
     14       15          -0.005875087   -0.008305960    0.000455932
     15       50           0.007775621   -0.019377499   -0.000062753
     16       53          -0.006888937   -0.000791962   -0.002065878
     17       53           0.000111701    0.000798759    0.001067797
     18       50          -0.006501385    0.021728177    0.003222170
     19       53           0.009517806    0.001578080   -0.000015973
     20       53           0.000283421   -0.003798447   -0.000876337
 -------------------------------------------------------------------
 Cartesian Forces:  Max     0.034446431 RMS     0.012673450

 GradGradGradGradGradGradGradGradGradGradGradGradGradGradGradGradGradGrad
 Berny optimization.
 Using GEDIIS/GDIIS optimizer.
 FormGI is forming the generalized inverse of G from B-inverse, IUseBI=4.
 GSVD:  received Info=                   1 from GESDD.
 Internal  Forces:  Max     0.022175492 RMS     0.006467380
 Search for a local minimum.
 Step number   4 out of a maximum of  120
 All quantities printed in internal units (Hartrees-Bohrs-Radians)
 Mixed Optimization -- RFO/linear search
 Update second derivatives using D2CorX and points    3    4
 ITU=  0  0  1  0
 Use linear search instead of GDIIS.
     Eigenvalues ---   -0.10155  -0.01107  -0.00259   0.00255   0.00595
     Eigenvalues ---    0.00827   0.00856   0.00977   0.01002   0.01086
     Eigenvalues ---    0.01289   0.01405   0.01500   0.01687   0.02350
     Eigenvalues ---    0.02371   0.02447   0.02525   0.02562   0.02785
     Eigenvalues ---    0.02980   0.03191   0.03276   0.04003   0.04037
     Eigenvalues ---    0.04338   0.04446   0.04868   0.04941   0.06782
     Eigenvalues ---    0.07027   0.07296   0.07668   0.08280   0.08333
     Eigenvalues ---    0.08351   0.08732   0.08872   0.08994   0.09097
     Eigenvalues ---    0.09516   0.09978   0.10678   0.10820   0.11674
     Eigenvalues ---    0.11952   0.14352   0.14454   0.15770   0.16016
     Eigenvalues ---    0.16596   0.18364   0.19857   0.22063
 RFO step:  Lambda=-1.18983610D-01 EMin=-1.01550942D-01
 Quartic linear search produced a step of  0.26459.
 Maximum step size (   0.505) exceeded in Quadratic search.
    -- Step size scaled by   0.534
 Iteration  1 RMS(Cart)=  0.06630888 RMS(Int)=  0.00316576
 Iteration  2 RMS(Cart)=  0.00221998 RMS(Int)=  0.00296204
 Iteration  3 RMS(Cart)=  0.00001787 RMS(Int)=  0.00296203
 Iteration  4 RMS(Cart)=  0.00000017 RMS(Int)=  0.00296203
 Variable       Old X    -DE/DX   Delta X   Delta X   Delta X     New X
                                 (Linear)    (Quad)   (Total)
    R1        5.20287   0.00429   0.00588   0.01887   0.02476   5.22763
    R2        5.20151   0.00284   0.00570   0.01924   0.02494   5.22645
    R3        4.86064   0.01853   0.01691   0.12011   0.13510   4.99574
    R4        4.78317   0.01902   0.03290   0.10528   0.13697   4.92013
    R5        4.43908   0.01705   0.06475   0.11688   0.18173   4.62080
    R6        4.30134   0.01258   0.04441   0.14379   0.18798   4.48932
    R7        4.38619   0.02043   0.05570   0.11225   0.17284   4.55903
    R8        4.88708   0.01107   0.04697   0.06237   0.10806   4.99514
    R9        4.37660   0.01806   0.05652   0.13240   0.18952   4.56613
   R10        4.30724   0.00899   0.04562   0.12751   0.17338   4.48062
   R11        5.12601   0.00740   0.05240   0.04247   0.09246   5.21847
   R12        5.26869  -0.00065   0.01470  -0.01153   0.00317   5.27186
   R13        5.21873   0.00612   0.00801   0.02071   0.02872   5.24745
   R14        4.71316   0.02218   0.02352   0.13450   0.15679   4.86995
   R15        4.80935   0.01813   0.00430   0.14871   0.14555   4.95490
   R16        4.49658   0.00821   0.07494   0.04434   0.12202   4.61860
   R17        5.07554   0.00553   0.03998   0.06624   0.09840   5.17394
   R18        4.54940   0.01257   0.08901   0.01436   0.11912   4.66852
   R19        4.81750   0.01304   0.03750   0.08494   0.12147   4.93897
   R20        4.55651   0.00674   0.08250   0.02465   0.10950   4.66601
   R21        5.19165   0.00653   0.00438   0.02878   0.03317   5.22482
   R22        5.27833  -0.00034   0.01600  -0.00288   0.01311   5.29144
   R23        5.20752   0.00860   0.00651   0.03111   0.03762   5.24513
   R24        5.34551  -0.00336   0.02500  -0.03189  -0.00689   5.33862
    A1        1.86729   0.00351   0.00438   0.01479   0.01860   1.88589
    A2        2.05977  -0.00451   0.00048  -0.03495  -0.03431   2.02546
    A3        2.00889   0.00005   0.00026  -0.00138  -0.00004   2.00885
    A4        2.03101  -0.00245  -0.00229  -0.00826  -0.01014   2.02086
    A5        2.11519  -0.00367   0.00223  -0.01314  -0.01088   2.10431
    A6        1.35100   0.00649  -0.00798   0.04205   0.03274   1.38374
    A7        1.47733  -0.00611   0.01362  -0.03418  -0.01859   1.45874
    A8        1.76222  -0.00957  -0.03520  -0.00966  -0.04358   1.71864
    A9        1.91092   0.00022   0.01004  -0.00377   0.00580   1.91672
   A10        1.50369  -0.00714   0.01190  -0.03169  -0.01873   1.48497
   A11        2.54259   0.00142   0.02616   0.00306   0.03084   2.57344
   A12        1.37164   0.00769  -0.00586   0.03518   0.03075   1.40238
   A13        1.95709  -0.00264   0.01529  -0.01731  -0.00225   1.95484
   A14        1.32793   0.00868  -0.00624   0.03603   0.03188   1.35982
   A15        1.78146  -0.00850  -0.03239  -0.00607  -0.03722   1.74424
   A16        1.50455   0.00693  -0.02705   0.04429   0.01606   1.52061
   A17        2.25809   0.00142  -0.03540   0.04332   0.00470   2.26279
   A18        1.67133  -0.01070  -0.00635  -0.03683  -0.04546   1.62587
   A19        1.84285   0.00288   0.00163   0.01895   0.02071   1.86356
   A20        2.21799  -0.00474   0.01611  -0.04471  -0.02847   2.18951
   A21        2.09937  -0.00234   0.00618  -0.01958  -0.01410   2.08526
   A22        1.93773   0.00419  -0.01082   0.03717   0.02570   1.96344
   A23        1.99367  -0.00544  -0.00928  -0.02799  -0.03847   1.95520
   A24        1.34050   0.00466  -0.00720   0.03313   0.02772   1.36822
   A25        2.12916  -0.00765   0.03974  -0.08975  -0.04936   2.07980
   A26        1.91607  -0.00637  -0.01393  -0.02575  -0.03954   1.87653
   A27        1.42963   0.00777   0.00891   0.00481   0.01610   1.44573
   A28        1.59691  -0.00708   0.02238  -0.05147  -0.03150   1.56541
   A29        2.90384  -0.00547   0.07285  -0.11859  -0.04645   2.85738
   A30        1.47146   0.00564   0.00623   0.00648   0.01142   1.48288
   A31        1.89057  -0.00451  -0.01811  -0.01427  -0.03339   1.85718
   A32        2.07813  -0.00338   0.03354  -0.06797  -0.03461   2.04352
   A33        1.57397  -0.00476   0.02777  -0.05550  -0.02601   1.54795
   A34        1.56905  -0.00537  -0.02059   0.01481  -0.00788   1.56117
   A35        2.09765   0.01008  -0.05857   0.13354   0.07192   2.16957
   A36        1.41426   0.00862  -0.03883   0.07925   0.04131   1.45557
   A37        1.41220  -0.00389   0.00028   0.00149  -0.00047   1.41173
   A38        1.97971   0.00370  -0.00360   0.01343   0.01051   1.99021
   A39        2.06183   0.00104  -0.00487   0.00738   0.00299   2.06481
   A40        2.07871  -0.00365   0.00332  -0.03527  -0.03130   2.04741
   A41        2.05139   0.00020   0.00009   0.00076   0.00130   2.05270
   A42        1.85924   0.00173   0.00325   0.01038   0.01297   1.87221
   A43        1.40389  -0.00379   0.00153  -0.00223   0.00078   1.40467
   A44        2.01452  -0.00590  -0.00600  -0.03428  -0.04028   1.97424
   A45        2.11758   0.00093   0.00814  -0.00604   0.00112   2.11870
   A46        1.92165   0.00552  -0.01210   0.03942   0.02726   1.94891
   A47        2.15042   0.00027   0.00614  -0.01825  -0.01305   2.13737
   A48        1.83603   0.00194   0.00073   0.01704   0.01784   1.85386
    D1        1.33720   0.00339  -0.01234   0.03422   0.02141   1.35861
    D2       -3.04615   0.00287   0.00287   0.02479   0.02678  -3.01937
    D3       -2.68959   0.00133  -0.00748   0.01071   0.00362  -2.68597
    D4       -0.78975   0.00081   0.00773   0.00128   0.00899  -0.78076
    D5       -0.61638   0.00007  -0.00873   0.01452   0.00573  -0.61065
    D6        1.28346  -0.00045   0.00648   0.00508   0.01110   1.29455
    D7       -1.38837   0.00158   0.01337   0.00624   0.01902  -1.36935
    D8       -0.28449   0.00349   0.00160   0.01934   0.02203  -0.26247
    D9        2.60217   0.00000   0.00347  -0.00120   0.00109   2.60327
   D10       -2.57713   0.00190  -0.00830   0.01190   0.00410  -2.57303
   D11        0.62342  -0.00073   0.01056  -0.01498  -0.00511   0.61831
   D12        1.72730   0.00118  -0.00122  -0.00188  -0.00210   1.72520
   D13        0.66440   0.00016   0.00422  -0.01380  -0.00987   0.65454
   D14        2.31095  -0.00803  -0.03472  -0.02539  -0.05566   2.25529
   D15       -1.07675   0.01243   0.03754   0.00805   0.04320  -1.03354
   D16        0.56980   0.00424  -0.00140  -0.00355  -0.00259   0.56721
   D17       -1.83355   0.00589   0.00350   0.00526   0.01021  -1.82334
   D18        2.83044   0.00332  -0.01562   0.05087   0.03227   2.86271
   D19       -0.29502  -0.00398   0.00946  -0.03558  -0.02407  -0.31909
   D20       -1.91421  -0.00655  -0.00965   0.01003  -0.00201  -1.91623
   D21       -0.67545   0.00004  -0.00204   0.01281   0.01111  -0.66434
   D22       -2.93087  -0.00195   0.03826  -0.03422   0.00503  -2.92584
   D23        3.00554  -0.00156  -0.02807   0.00983  -0.01835   2.98718
   D24        0.75012  -0.00355   0.01223  -0.03720  -0.02444   0.72568
   D25       -1.76739   0.00191  -0.00413   0.01621   0.01119  -1.75620
   D26        0.28985  -0.00346  -0.00056  -0.02101  -0.02277   0.26708
   D27        2.48339   0.00361  -0.00393   0.01393   0.00968   2.49307
   D28       -0.62671  -0.00042  -0.01190   0.01048  -0.00091  -0.62762
   D29        1.43053  -0.00580  -0.00833  -0.02674  -0.03487   1.39566
   D30       -2.65912   0.00128  -0.01170   0.00820  -0.00241  -2.66153
   D31       -0.58053  -0.00277   0.00004   0.01125   0.00900  -0.57153
   D32        0.98699  -0.00242  -0.05077   0.04275  -0.00729   0.97969
   D33       -2.28351   0.00277   0.03959   0.00093   0.03719  -2.24632
   D34       -0.71599   0.00312  -0.01122   0.03243   0.02090  -0.69510
   D35        2.05779  -0.00789   0.02912  -0.08150  -0.04970   2.00809
   D36        0.29798   0.00229  -0.00888   0.02573   0.01514   0.31312
   D37       -2.83408  -0.00200   0.01486  -0.04702  -0.02941  -2.86348
   D38        1.68930   0.00818  -0.02314   0.06021   0.03543   1.72473
   D39        0.63549   0.00038   0.01220  -0.01546  -0.00304   0.63245
   D40       -1.31627  -0.00160   0.01599  -0.02986  -0.01332  -1.32959
   D41        2.67882  -0.00039   0.00684  -0.00630   0.00022   2.67903
   D42       -1.28642   0.00035  -0.00764  -0.00353  -0.01108  -1.29750
   D43        3.04501  -0.00163  -0.00385  -0.01793  -0.02136   3.02365
   D44        0.75691  -0.00042  -0.01300   0.00563  -0.00782   0.74909
   D45       -2.63533   0.00252  -0.00671   0.01863   0.01439  -2.62094
   D46        2.39591   0.00083  -0.01808   0.05473   0.03353   2.42944
   D47        1.36774  -0.00247  -0.01385  -0.01131  -0.02175   1.34599
   D48        0.11579  -0.00416  -0.02523   0.02479  -0.00261   0.11318
   D49       -0.57289   0.00232  -0.00204   0.01198   0.01252  -0.56037
   D50       -1.82484   0.00062  -0.01341   0.04808   0.03166  -1.79318
   D51        0.65221   0.00174  -0.02671   0.04827   0.02085   0.67306
   D52        2.76150  -0.00464   0.01786  -0.04902  -0.03057   2.73093
   D53        2.87157  -0.00204  -0.02782   0.02757  -0.00128   2.87029
   D54       -1.30232  -0.00842   0.01675  -0.06972  -0.05270  -1.35502
   D55       -1.53762   0.00500  -0.04219   0.08464   0.04061  -1.49701
   D56        0.57167  -0.00138   0.00238  -0.01264  -0.01081   0.56086
   D57       -1.26209   0.00014   0.00913   0.02007   0.02406  -1.23803
   D58        0.12633   0.00588  -0.05430   0.10636   0.06016   0.18648
   D59        0.62843  -0.00306  -0.00154  -0.01251  -0.01474   0.61369
   D60        2.01684   0.00267  -0.06497   0.07378   0.02136   2.03821
   D61        1.51681  -0.00346   0.03849  -0.07389  -0.03534   1.48148
   D62       -2.88477   0.00111   0.02579  -0.03039  -0.00409  -2.88886
   D63       -0.63357  -0.00162   0.02903  -0.04967  -0.02054  -0.65411
   D64       -0.59799   0.00240  -0.00716   0.02132   0.01331  -0.58467
   D65        1.28362   0.00697  -0.01986   0.06482   0.04456   1.32818
   D66       -2.74837   0.00425  -0.01662   0.04554   0.02811  -2.72026
   D67        2.70433   0.00935  -0.06625   0.12701   0.06143   2.76576
   D68        0.59914  -0.00107  -0.00922   0.00151  -0.00891   0.59024
   D69       -0.66396   0.00414   0.00101   0.01703   0.01934  -0.64462
   D70       -2.76915  -0.00628   0.05803  -0.10848  -0.05100  -2.82014
   D71        1.85296  -0.00203   0.01644  -0.05201  -0.03394   1.81901
   D72       -0.13147   0.00561   0.02222  -0.01386   0.00958  -0.12190
   D73       -2.31269  -0.00336   0.02823  -0.06448  -0.03464  -2.34733
   D74        0.58673  -0.00261   0.00549  -0.01632  -0.01169   0.57503
   D75       -1.39770   0.00503   0.01126   0.02183   0.03183  -1.36588
   D76        2.70427  -0.00394   0.01727  -0.02879  -0.01239   2.69187
   D77       -0.12155  -0.00522   0.05453  -0.10172  -0.05592  -0.17747
   D78        1.35526  -0.00853   0.00459  -0.06531  -0.05276   1.30249
   D79       -2.06213   0.00362   0.05667  -0.03706   0.00321  -2.05892
   D80       -0.58532   0.00031   0.00673  -0.00066   0.00637  -0.57896
         Item               Value     Threshold  Converged?
 Maximum Force            0.022175     0.000450     NO 
 RMS     Force            0.006467     0.000300     NO 
 Maximum Displacement     0.254534     0.001800     NO 
 RMS     Displacement     0.065985     0.001200     NO 
 Predicted change in Energy=-5.435840D-02
 GradGradGradGradGradGradGradGradGradGradGradGradGradGradGradGradGradGrad

                          Input orientation:                          
 ---------------------------------------------------------------------
 Center     Atomic      Atomic             Coordinates (Angstroms)
 Number     Number       Type             X           Y           Z
 ---------------------------------------------------------------------
      1         50           0        0.586913    0.834717   -3.927947
      2         53           0       -1.200936    0.774510   -6.038068
      3         53           0        3.046503    1.630562   -4.910924
      4         15           0       -0.235707    2.077381   -1.744400
      5         15           0        0.407455   -1.165552   -2.270974
      6         15           0       -1.616131   -1.390643    0.584712
      7         15           0       -1.497066    0.015077   -1.376979
      8         50           0       -0.074943   -0.299904    4.112348
      9         53           0       -2.498723   -0.824610    5.390102
     10         53           0        1.932597   -0.806663    5.962688
     11         15           0        1.796450    2.008404   -0.515872
     12         15           0        0.428608    1.762143    2.650955
     13         15           0        0.425763   -1.408918    1.789772
     14         15           0        2.021559    0.417168    1.325518
     15         50           0       -1.015220   -3.215547   -1.398843
     16         53           0       -3.065400   -3.966222   -3.095212
     17         53           0        0.339436   -5.548553   -0.648773
     18         50           0        1.586017    3.818597    1.527456
     19         53           0        4.022703    4.401915    2.721730
     20         53           0        0.269230    6.292604    1.171920
 ---------------------------------------------------------------------
                    Distance matrix (angstroms):
                    1          2          3          4          5
     1  Sn   0.000000
     2  I    2.766340   0.000000
     3  I    2.765718   4.477054   0.000000
     4  P    2.643633   4.589633   4.582513   0.000000
     5  P    2.603621   4.532302   4.663922   3.347769   0.000000
     6  P    5.492697   6.980079   7.814720   4.399718   3.507208
     7  P    3.394439   4.731827   5.978510   2.445224   2.412533
     8  Sn   8.146886  10.269039   9.741127   6.322881   6.459787
     9  I    9.954926  11.612257  11.953600   8.027697   8.200866
    10  I   10.115812  12.503491  11.198942   8.509904   8.381411
    11  P    3.805624   6.403239   4.584963   2.375648   3.883773
    12  P    6.645836   8.895502   8.003294   4.456438   5.726887
    13  P    6.144280   8.287858   7.810637   5.008213   4.068073
    14  P    5.461817   8.045780   6.435530   4.156435   4.247951
    15  Sn   5.036650   6.121884   7.233055   5.361170   2.643312
    16  I    6.089488   5.883126   8.483877   6.808597   4.536942
    17  I    7.180554   8.449756   8.776892   7.725675   4.674062
    18  Sn   6.297870   8.618047   6.955089   4.129837   6.376427
    19  I    8.291426  10.824903   8.178678   6.594227   8.306250
    20  I    7.476502   9.197536   8.151618   5.150532   8.215638
                    6          7          8          9         10
     6  P    0.000000
     7  P    2.416290   0.000000
     8  Sn   4.001148   5.679291   0.000000
     9  I    4.918448   6.892153   2.789746   0.000000
    10  I    6.469708   8.143006   2.776829   4.468196   0.000000
    11  P    4.940700   3.944884   5.500074   7.832944   7.065047
    12  P    4.288400   4.794237   2.577066   4.771110   4.452901
    13  P    2.371040   3.969048   2.622018   4.675084   4.477331
    14  P    4.129135   4.454872   3.560328   6.204499   4.796772
    15  Sn   2.761496   3.266433   6.305420   7.348954   8.287610
    16  I    4.719728   4.611154   8.621696   9.065947  10.817039
    17  I    4.757514   5.903982   7.098472   8.175499   8.290663
    18  Sn   6.186978   5.692794   5.138336   7.291400   6.417510
    19  I    8.361639   8.155464   6.389962   8.773014   6.480868
    20  I    7.932949   7.001716   7.226737   8.724068   8.724554
                   11         12         13         14         15
    11  P    0.000000
    12  P    3.458386   0.000000
    13  P    4.344292   3.285921   0.000000
    14  P    2.444059   2.470473   2.469147   0.000000
    15  Sn   5.997899   6.577454   3.937970   5.462672   0.000000
    16  I    8.123223   8.834065   6.526185   8.039534   2.764854
    17  I    7.697282   8.021374   4.805261   6.505166   2.800110
    18  Sn   2.737931   2.613589   5.361149   3.435141   8.050394
    19  I    4.600778   4.459924   6.897268   4.672493  10.019257
    20  I    4.851330   4.768440   7.727851   6.133106   9.932953
                   16         17         18         19         20
    16  I    0.000000
    17  I    4.481266   0.000000
    18  Sn  10.178809   9.697084   0.000000
    19  I   12.413852  11.132769   2.775606   0.000000
    20  I   11.600503  11.980519   2.825074   4.479416   0.000000
 Stoichiometry    I8P8Sn4
 Framework group  C1[X(I8P8Sn4)]
 Deg. of freedom    54
 Full point group                 C1      NOp   1
 Largest Abelian subgroup         C1      NOp   1
 Largest concise Abelian subgroup C1      NOp   1
                         Standard orientation:                         
 ---------------------------------------------------------------------
 Center     Atomic      Atomic             Coordinates (Angstroms)
 Number     Number       Type             X           Y           Z
 ---------------------------------------------------------------------
      1         50           0        3.201029   -2.471678   -0.164441
      2         53           0        5.453107   -2.857427    1.395041
      3         53           0        3.203393   -4.384981   -2.161556
      4         15           0        0.921591   -2.175002    1.141292
      5         15           0        2.649225    0.013183   -0.711997
      6         15           0        0.666184    2.217250    1.161541
      7         15           0        1.754748    0.091278    1.527227
      8         50           0       -3.222633    2.520255    0.270207
      9         53           0       -3.608188    4.341879    2.347638
     10         53           0       -5.048054    3.173650   -1.717680
     11         15           0       -0.552656   -2.184896   -0.721555
     12         15           0       -2.937074   -0.025772    0.548548
     13         15           0       -0.811421    2.151579   -0.691620
     14         15           0       -1.527789   -0.076000   -1.479906
     15         50           0        3.068205    2.563213   -0.156208
     16         53           0        5.310634    3.023974    1.394156
     17         53           0        3.133699    4.390881   -2.276574
     18         50           0       -3.082691   -2.616033    0.232024
     19         53           0       -4.893521   -3.305265   -1.755397
     20         53           0       -3.563103   -4.381996    2.384145
 ---------------------------------------------------------------------
 Rotational constants (GHZ):      0.0225138      0.0173961      0.0117422
 Standard basis: SDD (6D, 10F)
 There are   264 symmetry adapted cartesian basis functions of A   symmetry.
 There are   264 symmetry adapted basis functions of A   symmetry.
   264 basis functions,   504 primitive gaussians,   264 cartesian basis functions
    96 alpha electrons       96 beta electrons
       nuclear repulsion energy      1990.4848810140 Hartrees.
 NAtoms=   20 NActive=   20 NUniq=   20 SFac= 1.00D+00 NAtFMM=   60 NAOKFM=F Big=F
 Integral buffers will be    131072 words long.
 Raffenetti 2 integral format.
 Two-electron integral symmetry is turned on.
 One-electron integrals computed using PRISM.
   1 Symmetry operations used in ECPInt.
 ECPInt:  NShTT=    9316 NPrTT=   35212 LenC2=    8277 LenP2D=   20749.
 LDataN:  DoStor=T MaxTD1= 5 Len=  102
 NBasis=   264 RedAO= T EigKep=  1.14D-02  NBF=   264
 NBsUse=   264 1.00D-06 EigRej= -1.00D+00 NBFU=   264
 Defaulting to unpruned grid for atomic number  50.
 Defaulting to unpruned grid for atomic number  53.
 Defaulting to unpruned grid for atomic number  53.
 Defaulting to unpruned grid for atomic number  53.
 Defaulting to unpruned grid for atomic number  50.
 Defaulting to unpruned grid for atomic number  50.
 Initial guess from the checkpoint file:  "\\nas.ads.mwn.de\tuch\ac5\AK_Nilges\Markus\Gaussian\SnI2+P\SnI2_P4\SNI2_P4DIMEROPEN3SATURATED2.chk"
 B after Tr=     0.000000    0.000000    0.000000
         Rot=    0.999902   -0.001362    0.000275    0.013928 Ang=  -1.60 deg.
 ExpMin= 3.26D-02 ExpMax= 3.06D+04 ExpMxC= 4.68D+03 IAcc=3 IRadAn=         5 AccDes= 0.00D+00
 Harris functional with IExCor= 1009 and IRadAn=       5 diagonalized for initial guess.
 HarFok:  IExCor= 1009 AccDes= 0.00D+00 IRadAn=         5 IDoV= 1 UseB2=F ITyADJ=14
 ICtDFT=  3500011 ScaDFX=  1.000000  1.000000  1.000000  1.000000
 Defaulting to unpruned grid for atomic number  50.
 Defaulting to unpruned grid for atomic number  50.
 Defaulting to unpruned grid for atomic number  50.
 Defaulting to unpruned grid for atomic number  50.
 Defaulting to unpruned grid for atomic number  50.
 Defaulting to unpruned grid for atomic number  50.
 Defaulting to unpruned grid for atomic number  50.
 Defaulting to unpruned grid for atomic number  50.
 FoFCou: FMM=F IPFlag=           0 FMFlag=      100000 FMFlg1=           0
         NFxFlg=           0 DoJE=T BraDBF=F KetDBF=T FulRan=T
         wScrn=  0.000000 ICntrl=     500 IOpCl=  0 I1Cent=   200000004 NGrid=           0
         NMat0=    1 NMatS0=      1 NMatT0=    0 NMatD0=    1 NMtDS0=    0 NMtDT0=    0
 Petite list used in FoFCou.
 Requested convergence on RMS density matrix=1.00D-08 within 128 cycles.
 Requested convergence on MAX density matrix=1.00D-06.
 Requested convergence on             energy=1.00D-06.
 No special actions if energy rises.
 Defaulting to unpruned grid for atomic number  50.
 Defaulting to unpruned grid for atomic number  50.
 Defaulting to unpruned grid for atomic number  50.
 Defaulting to unpruned grid for atomic number  50.
 Defaulting to unpruned grid for atomic number  50.
 Defaulting to unpruned grid for atomic number  50.
 Defaulting to unpruned grid for atomic number  50.
 Defaulting to unpruned grid for atomic number  50.
 SCF Done:  E(RPBE-PBE) =  -2834.72101671     A.U. after   16 cycles
            NFock= 16  Conv=0.46D-08     -V/T= 2.0295
   1 Symmetry operations used in ECPInt.
 ECPInt:  NShTT=    9316 NPrTT=   35212 LenC2=    8277 LenP2D=   20749.
 LDataN:  DoStor=T MaxTD1= 6 Len=  172
 Calling FoFJK, ICntrl=      2527 FMM=F ISym2X=0 I1Cent= 0 IOpClX= 0 NMat=1 NMatS=1 NMatT=0.
 Defaulting to unpruned grid for atomic number  50.
 Defaulting to unpruned grid for atomic number  50.
 Defaulting to unpruned grid for atomic number  50.
 Defaulting to unpruned grid for atomic number  50.
 Defaulting to unpruned grid for atomic number  50.
 Defaulting to unpruned grid for atomic number  50.
 Defaulting to unpruned grid for atomic number  50.
 Defaulting to unpruned grid for atomic number  50.
 ***** Axes restored to original set *****
 -------------------------------------------------------------------
 Center     Atomic                   Forces (Hartrees/Bohr)
 Number     Number              X              Y              Z
 -------------------------------------------------------------------
      1       50           0.002921827   -0.003027233   -0.007522848
      2       53          -0.002627832    0.001759220   -0.001517779
      3       53           0.002042632   -0.000280972    0.000212791
      4       15          -0.006554548    0.013208993    0.014239516
      5       15           0.003768877   -0.003870415    0.012263157
      6       15          -0.000984974    0.002784016    0.005396644
      7       15          -0.000891920    0.003932998   -0.007148180
      8       50          -0.001599755    0.003863592    0.012843671
      9       53          -0.000428240    0.000909073   -0.001752807
     10       53           0.002509236   -0.003529426    0.001539971
     11       15           0.009446341   -0.002244574   -0.005536076
     12       15          -0.005498822    0.002560922   -0.015509380
     13       15           0.008366032   -0.017897311   -0.013654946
     14       15          -0.013614768    0.001090043    0.003905626
     15       50           0.006767556   -0.005642421    0.000855877
     16       53          -0.004757324   -0.000541517   -0.000661292
     17       53          -0.000239929    0.001565949    0.000443488
     18       50          -0.004761133    0.008142768    0.003237587
     19       53           0.005635634    0.000927984   -0.001042759
     20       53           0.000501108   -0.003711691   -0.000592259
 -------------------------------------------------------------------
 Cartesian Forces:  Max     0.017897311 RMS     0.006372243

 GradGradGradGradGradGradGradGradGradGradGradGradGradGradGradGradGradGrad
 Berny optimization.
 Using GEDIIS/GDIIS optimizer.
 FormGI is forming the generalized inverse of G from B-inverse, IUseBI=4.
 Internal  Forces:  Max     0.008994875 RMS     0.003366965
 Search for a local minimum.
 Step number   5 out of a maximum of  120
 All quantities printed in internal units (Hartrees-Bohrs-Radians)
 Mixed Optimization -- RFO/linear search
 Update second derivatives using D2CorX and points    4    5
 DE= -3.04D-02 DEPred=-5.44D-02 R= 5.59D-01
 TightC=F SS=  1.41D+00  RLast= 6.56D-01 DXNew= 8.4853D-01 1.9678D+00
 Trust test= 5.59D-01 RLast= 6.56D-01 DXMaxT set to 8.49D-01
 ITU=  1  0  0  1  0
 Use linear search instead of GDIIS.
     Eigenvalues ---   -0.01224  -0.00269   0.00264   0.00596   0.00829
     Eigenvalues ---    0.00857   0.00975   0.01002   0.01080   0.01298
     Eigenvalues ---    0.01406   0.01502   0.01679   0.02366   0.02377
     Eigenvalues ---    0.02455   0.02527   0.02636   0.02788   0.02953
     Eigenvalues ---    0.03199   0.03302   0.04025   0.04061   0.04339
     Eigenvalues ---    0.04446   0.04870   0.04931   0.06929   0.07034
     Eigenvalues ---    0.07604   0.07886   0.08331   0.08350   0.08372
     Eigenvalues ---    0.08665   0.08871   0.09020   0.09094   0.09538
     Eigenvalues ---    0.09991   0.10668   0.10978   0.11676   0.11952
     Eigenvalues ---    0.14363   0.14455   0.15778   0.16019   0.16605
     Eigenvalues ---    0.17576   0.18384   0.19898   0.22744
 RFO step:  Lambda=-2.63747168D-02 EMin=-1.22353507D-02
 Quartic linear search produced a step of  0.55102.
 Maximum step size (   0.849) exceeded in Quadratic search.
    -- Step size scaled by   0.992
 Iteration  1 RMS(Cart)=  0.16761087 RMS(Int)=  0.02479305
 Iteration  2 RMS(Cart)=  0.04628379 RMS(Int)=  0.01142708
 Iteration  3 RMS(Cart)=  0.00115783 RMS(Int)=  0.01138453
 Iteration  4 RMS(Cart)=  0.00003131 RMS(Int)=  0.01138451
 Iteration  5 RMS(Cart)=  0.00000158 RMS(Int)=  0.01138451
 Iteration  6 RMS(Cart)=  0.00000007 RMS(Int)=  0.01138451
 Variable       Old X    -DE/DX   Delta X   Delta X   Delta X     New X
                                 (Linear)    (Quad)   (Total)
    R1        5.22763   0.00282   0.01364   0.00364   0.01728   5.24490
    R2        5.22645   0.00166   0.01374   0.07663   0.09038   5.31683
    R3        4.99574   0.00532   0.07444   0.07137   0.11727   5.11302
    R4        4.92013   0.00649   0.07547  -0.03868   0.03831   4.95844
    R5        4.62080   0.00268   0.10013  -0.03045   0.07344   4.69424
    R6        4.48932  -0.00319   0.10358  -0.12465  -0.02396   4.46537
    R7        4.55903   0.00530   0.09524   0.01030   0.16361   4.72264
    R8        4.99514   0.00197   0.05954  -0.17361  -0.11580   4.87933
    R9        4.56613   0.00380   0.10443   0.05480   0.16542   4.73155
   R10        4.48062  -0.00468   0.09553  -0.13143  -0.03294   4.44768
   R11        5.21847  -0.00271   0.05095  -0.28592  -0.26391   4.95456
   R12        5.27186  -0.00060   0.00175   0.01403   0.01578   5.28763
   R13        5.24745   0.00349   0.01582  -0.01594  -0.00012   5.24733
   R14        4.86995   0.00801   0.08639   0.02851   0.10956   4.97950
   R15        4.95490   0.00607   0.08020   0.11189   0.18876   5.14366
   R16        4.61860  -0.00050   0.06723  -0.07111  -0.00490   4.61370
   R17        5.17394  -0.00264   0.05422  -0.24600  -0.19408   4.97986
   R18        4.66852   0.00208   0.06564  -0.11269  -0.03861   4.62990
   R19        4.93897   0.00336   0.06693  -0.11241  -0.04851   4.89046
   R20        4.66601  -0.00152   0.06034  -0.16345  -0.10215   4.56386
   R21        5.22482   0.00408   0.01827   0.02047   0.03875   5.26357
   R22        5.29144  -0.00130   0.00723  -0.03531  -0.02808   5.26336
   R23        5.24513   0.00470   0.02073  -0.00070   0.02003   5.26516
   R24        5.33862  -0.00341  -0.00380  -0.09901  -0.10280   5.23581
    A1        1.88589   0.00184   0.01025  -0.00238   0.00893   1.89483
    A2        2.02546  -0.00264  -0.01891   0.00027  -0.01992   2.00554
    A3        2.00885   0.00148  -0.00002  -0.00999  -0.00920   1.99965
    A4        2.02086  -0.00134  -0.00559   0.02623   0.01752   2.03839
    A5        2.10431  -0.00258  -0.00600  -0.00551  -0.01640   2.08791
    A6        1.38374   0.00281   0.01804  -0.00792   0.01837   1.40211
    A7        1.45874  -0.00319  -0.01025  -0.02785  -0.02841   1.43033
    A8        1.71864  -0.00673  -0.02401  -0.07199  -0.08000   1.63864
    A9        1.91672  -0.00047   0.00320   0.15185   0.15091   2.06764
   A10        1.48497  -0.00402  -0.01032  -0.01388  -0.03040   1.45456
   A11        2.57344  -0.00068   0.01699   0.20516   0.21712   2.79055
   A12        1.40238   0.00413   0.01694   0.16112   0.16795   1.57033
   A13        1.95484  -0.00213  -0.00124   0.09324   0.10354   2.05838
   A14        1.35982   0.00511   0.01757   0.16950   0.19294   1.55276
   A15        1.74424  -0.00655  -0.02051  -0.08940  -0.10319   1.64105
   A16        1.52061   0.00384   0.00885   0.00165   0.00228   1.52289
   A17        2.26279   0.00159   0.00259  -0.15953  -0.16913   2.09366
   A18        1.62587  -0.00573  -0.02505  -0.22821  -0.23940   1.38647
   A19        1.86356   0.00180   0.01141   0.02781   0.04069   1.90425
   A20        2.18951  -0.00394  -0.01569  -0.11607  -0.12794   2.06158
   A21        2.08526  -0.00161  -0.00777  -0.02589  -0.03518   2.05008
   A22        1.96344   0.00422   0.01416   0.07354   0.08591   2.04935
   A23        1.95520  -0.00350  -0.02120   0.01405  -0.00880   1.94640
   A24        1.36822   0.00251   0.01527   0.03135   0.04366   1.41188
   A25        2.07980  -0.00511  -0.02720  -0.07397  -0.10646   1.97334
   A26        1.87653  -0.00510  -0.02179  -0.16053  -0.18317   1.69336
   A27        1.44573   0.00444   0.00887   0.07495   0.08399   1.52972
   A28        1.56541  -0.00437  -0.01735  -0.11433  -0.13449   1.43092
   A29        2.85738  -0.00510  -0.02560  -0.14364  -0.16611   2.69127
   A30        1.48288   0.00292   0.00629   0.05877   0.06242   1.54530
   A31        1.85718  -0.00424  -0.01840  -0.13961  -0.16042   1.69676
   A32        2.04352  -0.00288  -0.01907  -0.00605  -0.05306   1.99046
   A33        1.54795  -0.00318  -0.01433  -0.12039  -0.13722   1.41073
   A34        1.56117  -0.00324  -0.00434  -0.11125  -0.11466   1.44652
   A35        2.16957   0.00646   0.03963   0.01817   0.05312   2.22269
   A36        1.45557   0.00519   0.02276   0.11261   0.13608   1.59165
   A37        1.41173  -0.00278  -0.00026  -0.09482  -0.08867   1.32306
   A38        1.99021   0.00322   0.00579   0.02747   0.02265   2.01287
   A39        2.06481   0.00031   0.00165   0.06502   0.06685   2.13167
   A40        2.04741  -0.00258  -0.01725  -0.02716  -0.04653   2.00088
   A41        2.05270  -0.00022   0.00072   0.00506   0.00754   2.06024
   A42        1.87221   0.00129   0.00715   0.00979   0.01458   1.88680
   A43        1.40467  -0.00257   0.00043  -0.06801  -0.06777   1.33689
   A44        1.97424  -0.00374  -0.02219  -0.01023  -0.02952   1.94472
   A45        2.11870  -0.00015   0.00062  -0.04030  -0.04221   2.07648
   A46        1.94891   0.00498   0.01502   0.09013   0.10671   2.05562
   A47        2.13737  -0.00059  -0.00719  -0.01844  -0.03466   2.10270
   A48        1.85386   0.00136   0.00983   0.03365   0.04076   1.89462
    D1        1.35861   0.00259   0.01180  -0.04799  -0.03611   1.32250
    D2       -3.01937   0.00219   0.01476   0.10742   0.12205  -2.89732
    D3       -2.68597   0.00136   0.00199  -0.02496  -0.02528  -2.71125
    D4       -0.78076   0.00096   0.00495   0.13046   0.13288  -0.64788
    D5       -0.61065  -0.00033   0.00316  -0.03330  -0.03393  -0.64458
    D6        1.29455  -0.00073   0.00612   0.12212   0.12424   1.41879
    D7       -1.36935   0.00161   0.01048   0.02927   0.03359  -1.33576
    D8       -0.26247   0.00349   0.01214   0.15511   0.17156  -0.09090
    D9        2.60327  -0.00020   0.00060   0.05192   0.04881   2.65208
   D10       -2.57303   0.00167   0.00226   0.17777   0.18678  -2.38625
   D11        0.61831  -0.00009  -0.00281   0.02617   0.01943   0.63774
   D12        1.72520   0.00178  -0.00116   0.15201   0.15740   1.88260
   D13        0.65454   0.00074  -0.00544   0.02753   0.01755   0.67209
   D14        2.25529  -0.00357  -0.03067  -0.26350  -0.25417   2.00111
   D15       -1.03354   0.00899   0.02381   0.12471   0.13362  -0.89992
   D16        0.56721   0.00469  -0.00142  -0.16631  -0.13810   0.42911
   D17       -1.82334   0.00216   0.00562  -0.05040  -0.03441  -1.85775
   D18        2.86271   0.00145   0.01778  -0.02435  -0.01554   2.84716
   D19       -0.31909  -0.00367  -0.01326  -0.08649  -0.09096  -0.41005
   D20       -1.91623  -0.00439  -0.00111  -0.06043  -0.07210  -1.98833
   D21       -0.66434  -0.00054   0.00612  -0.04391  -0.03019  -0.69453
   D22       -2.92584  -0.00237   0.00277   0.11137   0.11659  -2.80924
   D23        2.98718   0.00018  -0.01011  -0.20376  -0.20830   2.77889
   D24        0.72568  -0.00164  -0.01347  -0.04848  -0.06151   0.66417
   D25       -1.75620   0.00004   0.00616  -0.10157  -0.10890  -1.86510
   D26        0.26708  -0.00382  -0.01255  -0.16989  -0.19729   0.06979
   D27        2.49307   0.00172   0.00534  -0.06368  -0.07240   2.42067
   D28       -0.62762  -0.00019  -0.00050  -0.02897  -0.01203  -0.63965
   D29        1.39566  -0.00405  -0.01921  -0.09729  -0.10042   1.29524
   D30       -2.66153   0.00148  -0.00133   0.00892   0.02447  -2.63706
   D31       -0.57153  -0.00403   0.00496   0.18054   0.15345  -0.41808
   D32        0.97969  -0.00372  -0.00402  -0.01243   0.00860   0.98829
   D33       -2.24632   0.00080   0.02049   0.22926   0.18748  -2.05884
   D34       -0.69510   0.00111   0.01151   0.03629   0.04263  -0.65247
   D35        2.00809  -0.00406  -0.02738  -0.14023  -0.16176   1.84633
   D36        0.31312   0.00307   0.00834   0.08105   0.08212   0.39524
   D37       -2.86348  -0.00126  -0.01620   0.02000   0.01428  -2.84920
   D38        1.72473   0.00587   0.01952   0.24128   0.25816   1.98289
   D39        0.63245   0.00015  -0.00168   0.01560   0.00592   0.63837
   D40       -1.32959  -0.00201  -0.00734   0.03242   0.01872  -1.31087
   D41        2.67903  -0.00092   0.00012   0.04171   0.03871   2.71774
   D42       -1.29750   0.00073  -0.00610  -0.11293  -0.12247  -1.41997
   D43        3.02365  -0.00143  -0.01177  -0.09611  -0.10967   2.91397
   D44        0.74909  -0.00034  -0.00431  -0.08682  -0.08969   0.65940
   D45       -2.62094   0.00167   0.00793  -0.02413  -0.01207  -2.63300
   D46        2.42944   0.00039   0.01847  -0.00402   0.00792   2.43736
   D47        1.34599  -0.00234  -0.01198  -0.02995  -0.03545   1.31054
   D48        0.11318  -0.00361  -0.00144  -0.00984  -0.01546   0.09772
   D49       -0.56037   0.00085   0.00690  -0.05132  -0.04190  -0.60228
   D50       -1.79318  -0.00043   0.01744  -0.03120  -0.02192  -1.81510
   D51        0.67306   0.00085   0.01149   0.00197   0.00662   0.67968
   D52        2.73093  -0.00375  -0.01684  -0.06121  -0.07375   2.65718
   D53        2.87029  -0.00145  -0.00071   0.03310   0.02549   2.89578
   D54       -1.35502  -0.00605  -0.02904  -0.03009  -0.05488  -1.40990
   D55       -1.49701   0.00427   0.02238   0.12274   0.13392  -1.36309
   D56        0.56086  -0.00033  -0.00595   0.05956   0.05354   0.61441
   D57       -1.23803   0.00256   0.01326   0.17727   0.19200  -1.04603
   D58        0.18648   0.00592   0.03315   0.23527   0.26932   0.45581
   D59        0.61369  -0.00101  -0.00812   0.03196   0.02683   0.64052
   D60        2.03821   0.00234   0.01177   0.08996   0.10415   2.14235
   D61        1.48148  -0.00337  -0.01947  -0.09619  -0.12526   1.35622
   D62       -2.88886   0.00114  -0.00225  -0.02466  -0.03258  -2.92144
   D63       -0.65411  -0.00105  -0.01132  -0.02483  -0.04301  -0.69712
   D64       -0.58467   0.00084   0.00734  -0.03596  -0.03052  -0.61520
   D65        1.32818   0.00534   0.02455   0.03557   0.06215   1.39033
   D66       -2.72026   0.00316   0.01549   0.03540   0.05172  -2.66854
   D67        2.76576   0.00661   0.03385   0.11340   0.14206   2.90782
   D68        0.59024   0.00008  -0.00491   0.08897   0.09207   0.68230
   D69       -0.64462   0.00175   0.01065  -0.01867  -0.00919  -0.65381
   D70       -2.82014  -0.00478  -0.02810  -0.04310  -0.05919  -2.87933
   D71        1.81901  -0.00050  -0.01870   0.00567  -0.01827   1.80074
   D72       -0.12190   0.00459   0.00528   0.04355   0.04830  -0.07360
   D73       -2.34733  -0.00244  -0.01909  -0.08991  -0.11141  -2.45874
   D74        0.57503  -0.00099  -0.00644   0.04362   0.03733   0.61236
   D75       -1.36588   0.00409   0.01754   0.08151   0.10390  -1.26197
   D76        2.69187  -0.00293  -0.00683  -0.05196  -0.05581   2.63607
   D77       -0.17747  -0.00576  -0.03081  -0.23889  -0.27364  -0.45111
   D78        1.30249  -0.00727  -0.02907  -0.29992  -0.32333   0.97917
   D79       -2.05892   0.00112   0.00177  -0.01624  -0.03035  -2.08928
   D80       -0.57896  -0.00038   0.00351  -0.07727  -0.08004  -0.65900
         Item               Value     Threshold  Converged?
 Maximum Force            0.008995     0.000450     NO 
 RMS     Force            0.003367     0.000300     NO 
 Maximum Displacement     0.854072     0.001800     NO 
 RMS     Displacement     0.201599     0.001200     NO 
 Predicted change in Energy=-3.302503D-02
 GradGradGradGradGradGradGradGradGradGradGradGradGradGradGradGradGradGrad

                          Input orientation:                          
 ---------------------------------------------------------------------
 Center     Atomic      Atomic             Coordinates (Angstroms)
 Number     Number       Type             X           Y           Z
 ---------------------------------------------------------------------
      1         50           0        0.588583    0.952724   -3.724241
      2         53           0       -1.172630    1.226466   -5.851798
      3         53           0        3.193320    1.488903   -4.642875
      4         15           0       -0.178822    2.189248   -1.443262
      5         15           0        0.153259   -1.145832   -2.210515
      6         15           0       -1.480482   -1.428962    0.522927
      7         15           0       -1.722160    0.246552   -1.321904
      8         50           0       -0.012875   -0.374424    3.883284
      9         53           0       -2.550149   -0.856945    4.959736
     10         53           0        1.904885   -0.820219    5.841320
     11         15           0        1.950000    2.001215   -0.435102
     12         15           0        0.299377    1.736411    2.337221
     13         15           0        0.623956   -1.635136    1.556521
     14         15           0        2.026122    0.318385    1.332109
     15         50           0       -0.982334   -3.268715   -1.277411
     16         53           0       -3.216334   -4.144660   -2.691692
     17         53           0        0.477896   -5.507024   -0.492990
     18         50           0        1.574881    3.805435    1.448648
     19         53           0        3.971066    4.488003    2.695776
     20         53           0        0.211547    6.135046    0.823461
 ---------------------------------------------------------------------
                    Distance matrix (angstroms):
                    1          2          3          4          5
     1  Sn   0.000000
     2  I    2.775483   0.000000
     3  I    2.813544   4.537829   0.000000
     4  P    2.705691   4.620584   4.700994   0.000000
     5  P    2.623892   4.543647   4.701082   3.438272   0.000000
     6  P    5.290736   6.912539   7.552739   4.318757   3.197026
     7  P    3.407262   4.667135   6.060876   2.484087   2.499112
     8  Sn   7.745806   9.933766   9.297691   5.913717   6.144677
     9  I    9.409463  11.096281  11.432435   7.476689   7.668401
    10  I    9.817124  12.263320  10.812513   8.152537   8.246591
    11  P    3.710960   6.300131   4.417427   2.362970   4.035378
    12  P    6.118751   8.335879   7.560284   3.837419   5.386146
    13  P    5.880878   8.142462   7.402281   4.926365   3.827732
    14  P    5.294864   7.916132   6.199427   4.008066   4.266349
    15  Sn   5.125944   6.416220   7.169195   5.519284   2.582031
    16  I    6.444135   6.558352   8.753731   7.134665   4.536370
    17  I    7.223682   8.762474   8.575434   7.782474   4.698433
    18  Sn   5.989117   8.215620   6.715081   3.748424   6.318665
    19  I    8.071927  10.495535   7.965883   6.295831   8.389722
    20  I    6.905086   8.400547   7.769070   4.567247   7.887940
                    6          7          8          9         10
     6  P    0.000000
     7  P    2.503828   0.000000
     8  Sn   3.815485   5.513733   0.000000
     9  I    4.599638   6.431352   2.798095   0.000000
    10  I    6.333765   8.099706   2.776768   4.541571   0.000000
    11  P    4.944911   4.165335   5.305186   7.584504   6.881570
    12  P    4.059452   4.437960   2.635041   4.660781   4.625226
    13  P    2.353611   4.162973   2.721906   4.718304   4.545808
    14  P    4.000534   4.593317   3.338560   5.956789   4.652322
    15  Sn   2.621842   3.592551   5.995794   6.868529   8.062723
    16  I    4.552139   4.836488   8.228435   8.354474  10.492430
    17  I    4.636585   6.215383   6.762855   7.779750   8.007866
    18  Sn   6.131159   5.586778   5.091134   7.147125   6.387577
    19  I    8.333734   8.157480   6.397277   8.730420   6.506978
    20  I    7.756771   6.558672   7.196255   8.580424   8.741968
                   11         12         13         14         15
    11  P    0.000000
    12  P    3.237352   0.000000
    13  P    4.352931   3.475942   0.000000
    14  P    2.441465   2.450040   2.415093   0.000000
    15  Sn   6.089354   6.305523   3.644162   5.359821   0.000000
    16  I    8.339963   8.499246   6.252427   7.974527   2.785359
    17  I    7.651411   7.778773   4.383303   6.297887   2.785250
    18  Sn   2.635230   2.587920   5.524102   3.518056   8.000896
    19  I    4.480092   4.602295   7.070635   4.798761  10.024423
    20  I    4.657763   4.652653   7.815574   6.114324   9.709260
                   16         17         18         19         20
    16  I    0.000000
    17  I    4.509729   0.000000
    18  Sn  10.163767   9.575762   0.000000
    19  I   12.458186  11.057623   2.786204   0.000000
    20  I   11.392060  11.719291   2.770673   4.511352   0.000000
 Stoichiometry    I8P8Sn4
 Framework group  C1[X(I8P8Sn4)]
 Deg. of freedom    54
 Full point group                 C1      NOp   1
 Largest Abelian subgroup         C1      NOp   1
 Largest concise Abelian subgroup C1      NOp   1
                         Standard orientation:                         
 ---------------------------------------------------------------------
 Center     Atomic      Atomic             Coordinates (Angstroms)
 Number     Number       Type             X           Y           Z
 ---------------------------------------------------------------------
      1         50           0        2.585830   -2.874058   -0.187390
      2         53           0        4.605213   -3.871866    1.434268
      3         53           0        2.334617   -4.545854   -2.436394
      4         15           0        0.301912   -2.221118    1.108047
      5         15           0        2.628208   -0.269826   -0.505187
      6         15           0        1.035569    2.034259    1.036134
      7         15           0        1.666560   -0.264704    1.801492
      8         50           0       -2.607215    2.856162    0.253496
      9         53           0       -2.528929    4.563860    2.468665
     10         53           0       -4.440068    3.838195   -1.586803
     11         15           0       -0.968542   -2.061124   -0.877898
     12         15           0       -2.597612    0.257205    0.687968
     13         15           0       -0.238875    2.229863   -0.932880
     14         15           0       -1.489499    0.242337   -1.497108
     15         50           0        3.333769    2.196950   -0.215212
     16         53           0        5.531415    2.620750    1.442791
     17         53           0        3.528269    3.945871   -2.374161
     18         50           0       -3.346902   -2.180950    0.250591
     19         53           0       -5.349884   -2.604650   -1.639242
     20         53           0       -3.743650   -3.929486    2.362898
 ---------------------------------------------------------------------
 Rotational constants (GHZ):      0.0221453      0.0187803      0.0123927
 Standard basis: SDD (6D, 10F)
 There are   264 symmetry adapted cartesian basis functions of A   symmetry.
 There are   264 symmetry adapted basis functions of A   symmetry.
   264 basis functions,   504 primitive gaussians,   264 cartesian basis functions
    96 alpha electrons       96 beta electrons
       nuclear repulsion energy      2015.8581101689 Hartrees.
 NAtoms=   20 NActive=   20 NUniq=   20 SFac= 1.00D+00 NAtFMM=   60 NAOKFM=F Big=F
 Integral buffers will be    131072 words long.
 Raffenetti 2 integral format.
 Two-electron integral symmetry is turned on.
 One-electron integrals computed using PRISM.
   1 Symmetry operations used in ECPInt.
 ECPInt:  NShTT=    9316 NPrTT=   35212 LenC2=    8316 LenP2D=   20889.
 LDataN:  DoStor=T MaxTD1= 5 Len=  102
 NBasis=   264 RedAO= T EigKep=  1.11D-02  NBF=   264
 NBsUse=   264 1.00D-06 EigRej= -1.00D+00 NBFU=   264
 Defaulting to unpruned grid for atomic number  50.
 Defaulting to unpruned grid for atomic number  53.
 Defaulting to unpruned grid for atomic number  53.
 Defaulting to unpruned grid for atomic number  53.
 Defaulting to unpruned grid for atomic number  50.
 Defaulting to unpruned grid for atomic number  50.
 Initial guess from the checkpoint file:  "\\nas.ads.mwn.de\tuch\ac5\AK_Nilges\Markus\Gaussian\SnI2+P\SnI2_P4\SNI2_P4DIMEROPEN3SATURATED2.chk"
 B after Tr=     0.000000    0.000000    0.000000
         Rot=    0.997393   -0.007177   -0.009768    0.071134 Ang=  -8.28 deg.
 ExpMin= 3.26D-02 ExpMax= 3.06D+04 ExpMxC= 4.68D+03 IAcc=3 IRadAn=         5 AccDes= 0.00D+00
 Harris functional with IExCor= 1009 and IRadAn=       5 diagonalized for initial guess.
 HarFok:  IExCor= 1009 AccDes= 0.00D+00 IRadAn=         5 IDoV= 1 UseB2=F ITyADJ=14
 ICtDFT=  3500011 ScaDFX=  1.000000  1.000000  1.000000  1.000000
 Defaulting to unpruned grid for atomic number  50.
 Defaulting to unpruned grid for atomic number  50.
 Defaulting to unpruned grid for atomic number  50.
 Defaulting to unpruned grid for atomic number  50.
 Defaulting to unpruned grid for atomic number  50.
 Defaulting to unpruned grid for atomic number  50.
 Defaulting to unpruned grid for atomic number  50.
 Defaulting to unpruned grid for atomic number  50.
 FoFCou: FMM=F IPFlag=           0 FMFlag=      100000 FMFlg1=           0
         NFxFlg=           0 DoJE=T BraDBF=F KetDBF=T FulRan=T
         wScrn=  0.000000 ICntrl=     500 IOpCl=  0 I1Cent=   200000004 NGrid=           0
         NMat0=    1 NMatS0=      1 NMatT0=    0 NMatD0=    1 NMtDS0=    0 NMtDT0=    0
 Petite list used in FoFCou.
 Requested convergence on RMS density matrix=1.00D-08 within 128 cycles.
 Requested convergence on MAX density matrix=1.00D-06.
 Requested convergence on             energy=1.00D-06.
 No special actions if energy rises.
 Defaulting to unpruned grid for atomic number  50.
 Defaulting to unpruned grid for atomic number  50.
 Defaulting to unpruned grid for atomic number  50.
 Defaulting to unpruned grid for atomic number  50.
 Defaulting to unpruned grid for atomic number  50.
 Defaulting to unpruned grid for atomic number  50.
 Defaulting to unpruned grid for atomic number  50.
 Defaulting to unpruned grid for atomic number  50.
 SCF Done:  E(RPBE-PBE) =  -2834.72662828     A.U. after   18 cycles
            NFock= 18  Conv=0.51D-08     -V/T= 2.0295
   1 Symmetry operations used in ECPInt.
 ECPInt:  NShTT=    9316 NPrTT=   35212 LenC2=    8316 LenP2D=   20889.
 LDataN:  DoStor=T MaxTD1= 6 Len=  172
 Calling FoFJK, ICntrl=      2527 FMM=F ISym2X=0 I1Cent= 0 IOpClX= 0 NMat=1 NMatS=1 NMatT=0.
 Defaulting to unpruned grid for atomic number  50.
 Defaulting to unpruned grid for atomic number  50.
 Defaulting to unpruned grid for atomic number  50.
 Defaulting to unpruned grid for atomic number  50.
 Defaulting to unpruned grid for atomic number  50.
 Defaulting to unpruned grid for atomic number  50.
 Defaulting to unpruned grid for atomic number  50.
 Defaulting to unpruned grid for atomic number  50.
 ***** Axes restored to original set *****
 -------------------------------------------------------------------
 Center     Atomic                   Forces (Hartrees/Bohr)
 Number     Number              X              Y              Z
 -------------------------------------------------------------------
      1       50           0.006235599   -0.002708049   -0.007355728
      2       53          -0.002764962    0.002579676   -0.002367148
      3       53          -0.002093484   -0.000228895    0.001534140
      4       15          -0.009751209    0.003400318   -0.001647296
      5       15           0.005393833    0.013740502    0.002899762
      6       15          -0.016932516    0.008037803    0.013909933
      7       15           0.020375675   -0.011389422    0.006112655
      8       50          -0.005082961    0.002013502    0.005466289
      9       53           0.000640481   -0.000069129   -0.000757753
     10       53           0.001955380   -0.001674559    0.001330048
     11       15           0.007802243   -0.008765776   -0.016479196
     12       15          -0.007279595   -0.011801333   -0.000446056
     13       15           0.003536095   -0.001017626   -0.002039085
     14       15          -0.000716701    0.010125465    0.002089313
     15       50          -0.003213971   -0.010036429   -0.010511973
     16       53          -0.002200438   -0.000761193    0.000980748
     17       53           0.000623313    0.001573668    0.000128016
     18       50           0.004005203    0.006874858    0.008420882
     19       53           0.000852882    0.000151668   -0.000930332
     20       53          -0.001384866   -0.000045049   -0.000337219
 -------------------------------------------------------------------
 Cartesian Forces:  Max     0.020375675 RMS     0.006775476

 GradGradGradGradGradGradGradGradGradGradGradGradGradGradGradGradGradGrad
 Berny optimization.
 Using GEDIIS/GDIIS optimizer.
 FormGI is forming the generalized inverse of G from B-inverse, IUseBI=4.
 Internal  Forces:  Max     0.009523317 RMS     0.003503754
 Search for a local minimum.
 Step number   6 out of a maximum of  120
 All quantities printed in internal units (Hartrees-Bohrs-Radians)
 Mixed Optimization -- RFO/linear search
 Update second derivatives using D2CorX and points    5    6
 DE= -5.61D-03 DEPred=-3.30D-02 R= 1.70D-01
 Trust test= 1.70D-01 RLast= 1.34D+00 DXMaxT set to 8.49D-01
 ITU=  0  1  0  0  1  0
 Use linear search instead of GDIIS.
     Eigenvalues ---   -0.14029  -0.00233   0.00236   0.00594   0.00825
     Eigenvalues ---    0.00857   0.00994   0.01002   0.01168   0.01299
     Eigenvalues ---    0.01403   0.01501   0.01981   0.02301   0.02371
     Eigenvalues ---    0.02442   0.02523   0.02666   0.02794   0.03189
     Eigenvalues ---    0.03277   0.03543   0.03966   0.04230   0.04336
     Eigenvalues ---    0.04426   0.04866   0.04988   0.05127   0.06952
     Eigenvalues ---    0.07291   0.07685   0.08248   0.08333   0.08376
     Eigenvalues ---    0.08550   0.08861   0.09010   0.09092   0.09542
     Eigenvalues ---    0.09967   0.10590   0.11153   0.11625   0.11668
     Eigenvalues ---    0.13997   0.14583   0.15298   0.15983   0.16413
     Eigenvalues ---    0.16593   0.18307   0.19987   0.22350
 RFO step:  Lambda=-1.43679347D-01 EMin=-1.40292432D-01
 I=     1 Eig=   -1.40D-01 Dot1=  1.31D-02
 I=     1 Stepn=  6.00D-01 RXN=   6.00D-01 EDone=F
 I=     2 Eig=   -2.33D-03 Dot1=  2.68D-03
 I=     2 Stepn=  3.00D-01 RXN=   6.71D-01 EDone=F
 Mixed    2 eigenvectors in step.  Raw Step.Grad=  1.58D-02.
 RFO eigenvector is Hessian eigenvector with negative curvature.
 Taking step of  6.00D-01 in eigenvector direction(s).  Step.Grad= -5.55D-04.
 Quartic linear search produced a step of -0.40414.
 Iteration  1 RMS(Cart)=  0.09660160 RMS(Int)=  0.00562839
 Iteration  2 RMS(Cart)=  0.00727155 RMS(Int)=  0.00250653
 Iteration  3 RMS(Cart)=  0.00006647 RMS(Int)=  0.00250637
 Iteration  4 RMS(Cart)=  0.00000031 RMS(Int)=  0.00250637
 Variable       Old X    -DE/DX   Delta X   Delta X   Delta X     New X
                                 (Linear)    (Quad)   (Total)
    R1        5.24490   0.00382  -0.00698   0.04547   0.03849   5.28339
    R2        5.31683  -0.00248  -0.03653  -0.00276  -0.03928   5.27754
    R3        5.11302   0.00242  -0.04739   0.02755  -0.01563   5.09739
    R4        4.95844   0.00183  -0.01548   0.09516   0.07843   5.03687
    R5        4.69424  -0.00401  -0.02968   0.09935   0.07004   4.76428
    R6        4.46537   0.00064   0.00968   0.06624   0.07643   4.54179
    R7        4.72264  -0.00493  -0.06612   0.09624   0.02151   4.74415
    R8        4.87933   0.00824   0.04680   0.11000   0.15692   5.03625
    R9        4.73155  -0.00309  -0.06685   0.07021   0.00154   4.73309
   R10        4.44768   0.00197   0.01331   0.04625   0.05905   4.50673
   R11        4.95456   0.00952   0.10665   0.09873   0.20999   5.16456
   R12        5.28763  -0.00086  -0.00638  -0.02954  -0.03591   5.25172
   R13        5.24733   0.00256   0.00005   0.05450   0.05455   5.30188
   R14        4.97950   0.00078  -0.04428   0.10692   0.06410   5.04360
   R15        5.14366   0.00115  -0.07629   0.03763  -0.03929   5.10437
   R16        4.61370   0.00325   0.00198   0.02777   0.02997   4.64367
   R17        4.97986   0.00772   0.07843   0.10219   0.18074   5.16060
   R18        4.62990   0.00047   0.01561   0.05551   0.07093   4.70083
   R19        4.89046   0.00722   0.01960   0.11604   0.13608   5.02654
   R20        4.56386   0.00337   0.04128   0.05075   0.09227   4.65614
   R21        5.26357   0.00151  -0.01566   0.05494   0.03928   5.30285
   R22        5.26336  -0.00090   0.01135   0.00996   0.02131   5.28467
   R23        5.26516   0.00035  -0.00809   0.06306   0.05496   5.32012
   R24        5.23581   0.00072   0.04155  -0.01421   0.02734   5.26315
    A1        1.89483   0.00012  -0.00361   0.03165   0.02631   1.92113
    A2        2.00554  -0.00286   0.00805  -0.05447  -0.04691   1.95863
    A3        1.99965   0.00377   0.00372   0.03502   0.03907   2.03872
    A4        2.03839   0.00143  -0.00708  -0.02660  -0.03379   2.00460
    A5        2.08791   0.00046   0.00663  -0.01903  -0.01241   2.07550
    A6        1.40211  -0.00379  -0.00742   0.02214   0.01417   1.41628
    A7        1.43033   0.00397   0.01148   0.00309   0.01164   1.44197
    A8        1.63864  -0.00042   0.03233  -0.09067  -0.06403   1.57461
    A9        2.06764  -0.00555  -0.06099  -0.05232  -0.11215   1.95549
   A10        1.45456   0.00437   0.01229  -0.00978   0.00226   1.45682
   A11        2.79055  -0.00683  -0.08775  -0.03863  -0.12694   2.66361
   A12        1.57033  -0.00638  -0.06787  -0.00659  -0.07343   1.49690
   A13        2.05838  -0.00547  -0.04185  -0.03098  -0.07914   1.97924
   A14        1.55276  -0.00692  -0.07798   0.00138  -0.07890   1.47386
   A15        1.64105   0.00117   0.04170  -0.07455  -0.03475   1.60630
   A16        1.52289  -0.00166  -0.00092   0.00833   0.00907   1.53197
   A17        2.09366   0.00872   0.06835   0.06166   0.13246   2.22612
   A18        1.38647   0.00930   0.09675   0.00662   0.10076   1.48723
   A19        1.90425  -0.00021  -0.01644   0.02983   0.00947   1.91372
   A20        2.06158   0.00115   0.05170  -0.02777   0.02255   2.08413
   A21        2.05008   0.00069   0.01422  -0.03102  -0.01574   2.03434
   A22        2.04935   0.00227  -0.03472   0.06627   0.03208   2.08144
   A23        1.94640  -0.00046   0.00355  -0.07510  -0.07037   1.87603
   A24        1.41188  -0.00426  -0.01764   0.02284   0.00388   1.41576
   A25        1.97334  -0.00056   0.04302  -0.06838  -0.02425   1.94909
   A26        1.69336  -0.00152   0.07403  -0.04455   0.03110   1.72446
   A27        1.52972  -0.00676  -0.03394  -0.00679  -0.04004   1.48968
   A28        1.43092   0.00540   0.05435  -0.01467   0.04103   1.47195
   A29        2.69127  -0.00245   0.06713  -0.07894  -0.01206   2.67921
   A30        1.54530  -0.00621  -0.02523  -0.01537  -0.03913   1.50617
   A31        1.69676  -0.00165   0.06483  -0.04965   0.01791   1.71467
   A32        1.99046  -0.00094   0.02144  -0.08182  -0.05061   1.93985
   A33        1.41073   0.00478   0.05546  -0.00040   0.05726   1.46799
   A34        1.44652   0.00722   0.04634   0.03275   0.07863   1.52515
   A35        2.22269   0.00149  -0.02147   0.12203   0.10145   2.32414
   A36        1.59165  -0.00556  -0.05500   0.03257  -0.02624   1.56541
   A37        1.32306   0.00458   0.03583   0.00058   0.03711   1.36017
   A38        2.01287   0.00235  -0.00916   0.03375   0.02714   2.04001
   A39        2.13167  -0.00376  -0.02702  -0.02640  -0.05317   2.07850
   A40        2.00088  -0.00304   0.01881  -0.03839  -0.02017   1.98070
   A41        2.06024  -0.00204  -0.00305   0.00021  -0.00374   2.05650
   A42        1.88680   0.00182  -0.00589   0.01911   0.01454   1.90134
   A43        1.33689   0.00470   0.02739   0.00865   0.03544   1.37233
   A44        1.94472  -0.00172   0.01193  -0.06007  -0.04968   1.89504
   A45        2.07648  -0.00258   0.01706   0.00073   0.01980   2.09628
   A46        2.05562   0.00103  -0.04312   0.05904   0.01644   2.07206
   A47        2.10270  -0.00311   0.01401  -0.03782  -0.02068   2.08202
   A48        1.89462   0.00175  -0.01647   0.01838   0.00278   1.89740
    D1        1.32250   0.00470   0.01459   0.06136   0.07494   1.39744
    D2       -2.89732  -0.00084  -0.04933   0.01976  -0.03009  -2.92741
    D3       -2.71125   0.00341   0.01022   0.02653   0.03709  -2.67415
    D4       -0.64788  -0.00214  -0.05370  -0.01507  -0.06793  -0.71581
    D5       -0.64458   0.00221   0.01371   0.01371   0.02732  -0.61726
    D6        1.41879  -0.00334  -0.05021  -0.02788  -0.07771   1.34108
    D7       -1.33576   0.00271  -0.01358   0.03841   0.02624  -1.30952
    D8       -0.09090   0.00289  -0.06933   0.02990  -0.04032  -0.13122
    D9        2.65208  -0.00239  -0.01973  -0.03185  -0.05085   2.60123
   D10       -2.38625  -0.00220  -0.07549  -0.04036  -0.11741  -2.50366
   D11        0.63774  -0.00200  -0.00785  -0.01176  -0.01876   0.61898
   D12        1.88260  -0.00182  -0.06361  -0.02027  -0.08532   1.79728
   D13        0.67209  -0.00167  -0.00709  -0.01277  -0.01899   0.65310
   D14        2.00111   0.00654   0.10272  -0.01179   0.08715   2.08827
   D15       -0.89992  -0.00412  -0.05400   0.08212   0.03054  -0.86938
   D16        0.42911   0.00409   0.05581   0.08310   0.13668   0.56579
   D17       -1.85775  -0.00600   0.01391   0.00382   0.01067  -1.84708
   D18        2.84716   0.00212   0.00628   0.03891   0.04483   2.89199
   D19       -0.41005  -0.00172   0.03676  -0.04151  -0.00372  -0.41377
   D20       -1.98833   0.00640   0.02914  -0.00642   0.03044  -1.95789
   D21       -0.69453   0.00162   0.01220   0.02355   0.03362  -0.66091
   D22       -2.80924  -0.00621  -0.04712  -0.03685  -0.08519  -2.89443
   D23        2.77889   0.00806   0.08418   0.05891   0.14205   2.92094
   D24        0.66417   0.00024   0.02486  -0.00150   0.02325   0.68742
   D25       -1.86510  -0.00034   0.04401   0.01556   0.06153  -1.80357
   D26        0.06979  -0.00205   0.07973  -0.02986   0.05343   0.12322
   D27        2.42067  -0.00053   0.02926   0.01518   0.04660   2.46727
   D28       -0.63965   0.00126   0.00486   0.00440   0.00537  -0.63428
   D29        1.29524  -0.00045   0.04059  -0.04102  -0.00273   1.29251
   D30       -2.63706   0.00107  -0.00989   0.00402  -0.00957  -2.64663
   D31       -0.41808  -0.00386  -0.06202  -0.08120  -0.14013  -0.55821
   D32        0.98829  -0.00259  -0.00348  -0.08477  -0.08947   0.89883
   D33       -2.05884  -0.00141  -0.07577   0.00306  -0.06694  -2.12578
   D34       -0.65247  -0.00015  -0.01723  -0.00051  -0.01628  -0.66875
   D35        1.84633   0.00571   0.06537   0.00363   0.06262   1.90895
   D36        0.39524   0.00125  -0.03319   0.03168  -0.00191   0.39333
   D37       -2.84920  -0.00195  -0.00577  -0.03689  -0.04451  -2.89371
   D38        1.98289  -0.00642  -0.10433  -0.00884  -0.10905   1.87385
   D39        0.63837  -0.00146  -0.00239  -0.00030  -0.00091   0.63746
   D40       -1.31087  -0.00612  -0.00757  -0.04124  -0.04632  -1.35719
   D41        2.71774  -0.00359  -0.01564  -0.02993  -0.04348   2.67426
   D42       -1.41997   0.00449   0.04950   0.03192   0.07964  -1.34033
   D43        2.91397  -0.00017   0.04432  -0.00901   0.03423   2.94821
   D44        0.65940   0.00236   0.03625   0.00229   0.03707   0.69647
   D45       -2.63300   0.00102   0.00488   0.05304   0.05761  -2.57540
   D46        2.43736   0.00191  -0.00320   0.05133   0.05130   2.48866
   D47        1.31054  -0.00289   0.01433  -0.04518  -0.03415   1.27639
   D48        0.09772  -0.00199   0.00625  -0.04689  -0.04046   0.05725
   D49       -0.60228  -0.00030   0.01694   0.02719   0.04372  -0.55856
   D50       -1.81510   0.00060   0.00886   0.02549   0.03741  -1.77769
   D51        0.67968  -0.00049  -0.00268   0.02579   0.02385   0.70353
   D52        2.65718  -0.00093   0.02981  -0.05128  -0.02370   2.63349
   D53        2.89578  -0.00061  -0.01030  -0.03006  -0.03714   2.85865
   D54       -1.40990  -0.00105   0.02218  -0.10713  -0.08468  -1.49458
   D55       -1.36309   0.00028  -0.05412   0.04837  -0.00204  -1.36513
   D56        0.61441  -0.00015  -0.02164  -0.02870  -0.04959   0.56482
   D57       -1.04603   0.00564  -0.07759   0.04317  -0.03858  -1.08461
   D58        0.45581   0.00390  -0.10884   0.08816  -0.01988   0.43593
   D59        0.64052   0.00111  -0.01084  -0.00869  -0.02100   0.61952
   D60        2.14235  -0.00063  -0.04209   0.03631  -0.00229   2.14006
   D61        1.35622  -0.00130   0.05062  -0.05493  -0.00094   1.35528
   D62       -2.92144   0.00147   0.01317   0.01629   0.03054  -2.89090
   D63       -0.69712  -0.00004   0.01738  -0.01604   0.00332  -0.69380
   D64       -0.61520   0.00007   0.01234   0.01510   0.02886  -0.58634
   D65        1.39033   0.00284  -0.02512   0.08632   0.06034   1.45067
   D66       -2.66854   0.00133  -0.02090   0.05399   0.03312  -2.63542
   D67        2.90782   0.00108  -0.05741   0.08469   0.02906   2.93688
   D68        0.68230  -0.00071  -0.03721  -0.03170  -0.07090   0.61141
   D69       -0.65381  -0.00111   0.00372   0.01130   0.01604  -0.63778
   D70       -2.87933  -0.00290   0.02392  -0.10508  -0.08392  -2.96325
   D71        1.80074   0.00172   0.00739  -0.02170  -0.01166   1.78908
   D72       -0.07360   0.00150  -0.01952   0.04726   0.02848  -0.04512
   D73       -2.45874   0.00119   0.04503  -0.01700   0.02911  -2.42963
   D74        0.61236   0.00027  -0.01509  -0.01912  -0.03487   0.57750
   D75       -1.26197   0.00006  -0.04199   0.04984   0.00527  -1.25670
   D76        2.63607  -0.00026   0.02255  -0.01442   0.00591   2.64198
   D77       -0.45111  -0.00357   0.11059  -0.07905   0.03031  -0.42080
   D78        0.97917   0.00114   0.13067  -0.02336   0.10316   1.08233
   D79       -2.08928  -0.00397   0.01227  -0.03489  -0.01721  -2.10649
   D80       -0.65900   0.00074   0.03235   0.02081   0.05563  -0.60336
         Item               Value     Threshold  Converged?
 Maximum Force            0.009523     0.000450     NO 
 RMS     Force            0.003504     0.000300     NO 
 Maximum Displacement     0.332608     0.001800     NO 
 RMS     Displacement     0.098809     0.001200     NO 
 Predicted change in Energy=-3.986229D-02
 GradGradGradGradGradGradGradGradGradGradGradGradGradGradGradGradGradGrad

                          Input orientation:                          
 ---------------------------------------------------------------------
 Center     Atomic      Atomic             Coordinates (Angstroms)
 Number     Number       Type             X           Y           Z
 ---------------------------------------------------------------------
      1         50           0        0.635098    0.936450   -3.775802
      2         53           0       -1.141996    1.123023   -5.926131
      3         53           0        3.209579    1.642852   -4.595881
      4         15           0       -0.260321    2.248375   -1.595628
      5         15           0        0.329268   -1.146132   -2.140672
      6         15           0       -1.623677   -1.432811    0.621570
      7         15           0       -1.646053    0.161687   -1.309829
      8         50           0       -0.068081   -0.355930    3.975858
      9         53           0       -2.557438   -0.883324    5.093133
     10         53           0        1.947952   -0.995632    5.819215
     11         15           0        1.903791    2.041306   -0.570864
     12         15           0        0.235495    1.775210    2.398065
     13         15           0        0.512208   -1.627464    1.664474
     14         15           0        1.903490    0.356419    1.217877
     15         50           0       -0.978922   -3.298162   -1.268896
     16         53           0       -3.175377   -4.151613   -2.792596
     17         53           0        0.481655   -5.537427   -0.448551
     18         50           0        1.587770    3.857536    1.443860
     19         53           0        4.118386    4.440442    2.531083
     20         53           0        0.246280    6.251664    0.968927
 ---------------------------------------------------------------------
                    Distance matrix (angstroms):
                    1          2          3          4          5
     1  Sn   0.000000
     2  I    2.795852   0.000000
     3  I    2.792756   4.579956   0.000000
     4  P    2.697421   4.560376   4.626919   0.000000
     5  P    2.665394   4.652245   4.701348   3.488175   0.000000
     6  P    5.482002   7.045332   7.748669   4.508419   3.395021
     7  P    3.447453   4.742202   6.047243   2.521151   2.510495
     8  Sn   7.890053  10.069259   9.392172   6.153114   6.180150
     9  I    9.600097  11.289512  11.554957   7.734585   7.792950
    10  I    9.875266  12.328408  10.817926   8.389276   8.124198
    11  P    3.619657   6.228880   4.250248   2.403414   3.886281
    12  P    6.243384   8.462569   7.601183   4.052074   5.398441
    13  P    6.015427   8.241289   7.560610   5.123201   3.839829
    14  P    5.184794   7.803815   6.095946   4.022112   4.001961
    15  Sn   5.178955   6.423652   7.281894   5.602429   2.665068
    16  I    6.432324   6.463394   8.808820   7.133732   4.662667
    17  I    7.280469   8.775062   8.729165   7.904747   4.708500
    18  Sn   6.056831   8.321415   6.634272   3.904270   6.282466
    19  I    8.011745  10.497683   7.710127   6.403746   8.209294
    20  I    7.135484   8.704717   7.809569   4.781204   8.025202
                    6          7          8          9         10
     6  P    0.000000
     7  P    2.504642   0.000000
     8  Sn   3.851078   5.540434   0.000000
     9  I    4.600947   6.551381   2.779091   0.000000
    10  I    6.321643   8.067189   2.805632   4.564904   0.000000
    11  P    5.092585   4.084168   5.505243   7.780545   7.075171
    12  P    4.111430   4.460063   2.668959   4.704431   4.723806
    13  P    2.384857   4.087252   2.701117   4.661778   4.440996
    14  P    3.999730   4.361936   3.464245   6.037752   4.796074
    15  Sn   2.732967   3.523818   6.082253   6.985597   8.006844
    16  I    4.632082   4.810612   8.359095   8.558521  10.505808
    17  I    4.735552   6.144009   6.835607   7.849013   7.877995
    18  Sn   6.243182   5.630250   5.187113   7.278440   6.544211
    19  I    8.432830   8.141812   6.528328   8.914775   6.713680
    20  I    7.916347   6.772110   7.266412   8.705054   8.885060
                   11         12         13         14         15
    11  P    0.000000
    12  P    3.415927   0.000000
    13  P    4.515873   3.491836   0.000000
    14  P    2.457323   2.487573   2.463921   0.000000
    15  Sn   6.107962   6.376560   3.690441   5.277150   0.000000
    16  I    8.311816   8.585118   6.311504   7.886770   2.806146
    17  I    7.711979   7.851018   4.444504   6.287768   2.796526
    18  Sn   2.730874   2.659931   5.593811   3.522579   8.071614
    19  I    4.503594   4.711475   7.111611   4.827992  10.015407
    20  I    4.779688   4.699063   7.914238   6.128803   9.884743
                   16         17         18         19         20
    16  I    0.000000
    17  I    4.559486   0.000000
    18  Sn  10.236288   9.647281   0.000000
    19  I   12.464507  11.030045   2.815289   0.000000
    20  I   11.579506  11.876334   2.785140   4.551270   0.000000
 Stoichiometry    I8P8Sn4
 Framework group  C1[X(I8P8Sn4)]
 Deg. of freedom    54
 Full point group                 C1      NOp   1
 Largest Abelian subgroup         C1      NOp   1
 Largest concise Abelian subgroup C1      NOp   1
                         Standard orientation:                         
 ---------------------------------------------------------------------
 Center     Atomic      Atomic             Coordinates (Angstroms)
 Number     Number       Type             X           Y           Z
 ---------------------------------------------------------------------
      1         50           0        2.636653   -2.899164   -0.201940
      2         53           0        4.724456   -3.826564    1.409828
      3         53           0        2.233688   -4.642833   -2.345937
      4         15           0        0.421171   -2.328127    1.226919
      5         15           0        2.531840   -0.272094   -0.639942
      6         15           0        0.991094    2.143886    1.180856
      7         15           0        1.682503   -0.201943    1.721475
      8         50           0       -2.682632    2.905471    0.312222
      9         53           0       -2.636345    4.668678    2.459850
     10         53           0       -4.343526    3.922222   -1.707486
     11         15           0       -0.857096   -2.167358   -0.802017
     12         15           0       -2.649271    0.276890    0.773521
     13         15           0       -0.300943    2.314114   -0.816444
     14         15           0       -1.379678    0.167336   -1.362866
     15         50           0        3.339194    2.231902   -0.214775
     16         53           0        5.596845    2.577682    1.415534
     17         53           0        3.505337    3.993140   -2.380646
     18         50           0       -3.364719   -2.236482    0.277206
     19         53           0       -5.215373   -2.734155   -1.785136
     20         53           0       -3.922045   -3.940753    2.408368
 ---------------------------------------------------------------------
 Rotational constants (GHZ):      0.0215664      0.0186036      0.0121746
 Standard basis: SDD (6D, 10F)
 There are   264 symmetry adapted cartesian basis functions of A   symmetry.
 There are   264 symmetry adapted basis functions of A   symmetry.
   264 basis functions,   504 primitive gaussians,   264 cartesian basis functions
    96 alpha electrons       96 beta electrons
       nuclear repulsion energy      1996.4199990768 Hartrees.
 NAtoms=   20 NActive=   20 NUniq=   20 SFac= 1.00D+00 NAtFMM=   60 NAOKFM=F Big=F
 Integral buffers will be    131072 words long.
 Raffenetti 2 integral format.
 Two-electron integral symmetry is turned on.
 One-electron integrals computed using PRISM.
   1 Symmetry operations used in ECPInt.
 ECPInt:  NShTT=    9316 NPrTT=   35212 LenC2=    8297 LenP2D=   20803.
 LDataN:  DoStor=T MaxTD1= 5 Len=  102
 NBasis=   264 RedAO= T EigKep=  1.17D-02  NBF=   264
 NBsUse=   264 1.00D-06 EigRej= -1.00D+00 NBFU=   264
 Defaulting to unpruned grid for atomic number  50.
 Defaulting to unpruned grid for atomic number  53.
 Defaulting to unpruned grid for atomic number  53.
 Defaulting to unpruned grid for atomic number  53.
 Defaulting to unpruned grid for atomic number  50.
 Defaulting to unpruned grid for atomic number  50.
 Initial guess from the checkpoint file:  "\\nas.ads.mwn.de\tuch\ac5\AK_Nilges\Markus\Gaussian\SnI2+P\SnI2_P4\SNI2_P4DIMEROPEN3SATURATED2.chk"
 B after Tr=     0.000000    0.000000    0.000000
         Rot=    0.999993    0.002741    0.002669   -0.000583 Ang=   0.44 deg.
 ExpMin= 3.26D-02 ExpMax= 3.06D+04 ExpMxC= 4.68D+03 IAcc=3 IRadAn=         5 AccDes= 0.00D+00
 Harris functional with IExCor= 1009 and IRadAn=       5 diagonalized for initial guess.
 HarFok:  IExCor= 1009 AccDes= 0.00D+00 IRadAn=         5 IDoV= 1 UseB2=F ITyADJ=14
 ICtDFT=  3500011 ScaDFX=  1.000000  1.000000  1.000000  1.000000
 Defaulting to unpruned grid for atomic number  50.
 Defaulting to unpruned grid for atomic number  50.
 Defaulting to unpruned grid for atomic number  50.
 Defaulting to unpruned grid for atomic number  50.
 Defaulting to unpruned grid for atomic number  50.
 Defaulting to unpruned grid for atomic number  50.
 Defaulting to unpruned grid for atomic number  50.
 Defaulting to unpruned grid for atomic number  50.
 FoFCou: FMM=F IPFlag=           0 FMFlag=      100000 FMFlg1=           0
         NFxFlg=           0 DoJE=T BraDBF=F KetDBF=T FulRan=T
         wScrn=  0.000000 ICntrl=     500 IOpCl=  0 I1Cent=   200000004 NGrid=           0
         NMat0=    1 NMatS0=      1 NMatT0=    0 NMatD0=    1 NMtDS0=    0 NMtDT0=    0
 Petite list used in FoFCou.
 Requested convergence on RMS density matrix=1.00D-08 within 128 cycles.
 Requested convergence on MAX density matrix=1.00D-06.
 Requested convergence on             energy=1.00D-06.
 No special actions if energy rises.
 Defaulting to unpruned grid for atomic number  50.
 Defaulting to unpruned grid for atomic number  50.
 Defaulting to unpruned grid for atomic number  50.
 Defaulting to unpruned grid for atomic number  50.
 Defaulting to unpruned grid for atomic number  50.
 Defaulting to unpruned grid for atomic number  50.
 Defaulting to unpruned grid for atomic number  50.
 Defaulting to unpruned grid for atomic number  50.
 SCF Done:  E(RPBE-PBE) =  -2834.73799583     A.U. after   15 cycles
            NFock= 15  Conv=0.67D-08     -V/T= 2.0296
   1 Symmetry operations used in ECPInt.
 ECPInt:  NShTT=    9316 NPrTT=   35212 LenC2=    8297 LenP2D=   20803.
 LDataN:  DoStor=T MaxTD1= 6 Len=  172
 Calling FoFJK, ICntrl=      2527 FMM=F ISym2X=0 I1Cent= 0 IOpClX= 0 NMat=1 NMatS=1 NMatT=0.
 Defaulting to unpruned grid for atomic number  50.
 Defaulting to unpruned grid for atomic number  50.
 Defaulting to unpruned grid for atomic number  50.
 Defaulting to unpruned grid for atomic number  50.
 Defaulting to unpruned grid for atomic number  50.
 Defaulting to unpruned grid for atomic number  50.
 Defaulting to unpruned grid for atomic number  50.
 Defaulting to unpruned grid for atomic number  50.
 ***** Axes restored to original set *****
 -------------------------------------------------------------------
 Center     Atomic                   Forces (Hartrees/Bohr)
 Number     Number              X              Y              Z
 -------------------------------------------------------------------
      1       50          -0.001624299   -0.003390561   -0.003807207
      2       53           0.000446804    0.000933314    0.000236073
      3       53          -0.000439606   -0.000568951    0.000229363
      4       15          -0.002382217   -0.001827910    0.003711279
      5       15          -0.005715003    0.010675129    0.007879110
      6       15          -0.003703444    0.001392932    0.001530062
      7       15           0.018688945   -0.008371139   -0.000641249
      8       50           0.003989089    0.003055743    0.002034134
      9       53          -0.001246847    0.000354520    0.000307345
     10       53          -0.001518945    0.000052558   -0.001128784
     11       15          -0.002498933   -0.002455943   -0.004398001
     12       15           0.001850111   -0.009264857   -0.007722733
     13       15          -0.000015211    0.000914791   -0.006512579
     14       15          -0.004599760    0.008872043    0.009101812
     15       50          -0.002478744    0.001578688   -0.004083182
     16       53           0.000823563    0.000307255    0.001861287
     17       53          -0.000264941    0.001832196   -0.000262074
     18       50           0.003972584   -0.003086032    0.003618508
     19       53          -0.002560840   -0.000501519   -0.001773706
     20       53          -0.000722305   -0.000502257   -0.000179457
 -------------------------------------------------------------------
 Cartesian Forces:  Max     0.018688945 RMS     0.004514807

 GradGradGradGradGradGradGradGradGradGradGradGradGradGradGradGradGradGrad
 Berny optimization.
 Using GEDIIS/GDIIS optimizer.
 FormGI is forming the generalized inverse of G from B-inverse, IUseBI=4.
 Internal  Forces:  Max     0.008769851 RMS     0.002015625
 Search for a local minimum.
 Step number   7 out of a maximum of  120
 All quantities printed in internal units (Hartrees-Bohrs-Radians)
 Mixed Optimization -- RFO/linear search
 Update second derivatives using D2CorX and points    6    7
 ITU=  0  0  1  0  0  1  0
 Use linear search instead of GDIIS.
     Eigenvalues ---   -0.00216   0.00251   0.00596   0.00822   0.00858
     Eigenvalues ---    0.00989   0.01002   0.01170   0.01308   0.01401
     Eigenvalues ---    0.01503   0.01980   0.02273   0.02390   0.02432
     Eigenvalues ---    0.02517   0.02735   0.02786   0.03199   0.03238
     Eigenvalues ---    0.03711   0.03870   0.03987   0.04336   0.04436
     Eigenvalues ---    0.04809   0.04881   0.05461   0.06933   0.07115
     Eigenvalues ---    0.07488   0.08124   0.08323   0.08336   0.08619
     Eigenvalues ---    0.08846   0.08864   0.09079   0.09284   0.09610
     Eigenvalues ---    0.10001   0.10644   0.11629   0.11664   0.12474
     Eigenvalues ---    0.14284   0.15298   0.15762   0.16371   0.16649
     Eigenvalues ---    0.16979   0.18391   0.20198   0.22581
 RFO step:  Lambda=-1.09734825D-02 EMin=-2.15653700D-03
 Quartic linear search produced a step of  0.02926.
 Iteration  1 RMS(Cart)=  0.13533863 RMS(Int)=  0.01941155
 Iteration  2 RMS(Cart)=  0.02484244 RMS(Int)=  0.01243855
 Iteration  3 RMS(Cart)=  0.00102505 RMS(Int)=  0.01242795
 Iteration  4 RMS(Cart)=  0.00004660 RMS(Int)=  0.01242793
 Iteration  5 RMS(Cart)=  0.00000257 RMS(Int)=  0.01242793
 Iteration  6 RMS(Cart)=  0.00000013 RMS(Int)=  0.01242793
 Variable       Old X    -DE/DX   Delta X   Delta X   Delta X     New X
                                 (Linear)    (Quad)   (Total)
    R1        5.28339  -0.00040   0.00113  -0.01974  -0.01862   5.26478
    R2        5.27754  -0.00062  -0.00115  -0.00979  -0.01094   5.26661
    R3        5.09739  -0.00044  -0.00046   0.17067   0.13932   5.23671
    R4        5.03687  -0.00223   0.00229   0.05140   0.04739   5.08425
    R5        4.76428  -0.00575   0.00205  -0.21199  -0.19157   4.57272
    R6        4.54179  -0.00364   0.00224  -0.03392  -0.03253   4.50927
    R7        4.74415  -0.00877   0.00063  -0.23237  -0.16717   4.57697
    R8        5.03625  -0.00112   0.00459  -0.00910  -0.00638   5.02987
    R9        4.73309  -0.00424   0.00004  -0.16340  -0.15004   4.58305
   R10        4.50673  -0.00202   0.00173  -0.02958  -0.02723   4.47950
   R11        5.16456  -0.00360   0.00614  -0.02382  -0.04697   5.11758
   R12        5.25172   0.00117  -0.00105   0.04849   0.04744   5.29916
   R13        5.30188  -0.00184   0.00160  -0.01043  -0.00883   5.29305
   R14        5.04360  -0.00333   0.00188  -0.00849  -0.00803   5.03558
   R15        5.10437  -0.00075  -0.00115   0.04330   0.03051   5.13488
   R16        4.64367  -0.00031   0.00088   0.11379   0.10646   4.75012
   R17        5.16060  -0.00343   0.00529  -0.14702  -0.15327   5.00733
   R18        4.70083  -0.00542   0.00208   0.06494   0.09171   4.79254
   R19        5.02654  -0.00185   0.00398  -0.06977  -0.06720   4.95934
   R20        4.65614  -0.00100   0.00270   0.06620   0.06167   4.71780
   R21        5.30285  -0.00175   0.00115  -0.02774  -0.02659   5.27625
   R22        5.28467  -0.00168   0.00062  -0.06376  -0.06313   5.22154
   R23        5.32012  -0.00309   0.00161  -0.01642  -0.01481   5.30531
   R24        5.26315  -0.00005   0.00080  -0.00590  -0.00510   5.25805
    A1        1.92113  -0.00068   0.00077   0.00377   0.00446   1.92559
    A2        1.95863   0.00038  -0.00137  -0.02826  -0.02454   1.93409
    A3        2.03872   0.00252   0.00114   0.04772   0.04659   2.08531
    A4        2.00460   0.00067  -0.00099   0.03390   0.02816   2.03276
    A5        2.07550  -0.00073  -0.00036  -0.08615  -0.08407   1.99143
    A6        1.41628  -0.00236   0.00041   0.03970   0.04044   1.45671
    A7        1.44197   0.00053   0.00034  -0.13668  -0.12217   1.31980
    A8        1.57461   0.00122  -0.00187   0.04854   0.04723   1.62184
    A9        1.95549  -0.00201  -0.00328  -0.14947  -0.13740   1.81809
   A10        1.45682   0.00143   0.00007  -0.11202  -0.11052   1.34631
   A11        2.66361  -0.00438  -0.00371  -0.27654  -0.26866   2.39495
   A12        1.49690  -0.00275  -0.00215  -0.04103  -0.04489   1.45201
   A13        1.97924  -0.00262  -0.00232  -0.18407  -0.17008   1.80915
   A14        1.47386  -0.00305  -0.00231  -0.05065  -0.03997   1.43389
   A15        1.60630   0.00095  -0.00102   0.02203   0.02269   1.62899
   A16        1.53197  -0.00022   0.00027   0.17683   0.16706   1.69902
   A17        2.22612   0.00324   0.00388   0.21269   0.17585   2.40197
   A18        1.48723   0.00366   0.00295   0.09059   0.08039   1.56763
   A19        1.91372  -0.00025   0.00028  -0.01058  -0.01245   1.90127
   A20        2.08413  -0.00085   0.00066  -0.00467  -0.00654   2.07759
   A21        2.03434   0.00002  -0.00046   0.01436   0.01194   2.04629
   A22        2.08144   0.00154   0.00094  -0.03789  -0.03553   2.04591
   A23        1.87603   0.00154  -0.00206   0.06941   0.06834   1.94437
   A24        1.41576  -0.00207   0.00011  -0.01051  -0.00921   1.40655
   A25        1.94909   0.00040  -0.00071   0.07571   0.07368   2.02277
   A26        1.72446  -0.00110   0.00091  -0.03768  -0.03458   1.68989
   A27        1.48968  -0.00272  -0.00117   0.08243   0.08562   1.57530
   A28        1.47195   0.00165   0.00120   0.00749   0.00534   1.47729
   A29        2.67921  -0.00162  -0.00035   0.11742   0.11891   2.79813
   A30        1.50617  -0.00213  -0.00114   0.07598   0.07068   1.57685
   A31        1.71467  -0.00132   0.00052  -0.01654  -0.01177   1.70290
   A32        1.93985   0.00050  -0.00148   0.10583   0.10500   2.04485
   A33        1.46799   0.00036   0.00168  -0.00267   0.00345   1.47145
   A34        1.52515   0.00166   0.00230  -0.11917  -0.11563   1.40952
   A35        2.32414  -0.00156   0.00297  -0.11043  -0.12270   2.20144
   A36        1.56541  -0.00183  -0.00077  -0.03319  -0.03792   1.52749
   A37        1.36017   0.00175   0.00109   0.01736   0.02168   1.38185
   A38        2.04001   0.00163   0.00079   0.06955   0.06952   2.10953
   A39        2.07850  -0.00197  -0.00156  -0.05177  -0.05308   2.02542
   A40        1.98070  -0.00076  -0.00059  -0.04716  -0.04164   1.93906
   A41        2.05650  -0.00153  -0.00011  -0.01268  -0.02181   2.03469
   A42        1.90134   0.00083   0.00043   0.01823   0.01838   1.91972
   A43        1.37233   0.00127   0.00104  -0.03580  -0.03412   1.33821
   A44        1.89504   0.00039  -0.00145   0.04397   0.04229   1.93734
   A45        2.09628  -0.00201   0.00058  -0.03438  -0.03311   2.06317
   A46        2.07206   0.00134   0.00048  -0.01495  -0.01233   2.05973
   A47        2.08202  -0.00185  -0.00061   0.03594   0.03279   2.11481
   A48        1.89740   0.00081   0.00008  -0.00337  -0.00313   1.89427
    D1        1.39744   0.00195   0.00219   0.06891   0.06794   1.46538
    D2       -2.92741  -0.00027  -0.00088  -0.08203  -0.07732  -3.00472
    D3       -2.67415   0.00192   0.00109   0.07822   0.07623  -2.59793
    D4       -0.71581  -0.00031  -0.00199  -0.07272  -0.06903  -0.78484
    D5       -0.61726   0.00012   0.00080   0.00295   0.00392  -0.61334
    D6        1.34108  -0.00211  -0.00227  -0.14799  -0.14133   1.19975
    D7       -1.30952   0.00093   0.00077   0.00824  -0.00650  -1.31602
    D8       -0.13122   0.00152  -0.00118  -0.07274  -0.05377  -0.18499
    D9        2.60123  -0.00027  -0.00149   0.05066   0.03358   2.63481
   D10       -2.50366   0.00031  -0.00344  -0.03033  -0.01368  -2.51734
   D11        0.61898   0.00027  -0.00055  -0.00325  -0.01079   0.60819
   D12        1.79728   0.00086  -0.00250  -0.08423  -0.05806   1.73922
   D13        0.65310   0.00067  -0.00056   0.04157   0.04204   0.69514
   D14        2.08827   0.00467   0.00255   0.26404   0.31467   2.40294
   D15       -0.86938  -0.00117   0.00089   0.02265   0.00414  -0.86524
   D16        0.56579   0.00283   0.00400   0.24512   0.27676   0.84255
   D17       -1.84708  -0.00283   0.00031   0.11382   0.11135  -1.73573
   D18        2.89199   0.00049   0.00131   0.02823   0.02149   2.91348
   D19       -0.41377  -0.00165  -0.00011  -0.00620   0.00276  -0.41101
   D20       -1.95789   0.00167   0.00089  -0.09179  -0.08709  -2.04498
   D21       -0.66091  -0.00089   0.00098  -0.05655  -0.05390  -0.71481
   D22       -2.89443  -0.00378  -0.00249  -0.23684  -0.23086  -3.12529
   D23        2.92094   0.00330   0.00416   0.18055   0.17320   3.09414
   D24        0.68742   0.00041   0.00068   0.00027  -0.00376   0.68366
   D25       -1.80357  -0.00161   0.00180   0.12093   0.09599  -1.70758
   D26        0.12322  -0.00172   0.00156   0.07328   0.05804   0.18126
   D27        2.46727  -0.00071   0.00136   0.12789   0.11116   2.57843
   D28       -0.63428  -0.00018   0.00016   0.01892   0.02057  -0.61371
   D29        1.29251  -0.00028  -0.00008  -0.02873  -0.01739   1.27512
   D30       -2.64663   0.00073  -0.00028   0.02588   0.03573  -2.61090
   D31       -0.55821  -0.00290  -0.00410  -0.24308  -0.27381  -0.83202
   D32        0.89883  -0.00087  -0.00262   0.01635   0.02730   0.92612
   D33       -2.12578  -0.00287  -0.00196  -0.26340  -0.30398  -2.42976
   D34       -0.66875  -0.00085  -0.00048  -0.00396  -0.00288  -0.67163
   D35        1.90895   0.00187   0.00183   0.01807   0.01604   1.92499
   D36        0.39333   0.00192  -0.00006   0.01413   0.00517   0.39850
   D37       -2.89371  -0.00104  -0.00130  -0.02698  -0.02056  -2.91427
   D38        1.87385  -0.00099  -0.00319  -0.03092  -0.03143   1.84242
   D39        0.63746  -0.00046  -0.00003  -0.02835  -0.02304   0.61442
   D40       -1.35719  -0.00294  -0.00136  -0.11265  -0.10681  -1.46399
   D41        2.67426  -0.00188  -0.00127  -0.07884  -0.07289   2.60137
   D42       -1.34033   0.00224   0.00233   0.15842   0.15114  -1.18918
   D43        2.94821  -0.00023   0.00100   0.07412   0.06737   3.01558
   D44        0.69647   0.00082   0.00108   0.10793   0.10129   0.79776
   D45       -2.57540  -0.00041   0.00169  -0.04180  -0.03759  -2.61299
   D46        2.48866  -0.00028   0.00150  -0.14119  -0.14260   2.34605
   D47        1.27639  -0.00097  -0.00100   0.04282   0.04348   1.31986
   D48        0.05725  -0.00083  -0.00118  -0.05657  -0.06154  -0.00428
   D49       -0.55856  -0.00161   0.00128  -0.03149  -0.02946  -0.58802
   D50       -1.77769  -0.00147   0.00109  -0.13088  -0.13448  -1.91217
   D51        0.70353  -0.00146   0.00070  -0.08437  -0.08371   0.61983
   D52        2.63349  -0.00084  -0.00069   0.02334   0.02339   2.65688
   D53        2.85865  -0.00053  -0.00109  -0.03213  -0.03219   2.82645
   D54       -1.49458   0.00009  -0.00248   0.07558   0.07491  -1.41968
   D55       -1.36513   0.00050  -0.00006  -0.07539  -0.07291  -1.43805
   D56        0.56482   0.00112  -0.00145   0.03232   0.03419   0.59901
   D57       -1.08461   0.00392  -0.00113  -0.00160  -0.01269  -1.09730
   D58        0.43593   0.00311  -0.00058  -0.14913  -0.13640   0.29952
   D59        0.61952   0.00166  -0.00061  -0.01219  -0.01136   0.60816
   D60        2.14006   0.00085  -0.00007  -0.15972  -0.13508   2.00498
   D61        1.35528  -0.00083  -0.00003   0.08054   0.07711   1.43239
   D62       -2.89090   0.00092   0.00089   0.05244   0.05107  -2.83983
   D63       -0.69380   0.00077   0.00010   0.06111   0.05870  -0.63511
   D64       -0.58634  -0.00090   0.00084  -0.00821  -0.00811  -0.59445
   D65        1.45067   0.00084   0.00177  -0.03631  -0.03416   1.41651
   D66       -2.63542   0.00070   0.00097  -0.02764  -0.02653  -2.66195
   D67        2.93688   0.00011   0.00085  -0.07216  -0.07753   2.85934
   D68        0.61141   0.00163  -0.00207   0.03028   0.02734   0.63875
   D69       -0.63778  -0.00144   0.00047   0.02217   0.02286  -0.61492
   D70       -2.96325   0.00009  -0.00246   0.12461   0.12774  -2.83552
   D71        1.78908   0.00221  -0.00034   0.10218   0.10683   1.89591
   D72       -0.04512   0.00119   0.00083   0.06944   0.07479   0.02967
   D73       -2.42963   0.00043   0.00085   0.04638   0.05154  -2.37809
   D74        0.57750   0.00154  -0.00102   0.01618   0.01099   0.58849
   D75       -1.25670   0.00052   0.00015  -0.01655  -0.02106  -1.27775
   D76        2.64198  -0.00024   0.00017  -0.03962  -0.04430   2.59767
   D77       -0.42080  -0.00331   0.00089   0.13869   0.12647  -0.29433
   D78        1.08233  -0.00265   0.00302  -0.04849  -0.03861   1.04372
   D79       -2.10649  -0.00200  -0.00050   0.16372   0.14358  -1.96292
   D80       -0.60336  -0.00134   0.00163  -0.02346  -0.02151  -0.62487
         Item               Value     Threshold  Converged?
 Maximum Force            0.008770     0.000450     NO 
 RMS     Force            0.002016     0.000300     NO 
 Maximum Displacement     0.773170     0.001800     NO 
 RMS     Displacement     0.153642     0.001200     NO 
 Predicted change in Energy=-1.003093D-02
 GradGradGradGradGradGradGradGradGradGradGradGradGradGradGradGradGradGrad

                          Input orientation:                          
 ---------------------------------------------------------------------
 Center     Atomic      Atomic             Coordinates (Angstroms)
 Number     Number       Type             X           Y           Z
 ---------------------------------------------------------------------
      1         50           0        0.569606    0.871263   -3.731758
      2         53           0       -1.397296    0.979211   -5.701894
      3         53           0        3.057942    1.510625   -4.811845
      4         15           0       -0.206003    2.298628   -1.486691
      5         15           0        0.615571   -1.203101   -2.019003
      6         15           0       -1.587331   -1.470044    0.586139
      7         15           0       -1.236909    0.127706   -1.204448
      8         50           0       -0.068254   -0.400465    3.939906
      9         53           0       -2.642840   -0.808083    4.973767
     10         53           0        1.813395   -0.978639    5.932514
     11         15           0        1.931840    2.069008   -0.451868
     12         15           0        0.389527    1.735568    2.413967
     13         15           0        0.545977   -1.646234    1.604462
     14         15           0        2.121336    0.264446    1.287707
     15         50           0       -0.973798   -3.237665   -1.371653
     16         53           0       -3.219401   -3.848319   -2.914392
     17         53           0        0.292649   -5.563927   -0.584610
     18         50           0        1.557864    3.877825    1.448023
     19         53           0        4.002554    4.669689    2.578608
     20         53           0        0.092679    6.158977    0.822282
 ---------------------------------------------------------------------
                    Distance matrix (angstroms):
                    1          2          3          4          5
     1  Sn   0.000000
     2  I    2.786000   0.000000
     3  I    2.786968   4.574247   0.000000
     4  P    2.771149   4.574711   4.725561   0.000000
     5  P    2.690470   4.730519   4.596678   3.635993   0.000000
     6  P    5.364543   6.750876   7.720179   4.517475   3.422104
     7  P    3.194318   4.580154   5.776809   2.419779   2.422030
     8  Sn   7.802473   9.830268   9.487808   6.062345   6.051482
     9  I    9.430068  10.895667  11.559997   7.571482   7.724773
    10  I    9.918029  12.227067  11.098945   8.358412   8.044364
    11  P    3.748060   6.311385   4.537543   2.386201   3.859427
    12  P    6.208815   8.344580   7.706062   3.985828   5.323353
    13  P    5.900304   8.003257   7.579230   5.067804   3.651124
    14  P    5.288773   7.857874   6.295612   4.153515   3.918590
    15  Sn   4.983521   6.059075   7.115905   5.590464   2.661693
    16  I    6.107300   5.864749   8.468981   6.993129   4.744039
    17  I    7.168885   8.476743   8.692851   7.929828   4.602018
    18  Sn   6.070107   8.261734   6.858557   3.770628   6.222860
    19  I    8.126124  10.552001   8.092637   6.313520   8.191419
    20  I    6.994760   8.462558   7.883105   4.508089   7.908635
                    6          7          8          9         10
     6  P    0.000000
     7  P    2.425243   0.000000
     8  Sn   3.833973   5.301802   0.000000
     9  I    4.561094   6.404896   2.804195   0.000000
    10  I    6.355324   7.839936   2.800960   4.561394   0.000000
    11  P    5.097736   3.791570   5.420918   7.657863   7.075487
    12  P    4.186272   4.280589   2.664713   4.713596   4.666315
    13  P    2.370449   3.770348   2.717263   4.714156   4.558954
    14  P    4.153897   4.184178   3.502937   6.118392   4.818124
    15  Sn   2.708109   3.379780   6.089530   6.996637   8.137721
    16  I    4.535808   4.760563   8.294505   8.473400  10.575057
    17  I    4.654552   5.926081   6.874797   7.882303   8.112364
    18  Sn   6.263768   5.376779   5.211286   7.213496   6.615225
    19  I    8.538915   7.898930   6.643122   8.938905   6.924212
    20  I    7.815380   6.500128   7.264418   8.559079   8.945441
                   11         12         13         14         15
    11  P    0.000000
    12  P    3.271531   0.000000
    13  P    4.466781   3.480856   0.000000
    14  P    2.513658   2.536104   2.496554   0.000000
    15  Sn   6.119602   6.397079   3.701302   5.377437   0.000000
    16  I    8.222777   8.520303   6.280708   7.943295   2.792073
    17  I    7.808090   7.891988   4.494946   6.389022   2.763118
    18  Sn   2.649766   2.624371   5.618150   3.660561   8.061643
    19  I    4.498353   4.657267   7.265519   4.961006  10.143712
    20  I    4.661955   4.710428   7.857392   6.251206   9.708121
                   16         17         18         19         20
    16  I    0.000000
    17  I    4.550350   0.000000
    18  Sn  10.077014   9.740588   0.000000
    19  I   12.445326  11.335619   2.807451   0.000000
    20  I   11.183854  11.808718   2.782441   4.537597   0.000000
 Stoichiometry    I8P8Sn4
 Framework group  C1[X(I8P8Sn4)]
 Deg. of freedom    54
 Full point group                 C1      NOp   1
 Largest Abelian subgroup         C1      NOp   1
 Largest concise Abelian subgroup C1      NOp   1
                         Standard orientation:                         
 ---------------------------------------------------------------------
 Center     Atomic      Atomic             Coordinates (Angstroms)
 Number     Number       Type             X           Y           Z
 ---------------------------------------------------------------------
      1         50           0        2.660583   -2.767490   -0.232255
      2         53           0        4.704263   -3.455034    1.531958
      3         53           0        2.548931   -4.586529   -2.340767
      4         15           0        0.292497   -2.312541    1.133196
      5         15           0        2.364564   -0.199895   -0.979553
      6         15           0        0.973385    2.153002    1.079402
      7         15           0        1.481998   -0.210152    1.275930
      8         50           0       -2.695364    2.886508    0.241791
      9         53           0       -2.646801    4.526801    2.515684
     10         53           0       -4.485964    3.967923   -1.620914
     11         15           0       -0.975749   -2.130580   -0.879861
     12         15           0       -2.713476    0.240439    0.555928
     13         15           0       -0.308668    2.286005   -0.909989
     14         15           0       -1.473577    0.207790   -1.656176
     15         50           0        3.331775    2.170587   -0.251592
     16         53           0        5.483289    2.357728    1.518051
     17         53           0        3.600331    4.042184   -2.266491
     18         50           0       -3.371314   -2.280754    0.242626
     19         53           0       -5.337623   -2.903591   -1.661969
     20         53           0       -3.694702   -3.967473    2.431776
 ---------------------------------------------------------------------
 Rotational constants (GHZ):      0.0221625      0.0184935      0.0122888
 Standard basis: SDD (6D, 10F)
 There are   264 symmetry adapted cartesian basis functions of A   symmetry.
 There are   264 symmetry adapted basis functions of A   symmetry.
   264 basis functions,   504 primitive gaussians,   264 cartesian basis functions
    96 alpha electrons       96 beta electrons
       nuclear repulsion energy      2012.7830809754 Hartrees.
 NAtoms=   20 NActive=   20 NUniq=   20 SFac= 1.00D+00 NAtFMM=   60 NAOKFM=F Big=F
 Integral buffers will be    131072 words long.
 Raffenetti 2 integral format.
 Two-electron integral symmetry is turned on.
 One-electron integrals computed using PRISM.
   1 Symmetry operations used in ECPInt.
 ECPInt:  NShTT=    9316 NPrTT=   35212 LenC2=    8299 LenP2D=   20819.
 LDataN:  DoStor=T MaxTD1= 5 Len=  102
 NBasis=   264 RedAO= T EigKep=  1.18D-02  NBF=   264
 NBsUse=   264 1.00D-06 EigRej= -1.00D+00 NBFU=   264
 Defaulting to unpruned grid for atomic number  50.
 Defaulting to unpruned grid for atomic number  53.
 Defaulting to unpruned grid for atomic number  53.
 Defaulting to unpruned grid for atomic number  53.
 Defaulting to unpruned grid for atomic number  50.
 Defaulting to unpruned grid for atomic number  50.
 Initial guess from the checkpoint file:  "\\nas.ads.mwn.de\tuch\ac5\AK_Nilges\Markus\Gaussian\SnI2+P\SnI2_P4\SNI2_P4DIMEROPEN3SATURATED2.chk"
 B after Tr=     0.000000    0.000000    0.000000
         Rot=    0.999972   -0.001585    0.001060   -0.007291 Ang=  -0.86 deg.
 ExpMin= 3.26D-02 ExpMax= 3.06D+04 ExpMxC= 4.68D+03 IAcc=3 IRadAn=         5 AccDes= 0.00D+00
 Harris functional with IExCor= 1009 and IRadAn=       5 diagonalized for initial guess.
 HarFok:  IExCor= 1009 AccDes= 0.00D+00 IRadAn=         5 IDoV= 1 UseB2=F ITyADJ=14
 ICtDFT=  3500011 ScaDFX=  1.000000  1.000000  1.000000  1.000000
 Defaulting to unpruned grid for atomic number  50.
 Defaulting to unpruned grid for atomic number  50.
 Defaulting to unpruned grid for atomic number  50.
 Defaulting to unpruned grid for atomic number  50.
 Defaulting to unpruned grid for atomic number  50.
 Defaulting to unpruned grid for atomic number  50.
 Defaulting to unpruned grid for atomic number  50.
 Defaulting to unpruned grid for atomic number  50.
 FoFCou: FMM=F IPFlag=           0 FMFlag=      100000 FMFlg1=           0
         NFxFlg=           0 DoJE=T BraDBF=F KetDBF=T FulRan=T
         wScrn=  0.000000 ICntrl=     500 IOpCl=  0 I1Cent=   200000004 NGrid=           0
         NMat0=    1 NMatS0=      1 NMatT0=    0 NMatD0=    1 NMtDS0=    0 NMtDT0=    0
 Petite list used in FoFCou.
 Requested convergence on RMS density matrix=1.00D-08 within 128 cycles.
 Requested convergence on MAX density matrix=1.00D-06.
 Requested convergence on             energy=1.00D-06.
 No special actions if energy rises.
 Defaulting to unpruned grid for atomic number  50.
 Defaulting to unpruned grid for atomic number  50.
 Defaulting to unpruned grid for atomic number  50.
 Defaulting to unpruned grid for atomic number  50.
 Defaulting to unpruned grid for atomic number  50.
 Defaulting to unpruned grid for atomic number  50.
 Defaulting to unpruned grid for atomic number  50.
 Defaulting to unpruned grid for atomic number  50.
 EnCoef did     5 forward-backward iterations
 SCF Done:  E(RPBE-PBE) =  -2834.73146197     A.U. after   16 cycles
            NFock= 16  Conv=0.44D-08     -V/T= 2.0295
   1 Symmetry operations used in ECPInt.
 ECPInt:  NShTT=    9316 NPrTT=   35212 LenC2=    8299 LenP2D=   20819.
 LDataN:  DoStor=T MaxTD1= 6 Len=  172
 Calling FoFJK, ICntrl=      2527 FMM=F ISym2X=0 I1Cent= 0 IOpClX= 0 NMat=1 NMatS=1 NMatT=0.
 Defaulting to unpruned grid for atomic number  50.
 Defaulting to unpruned grid for atomic number  50.
 Defaulting to unpruned grid for atomic number  50.
 Defaulting to unpruned grid for atomic number  50.
 Defaulting to unpruned grid for atomic number  50.
 Defaulting to unpruned grid for atomic number  50.
 Defaulting to unpruned grid for atomic number  50.
 Defaulting to unpruned grid for atomic number  50.
 ***** Axes restored to original set *****
 -------------------------------------------------------------------
 Center     Atomic                   Forces (Hartrees/Bohr)
 Number     Number              X              Y              Z
 -------------------------------------------------------------------
      1       50           0.002422377    0.000030958   -0.000028530
      2       53           0.000031464    0.000062906    0.000036927
      3       53           0.000267908    0.000389930   -0.000229554
      4       15           0.005455560   -0.006414885    0.004311539
      5       15           0.001074497    0.010370922   -0.000067087
      6       15          -0.000926737    0.005471902    0.009532920
      7       15          -0.011507879   -0.008655018   -0.009870195
      8       50           0.000583305    0.004338045    0.003611498
      9       53           0.000729313    0.000061357   -0.000955870
     10       53          -0.000101866   -0.001391411   -0.000419578
     11       15           0.010592423   -0.003727160   -0.011519117
     12       15          -0.000038716   -0.014939524   -0.005762743
     13       15           0.009079326   -0.003258507    0.003361299
     14       15          -0.020707352    0.014172870    0.001404145
     15       50          -0.003124072    0.003361659   -0.001911404
     16       53           0.001402555    0.000437165    0.000738843
     17       53           0.001489805   -0.001366945    0.000257792
     18       50           0.005467177    0.001659607    0.009650729
     19       53          -0.001077312   -0.000145274   -0.001847803
     20       53          -0.001111776   -0.000458599   -0.000293808
 -------------------------------------------------------------------
 Cartesian Forces:  Max     0.020707352 RMS     0.005889586

 GradGradGradGradGradGradGradGradGradGradGradGradGradGradGradGradGradGrad
 Berny optimization.
 Using GEDIIS/GDIIS optimizer.
 FormGI is forming the generalized inverse of G from B-inverse, IUseBI=4.
 Internal  Forces:  Max     0.008626379 RMS     0.003090387
 Search for a local minimum.
 Step number   8 out of a maximum of  120
 All quantities printed in internal units (Hartrees-Bohrs-Radians)
 Mixed Optimization -- RFO/linear search
 Update second derivatives using D2CorX and points    8    7
 DE=  6.53D-03 DEPred=-1.00D-02 R=-6.51D-01
 Trust test=-6.51D-01 RLast= 1.13D+00 DXMaxT set to 4.24D-01
 ITU= -1  0  0  1  0  0  1  0
 Use linear search instead of GDIIS.
 Energy rises -- skip Quadratic/GDIIS search.
 Quartic linear search produced a step of -0.69013.
 Iteration  1 RMS(Cart)=  0.10241117 RMS(Int)=  0.00830101
 Iteration  2 RMS(Cart)=  0.00965284 RMS(Int)=  0.00249934
 Iteration  3 RMS(Cart)=  0.00009911 RMS(Int)=  0.00249847
 Iteration  4 RMS(Cart)=  0.00000134 RMS(Int)=  0.00249847
 Iteration  5 RMS(Cart)=  0.00000002 RMS(Int)=  0.00249847
 Variable       Old X    -DE/DX   Delta X   Delta X   Delta X     New X
                                 (Linear)    (Quad)   (Total)
    R1        5.26478  -0.00005   0.01285   0.00000   0.01285   5.27763
    R2        5.26661   0.00042   0.00755   0.00000   0.00755   5.27415
    R3        5.23671  -0.00182  -0.09615   0.00000  -0.08972   5.14699
    R4        5.08425  -0.00236  -0.03270   0.00000  -0.03183   5.05242
    R5        4.57272   0.00246   0.13221   0.00000   0.12987   4.70259
    R6        4.50927  -0.00046   0.02245   0.00000   0.02261   4.53187
    R7        4.57697  -0.00292   0.11537   0.00000   0.10236   4.67933
    R8        5.02987   0.00118   0.00440   0.00000   0.00457   5.03444
    R9        4.58305   0.00404   0.10355   0.00000   0.10180   4.68484
   R10        4.47950   0.00254   0.01879   0.00000   0.01864   4.49814
   R11        5.11758   0.00117   0.03242   0.00000   0.03857   5.15616
   R12        5.29916  -0.00103  -0.03274   0.00000  -0.03274   5.26642
   R13        5.29305  -0.00008   0.00609   0.00000   0.00609   5.29914
   R14        5.03558  -0.00327   0.00554   0.00000   0.00563   5.04121
   R15        5.13488  -0.00140  -0.02106   0.00000  -0.01848   5.11640
   R16        4.75012  -0.00354  -0.07347   0.00000  -0.07263   4.67750
   R17        5.00733   0.00384   0.10578   0.00000   0.10835   5.11569
   R18        4.79254  -0.00863  -0.06329   0.00000  -0.06868   4.72386
   R19        4.95934   0.00193   0.04638   0.00000   0.04656   5.00590
   R20        4.71780  -0.00440  -0.04256   0.00000  -0.04175   4.67606
   R21        5.27625  -0.00163   0.01835   0.00000   0.01835   5.29461
   R22        5.22154   0.00191   0.04357   0.00000   0.04357   5.26511
   R23        5.30531  -0.00172   0.01022   0.00000   0.01022   5.31554
   R24        5.25805   0.00028   0.00352   0.00000   0.00352   5.26157
    A1        1.92559  -0.00097  -0.00308   0.00000  -0.00317   1.92242
    A2        1.93409   0.00231   0.01694   0.00000   0.01678   1.95086
    A3        2.08531   0.00124  -0.03215   0.00000  -0.03162   2.05369
    A4        2.03276   0.00043  -0.01943   0.00000  -0.01900   2.01376
    A5        1.99143   0.00185   0.05802   0.00000   0.05773   2.04916
    A6        1.45671  -0.00548  -0.02791   0.00000  -0.02854   1.42818
    A7        1.31980   0.00464   0.08431   0.00000   0.08167   1.40147
    A8        1.62184  -0.00084  -0.03259   0.00000  -0.03303   1.58881
    A9        1.81809   0.00327   0.09483   0.00000   0.09284   1.91092
   A10        1.34631   0.00563   0.07627   0.00000   0.07644   1.42275
   A11        2.39495   0.00161   0.18541   0.00000   0.18433   2.57928
   A12        1.45201  -0.00566   0.03098   0.00000   0.03155   1.48357
   A13        1.80915   0.00300   0.11738   0.00000   0.11519   1.92434
   A14        1.43389  -0.00674   0.02758   0.00000   0.02497   1.45886
   A15        1.62899  -0.00232  -0.01566   0.00000  -0.01655   1.61245
   A16        1.69902  -0.00779  -0.11529   0.00000  -0.11424   1.58478
   A17        2.40197  -0.00543  -0.12136   0.00000  -0.11469   2.28728
   A18        1.56763   0.00525  -0.05548   0.00000  -0.05333   1.51429
   A19        1.90127  -0.00014   0.00859   0.00000   0.00901   1.91028
   A20        2.07759  -0.00007   0.00451   0.00000   0.00496   2.08255
   A21        2.04629   0.00068  -0.00824   0.00000  -0.00771   2.03857
   A22        2.04591   0.00308   0.02452   0.00000   0.02437   2.07028
   A23        1.94437  -0.00096  -0.04716   0.00000  -0.04741   1.89696
   A24        1.40655  -0.00325   0.00635   0.00000   0.00597   1.41252
   A25        2.02277  -0.00421  -0.05085   0.00000  -0.05076   1.97201
   A26        1.68989   0.00167   0.02386   0.00000   0.02365   1.71354
   A27        1.57530  -0.00646  -0.05909   0.00000  -0.06010   1.51520
   A28        1.47729   0.00381  -0.00369   0.00000  -0.00302   1.47428
   A29        2.79813  -0.00579  -0.08207   0.00000  -0.08280   2.71533
   A30        1.57685  -0.00502  -0.04878   0.00000  -0.04802   1.52883
   A31        1.70290  -0.00029   0.00813   0.00000   0.00749   1.71039
   A32        2.04485  -0.00499  -0.07246   0.00000  -0.07276   1.97209
   A33        1.47145   0.00267  -0.00238   0.00000  -0.00333   1.46812
   A34        1.40952   0.00736   0.07980   0.00000   0.07969   1.48921
   A35        2.20144   0.00633   0.08468   0.00000   0.08785   2.28929
   A36        1.52749  -0.00191   0.02617   0.00000   0.02702   1.55451
   A37        1.38185   0.00418  -0.01496   0.00000  -0.01596   1.36589
   A38        2.10953  -0.00125  -0.04798   0.00000  -0.04788   2.06166
   A39        2.02542  -0.00172   0.03663   0.00000   0.03683   2.06225
   A40        1.93906   0.00035   0.02874   0.00000   0.02824   1.96730
   A41        2.03469  -0.00222   0.01505   0.00000   0.01637   2.05107
   A42        1.91972   0.00109  -0.01269   0.00000  -0.01269   1.90703
   A43        1.33821   0.00391   0.02355   0.00000   0.02338   1.36159
   A44        1.93734  -0.00157  -0.02919   0.00000  -0.02924   1.90809
   A45        2.06317  -0.00225   0.02285   0.00000   0.02284   2.08601
   A46        2.05973   0.00214   0.00851   0.00000   0.00819   2.06791
   A47        2.11481  -0.00346  -0.02263   0.00000  -0.02220   2.09261
   A48        1.89427   0.00132   0.00216   0.00000   0.00212   1.89639
    D1        1.46538  -0.00246  -0.04689   0.00000  -0.04693   1.41845
    D2       -3.00472   0.00109   0.05336   0.00000   0.05283  -2.95189
    D3       -2.59793  -0.00135  -0.05261   0.00000  -0.05248  -2.65040
    D4       -0.78484   0.00220   0.04764   0.00000   0.04729  -0.73756
    D5       -0.61334  -0.00194  -0.00271   0.00000  -0.00330  -0.61664
    D6        1.19975   0.00160   0.09754   0.00000   0.09646   1.29621
    D7       -1.31602   0.00297   0.00449   0.00000   0.00764  -1.30837
    D8       -0.18499  -0.00029   0.03711   0.00000   0.03385  -0.15114
    D9        2.63481   0.00089  -0.02318   0.00000  -0.02019   2.61462
   D10       -2.51734  -0.00238   0.00944   0.00000   0.00601  -2.51134
   D11        0.60819   0.00267   0.00745   0.00000   0.00956   0.61774
   D12        1.73922  -0.00059   0.04007   0.00000   0.03576   1.77497
   D13        0.69514   0.00108  -0.02902   0.00000  -0.02879   0.66636
   D14        2.40294  -0.00126  -0.21717   0.00000  -0.22854   2.17440
   D15       -0.86524   0.00164  -0.00285   0.00000   0.00193  -0.86331
   D16        0.84255  -0.00070  -0.19100   0.00000  -0.19782   0.64473
   D17       -1.73573  -0.00656  -0.07684   0.00000  -0.07678  -1.81252
   D18        2.91348   0.00049  -0.01483   0.00000  -0.01359   2.89989
   D19       -0.41101  -0.00202  -0.00191   0.00000  -0.00398  -0.41499
   D20       -2.04498   0.00503   0.06011   0.00000   0.05921  -1.98577
   D21       -0.71481  -0.00114   0.03720   0.00000   0.03640  -0.67841
   D22       -3.12529   0.00447   0.15932   0.00000   0.15918  -2.96611
   D23        3.09414  -0.00319  -0.11953   0.00000  -0.11880   2.97534
   D24        0.68366   0.00242   0.00259   0.00000   0.00397   0.68763
   D25       -1.70758  -0.00282  -0.06625   0.00000  -0.06230  -1.76987
   D26        0.18126  -0.00004  -0.04005   0.00000  -0.03748   0.14378
   D27        2.57843  -0.00221  -0.07672   0.00000  -0.07377   2.50466
   D28       -0.61371  -0.00200  -0.01419   0.00000  -0.01496  -0.62868
   D29        1.27512   0.00078   0.01200   0.00000   0.00986   1.28498
   D30       -2.61090  -0.00139  -0.02466   0.00000  -0.02644  -2.63733
   D31       -0.83202  -0.00006   0.18896   0.00000   0.19554  -0.63648
   D32        0.92612  -0.00697  -0.01884   0.00000  -0.02250   0.90362
   D33       -2.42976   0.00435   0.20979   0.00000   0.21931  -2.21045
   D34       -0.67163  -0.00257   0.00199   0.00000   0.00128  -0.67035
   D35        1.92499   0.00570  -0.01107   0.00000  -0.00998   1.91502
   D36        0.39850   0.00338  -0.00357   0.00000  -0.00144   0.39706
   D37       -2.91427  -0.00170   0.01419   0.00000   0.01292  -2.90135
   D38        1.84242  -0.00402   0.02169   0.00000   0.02146   1.86388
   D39        0.61442   0.00111   0.01590   0.00000   0.01519   0.62962
   D40       -1.46399   0.00105   0.07371   0.00000   0.07284  -1.39115
   D41        2.60137   0.00109   0.05030   0.00000   0.04931   2.65068
   D42       -1.18918  -0.00203  -0.10431   0.00000  -0.10319  -1.29238
   D43        3.01558  -0.00209  -0.04650   0.00000  -0.04554   2.97004
   D44        0.79776  -0.00205  -0.06990   0.00000  -0.06907   0.72869
   D45       -2.61299   0.00176   0.02594   0.00000   0.02531  -2.58768
   D46        2.34605   0.00147   0.09842   0.00000   0.09927   2.44533
   D47        1.31986  -0.00186  -0.03001   0.00000  -0.03052   1.28934
   D48       -0.00428  -0.00215   0.04247   0.00000   0.04344   0.03916
   D49       -0.58802   0.00078   0.02033   0.00000   0.02013  -0.56789
   D50       -1.91217   0.00050   0.09281   0.00000   0.09409  -1.81807
   D51        0.61983   0.00180   0.05777   0.00000   0.05790   0.67772
   D52        2.65688  -0.00296  -0.01614   0.00000  -0.01634   2.64054
   D53        2.82645   0.00129   0.02222   0.00000   0.02215   2.84861
   D54       -1.41968  -0.00348  -0.05170   0.00000  -0.05208  -1.47176
   D55       -1.43805   0.00343   0.05032   0.00000   0.05005  -1.38799
   D56        0.59901  -0.00133  -0.02359   0.00000  -0.02418   0.57482
   D57       -1.09730   0.00201   0.00876   0.00000   0.01073  -1.08658
   D58        0.29952   0.00338   0.09414   0.00000   0.09135   0.39087
   D59        0.60816   0.00040   0.00784   0.00000   0.00760   0.61575
   D60        2.00498   0.00178   0.09322   0.00000   0.08822   2.09320
   D61        1.43239  -0.00411  -0.05322   0.00000  -0.05280   1.37959
   D62       -2.83983  -0.00046  -0.03525   0.00000  -0.03494  -2.87477
   D63       -0.63511  -0.00201  -0.04051   0.00000  -0.04014  -0.67525
   D64       -0.59445   0.00091   0.00560   0.00000   0.00569  -0.58876
   D65        1.41651   0.00456   0.02357   0.00000   0.02355   1.44006
   D66       -2.66195   0.00300   0.01831   0.00000   0.01835  -2.64360
   D67        2.85934   0.00494   0.05351   0.00000   0.05500   2.91434
   D68        0.63875  -0.00072  -0.01887   0.00000  -0.01851   0.62023
   D69       -0.61492  -0.00067  -0.01578   0.00000  -0.01596  -0.63087
   D70       -2.83552  -0.00633  -0.08815   0.00000  -0.08946  -2.92498
   D71        1.89591   0.00129  -0.07373   0.00000  -0.07513   1.82078
   D72        0.02967   0.00137  -0.05161   0.00000  -0.05278  -0.02311
   D73       -2.37809   0.00076  -0.03557   0.00000  -0.03670  -2.41479
   D74        0.58849  -0.00019  -0.00758   0.00000  -0.00671   0.58178
   D75       -1.27775  -0.00011   0.01453   0.00000   0.01565  -1.26210
   D76        2.59767  -0.00072   0.03058   0.00000   0.03172   2.62940
   D77       -0.29433  -0.00424  -0.08728   0.00000  -0.08461  -0.37894
   D78        1.04372   0.00218   0.02665   0.00000   0.02531   1.06903
   D79       -1.96292  -0.00552  -0.09909   0.00000  -0.09526  -2.05817
   D80       -0.62487   0.00091   0.01484   0.00000   0.01466  -0.61020
         Item               Value     Threshold  Converged?
 Maximum Force            0.008626     0.000450     NO 
 RMS     Force            0.003090     0.000300     NO 
 Maximum Displacement     0.526188     0.001800     NO 
 RMS     Displacement     0.106504     0.001200     NO 
 Predicted change in Energy=-1.197674D-03
 GradGradGradGradGradGradGradGradGradGradGradGradGradGradGradGradGradGrad

                          Input orientation:                          
 ---------------------------------------------------------------------
 Center     Atomic      Atomic             Coordinates (Angstroms)
 Number     Number       Type             X           Y           Z
 ---------------------------------------------------------------------
      1         50           0        0.616465    0.918748   -3.766799
      2         53           0       -1.221480    1.079681   -5.863412
      3         53           0        3.167070    1.603307   -4.669716
      4         15           0       -0.243414    2.269285   -1.563386
      5         15           0        0.418443   -1.161662   -2.099178
      6         15           0       -1.615468   -1.447539    0.614796
      7         15           0       -1.515356    0.149421   -1.278796
      8         50           0       -0.068693   -0.369552    3.966692
      9         53           0       -2.584424   -0.858738    5.061425
     10         53           0        1.908458   -0.988726    5.856386
     11         15           0        1.912628    2.052751   -0.535869
     12         15           0        0.282816    1.761653    2.401130
     13         15           0        0.520815   -1.636243    1.647544
     14         15           0        1.968899    0.328173    1.238786
     15         50           0       -0.978781   -3.284421   -1.299707
     16         53           0       -3.191991   -4.062148   -2.831648
     17         53           0        0.422805   -5.552805   -0.491774
     18         50           0        1.578346    3.865792    1.446440
     19         53           0        4.084063    4.512104    2.549095
     20         53           0        0.197907    6.227386    0.927203
 ---------------------------------------------------------------------
                    Distance matrix (angstroms):
                    1          2          3          4          5
     1  Sn   0.000000
     2  I    2.792799   0.000000
     3  I    2.790962   4.578042   0.000000
     4  P    2.723669   4.567493   4.660925   0.000000
     5  P    2.673625   4.677864   4.669868   3.535042   0.000000
     6  P    5.457033   6.964858   7.752832   4.521260   3.403554
     7  P    3.365513   4.687264   5.961312   2.488504   2.476195
     8  Sn   7.869945  10.003006   9.431324   6.129906   6.136735
     9  I    9.557336  11.178870  11.568771   7.691096   7.770663
    10  I    9.895119  12.305628  10.913367   8.384402   8.095743
    11  P    3.661271   6.257172   4.343307   2.398165   3.874141
    12  P    6.234193   8.427968   7.638120   4.031376   5.368141
    13  P    5.987673   8.174735   7.576617   5.113440   3.778047
    14  P    5.218594   7.822051   6.162140   4.063792   3.970582
    15  Sn   5.128156   6.319153   7.241197   5.608382   2.664113
    16  I    6.339414   6.285930   8.712838   7.098566   4.688770
    17  I    7.255638   8.691837   8.729040   7.923213   4.676100
    18  Sn   6.065323   8.308753   6.711948   3.863508   6.260357
    19  I    8.051519  10.521434   7.836658   6.377287   8.199685
    20  I    7.098625   8.638633   7.843694   4.697271   7.987844
                    6          7          8          9         10
     6  P    0.000000
     7  P    2.479112   0.000000
     8  Sn   3.845747   5.466014   0.000000
     9  I    4.588907   6.508279   2.786870   0.000000
    10  I    6.332680   7.995543   2.804185   4.564521   0.000000
    11  P    5.101326   3.990699   5.483269   7.747899   7.078950
    12  P    4.134415   4.401656   2.667691   4.707938   4.705963
    13  P    2.380312   3.987237   2.707484   4.679915   4.478748
    14  P    4.048482   4.302349   3.475640   6.062514   4.802095
    15  Sn   2.728521   3.475575   6.087666   6.994714   8.050841
    16  I    4.604300   4.791635   8.343121   8.539998  10.532922
    17  I    4.715110   6.073817   6.854604   7.868654   7.958463
    18  Sn   6.254884   5.550615   5.196398   7.260713   6.566807
    19  I    8.470155   8.064692   6.563957   8.923366   6.777209
    20  I    7.892428   6.689049   7.268367   8.662927   8.904780
                   11         12         13         14         15
    11  P    0.000000
    12  P    3.371497   0.000000
    13  P    4.507007   3.488586   0.000000
    14  P    2.475224   2.499757   2.474462   0.000000
    15  Sn   6.117933   6.383626   3.694803   5.308823   0.000000
    16  I    8.289736   8.565799   6.303420   7.904311   2.801785
    17  I    7.750226   7.867007   4.463827   6.322274   2.786174
    18  Sn   2.707104   2.649007   5.606354   3.565165   8.075009
    19  I    4.503393   4.694290   7.163219   4.867865  10.061385
    20  I    4.744305   4.703450   7.903153   6.167188   9.839624
                   16         17         18         19         20
    16  I    0.000000
    17  I    4.556733   0.000000
    18  Sn  10.193645   9.685140   0.000000
    19  I   12.466401  11.133467   2.812860   0.000000
    20  I   11.467122  11.867476   2.784304   4.546970   0.000000
 Stoichiometry    I8P8Sn4
 Framework group  C1[X(I8P8Sn4)]
 Deg. of freedom    54
 Full point group                 C1      NOp   1
 Largest Abelian subgroup         C1      NOp   1
 Largest concise Abelian subgroup C1      NOp   1
                         Standard orientation:                         
 ---------------------------------------------------------------------
 Center     Atomic      Atomic             Coordinates (Angstroms)
 Number     Number       Type             X           Y           Z
 ---------------------------------------------------------------------
      1         50           0        2.649125   -2.860885   -0.210822
      2         53           0        4.727044   -3.711261    1.450152
      3         53           0        2.340395   -4.630469   -2.346877
      4         15           0        0.381418   -2.327388    1.200298
      5         15           0        2.476238   -0.246578   -0.743534
      6         15           0        0.982129    2.153523    1.151548
      7         15           0        1.621011   -0.203246    1.579880
      8         50           0       -2.691154    2.898163    0.289994
      9         53           0       -2.650208    4.624708    2.477231
     10         53           0       -4.393892    3.931731   -1.683803
     11         15           0       -0.891492   -2.159870   -0.825246
     12         15           0       -2.667563    0.263070    0.705089
     13         15           0       -0.304722    2.308735   -0.844901
     14         15           0       -1.407417    0.178411   -1.452143
     15         50           0        3.336727    2.220942   -0.225459
     16         53           0        5.562162    2.518947    1.450438
     17         53           0        3.536462    4.016239   -2.346728
     18         50           0       -3.366852   -2.254064    0.266603
     19         53           0       -5.253706   -2.790395   -1.749411
     20         53           0       -3.853848   -3.953985    2.417289
 ---------------------------------------------------------------------
 Rotational constants (GHZ):      0.0217222      0.0185450      0.0121926
 Standard basis: SDD (6D, 10F)
 There are   264 symmetry adapted cartesian basis functions of A   symmetry.
 There are   264 symmetry adapted basis functions of A   symmetry.
   264 basis functions,   504 primitive gaussians,   264 cartesian basis functions
    96 alpha electrons       96 beta electrons
       nuclear repulsion energy      2001.0151652158 Hartrees.
 NAtoms=   20 NActive=   20 NUniq=   20 SFac= 1.00D+00 NAtFMM=   60 NAOKFM=F Big=F
 Integral buffers will be    131072 words long.
 Raffenetti 2 integral format.
 Two-electron integral symmetry is turned on.
 One-electron integrals computed using PRISM.
   1 Symmetry operations used in ECPInt.
 ECPInt:  NShTT=    9316 NPrTT=   35212 LenC2=    8296 LenP2D=   20798.
 LDataN:  DoStor=T MaxTD1= 5 Len=  102
 NBasis=   264 RedAO= T EigKep=  1.15D-02  NBF=   264
 NBsUse=   264 1.00D-06 EigRej= -1.00D+00 NBFU=   264
 Defaulting to unpruned grid for atomic number  50.
 Defaulting to unpruned grid for atomic number  53.
 Defaulting to unpruned grid for atomic number  53.
 Defaulting to unpruned grid for atomic number  53.
 Defaulting to unpruned grid for atomic number  50.
 Defaulting to unpruned grid for atomic number  50.
 Lowest energy guess from the checkpoint file:  "\\nas.ads.mwn.de\tuch\ac5\AK_Nilges\Markus\Gaussian\SnI2+P\SnI2_P4\SNI2_P4DIMEROPEN3SATURATED2.chk"
 B after Tr=     0.000000    0.000000    0.000000
         Rot=    0.999996   -0.000441    0.000508   -0.002756 Ang=  -0.33 deg.
 B after Tr=     0.000000    0.000000    0.000000
         Rot=    0.999989    0.001144   -0.000553    0.004536 Ang=   0.54 deg.
 Requested convergence on RMS density matrix=1.00D-08 within 128 cycles.
 Requested convergence on MAX density matrix=1.00D-06.
 Requested convergence on             energy=1.00D-06.
 No special actions if energy rises.
 Defaulting to unpruned grid for atomic number  50.
 Defaulting to unpruned grid for atomic number  50.
 Defaulting to unpruned grid for atomic number  50.
 Defaulting to unpruned grid for atomic number  50.
 Defaulting to unpruned grid for atomic number  50.
 Defaulting to unpruned grid for atomic number  50.
 Defaulting to unpruned grid for atomic number  50.
 Defaulting to unpruned grid for atomic number  50.
 EnCoef did     2 forward-backward iterations
 SCF Done:  E(RPBE-PBE) =  -2834.73994299     A.U. after   13 cycles
            NFock= 13  Conv=0.76D-08     -V/T= 2.0296
   1 Symmetry operations used in ECPInt.
 ECPInt:  NShTT=    9316 NPrTT=   35212 LenC2=    8296 LenP2D=   20798.
 LDataN:  DoStor=T MaxTD1= 6 Len=  172
 Calling FoFJK, ICntrl=      2527 FMM=F ISym2X=0 I1Cent= 0 IOpClX= 0 NMat=1 NMatS=1 NMatT=0.
 Defaulting to unpruned grid for atomic number  50.
 Defaulting to unpruned grid for atomic number  50.
 Defaulting to unpruned grid for atomic number  50.
 Defaulting to unpruned grid for atomic number  50.
 Defaulting to unpruned grid for atomic number  50.
 Defaulting to unpruned grid for atomic number  50.
 Defaulting to unpruned grid for atomic number  50.
 Defaulting to unpruned grid for atomic number  50.
 ***** Axes restored to original set *****
 -------------------------------------------------------------------
 Center     Atomic                   Forces (Hartrees/Bohr)
 Number     Number              X              Y              Z
 -------------------------------------------------------------------
      1       50          -0.000426168   -0.002046566   -0.001814389
      2       53           0.000353669    0.000619941    0.000232326
      3       53          -0.000302502   -0.000336035    0.000129483
      4       15           0.000674910   -0.004038308    0.003523959
      5       15          -0.003846536    0.010694879    0.005250240
      6       15          -0.001781624    0.002438933    0.003509824
      7       15           0.008496595   -0.007959567   -0.003259988
      8       50           0.002921502    0.003334990    0.002444199
      9       53          -0.000611317    0.000290882   -0.000096861
     10       53          -0.001112839   -0.000377021   -0.000968444
     11       15           0.001291379   -0.002776520   -0.006312501
     12       15           0.001328579   -0.010932086   -0.007061124
     13       15           0.002507028    0.000036052   -0.003460337
     14       15          -0.009571209    0.010406864    0.006415503
     15       50          -0.002765929    0.002257643   -0.003044583
     16       53           0.001109574    0.000371452    0.001540972
     17       53           0.000283748    0.000946650   -0.000160230
     18       50           0.004412272   -0.002003191    0.005118583
     19       53          -0.002131556   -0.000425817   -0.001808800
     20       53          -0.000829573   -0.000503174   -0.000177832
 -------------------------------------------------------------------
 Cartesian Forces:  Max     0.010932086 RMS     0.003990626

 GradGradGradGradGradGradGradGradGradGradGradGradGradGradGradGradGradGrad
 Berny optimization.
 Using GEDIIS/GDIIS optimizer.
 FormGI is forming the generalized inverse of G from B-inverse, IUseBI=4.
 Internal  Forces:  Max     0.006173649 RMS     0.001849273
 Search for a local minimum.
 Step number   9 out of a maximum of  120
 All quantities printed in internal units (Hartrees-Bohrs-Radians)
 Mixed Optimization -- RFO/linear search
 Update second derivatives using D2CorX and points    7    9
 ITU=  0 -1  0  0  1  0  0  1  0
 Use linear search instead of GDIIS.
     Eigenvalues ---   -0.02014   0.00306   0.00596   0.00820   0.00858
     Eigenvalues ---    0.00982   0.01003   0.01207   0.01317   0.01401
     Eigenvalues ---    0.01502   0.02041   0.02266   0.02386   0.02429
     Eigenvalues ---    0.02515   0.02524   0.02907   0.02998   0.03205
     Eigenvalues ---    0.03373   0.03928   0.04336   0.04430   0.04762
     Eigenvalues ---    0.04860   0.05040   0.05209   0.06934   0.07082
     Eigenvalues ---    0.07699   0.08104   0.08334   0.08347   0.08563
     Eigenvalues ---    0.08858   0.08869   0.09080   0.09236   0.09505
     Eigenvalues ---    0.09971   0.10648   0.10932   0.11667   0.12117
     Eigenvalues ---    0.13593   0.14437   0.15424   0.15897   0.16454
     Eigenvalues ---    0.16674   0.18394   0.20164   0.22128
 RFO step:  Lambda=-3.15989239D-02 EMin=-2.01365484D-02
 Quartic linear search produced a step of  0.01700.
 Maximum step size (   0.424) exceeded in Quadratic search.
    -- Step size scaled by   0.617
 Iteration  1 RMS(Cart)=  0.10293051 RMS(Int)=  0.00304637
 Iteration  2 RMS(Cart)=  0.00278619 RMS(Int)=  0.00101615
 Iteration  3 RMS(Cart)=  0.00000715 RMS(Int)=  0.00101613
 Iteration  4 RMS(Cart)=  0.00000001 RMS(Int)=  0.00101613
 Variable       Old X    -DE/DX   Delta X   Delta X   Delta X     New X
                                 (Linear)    (Quad)   (Total)
    R1        5.27763  -0.00037  -0.00010  -0.01688  -0.01698   5.26064
    R2        5.27415  -0.00040  -0.00006  -0.02203  -0.02209   5.25207
    R3        5.14699  -0.00191   0.00084  -0.06043  -0.05862   5.08837
    R4        5.05242  -0.00259   0.00026  -0.07853  -0.07809   4.97433
    R5        4.70259  -0.00290  -0.00105  -0.06430  -0.06536   4.63723
    R6        4.53187  -0.00298  -0.00017  -0.08211  -0.08192   4.44995
    R7        4.67933  -0.00617  -0.00110  -0.12482  -0.12774   4.55159
    R8        5.03444  -0.00055  -0.00003  -0.02752  -0.02813   5.00631
    R9        4.68484  -0.00138  -0.00082  -0.07191  -0.07249   4.61235
   R10        4.49814  -0.00093  -0.00015  -0.05066  -0.05117   4.44697
   R11        5.15616  -0.00289  -0.00014  -0.04877  -0.04760   5.10856
   R12        5.26642   0.00046   0.00025   0.00724   0.00749   5.27391
   R13        5.29914  -0.00135  -0.00005  -0.04563  -0.04568   5.25346
   R14        5.04121  -0.00340  -0.00004  -0.08274  -0.08247   4.95873
   R15        5.11640  -0.00130   0.00020  -0.04724  -0.04644   5.06996
   R16        4.67750  -0.00158   0.00058  -0.05897  -0.05868   4.61882
   R17        5.11569  -0.00176  -0.00076  -0.02889  -0.02889   5.08680
   R18        4.72386  -0.00600   0.00039  -0.11414  -0.11447   4.60938
   R19        5.00590  -0.00086  -0.00035  -0.02362  -0.02439   4.98150
   R20        4.67606  -0.00225   0.00034  -0.04102  -0.04153   4.63452
   R21        5.29461  -0.00182  -0.00014  -0.04805  -0.04819   5.24642
   R22        5.26511  -0.00068  -0.00033  -0.02226  -0.02259   5.24252
   R23        5.31554  -0.00271  -0.00008  -0.07351  -0.07359   5.24195
   R24        5.26157   0.00002  -0.00003   0.00401   0.00399   5.26556
    A1        1.92242  -0.00075   0.00002  -0.00308  -0.00338   1.91904
    A2        1.95086   0.00111  -0.00013   0.01900   0.02037   1.97124
    A3        2.05369   0.00200   0.00025   0.06073   0.06082   2.11451
    A4        2.01376   0.00059   0.00016   0.00058  -0.00053   2.01323
    A5        2.04916   0.00011  -0.00045  -0.02508  -0.02566   2.02350
    A6        1.42818  -0.00338   0.00020  -0.06188  -0.06267   1.36551
    A7        1.40147   0.00213  -0.00069   0.03553   0.03480   1.43627
    A8        1.58881   0.00025   0.00024  -0.03749  -0.03811   1.55071
    A9        1.91092  -0.00002  -0.00076  -0.01458  -0.01444   1.89649
   A10        1.42275   0.00287  -0.00058   0.05011   0.05085   1.47359
   A11        2.57928  -0.00206  -0.00143  -0.05820  -0.05983   2.51945
   A12        1.48357  -0.00342  -0.00023  -0.04867  -0.04828   1.43529
   A13        1.92434  -0.00050  -0.00093  -0.01984  -0.02372   1.90062
   A14        1.45886  -0.00375  -0.00026  -0.05321  -0.05322   1.40564
   A15        1.61245  -0.00010   0.00010  -0.04538  -0.04595   1.56650
   A16        1.58478  -0.00289   0.00090  -0.05912  -0.05912   1.52566
   A17        2.28728  -0.00003   0.00104   0.00725   0.00891   2.29618
   A18        1.51429   0.00352   0.00046   0.04602   0.04645   1.56075
   A19        1.91028  -0.00027  -0.00006   0.00931   0.00935   1.91963
   A20        2.08255  -0.00061  -0.00003  -0.05202  -0.05208   2.03047
   A21        2.03857   0.00025   0.00007   0.00259   0.00047   2.03905
   A22        2.07028   0.00202  -0.00019   0.06599   0.06573   2.13601
   A23        1.89696   0.00085   0.00036   0.01044   0.01209   1.90905
   A24        1.41252  -0.00254  -0.00006  -0.04415  -0.04491   1.36761
   A25        1.97201  -0.00100   0.00039  -0.01340  -0.01799   1.95403
   A26        1.71354  -0.00046  -0.00019  -0.07466  -0.07542   1.63812
   A27        1.51520  -0.00371   0.00043  -0.06479  -0.06467   1.45052
   A28        1.47428   0.00238   0.00004   0.03160   0.03185   1.50613
   A29        2.71533  -0.00279   0.00061  -0.07721  -0.07642   2.63891
   A30        1.52883  -0.00308   0.00039  -0.05581  -0.05598   1.47285
   A31        1.71039  -0.00098  -0.00007  -0.08647  -0.08746   1.62293
   A32        1.97209  -0.00113   0.00055  -0.01776  -0.01858   1.95351
   A33        1.46812   0.00129   0.00000   0.01156   0.01101   1.47913
   A34        1.48921   0.00339  -0.00061   0.04614   0.04521   1.53442
   A35        2.28929   0.00072  -0.00059  -0.01001  -0.01132   2.27797
   A36        1.55451  -0.00210  -0.00019  -0.04346  -0.04409   1.51042
   A37        1.36589   0.00228   0.00010   0.01769   0.01627   1.38216
   A38        2.06166   0.00076   0.00037   0.04301   0.04310   2.10476
   A39        2.06225  -0.00188  -0.00028  -0.05165  -0.05117   2.01108
   A40        1.96730  -0.00011  -0.00023  -0.00487  -0.00564   1.96166
   A41        2.05107  -0.00182  -0.00009  -0.03634  -0.03624   2.01482
   A42        1.90703   0.00084   0.00010   0.02486   0.02500   1.93203
   A43        1.36159   0.00209  -0.00018   0.01909   0.01743   1.37902
   A44        1.90809  -0.00023   0.00022  -0.01097  -0.01123   1.89686
   A45        2.08601  -0.00202  -0.00017  -0.03270  -0.03353   2.05248
   A46        2.06791   0.00160  -0.00007   0.06372   0.06321   2.13112
   A47        2.09261  -0.00239   0.00018  -0.07556  -0.07450   2.01811
   A48        1.89639   0.00097  -0.00002   0.03018   0.03053   1.92693
    D1        1.41845   0.00039   0.00036   0.02431   0.02455   1.44300
    D2       -2.95189   0.00024  -0.00042   0.01458   0.01421  -2.93768
    D3       -2.65040   0.00084   0.00040   0.03746   0.03782  -2.61258
    D4       -0.73756   0.00069  -0.00037   0.02773   0.02748  -0.71007
    D5       -0.61664  -0.00054   0.00001  -0.01869  -0.01828  -0.63492
    D6        1.29621  -0.00069  -0.00076  -0.02841  -0.02862   1.26759
    D7       -1.30837   0.00137   0.00002   0.03430   0.03685  -1.27152
    D8       -0.15114   0.00123  -0.00034   0.07401   0.07262  -0.07853
    D9        2.61462  -0.00004   0.00023  -0.00552  -0.00302   2.61160
   D10       -2.51134  -0.00018  -0.00013   0.03419   0.03275  -2.47858
   D11        0.61774   0.00100  -0.00002   0.02697   0.02782   0.64557
   D12        1.77497   0.00085  -0.00038   0.06668   0.06359   1.83856
   D13        0.66636   0.00082   0.00023   0.02185   0.02195   0.68831
   D14        2.17440   0.00297   0.00146   0.03107   0.03119   2.20559
   D15       -0.86331  -0.00022   0.00010   0.04667   0.04798  -0.81533
   D16        0.64473   0.00193   0.00134   0.05590   0.05722   0.70195
   D17       -1.81252  -0.00410   0.00059  -0.09474  -0.09234  -1.90485
   D18        2.89989   0.00030   0.00013   0.00985   0.01030   2.91019
   D19       -0.41499  -0.00174  -0.00002  -0.06973  -0.06799  -0.48298
   D20       -1.98577   0.00266  -0.00047   0.03486   0.03465  -1.95112
   D21       -0.67841  -0.00091  -0.00030  -0.02433  -0.02521  -0.70362
   D22       -2.96611  -0.00095  -0.00122  -0.03389  -0.03524  -3.00136
   D23        2.97534   0.00106   0.00092   0.03978   0.04104   3.01638
   D24        0.68763   0.00102   0.00000   0.03022   0.03101   0.71864
   D25       -1.76987  -0.00235   0.00057  -0.08533  -0.08451  -1.85438
   D26        0.14378  -0.00137   0.00035  -0.08341  -0.08288   0.06090
   D27        2.50466  -0.00137   0.00064  -0.05174  -0.05109   2.45357
   D28       -0.62868  -0.00090   0.00010  -0.02168  -0.02124  -0.64991
   D29        1.28498   0.00008  -0.00013  -0.01977  -0.01960   1.26537
   D30       -2.63733   0.00008   0.00016   0.01190   0.01218  -2.62515
   D31       -0.63648  -0.00211  -0.00133  -0.06077  -0.06102  -0.69750
   D32        0.90362  -0.00288   0.00008  -0.09974  -0.09961   0.80402
   D33       -2.21045  -0.00067  -0.00144   0.00528   0.00386  -2.20660
   D34       -0.67035  -0.00144  -0.00003  -0.03370  -0.03472  -0.70507
   D35        1.91502   0.00303   0.00010   0.05395   0.05257   1.96759
   D36        0.39706   0.00216   0.00006   0.07951   0.07762   0.47468
   D37       -2.90135  -0.00100  -0.00013  -0.01948  -0.01960  -2.92096
   D38        1.86388  -0.00188  -0.00017   0.00608   0.00544   1.86932
   D39        0.62962   0.00024  -0.00013   0.01473   0.01368   0.64329
   D40       -1.39115  -0.00142  -0.00058  -0.03850  -0.03899  -1.43014
   D41        2.65068  -0.00083  -0.00040  -0.03583  -0.03633   2.61436
   D42       -1.29238   0.00074   0.00082   0.03012   0.02956  -1.26281
   D43        2.97004  -0.00091   0.00037  -0.02311  -0.02310   2.94694
   D44        0.72869  -0.00033   0.00055  -0.02043  -0.02044   0.70825
   D45       -2.58768   0.00028  -0.00021  -0.01047  -0.01309  -2.60076
   D46        2.44533   0.00024  -0.00074  -0.00638  -0.00673   2.43860
   D47        1.28934  -0.00125   0.00022  -0.04801  -0.04971   1.23963
   D48        0.03916  -0.00129  -0.00031  -0.04392  -0.04335  -0.00419
   D49       -0.56789  -0.00088  -0.00016  -0.03649  -0.03723  -0.60512
   D50       -1.81807  -0.00092  -0.00069  -0.03240  -0.03086  -1.84894
   D51        0.67772  -0.00051  -0.00044  -0.03941  -0.03945   0.63827
   D52        2.64054  -0.00146   0.00012  -0.05149  -0.05167   2.58886
   D53        2.84861   0.00002  -0.00017  -0.01607  -0.01594   2.83267
   D54       -1.47176  -0.00093   0.00039  -0.02815  -0.02817  -1.49993
   D55       -1.38799   0.00140  -0.00039   0.04036   0.04023  -1.34777
   D56        0.57482   0.00045   0.00017   0.02829   0.02800   0.60282
   D57       -1.08658   0.00333  -0.00003   0.15455   0.15480  -0.93178
   D58        0.39087   0.00340  -0.00077   0.13889   0.13739   0.52826
   D59        0.61575   0.00127  -0.00006   0.04620   0.04760   0.66335
   D60        2.09320   0.00135  -0.00080   0.03054   0.03019   2.12339
   D61        1.37959  -0.00185   0.00041  -0.05256  -0.04924   1.33035
   D62       -2.87477   0.00046   0.00027   0.02126   0.02310  -2.85168
   D63       -0.67525  -0.00009   0.00032   0.02619   0.02798  -0.64727
   D64       -0.58876  -0.00035  -0.00004  -0.03043  -0.02999  -0.61875
   D65        1.44006   0.00196  -0.00018   0.04338   0.04234   1.48241
   D66       -2.64360   0.00141  -0.00014   0.04831   0.04722  -2.59638
   D67        2.91434   0.00155  -0.00038   0.02694   0.02550   2.93984
   D68        0.62023   0.00089   0.00015   0.03599   0.03660   0.65684
   D69       -0.63087  -0.00113   0.00012  -0.04610  -0.04713  -0.67800
   D70       -2.92498  -0.00180   0.00065  -0.03704  -0.03603  -2.96101
   D71        1.82078   0.00199   0.00054   0.04849   0.04961   1.87039
   D72       -0.02311   0.00131   0.00037   0.05574   0.05617   0.03306
   D73       -2.41479   0.00064   0.00025   0.01659   0.01759  -2.39720
   D74        0.58178   0.00091   0.00007   0.03675   0.03669   0.61847
   D75       -1.26210   0.00023  -0.00009   0.04400   0.04324  -1.21886
   D76        2.62940  -0.00044  -0.00021   0.00485   0.00466   2.63406
   D77       -0.37894  -0.00368   0.00071  -0.14418  -0.14351  -0.52244
   D78        1.06903  -0.00110  -0.00023  -0.11976  -0.12043   0.94860
   D79       -2.05817  -0.00322   0.00082  -0.05594  -0.05447  -2.11265
   D80       -0.61020  -0.00064  -0.00012  -0.03152  -0.03140  -0.64161
         Item               Value     Threshold  Converged?
 Maximum Force            0.006174     0.000450     NO 
 RMS     Force            0.001849     0.000300     NO 
 Maximum Displacement     0.470256     0.001800     NO 
 RMS     Displacement     0.103870     0.001200     NO 
 Predicted change in Energy=-1.619084D-02
 GradGradGradGradGradGradGradGradGradGradGradGradGradGradGradGradGradGrad

                          Input orientation:                          
 ---------------------------------------------------------------------
 Center     Atomic      Atomic             Coordinates (Angstroms)
 Number     Number       Type             X           Y           Z
 ---------------------------------------------------------------------
      1         50           0        0.606665    0.944553   -3.729576
      2         53           0       -1.211701    1.156806   -5.826743
      3         53           0        3.159855    1.588016   -4.619262
      4         15           0       -0.198859    2.234099   -1.507288
      5         15           0        0.455879   -1.025855   -1.990679
      6         15           0       -1.577336   -1.376377    0.726601
      7         15           0       -1.469238    0.162773   -1.164590
      8         50           0       -0.058185   -0.404146    3.911046
      9         53           0       -2.626776   -0.851327    4.906593
     10         53           0        1.833908   -1.019331    5.852694
     11         15           0        1.961975    1.948926   -0.615877
     12         15           0        0.218211    1.627129    2.273013
     13         15           0        0.584207   -1.640899    1.618500
     14         15           0        1.989509    0.327702    1.213017
     15         50           0       -0.968184   -3.129511   -1.238969
     16         53           0       -3.203313   -3.913399   -2.687236
     17         53           0        0.512490   -5.338513   -0.448897
     18         50           0        1.567402    3.709169    1.382057
     19         53           0        4.032012    4.428116    2.432507
     20         53           0        0.050585    5.978538    0.822301
 ---------------------------------------------------------------------
                    Distance matrix (angstroms):
                    1          2          3          4          5
     1  Sn   0.000000
     2  I    2.783813   0.000000
     3  I    2.779274   4.555706   0.000000
     4  P    2.692650   4.565534   4.624150   0.000000
     5  P    2.632300   4.718073   4.588383   3.360008   0.000000
     6  P    5.478512   7.035412   7.733489   4.463855   3.411809
     7  P    3.391122   4.773898   5.949335   2.453915   2.408596
     8  Sn   7.787176   9.929335   9.332236   6.028140   5.956605
     9  I    9.394878  11.010882  11.409531   7.520140   7.556824
    10  I    9.858137  12.264606  10.872822   8.299776   7.963511
    11  P    3.541293   6.152463   4.194313   2.354813   3.606623
    12  P    6.053749   8.238440   7.493881   3.851368   5.027314
    13  P    5.940284   8.153777   7.481278   5.039777   3.663458
    14  P    5.169331   7.777748   6.080590   3.977859   3.801027
    15  Sn   5.028048   6.283270   7.121949   5.425143   2.649225
    16  I    6.261159   6.287289   8.630655   6.943397   4.713045
    17  I    7.088627   8.607161   8.507484   7.679236   4.580318
    18  Sn   5.890239   8.136631   6.561328   3.693755   5.918724
    19  I    7.863808  10.315677   7.652076   6.183524   7.880298
    20  I    6.809538   8.309768   7.652114   4.417016   7.559010
                    6          7          8          9         10
     6  P    0.000000
     7  P    2.440752   0.000000
     8  Sn   3.659745   5.298541   0.000000
     9  I    4.341582   6.263190   2.790832   0.000000
    10  I    6.167730   7.845407   2.780013   4.563008   0.000000
    11  P    5.038513   3.907001   5.487351   7.706863   7.118241
    12  P    3.825758   4.099870   2.624047   4.601352   4.735858
    13  P    2.353236   3.900699   2.682907   4.663195   4.458307
    14  P    3.982821   4.200375   3.465258   6.028491   4.833768
    15  Sn   2.703333   3.331024   5.897318   6.760842   7.911780
    16  I    4.553523   4.684084   8.108268   8.208223  10.328584
    17  I    4.631165   5.890976   6.609292   7.659706   7.753162
    18  Sn   6.015129   5.318226   5.094868   7.128226   6.512782
    19  I    8.250275   7.835561   6.501273   8.850598   6.797354
    20  I    7.533529   6.330934   7.091602   8.396235   8.800867
                   11         12         13         14         15
    11  P    0.000000
    12  P    3.389683   0.000000
    13  P    4.447194   3.352961   0.000000
    14  P    2.444172   2.439181   2.452484   0.000000
    15  Sn   5.896152   6.030520   3.576453   5.168414   0.000000
    16  I    8.083168   8.185863   6.168381   7.756566   2.776285
    17  I    7.432069   7.484354   4.236935   6.086832   2.774220
    18  Sn   2.691818   2.636098   5.444796   3.411901   7.750260
    19  I    4.441179   4.734559   7.027297   4.740503   9.777496
    20  I    4.686100   4.589926   7.679486   5.986989   9.393789
                   16         17         18         19         20
    16  I    0.000000
    17  I    4.565995   0.000000
    18  Sn   9.870280   9.291167   0.000000
    19  I   12.171383  10.773883   2.773920   0.000000
    20  I   10.988864  11.397584   2.786413   4.565997   0.000000
 Stoichiometry    I8P8Sn4
 Framework group  C1[X(I8P8Sn4)]
 Deg. of freedom    54
 Full point group                 C1      NOp   1
 Largest Abelian subgroup         C1      NOp   1
 Largest concise Abelian subgroup C1      NOp   1
                         Standard orientation:                         
 ---------------------------------------------------------------------
 Center     Atomic      Atomic             Coordinates (Angstroms)
 Number     Number       Type             X           Y           Z
 ---------------------------------------------------------------------
      1         50           0        2.991325   -2.440591   -0.202848
      2         53           0        5.159435   -3.009216    1.448086
      3         53           0        2.934734   -4.216958   -2.339594
      4         15           0        0.677374   -2.192338    1.151539
      5         15           0        2.312083    0.042633   -0.751690
      6         15           0        0.519486    2.268546    1.111736
      7         15           0        1.521867    0.081504    1.523257
      8         50           0       -3.032247    2.473532    0.253303
      9         53           0       -3.147118    4.143598    2.486335
     10         53           0       -4.912288    3.275727   -1.630948
     11         15           0       -0.474652   -2.241958   -0.901633
     12         15           0       -2.495401   -0.053074    0.715559
     13         15           0       -0.641716    2.201979   -0.933967
     14         15           0       -1.418442   -0.060949   -1.472979
     15         50           0        2.844054    2.585218   -0.231438
     16         53           0        4.948083    3.274518    1.443581
     17         53           0        2.734033    4.287787   -2.419006
     18         50           0       -2.878862   -2.619024    0.248793
     19         53           0       -4.656798   -3.516632   -1.681978
     20         53           0       -2.988809   -4.251125    2.504508
 ---------------------------------------------------------------------
 Rotational constants (GHZ):      0.0222512      0.0195047      0.0128030
 Standard basis: SDD (6D, 10F)
 There are   264 symmetry adapted cartesian basis functions of A   symmetry.
 There are   264 symmetry adapted basis functions of A   symmetry.
   264 basis functions,   504 primitive gaussians,   264 cartesian basis functions
    96 alpha electrons       96 beta electrons
       nuclear repulsion energy      2046.4258728125 Hartrees.
 NAtoms=   20 NActive=   20 NUniq=   20 SFac= 1.00D+00 NAtFMM=   60 NAOKFM=F Big=F
 Integral buffers will be    131072 words long.
 Raffenetti 2 integral format.
 Two-electron integral symmetry is turned on.
 One-electron integrals computed using PRISM.
   1 Symmetry operations used in ECPInt.
 ECPInt:  NShTT=    9316 NPrTT=   35212 LenC2=    8338 LenP2D=   21010.
 LDataN:  DoStor=T MaxTD1= 5 Len=  102
 NBasis=   264 RedAO= T EigKep=  1.03D-02  NBF=   264
 NBsUse=   264 1.00D-06 EigRej= -1.00D+00 NBFU=   264
 Defaulting to unpruned grid for atomic number  50.
 Defaulting to unpruned grid for atomic number  53.
 Defaulting to unpruned grid for atomic number  53.
 Defaulting to unpruned grid for atomic number  53.
 Defaulting to unpruned grid for atomic number  50.
 Defaulting to unpruned grid for atomic number  50.
 Initial guess from the checkpoint file:  "\\nas.ads.mwn.de\tuch\ac5\AK_Nilges\Markus\Gaussian\SnI2+P\SnI2_P4\SNI2_P4DIMEROPEN3SATURATED2.chk"
 B after Tr=     0.000000    0.000000    0.000000
         Rot=    0.997266    0.004243   -0.004854   -0.073617 Ang=   8.48 deg.
 ExpMin= 3.26D-02 ExpMax= 3.06D+04 ExpMxC= 4.68D+03 IAcc=3 IRadAn=         5 AccDes= 0.00D+00
 Harris functional with IExCor= 1009 and IRadAn=       5 diagonalized for initial guess.
 HarFok:  IExCor= 1009 AccDes= 0.00D+00 IRadAn=         5 IDoV= 1 UseB2=F ITyADJ=14
 ICtDFT=  3500011 ScaDFX=  1.000000  1.000000  1.000000  1.000000
 Defaulting to unpruned grid for atomic number  50.
 Defaulting to unpruned grid for atomic number  50.
 Defaulting to unpruned grid for atomic number  50.
 Defaulting to unpruned grid for atomic number  50.
 Defaulting to unpruned grid for atomic number  50.
 Defaulting to unpruned grid for atomic number  50.
 Defaulting to unpruned grid for atomic number  50.
 Defaulting to unpruned grid for atomic number  50.
 FoFCou: FMM=F IPFlag=           0 FMFlag=      100000 FMFlg1=           0
         NFxFlg=           0 DoJE=T BraDBF=F KetDBF=T FulRan=T
         wScrn=  0.000000 ICntrl=     500 IOpCl=  0 I1Cent=   200000004 NGrid=           0
         NMat0=    1 NMatS0=      1 NMatT0=    0 NMatD0=    1 NMtDS0=    0 NMtDT0=    0
 Petite list used in FoFCou.
 Requested convergence on RMS density matrix=1.00D-08 within 128 cycles.
 Requested convergence on MAX density matrix=1.00D-06.
 Requested convergence on             energy=1.00D-06.
 No special actions if energy rises.
 Defaulting to unpruned grid for atomic number  50.
 Defaulting to unpruned grid for atomic number  50.
 Defaulting to unpruned grid for atomic number  50.
 Defaulting to unpruned grid for atomic number  50.
 Defaulting to unpruned grid for atomic number  50.
 Defaulting to unpruned grid for atomic number  50.
 Defaulting to unpruned grid for atomic number  50.
 Defaulting to unpruned grid for atomic number  50.
 SCF Done:  E(RPBE-PBE) =  -2834.74475854     A.U. after   15 cycles
            NFock= 15  Conv=0.67D-08     -V/T= 2.0294
   1 Symmetry operations used in ECPInt.
 ECPInt:  NShTT=    9316 NPrTT=   35212 LenC2=    8338 LenP2D=   21010.
 LDataN:  DoStor=T MaxTD1= 6 Len=  172
 Calling FoFJK, ICntrl=      2527 FMM=F ISym2X=0 I1Cent= 0 IOpClX= 0 NMat=1 NMatS=1 NMatT=0.
 Defaulting to unpruned grid for atomic number  50.
 Defaulting to unpruned grid for atomic number  50.
 Defaulting to unpruned grid for atomic number  50.
 Defaulting to unpruned grid for atomic number  50.
 Defaulting to unpruned grid for atomic number  50.
 Defaulting to unpruned grid for atomic number  50.
 Defaulting to unpruned grid for atomic number  50.
 Defaulting to unpruned grid for atomic number  50.
 ***** Axes restored to original set *****
 -------------------------------------------------------------------
 Center     Atomic                   Forces (Hartrees/Bohr)
 Number     Number              X              Y              Z
 -------------------------------------------------------------------
      1       50          -0.001258422    0.000261911   -0.004252804
      2       53           0.000024481   -0.000115594   -0.000039565
      3       53           0.000541981   -0.000314475   -0.000383163
      4       15          -0.005635114    0.006221508    0.001766798
      5       15          -0.000615471   -0.002752090    0.002429573
      6       15          -0.005641591    0.001310579    0.001725404
      7       15           0.000933097   -0.000142856   -0.005237553
      8       50           0.000123736    0.000137330    0.004509450
      9       53           0.000633338    0.000440661   -0.000278471
     10       53           0.000512215    0.000005408    0.000888964
     11       15           0.007195290   -0.000573891   -0.002153241
     12       15           0.001826011    0.000058788   -0.004334570
     13       15           0.005777329   -0.007357647   -0.000714063
     14       15          -0.005225625    0.002907200    0.005323262
     15       50           0.000069260   -0.001813247   -0.001970425
     16       53          -0.000904850   -0.000502394   -0.000656921
     17       53           0.000747215   -0.001565130    0.000146500
     18       50          -0.000664052    0.002864648    0.002187713
     19       53           0.001593017    0.000749608    0.001035101
     20       53          -0.000031843    0.000179680    0.000008012
 -------------------------------------------------------------------
 Cartesian Forces:  Max     0.007357647 RMS     0.002753786

 GradGradGradGradGradGradGradGradGradGradGradGradGradGradGradGradGradGrad
 Berny optimization.
 Using GEDIIS/GDIIS optimizer.
 FormGI is forming the generalized inverse of G from B-inverse, IUseBI=4.
 Internal  Forces:  Max     0.006710244 RMS     0.001498931
 Search for a local minimum.
 Step number  10 out of a maximum of  120
 All quantities printed in internal units (Hartrees-Bohrs-Radians)
 Mixed Optimization -- RFO/linear search
 Update second derivatives using D2CorX and points    9   10
 DE= -4.82D-03 DEPred=-1.62D-02 R= 2.97D-01
 Trust test= 2.97D-01 RLast= 6.26D-01 DXMaxT set to 4.24D-01
 ITU=  0  0 -1  0  0  1  0  0  1  0
 Use linear search instead of GDIIS.
     Eigenvalues ---    0.00300   0.00596   0.00819   0.00858   0.00976
     Eigenvalues ---    0.01002   0.01208   0.01309   0.01400   0.01501
     Eigenvalues ---    0.01978   0.02257   0.02290   0.02403   0.02416
     Eigenvalues ---    0.02515   0.02840   0.02987   0.03194   0.03259
     Eigenvalues ---    0.03729   0.03921   0.04333   0.04425   0.04814
     Eigenvalues ---    0.04860   0.05093   0.05505   0.06887   0.07705
     Eigenvalues ---    0.08009   0.08207   0.08341   0.08352   0.08631
     Eigenvalues ---    0.08858   0.08895   0.09086   0.09373   0.09705
     Eigenvalues ---    0.10019   0.10874   0.11068   0.11678   0.12295
     Eigenvalues ---    0.13649   0.14496   0.15483   0.16067   0.16566
     Eigenvalues ---    0.17031   0.18384   0.20338   0.22683
 RFO step:  Lambda=-3.23191852D-03 EMin= 3.00476228D-03
 Quartic linear search produced a step of -0.20629.
 Iteration  1 RMS(Cart)=  0.14671907 RMS(Int)=  0.00844714
 Iteration  2 RMS(Cart)=  0.01710900 RMS(Int)=  0.00057393
 Iteration  3 RMS(Cart)=  0.00013514 RMS(Int)=  0.00056549
 Iteration  4 RMS(Cart)=  0.00000013 RMS(Int)=  0.00056549
 Variable       Old X    -DE/DX   Delta X   Delta X   Delta X     New X
                                 (Linear)    (Quad)   (Total)
    R1        5.26064   0.00000   0.00350   0.00338   0.00688   5.26752
    R2        5.25207   0.00055   0.00456   0.02387   0.02842   5.28049
    R3        5.08837   0.00398   0.01209   0.04240   0.05477   5.14314
    R4        4.97433   0.00287   0.01611   0.01722   0.03321   5.00753
    R5        4.63723   0.00299   0.01348   0.00894   0.02237   4.65960
    R6        4.44995   0.00671   0.01690   0.02103   0.03760   4.48755
    R7        4.55159  -0.00046   0.02635  -0.02124   0.00449   4.55608
    R8        5.00631   0.00081   0.00580   0.01592   0.02170   5.02801
    R9        4.61235   0.00365   0.01495   0.01159   0.02649   4.63884
   R10        4.44697   0.00659   0.01055   0.02971   0.04059   4.48757
   R11        5.10856   0.00354   0.00982   0.03630   0.04635   5.15491
   R12        5.27391  -0.00075  -0.00154  -0.01735  -0.01889   5.25502
   R13        5.25346   0.00097   0.00942   0.00200   0.01143   5.26489
   R14        4.95873   0.00261   0.01701   0.02061   0.03713   4.99586
   R15        5.06996   0.00348   0.00958   0.02877   0.03934   5.10930
   R16        4.61882   0.00288   0.01210   0.03990   0.05226   4.67108
   R17        5.08680   0.00302   0.00596   0.02571   0.03253   5.11933
   R18        4.60938  -0.00235   0.02361  -0.01558   0.00620   4.61558
   R19        4.98150   0.00108   0.00503   0.02444   0.02930   5.01081
   R20        4.63452   0.00258   0.00857   0.04174   0.05084   4.68536
   R21        5.24642   0.00121   0.00994   0.00642   0.01636   5.26278
   R22        5.24252   0.00168   0.00466   0.03080   0.03546   5.27798
   R23        5.24195   0.00200   0.01518   0.00399   0.01917   5.26112
   R24        5.26556   0.00016  -0.00082  -0.01236  -0.01318   5.25237
    A1        1.91904   0.00012   0.00070  -0.00983  -0.00837   1.91067
    A2        1.97124  -0.00004  -0.00420  -0.05355  -0.05808   1.91316
    A3        2.11451  -0.00048  -0.01255   0.01149  -0.00109   2.11342
    A4        2.01323  -0.00007   0.00011   0.06181   0.06245   2.07567
    A5        2.02350  -0.00067   0.00529  -0.00128   0.00301   2.02651
    A6        1.36551   0.00149   0.01293  -0.00240   0.01048   1.37599
    A7        1.43627  -0.00276  -0.00718  -0.00364  -0.01097   1.42530
    A8        1.55071   0.00245   0.00786   0.07756   0.08500   1.63570
    A9        1.89649   0.00038   0.00298   0.02661   0.02921   1.92569
   A10        1.47359  -0.00205  -0.01049   0.00657  -0.00419   1.46941
   A11        2.51945  -0.00043   0.01234   0.02460   0.03660   2.55605
   A12        1.43529   0.00161   0.00996   0.00294   0.01271   1.44800
   A13        1.90062   0.00070   0.00489   0.02671   0.03194   1.93256
   A14        1.40564   0.00038   0.01098  -0.00636   0.00419   1.40983
   A15        1.56650   0.00221   0.00948   0.06516   0.07409   1.64059
   A16        1.52566   0.00252   0.01220   0.01108   0.02363   1.54929
   A17        2.29618  -0.00073  -0.00184  -0.00724  -0.00960   2.28659
   A18        1.56075  -0.00113  -0.00958   0.01876   0.00916   1.56991
   A19        1.91963   0.00013  -0.00193   0.01489   0.01302   1.93266
   A20        2.03047  -0.00099   0.01074  -0.05245  -0.04125   1.98922
   A21        2.03905  -0.00060  -0.00010  -0.01674  -0.01677   2.02227
   A22        2.13601   0.00003  -0.01356   0.03201   0.01776   2.15378
   A23        1.90905   0.00056  -0.00249   0.03007   0.02725   1.93630
   A24        1.36761   0.00120   0.00927  -0.01031  -0.00146   1.36615
   A25        1.95403  -0.00076   0.00371  -0.04008  -0.03645   1.91758
   A26        1.63812   0.00107   0.01556  -0.08944  -0.07508   1.56304
   A27        1.45052   0.00002   0.01334  -0.01958  -0.00649   1.44404
   A28        1.50613  -0.00160  -0.00657  -0.00803  -0.01467   1.49146
   A29        2.63891  -0.00149   0.01576  -0.08257  -0.06778   2.57113
   A30        1.47285   0.00134   0.01155  -0.00992   0.00200   1.47485
   A31        1.62293   0.00153   0.01804  -0.08820  -0.07143   1.55150
   A32        1.95351  -0.00104   0.00383  -0.04486  -0.04191   1.91161
   A33        1.47913  -0.00262  -0.00227  -0.01973  -0.02241   1.45671
   A34        1.53442  -0.00043  -0.00933  -0.00366  -0.01307   1.52135
   A35        2.27797   0.00084   0.00234   0.01695   0.01956   2.29753
   A36        1.51042   0.00249   0.00909  -0.00797   0.00099   1.51140
   A37        1.38216  -0.00108  -0.00336   0.00538   0.00208   1.38424
   A38        2.10476   0.00007  -0.00889   0.01162   0.00227   2.10703
   A39        2.01108   0.00060   0.01056  -0.00243   0.00751   2.01859
   A40        1.96166   0.00043   0.00116  -0.05268  -0.05114   1.91052
   A41        2.01482   0.00080   0.00748   0.05518   0.06257   2.07740
   A42        1.93203  -0.00070  -0.00516  -0.00982  -0.01437   1.91767
   A43        1.37902  -0.00095  -0.00360  -0.00699  -0.01085   1.36817
   A44        1.89686   0.00106   0.00232   0.03830   0.04049   1.93735
   A45        2.05248   0.00004   0.00692  -0.03117  -0.02443   2.02805
   A46        2.13112   0.00007  -0.01304   0.03052   0.01728   2.14839
   A47        2.01811   0.00027   0.01537  -0.04712  -0.03206   1.98605
   A48        1.92693  -0.00045  -0.00630   0.01331   0.00716   1.93409
    D1        1.44300  -0.00001  -0.00506   0.02304   0.01821   1.46121
    D2       -2.93768   0.00019  -0.00293   0.03856   0.03599  -2.90169
    D3       -2.61258   0.00007  -0.00780   0.01513   0.00656  -2.60602
    D4       -0.71007   0.00027  -0.00567   0.03065   0.02434  -0.68574
    D5       -0.63492  -0.00004   0.00377   0.01129   0.01502  -0.61990
    D6        1.26759   0.00016   0.00590   0.02682   0.03280   1.30039
    D7       -1.27152  -0.00033  -0.00760   0.05654   0.04849  -1.22304
    D8       -0.07853  -0.00024  -0.01498   0.05584   0.04059  -0.03793
    D9        2.61160   0.00106   0.00062   0.06029   0.06078   2.67239
   D10       -2.47858   0.00115  -0.00676   0.05959   0.05289  -2.42570
   D11        0.64557   0.00047  -0.00574  -0.00743  -0.01338   0.63219
   D12        1.83856   0.00056  -0.01312  -0.00813  -0.02128   1.81729
   D13        0.68831   0.00076  -0.00453  -0.00675  -0.01115   0.67717
   D14        2.20559   0.00156  -0.00643   0.02891   0.02249   2.22808
   D15       -0.81533  -0.00083  -0.00990  -0.08405  -0.09391  -0.90924
   D16        0.70195  -0.00004  -0.01180  -0.04839  -0.06028   0.64167
   D17       -1.90485   0.00147   0.01905  -0.04266  -0.02351  -1.92837
   D18        2.91019   0.00104  -0.00213   0.01514   0.01149   2.92168
   D19       -0.48298  -0.00064   0.01402  -0.02168  -0.00582  -0.48880
   D20       -1.95112  -0.00107  -0.00715   0.03612   0.02918  -1.92194
   D21       -0.70362  -0.00081   0.00520   0.00379   0.00907  -0.69455
   D22       -3.00136  -0.00002   0.00727   0.01295   0.01999  -2.98137
   D23        3.01638  -0.00053  -0.00847  -0.01905  -0.02724   2.98914
   D24        0.71864   0.00026  -0.00640  -0.00989  -0.01631   0.70233
   D25       -1.85438   0.00055   0.01743   0.01282   0.03027  -1.82412
   D26        0.06090   0.00045   0.01710  -0.04527  -0.02803   0.03287
   D27        2.45357   0.00014   0.01054  -0.05051  -0.04005   2.41352
   D28       -0.64991  -0.00044   0.00438   0.01272   0.01688  -0.63303
   D29        1.26537  -0.00055   0.00404  -0.04536  -0.04141   1.22396
   D30       -2.62515  -0.00086  -0.00251  -0.05061  -0.05343  -2.67858
   D31       -0.69750   0.00003   0.01259   0.04237   0.05476  -0.64275
   D32        0.80402   0.00245   0.02055   0.07440   0.09475   0.89877
   D33       -2.20660  -0.00235  -0.00080  -0.02031  -0.02104  -2.22764
   D34       -0.70507   0.00007   0.00716   0.01172   0.01895  -0.68612
   D35        1.96759  -0.00177  -0.01085  -0.02640  -0.03677   1.93082
   D36        0.47468   0.00047  -0.01601   0.03107   0.01334   0.48802
   D37       -2.92096  -0.00063   0.00404  -0.01217  -0.00646  -2.92741
   D38        1.86932   0.00161  -0.00112   0.04530   0.04366   1.91298
   D39        0.64329  -0.00011  -0.00282  -0.01683  -0.01938   0.62391
   D40       -1.43014   0.00020   0.00804  -0.03091  -0.02279  -1.45294
   D41        2.61436   0.00007   0.00749  -0.01751  -0.00904   2.60532
   D42       -1.26281  -0.00041  -0.00610  -0.03277  -0.03959  -1.30241
   D43        2.94694  -0.00010   0.00477  -0.04684  -0.04301   2.90393
   D44        0.70825  -0.00023   0.00422  -0.03344  -0.02925   0.67900
   D45       -2.60076  -0.00030   0.00270  -0.01104  -0.00846  -2.60922
   D46        2.43860  -0.00112   0.00139  -0.03033  -0.02879   2.40981
   D47        1.23963   0.00096   0.01026  -0.00595   0.00432   1.24395
   D48       -0.00419   0.00014   0.00894  -0.02525  -0.01601  -0.02020
   D49       -0.60512  -0.00042   0.00768  -0.03424  -0.02684  -0.63196
   D50       -1.84894  -0.00125   0.00637  -0.05353  -0.04717  -1.89611
   D51        0.63827   0.00044   0.00814   0.00149   0.00856   0.64683
   D52        2.58886  -0.00077   0.01066  -0.03706  -0.02569   2.56317
   D53        2.83267   0.00064   0.00329   0.03497   0.03702   2.86969
   D54       -1.49993  -0.00058   0.00581  -0.00359   0.00277  -1.49716
   D55       -1.34777   0.00100  -0.00830   0.06499   0.05494  -1.29283
   D56        0.60282  -0.00022  -0.00578   0.02644   0.02069   0.62352
   D57       -0.93178  -0.00127  -0.03193   0.12920   0.09765  -0.83413
   D58        0.52826   0.00153  -0.02834   0.11327   0.08457   0.61283
   D59        0.66335  -0.00002  -0.00982   0.02887   0.01891   0.68226
   D60        2.12339   0.00279  -0.00623   0.01294   0.00583   2.12923
   D61        1.33035  -0.00046   0.01016  -0.05290  -0.04259   1.28776
   D62       -2.85168  -0.00067  -0.00476  -0.02364  -0.02820  -2.87987
   D63       -0.64727  -0.00030  -0.00577   0.00410  -0.00180  -0.64908
   D64       -0.61875   0.00041   0.00619  -0.02127  -0.01506  -0.63381
   D65        1.48241   0.00020  -0.00873   0.00798  -0.00066   1.48174
   D66       -2.59638   0.00057  -0.00974   0.03573   0.02573  -2.57065
   D67        2.93984   0.00129  -0.00526   0.05261   0.04824   2.98809
   D68        0.65684   0.00065  -0.00755   0.03433   0.02710   0.68394
   D69       -0.67800  -0.00018   0.00972  -0.02875  -0.01909  -0.69709
   D70       -2.96101  -0.00083   0.00743  -0.04702  -0.04024  -3.00124
   D71        1.87039   0.00044  -0.01023   0.05002   0.03851   1.90890
   D72        0.03306  -0.00025  -0.01159   0.00988  -0.00263   0.03043
   D73       -2.39720   0.00007  -0.00363   0.01174   0.00740  -2.38979
   D74        0.61847   0.00030  -0.00757   0.02882   0.02164   0.64011
   D75       -1.21886  -0.00039  -0.00892  -0.01132  -0.01950  -1.23836
   D76        2.63406  -0.00006  -0.00096  -0.00946  -0.00947   2.62459
   D77       -0.52244  -0.00138   0.02960  -0.11838  -0.08806  -0.61050
   D78        0.94860   0.00008   0.02484  -0.13260  -0.10770   0.84090
   D79       -2.11265  -0.00207   0.01124  -0.01888  -0.00737  -2.12002
   D80       -0.64161  -0.00061   0.00648  -0.03310  -0.02701  -0.66862
         Item               Value     Threshold  Converged?
 Maximum Force            0.006710     0.000450     NO 
 RMS     Force            0.001499     0.000300     NO 
 Maximum Displacement     0.606809     0.001800     NO 
 RMS     Displacement     0.159724     0.001200     NO 
 Predicted change in Energy=-2.305400D-03
 GradGradGradGradGradGradGradGradGradGradGradGradGradGradGradGradGradGrad

                          Input orientation:                          
 ---------------------------------------------------------------------
 Center     Atomic      Atomic             Coordinates (Angstroms)
 Number     Number       Type             X           Y           Z
 ---------------------------------------------------------------------
      1         50           0        0.613661    0.942824   -3.779600
      2         53           0       -1.384513    1.413194   -5.665323
      3         53           0        3.114985    1.394696   -4.940371
      4         15           0       -0.007318    2.213176   -1.454116
      5         15           0        0.458556   -1.103294   -2.102948
      6         15           0       -1.402540   -1.412383    0.772636
      7         15           0       -1.334639    0.164244   -1.107663
      8         50           0       -0.061672   -0.391567    3.912967
      9         53           0       -2.682276   -0.876634    4.706815
     10         53           0        1.702072   -0.800309    6.030575
     11         15           0        2.171383    1.948189   -0.547309
     12         15           0        0.185622    1.583825    2.173486
     13         15           0        0.763446   -1.708011    1.700209
     14         15           0        2.110580    0.340094    1.328929
     15         50           0       -0.980175   -3.178030   -1.263369
     16         53           0       -3.411697   -3.804117   -2.468205
     17         53           0        0.456347   -5.518000   -0.751790
     18         50           0        1.551982    3.722112    1.404204
     19         53           0        3.845048    4.611289    2.708896
     20         53           0       -0.049746    5.865171    0.651189
 ---------------------------------------------------------------------
                    Distance matrix (angstroms):
                    1          2          3          4          5
     1  Sn   0.000000
     2  I    2.787454   0.000000
     3  I    2.794315   4.557564   0.000000
     4  P    2.721633   4.502322   4.751070   0.000000
     5  P    2.649871   4.734990   4.620340   3.411304   0.000000
     6  P    5.507715   7.030756   7.805522   4.477695   3.439215
     7  P    3.397251   4.725953   6.000235   2.465753   2.410973
     8  Sn   7.836598   9.836194   9.574105   5.966006   6.080167
     9  I    9.284012  10.700876  11.481959   7.393200   7.502604
    10  I   10.023108  12.297180  11.277236   8.247649   8.233610
    11  P    3.726253   6.254973   4.527222   2.374711   3.829535
    12  P    6.002778   7.996335   7.695707   3.686843   5.057963
    13  P    6.089144   8.282917   7.697652   5.091125   3.862984
    14  P    5.357343   7.892198   6.436237   3.967275   4.073123
    15  Sn   5.084602   6.373385   7.155453   5.481600   2.660709
    16  I    6.360560   6.446036   8.702692   6.987560   4.733574
    17  I    7.136850   8.693275   8.508698   7.776846   4.616846
    18  Sn   5.956233   7.995769   6.936388   3.588634   6.064671
    19  I    8.124043  10.378038   8.330111   6.158111   8.202355
    20  I    6.655937   7.842195   7.827274   4.215587   7.510202
                    6          7          8          9         10
     6  P    0.000000
     7  P    2.454768   0.000000
     8  Sn   3.563941   5.209232   0.000000
     9  I    4.171632   6.058688   2.780836   0.000000
    10  I    6.136707   7.817060   2.786060   4.580467   0.000000
    11  P    5.080219   3.973493   5.509542   7.690478   7.144442
    12  P    3.669047   3.884887   2.643695   4.549335   4.781302
    13  P    2.374717   3.973845   2.703727   4.647996   4.522943
    14  P    3.965179   4.223439   3.454166   5.988490   4.855190
    15  Sn   2.727859   3.364623   5.949998   6.620926   8.127092
    16  I    4.501128   4.681147   7.974179   7.783516  10.363531
    17  I    4.757670   5.968431   6.950440   7.822378   8.355173
    18  Sn   5.957442   5.224986   5.081351   7.069982   6.471331
    19  I    8.220153   7.821221   6.460714   8.758707   6.701589
    20  I    7.403215   6.102874   7.055927   8.296400   8.742728
                   11         12         13         14         15
    11  P    0.000000
    12  P    3.388028   0.000000
    13  P    4.516793   3.375508   0.000000
    14  P    2.471828   2.442459   2.479385   0.000000
    15  Sn   6.059965   5.987179   3.739514   5.352566   0.000000
    16  I    8.243158   7.969688   6.261083   7.879610   2.784945
    17  I    7.663364   7.685470   4.541215   6.432973   2.792985
    18  Sn   2.709033   2.651604   5.495056   3.428665   7.819189
    19  I    4.527265   4.779498   7.102625   4.812047   9.986749
    20  I    4.659674   4.550023   7.688615   5.970998   9.290356
                   16         17         18         19         20
    16  I    0.000000
    17  I    4.565659   0.000000
    18  Sn   9.812124   9.551355   0.000000
    19  I   12.258947  11.227740   2.784064   0.000000
    20  I   10.701797  11.480464   2.779437   4.579934   0.000000
 Stoichiometry    I8P8Sn4
 Framework group  C1[X(I8P8Sn4)]
 Deg. of freedom    54
 Full point group                 C1      NOp   1
 Largest Abelian subgroup         C1      NOp   1
 Largest concise Abelian subgroup C1      NOp   1
                         Standard orientation:                         
 ---------------------------------------------------------------------
 Center     Atomic      Atomic             Coordinates (Angstroms)
 Number     Number       Type             X           Y           Z
 ---------------------------------------------------------------------
      1         50           0        2.982293   -2.512145   -0.248578
      2         53           0        4.873320   -3.170073    1.690765
      3         53           0        3.244770   -4.239364   -2.429408
      4         15           0        0.539721   -2.225433    0.917151
      5         15           0        2.433542    0.015937   -0.822590
      6         15           0        0.467629    2.251646    0.899324
      7         15           0        1.416345    0.035651    1.363208
      8         50           0       -3.016907    2.510113    0.197273
      9         53           0       -2.917701    4.125036    2.458962
     10         53           0       -5.084996    3.304668   -1.492052
     11         15           0       -0.624302   -2.265776   -1.152312
     12         15           0       -2.403268   -0.020086    0.656249
     13         15           0       -0.698500    2.250376   -1.169353
     14         15           0       -1.557478   -0.028354   -1.635077
     15         50           0        2.915007    2.571993   -0.262110
     16         53           0        4.780248    3.275286    1.682671
     17         53           0        3.156858    4.268795   -2.467363
     18         50           0       -2.957473   -2.570885    0.190106
     19         53           0       -4.992627   -3.396222   -1.521026
     20         53           0       -2.866501   -4.171206    2.460781
 ---------------------------------------------------------------------
 Rotational constants (GHZ):      0.0221580      0.0190939      0.0126667
 Standard basis: SDD (6D, 10F)
 There are   264 symmetry adapted cartesian basis functions of A   symmetry.
 There are   264 symmetry adapted basis functions of A   symmetry.
   264 basis functions,   504 primitive gaussians,   264 cartesian basis functions
    96 alpha electrons       96 beta electrons
       nuclear repulsion energy      2032.9053169663 Hartrees.
 NAtoms=   20 NActive=   20 NUniq=   20 SFac= 1.00D+00 NAtFMM=   60 NAOKFM=F Big=F
 Integral buffers will be    131072 words long.
 Raffenetti 2 integral format.
 Two-electron integral symmetry is turned on.
 One-electron integrals computed using PRISM.
   1 Symmetry operations used in ECPInt.
 ECPInt:  NShTT=    9316 NPrTT=   35212 LenC2=    8329 LenP2D=   20914.
 LDataN:  DoStor=T MaxTD1= 5 Len=  102
 NBasis=   264 RedAO= T EigKep=  1.08D-02  NBF=   264
 NBsUse=   264 1.00D-06 EigRej= -1.00D+00 NBFU=   264
 Defaulting to unpruned grid for atomic number  50.
 Defaulting to unpruned grid for atomic number  53.
 Defaulting to unpruned grid for atomic number  53.
 Defaulting to unpruned grid for atomic number  53.
 Defaulting to unpruned grid for atomic number  50.
 Defaulting to unpruned grid for atomic number  50.
 Initial guess from the checkpoint file:  "\\nas.ads.mwn.de\tuch\ac5\AK_Nilges\Markus\Gaussian\SnI2+P\SnI2_P4\SNI2_P4DIMEROPEN3SATURATED2.chk"
 B after Tr=     0.000000    0.000000    0.000000
         Rot=    0.999962   -0.001343    0.003945    0.007603 Ang=  -0.99 deg.
 ExpMin= 3.26D-02 ExpMax= 3.06D+04 ExpMxC= 4.68D+03 IAcc=3 IRadAn=         5 AccDes= 0.00D+00
 Harris functional with IExCor= 1009 and IRadAn=       5 diagonalized for initial guess.
 HarFok:  IExCor= 1009 AccDes= 0.00D+00 IRadAn=         5 IDoV= 1 UseB2=F ITyADJ=14
 ICtDFT=  3500011 ScaDFX=  1.000000  1.000000  1.000000  1.000000
 Defaulting to unpruned grid for atomic number  50.
 Defaulting to unpruned grid for atomic number  50.
 Defaulting to unpruned grid for atomic number  50.
 Defaulting to unpruned grid for atomic number  50.
 Defaulting to unpruned grid for atomic number  50.
 Defaulting to unpruned grid for atomic number  50.
 Defaulting to unpruned grid for atomic number  50.
 Defaulting to unpruned grid for atomic number  50.
 FoFCou: FMM=F IPFlag=           0 FMFlag=      100000 FMFlg1=           0
         NFxFlg=           0 DoJE=T BraDBF=F KetDBF=T FulRan=T
         wScrn=  0.000000 ICntrl=     500 IOpCl=  0 I1Cent=   200000004 NGrid=           0
         NMat0=    1 NMatS0=      1 NMatT0=    0 NMatD0=    1 NMtDS0=    0 NMtDT0=    0
 Petite list used in FoFCou.
 Requested convergence on RMS density matrix=1.00D-08 within 128 cycles.
 Requested convergence on MAX density matrix=1.00D-06.
 Requested convergence on             energy=1.00D-06.
 No special actions if energy rises.
 Defaulting to unpruned grid for atomic number  50.
 Defaulting to unpruned grid for atomic number  50.
 Defaulting to unpruned grid for atomic number  50.
 Defaulting to unpruned grid for atomic number  50.
 Defaulting to unpruned grid for atomic number  50.
 Defaulting to unpruned grid for atomic number  50.
 Defaulting to unpruned grid for atomic number  50.
 Defaulting to unpruned grid for atomic number  50.
 SCF Done:  E(RPBE-PBE) =  -2834.74623231     A.U. after   17 cycles
            NFock= 17  Conv=0.35D-08     -V/T= 2.0295
   1 Symmetry operations used in ECPInt.
 ECPInt:  NShTT=    9316 NPrTT=   35212 LenC2=    8329 LenP2D=   20914.
 LDataN:  DoStor=T MaxTD1= 6 Len=  172
 Calling FoFJK, ICntrl=      2527 FMM=F ISym2X=0 I1Cent= 0 IOpClX= 0 NMat=1 NMatS=1 NMatT=0.
 Defaulting to unpruned grid for atomic number  50.
 Defaulting to unpruned grid for atomic number  50.
 Defaulting to unpruned grid for atomic number  50.
 Defaulting to unpruned grid for atomic number  50.
 Defaulting to unpruned grid for atomic number  50.
 Defaulting to unpruned grid for atomic number  50.
 Defaulting to unpruned grid for atomic number  50.
 Defaulting to unpruned grid for atomic number  50.
 ***** Axes restored to original set *****
 -------------------------------------------------------------------
 Center     Atomic                   Forces (Hartrees/Bohr)
 Number     Number              X              Y              Z
 -------------------------------------------------------------------
      1       50          -0.000086222    0.000040861   -0.001388670
      2       53           0.000113556   -0.000155873    0.000016188
      3       53          -0.000976290   -0.000251950    0.000840840
      4       15          -0.002786296    0.001983654   -0.000344626
      5       15          -0.000920153   -0.000344223    0.002695062
      6       15          -0.002920156   -0.000417826   -0.000634172
      7       15           0.002048661   -0.000249282   -0.002704626
      8       50           0.002000504    0.000593654    0.001367681
      9       53          -0.000524056   -0.000030893    0.000658958
     10       53          -0.000244338    0.000428430    0.000161123
     11       15           0.003293620   -0.001900846   -0.002257708
     12       15           0.004575144   -0.001092780   -0.001690676
     13       15           0.003274026   -0.003275362   -0.002323781
     14       15          -0.007225177    0.004109371    0.004521398
     15       50           0.000704939   -0.000739626   -0.000763199
     16       53          -0.000195687   -0.000182786   -0.000242307
     17       53          -0.000380590    0.000764291    0.000088323
     18       50           0.000607278   -0.000565950    0.001598018
     19       53          -0.000058248    0.000206005    0.000450072
     20       53          -0.000300514    0.001081132   -0.000047899
 -------------------------------------------------------------------
 Cartesian Forces:  Max     0.007225177 RMS     0.001913966

 GradGradGradGradGradGradGradGradGradGradGradGradGradGradGradGradGradGrad
 Berny optimization.
 Using GEDIIS/GDIIS optimizer.
 FormGI is forming the generalized inverse of G from B-inverse, IUseBI=4.
 Internal  Forces:  Max     0.004673490 RMS     0.000972473
 Search for a local minimum.
 Step number  11 out of a maximum of  120
 All quantities printed in internal units (Hartrees-Bohrs-Radians)
 Mixed Optimization -- En-DIIS/RFO-DIIS
 Update second derivatives using D2CorX and points   10   11
 DE= -1.47D-03 DEPred=-2.31D-03 R= 6.39D-01
 TightC=F SS=  1.41D+00  RLast= 4.48D-01 DXNew= 7.1352D-01 1.3448D+00
 Trust test= 6.39D-01 RLast= 4.48D-01 DXMaxT set to 7.14D-01
 ITU=  1  0  0 -1  0  0  1  0  0  1  0
 Use linear search instead of GDIIS.
     Eigenvalues ---    0.00592   0.00668   0.00827   0.00858   0.00949
     Eigenvalues ---    0.01001   0.01210   0.01397   0.01424   0.01505
     Eigenvalues ---    0.01771   0.02266   0.02398   0.02410   0.02511
     Eigenvalues ---    0.02520   0.02854   0.02986   0.03195   0.03262
     Eigenvalues ---    0.03818   0.03943   0.04331   0.04424   0.04626
     Eigenvalues ---    0.04855   0.04980   0.05501   0.06141   0.06916
     Eigenvalues ---    0.07944   0.08077   0.08336   0.08366   0.08589
     Eigenvalues ---    0.08854   0.08866   0.09084   0.09269   0.09528
     Eigenvalues ---    0.09997   0.10943   0.11072   0.11670   0.12258
     Eigenvalues ---    0.13762   0.14508   0.14897   0.15951   0.16523
     Eigenvalues ---    0.16701   0.18394   0.20323   0.20685
 RFO step:  Lambda=-3.78596232D-03 EMin= 5.91591615D-03
 Quartic linear search produced a step of -0.19130.
 Iteration  1 RMS(Cart)=  0.15334074 RMS(Int)=  0.00842431
 Iteration  2 RMS(Cart)=  0.01648391 RMS(Int)=  0.00056986
 Iteration  3 RMS(Cart)=  0.00015522 RMS(Int)=  0.00056077
 Iteration  4 RMS(Cart)=  0.00000010 RMS(Int)=  0.00056077
 Variable       Old X    -DE/DX   Delta X   Delta X   Delta X     New X
                                 (Linear)    (Quad)   (Total)
    R1        5.26752  -0.00012  -0.00132  -0.00021  -0.00152   5.26600
    R2        5.28049  -0.00126  -0.00544  -0.01606  -0.02150   5.25899
    R3        5.14314   0.00003  -0.01048   0.04909   0.03905   5.18220
    R4        5.00753   0.00055  -0.00635   0.05136   0.04476   5.05229
    R5        4.65960   0.00056  -0.00428   0.04587   0.04166   4.70126
    R6        4.48755   0.00285  -0.00719   0.04500   0.03823   4.52578
    R7        4.55608  -0.00089  -0.00086   0.00962   0.00806   4.56414
    R8        5.02801  -0.00051  -0.00415   0.02757   0.02337   5.05138
    R9        4.63884   0.00122  -0.00507   0.05490   0.04983   4.68867
   R10        4.48757   0.00308  -0.00777   0.04767   0.03949   4.52705
   R11        5.15491  -0.00009  -0.00887   0.04605   0.03756   5.19246
   R12        5.25502   0.00069   0.00361   0.02212   0.02573   5.28075
   R13        5.26489  -0.00010  -0.00219   0.01696   0.01477   5.27966
   R14        4.99586   0.00014  -0.00710   0.03173   0.02455   5.02040
   R15        5.10930   0.00211  -0.00753   0.09877   0.09054   5.19985
   R16        4.67108   0.00078  -0.01000   0.02324   0.01348   4.68456
   R17        5.11933   0.00175  -0.00622   0.09685   0.08993   5.20926
   R18        4.61558  -0.00467  -0.00119  -0.05284  -0.05285   4.56273
   R19        5.01081  -0.00072  -0.00561   0.01570   0.01004   5.02085
   R20        4.68536   0.00038  -0.00972   0.01889   0.00949   4.69485
   R21        5.26278   0.00032  -0.00313   0.01504   0.01191   5.27470
   R22        5.27798  -0.00082  -0.00678   0.00254  -0.00424   5.27373
   R23        5.26112   0.00023  -0.00367   0.02818   0.02452   5.28563
   R24        5.25237   0.00102   0.00252   0.03756   0.04008   5.29245
    A1        1.91067   0.00040   0.00160   0.00798   0.00886   1.91954
    A2        1.91316   0.00044   0.01111   0.03255   0.04381   1.95697
    A3        2.11342   0.00005   0.00021  -0.00009  -0.00078   2.11264
    A4        2.07567  -0.00088  -0.01195  -0.00006  -0.01245   2.06322
    A5        2.02651  -0.00067  -0.00058  -0.03961  -0.03967   1.98683
    A6        1.37599   0.00064  -0.00201   0.00446   0.00188   1.37788
    A7        1.42530  -0.00104   0.00210  -0.03703  -0.03541   1.38990
    A8        1.63570  -0.00078  -0.01626  -0.01678  -0.03354   1.60216
    A9        1.92569  -0.00050  -0.00559  -0.01706  -0.02351   1.90218
   A10        1.46941  -0.00094   0.00080  -0.03311  -0.03272   1.43669
   A11        2.55605  -0.00057  -0.00700  -0.07170  -0.07919   2.47686
   A12        1.44800   0.00096  -0.00243   0.00462   0.00187   1.44987
   A13        1.93256  -0.00053  -0.00611  -0.01985  -0.02702   1.90554
   A14        1.40983   0.00050  -0.00080  -0.00620  -0.00742   1.40242
   A15        1.64059  -0.00077  -0.01417  -0.03495  -0.04949   1.59110
   A16        1.54929   0.00093  -0.00452   0.01279   0.00772   1.55700
   A17        2.28659   0.00026   0.00184   0.00445   0.00659   2.29317
   A18        1.56991  -0.00098  -0.00175  -0.01719  -0.01894   1.55098
   A19        1.93266  -0.00051  -0.00249  -0.02553  -0.02895   1.90371
   A20        1.98922   0.00018   0.00789   0.00212   0.00724   1.99646
   A21        2.02227   0.00013   0.00321   0.08523   0.08838   2.11065
   A22        2.15378  -0.00054  -0.00340  -0.03301  -0.03637   2.11740
   A23        1.93630   0.00070  -0.00521  -0.01159  -0.01720   1.91910
   A24        1.36615   0.00047   0.00028   0.01244   0.01248   1.37863
   A25        1.91758   0.00004   0.00697  -0.00200   0.00541   1.92300
   A26        1.56304   0.00261   0.01436   0.07784   0.09263   1.65567
   A27        1.44404  -0.00096   0.00124  -0.00974  -0.00821   1.43583
   A28        1.49146  -0.00085   0.00281  -0.01263  -0.00969   1.48177
   A29        2.57113  -0.00090   0.01297  -0.00233   0.01091   2.58204
   A30        1.47485   0.00048  -0.00038   0.01946   0.01920   1.49405
   A31        1.55150   0.00302   0.01366   0.09381   0.10770   1.65920
   A32        1.91161   0.00006   0.00802  -0.00199   0.00700   1.91860
   A33        1.45671  -0.00209   0.00429  -0.03767  -0.03248   1.42424
   A34        1.52135   0.00060   0.00250   0.02549   0.02747   1.54882
   A35        2.29753  -0.00013  -0.00374   0.02097   0.01561   2.31315
   A36        1.51140   0.00183  -0.00019   0.04571   0.04565   1.55706
   A37        1.38424  -0.00065  -0.00040  -0.01460  -0.01518   1.36906
   A38        2.10703   0.00029  -0.00043   0.00796   0.00760   2.11463
   A39        2.01859   0.00005  -0.00144  -0.02177  -0.02348   1.99510
   A40        1.91052   0.00074   0.00978   0.04214   0.05155   1.96207
   A41        2.07740  -0.00049  -0.01197  -0.00372  -0.01592   2.06147
   A42        1.91767  -0.00006   0.00275  -0.00571  -0.00319   1.91447
   A43        1.36817  -0.00033   0.00208  -0.00160   0.00011   1.36829
   A44        1.93735   0.00070  -0.00775  -0.00108  -0.00882   1.92854
   A45        2.02805   0.00036   0.00467   0.06733   0.07143   2.09948
   A46        2.14839  -0.00048  -0.00330  -0.02617  -0.02965   2.11874
   A47        1.98605   0.00065   0.00613   0.01687   0.02185   2.00790
   A48        1.93409  -0.00064  -0.00137  -0.03176  -0.03349   1.90060
    D1        1.46121   0.00014  -0.00348  -0.02812  -0.03178   1.42943
    D2       -2.90169  -0.00027  -0.00688  -0.04373  -0.05008  -2.95177
    D3       -2.60602   0.00037  -0.00125   0.01449   0.01334  -2.59268
    D4       -0.68574  -0.00004  -0.00466  -0.00112  -0.00495  -0.69069
    D5       -0.61990  -0.00009  -0.00287  -0.02848  -0.03105  -0.65095
    D6        1.30039  -0.00050  -0.00627  -0.04409  -0.04934   1.25105
    D7       -1.22304  -0.00059  -0.00928  -0.00718  -0.01629  -1.23932
    D8       -0.03793   0.00013  -0.00777  -0.00168  -0.00906  -0.04699
    D9        2.67239  -0.00044  -0.01163   0.03424   0.02249   2.69488
   D10       -2.42570   0.00028  -0.01012   0.03974   0.02972  -2.39598
   D11        0.63219   0.00028   0.00256   0.03338   0.03595   0.66813
   D12        1.81729   0.00100   0.00407   0.03889   0.04318   1.86047
   D13        0.67717   0.00043   0.00213   0.03912   0.04148   0.71864
   D14        2.22808  -0.00007  -0.00430   0.02729   0.02278   2.25085
   D15       -0.90924   0.00159   0.01796   0.06840   0.08631  -0.82293
   D16        0.64167   0.00109   0.01153   0.05657   0.06760   0.70928
   D17       -1.92837   0.00074   0.00450   0.04267   0.04684  -1.88153
   D18        2.92168   0.00080  -0.00220   0.02443   0.02202   2.94370
   D19       -0.48880  -0.00067   0.00111  -0.00324  -0.00247  -0.49127
   D20       -1.92194  -0.00061  -0.00558  -0.02147  -0.02729  -1.94923
   D21       -0.69455  -0.00031  -0.00173  -0.03822  -0.04005  -0.73460
   D22       -2.98137  -0.00058  -0.00382  -0.04292  -0.04703  -3.02840
   D23        2.98914   0.00031   0.00521   0.02790   0.03340   3.02255
   D24        0.70233   0.00004   0.00312   0.02320   0.02642   0.72875
   D25       -1.82412  -0.00053  -0.00579  -0.01998  -0.02467  -1.84879
   D26        0.03287  -0.00004   0.00536   0.02065   0.02673   0.05961
   D27        2.41352   0.00030   0.00766  -0.00864  -0.00038   2.41313
   D28       -0.63303  -0.00033  -0.00323  -0.02425  -0.02765  -0.66068
   D29        1.22396   0.00015   0.00792   0.01637   0.02376   1.24771
   D30       -2.67858   0.00050   0.01022  -0.01291  -0.00336  -2.68194
   D31       -0.64275  -0.00095  -0.01047  -0.05978  -0.06939  -0.71214
   D32        0.89877  -0.00057  -0.01813  -0.05790  -0.07598   0.82279
   D33       -2.22764  -0.00038   0.00403  -0.02280  -0.01796  -2.24560
   D34       -0.68612   0.00000  -0.00363  -0.02091  -0.02455  -0.71067
   D35        1.93082  -0.00071   0.00703   0.00304   0.01037   1.94119
   D36        0.48802   0.00043  -0.00255   0.00917   0.00650   0.49453
   D37       -2.92741  -0.00047   0.00123  -0.01690  -0.01503  -2.94244
   D38        1.91298   0.00067  -0.00835  -0.01076  -0.01890   1.89408
   D39        0.62391   0.00002   0.00371   0.01793   0.02147   0.64538
   D40       -1.45294  -0.00007   0.00436   0.01470   0.01895  -1.43399
   D41        2.60532  -0.00028   0.00173  -0.01474  -0.01320   2.59212
   D42       -1.30241   0.00044   0.00757   0.03298   0.04084  -1.26157
   D43        2.90393   0.00034   0.00823   0.02975   0.03832   2.94225
   D44        0.67900   0.00014   0.00560   0.00031   0.00617   0.68517
   D45       -2.60922  -0.00080   0.00162  -0.09137  -0.08910  -2.69832
   D46        2.40981  -0.00084   0.00551  -0.10949  -0.10409   2.30572
   D47        1.24395   0.00065  -0.00083   0.00103   0.00048   1.24443
   D48       -0.02020   0.00061   0.00306  -0.01709  -0.01452  -0.03472
   D49       -0.63196  -0.00048   0.00513   0.00680   0.01279  -0.61916
   D50       -1.89611  -0.00052   0.00902  -0.01132  -0.00220  -1.89831
   D51        0.64683   0.00041  -0.00164   0.00117   0.00096   0.64779
   D52        2.56317   0.00021   0.00491  -0.01059  -0.00532   2.55785
   D53        2.86969   0.00044  -0.00708   0.02757   0.02135   2.89104
   D54       -1.49716   0.00024  -0.00053   0.01581   0.01507  -1.48208
   D55       -1.29283   0.00001  -0.01051  -0.00367  -0.01332  -1.30614
   D56        0.62352  -0.00019  -0.00396  -0.01543  -0.01959   0.60392
   D57       -0.83413  -0.00226  -0.01868  -0.10293  -0.12215  -0.95628
   D58        0.61283   0.00077  -0.01618  -0.02170  -0.03714   0.57569
   D59        0.68226   0.00018  -0.00362  -0.02267  -0.02650   0.65577
   D60        2.12923   0.00321  -0.00112   0.05856   0.05851   2.18774
   D61        1.28776   0.00014   0.00815   0.01779   0.02655   1.31431
   D62       -2.87987  -0.00049   0.00539  -0.01075  -0.00498  -2.88485
   D63       -0.64908  -0.00043   0.00034   0.00182   0.00221  -0.64687
   D64       -0.63381   0.00040   0.00288   0.03006   0.03271  -0.60110
   D65        1.48174  -0.00022   0.00013   0.00151   0.00118   1.48292
   D66       -2.57065  -0.00016  -0.00492   0.01408   0.00837  -2.56228
   D67        2.98809   0.00038  -0.00923   0.01728   0.00863   2.99672
   D68        0.68394   0.00080  -0.00518   0.00480  -0.00108   0.68285
   D69       -0.69709  -0.00045   0.00365   0.01275   0.01715  -0.67994
   D70       -3.00124  -0.00003   0.00770   0.00027   0.00744  -2.99380
   D71        1.90890   0.00002  -0.00737  -0.01136  -0.01800   1.89091
   D72        0.03043  -0.00062   0.00050  -0.00930  -0.00817   0.02226
   D73       -2.38979   0.00026  -0.00142   0.06110   0.06034  -2.32945
   D74        0.64011   0.00034  -0.00414  -0.02054  -0.02497   0.61514
   D75       -1.23836  -0.00029   0.00373  -0.01848  -0.01515  -1.25351
   D76        2.62459   0.00059   0.00181   0.05192   0.05337   2.67797
   D77       -0.61050  -0.00063   0.01685   0.01784   0.03401  -0.57649
   D78        0.84090   0.00185   0.02060   0.08997   0.11097   0.95186
   D79       -2.12002  -0.00309   0.00141  -0.06915  -0.06869  -2.18871
   D80       -0.66862  -0.00061   0.00517   0.00299   0.00827  -0.66035
         Item               Value     Threshold  Converged?
 Maximum Force            0.004673     0.000450     NO 
 RMS     Force            0.000972     0.000300     NO 
 Maximum Displacement     0.824945     0.001800     NO 
 RMS     Displacement     0.165962     0.001200     NO 
 Predicted change in Energy=-2.314985D-03
 GradGradGradGradGradGradGradGradGradGradGradGradGradGradGradGradGradGrad

                          Input orientation:                          
 ---------------------------------------------------------------------
 Center     Atomic      Atomic             Coordinates (Angstroms)
 Number     Number       Type             X           Y           Z
 ---------------------------------------------------------------------
      1         50           0        0.602745    0.901536   -3.817410
      2         53           0       -1.288234    1.114712   -5.853133
      3         53           0        3.151468    1.363951   -4.834724
      4         15           0       -0.156201    2.255658   -1.556754
      5         15           0        0.494641   -1.091176   -2.038278
      6         15           0       -1.594952   -1.422306    0.659099
      7         15           0       -1.432092    0.140513   -1.261088
      8         50           0       -0.045663   -0.376331    3.972722
      9         53           0       -2.569560   -0.638087    5.143357
     10         53           0        1.912011   -0.880228    5.901281
     11         15           0        2.016169    1.997990   -0.581994
     12         15           0        0.173494    1.661266    2.282119
     13         15           0        0.574338   -1.694643    1.638374
     14         15           0        1.932577    0.352827    1.270495
     15         50           0       -0.979671   -3.207712   -1.336844
     16         53           0       -3.221481   -3.961394   -2.819182
     17         53           0        0.507232   -5.471451   -0.663911
     18         50           0        1.562291    3.777257    1.474011
     19         53           0        3.972394    4.493093    2.699736
     20         53           0        0.047601    6.090991    1.031335
 ---------------------------------------------------------------------
                    Distance matrix (angstroms):
                    1          2          3          4          5
     1  Sn   0.000000
     2  I    2.786649   0.000000
     3  I    2.782938   4.561823   0.000000
     4  P    2.742300   4.587169   4.741403   0.000000
     5  P    2.673555   4.753703   4.572361   3.443364   0.000000
     6  P    5.501750   6.995692   7.776492   4.528513   3.428103
     7  P    3.354772   4.696449   5.939419   2.487801   2.415239
     8  Sn   7.920829  10.015718   9.530023   6.124924   6.077422
     9  I    9.629606  11.208786  11.674777   7.686973   7.821157
    10  I    9.967036  12.344537  11.037862   8.350663   8.067840
    11  P    3.697012   6.283643   4.447091   2.394942   3.738818
    12  P    6.161632   8.283580   7.720504   3.898583   5.132729
    13  P    6.042064   8.214884   7.609047   5.132973   3.726701
    14  P    5.287373   7.854946   6.307279   3.997137   3.885973
    15  Sn   5.054025   6.259028   7.085307   5.529455   2.673075
    16  I    6.266518   6.221668   8.546121   7.045665   4.759992
    17  I    7.111163   8.574920   8.432697   7.806761   4.590845
    18  Sn   6.098331   8.300704   6.938996   3.801845   6.097352
    19  I    8.168660  10.594302   8.199605   6.337912   8.107256
    20  I    7.123830   8.599052   8.147978   4.631363   7.823419
                    6          7          8          9         10
     6  P    0.000000
     7  P    2.481138   0.000000
     8  Sn   3.804531   5.438941   0.000000
     9  I    4.655473   6.551104   2.794452   0.000000
    10  I    6.330332   7.970224   2.793875   4.551654   0.000000
    11  P    5.126298   3.975159   5.534798   7.794707   7.094211
    12  P    3.907687   4.176711   2.656684   4.582363   4.751838
    13  P    2.395614   3.974977   2.751641   4.825485   4.541477
    14  P    3.996043   4.216039   3.427409   6.020814   4.792183
    15  Sn   2.747733   3.379503   6.089383   7.150086   8.134461
    16  I    4.603368   4.738693   8.310743   8.652825  10.577939
    17  I    4.750274   5.967557   6.911173   8.157967   8.133540
    18  Sn   6.137404   5.447293   5.106992   7.073299   6.435463
    19  I    8.375648   7.990090   6.440230   8.665879   6.585412
    20  I    7.699752   6.546211   7.105400   8.308956   8.705762
                   11         12         13         14         15
    11  P    0.000000
    12  P    3.422276   0.000000
    13  P    4.543616   3.440524   0.000000
    14  P    2.478964   2.414491   2.484407   0.000000
    15  Sn   6.053444   6.175244   3.681881   5.287423   0.000000
    16  I    8.243315   8.316456   6.278233   7.867800   2.791250
    17  I    7.620770   7.724385   4.423720   6.300456   2.790740
    18  Sn   2.756620   2.656918   5.562801   3.450399   7.946841
    19  I    4.563124   4.756604   7.138722   4.831706  10.005964
    20  I    4.819829   4.604647   7.827007   6.044573   9.650360
                   16         17         18         19         20
    16  I    0.000000
    17  I    4.563854   0.000000
    18  Sn  10.059955   9.551045   0.000000
    19  I   12.397122  11.073103   2.797037   0.000000
    20  I   11.250058  11.695092   2.800646   4.554212   0.000000
 Stoichiometry    I8P8Sn4
 Framework group  C1[X(I8P8Sn4)]
 Deg. of freedom    54
 Full point group                 C1      NOp   1
 Largest Abelian subgroup         C1      NOp   1
 Largest concise Abelian subgroup C1      NOp   1
                         Standard orientation:                         
 ---------------------------------------------------------------------
 Center     Atomic      Atomic             Coordinates (Angstroms)
 Number     Number       Type             X           Y           Z
 ---------------------------------------------------------------------
      1         50           0        3.009749   -2.554065   -0.182366
      2         53           0        5.083650   -3.160815    1.577236
      3         53           0        3.127811   -4.225881   -2.404041
      4         15           0        0.605905   -2.281795    1.108995
      5         15           0        2.396837   -0.018767   -0.769308
      6         15           0        0.666805    2.246230    1.135599
      7         15           0        1.584510   -0.029129    1.505203
      8         50           0       -3.008421    2.580775    0.210804
      9         53           0       -3.355329    4.159483    2.490343
     10         53           0       -4.872449    3.348240   -1.723656
     11         15           0       -0.591253   -2.257456   -0.965123
     12         15           0       -2.516468    0.019168    0.714909
     13         15           0       -0.526947    2.285641   -0.941025
     14         15           0       -1.430300    0.026042   -1.441468
     15         50           0        3.068144    2.499619   -0.175662
     16         53           0        5.177299    3.060135    1.564556
     17         53           0        3.188985    4.206561   -2.380197
     18         50           0       -3.076737   -2.525739    0.196492
     19         53           0       -4.983295   -3.236239   -1.722790
     20         53           0       -3.413334   -4.149190    2.453642
 ---------------------------------------------------------------------
 Rotational constants (GHZ):      0.0224773      0.0181082      0.0123307
 Standard basis: SDD (6D, 10F)
 There are   264 symmetry adapted cartesian basis functions of A   symmetry.
 There are   264 symmetry adapted basis functions of A   symmetry.
   264 basis functions,   504 primitive gaussians,   264 cartesian basis functions
    96 alpha electrons       96 beta electrons
       nuclear repulsion energy      2014.7476919354 Hartrees.
 NAtoms=   20 NActive=   20 NUniq=   20 SFac= 1.00D+00 NAtFMM=   60 NAOKFM=F Big=F
 Integral buffers will be    131072 words long.
 Raffenetti 2 integral format.
 Two-electron integral symmetry is turned on.
 One-electron integrals computed using PRISM.
   1 Symmetry operations used in ECPInt.
 ECPInt:  NShTT=    9316 NPrTT=   35212 LenC2=    8310 LenP2D=   20817.
 LDataN:  DoStor=T MaxTD1= 5 Len=  102
 NBasis=   264 RedAO= T EigKep=  1.12D-02  NBF=   264
 NBsUse=   264 1.00D-06 EigRej= -1.00D+00 NBFU=   264
 Defaulting to unpruned grid for atomic number  50.
 Defaulting to unpruned grid for atomic number  53.
 Defaulting to unpruned grid for atomic number  53.
 Defaulting to unpruned grid for atomic number  53.
 Defaulting to unpruned grid for atomic number  50.
 Defaulting to unpruned grid for atomic number  50.
 Initial guess from the checkpoint file:  "\\nas.ads.mwn.de\tuch\ac5\AK_Nilges\Markus\Gaussian\SnI2+P\SnI2_P4\SNI2_P4DIMEROPEN3SATURATED2.chk"
 B after Tr=     0.000000    0.000000    0.000000
         Rot=    0.999920   -0.002364    0.007583    0.009801 Ang=  -1.45 deg.
 ExpMin= 3.26D-02 ExpMax= 3.06D+04 ExpMxC= 4.68D+03 IAcc=3 IRadAn=         5 AccDes= 0.00D+00
 Harris functional with IExCor= 1009 and IRadAn=       5 diagonalized for initial guess.
 HarFok:  IExCor= 1009 AccDes= 0.00D+00 IRadAn=         5 IDoV= 1 UseB2=F ITyADJ=14
 ICtDFT=  3500011 ScaDFX=  1.000000  1.000000  1.000000  1.000000
 Defaulting to unpruned grid for atomic number  50.
 Defaulting to unpruned grid for atomic number  50.
 Defaulting to unpruned grid for atomic number  50.
 Defaulting to unpruned grid for atomic number  50.
 Defaulting to unpruned grid for atomic number  50.
 Defaulting to unpruned grid for atomic number  50.
 Defaulting to unpruned grid for atomic number  50.
 Defaulting to unpruned grid for atomic number  50.
 FoFCou: FMM=F IPFlag=           0 FMFlag=      100000 FMFlg1=           0
         NFxFlg=           0 DoJE=T BraDBF=F KetDBF=T FulRan=T
         wScrn=  0.000000 ICntrl=     500 IOpCl=  0 I1Cent=   200000004 NGrid=           0
         NMat0=    1 NMatS0=      1 NMatT0=    0 NMatD0=    1 NMtDS0=    0 NMtDT0=    0
 Petite list used in FoFCou.
 Requested convergence on RMS density matrix=1.00D-08 within 128 cycles.
 Requested convergence on MAX density matrix=1.00D-06.
 Requested convergence on             energy=1.00D-06.
 No special actions if energy rises.
 Defaulting to unpruned grid for atomic number  50.
 Defaulting to unpruned grid for atomic number  50.
 Defaulting to unpruned grid for atomic number  50.
 Defaulting to unpruned grid for atomic number  50.
 Defaulting to unpruned grid for atomic number  50.
 Defaulting to unpruned grid for atomic number  50.
 Defaulting to unpruned grid for atomic number  50.
 Defaulting to unpruned grid for atomic number  50.
 SCF Done:  E(RPBE-PBE) =  -2834.74659323     A.U. after   15 cycles
            NFock= 15  Conv=0.51D-08     -V/T= 2.0296
   1 Symmetry operations used in ECPInt.
 ECPInt:  NShTT=    9316 NPrTT=   35212 LenC2=    8310 LenP2D=   20817.
 LDataN:  DoStor=T MaxTD1= 6 Len=  172
 Calling FoFJK, ICntrl=      2527 FMM=F ISym2X=0 I1Cent= 0 IOpClX= 0 NMat=1 NMatS=1 NMatT=0.
 Defaulting to unpruned grid for atomic number  50.
 Defaulting to unpruned grid for atomic number  50.
 Defaulting to unpruned grid for atomic number  50.
 Defaulting to unpruned grid for atomic number  50.
 Defaulting to unpruned grid for atomic number  50.
 Defaulting to unpruned grid for atomic number  50.
 Defaulting to unpruned grid for atomic number  50.
 Defaulting to unpruned grid for atomic number  50.
 ***** Axes restored to original set *****
 -------------------------------------------------------------------
 Center     Atomic                   Forces (Hartrees/Bohr)
 Number     Number              X              Y              Z
 -------------------------------------------------------------------
      1       50           0.000260634   -0.001301800    0.002217429
      2       53           0.000080574    0.000007636    0.000329029
      3       53           0.000396422    0.000484479   -0.000162460
      4       15          -0.000646913   -0.000500167    0.001024812
      5       15          -0.003027686    0.001876958   -0.000485490
      6       15          -0.000422613    0.000421709    0.000867475
      7       15           0.003807376   -0.001731090    0.000144672
      8       50           0.000452841    0.000817104   -0.001093612
      9       53           0.000822592   -0.000378204   -0.000924978
     10       53          -0.000475971    0.000021142   -0.000792093
     11       15          -0.000430217   -0.000205905   -0.000812017
     12       15           0.000609319   -0.002196811   -0.001639175
     13       15          -0.000245304    0.001133441   -0.000773747
     14       15          -0.002087110    0.002507179    0.002323193
     15       50           0.000787802    0.001984966    0.000367701
     16       53           0.000625756    0.000411279    0.000490783
     17       53          -0.000428648    0.000540689    0.000124979
     18       50           0.000015816   -0.001490401   -0.000245860
     19       53          -0.000985406   -0.000542267   -0.000760124
     20       53           0.000890737   -0.001859935   -0.000200519
 -------------------------------------------------------------------
 Cartesian Forces:  Max     0.003807376 RMS     0.001198881

 GradGradGradGradGradGradGradGradGradGradGradGradGradGradGradGradGradGrad
 Berny optimization.
 Using GEDIIS/GDIIS optimizer.
 FormGI is forming the generalized inverse of G from B-inverse, IUseBI=4.
 Internal  Forces:  Max     0.003114886 RMS     0.000886495
 Search for a local minimum.
 Step number  12 out of a maximum of  120
 All quantities printed in internal units (Hartrees-Bohrs-Radians)
 Mixed Optimization -- En-DIIS/RFO-DIIS
 Swapping is turned off.
 Update second derivatives using D2CorX and points   10   11   12
 DE= -3.61D-04 DEPred=-2.31D-03 R= 1.56D-01
 Trust test= 1.56D-01 RLast= 4.74D-01 DXMaxT set to 7.14D-01
 ITU=  0  1  0  0 -1  0  0  1  0  0  1  0
     Eigenvalues ---    0.00596   0.00790   0.00818   0.00863   0.01000
     Eigenvalues ---    0.01055   0.01164   0.01401   0.01430   0.01503
     Eigenvalues ---    0.01699   0.02272   0.02409   0.02420   0.02525
     Eigenvalues ---    0.02676   0.02836   0.03161   0.03204   0.03265
     Eigenvalues ---    0.03844   0.04074   0.04336   0.04427   0.04853
     Eigenvalues ---    0.04910   0.05112   0.05656   0.06915   0.07306
     Eigenvalues ---    0.07957   0.08122   0.08336   0.08366   0.08585
     Eigenvalues ---    0.08857   0.09008   0.09113   0.09242   0.09601
     Eigenvalues ---    0.10009   0.11055   0.11095   0.11675   0.12239
     Eigenvalues ---    0.14014   0.14549   0.14679   0.15924   0.16526
     Eigenvalues ---    0.16748   0.18419   0.20299   0.20385
 En-DIIS/RFO-DIIS IScMMF=        0 using points:    12   11
 RFO step:  Lambda=-4.53350240D-04.
 DidBck=T Rises=F RFO-DIIS coefs:    0.59056    0.40944
 Iteration  1 RMS(Cart)=  0.07348245 RMS(Int)=  0.00213118
 Iteration  2 RMS(Cart)=  0.00221145 RMS(Int)=  0.00027729
 Iteration  3 RMS(Cart)=  0.00000293 RMS(Int)=  0.00027728
 Iteration  4 RMS(Cart)=  0.00000000 RMS(Int)=  0.00027728
 Variable       Old X    -DE/DX   Delta X   Delta X   Delta X     New X
                                 (Linear)    (Quad)   (Total)
    R1        5.26600  -0.00030   0.00062   0.00006   0.00068   5.26668
    R2        5.25899   0.00050   0.00880  -0.00189   0.00691   5.26590
    R3        5.18220  -0.00160  -0.01599   0.01596  -0.00041   5.18179
    R4        5.05229  -0.00190  -0.01832  -0.00214  -0.02024   5.03205
    R5        4.70126  -0.00142  -0.01706   0.00304  -0.01417   4.68709
    R6        4.52578  -0.00161  -0.01565   0.01362  -0.00212   4.52367
    R7        4.56414  -0.00187  -0.00330  -0.02430  -0.02692   4.53722
    R8        5.05138  -0.00161  -0.00957  -0.00750  -0.01692   5.03446
    R9        4.68867  -0.00092  -0.02040   0.00844  -0.01211   4.67656
   R10        4.52705  -0.00147  -0.01617   0.01513  -0.00096   4.52610
   R11        5.19246  -0.00208  -0.01538   0.01396  -0.00177   5.19069
   R12        5.28075  -0.00109  -0.01053  -0.00660  -0.01714   5.26361
   R13        5.27966  -0.00089  -0.00605  -0.00242  -0.00847   5.27119
   R14        5.02040  -0.00176  -0.01005   0.00436  -0.00556   5.01484
   R15        5.19985  -0.00268  -0.03707   0.01073  -0.02603   5.17381
   R16        4.68456  -0.00066  -0.00552   0.00895   0.00327   4.68784
   R17        5.20926  -0.00311  -0.03682   0.00984  -0.02659   5.18267
   R18        4.56273  -0.00194   0.02164  -0.03351  -0.01245   4.55028
   R19        5.02085  -0.00154  -0.00411   0.00345  -0.00062   5.02023
   R20        4.69485  -0.00114  -0.00389   0.00681   0.00274   4.69759
   R21        5.27470  -0.00088  -0.00488   0.00147  -0.00341   5.27129
   R22        5.27373  -0.00063   0.00174   0.00038   0.00211   5.27585
   R23        5.28563  -0.00132  -0.01004  -0.00162  -0.01166   5.27397
   R24        5.29245  -0.00198  -0.01641  -0.00473  -0.02114   5.27131
    A1        1.91954   0.00003  -0.00363   0.00029  -0.00314   1.91640
    A2        1.95697  -0.00022  -0.01794   0.00798  -0.01003   1.94693
    A3        2.11264  -0.00020   0.00032  -0.00662  -0.00602   2.10662
    A4        2.06322  -0.00015   0.00510  -0.00435   0.00081   2.06403
    A5        1.98683   0.00077   0.01624   0.00509   0.02118   2.00801
    A6        1.37788  -0.00039  -0.00077  -0.00364  -0.00412   1.37376
    A7        1.38990   0.00070   0.01450  -0.00354   0.01100   1.40090
    A8        1.60216  -0.00158   0.01373  -0.03265  -0.01861   1.58355
    A9        1.90218  -0.00058   0.00963  -0.01162  -0.00144   1.90074
   A10        1.43669   0.00089   0.01340   0.00437   0.01775   1.45443
   A11        2.47686   0.00034   0.03242  -0.00206   0.03064   2.50750
   A12        1.44987  -0.00045  -0.00076   0.00725   0.00639   1.45626
   A13        1.90554  -0.00078   0.01106  -0.01415  -0.00270   1.90284
   A14        1.40242  -0.00051   0.00304  -0.00240   0.00070   1.40312
   A15        1.59110  -0.00131   0.02026  -0.03372  -0.01317   1.57793
   A16        1.55700  -0.00044  -0.00316   0.00281  -0.00012   1.55688
   A17        2.29317   0.00066  -0.00270   0.00582   0.00281   2.29599
   A18        1.55098   0.00073   0.00775   0.00195   0.00979   1.56076
   A19        1.90371   0.00045   0.01185  -0.00465   0.00770   1.91141
   A20        1.99646   0.00029  -0.00297   0.01000   0.00756   2.00403
   A21        2.11065  -0.00105  -0.03619  -0.01326  -0.04912   2.06153
   A22        2.11740   0.00036   0.01489  -0.01011   0.00482   2.12223
   A23        1.91910   0.00016   0.00704   0.02466   0.03190   1.95101
   A24        1.37863  -0.00062  -0.00511  -0.00757  -0.01281   1.36583
   A25        1.92300  -0.00037  -0.00222  -0.01135  -0.01450   1.90850
   A26        1.65567  -0.00175  -0.03793  -0.02304  -0.06122   1.59445
   A27        1.43583  -0.00064   0.00336  -0.01491  -0.01200   1.42384
   A28        1.48177   0.00054   0.00397  -0.00798  -0.00431   1.47746
   A29        2.58204  -0.00059  -0.00447  -0.04538  -0.04999   2.53204
   A30        1.49405  -0.00075  -0.00786  -0.00683  -0.01503   1.47902
   A31        1.65920  -0.00176  -0.04410  -0.01381  -0.05808   1.60112
   A32        1.91860  -0.00018  -0.00287  -0.00843  -0.01210   1.90651
   A33        1.42424   0.00053   0.01330  -0.01553  -0.00285   1.42139
   A34        1.54882   0.00030  -0.01125   0.00310  -0.00808   1.54074
   A35        2.31315   0.00006  -0.00639   0.00120  -0.00475   2.30840
   A36        1.55706  -0.00095  -0.01869  -0.00055  -0.01942   1.53764
   A37        1.36906   0.00071   0.00622  -0.00220   0.00418   1.37324
   A38        2.11463  -0.00031  -0.00311  -0.00447  -0.00756   2.10707
   A39        1.99510   0.00008   0.00961   0.00356   0.01325   2.00835
   A40        1.96207  -0.00034  -0.02111   0.01050  -0.01051   1.95156
   A41        2.06147  -0.00060   0.00652  -0.00501   0.00150   2.06297
   A42        1.91447   0.00038   0.00131  -0.00219  -0.00082   1.91365
   A43        1.36829   0.00055  -0.00005  -0.00380  -0.00388   1.36440
   A44        1.92854  -0.00016   0.00361   0.02775   0.03150   1.96004
   A45        2.09948  -0.00123  -0.02924  -0.01721  -0.04625   2.05323
   A46        2.11874   0.00025   0.01214  -0.00697   0.00497   2.12371
   A47        2.00790  -0.00044  -0.00895   0.00398  -0.00471   2.00319
   A48        1.90060   0.00075   0.01371  -0.00376   0.01034   1.91093
    D1        1.42943   0.00010   0.01301  -0.00545   0.00764   1.43706
    D2       -2.95177  -0.00023   0.02050  -0.01120   0.00910  -2.94266
    D3       -2.59268  -0.00022  -0.00546  -0.00101  -0.00647  -2.59915
    D4       -0.69069  -0.00055   0.00203  -0.00675  -0.00500  -0.69569
    D5       -0.65095   0.00045   0.01271   0.00296   0.01552  -0.63542
    D6        1.25105   0.00013   0.02020  -0.00279   0.01699   1.26803
    D7       -1.23932   0.00010   0.00667  -0.00655  -0.00009  -1.23941
    D8       -0.04699   0.00036   0.00371   0.01370   0.01742  -0.02957
    D9        2.69488  -0.00069  -0.00921  -0.00553  -0.01482   2.68006
   D10       -2.39598  -0.00044  -0.01217   0.01472   0.00269  -2.39328
   D11        0.66813  -0.00038  -0.01472   0.00067  -0.01408   0.65406
   D12        1.86047  -0.00012  -0.01768   0.02092   0.00343   1.86390
   D13        0.71864  -0.00055  -0.01698   0.00024  -0.01687   0.70178
   D14        2.25085   0.00001  -0.00933   0.00503  -0.00403   2.24682
   D15       -0.82293   0.00079  -0.03534   0.03433  -0.00100  -0.82393
   D16        0.70928   0.00135  -0.02768   0.03913   0.01184   0.72111
   D17       -1.88153  -0.00099  -0.01918  -0.01370  -0.03245  -1.91397
   D18        2.94370   0.00034  -0.00902   0.01100   0.00218   2.94588
   D19       -0.49127  -0.00077   0.00101  -0.02832  -0.02717  -0.51844
   D20       -1.94923   0.00056   0.01117  -0.00362   0.00745  -1.94178
   D21       -0.73460   0.00050   0.01640  -0.00229   0.01422  -0.72038
   D22       -3.02840  -0.00014   0.01926  -0.00793   0.01171  -3.01669
   D23        3.02255   0.00030  -0.01368   0.00464  -0.00945   3.01309
   D24        0.72875  -0.00034  -0.01082  -0.00101  -0.01197   0.71679
   D25       -1.84879  -0.00045   0.01010  -0.01808  -0.00851  -1.85730
   D26        0.05961  -0.00044  -0.01095  -0.00704  -0.01835   0.04126
   D27        2.41313  -0.00008   0.00016  -0.01167  -0.01187   2.40127
   D28       -0.66068   0.00024   0.01132   0.00119   0.01267  -0.64802
   D29        1.24771   0.00025  -0.00973   0.01223   0.00282   1.25054
   D30       -2.68194   0.00061   0.00138   0.00761   0.00931  -2.67264
   D31       -0.71214  -0.00124   0.02841  -0.03621  -0.00823  -0.72037
   D32        0.82279  -0.00121   0.03111  -0.03104   0.00014   0.82293
   D33       -2.24560   0.00020   0.00735  -0.00171   0.00516  -2.24043
   D34       -0.71067   0.00023   0.01005   0.00345   0.01353  -0.69713
   D35        1.94119   0.00062  -0.00425   0.00265  -0.00170   1.93949
   D36        0.49453   0.00069  -0.00266   0.02445   0.02185   0.51638
   D37       -2.94244  -0.00035   0.00615  -0.01112  -0.00542  -2.94786
   D38        1.89408  -0.00028   0.00774   0.01068   0.01812   1.91220
   D39        0.64538  -0.00037  -0.00879  -0.00555  -0.01425   0.63113
   D40       -1.43399  -0.00029  -0.00776   0.00012  -0.00763  -1.44162
   D41        2.59212   0.00008   0.00540  -0.00255   0.00285   2.59498
   D42       -1.26157   0.00018  -0.01672   0.00289  -0.01377  -1.27534
   D43        2.94225   0.00026  -0.01569   0.00856  -0.00715   2.93510
   D44        0.68517   0.00063  -0.00253   0.00589   0.00333   0.68850
   D45       -2.69832   0.00093   0.03648  -0.00447   0.03175  -2.66657
   D46        2.30572   0.00115   0.04262  -0.00349   0.03940   2.34512
   D47        1.24443  -0.00064  -0.00020   0.00286   0.00246   1.24689
   D48       -0.03472  -0.00043   0.00594   0.00384   0.01011  -0.02461
   D49       -0.61916  -0.00047  -0.00524  -0.02184  -0.02746  -0.64663
   D50       -1.89831  -0.00025   0.00090  -0.02086  -0.01982  -1.91813
   D51        0.64779   0.00019  -0.00039   0.03057   0.02982   0.67761
   D52        2.55785   0.00026   0.00218   0.02312   0.02552   2.58337
   D53        2.89104   0.00005  -0.00874   0.03714   0.02796   2.91899
   D54       -1.48208   0.00011  -0.00617   0.02969   0.02365  -1.45843
   D55       -1.30614   0.00024   0.00545   0.02362   0.02848  -1.27766
   D56        0.60392   0.00031   0.00802   0.01617   0.02418   0.62810
   D57       -0.95628   0.00254   0.05001   0.04584   0.09601  -0.86027
   D58        0.57569   0.00153   0.01521   0.04787   0.06263   0.63832
   D59        0.65577   0.00048   0.01085   0.01711   0.02812   0.68388
   D60        2.18774  -0.00053  -0.02396   0.01914  -0.00526   2.18248
   D61        1.31431  -0.00048  -0.01087  -0.01979  -0.03026   1.28405
   D62       -2.88485  -0.00004   0.00204  -0.02911  -0.02673  -2.91158
   D63       -0.64687  -0.00024  -0.00090  -0.02201  -0.02281  -0.66968
   D64       -0.60110  -0.00028  -0.01339  -0.01032  -0.02355  -0.62466
   D65        1.48292   0.00017  -0.00048  -0.01965  -0.02003   1.46289
   D66       -2.56228  -0.00004  -0.00343  -0.01254  -0.01610  -2.57838
   D67        2.99672   0.00031  -0.00353   0.02534   0.02159   3.01830
   D68        0.68285   0.00022   0.00044   0.02423   0.02479   0.70764
   D69       -0.67994  -0.00025  -0.00702  -0.01774  -0.02495  -0.70489
   D70       -2.99380  -0.00033  -0.00305  -0.01885  -0.02174  -3.01555
   D71        1.89091   0.00060   0.00737   0.01453   0.02178   1.91269
   D72        0.02226   0.00047   0.00335  -0.01600  -0.01285   0.00940
   D73       -2.32945  -0.00054  -0.02471  -0.00599  -0.03083  -2.36029
   D74        0.61514   0.00046   0.01022   0.01611   0.02651   0.64165
   D75       -1.25351   0.00034   0.00620  -0.01442  -0.00812  -1.26163
   D76        2.67797  -0.00068  -0.02185  -0.00441  -0.02610   2.65187
   D77       -0.57649  -0.00153  -0.01393  -0.04631  -0.05995  -0.63644
   D78        0.95186  -0.00200  -0.04544  -0.04267  -0.08834   0.86352
   D79       -2.18871   0.00015   0.02812  -0.02708   0.00152  -2.18719
   D80       -0.66035  -0.00032  -0.00339  -0.02344  -0.02687  -0.68723
         Item               Value     Threshold  Converged?
 Maximum Force            0.003115     0.000450     NO 
 RMS     Force            0.000886     0.000300     NO 
 Maximum Displacement     0.380188     0.001800     NO 
 RMS     Displacement     0.073868     0.001200     NO 
 Predicted change in Energy=-9.932547D-04
 GradGradGradGradGradGradGradGradGradGradGradGradGradGradGradGradGradGrad

                          Input orientation:                          
 ---------------------------------------------------------------------
 Center     Atomic      Atomic             Coordinates (Angstroms)
 Number     Number       Type             X           Y           Z
 ---------------------------------------------------------------------
      1         50           0        0.605172    0.928735   -3.786091
      2         53           0       -1.319908    1.210987   -5.781542
      3         53           0        3.139535    1.394851   -4.846678
      4         15           0       -0.110899    2.262574   -1.499799
      5         15           0        0.466001   -1.073633   -2.036263
      6         15           0       -1.549469   -1.400567    0.720696
      7         15           0       -1.404235    0.169453   -1.186720
      8         50           0       -0.032397   -0.385260    3.929709
      9         53           0       -2.580052   -0.784869    4.982381
     10         53           0        1.871971   -0.747691    5.935384
     11         15           0        2.085773    1.959152   -0.598161
     12         15           0        0.151265    1.602266    2.180898
     13         15           0        0.640296   -1.721146    1.636502
     14         15           0        1.988264    0.336040    1.275299
     15         50           0       -0.988095   -3.179460   -1.295558
     16         53           0       -3.280987   -3.897676   -2.712536
     17         53           0        0.480690   -5.468325   -0.664493
     18         50           0        1.565493    3.724038    1.435569
     19         53           0        3.881623    4.491325    2.790467
     20         53           0        0.049067    5.985674    0.830148
 ---------------------------------------------------------------------
                    Distance matrix (angstroms):
                    1          2          3          4          5
     1  Sn   0.000000
     2  I    2.787010   0.000000
     3  I    2.786594   4.560090   0.000000
     4  P    2.742083   4.571747   4.745511   0.000000
     5  P    2.662846   4.736673   4.597786   3.427956   0.000000
     6  P    5.511738   7.010849   7.797229   4.518703   3.430718
     7  P    3.372085   4.712143   5.961774   2.480300   2.400993
     8  Sn   7.852812   9.925426   9.500259   6.041253   6.026199
     9  I    9.485157  11.019684  11.579087   7.576429   7.656578
    10  I    9.945967  12.300848  11.065716   8.262893   8.101243
    11  P    3.662901   6.247068   4.413474   2.393822   3.726874
    12  P    6.022012   8.106657   7.639346   3.748634   5.004392
    13  P    6.035531   8.213841   7.614937   5.125495   3.733478
    14  P    5.280332   7.842738   6.318632   3.977334   3.907800
    15  Sn   5.061475   6.285712   7.111407   5.516061   2.664122
    16  I    6.288799   6.273999   8.590024   7.033411   4.740514
    17  I    7.119147   8.604624   8.465419   7.798366   4.603834
    18  Sn   6.000140   8.168700   6.882540   3.682737   6.023301
    19  I    8.165679  10.549687   8.274348   6.270084   8.119887
    20  I    6.869610   8.269593   7.927989   4.394965   7.630463
                    6          7          8          9         10
     6  P    0.000000
     7  P    2.474731   0.000000
     8  Sn   3.691899   5.326114   0.000000
     9  I    4.427544   6.352250   2.785382   0.000000
    10  I    6.271002   7.892974   2.789392   4.553033   0.000000
    11  P    5.122703   3.966054   5.521278   7.774447   7.075303
    12  P    3.747225   3.976604   2.653739   4.583319   4.751768
    13  P    2.395108   3.965483   2.737865   4.737316   4.576573
    14  P    3.979817   4.195037   3.413098   5.989023   4.785853
    15  Sn   2.746795   3.376425   6.002027   6.905137   8.147392
    16  I    4.584843   4.732003   8.185952   8.330224  10.548076
    17  I    4.752573   5.967429   6.870772   7.949220   8.232766
    18  Sn   6.039505   5.322665   5.065601   7.077829   6.351269
    19  I    8.276177   7.901702   6.355982   8.625309   6.432456
    20  I    7.558033   6.325208   7.085387   8.366215   8.644340
                   11         12         13         14         15
    11  P    0.000000
    12  P    3.404828   0.000000
    13  P    4.541775   3.403026   0.000000
    14  P    2.480696   2.407905   2.485860   0.000000
    15  Sn   6.028297   6.020697   3.657228   5.275107   0.000000
    16  I    8.220409   8.122525   6.247229   7.848068   2.789447
    17  I    7.599218   7.628764   4.400160   6.302875   2.791858
    18  Sn   2.742548   2.656591   5.526880   3.418034   7.850998
    19  I    4.595626   4.757501   7.101594   4.811127   9.962465
    20  I    4.732982   4.587944   7.771412   5.989742   9.465412
                   16         17         18         19         20
    16  I    0.000000
    17  I    4.561976   0.000000
    18  Sn   9.939098   9.491397   0.000000
    19  I   12.327261  11.076901   2.790866   0.000000
    20  I   11.014557  11.559167   2.789459   4.556799   0.000000
 Stoichiometry    I8P8Sn4
 Framework group  C1[X(I8P8Sn4)]
 Deg. of freedom    54
 Full point group                 C1      NOp   1
 Largest Abelian subgroup         C1      NOp   1
 Largest concise Abelian subgroup C1      NOp   1
                         Standard orientation:                         
 ---------------------------------------------------------------------
 Center     Atomic      Atomic             Coordinates (Angstroms)
 Number     Number       Type             X           Y           Z
 ---------------------------------------------------------------------
      1         50           0        2.991525   -2.527209   -0.213714
      2         53           0        5.033368   -3.132325    1.584101
      3         53           0        3.143569   -4.222180   -2.420309
      4         15           0        0.575967   -2.263657    1.056971
      5         15           0        2.380310    0.002930   -0.775463
      6         15           0        0.575341    2.254992    1.079295
      7         15           0        1.512342   -0.003100    1.463145
      8         50           0       -3.001580    2.529674    0.207339
      9         53           0       -3.173003    4.170885    2.451307
     10         53           0       -5.012452    3.211466   -1.601600
     11         15           0       -0.565553   -2.263712   -1.047147
     12         15           0       -2.394660   -0.001867    0.722394
     13         15           0       -0.569423    2.278004   -1.024399
     14         15           0       -1.460330    0.005871   -1.496834
     15         50           0        2.986113    2.534259   -0.207200
     16         53           0        5.046530    3.141649    1.572343
     17         53           0        3.115194    4.243186   -2.411146
     18         50           0       -2.994548   -2.535912    0.196823
     19         53           0       -5.027710   -3.220957   -1.588086
     20         53           0       -3.123334   -4.195168    2.435431
 ---------------------------------------------------------------------
 Rotational constants (GHZ):      0.0225905      0.0185786      0.0125187
 Standard basis: SDD (6D, 10F)
 There are   264 symmetry adapted cartesian basis functions of A   symmetry.
 There are   264 symmetry adapted basis functions of A   symmetry.
   264 basis functions,   504 primitive gaussians,   264 cartesian basis functions
    96 alpha electrons       96 beta electrons
       nuclear repulsion energy      2028.3129803650 Hartrees.
 NAtoms=   20 NActive=   20 NUniq=   20 SFac= 1.00D+00 NAtFMM=   60 NAOKFM=F Big=F
 Integral buffers will be    131072 words long.
 Raffenetti 2 integral format.
 Two-electron integral symmetry is turned on.
 One-electron integrals computed using PRISM.
   1 Symmetry operations used in ECPInt.
 ECPInt:  NShTT=    9316 NPrTT=   35212 LenC2=    8320 LenP2D=   20863.
 LDataN:  DoStor=T MaxTD1= 5 Len=  102
 NBasis=   264 RedAO= T EigKep=  1.10D-02  NBF=   264
 NBsUse=   264 1.00D-06 EigRej= -1.00D+00 NBFU=   264
 Defaulting to unpruned grid for atomic number  53.
 Defaulting to unpruned grid for atomic number  53.
 Defaulting to unpruned grid for atomic number  50.
 Defaulting to unpruned grid for atomic number  53.
 Defaulting to unpruned grid for atomic number  50.
 Defaulting to unpruned grid for atomic number  50.
 Initial guess from the checkpoint file:  "\\nas.ads.mwn.de\tuch\ac5\AK_Nilges\Markus\Gaussian\SnI2+P\SnI2_P4\SNI2_P4DIMEROPEN3SATURATED2.chk"
 B after Tr=     0.000000    0.000000    0.000000
         Rot=    0.999965    0.001084   -0.006092   -0.005591 Ang=   0.96 deg.
 ExpMin= 3.26D-02 ExpMax= 3.06D+04 ExpMxC= 4.68D+03 IAcc=3 IRadAn=         5 AccDes= 0.00D+00
 Harris functional with IExCor= 1009 and IRadAn=       5 diagonalized for initial guess.
 HarFok:  IExCor= 1009 AccDes= 0.00D+00 IRadAn=         5 IDoV= 1 UseB2=F ITyADJ=14
 ICtDFT=  3500011 ScaDFX=  1.000000  1.000000  1.000000  1.000000
 Defaulting to unpruned grid for atomic number  50.
 Defaulting to unpruned grid for atomic number  50.
 Defaulting to unpruned grid for atomic number  50.
 Defaulting to unpruned grid for atomic number  50.
 Defaulting to unpruned grid for atomic number  50.
 Defaulting to unpruned grid for atomic number  50.
 Defaulting to unpruned grid for atomic number  50.
 Defaulting to unpruned grid for atomic number  50.
 FoFCou: FMM=F IPFlag=           0 FMFlag=      100000 FMFlg1=           0
         NFxFlg=           0 DoJE=T BraDBF=F KetDBF=T FulRan=T
         wScrn=  0.000000 ICntrl=     500 IOpCl=  0 I1Cent=   200000004 NGrid=           0
         NMat0=    1 NMatS0=      1 NMatT0=    0 NMatD0=    1 NMtDS0=    0 NMtDT0=    0
 Petite list used in FoFCou.
 Requested convergence on RMS density matrix=1.00D-08 within 128 cycles.
 Requested convergence on MAX density matrix=1.00D-06.
 Requested convergence on             energy=1.00D-06.
 No special actions if energy rises.
 Defaulting to unpruned grid for atomic number  50.
 Defaulting to unpruned grid for atomic number  50.
 Defaulting to unpruned grid for atomic number  50.
 Defaulting to unpruned grid for atomic number  50.
 Defaulting to unpruned grid for atomic number  50.
 Defaulting to unpruned grid for atomic number  50.
 Defaulting to unpruned grid for atomic number  50.
 Defaulting to unpruned grid for atomic number  50.
 SCF Done:  E(RPBE-PBE) =  -2834.74781668     A.U. after   14 cycles
            NFock= 14  Conv=0.81D-08     -V/T= 2.0295
   1 Symmetry operations used in ECPInt.
 ECPInt:  NShTT=    9316 NPrTT=   35212 LenC2=    8320 LenP2D=   20863.
 LDataN:  DoStor=T MaxTD1= 6 Len=  172
 Calling FoFJK, ICntrl=      2527 FMM=F ISym2X=0 I1Cent= 0 IOpClX= 0 NMat=1 NMatS=1 NMatT=0.
 Defaulting to unpruned grid for atomic number  50.
 Defaulting to unpruned grid for atomic number  50.
 Defaulting to unpruned grid for atomic number  50.
 Defaulting to unpruned grid for atomic number  50.
 Defaulting to unpruned grid for atomic number  50.
 Defaulting to unpruned grid for atomic number  50.
 Defaulting to unpruned grid for atomic number  50.
 Defaulting to unpruned grid for atomic number  50.
 ***** Axes restored to original set *****
 -------------------------------------------------------------------
 Center     Atomic                   Forces (Hartrees/Bohr)
 Number     Number              X              Y              Z
 -------------------------------------------------------------------
      1       50          -0.000820556   -0.000112493    0.001050850
      2       53           0.000158358   -0.000051497    0.000144568
      3       53          -0.000118456    0.000092480    0.000221019
      4       15          -0.000271703   -0.000486566   -0.000433659
      5       15          -0.000631770    0.000426398    0.000354727
      6       15           0.000108461   -0.000589234   -0.000421749
      7       15           0.001713174   -0.000663863   -0.000546118
      8       50           0.001019359    0.000153788   -0.001050592
      9       53          -0.000096051   -0.000141311   -0.000147127
     10       53          -0.000268790    0.000106005   -0.000535034
     11       15           0.000644146   -0.000084939    0.000072389
     12       15           0.000921330   -0.000142112    0.000095392
     13       15           0.000755299    0.000075913   -0.000197619
     14       15          -0.002756384    0.001678830    0.001564920
     15       50          -0.000347630    0.000999751    0.000287440
     16       53           0.000400562    0.000157252    0.000247478
     17       53          -0.000382102    0.000753708    0.000024939
     18       50           0.000333090   -0.001391076   -0.000273239
     19       53          -0.000551839   -0.000394078   -0.000392438
     20       53           0.000191502   -0.000386955   -0.000066145
 -------------------------------------------------------------------
 Cartesian Forces:  Max     0.002756384 RMS     0.000704614

 GradGradGradGradGradGradGradGradGradGradGradGradGradGradGradGradGradGrad
 Berny optimization.
 Using GEDIIS/GDIIS optimizer.
 FormGI is forming the generalized inverse of G from B-inverse, IUseBI=4.
 Internal  Forces:  Max     0.001563325 RMS     0.000389399
 Search for a local minimum.
 Step number  13 out of a maximum of  120
 All quantities printed in internal units (Hartrees-Bohrs-Radians)
 Mixed Optimization -- En-DIIS/RFO-DIIS
 Swapping is turned off.
 Update second derivatives using D2CorX and points   10   11   12   13
 DE= -1.22D-03 DEPred=-9.93D-04 R= 1.23D+00
 TightC=F SS=  1.41D+00  RLast= 2.74D-01 DXNew= 1.2000D+00 8.2058D-01
 Trust test= 1.23D+00 RLast= 2.74D-01 DXMaxT set to 8.21D-01
 ITU=  1  0  1  0  0 -1  0  0  1  0  0  1  0
     Eigenvalues ---    0.00596   0.00814   0.00853   0.00883   0.00978
     Eigenvalues ---    0.01060   0.01087   0.01401   0.01417   0.01502
     Eigenvalues ---    0.01690   0.02271   0.02404   0.02485   0.02525
     Eigenvalues ---    0.02751   0.02934   0.03115   0.03203   0.03342
     Eigenvalues ---    0.03827   0.03933   0.04333   0.04424   0.04812
     Eigenvalues ---    0.04863   0.05044   0.05578   0.06827   0.07026
     Eigenvalues ---    0.07933   0.08133   0.08336   0.08387   0.08618
     Eigenvalues ---    0.08854   0.08909   0.09075   0.09230   0.09586
     Eigenvalues ---    0.10003   0.11025   0.11039   0.11666   0.12238
     Eigenvalues ---    0.12890   0.14539   0.14690   0.15873   0.16519
     Eigenvalues ---    0.16758   0.18409   0.20300   0.20350
 En-DIIS/RFO-DIIS IScMMF=        0 using points:    13   12   11
 RFO step:  Lambda=-9.17256478D-05.
 DidBck=F Rises=F RFO-DIIS coefs:    1.31481   -0.28886   -0.02596
 Iteration  1 RMS(Cart)=  0.02954642 RMS(Int)=  0.00029919
 Iteration  2 RMS(Cart)=  0.00038389 RMS(Int)=  0.00011050
 Iteration  3 RMS(Cart)=  0.00000005 RMS(Int)=  0.00011050
 Variable       Old X    -DE/DX   Delta X   Delta X   Delta X     New X
                                 (Linear)    (Quad)   (Total)
    R1        5.26668  -0.00022   0.00018  -0.00401  -0.00384   5.26285
    R2        5.26590  -0.00017   0.00162  -0.00568  -0.00406   5.26184
    R3        5.18179  -0.00113   0.00088  -0.01267  -0.01177   5.17001
    R4        5.03205  -0.00076  -0.00521   0.00084  -0.00431   5.02774
    R5        4.68709  -0.00055  -0.00338  -0.00320  -0.00663   4.68046
    R6        4.52367   0.00001   0.00033   0.00036   0.00072   4.52439
    R7        4.53722  -0.00119  -0.00827  -0.00883  -0.01712   4.52010
    R8        5.03446  -0.00081  -0.00472  -0.00049  -0.00515   5.02931
    R9        4.67656  -0.00020  -0.00252  -0.00015  -0.00274   4.67382
   R10        4.52610  -0.00014   0.00072   0.00071   0.00140   4.52750
   R11        5.19069  -0.00144   0.00042  -0.01728  -0.01685   5.17384
   R12        5.26361   0.00005  -0.00473   0.00493   0.00020   5.26381
   R13        5.27119  -0.00058  -0.00228  -0.00578  -0.00807   5.26312
   R14        5.01484  -0.00097  -0.00111  -0.00748  -0.00861   5.00623
   R15        5.17381  -0.00094  -0.00585   0.00526  -0.00050   5.17332
   R16        4.68784  -0.00024   0.00138  -0.00010   0.00126   4.68910
   R17        5.18267  -0.00121  -0.00604   0.00226  -0.00367   5.17899
   R18        4.55028  -0.00156  -0.00529  -0.02316  -0.02858   4.52170
   R19        5.02023  -0.00111   0.00007  -0.00882  -0.00880   5.01143
   R20        4.69759  -0.00057   0.00111  -0.00195  -0.00086   4.69674
   R21        5.27129  -0.00050  -0.00076  -0.00730  -0.00807   5.26322
   R22        5.27585  -0.00081   0.00056  -0.01134  -0.01078   5.26507
   R23        5.27397  -0.00076  -0.00303  -0.00732  -0.01036   5.26362
   R24        5.27131  -0.00040  -0.00561   0.00136  -0.00426   5.26705
    A1        1.91640   0.00013  -0.00076   0.00272   0.00194   1.91834
    A2        1.94693   0.00012  -0.00202   0.01223   0.01021   1.95714
    A3        2.10662   0.00007  -0.00192   0.00526   0.00330   2.10992
    A4        2.06403  -0.00034  -0.00007  -0.01625  -0.01631   2.04772
    A5        2.00801  -0.00006   0.00564  -0.00317   0.00240   2.01042
    A6        1.37376   0.00000  -0.00125  -0.00344  -0.00473   1.36903
    A7        1.40090  -0.00009   0.00254  -0.00435  -0.00189   1.39901
    A8        1.58355  -0.00012  -0.00673   0.00435  -0.00240   1.58115
    A9        1.90074  -0.00019  -0.00106   0.00092  -0.00012   1.90062
   A10        1.45443  -0.00005   0.00474  -0.00621  -0.00154   1.45289
   A11        2.50750  -0.00045   0.00759  -0.02686  -0.01924   2.48826
   A12        1.45626  -0.00017   0.00206  -0.00797  -0.00600   1.45026
   A13        1.90284  -0.00022  -0.00155   0.00051  -0.00112   1.90172
   A14        1.40312  -0.00022   0.00003  -0.00590  -0.00595   1.39717
   A15        1.57793  -0.00002  -0.00543   0.00634   0.00090   1.57883
   A16        1.55688   0.00000   0.00016  -0.00392  -0.00378   1.55309
   A17        2.29599   0.00024   0.00106  -0.00114  -0.00017   2.29581
   A18        1.56076   0.00002   0.00259  -0.00540  -0.00282   1.55794
   A19        1.91141   0.00033   0.00167   0.00426   0.00596   1.91737
   A20        2.00403   0.00003   0.00257   0.00172   0.00414   2.00816
   A21        2.06153  -0.00022  -0.01317   0.00629  -0.00678   2.05475
   A22        2.12223  -0.00017   0.00057  -0.00873  -0.00817   2.11406
   A23        1.95101  -0.00024   0.00960  -0.00663   0.00298   1.95398
   A24        1.36583   0.00013  -0.00371   0.00228  -0.00153   1.36430
   A25        1.90850  -0.00025  -0.00442  -0.00723  -0.01226   1.89624
   A26        1.59445  -0.00016  -0.01687  -0.01286  -0.02991   1.56454
   A27        1.42384  -0.00039  -0.00399  -0.00716  -0.01127   1.41256
   A28        1.47746  -0.00009  -0.00161   0.00081  -0.00093   1.47653
   A29        2.53204  -0.00019  -0.01546   0.00295  -0.01257   2.51947
   A30        1.47902  -0.00018  -0.00423  -0.00118  -0.00555   1.47347
   A31        1.60112  -0.00023  -0.01549  -0.01771  -0.03338   1.56774
   A32        1.90651  -0.00019  -0.00363  -0.00795  -0.01206   1.89445
   A33        1.42139  -0.00027  -0.00174  -0.00526  -0.00712   1.41427
   A34        1.54074   0.00026  -0.00183   0.00718   0.00529   1.54603
   A35        2.30840   0.00012  -0.00109  -0.00048  -0.00183   2.30657
   A36        1.53764   0.00023  -0.00493   0.00753   0.00255   1.54019
   A37        1.37324   0.00013   0.00092  -0.00314  -0.00226   1.37098
   A38        2.10707   0.00010  -0.00218   0.00662   0.00442   2.11149
   A39        2.00835  -0.00017   0.00356  -0.00467  -0.00119   2.00717
   A40        1.95156   0.00010  -0.00197   0.01100   0.00902   1.96058
   A41        2.06297  -0.00048   0.00006  -0.01827  -0.01823   2.04474
   A42        1.91365   0.00022  -0.00034   0.00485   0.00451   1.91817
   A43        1.36440   0.00027  -0.00122   0.00299   0.00166   1.36607
   A44        1.96004  -0.00030   0.00969  -0.01012  -0.00037   1.95967
   A45        2.05323  -0.00023  -0.01270   0.00937  -0.00336   2.04987
   A46        2.12371  -0.00015   0.00079  -0.00867  -0.00800   2.11571
   A47        2.00319  -0.00007  -0.00092   0.00204   0.00111   2.00430
   A48        1.91093   0.00035   0.00238   0.00402   0.00646   1.91740
    D1        1.43706   0.00005   0.00158  -0.00566  -0.00409   1.43297
    D2       -2.94266  -0.00011   0.00157  -0.00530  -0.00369  -2.94636
    D3       -2.59915   0.00004  -0.00169  -0.00459  -0.00632  -2.60547
    D4       -0.69569  -0.00013  -0.00170  -0.00422  -0.00593  -0.70161
    D5       -0.63542  -0.00003   0.00408  -0.01001  -0.00590  -0.64133
    D6        1.26803  -0.00019   0.00407  -0.00965  -0.00551   1.26253
    D7       -1.23941  -0.00001  -0.00045  -0.00088  -0.00133  -1.24074
    D8       -0.02957  -0.00011   0.00525  -0.00743  -0.00217  -0.03174
    D9        2.68006  -0.00024  -0.00408  -0.00805  -0.01214   2.66792
   D10       -2.39328  -0.00035   0.00162  -0.01459  -0.01298  -2.40626
   D11        0.65406   0.00013  -0.00350   0.01136   0.00787   0.66192
   D12        1.86390   0.00003   0.00220   0.00482   0.00703   1.87093
   D13        0.70178   0.00012  -0.00423   0.01273   0.00851   0.71029
   D14        2.24682   0.00015  -0.00068   0.00207   0.00139   2.24822
   D15       -0.82393   0.00025   0.00193   0.00975   0.01173  -0.81220
   D16        0.72111   0.00027   0.00548  -0.00090   0.00461   0.72572
   D17       -1.91397  -0.00013  -0.00900  -0.00651  -0.01516  -1.92914
   D18        2.94588   0.00032   0.00126   0.00539   0.00660   2.95248
   D19       -0.51844  -0.00026  -0.00862  -0.00966  -0.01798  -0.53643
   D20       -1.94178   0.00019   0.00164   0.00225   0.00378  -1.93800
   D21       -0.72038  -0.00006   0.00344  -0.01090  -0.00745  -0.72784
   D22       -3.01669  -0.00030   0.00247  -0.01002  -0.00748  -3.02417
   D23        3.01309   0.00033  -0.00211   0.01261   0.01039   3.02348
   D24        0.71679   0.00009  -0.00308   0.01350   0.01036   0.72715
   D25       -1.85730  -0.00017  -0.00332  -0.00863  -0.01194  -1.86923
   D26        0.04126   0.00002  -0.00508   0.00235  -0.00273   0.03853
   D27        2.40127   0.00030  -0.00375   0.01289   0.00914   2.41041
   D28       -0.64802  -0.00024   0.00327  -0.01466  -0.01138  -0.65940
   D29        1.25054  -0.00004   0.00151  -0.00368  -0.00217   1.24836
   D30       -2.67264   0.00024   0.00284   0.00687   0.00969  -2.66294
   D31       -0.72037  -0.00027  -0.00439  -0.00112  -0.00551  -0.72587
   D32        0.82293  -0.00025  -0.00193  -0.01112  -0.01306   0.80987
   D33       -2.24043  -0.00021   0.00116  -0.00575  -0.00458  -2.24501
   D34       -0.69713  -0.00020   0.00362  -0.01575  -0.01213  -0.70927
   D35        1.93949  -0.00008  -0.00027   0.00134   0.00113   1.94063
   D36        0.51638   0.00027   0.00705   0.01291   0.01967   0.53605
   D37       -2.94786  -0.00031  -0.00210  -0.00272  -0.00479  -2.95266
   D38        1.91220   0.00005   0.00521   0.00885   0.01375   1.92595
   D39        0.63113   0.00008  -0.00393   0.01281   0.00884   0.63997
   D40       -1.44162  -0.00007  -0.00191   0.00686   0.00492  -1.43670
   D41        2.59498  -0.00005   0.00056   0.00585   0.00642   2.60140
   D42       -1.27534   0.00029  -0.00328   0.01311   0.00983  -1.26552
   D43        2.93510   0.00013  -0.00126   0.00716   0.00591   2.94100
   D44        0.68850   0.00016   0.00121   0.00615   0.00741   0.69591
   D45       -2.66657   0.00015   0.00768  -0.00496   0.00269  -2.66388
   D46        2.34512   0.00052   0.00970  -0.00243   0.00738   2.35250
   D47        1.24689  -0.00025   0.00079  -0.00344  -0.00273   1.24416
   D48       -0.02461   0.00012   0.00280  -0.00092   0.00196  -0.02265
   D49       -0.64663  -0.00004  -0.00831   0.00291  -0.00546  -0.65209
   D50       -1.91813   0.00033  -0.00630   0.00543  -0.00078  -1.91890
   D51        0.67761   0.00015   0.00941   0.00276   0.01217   0.68978
   D52        2.58337   0.00000   0.00790  -0.00253   0.00552   2.58889
   D53        2.91899   0.00019   0.00936   0.00828   0.01754   2.93653
   D54       -1.45843   0.00004   0.00784   0.00298   0.01089  -1.44754
   D55       -1.27766   0.00005   0.00862  -0.00026   0.00817  -1.26949
   D56        0.62810  -0.00010   0.00710  -0.00556   0.00152   0.62962
   D57       -0.86027   0.00032   0.02705   0.01435   0.04138  -0.81890
   D58        0.63832   0.00086   0.01875   0.03115   0.04982   0.68814
   D59        0.68388   0.00006   0.00816  -0.00083   0.00745   0.69133
   D60        2.18248   0.00060  -0.00014   0.01597   0.01589   2.19837
   D61        1.28405  -0.00015  -0.00884  -0.00178  -0.01026   1.27379
   D62       -2.91158  -0.00021  -0.00854  -0.01002  -0.01832  -2.92990
   D63       -0.66968  -0.00021  -0.00712  -0.00538  -0.01236  -0.68203
   D64       -0.62466   0.00007  -0.00657   0.00343  -0.00313  -0.62778
   D65        1.46289   0.00001  -0.00627  -0.00481  -0.01118   1.45171
   D66       -2.57838   0.00002  -0.00485  -0.00017  -0.00522  -2.58360
   D67        3.01830   0.00010   0.00702  -0.00341   0.00356   3.02187
   D68        0.70764   0.00001   0.00778  -0.00187   0.00592   0.71357
   D69       -0.70489  -0.00002  -0.00741  -0.00019  -0.00764  -0.71252
   D70       -3.01555  -0.00010  -0.00665   0.00134  -0.00528  -3.02082
   D71        1.91269  -0.00023   0.00639  -0.00240   0.00401   1.91670
   D72        0.00940  -0.00004  -0.00426   0.00769   0.00342   0.01282
   D73       -2.36029  -0.00037  -0.00814   0.00912   0.00098  -2.35931
   D74        0.64165   0.00011   0.00770  -0.00048   0.00729   0.64894
   D75       -1.26163   0.00030  -0.00295   0.00961   0.00670  -1.25493
   D76        2.65187  -0.00003  -0.00683   0.01104   0.00426   2.65613
   D77       -0.63644  -0.00089  -0.01799  -0.03306  -0.05102  -0.68746
   D78        0.86352  -0.00034  -0.02493  -0.01642  -0.04136   0.82216
   D79       -2.18719  -0.00058  -0.00131  -0.01350  -0.01483  -2.20202
   D80       -0.68723  -0.00003  -0.00825   0.00314  -0.00518  -0.69240
         Item               Value     Threshold  Converged?
 Maximum Force            0.001563     0.000450     NO 
 RMS     Force            0.000389     0.000300     NO 
 Maximum Displacement     0.115247     0.001800     NO 
 RMS     Displacement     0.029729     0.001200     NO 
 Predicted change in Energy=-2.225415D-04
 GradGradGradGradGradGradGradGradGradGradGradGradGradGradGradGradGradGrad

                          Input orientation:                          
 ---------------------------------------------------------------------
 Center     Atomic      Atomic             Coordinates (Angstroms)
 Number     Number       Type             X           Y           Z
 ---------------------------------------------------------------------
      1         50           0        0.594215    0.930501   -3.770612
      2         53           0       -1.340168    1.202186   -5.755670
      3         53           0        3.119881    1.424548   -4.833656
      4         15           0       -0.086196    2.261293   -1.479122
      5         15           0        0.475956   -1.062309   -2.011826
      6         15           0       -1.517883   -1.396653    0.744832
      7         15           0       -1.384205    0.176274   -1.159149
      8         50           0       -0.032043   -0.391040    3.903233
      9         53           0       -2.585773   -0.834453    4.923422
     10         53           0        1.859319   -0.686704    5.926163
     11         15           0        2.121142    1.941858   -0.608591
     12         15           0        0.145460    1.577798    2.139617
     13         15           0        0.682588   -1.737255    1.629148
     14         15           0        2.004124    0.338840    1.281859
     15         50           0       -0.997711   -3.156560   -1.286950
     16         53           0       -3.295239   -3.850786   -2.699973
     17         53           0        0.449518   -5.448973   -0.644289
     18         50           0        1.558881    3.701696    1.415698
     19         53           0        3.842061    4.462933    2.817833
     20         53           0        0.045181    5.953273    0.777245
 ---------------------------------------------------------------------
                    Distance matrix (angstroms):
                    1          2          3          4          5
     1  Sn   0.000000
     2  I    2.784978   0.000000
     3  I    2.784445   4.559779   0.000000
     4  P    2.735853   4.580721   4.715078   0.000000
     5  P    2.660565   4.737364   4.597556   3.412641   0.000000
     6  P    5.501440   7.003005   7.783801   4.514008   3.418530
     7  P    3.361955   4.709823   5.945332   2.476794   2.391933
     8  Sn   7.811950   9.876435   9.463837   6.000629   5.974662
     9  I    9.424098  10.942689  11.526411   7.538176   7.584443
    10  I    9.911775  12.258460  11.037214   8.204509   8.066377
    11  P    3.654138   6.246615   4.372214   2.394203   3.701449
    12  P    5.962481   8.042619   7.582690   3.690000   4.930909
    13  P    6.023466   8.201670   7.596396   5.122574   3.708765
    14  P    5.278766   7.839418   6.310562   3.960844   3.891899
    15  Sn   5.040523   6.251832   7.107758   5.497355   2.661395
    16  I    6.255783   6.220299   8.575285   7.010416   4.740366
    17  I    7.105809   8.577128   8.480974   7.773811   4.594962
    18  Sn   5.958852   8.128995   6.832024   3.627813   5.967947
    19  I    8.150717  10.535317   8.264297   6.224327   8.073696
    20  I    6.797991   8.195791   7.838707   4.328876   7.561936
                    6          7          8          9         10
     6  P    0.000000
     7  P    2.473280   0.000000
     8  Sn   3.632420   5.270475   0.000000
     9  I    4.349376   6.281959   2.785488   0.000000
    10  I    6.225409   7.840078   2.785123   4.559185   0.000000
    11  P    5.120539   3.963314   5.516809   7.775997   7.048468
    12  P    3.682322   3.896922   2.649183   4.585647   4.733204
    13  P    2.395851   3.963311   2.737600   4.727524   4.577411
    14  P    3.962937   4.179201   3.398574   5.975346   4.758389
    15  Sn   2.737881   3.357602   5.959750   6.817833   8.141978
    16  I    4.587859   4.716291   8.137606   8.229081  10.535232
    17  I    4.713982   5.938942   6.818691   7.842589   8.236357
    18  Sn   5.992471   5.264997   5.046717   7.075234   6.300207
    19  I    8.207380   7.842556   6.304588   8.591441   6.333384
    20  I    7.514362   6.258313   7.073053   8.377704   8.596032
                   11         12         13         14         15
    11  P    0.000000
    12  P    3.404190   0.000000
    13  P    4.540131   3.396860   0.000000
    14  P    2.481363   2.392780   2.485405   0.000000
    15  Sn   6.015088   5.955026   3.652596   5.275189   0.000000
    16  I    8.201573   8.045468   6.247513   7.841633   2.785179
    17  I    7.577598   7.564264   4.358863   6.294889   2.786153
    18  Sn   2.740605   2.651936   5.513224   3.394843   7.802317
    19  I    4.588873   4.738021   7.059573   4.769211   9.916113
    20  I    4.724574   4.583765   7.763778   5.967743   9.398807
                   16         17         18         19         20
    16  I    0.000000
    17  I    4.561058   0.000000
    18  Sn   9.876296   9.445051   0.000000
    19  I   12.268054  11.033654   2.785385   0.000000
    20  I   10.925613  11.497629   2.787205   4.560856   0.000000
 Stoichiometry    I8P8Sn4
 Framework group  C1[X(I8P8Sn4)]
 Deg. of freedom    54
 Full point group                 C1      NOp   1
 Largest Abelian subgroup         C1      NOp   1
 Largest concise Abelian subgroup C1      NOp   1
                         Standard orientation:                         
 ---------------------------------------------------------------------
 Center     Atomic      Atomic             Coordinates (Angstroms)
 Number     Number       Type             X           Y           Z
 ---------------------------------------------------------------------
      1         50           0        2.984446   -2.507606   -0.222597
      2         53           0        5.035275   -3.086249    1.570549
      3         53           0        3.123142   -4.226431   -2.408812
      4         15           0        0.563231   -2.257003    1.026325
      5         15           0        2.344673    0.009515   -0.800004
      6         15           0        0.539849    2.256930    1.037951
      7         15           0        1.485182    0.005696    1.432171
      8         50           0       -2.987045    2.510723    0.206636
      9         53           0       -3.104035    4.176303    2.436232
     10         53           0       -5.050698    3.140952   -1.554347
     11         15           0       -0.557422   -2.269703   -1.089374
     12         15           0       -2.346084   -0.007971    0.719981
     13         15           0       -0.582059    2.270350   -1.078943
     14         15           0       -1.481662   -0.005855   -1.511200
     15         50           0        2.957604    2.532842   -0.216768
     16         53           0        5.012142    3.134004    1.565000
     17         53           0        3.065625    4.254347   -2.404781
     18         50           0       -2.959068   -2.535916    0.203739
     19         53           0       -5.029989   -3.192381   -1.539451
     20         53           0       -3.037924   -4.201140    2.437418
 ---------------------------------------------------------------------
 Rotational constants (GHZ):      0.0227754      0.0187887      0.0126312
 Standard basis: SDD (6D, 10F)
 There are   264 symmetry adapted cartesian basis functions of A   symmetry.
 There are   264 symmetry adapted basis functions of A   symmetry.
   264 basis functions,   504 primitive gaussians,   264 cartesian basis functions
    96 alpha electrons       96 beta electrons
       nuclear repulsion energy      2036.7034411617 Hartrees.
 NAtoms=   20 NActive=   20 NUniq=   20 SFac= 1.00D+00 NAtFMM=   60 NAOKFM=F Big=F
 Integral buffers will be    131072 words long.
 Raffenetti 2 integral format.
 Two-electron integral symmetry is turned on.
 One-electron integrals computed using PRISM.
   1 Symmetry operations used in ECPInt.
 ECPInt:  NShTT=    9316 NPrTT=   35212 LenC2=    8321 LenP2D=   20906.
 LDataN:  DoStor=T MaxTD1= 5 Len=  102
 NBasis=   264 RedAO= T EigKep=  1.08D-02  NBF=   264
 NBsUse=   264 1.00D-06 EigRej= -1.00D+00 NBFU=   264
 Defaulting to unpruned grid for atomic number  50.
 Defaulting to unpruned grid for atomic number  53.
 Defaulting to unpruned grid for atomic number  53.
 Defaulting to unpruned grid for atomic number  53.
 Defaulting to unpruned grid for atomic number  50.
 Defaulting to unpruned grid for atomic number  50.
 Initial guess from the checkpoint file:  "\\nas.ads.mwn.de\tuch\ac5\AK_Nilges\Markus\Gaussian\SnI2+P\SnI2_P4\SNI2_P4DIMEROPEN3SATURATED2.chk"
 B after Tr=     0.000000    0.000000    0.000000
         Rot=    0.999995    0.000646   -0.002691   -0.001732 Ang=   0.37 deg.
 ExpMin= 3.26D-02 ExpMax= 3.06D+04 ExpMxC= 4.68D+03 IAcc=3 IRadAn=         5 AccDes= 0.00D+00
 Harris functional with IExCor= 1009 and IRadAn=       5 diagonalized for initial guess.
 HarFok:  IExCor= 1009 AccDes= 0.00D+00 IRadAn=         5 IDoV= 1 UseB2=F ITyADJ=14
 ICtDFT=  3500011 ScaDFX=  1.000000  1.000000  1.000000  1.000000
 Defaulting to unpruned grid for atomic number  50.
 Defaulting to unpruned grid for atomic number  50.
 Defaulting to unpruned grid for atomic number  50.
 Defaulting to unpruned grid for atomic number  50.
 Defaulting to unpruned grid for atomic number  50.
 Defaulting to unpruned grid for atomic number  50.
 Defaulting to unpruned grid for atomic number  50.
 Defaulting to unpruned grid for atomic number  50.
 FoFCou: FMM=F IPFlag=           0 FMFlag=      100000 FMFlg1=           0
         NFxFlg=           0 DoJE=T BraDBF=F KetDBF=T FulRan=T
         wScrn=  0.000000 ICntrl=     500 IOpCl=  0 I1Cent=   200000004 NGrid=           0
         NMat0=    1 NMatS0=      1 NMatT0=    0 NMatD0=    1 NMtDS0=    0 NMtDT0=    0
 Petite list used in FoFCou.
 Requested convergence on RMS density matrix=1.00D-08 within 128 cycles.
 Requested convergence on MAX density matrix=1.00D-06.
 Requested convergence on             energy=1.00D-06.
 No special actions if energy rises.
 Defaulting to unpruned grid for atomic number  50.
 Defaulting to unpruned grid for atomic number  50.
 Defaulting to unpruned grid for atomic number  50.
 Defaulting to unpruned grid for atomic number  50.
 Defaulting to unpruned grid for atomic number  50.
 Defaulting to unpruned grid for atomic number  50.
 Defaulting to unpruned grid for atomic number  50.
 Defaulting to unpruned grid for atomic number  50.
 SCF Done:  E(RPBE-PBE) =  -2834.74801054     A.U. after   13 cycles
            NFock= 13  Conv=0.57D-08     -V/T= 2.0295
   1 Symmetry operations used in ECPInt.
 ECPInt:  NShTT=    9316 NPrTT=   35212 LenC2=    8321 LenP2D=   20906.
 LDataN:  DoStor=T MaxTD1= 6 Len=  172
 Calling FoFJK, ICntrl=      2527 FMM=F ISym2X=0 I1Cent= 0 IOpClX= 0 NMat=1 NMatS=1 NMatT=0.
 Defaulting to unpruned grid for atomic number  50.
 Defaulting to unpruned grid for atomic number  50.
 Defaulting to unpruned grid for atomic number  50.
 Defaulting to unpruned grid for atomic number  50.
 Defaulting to unpruned grid for atomic number  50.
 Defaulting to unpruned grid for atomic number  50.
 Defaulting to unpruned grid for atomic number  50.
 Defaulting to unpruned grid for atomic number  50.
 ***** Axes restored to original set *****
 -------------------------------------------------------------------
 Center     Atomic                   Forces (Hartrees/Bohr)
 Number     Number              X              Y              Z
 -------------------------------------------------------------------
      1       50          -0.000520228    0.000098091    0.000886764
      2       53           0.000048646   -0.000074270    0.000056198
      3       53           0.000206639    0.000033121   -0.000057829
      4       15          -0.000918913    0.000235361   -0.001021496
      5       15           0.000136900   -0.000912574   -0.000957893
      6       15          -0.000852916   -0.000668124   -0.000626343
      7       15           0.000753213    0.000287296    0.000200820
      8       50           0.001131391   -0.000594869   -0.000717409
      9       53           0.000046265   -0.000021568   -0.000101643
     10       53          -0.000018126    0.000059560    0.000009397
     11       15           0.000412027    0.000278542    0.000691532
     12       15          -0.000774019    0.001186578    0.000595148
     13       15           0.000466023    0.000177970    0.000348124
     14       15          -0.001037044    0.000306581    0.000731158
     15       50          -0.000010786    0.000710326    0.000462225
     16       53           0.000087585    0.000067462    0.000001226
     17       53           0.000028834   -0.000072135    0.000030031
     18       50           0.000727904   -0.000911900   -0.000524373
     19       53          -0.000026878   -0.000026977    0.000018290
     20       53           0.000113485   -0.000158473   -0.000023929
 -------------------------------------------------------------------
 Cartesian Forces:  Max     0.001186578 RMS     0.000529687

 GradGradGradGradGradGradGradGradGradGradGradGradGradGradGradGradGradGrad
 Berny optimization.
 Using GEDIIS/GDIIS optimizer.
 FormGI is forming the generalized inverse of G from B-inverse, IUseBI=4.
 Internal  Forces:  Max     0.000903967 RMS     0.000263722
 Search for a local minimum.
 Step number  14 out of a maximum of  120
 All quantities printed in internal units (Hartrees-Bohrs-Radians)
 Mixed Optimization -- En-DIIS/RFO-DIIS
 Swapping is turned off.
 Update second derivatives using D2CorX and points   10   11   12   13   14
 DE= -1.94D-04 DEPred=-2.23D-04 R= 8.71D-01
 TightC=F SS=  1.41D+00  RLast= 1.45D-01 DXNew= 1.3800D+00 4.3444D-01
 Trust test= 8.71D-01 RLast= 1.45D-01 DXMaxT set to 8.21D-01
 ITU=  1  1  0  1  0  0 -1  0  0  1  0  0  1  0
     Eigenvalues ---    0.00595   0.00808   0.00857   0.00865   0.00965
     Eigenvalues ---    0.01033   0.01083   0.01401   0.01501   0.01645
     Eigenvalues ---    0.01699   0.02276   0.02399   0.02512   0.02546
     Eigenvalues ---    0.02884   0.02979   0.03192   0.03236   0.03335
     Eigenvalues ---    0.03849   0.03886   0.04332   0.04423   0.04788
     Eigenvalues ---    0.04868   0.05132   0.05697   0.06844   0.07344
     Eigenvalues ---    0.07924   0.08198   0.08336   0.08390   0.08639
     Eigenvalues ---    0.08792   0.08852   0.09062   0.09217   0.09575
     Eigenvalues ---    0.09999   0.10773   0.11091   0.11609   0.11819
     Eigenvalues ---    0.12302   0.14554   0.14749   0.15919   0.16514
     Eigenvalues ---    0.16735   0.18408   0.20169   0.20347
 En-DIIS/RFO-DIIS IScMMF=        0 using points:    14   13   12   11
 RFO step:  Lambda=-3.84924553D-05.
 DidBck=F Rises=F RFO-DIIS coefs:    0.80176    0.44356   -0.13986   -0.10545
 Iteration  1 RMS(Cart)=  0.01763085 RMS(Int)=  0.00014251
 Iteration  2 RMS(Cart)=  0.00016614 RMS(Int)=  0.00006504
 Iteration  3 RMS(Cart)=  0.00000001 RMS(Int)=  0.00006504
 Variable       Old X    -DE/DX   Delta X   Delta X   Delta X     New X
                                 (Linear)    (Quad)   (Total)
    R1        5.26285  -0.00008   0.00077  -0.00129  -0.00052   5.26232
    R2        5.26184   0.00022   0.00023   0.00213   0.00237   5.26420
    R3        5.17001  -0.00020   0.00635  -0.00468   0.00177   5.17178
    R4        5.02774  -0.00029   0.00061  -0.00319  -0.00261   5.02513
    R5        4.68046   0.00003   0.00223   0.00133   0.00356   4.68403
    R6        4.52439   0.00073   0.00337   0.00048   0.00388   4.52826
    R7        4.52010   0.00005  -0.00236  -0.00171  -0.00424   4.51586
    R8        5.02931  -0.00036  -0.00066  -0.00321  -0.00388   5.02542
    R9        4.67382   0.00022   0.00283   0.00254   0.00536   4.67918
   R10        4.52750   0.00053   0.00365   0.00021   0.00383   4.53133
   R11        5.17384  -0.00028   0.00686  -0.00543   0.00152   5.17536
   R12        5.26381  -0.00007  -0.00153  -0.00022  -0.00175   5.26206
   R13        5.26312  -0.00001   0.00108  -0.00356  -0.00248   5.26064
   R14        5.00623  -0.00006   0.00293   0.00190   0.00484   5.01107
   R15        5.17332  -0.00026   0.00326  -0.00945  -0.00622   5.16710
   R16        4.68910   0.00006   0.00198  -0.00136   0.00059   4.68969
   R17        5.17899  -0.00037   0.00369  -0.00989  -0.00621   5.17278
   R18        4.52170  -0.00063  -0.00296  -0.00347  -0.00638   4.51532
   R19        5.01143  -0.00030   0.00265  -0.00002   0.00264   5.01407
   R20        4.69674  -0.00016   0.00184  -0.00280  -0.00097   4.69576
   R21        5.26322  -0.00009   0.00202  -0.00328  -0.00126   5.26197
   R22        5.26507   0.00008   0.00221  -0.00204   0.00017   5.26523
   R23        5.26362  -0.00002   0.00178  -0.00450  -0.00272   5.26090
   R24        5.26705  -0.00018  -0.00012  -0.00296  -0.00308   5.26397
    A1        1.91834   0.00011  -0.00022   0.00132   0.00106   1.91940
    A2        1.95714  -0.00021   0.00013   0.00023   0.00039   1.95753
    A3        2.10992  -0.00016  -0.00221  -0.00096  -0.00323   2.10669
    A4        2.04772   0.00005   0.00212  -0.00152   0.00060   2.04833
    A5        2.01042  -0.00011   0.00054  -0.00163  -0.00105   2.00937
    A6        1.36903   0.00037   0.00013   0.00258   0.00263   1.37166
    A7        1.39901  -0.00021  -0.00066  -0.00047  -0.00117   1.39784
    A8        1.58115  -0.00003  -0.00763  -0.00283  -0.01057   1.57058
    A9        1.90062  -0.00030  -0.00281  -0.00272  -0.00566   1.89496
   A10        1.45289  -0.00020   0.00121  -0.00025   0.00097   1.45386
   A11        2.48826   0.00006   0.00298   0.00024   0.00315   2.49141
   A12        1.45026   0.00012   0.00295  -0.00141   0.00156   1.45182
   A13        1.90172  -0.00026  -0.00329  -0.00287  -0.00631   1.89541
   A14        1.39717   0.00007   0.00057  -0.00163  -0.00108   1.39609
   A15        1.57883  -0.00003  -0.00863  -0.00078  -0.00952   1.56931
   A16        1.55309   0.00033   0.00153   0.00165   0.00313   1.55623
   A17        2.29581   0.00033   0.00142   0.00060   0.00197   2.29779
   A18        1.55794  -0.00002   0.00096  -0.00055   0.00041   1.55835
   A19        1.91737   0.00011  -0.00234   0.00489   0.00248   1.91985
   A20        2.00816  -0.00013   0.00180  -0.00061   0.00108   2.00924
   A21        2.05475  -0.00006  -0.00139  -0.00418  -0.00553   2.04922
   A22        2.11406  -0.00006  -0.00103  -0.00059  -0.00164   2.11241
   A23        1.95398  -0.00012   0.00542  -0.00457   0.00085   1.95483
   A24        1.36430   0.00028  -0.00152   0.00303   0.00146   1.36576
   A25        1.89624   0.00015  -0.00056   0.00372   0.00303   1.89926
   A26        1.56454   0.00090   0.00068   0.01194   0.01257   1.57712
   A27        1.41256  -0.00019  -0.00157  -0.00369  -0.00533   1.40724
   A28        1.47653  -0.00046  -0.00190  -0.00548  -0.00751   1.46902
   A29        2.51947  -0.00041  -0.00862  -0.00348  -0.01219   2.50729
   A30        1.47347  -0.00009  -0.00056  -0.00548  -0.00618   1.46729
   A31        1.56774   0.00087   0.00373   0.00566   0.00933   1.57707
   A32        1.89445   0.00015   0.00016   0.00250   0.00259   1.89704
   A33        1.41427  -0.00048  -0.00271  -0.00317  -0.00590   1.40836
   A34        1.54603   0.00002  -0.00013   0.00095   0.00080   1.54683
   A35        2.30657  -0.00003   0.00084  -0.00399  -0.00335   2.30322
   A36        1.54019   0.00043  -0.00046   0.00344   0.00296   1.54315
   A37        1.37098   0.00013  -0.00013   0.00110   0.00093   1.37191
   A38        2.11149  -0.00014  -0.00193  -0.00135  -0.00328   2.10820
   A39        2.00717   0.00001   0.00101  -0.00159  -0.00058   2.00659
   A40        1.96058  -0.00018   0.00107  -0.00110  -0.00004   1.96054
   A41        2.04474   0.00012   0.00230  -0.00039   0.00193   2.04667
   A42        1.91817   0.00006  -0.00143   0.00258   0.00114   1.91931
[truncated: 351,960 more chars]
