# Supplementary material for: Formation Mechanisms for Phosphorene and SnIP
Source: Angew Chem Int Ed Engl. 2021 Feb 15;60(12):6816–23. doi: 10.1002/anie.202016257 (PMC7986658; doi:10.1002/anie.202016257)
Supplement: Supplementary file 2 — Supplementary [file ANIE-60-6816-s001.zip › XII_473K.LOG]

 Entering Link 1 = C:\G09\G09W\l1.exe PID=     13292.
  
 Copyright (c) 1988,1990,1992,1993,1995,1998,2003,2009,2015,
            Gaussian, Inc.  All Rights Reserved.
  
 This is part of the Gaussian(R) 09 program.  It is based on
 the Gaussian(R) 03 system (copyright 2003, Gaussian, Inc.),
 the Gaussian(R) 98 system (copyright 1998, Gaussian, Inc.),
 the Gaussian(R) 94 system (copyright 1995, Gaussian, Inc.),
 the Gaussian 92(TM) system (copyright 1992, Gaussian, Inc.),
 the Gaussian 90(TM) system (copyright 1990, Gaussian, Inc.),
 the Gaussian 88(TM) system (copyright 1988, Gaussian, Inc.),
 the Gaussian 86(TM) system (copyright 1986, Carnegie Mellon
 University), and the Gaussian 82(TM) system (copyright 1983,
 Carnegie Mellon University). Gaussian is a federally registered
 trademark of Gaussian, Inc.
  
 This software contains proprietary and confidential information,
 including trade secrets, belonging to Gaussian, Inc.
  
 This software is provided under written license and may be
 used, copied, transmitted, or stored only in accord with that
 written license.
  
 The following legend is applicable only to US Government
 contracts under FAR:
  
                    RESTRICTED RIGHTS LEGEND
  
 Use, reproduction and disclosure by the US Government is
 subject to restrictions as set forth in subparagraphs (a)
 and (c) of the Commercial Computer Software - Restricted
 Rights clause in FAR 52.227-19.
  
 Gaussian, Inc.
 340 Quinnipiac St., Bldg. 40, Wallingford CT 06492
  
  
 ---------------------------------------------------------------
 Warning -- This program may not be used in any manner that
 competes with the business of Gaussian, Inc. or will provide
 assistance to any competitor of Gaussian, Inc.  The licensee
 of this program is prohibited from giving any competitor of
 Gaussian, Inc. access to this program.  By using this program,
 the user acknowledges that Gaussian, Inc. is engaged in the
 business of creating and licensing software in the field of
 computational chemistry and represents and warrants to the
 licensee that it is not a competitor of Gaussian, Inc. and that
 it will not use this program in any manner prohibited above.
 ---------------------------------------------------------------
  

 Cite this work as:
 Gaussian 09, Revision E.01,
 M. J. Frisch, G. W. Trucks, H. B. Schlegel, G. E. Scuseria, 
 M. A. Robb, J. R. Cheeseman, G. Scalmani, V. Barone, B. Mennucci, 
 G. A. Petersson, H. Nakatsuji, M. Caricato, X. Li, H. P. Hratchian, 
 A. F. Izmaylov, J. Bloino, G. Zheng, J. L. Sonnenberg, M. Hada, 
 M. Ehara, K. Toyota, R. Fukuda, J. Hasegawa, M. Ishida, T. Nakajima, 
 Y. Honda, O. Kitao, H. Nakai, T. Vreven, J. A. Montgomery, Jr., 
 J. E. Peralta, F. Ogliaro, M. Bearpark, J. J. Heyd, E. Brothers, 
 K. N. Kudin, V. N. Staroverov, T. Keith, R. Kobayashi, J. Normand, 
 K. Raghavachari, A. Rendell, J. C. Burant, S. S. Iyengar, J. Tomasi, 
 M. Cossi, N. Rega, J. M. Millam, M. Klene, J. E. Knox, J. B. Cross, 
 V. Bakken, C. Adamo, J. Jaramillo, R. Gomperts, R. E. Stratmann, 
 O. Yazyev, A. J. Austin, R. Cammi, C. Pomelli, J. W. Ochterski, 
 R. L. Martin, K. Morokuma, V. G. Zakrzewski, G. A. Voth, 
 P. Salvador, J. J. Dannenberg, S. Dapprich, A. D. Daniels, 
 O. Farkas, J. B. Foresman, J. V. Ortiz, J. Cioslowski, 
 and D. J. Fox, Gaussian, Inc., Wallingford CT, 2013.
 
 ******************************************
 Gaussian 09:  EM64W-G09RevE.01 30-Nov-2015
                17-Aug-2020 
 ******************************************
 %nprocshared=4
 Will use up to    4 processors via shared memory.
 %chk=\\Nas.ads.mwn.de\tuch\ac5\AK_Nilges\Markus\Gaussian\SnIP\Publikation\Pblack
 \final\Temp+Druck\473K50atm\SNI2_P4DIMEROPEN3SATURATED2473K.chk
 ---------------------------------------------
 # freq pbepbe/sdd pressure=50 temperature=473
 ---------------------------------------------
 1/10=4,30=1,38=1,112=473000,113=50000/1,3;
 2/12=2,17=6,18=5,40=1/2;
 3/5=17,6=7,11=2,16=1,25=1,30=1,71=2,74=1009,140=1/1,2,3;
 4//1;
 5/5=2,38=5,98=1/2;
 8/6=4,10=90,11=11/1;
 11/6=1,8=1,9=11,15=111,16=1/1,2,10;
 10/6=1/2;
 6/7=2,8=2,9=2,10=2,18=1,28=1/1;
 7/8=1,10=1,25=1/1,2,3,16;
 1/10=4,30=1/3;
 99//99;
 -------------------
 Title Card Required
 -------------------
 Symbolic Z-matrix:
 Charge =  0 Multiplicity = 1
 Sn                    2.97415  -2.51959  -0.2257 
 I                     5.04269  -3.11229   1.54086 
 I                     3.05444  -4.25485  -2.40398 
 P                     0.57667  -2.2538    1.05497 
 P                     2.36488  -0.00006  -0.81808 
 P                     0.57677   2.25378   1.05506 
 P                     1.52342  -0.00001   1.42606 
 Sn                   -2.97415   2.51963   0.22565 
 I                    -3.05387   4.25502   2.40387 
 I                    -5.04321   3.11218  -1.54035 
 P                    -0.5769   -2.2536   -1.05557 
 P                    -2.36491   0.00005   0.81817 
 P                    -0.57682   2.25373  -1.05541 
 P                    -1.52399   0.00007  -1.42612 
 Sn                    2.97431   2.51948  -0.22572 
 I                     5.04296   3.11221   1.54072 
 I                     3.05449   4.2547   -2.40407 
 Sn                   -2.97425  -2.51953   0.22557 
 I                    -5.0434   -3.11202  -1.54036 
 I                    -3.05391  -4.25499   2.40377 
 

 GradGradGradGradGradGradGradGradGradGradGradGradGradGradGradGradGradGrad
 Berny optimization.
 Initialization pass.
 Trust Radius=3.00D-01 FncErr=1.00D-07 GrdErr=1.00D-07
 Number of steps in this run=      2 maximum allowed number of steps=      2.
 GradGradGradGradGradGradGradGradGradGradGradGradGradGradGradGradGradGrad

                          Input orientation:                          
 ---------------------------------------------------------------------
 Center     Atomic      Atomic             Coordinates (Angstroms)
 Number     Number       Type             X           Y           Z
 ---------------------------------------------------------------------
      1         50           0        2.974152   -2.519586   -0.225699
      2         53           0        5.042694   -3.112292    1.540859
      3         53           0        3.054437   -4.254850   -2.403982
      4         15           0        0.576669   -2.253799    1.054969
      5         15           0        2.364877   -0.000063   -0.818082
      6         15           0        0.576771    2.253780    1.055060
      7         15           0        1.523422   -0.000014    1.426064
      8         50           0       -2.974146    2.519625    0.225652
      9         53           0       -3.053870    4.255024    2.403867
     10         53           0       -5.043210    3.112183   -1.540352
     11         15           0       -0.576895   -2.253596   -1.055565
     12         15           0       -2.364908    0.000047    0.818165
     13         15           0       -0.576819    2.253725   -1.055413
     14         15           0       -1.523991    0.000074   -1.426124
     15         50           0        2.974305    2.519484   -0.225716
     16         53           0        5.042958    3.112208    1.540715
     17         53           0        3.054487    4.254698   -2.404070
     18         50           0       -2.974248   -2.519530    0.225569
     19         53           0       -5.043399   -3.112022   -1.540356
     20         53           0       -3.053908   -4.254986    2.403765
 ---------------------------------------------------------------------
                    Distance matrix (angstroms):
                    1          2          3          4          5
     1  Sn   0.000000
     2  I    2.784043   0.000000
     3  I    2.786127   4.562935   0.000000
     4  P    2.731058   4.573672   4.701902   0.000000
     5  P    2.658972   4.735111   4.592797   3.432977   0.000000
     6  P    5.492978   6.998228   7.775993   4.507579   3.433044
     7  P    3.343827   4.699439   5.925950   2.472569   2.396714
     8  Sn   7.808945   9.885241   9.442050   6.006799   5.995279
     9  I    9.441769  10.980732  11.525831   7.573976   7.605888
    10  I    9.885506  12.245955  10.981390   8.192222   8.067683
    11  P    3.656414   6.249685   4.360025   2.405216   3.713332
    12  P    5.995312   8.067311   7.606292   3.713324   5.004815
    13  P    6.006856   8.192295   7.574048   5.109014   3.713416
    14  P    5.293675   7.849278   6.326341   3.955823   3.936116
    15  Sn   5.039070   6.254272   7.116380   5.492999   2.659026
    16  I    6.254381   6.224500   8.590017   6.998408   4.735216
    17  I    7.116367   8.589993   8.509548   7.775929   4.592811
    18  Sn   5.965493   8.145718   6.802273   3.656163   5.995263
    19  I    8.146191  10.546239   8.223555   6.249594   8.067746
    20  I    6.801706   8.222245   7.773436   4.359483   7.605781
                    6          7          8          9         10
     6  P    0.000000
     7  P    2.472525   0.000000
     8  Sn   3.656173   5.293174   0.000000
     9  I    4.359566   6.325587   2.786142   0.000000
    10  I    6.249576   7.848952   2.784048   4.562940   0.000000
    11  P    5.109024   3.955812   5.492902   7.775938   6.998184
    12  P    3.713342   3.935562   2.659044   4.592815   4.735113
    13  P    2.405175   3.955765   2.731118   4.701872   4.573922
    14  P    3.955839   4.173931   3.343569   5.925703   4.699274
    15  Sn   2.731145   3.343846   5.965551   6.801889   8.146171
    16  I    4.573793   4.699596   8.145827   8.222511  10.546268
    17  I    4.701950   5.925931   6.802230   7.773563   8.223384
    18  Sn   6.006853   5.293221   5.039155   7.116594   6.254220
    19  I    8.192333   7.849037   6.254282   8.590023   6.224205
    20  I    7.573960   6.325554   7.116593   8.510010   8.590027
                   11         12         13         14         15
    11  P    0.000000
    12  P    3.433185   0.000000
    13  P    4.507321   3.433165   0.000000
    14  P    2.472516   2.396659   2.472550   0.000000
    15  Sn   6.006826   5.995369   3.656434   5.293682   0.000000
    16  I    8.192391   8.067472   6.249701   7.849352   2.784048
    17  I    7.573856   7.606227   4.359949   6.326189   2.786148
    18  Sn   2.731177   2.659085   5.492954   3.343612   7.809008
    19  I    4.574011   4.735178   6.998339   4.699407   9.885632
    20  I    4.701927   4.592837   7.775937   5.925726   9.441767
                   16         17         18         19         20
    16  I    0.000000
    17  I    4.562963   0.000000
    18  Sn   9.885427   9.441971   0.000000
    19  I   12.246168  10.981363   2.784048   0.000000
    20  I   10.980876  11.525732   2.786161   4.562952   0.000000
 Stoichiometry    I8P8Sn4
 Framework group  C1[X(I8P8Sn4)]
 Deg. of freedom    54
 Full point group                 C1      NOp   1
 Largest Abelian subgroup         C1      NOp   1
 Largest concise Abelian subgroup C1      NOp   1
                         Standard orientation:                         
 ---------------------------------------------------------------------
 Center     Atomic      Atomic             Coordinates (Angstroms)
 Number     Number       Type             X           Y           Z
 ---------------------------------------------------------------------
      1         50           0        2.974152    2.519586    0.225699
      2         53           0        5.042694    3.112292   -1.540859
      3         53           0        3.054437    4.254850    2.403982
      4         15           0        0.576669    2.253799   -1.054969
      5         15           0        2.364877    0.000063    0.818082
      6         15           0        0.576771   -2.253780   -1.055060
      7         15           0        1.523422    0.000014   -1.426064
      8         50           0       -2.974146   -2.519625   -0.225652
      9         53           0       -3.053870   -4.255024   -2.403867
     10         53           0       -5.043210   -3.112183    1.540352
     11         15           0       -0.576895    2.253596    1.055565
     12         15           0       -2.364908   -0.000047   -0.818165
     13         15           0       -0.576819   -2.253725    1.055413
     14         15           0       -1.523991   -0.000074    1.426124
     15         50           0        2.974305   -2.519484    0.225716
     16         53           0        5.042958   -3.112208   -1.540715
     17         53           0        3.054487   -4.254698    2.404070
     18         50           0       -2.974248    2.519530   -0.225569
     19         53           0       -5.043399    3.112022    1.540356
     20         53           0       -3.053908    4.254986   -2.403765
 ---------------------------------------------------------------------
 Rotational constants (GHZ):      0.0227682      0.0188467      0.0126102
 Standard basis: SDD (6D, 10F)
 There are   264 symmetry adapted cartesian basis functions of A   symmetry.
 There are   264 symmetry adapted basis functions of A   symmetry.
   264 basis functions,   504 primitive gaussians,   264 cartesian basis functions
    96 alpha electrons       96 beta electrons
       nuclear repulsion energy      2035.2146433245 Hartrees.
 NAtoms=   20 NActive=   20 NUniq=   20 SFac= 1.00D+00 NAtFMM=   60 NAOKFM=F Big=F
 Integral buffers will be    131072 words long.
 Raffenetti 2 integral format.
 Two-electron integral symmetry is turned on.
 One-electron integrals computed using PRISM.
   1 Symmetry operations used in ECPInt.
 ECPInt:  NShTT=    9316 NPrTT=   35212 LenC2=    8321 LenP2D=   20918.
 LDataN:  DoStor=T MaxTD1= 5 Len=  102
 NBasis=   264 RedAO= T EigKep=  1.07D-02  NBF=   264
 NBsUse=   264 1.00D-06 EigRej= -1.00D+00 NBFU=   264
 Defaulting to unpruned grid for atomic number  50.
 Defaulting to unpruned grid for atomic number  53.
 Defaulting to unpruned grid for atomic number  50.
 Defaulting to unpruned grid for atomic number  50.
 ExpMin= 3.26D-02 ExpMax= 3.06D+04 ExpMxC= 4.68D+03 IAcc=3 IRadAn=         5 AccDes= 0.00D+00
 Harris functional with IExCor= 1009 and IRadAn=       5 diagonalized for initial guess.
 HarFok:  IExCor= 1009 AccDes= 0.00D+00 IRadAn=         5 IDoV= 1 UseB2=F ITyADJ=14
 ICtDFT=  3500011 ScaDFX=  1.000000  1.000000  1.000000  1.000000
 Defaulting to unpruned grid for atomic number  50.
 Defaulting to unpruned grid for atomic number  50.
 Defaulting to unpruned grid for atomic number  50.
 Defaulting to unpruned grid for atomic number  50.
 FoFCou: FMM=F IPFlag=           0 FMFlag=      100000 FMFlg1=           0
         NFxFlg=           0 DoJE=T BraDBF=F KetDBF=T FulRan=T
         wScrn=  0.000000 ICntrl=     500 IOpCl=  0 I1Cent=   200000004 NGrid=           0
         NMat0=    1 NMatS0=      1 NMatT0=    0 NMatD0=    1 NMtDS0=    0 NMtDT0=    0
 Petite list used in FoFCou.
 Requested convergence on RMS density matrix=1.00D-08 within 128 cycles.
 Requested convergence on MAX density matrix=1.00D-06.
 Requested convergence on             energy=1.00D-06.
 No special actions if energy rises.
 Defaulting to unpruned grid for atomic number  50.
 Defaulting to unpruned grid for atomic number  50.
 Defaulting to unpruned grid for atomic number  50.
 Defaulting to unpruned grid for atomic number  50.
 EnCoef did     8 forward-backward iterations
 EnCoef did     3 forward-backward iterations
 EnCoef did     1 forward-backward iterations
 SCF Done:  E(RPBE-PBE) =  -2834.74829588     A.U. after   19 cycles
            NFock= 19  Conv=0.93D-08     -V/T= 2.0295
 Range of M.O.s used for correlation:     1   264
 NBasis=   264 NAE=    96 NBE=    96 NFC=     0 NFV=     0
 NROrb=    264 NOA=    96 NOB=    96 NVA=   168 NVB=   168

 **** Warning!!: The smallest alpha delta epsilon is  0.42833142D-01

   1 Symmetry operations used in ECPInt.
 ECPInt:  NShTT=    9316 NPrTT=   35212 LenC2=    8321 LenP2D=   20918.
 LDataN:  DoStor=T MaxTD1= 6 Len=  172
 Number of processors reduced to   3 by ecpmxn.
 Symmetrizing basis deriv contribution to polar:
 IMax=3 JMax=2 DiffMx= 0.00D+00
 G2DrvN: will do    21 centers at a time, making    1 passes.
 Calling FoFCou, ICntrl=  3507 FMM=F I1Cent=   0 AccDes= 0.00D+00.
 Defaulting to unpruned grid for atomic number  50.
 Defaulting to unpruned grid for atomic number  50.
 Defaulting to unpruned grid for atomic number  50.
 Defaulting to unpruned grid for atomic number  50.
 End of G2Drv F.D. properties file   721 does not exist.
 End of G2Drv F.D. properties file   722 does not exist.
 End of G2Drv F.D. properties file   788 does not exist.
          IDoAtm=11111111111111111111
          Differentiating once with respect to electric field.
                with respect to dipole field.
          Differentiating once with respect to nuclear coordinates.
 Defaulting to unpruned grid for atomic number  50.
 Defaulting to unpruned grid for atomic number  50.
 Defaulting to unpruned grid for atomic number  53.
 Defaulting to unpruned grid for atomic number  50.
 Defaulting to unpruned grid for atomic number  50.
 Defaulting to unpruned grid for atomic number  50.
 Defaulting to unpruned grid for atomic number  50.
 Defaulting to unpruned grid for atomic number  50.
          There are    63 degrees of freedom in the 1st order CPHF.  IDoFFX=6 NUNeed=     3.
     63 vectors produced by pass  0 Test12= 2.56D-14 1.59D-09 XBig12= 7.01D+03 4.02D+01.
 AX will form    63 AO Fock derivatives at one time.
     60 vectors produced by pass  1 Test12= 2.56D-14 1.59D-09 XBig12= 5.59D+03 2.23D+01.
     60 vectors produced by pass  2 Test12= 2.56D-14 1.59D-09 XBig12= 5.02D+01 1.59D+00.
     60 vectors produced by pass  3 Test12= 2.56D-14 1.59D-09 XBig12= 1.96D-01 9.66D-02.
     60 vectors produced by pass  4 Test12= 2.56D-14 1.59D-09 XBig12= 6.67D-04 3.55D-03.
     42 vectors produced by pass  5 Test12= 2.56D-14 1.59D-09 XBig12= 5.30D-07 9.54D-05.
      5 vectors produced by pass  6 Test12= 2.56D-14 1.59D-09 XBig12= 7.40D-11 1.34D-06.
      3 vectors produced by pass  7 Test12= 2.56D-14 1.59D-09 XBig12= 1.83D-14 1.55D-08.
 InvSVY:  IOpt=1 It=  1 EMax= 7.11D-14
 Solved reduced A of dimension   353 with    63 vectors.
 Isotropic polarizability for W=    0.000000      788.80 Bohr**3.
 End of Minotr F.D. properties file   721 does not exist.
 End of Minotr F.D. properties file   722 does not exist.
 End of Minotr F.D. properties file   788 does not exist.

 **********************************************************************

            Population analysis using the SCF density.

 **********************************************************************

 Orbital symmetries:
       Occupied  (A) (A) (A) (A) (A) (A) (A) (A) (A) (A) (A) (A)
                 (A) (A) (A) (A) (A) (A) (A) (A) (A) (A) (A) (A)
                 (A) (A) (A) (A) (A) (A) (A) (A) (A) (A) (A) (A)
                 (A) (A) (A) (A) (A) (A) (A) (A) (A) (A) (A) (A)
                 (A) (A) (A) (A) (A) (A) (A) (A) (A) (A) (A) (A)
                 (A) (A) (A) (A) (A) (A) (A) (A) (A) (A) (A) (A)
                 (A) (A) (A) (A) (A) (A) (A) (A) (A) (A) (A) (A)
                 (A) (A) (A) (A) (A) (A) (A) (A) (A) (A) (A) (A)
       Virtual   (A) (A) (A) (A) (A) (A) (A) (A) (A) (A) (A) (A)
                 (A) (A) (A) (A) (A) (A) (A) (A) (A) (A) (A) (A)
                 (A) (A) (A) (A) (A) (A) (A) (A) (A) (A) (A) (A)
                 (A) (A) (A) (A) (A) (A) (A) (A) (A) (A) (A) (A)
                 (A) (A) (A) (A) (A) (A) (A) (A) (A) (A) (A) (A)
                 (A) (A) (A) (A) (A) (A) (A) (A) (A) (A) (A) (A)
                 (A) (A) (A) (A) (A) (A) (A) (A) (A) (A) (A) (A)
                 (A) (A) (A) (A) (A) (A) (A) (A) (A) (A) (A) (A)
                 (A) (A) (A) (A) (A) (A) (A) (A) (A) (A) (A) (A)
                 (A) (A) (A) (A) (A) (A) (A) (A) (A) (A) (A) (A)
                 (A) (A) (A) (A) (A) (A) (A) (A) (A) (A) (A) (A)
                 (A) (A) (A) (A) (A) (A) (A) (A) (A) (A) (A) (A)
                 (A) (A) (A) (A) (A) (A) (A) (A) (A) (A) (A) (A)
                 (A) (A) (A) (A) (A) (A) (A) (A) (A) (A) (A) (A)
 The electronic state is 1-A.
 Alpha  occ. eigenvalues --  -76.42834 -76.42834 -76.42021 -76.42021 -76.42021
 Alpha  occ. eigenvalues --  -76.42021 -76.41044 -76.41044  -6.40213  -6.40211
 Alpha  occ. eigenvalues --   -6.39402  -6.39401  -6.39400  -6.39398  -6.38571
 Alpha  occ. eigenvalues --   -6.38570  -4.61947  -4.61946  -4.61825  -4.61825
 Alpha  occ. eigenvalues --   -4.61519  -4.61517  -4.61131  -4.61131  -4.61127
 Alpha  occ. eigenvalues --   -4.61127  -4.60918  -4.60918  -4.60917  -4.60917
 Alpha  occ. eigenvalues --   -4.60814  -4.60814  -4.60812  -4.60812  -4.60314
 Alpha  occ. eigenvalues --   -4.60314  -4.60249  -4.60249  -4.59813  -4.59812
 Alpha  occ. eigenvalues --   -0.70155  -0.67813  -0.67015  -0.66756  -0.66477
 Alpha  occ. eigenvalues --   -0.66073  -0.65503  -0.65501  -0.65498  -0.65480
 Alpha  occ. eigenvalues --   -0.64736  -0.59943  -0.56794  -0.56602  -0.53721
 Alpha  occ. eigenvalues --   -0.49728  -0.48251  -0.47804  -0.45214  -0.43317
 Alpha  occ. eigenvalues --   -0.38992  -0.36383  -0.35279  -0.35085  -0.34721
 Alpha  occ. eigenvalues --   -0.33951  -0.33415  -0.33352  -0.32617  -0.32594
 Alpha  occ. eigenvalues --   -0.31190  -0.30861  -0.30109  -0.29347  -0.29218
 Alpha  occ. eigenvalues --   -0.28617  -0.27981  -0.27510  -0.27474  -0.27103
 Alpha  occ. eigenvalues --   -0.26875  -0.26737  -0.26526  -0.26477  -0.26420
 Alpha  occ. eigenvalues --   -0.26419  -0.26406  -0.26178  -0.26137  -0.26121
 Alpha  occ. eigenvalues --   -0.25841  -0.25776  -0.25610  -0.24688  -0.24249
 Alpha  occ. eigenvalues --   -0.23327
 Alpha virt. eigenvalues --   -0.19044  -0.18499  -0.18217  -0.17047  -0.16918
 Alpha virt. eigenvalues --   -0.13888  -0.13811  -0.12627  -0.11968  -0.11441
 Alpha virt. eigenvalues --   -0.10444  -0.09861  -0.09387  -0.09138  -0.08992
 Alpha virt. eigenvalues --   -0.08765  -0.08167  -0.07061  -0.06176  -0.05148
 Alpha virt. eigenvalues --   -0.05012  -0.04001  -0.02863  -0.01367   0.01697
 Alpha virt. eigenvalues --    0.02025   0.02460   0.02738   0.02830   0.02830
 Alpha virt. eigenvalues --    0.03072   0.03401   0.03618   0.03739   0.03798
 Alpha virt. eigenvalues --    0.03823   0.03833   0.04661   0.04702   0.04780
 Alpha virt. eigenvalues --    0.04831   0.04947   0.05163   0.05877   0.05979
 Alpha virt. eigenvalues --    0.06571   0.07043   0.07231   0.29283   0.31831
 Alpha virt. eigenvalues --    0.33086   0.33261   0.33349   0.33556   0.34406
 Alpha virt. eigenvalues --    0.34858   0.35242   0.35536   0.36087   0.36619
 Alpha virt. eigenvalues --    0.36948   0.37729   0.38041   0.38400   0.39449
 Alpha virt. eigenvalues --    0.39934   0.40604   0.42154   0.42697   0.42977
 Alpha virt. eigenvalues --    0.43793   0.44705   0.45218   0.46368   0.46561
 Alpha virt. eigenvalues --    0.47538   0.48106   0.49955   0.51586   0.54957
 Alpha virt. eigenvalues --    0.56065   0.56582   0.61170   0.61483   0.63939
 Alpha virt. eigenvalues --    0.65351   0.65825   0.66675   0.70547   0.71539
 Alpha virt. eigenvalues --    0.72055   0.72593   0.73400   0.73746   0.74321
 Alpha virt. eigenvalues --    0.74679   0.74861   0.74948   0.75352   0.78083
 Alpha virt. eigenvalues --    0.78146   0.78616   0.78921   0.79611   0.80188
 Alpha virt. eigenvalues --    0.80981   0.81086   0.81337   0.85797   0.85903
 Alpha virt. eigenvalues --    0.86209   0.86537   0.87720   0.88642   0.88904
 Alpha virt. eigenvalues --    0.90418   4.47416   4.51660   4.52531   4.52782
 Alpha virt. eigenvalues --    4.58350   4.58836   4.59274   4.59975   4.62077
 Alpha virt. eigenvalues --    4.62463   4.64219   4.65744   4.66170   4.66302
 Alpha virt. eigenvalues --    4.67336   4.68001   4.69178   4.69216   4.71019
 Alpha virt. eigenvalues --    4.73965   4.74681   4.75621   4.76011   4.77194
 Alpha virt. eigenvalues --    6.09585   6.17263   6.18791   6.21921   6.23881
 Alpha virt. eigenvalues --    6.24809   6.33007   6.34092  11.68305  11.68877
 Alpha virt. eigenvalues --   11.74887  11.87330  12.81144  12.95749  13.02790
 Alpha virt. eigenvalues --   13.04080  13.82911  13.85785  13.87058  14.01866
 Alpha virt. eigenvalues --  166.45553 166.52768 166.54304 166.58584 166.60021
 Alpha virt. eigenvalues --  166.60839 166.69862 166.71649
          Condensed to atoms (all electrons):
               1          2          3          4          5          6
     1  Sn   3.061915   0.165404   0.166361   0.125154   0.063218   0.005096
     2  I    0.165404   7.016298  -0.027928  -0.013881  -0.012565  -0.000229
     3  I    0.166361  -0.027928   7.016689  -0.014353  -0.012607  -0.000062
     4  P    0.125154  -0.013881  -0.014353  14.953885  -0.071780   0.003991
     5  P    0.063218  -0.012565  -0.012607  -0.071780  15.189110  -0.071776
     6  P    0.005096  -0.000229  -0.000062   0.003991  -0.071776  14.953878
     7  P   -0.075627   0.000687   0.000533   0.072750   0.152452   0.072743
     8  Sn   0.000033  -0.000002   0.000002   0.000105   0.000870  -0.039837
     9  I    0.000002   0.000000   0.000000   0.000016   0.000065   0.000983
    10  I   -0.000002   0.000000   0.000000   0.000037   0.000024   0.000761
    11  P   -0.039812   0.000761   0.000987   0.104512  -0.005970  -0.002218
    12  P    0.000870   0.000024   0.000065  -0.005978   0.000505  -0.005978
    13  P    0.000105   0.000037   0.000016  -0.002218  -0.005969   0.104505
    14  P    0.000879   0.000054   0.000240  -0.017778   0.009494  -0.017778
    15  Sn   0.012578  -0.002200  -0.000494   0.005096   0.063217   0.125159
    16  I   -0.002200   0.002330   0.000013  -0.000229  -0.012562  -0.013877
    17  I   -0.000494   0.000013  -0.000018  -0.000062  -0.012606  -0.014353
    18  Sn   0.005173  -0.000144  -0.000415  -0.039837   0.000870   0.000105
    19  I   -0.000144   0.000009  -0.000012   0.000761   0.000024   0.000037
    20  I   -0.000415  -0.000012  -0.000092   0.000981   0.000065   0.000016
               7          8          9         10         11         12
     1  Sn  -0.075627   0.000033   0.000002  -0.000002  -0.039812   0.000870
     2  I    0.000687  -0.000002   0.000000   0.000000   0.000761   0.000024
     3  I    0.000533   0.000002   0.000000   0.000000   0.000987   0.000065
     4  P    0.072750   0.000105   0.000016   0.000037   0.104512  -0.005978
     5  P    0.152452   0.000870   0.000065   0.000024  -0.005970   0.000505
     6  P    0.072743  -0.039837   0.000983   0.000761  -0.002218  -0.005978
     7  P   14.927028   0.000879   0.000240   0.000054  -0.017781   0.009509
     8  Sn   0.000879   3.061968   0.166362   0.165397   0.005098   0.063207
     9  I    0.000240   0.166362   7.016690  -0.027927  -0.000062  -0.012606
    10  I    0.000054   0.165397  -0.027927   7.016308  -0.000229  -0.012565
    11  P   -0.017781   0.005098  -0.000062  -0.000229  14.953731  -0.071762
    12  P    0.009509   0.063207  -0.012606  -0.012565  -0.071762  15.189079
    13  P   -0.017781   0.125167  -0.014356  -0.013875   0.003990  -0.071763
    14  P   -0.020193  -0.075651   0.000533   0.000684   0.072740   0.152419
    15  Sn  -0.075624   0.005173  -0.000415  -0.000144   0.000105   0.000870
    16  I    0.000687  -0.000144  -0.000012   0.000009   0.000037   0.000024
    17  I    0.000533  -0.000415  -0.000092  -0.000012   0.000016   0.000065
    18  Sn   0.000879   0.012576  -0.000494  -0.002200   0.125172   0.063207
    19  I    0.000054  -0.002200   0.000013   0.002331  -0.013873  -0.012563
    20  I    0.000240  -0.000494  -0.000018   0.000013  -0.014354  -0.012605
              13         14         15         16         17         18
     1  Sn   0.000105   0.000879   0.012578  -0.002200  -0.000494   0.005173
     2  I    0.000037   0.000054  -0.002200   0.002330   0.000013  -0.000144
     3  I    0.000016   0.000240  -0.000494   0.000013  -0.000018  -0.000415
     4  P   -0.002218  -0.017778   0.005096  -0.000229  -0.000062  -0.039837
     5  P   -0.005969   0.009494   0.063217  -0.012562  -0.012606   0.000870
     6  P    0.104505  -0.017778   0.125159  -0.013877  -0.014353   0.000105
     7  P   -0.017781  -0.020193  -0.075624   0.000687   0.000533   0.000879
     8  Sn   0.125167  -0.075651   0.005173  -0.000144  -0.000415   0.012576
     9  I   -0.014356   0.000533  -0.000415  -0.000012  -0.000092  -0.000494
    10  I   -0.013875   0.000684  -0.000144   0.000009  -0.000012  -0.002200
    11  P    0.003990   0.072740   0.000105   0.000037   0.000016   0.125172
    12  P   -0.071763   0.152419   0.000870   0.000024   0.000065   0.063207
    13  P   14.953756   0.072740  -0.039814   0.000761   0.000987   0.005098
    14  P    0.072740  14.927253   0.000879   0.000054   0.000240  -0.075647
    15  Sn  -0.039814   0.000879   3.061929   0.165393   0.166354   0.000033
    16  I    0.000761   0.000054   0.165393   7.016303  -0.027926  -0.000002
    17  I    0.000987   0.000240   0.166354  -0.027926   7.016699   0.000002
    18  Sn   0.005098  -0.075647   0.000033  -0.000002   0.000002   3.061972
    19  I   -0.000229   0.000685  -0.000002   0.000000   0.000000   0.165390
    20  I   -0.000062   0.000533   0.000002   0.000000   0.000000   0.166356
              19         20
     1  Sn  -0.000144  -0.000415
     2  I    0.000009  -0.000012
     3  I   -0.000012  -0.000092
     4  P    0.000761   0.000981
     5  P    0.000024   0.000065
     6  P    0.000037   0.000016
     7  P    0.000054   0.000240
     8  Sn  -0.002200  -0.000494
     9  I    0.000013  -0.000018
    10  I    0.002331   0.000013
    11  P   -0.013873  -0.014354
    12  P   -0.012563  -0.012605
    13  P   -0.000229  -0.000062
    14  P    0.000685   0.000533
    15  Sn  -0.000002   0.000002
    16  I    0.000000   0.000000
    17  I    0.000000   0.000000
    18  Sn   0.165390   0.166356
    19  I    7.016312  -0.027926
    20  I   -0.027926   7.016697
 Mulliken charges:
               1
     1  Sn   0.511904
     2  I   -0.128656
     3  I   -0.128926
     4  P   -0.101172
     5  P   -0.274078
     6  P   -0.101166
     7  P   -0.032264
     8  Sn   0.511906
     9  I   -0.128923
    10  I   -0.128664
    11  P   -0.101087
    12  P   -0.274026
    13  P   -0.101093
    14  P   -0.032378
    15  Sn   0.511903
    16  I   -0.128660
    17  I   -0.128932
    18  Sn   0.511904
    19  I   -0.128667
    20  I   -0.128927
 Sum of Mulliken charges =   0.00000
 Mulliken charges with hydrogens summed into heavy atoms:
               1
     1  Sn   0.511904
     2  I   -0.128656
     3  I   -0.128926
     4  P   -0.101172
     5  P   -0.274078
     6  P   -0.101166
     7  P   -0.032264
     8  Sn   0.511906
     9  I   -0.128923
    10  I   -0.128664
    11  P   -0.101087
    12  P   -0.274026
    13  P   -0.101093
    14  P   -0.032378
    15  Sn   0.511903
    16  I   -0.128660
    17  I   -0.128932
    18  Sn   0.511904
    19  I   -0.128667
    20  I   -0.128927
 APT charges:
               1
     1  Sn   1.352638
     2  I   -0.525219
     3  I   -0.515618
     4  P   -0.110371
     5  P   -0.291056
     6  P   -0.110456
     7  P   -0.111628
     8  Sn   1.352419
     9  I   -0.515530
    10  I   -0.525139
    11  P   -0.110262
    12  P   -0.291098
    13  P   -0.110147
    14  P   -0.111917
    15  Sn   1.352379
    16  I   -0.525118
    17  I   -0.515504
    18  Sn   1.352478
    19  I   -0.525464
    20  I   -0.515387
 Sum of APT charges =   0.00000
 APT charges with hydrogens summed into heavy atoms:
               1
     1  Sn   1.352638
     2  I   -0.525219
     3  I   -0.515618
     4  P   -0.110371
     5  P   -0.291056
     6  P   -0.110456
     7  P   -0.111628
     8  Sn   1.352419
     9  I   -0.515530
    10  I   -0.525139
    11  P   -0.110262
    12  P   -0.291098
    13  P   -0.110147
    14  P   -0.111917
    15  Sn   1.352379
    16  I   -0.525118
    17  I   -0.515504
    18  Sn   1.352478
    19  I   -0.525464
    20  I   -0.515387
 Electronic spatial extent (au):  <R**2>=          11269.8952
 Charge=              0.0000 electrons
 Dipole moment (field-independent basis, Debye):
    X=              0.0003    Y=              0.0001    Z=              0.0004  Tot=              0.0005
 Quadrupole moment (field-independent basis, Debye-Ang):
   XX=           -357.0055   YY=           -358.2280   ZZ=           -352.2734
   XY=              0.0006   XZ=              2.2744   YZ=              0.0014
 Traceless Quadrupole moment (field-independent basis, Debye-Ang):
   XX=             -1.1699   YY=             -2.3923   ZZ=              3.5622
   XY=              0.0006   XZ=              2.2744   YZ=              0.0014
 Octapole moment (field-independent basis, Debye-Ang**2):
  XXX=              0.0338  YYY=              0.0060  ZZZ=             -0.0253  XYY=              0.0086
  XXY=              0.0019  XXZ=             -0.0074  XZZ=              0.0092  YZZ=              0.0025
  YYZ=             -0.0034  XYZ=              0.0014
 Hexadecapole moment (field-independent basis, Debye-Ang**3):
 XXXX=         -23163.5530 YYYY=         -18897.9363 ZZZZ=          -5374.8884 XXXY=              0.0098
 XXXZ=             -3.0317 YYYX=              0.0126 YYYZ=              0.0177 ZZZX=             62.4862
 ZZZY=             -0.0025 XXYY=          -7253.5488 XXZZ=          -4666.0037 YYZZ=          -3967.0304
 XXYZ=              0.0129 YYXZ=            -15.5234 ZZXY=              0.0121
 N-N= 2.035214643324D+03 E-N=-1.075629555246D+04  KE= 2.753483857234D+03
  Exact polarizability: 939.201   0.164 879.265 -59.285   0.123 547.923
 Approx polarizability:2380.912  -0.0762780.985 -98.406  -0.0141928.324
   1 Symmetry operations used in ECPInt.
 ECPInt:  NShTT=    9316 NPrTT=   35212 LenC2=    8321 LenP2D=   20918.
 LDataN:  DoStor=T MaxTD1= 7 Len=  274
 Calling FoFJK, ICntrl=    100527 FMM=F ISym2X=0 I1Cent= 0 IOpClX= 0 NMat=1 NMatS=1 NMatT=0.
 Defaulting to unpruned grid for atomic number  50.
 Defaulting to unpruned grid for atomic number  50.
 Defaulting to unpruned grid for atomic number  50.
 Defaulting to unpruned grid for atomic number  50.
 Full mass-weighted force constant matrix:
 Low frequencies ---   -2.2803   -1.6317   -0.0009    0.0002    0.0007    1.4336
 Low frequencies ---    5.0340   11.1721   12.0849
 Diagonal vibrational polarizability:
      183.7800863     186.4497656     106.1033730
 Harmonic frequencies (cm**-1), IR intensities (KM/Mole), Raman scattering
 activities (A**4/AMU), depolarization ratios for plane and unpolarized
 incident light, reduced masses (AMU), force constants (mDyne/A),
 and normal coordinates:
                      1                      2                      3
                      A                      A                      A
 Frequencies --      5.0340                11.1721                12.0849
 Red. masses --    118.8549                98.6386               115.4551
 Frc consts  --      0.0018                 0.0073                 0.0099
 IR Inten    --      0.0024                 0.1806                 0.0669
  Atom  AN      X      Y      Z        X      Y      Z        X      Y      Z
     1  50     0.02  -0.01   0.15    -0.01  -0.01   0.07    -0.05  -0.04   0.05
     2  53     0.08   0.13   0.27    -0.23  -0.03  -0.20     0.05  -0.41   0.05
     3  53    -0.09  -0.16   0.27     0.27   0.01   0.05     0.03   0.17  -0.12
     4  15     0.06   0.10   0.04    -0.08   0.00   0.21    -0.04   0.00   0.01
     5  15     0.00  -0.03   0.00     0.02   0.00   0.10    -0.16   0.00   0.14
     6  15    -0.06   0.10  -0.04    -0.08   0.00   0.21    -0.04   0.00   0.01
     7  15     0.00   0.08   0.00    -0.12   0.00   0.14    -0.03   0.00   0.08
     8  50     0.02  -0.01   0.15    -0.01   0.00   0.07    -0.05  -0.04   0.05
     9  53    -0.09  -0.16   0.27     0.27   0.01   0.05     0.03   0.17  -0.12
    10  53     0.08   0.13   0.27    -0.23  -0.03  -0.20     0.05  -0.41   0.05
    11  15    -0.06   0.10  -0.04    -0.08   0.00   0.21    -0.04   0.00   0.01
    12  15     0.00  -0.03   0.00     0.02   0.00   0.10    -0.16   0.00   0.14
    13  15     0.06   0.10   0.04    -0.08   0.00   0.21    -0.04   0.00   0.01
    14  15     0.00   0.08   0.00    -0.12   0.00   0.14    -0.03   0.00   0.08
    15  50    -0.02  -0.01  -0.15    -0.01   0.01   0.07    -0.05   0.04   0.05
    16  53    -0.08   0.13  -0.27    -0.23   0.03  -0.20     0.05   0.41   0.05
    17  53     0.09  -0.16  -0.27     0.27  -0.01   0.05     0.03  -0.17  -0.12
    18  50    -0.02  -0.01  -0.15    -0.01   0.00   0.07    -0.05   0.04   0.05
    19  53    -0.08   0.13  -0.27    -0.23   0.03  -0.20     0.05   0.41   0.05
    20  53     0.09  -0.16  -0.27     0.27  -0.01   0.05     0.03  -0.17  -0.12
                      4                      5                      6
                      A                      A                      A
 Frequencies --     12.0933                14.2665                14.8420
 Red. masses --    120.5526               113.8480               106.2726
 Frc consts  --      0.0104                 0.0137                 0.0138
 IR Inten    --      0.0000                 0.0000                 0.0001
  Atom  AN      X      Y      Z        X      Y      Z        X      Y      Z
     1  50     0.02  -0.05   0.05    -0.01   0.06   0.05    -0.09  -0.04  -0.07
     2  53     0.12  -0.41   0.05    -0.23   0.07  -0.22    -0.01   0.05   0.07
     3  53     0.18   0.08  -0.07     0.31  -0.01   0.08    -0.40   0.06  -0.12
     4  15     0.03   0.03   0.02    -0.05   0.08   0.13    -0.07  -0.18  -0.05
     5  15    -0.11   0.00   0.11     0.00   0.04   0.00     0.00  -0.05   0.00
     6  15     0.03  -0.03   0.02     0.05   0.08  -0.13     0.07  -0.18   0.05
     7  15     0.00   0.00   0.06     0.00   0.12   0.00     0.00  -0.15   0.00
     8  50    -0.02   0.05  -0.05     0.01  -0.06  -0.04    -0.09  -0.04  -0.07
     9  53    -0.18  -0.08   0.06    -0.31   0.01  -0.08    -0.40   0.06  -0.12
    10  53    -0.12   0.41  -0.05     0.23  -0.07   0.22    -0.01   0.05   0.07
    11  15    -0.03   0.03  -0.02    -0.05  -0.08   0.13     0.07  -0.18   0.05
    12  15     0.11   0.00  -0.11     0.00  -0.04   0.00     0.00  -0.05   0.00
    13  15    -0.03  -0.03  -0.02     0.05  -0.08  -0.13    -0.07  -0.18  -0.05
    14  15     0.00   0.00  -0.06     0.00  -0.12   0.00     0.00  -0.15   0.00
    15  50     0.02   0.05   0.05     0.01   0.06  -0.05     0.09  -0.04   0.07
    16  53     0.12   0.41   0.05     0.23   0.07   0.22     0.01   0.05  -0.07
    17  53     0.18  -0.08  -0.06    -0.31  -0.01  -0.08     0.40   0.06   0.12
    18  50    -0.02  -0.05  -0.05    -0.01  -0.06   0.04     0.09  -0.04   0.07
    19  53    -0.12  -0.41  -0.05    -0.23  -0.07  -0.22     0.01   0.05  -0.07
    20  53    -0.18   0.08   0.06     0.31   0.01   0.08     0.40   0.06   0.12
                      7                      8                      9
                      A                      A                      A
 Frequencies --     17.0346                19.6003                22.8239
 Red. masses --    124.0762               119.2080               103.7464
 Frc consts  --      0.0212                 0.0270                 0.0318
 IR Inten    --      0.0000                 0.0163                 0.1978
  Atom  AN      X      Y      Z        X      Y      Z        X      Y      Z
     1  50     0.02  -0.02   0.02    -0.04  -0.03  -0.05    -0.07  -0.06  -0.09
     2  53    -0.01   0.02  -0.01    -0.26   0.27  -0.20     0.05  -0.17   0.01
     3  53     0.29  -0.31   0.24    -0.01  -0.20   0.08     0.06  -0.35   0.13
     4  15     0.01   0.06   0.02    -0.03  -0.11  -0.02    -0.06   0.03  -0.14
     5  15    -0.01   0.00  -0.05     0.00  -0.04   0.00    -0.15   0.00  -0.13
     6  15     0.01  -0.06   0.02     0.03  -0.11   0.02    -0.06  -0.03  -0.14
     7  15    -0.06   0.00  -0.02     0.00  -0.10   0.00    -0.09   0.00  -0.15
     8  50    -0.02   0.02  -0.02    -0.04  -0.03  -0.05    -0.07  -0.06  -0.09
     9  53    -0.29   0.31  -0.24    -0.01  -0.20   0.08     0.06  -0.35   0.13
    10  53     0.01  -0.02   0.01    -0.26   0.27  -0.20     0.05  -0.17   0.01
    11  15    -0.01   0.06  -0.02     0.03  -0.11   0.02    -0.06  -0.03  -0.14
    12  15     0.01   0.00   0.05     0.00  -0.04   0.00    -0.15   0.00  -0.13
    13  15    -0.01  -0.06  -0.02    -0.03  -0.11  -0.02    -0.06   0.03  -0.14
    14  15     0.06   0.00   0.02     0.00  -0.10   0.00    -0.09   0.00  -0.15
    15  50     0.02   0.02   0.02     0.04  -0.03   0.05    -0.07   0.06  -0.09
    16  53    -0.01  -0.02  -0.01     0.26   0.27   0.20     0.05   0.17   0.01
    17  53     0.29   0.31   0.24     0.01  -0.20  -0.08     0.06   0.35   0.13
    18  50    -0.02  -0.02  -0.02     0.04  -0.03   0.05    -0.07   0.06  -0.09
    19  53     0.01   0.02   0.01     0.26   0.27   0.20     0.05   0.17   0.01
    20  53    -0.29  -0.31  -0.24     0.01  -0.20  -0.08     0.06   0.35   0.13
                     10                     11                     12
                      A                      A                      A
 Frequencies --     25.3688                26.1788                31.0264
 Red. masses --     99.8558                94.0799               120.1635
 Frc consts  --      0.0379                 0.0380                 0.0682
 IR Inten    --      0.0000                 0.0000                 0.0000
  Atom  AN      X      Y      Z        X      Y      Z        X      Y      Z
     1  50    -0.04   0.11   0.15     0.06   0.03   0.20     0.13   0.06  -0.09
     2  53     0.04  -0.16   0.15    -0.16   0.09  -0.04     0.23   0.31   0.09
     3  53     0.11   0.29   0.00     0.18   0.23   0.05     0.20   0.06  -0.09
     4  15    -0.06   0.13   0.16     0.12  -0.06   0.07     0.08   0.03  -0.06
     5  15     0.00   0.06   0.00     0.09   0.00   0.20     0.00   0.09   0.00
     6  15     0.06   0.13  -0.16     0.12   0.06   0.07    -0.08   0.03   0.06
     7  15     0.00   0.19   0.00     0.22   0.00   0.14     0.00   0.00   0.00
     8  50     0.04  -0.11  -0.15    -0.06  -0.03  -0.20    -0.13  -0.06   0.09
     9  53    -0.11  -0.29   0.00    -0.18  -0.23  -0.05    -0.20  -0.06   0.09
    10  53    -0.04   0.16  -0.15     0.16  -0.09   0.04    -0.23  -0.31  -0.09
    11  15    -0.06  -0.13   0.16    -0.12  -0.06  -0.07     0.08  -0.03  -0.06
    12  15     0.00  -0.06   0.00    -0.09   0.00  -0.20     0.00  -0.09   0.00
    13  15     0.06  -0.13  -0.16    -0.12   0.06  -0.07    -0.08  -0.03   0.06
    14  15     0.00  -0.19   0.00    -0.22   0.00  -0.14     0.00   0.00   0.00
    15  50     0.04   0.11  -0.15     0.06  -0.03   0.20    -0.13   0.06   0.09
    16  53    -0.04  -0.16  -0.15    -0.16  -0.09  -0.04    -0.23   0.31  -0.09
    17  53    -0.11   0.29   0.00     0.18  -0.23   0.05    -0.20   0.06   0.09
    18  50    -0.04  -0.11   0.15    -0.06   0.03  -0.20     0.13  -0.06  -0.09
    19  53     0.04   0.16   0.15     0.16   0.09   0.04     0.23  -0.31   0.09
    20  53     0.11  -0.29   0.00    -0.18   0.23  -0.05     0.20  -0.06  -0.09
                     13                     14                     15
                      A                      A                      A
 Frequencies --     33.9650                38.1407                45.0597
 Red. masses --    120.0556               109.1825                90.8987
 Frc consts  --      0.0816                 0.0936                 0.1087
 IR Inten    --      0.0000                 0.0515                 4.0276
  Atom  AN      X      Y      Z        X      Y      Z        X      Y      Z
     1  50     0.10   0.03  -0.10     0.06  -0.03  -0.21    -0.17   0.01  -0.06
     2  53     0.29   0.20   0.16     0.26   0.20   0.07     0.02   0.12   0.22
     3  53     0.20   0.08  -0.14     0.11  -0.12  -0.15     0.23   0.04  -0.11
     4  15     0.00   0.00   0.00    -0.07  -0.15  -0.05    -0.17   0.02  -0.11
     5  15     0.14   0.00  -0.10     0.00   0.03   0.00    -0.21   0.00  -0.11
     6  15     0.00   0.00   0.00     0.07  -0.15   0.05    -0.17  -0.02  -0.11
     7  15    -0.01   0.00  -0.05     0.00  -0.14   0.00    -0.18   0.00  -0.12
     8  50    -0.10  -0.03   0.10     0.06  -0.03  -0.21    -0.17   0.01  -0.06
     9  53    -0.20  -0.08   0.14     0.11  -0.12  -0.15     0.23   0.04  -0.11
    10  53    -0.29  -0.20  -0.16     0.25   0.20   0.07     0.02   0.12   0.22
    11  15     0.00   0.00   0.00     0.07  -0.15   0.05    -0.17  -0.02  -0.11
    12  15    -0.14   0.00   0.10     0.00   0.03   0.00    -0.21   0.00  -0.11
    13  15     0.00   0.00   0.00    -0.07  -0.15  -0.05    -0.17   0.02  -0.11
    14  15     0.01   0.00   0.05     0.00  -0.14   0.00    -0.18   0.00  -0.12
    15  50     0.10  -0.03  -0.10    -0.06  -0.03   0.21    -0.17  -0.01  -0.06
    16  53     0.29  -0.20   0.16    -0.25   0.20  -0.07     0.02  -0.12   0.22
    17  53     0.20  -0.08  -0.14    -0.11  -0.12   0.15     0.23  -0.04  -0.11
    18  50    -0.10   0.03   0.10    -0.06  -0.03   0.21    -0.17  -0.01  -0.06
    19  53    -0.29   0.20  -0.16    -0.26   0.20  -0.07     0.02  -0.12   0.22
    20  53    -0.20   0.08   0.14    -0.11  -0.12   0.15     0.23  -0.04  -0.11
                     16                     17                     18
                      A                      A                      A
 Frequencies --     48.4908                49.8595                55.9664
 Red. masses --     98.9332                88.5752                71.8642
 Frc consts  --      0.1371                 0.1297                 0.1326
 IR Inten    --      4.2826                 0.0000                 0.0000
  Atom  AN      X      Y      Z        X      Y      Z        X      Y      Z
     1  50     0.01   0.21  -0.16     0.19  -0.24   0.18    -0.23   0.02  -0.03
     2  53     0.12  -0.13  -0.16    -0.08   0.08  -0.03    -0.13   0.03   0.15
     3  53    -0.13  -0.15   0.14    -0.06   0.11  -0.09     0.09   0.03  -0.07
     4  15    -0.06   0.14  -0.04     0.18   0.05   0.17    -0.12   0.13  -0.06
     5  15     0.00   0.26   0.00     0.00  -0.23   0.00    -0.32   0.00  -0.12
     6  15     0.06   0.14   0.04    -0.18   0.05  -0.17    -0.12  -0.13  -0.06
     7  15     0.00   0.13   0.00     0.00   0.02   0.00    -0.28   0.00  -0.10
     8  50     0.01   0.21  -0.16    -0.19   0.24  -0.18     0.23  -0.02   0.03
     9  53    -0.13  -0.15   0.14     0.06  -0.11   0.09    -0.09  -0.03   0.07
    10  53     0.12  -0.13  -0.16     0.08  -0.08   0.03     0.13  -0.03  -0.15
    11  15     0.06   0.14   0.04     0.18  -0.05   0.17     0.12   0.13   0.06
    12  15     0.00   0.26   0.00     0.00   0.23   0.00     0.32   0.00   0.12
    13  15    -0.06   0.14  -0.04    -0.18  -0.05  -0.17     0.12  -0.13   0.06
    14  15     0.00   0.13   0.00     0.00  -0.02   0.00     0.28   0.00   0.10
    15  50    -0.01   0.21   0.16    -0.19  -0.24  -0.18    -0.23  -0.02  -0.03
    16  53    -0.12  -0.13   0.16     0.08   0.08   0.03    -0.13  -0.03   0.15
    17  53     0.13  -0.15  -0.14     0.06   0.11   0.09     0.09  -0.03  -0.07
    18  50    -0.01   0.21   0.16     0.19   0.24   0.18     0.23   0.02   0.03
    19  53    -0.12  -0.13   0.16    -0.08  -0.08  -0.03     0.13   0.03  -0.15
    20  53     0.13  -0.15  -0.14    -0.06  -0.11  -0.09    -0.09   0.03   0.07
                     19                     20                     21
                      A                      A                      A
 Frequencies --     59.7599                62.5176                69.7344
 Red. masses --     88.7771                84.3437                38.1510
 Frc consts  --      0.1868                 0.1942                 0.1093
 IR Inten    --      0.0000                 0.6499                 1.0851
  Atom  AN      X      Y      Z        X      Y      Z        X      Y      Z
     1  50     0.20   0.15   0.00     0.28  -0.14   0.08     0.02  -0.04  -0.06
     2  53     0.13  -0.04  -0.20     0.08   0.05  -0.15     0.07   0.02   0.00
     3  53    -0.12   0.03   0.15    -0.11   0.02  -0.03    -0.02  -0.05  -0.07
     4  15     0.08   0.19   0.13     0.16   0.21   0.12    -0.19  -0.01   0.34
     5  15     0.00   0.16   0.00     0.00  -0.09   0.00     0.11   0.00   0.09
     6  15    -0.08   0.19  -0.13    -0.16   0.21  -0.12    -0.19   0.01   0.34
     7  15     0.00   0.21   0.00     0.00   0.15   0.00    -0.29   0.00   0.23
     8  50    -0.20  -0.15   0.00     0.28  -0.14   0.08     0.02  -0.04  -0.06
     9  53     0.12  -0.03  -0.15    -0.11   0.02  -0.03    -0.02  -0.05  -0.07
    10  53    -0.13   0.04   0.20     0.08   0.05  -0.15     0.07   0.02   0.00
    11  15     0.08  -0.19   0.13    -0.16   0.21  -0.12    -0.19   0.01   0.34
    12  15     0.00  -0.16   0.00     0.00  -0.09   0.00     0.11   0.00   0.09
    13  15    -0.08  -0.19  -0.13     0.16   0.21   0.12    -0.19  -0.01   0.34
    14  15     0.00  -0.21   0.00     0.00   0.15   0.00    -0.29   0.00   0.23
    15  50    -0.20   0.15   0.00    -0.28  -0.14  -0.08     0.02   0.04  -0.06
    16  53    -0.13  -0.04   0.20    -0.08   0.05   0.15     0.07  -0.02   0.00
    17  53     0.12   0.03  -0.15     0.11   0.02   0.03    -0.02   0.05  -0.07
    18  50     0.20  -0.15   0.00    -0.28  -0.14  -0.08     0.02   0.04  -0.06
    19  53     0.13   0.04  -0.20    -0.08   0.05   0.15     0.07  -0.02   0.00
    20  53    -0.12  -0.03   0.15     0.11   0.02   0.03    -0.02   0.05  -0.07
                     22                     23                     24
                      A                      A                      A
 Frequencies --     83.9538                89.2890                99.0284
 Red. masses --     80.0005                79.1963                37.2907
 Frc consts  --      0.3322                 0.3720                 0.2155
 IR Inten    --      0.0000                 6.1972                 0.0000
  Atom  AN      X      Y      Z        X      Y      Z        X      Y      Z
     1  50    -0.06   0.26  -0.05    -0.09   0.26  -0.08     0.02   0.01   0.05
     2  53     0.08  -0.05  -0.07     0.11  -0.05  -0.06    -0.02   0.00  -0.01
     3  53     0.00   0.12   0.18     0.01   0.10   0.16     0.01   0.07   0.09
     4  15    -0.06   0.10  -0.01    -0.17   0.02   0.09     0.20  -0.10  -0.40
     5  15     0.11   0.00  -0.36     0.23   0.00  -0.27     0.00  -0.02   0.00
     6  15    -0.06  -0.10  -0.01    -0.17  -0.02   0.09    -0.20  -0.10   0.40
     7  15    -0.17   0.00  -0.19    -0.16   0.00  -0.08     0.00  -0.21   0.00
     8  50     0.06  -0.26   0.05    -0.09   0.26  -0.08    -0.02  -0.01  -0.05
     9  53     0.00  -0.12  -0.18     0.01   0.10   0.16    -0.01  -0.07  -0.09
    10  53    -0.08   0.05   0.07     0.11  -0.05  -0.06     0.02   0.00   0.01
    11  15     0.06   0.10   0.01    -0.17  -0.02   0.09     0.20   0.10  -0.40
    12  15    -0.11   0.00   0.36     0.23   0.00  -0.27     0.00   0.02   0.00
    13  15     0.06  -0.10   0.01    -0.17   0.02   0.09    -0.20   0.10   0.40
    14  15     0.17   0.00   0.19    -0.16   0.00  -0.08     0.00   0.21   0.00
    15  50    -0.06  -0.26  -0.05    -0.09  -0.26  -0.08    -0.02   0.01  -0.05
    16  53     0.08   0.05  -0.07     0.11   0.05  -0.06     0.02   0.00   0.01
    17  53     0.00  -0.12   0.18     0.01  -0.10   0.16    -0.01   0.07  -0.09
    18  50     0.06   0.26   0.05    -0.09  -0.26  -0.08     0.02  -0.01   0.05
    19  53    -0.08  -0.05   0.07     0.11   0.05  -0.06    -0.02   0.00  -0.01
    20  53     0.00   0.12  -0.18     0.01  -0.10   0.16     0.01  -0.07   0.09
                     25                     26                     27
                      A                      A                      A
 Frequencies --    102.7835               105.0734               110.6505
 Red. masses --     36.5168                40.7281                48.7236
 Frc consts  --      0.2273                 0.2649                 0.3515
 IR Inten    --      1.9324                 0.0000                 0.5850
  Atom  AN      X      Y      Z        X      Y      Z        X      Y      Z
     1  50    -0.07   0.07  -0.07     0.11  -0.09   0.08    -0.04  -0.01  -0.03
     2  53     0.00   0.00   0.00     0.01   0.02  -0.03    -0.08  -0.02   0.08
     3  53     0.01  -0.03  -0.01    -0.02   0.03   0.00    -0.01  -0.11  -0.14
     4  15     0.01  -0.11  -0.10     0.07   0.27   0.07     0.04   0.39   0.02
     5  15     0.14   0.00   0.40    -0.23   0.00  -0.22     0.00   0.09   0.00
     6  15     0.01   0.11  -0.10     0.07  -0.27   0.07    -0.04   0.39  -0.02
     7  15     0.31   0.00   0.38    -0.38   0.00  -0.17     0.00   0.31   0.00
     8  50    -0.07   0.07  -0.07    -0.11   0.09  -0.08    -0.04  -0.02  -0.03
     9  53     0.01  -0.03  -0.01     0.02  -0.03   0.00    -0.01  -0.11  -0.14
    10  53     0.00   0.00   0.00    -0.01  -0.02   0.03    -0.08  -0.02   0.08
    11  15     0.01   0.11  -0.10    -0.07   0.27  -0.07    -0.04   0.39  -0.02
    12  15     0.14   0.00   0.40     0.23   0.00   0.22     0.00   0.09   0.00
    13  15     0.01  -0.11  -0.10    -0.07  -0.27  -0.07     0.04   0.39   0.02
    14  15     0.31   0.00   0.38     0.38   0.00   0.17     0.00   0.31   0.00
    15  50    -0.07  -0.07  -0.07     0.11   0.09   0.08     0.04  -0.01   0.03
    16  53     0.00   0.00   0.00     0.01  -0.02  -0.03     0.08  -0.02  -0.08
    17  53     0.01   0.03  -0.01    -0.02  -0.03   0.00     0.01  -0.11   0.14
    18  50    -0.07  -0.07  -0.07    -0.11  -0.09  -0.08     0.04  -0.01   0.03
    19  53     0.00   0.00   0.00    -0.01   0.02   0.03     0.08  -0.02  -0.08
    20  53     0.01   0.03  -0.01     0.02   0.03   0.00     0.01  -0.11   0.14
                     28                     29                     30
                      A                      A                      A
 Frequencies --    127.5069               136.1280               145.0159
 Red. masses --     33.7662                47.4441                51.0614
 Frc consts  --      0.3234                 0.5180                 0.6327
 IR Inten    --      0.0000                 9.6114                 0.0000
  Atom  AN      X      Y      Z        X      Y      Z        X      Y      Z
     1  50    -0.03   0.04  -0.04     0.01   0.07  -0.01    -0.07  -0.09  -0.02
     2  53     0.04   0.02  -0.04    -0.12  -0.05   0.11     0.10   0.03  -0.09
     3  53     0.00   0.00   0.01     0.00  -0.06  -0.08     0.01   0.09   0.11
     4  15     0.02   0.24   0.02     0.12   0.03   0.12    -0.22  -0.30   0.15
     5  15    -0.11   0.00   0.39     0.51   0.00  -0.26     0.00  -0.20   0.00
     6  15     0.02  -0.24   0.02     0.12  -0.03   0.12     0.22  -0.30  -0.15
     7  15    -0.13   0.00   0.43     0.13   0.00  -0.09     0.00  -0.19   0.00
     8  50     0.03  -0.04   0.04     0.01   0.07  -0.01     0.07   0.09   0.02
     9  53     0.00   0.00  -0.01     0.00  -0.06  -0.08    -0.01  -0.09  -0.11
    10  53    -0.04  -0.02   0.04    -0.12  -0.05   0.11    -0.10  -0.03   0.09
    11  15    -0.02   0.24  -0.02     0.12  -0.03   0.12    -0.22   0.30   0.15
    12  15     0.11   0.00  -0.39     0.51   0.00  -0.26     0.00   0.20   0.00
    13  15    -0.02  -0.24  -0.02     0.12   0.03   0.12     0.22   0.30  -0.15
    14  15     0.13   0.00  -0.43     0.13   0.00  -0.09     0.00   0.19   0.00
    15  50    -0.03  -0.04  -0.04     0.01  -0.07  -0.01     0.07  -0.09   0.02
    16  53     0.04  -0.02  -0.04    -0.12   0.05   0.11    -0.10   0.03   0.09
    17  53     0.00   0.00   0.01     0.00   0.06  -0.08    -0.01   0.09  -0.11
    18  50     0.03   0.04   0.04     0.01  -0.07  -0.01    -0.07   0.09  -0.02
    19  53    -0.04   0.02   0.04    -0.12   0.05   0.11     0.10  -0.03  -0.09
    20  53     0.00   0.00  -0.01     0.00   0.06  -0.08     0.01  -0.09   0.11
                     31                     32                     33
                      A                      A                      A
 Frequencies --    149.6120               173.9453               179.7120
 Red. masses --     43.8963                76.0738                49.7076
 Frc consts  --      0.5789                 1.3562                 0.9459
 IR Inten    --      0.0000               127.8399                 0.0000
  Atom  AN      X      Y      Z        X      Y      Z        X      Y      Z
     1  50     0.05   0.09   0.00     0.22   0.19   0.02     0.14   0.10  -0.08
     2  53    -0.09  -0.04   0.08    -0.13  -0.04   0.10    -0.10  -0.03   0.08
     3  53    -0.01  -0.06  -0.08    -0.01  -0.07  -0.09     0.00   0.01   0.01
     4  15     0.15   0.21   0.11     0.13  -0.24   0.09     0.08  -0.30   0.22
     5  15     0.49   0.00  -0.14     0.00   0.20   0.00     0.00   0.03   0.00
     6  15     0.15  -0.21   0.11    -0.13  -0.24  -0.09    -0.08  -0.30  -0.22
     7  15    -0.05   0.00   0.10     0.00  -0.22   0.00     0.00  -0.32   0.00
     8  50    -0.05  -0.09   0.00     0.22   0.19   0.03    -0.14  -0.10   0.08
     9  53     0.01   0.06   0.08    -0.01  -0.07  -0.09     0.00  -0.01  -0.01
    10  53     0.09   0.04  -0.08    -0.13  -0.04   0.10     0.10   0.03  -0.08
    11  15    -0.15   0.21  -0.11    -0.13  -0.24  -0.09     0.08   0.30   0.22
    12  15    -0.49   0.00   0.14     0.00   0.20   0.00     0.00  -0.03   0.00
    13  15    -0.15  -0.21  -0.11     0.13  -0.24   0.09    -0.08   0.30  -0.22
    14  15     0.05   0.00  -0.10     0.00  -0.22   0.00     0.00   0.32   0.00
    15  50     0.05  -0.09   0.00    -0.22   0.19  -0.03    -0.14   0.10   0.08
    16  53    -0.09   0.04   0.08     0.13  -0.04  -0.10     0.10  -0.03  -0.08
    17  53    -0.01   0.06  -0.08     0.01  -0.07   0.09     0.00   0.01  -0.01
    18  50    -0.05   0.09   0.00    -0.22   0.19  -0.03     0.14  -0.10  -0.08
    19  53     0.09  -0.04  -0.08     0.13  -0.04  -0.10    -0.10   0.03   0.08
    20  53     0.01  -0.06   0.08     0.01  -0.07   0.09     0.00  -0.01   0.01
                     34                     35                     36
                      A                      A                      A
 Frequencies --    187.0392               187.7560               192.1963
 Red. masses --     68.8266                88.6564               113.8655
 Frc consts  --      1.4186                 1.8414                 2.4782
 IR Inten    --     35.0740                 0.0009                10.6093
  Atom  AN      X      Y      Z        X      Y      Z        X      Y      Z
     1  50    -0.06   0.18   0.17    -0.11   0.16   0.25    -0.16   0.14   0.33
     2  53     0.07   0.02  -0.06     0.11   0.03  -0.09     0.14   0.04  -0.12
     3  53    -0.01  -0.11  -0.13    -0.01  -0.13  -0.16     0.00  -0.13  -0.16
     4  15     0.13   0.24   0.13     0.13   0.05   0.04     0.08  -0.09   0.05
     5  15    -0.32   0.00   0.05    -0.26   0.00  -0.05     0.00  -0.03   0.00
     6  15     0.13  -0.24   0.13     0.13  -0.05   0.04    -0.08  -0.09  -0.05
     7  15     0.06   0.00  -0.02     0.23   0.00  -0.14     0.00  -0.08   0.00
     8  50    -0.06   0.18   0.17     0.11  -0.16  -0.24    -0.16   0.14   0.33
     9  53    -0.01  -0.11  -0.13     0.01   0.13   0.16     0.00  -0.13  -0.16
    10  53     0.07   0.02  -0.06    -0.10  -0.03   0.09     0.14   0.04  -0.12
    11  15     0.13  -0.24   0.13    -0.13   0.05  -0.04    -0.08  -0.09  -0.05
    12  15    -0.32   0.00   0.05     0.26   0.00   0.05     0.00  -0.03   0.00
    13  15     0.13   0.24   0.13    -0.13  -0.05  -0.04     0.08  -0.09   0.05
    14  15     0.07   0.00  -0.03    -0.23   0.00   0.14     0.00  -0.08   0.00
    15  50    -0.06  -0.18   0.17    -0.11  -0.16   0.25     0.16   0.14  -0.33
    16  53     0.07  -0.02  -0.06     0.11  -0.03  -0.09    -0.14   0.04   0.12
    17  53    -0.01   0.11  -0.13    -0.01   0.13  -0.16     0.00  -0.13   0.16
    18  50    -0.07  -0.18   0.17     0.11   0.16  -0.24     0.16   0.14  -0.33
    19  53     0.07  -0.02  -0.06    -0.10   0.03   0.09    -0.14   0.04   0.12
    20  53    -0.01   0.11  -0.13     0.01  -0.13   0.16     0.00  -0.13   0.16
                     37                     38                     39
                      A                      A                      A
 Frequencies --    195.6057               201.1233               211.6969
 Red. masses --     86.0868                58.1521                60.3614
 Frc consts  --      1.9407                 1.3859                 1.5938
 IR Inten    --      0.0000               102.0350                 0.0000
  Atom  AN      X      Y      Z        X      Y      Z        X      Y      Z
     1  50    -0.07   0.16   0.28    -0.15  -0.11   0.17    -0.19  -0.16   0.07
     2  53     0.09   0.02  -0.08     0.09   0.02  -0.08     0.09   0.02  -0.07
     3  53    -0.01  -0.11  -0.14     0.00  -0.01  -0.03     0.01   0.03   0.02
     4  15     0.07  -0.23   0.07    -0.11  -0.22  -0.06     0.01   0.04   0.04
     5  15     0.00  -0.03   0.00     0.41   0.00  -0.17     0.54   0.00  -0.10
     6  15    -0.07  -0.23  -0.07    -0.11   0.22  -0.06     0.01  -0.04   0.04
     7  15     0.00  -0.25   0.00     0.11   0.00  -0.08    -0.14   0.00   0.08
     8  50     0.07  -0.16  -0.28    -0.15  -0.11   0.17     0.19   0.16  -0.07
     9  53     0.01   0.11   0.14     0.00  -0.01  -0.03    -0.01  -0.03  -0.02
    10  53    -0.09  -0.02   0.08     0.09   0.02  -0.08    -0.09  -0.02   0.07
    11  15     0.07   0.23   0.07    -0.11   0.22  -0.06    -0.01   0.05  -0.04
    12  15     0.00   0.03   0.00     0.42   0.00  -0.17    -0.54   0.00   0.10
    13  15    -0.07   0.23  -0.07    -0.11  -0.22  -0.06    -0.01  -0.05  -0.04
    14  15     0.00   0.25   0.00     0.11   0.00  -0.08     0.14   0.00  -0.08
    15  50     0.07   0.16  -0.28    -0.15   0.11   0.17    -0.19   0.16   0.07
    16  53    -0.09   0.02   0.08     0.09  -0.02  -0.08     0.09  -0.02  -0.07
    17  53     0.01  -0.11   0.14     0.00   0.01  -0.03     0.01  -0.03   0.02
    18  50    -0.07  -0.16   0.28    -0.15   0.11   0.17     0.19  -0.16  -0.07
    19  53     0.09  -0.02  -0.08     0.09  -0.02  -0.08    -0.09   0.02   0.07
    20  53    -0.01   0.11  -0.14     0.00   0.01  -0.03    -0.01   0.03  -0.02
                     40                     41                     42
                      A                      A                      A
 Frequencies --    214.8878               226.2448               226.2933
 Red. masses --     45.2709                37.1201                35.2739
 Frc consts  --      1.2317                 1.1195                 1.0643
 IR Inten    --     48.4804                 0.0000                 0.0000
  Atom  AN      X      Y      Z        X      Y      Z        X      Y      Z
     1  50    -0.13  -0.11  -0.08    -0.11   0.00  -0.04    -0.06  -0.05  -0.08
     2  53     0.03   0.01  -0.02     0.02   0.01  -0.02     0.01   0.00   0.00
     3  53     0.00   0.04   0.05     0.00   0.01   0.01     0.00   0.03   0.03
     4  15     0.21   0.30   0.21     0.36   0.10   0.20     0.27   0.26   0.02
     5  15     0.06   0.00   0.04     0.01  -0.13   0.00    -0.08  -0.02  -0.02
     6  15     0.21  -0.30   0.21    -0.42   0.16  -0.19     0.17  -0.22  -0.04
     7  15     0.22   0.00  -0.07    -0.06  -0.17   0.03     0.46  -0.02  -0.19
     8  50    -0.13  -0.11  -0.08     0.11   0.00   0.04     0.06   0.05   0.08
     9  53     0.00   0.04   0.05     0.00  -0.01  -0.01     0.00  -0.03  -0.03
    10  53     0.03   0.01  -0.02    -0.02  -0.01   0.02    -0.01   0.00   0.00
    11  15     0.21  -0.30   0.21     0.42  -0.16   0.19    -0.17   0.22   0.04
    12  15     0.06   0.00   0.04    -0.01   0.13   0.00     0.08   0.02   0.02
    13  15     0.21   0.30   0.21    -0.36  -0.10  -0.20    -0.27  -0.25  -0.02
    14  15     0.22   0.00  -0.07     0.06   0.17  -0.03    -0.46   0.02   0.19
    15  50    -0.13   0.11  -0.08     0.12  -0.01   0.07    -0.03   0.05  -0.07
    16  53     0.03  -0.01  -0.02    -0.02   0.01   0.02     0.00   0.00   0.00
    17  53     0.00  -0.04   0.05     0.00   0.02  -0.02     0.00  -0.02   0.03
    18  50    -0.13   0.11  -0.08    -0.12   0.01  -0.07     0.03  -0.05   0.07
    19  53     0.03  -0.01  -0.02     0.02  -0.01  -0.02     0.00   0.00   0.00
    20  53     0.00  -0.04   0.05     0.00  -0.02   0.02     0.00   0.02  -0.03
                     43                     44                     45
                      A                      A                      A
 Frequencies --    241.7027               246.7351               295.6112
 Red. masses --     33.9333                31.4258                32.1138
 Frc consts  --      1.1680                 1.1272                 1.6534
 IR Inten    --      3.8038                 3.3016                 4.4396
  Atom  AN      X      Y      Z        X      Y      Z        X      Y      Z
     1  50     0.06  -0.01   0.06     0.00   0.01  -0.03     0.05  -0.01   0.02
     2  53    -0.01   0.00   0.00     0.00   0.00   0.01    -0.01   0.00   0.00
     3  53     0.00  -0.01  -0.02     0.00   0.00   0.00     0.00   0.00   0.00
     4  15    -0.37  -0.10  -0.20    -0.02  -0.28   0.24    -0.36   0.23  -0.03
     5  15     0.00   0.09   0.00    -0.26   0.00  -0.06     0.03   0.00   0.00
     6  15     0.37  -0.10   0.20    -0.02   0.28   0.24    -0.36  -0.23  -0.03
     7  15     0.00   0.32   0.00     0.34   0.00  -0.21     0.36   0.00  -0.06
     8  50     0.06  -0.01   0.06     0.00   0.01  -0.03     0.05  -0.01   0.02
     9  53     0.00  -0.01  -0.02     0.00   0.00   0.00     0.00   0.00   0.00
    10  53    -0.01   0.00   0.00     0.00   0.00   0.01    -0.01   0.00   0.00
    11  15     0.36  -0.10   0.20    -0.02   0.28   0.24    -0.36  -0.23  -0.03
    12  15     0.00   0.09   0.00    -0.26   0.00  -0.06     0.03   0.00   0.00
    13  15    -0.36  -0.10  -0.20    -0.02  -0.28   0.24    -0.36   0.23  -0.03
    14  15     0.00   0.32   0.00     0.34   0.00  -0.21     0.36   0.00  -0.06
    15  50    -0.06  -0.01  -0.06     0.00  -0.01  -0.03     0.05   0.01   0.02
    16  53     0.01   0.00   0.00     0.00   0.00   0.01    -0.01   0.00   0.00
    17  53     0.00  -0.01   0.02     0.00   0.00   0.00     0.00   0.00   0.00
    18  50    -0.06  -0.01  -0.06     0.00  -0.01  -0.03     0.05   0.01   0.02
    19  53     0.01   0.00   0.00     0.00   0.00   0.01    -0.01   0.00   0.00
    20  53     0.00  -0.01   0.02     0.00   0.00   0.00     0.00   0.00   0.00
                     46                     47                     48
                      A                      A                      A
 Frequencies --    297.9409               307.7663               315.3400
 Red. masses --     32.5860                31.2992                33.3785
 Frc consts  --      1.7043                 1.7467                 1.9556
 IR Inten    --      0.0000                 0.3332                 0.0035
  Atom  AN      X      Y      Z        X      Y      Z        X      Y      Z
     1  50     0.04  -0.01   0.05    -0.02   0.01  -0.03     0.02   0.07  -0.02
     2  53    -0.01   0.00   0.00     0.00   0.00   0.00    -0.01   0.00   0.01
     3  53     0.00   0.00  -0.01     0.00   0.00   0.00     0.00  -0.01  -0.01
     4  15    -0.30   0.20  -0.29     0.29  -0.20  -0.14     0.00  -0.03  -0.06
     5  15     0.11   0.00  -0.04     0.00  -0.10   0.00     0.00  -0.64   0.00
     6  15    -0.30  -0.20  -0.29    -0.29  -0.20   0.14     0.00  -0.03   0.06
     7  15     0.19   0.00   0.02     0.00   0.45   0.00     0.00   0.23   0.00
     8  50    -0.04   0.01  -0.05    -0.02   0.01  -0.03    -0.02  -0.08   0.03
     9  53     0.00   0.00   0.01     0.00   0.00   0.00     0.00   0.01   0.01
    10  53     0.01   0.00   0.00     0.00   0.00   0.00     0.01   0.00  -0.01
    11  15     0.30   0.20   0.29    -0.29  -0.20   0.14    -0.01   0.03  -0.05
    12  15    -0.11   0.00   0.04     0.00  -0.10   0.00     0.00   0.66   0.00
    13  15     0.30  -0.20   0.29     0.29  -0.20  -0.14     0.01   0.03   0.05
    14  15    -0.19   0.00  -0.02     0.00   0.45   0.00     0.00  -0.24   0.00
    15  50     0.04   0.01   0.05     0.02   0.01   0.03    -0.02   0.07   0.02
    16  53    -0.01   0.00   0.00     0.00   0.00   0.00     0.01   0.00  -0.01
    17  53     0.00   0.00  -0.01     0.00   0.00   0.00     0.00  -0.01   0.01
    18  50    -0.04  -0.01  -0.05     0.02   0.01   0.03     0.02  -0.08  -0.03
    19  53     0.01   0.00   0.00     0.00   0.00   0.00    -0.01   0.00   0.01
    20  53     0.00   0.00   0.01     0.00   0.00   0.00     0.00   0.01  -0.01
                     49                     50                     51
                      A                      A                      A
 Frequencies --    316.1651               332.6032               350.4912
 Red. masses --     32.8156                32.3168                30.9919
 Frc consts  --      1.9327                 2.1064                 2.2431
 IR Inten    --      7.5377                 6.9101                 0.0000
  Atom  AN      X      Y      Z        X      Y      Z        X      Y      Z
     1  50    -0.01  -0.07   0.03    -0.03  -0.05   0.00     0.00   0.00   0.00
     2  53     0.00   0.00  -0.01     0.01   0.00   0.00     0.00   0.00   0.00
     3  53     0.00   0.01   0.01     0.00   0.01   0.01     0.00   0.00   0.00
     4  15     0.14   0.03  -0.25    -0.04  -0.14   0.36    -0.28   0.07   0.38
     5  15     0.00   0.55   0.00     0.00   0.39   0.00     0.01   0.00   0.09
     6  15    -0.14   0.03   0.25     0.04  -0.14  -0.36    -0.28  -0.07   0.38
     7  15     0.00  -0.18   0.00     0.00   0.22   0.00     0.15   0.00  -0.13
     8  50    -0.01  -0.06   0.03    -0.03  -0.05   0.00     0.00   0.00   0.00
     9  53     0.00   0.01   0.01     0.00   0.01   0.01     0.00   0.00   0.00
    10  53     0.00   0.00  -0.01     0.01   0.00   0.00     0.00   0.00   0.00
    11  15    -0.14   0.03   0.25     0.04  -0.14  -0.36     0.28   0.07  -0.38
    12  15     0.00   0.53   0.00     0.00   0.39   0.00    -0.01   0.00  -0.09
    13  15     0.14   0.03  -0.25    -0.04  -0.14   0.36     0.28  -0.07  -0.38
    14  15     0.00  -0.17   0.00     0.00   0.22   0.00    -0.15   0.00   0.13
    15  50     0.01  -0.07  -0.03     0.03  -0.05   0.00     0.00   0.00   0.00
    16  53     0.00   0.00   0.01    -0.01   0.00   0.00     0.00   0.00   0.00
    17  53     0.00   0.01  -0.01     0.00   0.01  -0.01     0.00   0.00   0.00
    18  50     0.01  -0.06  -0.03     0.03  -0.05   0.00     0.00   0.00   0.00
    19  53     0.00   0.00   0.01    -0.01   0.00   0.00     0.00   0.00   0.00
    20  53     0.00   0.01  -0.01     0.00   0.01  -0.01     0.00   0.00   0.00
                     52                     53                     54
                      A                      A                      A
 Frequencies --    355.1353               370.2179               371.3393
 Red. masses --     31.4585                31.1207                31.1057
 Frc consts  --      2.3376                 2.5131                 2.5272
 IR Inten    --      0.0000                 0.0029                16.6465
  Atom  AN      X      Y      Z        X      Y      Z        X      Y      Z
     1  50     0.03   0.02   0.01     0.00  -0.02   0.00     0.00  -0.02   0.00
     2  53     0.00   0.00   0.00     0.00   0.00   0.00     0.00   0.00   0.00
     3  53     0.00   0.00   0.00     0.00   0.00   0.00     0.00   0.00   0.00
     4  15    -0.18   0.27  -0.02    -0.03  -0.03   0.08     0.02   0.01  -0.01
     5  15     0.00  -0.17   0.00    -0.17   0.00  -0.47    -0.16   0.00  -0.47
     6  15     0.18   0.27   0.01    -0.03   0.03   0.08     0.02  -0.01  -0.01
     7  15     0.00  -0.50   0.00     0.18   0.00   0.47     0.13   0.00   0.47
     8  50    -0.03  -0.02  -0.01     0.00   0.02   0.00     0.00  -0.02   0.00
     9  53     0.00   0.00   0.00     0.00   0.00   0.00     0.00   0.00   0.00
    10  53     0.00   0.00   0.00     0.00   0.00   0.00     0.00   0.00   0.00
    11  15    -0.18  -0.27  -0.02     0.03  -0.03  -0.08     0.02  -0.01  -0.01
    12  15     0.00   0.17   0.00     0.17   0.00   0.45    -0.16   0.00  -0.48
    13  15     0.18  -0.27   0.02     0.03   0.03  -0.08     0.02   0.01  -0.01
    14  15     0.00   0.50   0.00    -0.17   0.00  -0.45     0.13   0.00   0.49
    15  50    -0.03   0.02  -0.01     0.00   0.02   0.00     0.00   0.02   0.00
    16  53     0.00   0.00   0.00     0.00   0.00   0.00     0.00   0.00   0.00
    17  53     0.00   0.00   0.00     0.00   0.00   0.00     0.00   0.00   0.00
    18  50     0.03  -0.02   0.01     0.00  -0.02   0.00     0.00   0.02   0.00
    19  53     0.00   0.00   0.00     0.00   0.00   0.00     0.00   0.00   0.00
    20  53     0.00   0.00   0.00     0.00   0.00   0.00     0.00   0.00   0.00

 -------------------
 - Thermochemistry -
 -------------------
 Temperature   473.000 Kelvin.  Pressure  50.00000 Atm.
 Atom     1 has atomic number 50 and mass 117.90180
 Atom     2 has atomic number 53 and mass 126.90040
 Atom     3 has atomic number 53 and mass 126.90040
 Atom     4 has atomic number 15 and mass  30.97376
 Atom     5 has atomic number 15 and mass  30.97376
 Atom     6 has atomic number 15 and mass  30.97376
 Atom     7 has atomic number 15 and mass  30.97376
 Atom     8 has atomic number 50 and mass 117.90180
 Atom     9 has atomic number 53 and mass 126.90040
 Atom    10 has atomic number 53 and mass 126.90040
 Atom    11 has atomic number 15 and mass  30.97376
 Atom    12 has atomic number 15 and mass  30.97376
 Atom    13 has atomic number 15 and mass  30.97376
 Atom    14 has atomic number 15 and mass  30.97376
 Atom    15 has atomic number 50 and mass 117.90180
 Atom    16 has atomic number 53 and mass 126.90040
 Atom    17 has atomic number 53 and mass 126.90040
 Atom    18 has atomic number 50 and mass 117.90180
 Atom    19 has atomic number 53 and mass 126.90040
 Atom    20 has atomic number 53 and mass 126.90040
 Molecular mass:  1734.60051 amu.
 Principal axes and moments of inertia in atomic units:
                           1         2         3
     Eigenvalues --  ******************************
           X            1.00000   0.00000  -0.00053
           Y            0.00000   1.00000   0.00000
           Z            0.00053   0.00000   1.00000
 This molecule is an asymmetric top.
 Rotational symmetry number  1.
 Warning -- assumption of classical behavior for rotation
           may cause significant error
 Rotational temperatures (Kelvin)      0.00109     0.00090     0.00061
 Rotational constants (GHZ):           0.02277     0.01885     0.01261
 Zero-point vibrational energy      46783.6 (Joules/Mol)
                                   11.18155 (Kcal/Mol)
 Warning -- explicit consideration of  54 degrees of freedom as
           vibrations may cause significant error
 Vibrational temperatures:      7.24    16.07    17.39    17.40    20.53
          (Kelvin)             21.35    24.51    28.20    32.84    36.50
                               37.67    44.64    48.87    54.88    64.83
                               69.77    71.74    80.52    85.98    89.95
                              100.33   120.79   128.47   142.48   147.88
                              151.18   159.20   183.45   195.86   208.65
                              215.26   250.27   258.57   269.11   270.14
                              276.53   281.43   289.37   304.58   309.18
                              325.52   325.59   347.76   355.00   425.32
                              428.67   442.81   453.70   454.89   478.54
                              504.28   510.96   532.66   534.27
 
 Zero-point correction=                           0.017819 (Hartree/Particle)
 Thermal correction to Energy=                    0.087470
 Thermal correction to Enthalpy=                  0.088968
 Thermal correction to Gibbs Free Energy=        -0.162834
 Sum of electronic and zero-point Energies=          -2834.730477
 Sum of electronic and thermal Energies=             -2834.660826
 Sum of electronic and thermal Enthalpies=           -2834.659328
 Sum of electronic and thermal Free Energies=        -2834.911130
 
                     E (Thermal)             CV                S
                      KCal/Mol        Cal/Mol-Kelvin    Cal/Mol-Kelvin
 Total                   54.888            110.568            334.055
 Electronic               0.000              0.000              0.000
 Translational            1.410              2.981             42.742
 Rotational               1.410              2.981             43.579
 Vibrational             52.068            104.606            247.734
 Vibration     1          0.940              1.987             10.292
 Vibration     2          0.940              1.987              8.708
 Vibration     3          0.940              1.987              8.552
 Vibration     4          0.940              1.987              8.550
 Vibration     5          0.940              1.987              8.222
 Vibration     6          0.940              1.987              8.143
 Vibration     7          0.940              1.987              7.870
 Vibration     8          0.940              1.987              7.591
 Vibration     9          0.940              1.986              7.288
 Vibration    10          0.940              1.986              7.078
 Vibration    11          0.940              1.986              7.016
 Vibration    12          0.941              1.986              6.679
 Vibration    13          0.941              1.985              6.499
 Vibration    14          0.941              1.985              6.269
 Vibration    15          0.941              1.984              5.938
 Vibration    16          0.942              1.984              5.792
 Vibration    17          0.942              1.983              5.737
 Vibration    18          0.942              1.982              5.508
 Vibration    19          0.943              1.982              5.378
 Vibration    20          0.943              1.981              5.289
 Vibration    21          0.943              1.980              5.072
 Vibration    22          0.945              1.976              4.705
 Vibration    23          0.946              1.975              4.583
 Vibration    24          0.947              1.972              4.379
 Vibration    25          0.948              1.971              4.306
 Vibration    26          0.948              1.970              4.262
 Vibration    27          0.949              1.969              4.160
 Vibration    28          0.952              1.962              3.882
 Vibration    29          0.953              1.959              3.753
 Vibration    30          0.955              1.955              3.630
 Vibration    31          0.956              1.953              3.569
 Vibration    32          0.962              1.941              3.275
 Vibration    33          0.963              1.938              3.212
 Vibration    34          0.965              1.934              3.135
 Vibration    35          0.965              1.934              3.127
 Vibration    36          0.967              1.932              3.082
 Vibration    37          0.968              1.930              3.048
 Vibration    38          0.969              1.926              2.994
 Vibration    39          0.972              1.920              2.896
 Vibration    40          0.973              1.918              2.867
 Vibration    41          0.977              1.911              2.769
 Vibration    42          0.977              1.911              2.768
 Vibration    43          0.982              1.900              2.643
 Vibration    44          0.984              1.896              2.604
 Vibration    45          1.002              1.859              2.264
 Vibration    46          1.003              1.857              2.249
 Vibration    47          1.008              1.848              2.189
 Vibration    48          1.011              1.842              2.144
 Vibration    49          1.011              1.841              2.140
 Vibration    50          1.019              1.826              2.047
 Vibration    51          1.027              1.809              1.951
 Vibration    52          1.030              1.805              1.928
 Vibration    53          1.037              1.790              1.853
 Vibration    54          1.038              1.789              1.848
                       Q            Log10(Q)             Ln(Q)
 Total Bot       0.162653D+48         47.211262        108.707948
 Total V=0       0.238557D+53         52.377593        120.603865
 Vib (Bot)       0.121184D+31         30.083445         69.269693
 Vib (Bot)    1  0.653061D+02          1.814954          4.179086
 Vib (Bot)    2  0.294246D+02          1.468711          3.381831
 Vib (Bot)    3  0.272020D+02          1.434601          3.303292
 Vib (Bot)    4  0.271831D+02          1.434299          3.302597
 Vib (Bot)    5  0.230417D+02          1.362515          3.137308
 Vib (Bot)    6  0.221482D+02          1.345338          3.097756
 Vib (Bot)    7  0.192969D+02          1.285488          2.959945
 Vib (Bot)    8  0.167703D+02          1.224542          2.819612
 Vib (Bot)    9  0.144009D+02          1.158390          2.667292
 Vib (Bot)   10  0.129557D+02          1.112460          2.561534
 Vib (Bot)   11  0.125546D+02          1.098804          2.530089
 Vib (Bot)   12  0.105920D+02          1.024976          2.360095
 Vib (Bot)   13  0.967483D+01          0.985643          2.269528
 Vib (Bot)   14  0.861462D+01          0.935236          2.153461
 Vib (Bot)   15  0.729021D+01          0.862740          1.986533
 Vib (Bot)   16  0.677353D+01          0.830815          1.913023
 Vib (Bot)   17  0.658725D+01          0.818704          1.885136
 Vib (Bot)   18  0.586700D+01          0.768416          1.769344
 Vib (Bot)   19  0.549365D+01          0.739861          1.703592
 Vib (Bot)   20  0.525063D+01          0.720212          1.658348
 Vib (Bot)   21  0.470552D+01          0.672607          1.548736
 Vib (Bot)   22  0.390525D+01          0.591648          1.362321
 Vib (Bot)   23  0.367059D+01          0.564736          1.300353
 Vib (Bot)   24  0.330725D+01          0.519468          1.196118
 Vib (Bot)   25  0.318550D+01          0.503177          1.158609
 Vib (Bot)   26  0.311551D+01          0.493529          1.136391
 Vib (Bot)   27  0.295711D+01          0.470867          1.084211
 Vib (Bot)   28  0.256222D+01          0.408616          0.940873
 Vib (Bot)   29  0.239785D+01          0.379823          0.874574
 Vib (Bot)   30  0.224873D+01          0.351937          0.810366
 Vib (Bot)   31  0.217851D+01          0.338160          0.778643
 Vib (Bot)   32  0.186810D+01          0.271401          0.624924
 Vib (Bot)   33  0.180675D+01          0.256897          0.591527
 Vib (Bot)   34  0.173418D+01          0.239094          0.550534
 Vib (Bot)   35  0.172738D+01          0.237388          0.546606
 Vib (Bot)   36  0.168638D+01          0.226956          0.522585
 Vib (Bot)   37  0.165615D+01          0.219099          0.504495
 Vib (Bot)   38  0.160936D+01          0.206654          0.475839
 Vib (Bot)   39  0.152643D+01          0.183676          0.422930
 Vib (Bot)   40  0.150298D+01          0.176952          0.407448
 Vib (Bot)   41  0.142480D+01          0.153753          0.354029
 Vib (Bot)   42  0.142448D+01          0.153656          0.353807
 Vib (Bot)   43  0.132999D+01          0.123849          0.285173
 Vib (Bot)   44  0.130164D+01          0.114492          0.263627
 Vib (Bot)   45  0.107551D+01          0.031613          0.072793
 Vib (Bot)   46  0.106654D+01          0.027976          0.064417
 Vib (Bot)   47  0.103015D+01          0.012902          0.029709
 Vib (Bot)   48  0.100361D+01          0.001566          0.003605
 Vib (Bot)   49  0.100079D+01          0.000345          0.000794
 Vib (Bot)   50  0.947491D+00         -0.023425         -0.053938
 Vib (Bot)   51  0.894983D+00         -0.048185         -0.110951
 Vib (Bot)   52  0.882184D+00         -0.054441         -0.125354
 Vib (Bot)   53  0.842753D+00         -0.074300         -0.171082
 Vib (Bot)   54  0.839944D+00         -0.075750         -0.174420
 Vib (V=0)       0.177737D+36         35.249777         81.165610
 Vib (V=0)    1  0.658080D+02          1.818279          4.186742
 Vib (V=0)    2  0.299289D+02          1.476090          3.398823
 Vib (V=0)    3  0.277066D+02          1.442584          3.321672
 Vib (V=0)    4  0.276877D+02          1.442287          3.320989
 Vib (V=0)    5  0.235472D+02          1.371939          3.159006
 Vib (V=0)    6  0.226538D+02          1.355142          3.120329
 Vib (V=0)    7  0.198034D+02          1.296740          2.985853
 Vib (V=0)    8  0.172778D+02          1.237488          2.849422
 Vib (V=0)    9  0.149096D+02          1.173466          2.702005
 Vib (V=0)   10  0.134653D+02          1.129217          2.600118
 Vib (V=0)   11  0.130646D+02          1.116095          2.569904
 Vib (V=0)   12  0.111038D+02          1.045470          2.407283
 Vib (V=0)   13  0.101877D+02          1.008078          2.321185
 Vib (V=0)   14  0.912912D+01          0.960429          2.211469
 Vib (V=0)   15  0.780734D+01          0.892503          2.055064
 Vib (V=0)   16  0.729196D+01          0.862844          1.986772
 Vib (V=0)   17  0.710620D+01          0.851638          1.960968
 Vib (V=0)   18  0.638827D+01          0.805383          1.854463
 Vib (V=0)   19  0.601635D+01          0.779333          1.794481
 Vib (V=0)   20  0.577438D+01          0.761506          1.753432
 Vib (V=0)   21  0.523201D+01          0.718668          1.654795
 Vib (V=0)   22  0.443712D+01          0.647102          1.490007
 Vib (V=0)   23  0.420449D+01          0.623714          1.436153
 Vib (V=0)   24  0.384484D+01          0.584878          1.346731
 Vib (V=0)   25  0.372450D+01          0.571068          1.314932
 Vib (V=0)   26  0.365537D+01          0.562932          1.296198
 Vib (V=0)   27  0.349908D+01          0.543954          1.252500
 Vib (V=0)   28  0.311055D+01          0.492837          1.134799
 Vib (V=0)   29  0.294943D+01          0.469738          1.081611
 Vib (V=0)   30  0.280365D+01          0.447723          1.030921
 Vib (V=0)   31  0.273516D+01          0.436982          1.006189
 Vib (V=0)   32  0.243386D+01          0.386296          0.889479
 Vib (V=0)   33  0.237465D+01          0.375600          0.864852
 Vib (V=0)   34  0.230482D+01          0.362637          0.835003
 Vib (V=0)   35  0.229829D+01          0.361405          0.832165
 Vib (V=0)   36  0.225894D+01          0.353906          0.814898
 Vib (V=0)   37  0.222998D+01          0.348301          0.801992
 Vib (V=0)   38  0.218525D+01          0.339500          0.781728
 Vib (V=0)   39  0.210623D+01          0.323506          0.744900
 Vib (V=0)   40  0.208396D+01          0.318890          0.734272
 Vib (V=0)   41  0.200998D+01          0.303192          0.698126
 Vib (V=0)   42  0.200968D+01          0.303128          0.697977
 Vib (V=0)   43  0.192087D+01          0.283499          0.652779
 Vib (V=0)   44  0.189437D+01          0.277465          0.638887
 Vib (V=0)   45  0.168605D+01          0.226871          0.522389
 Vib (V=0)   46  0.167792D+01          0.224772          0.517556
 Vib (V=0)   47  0.164508D+01          0.216188          0.497792
 Vib (V=0)   48  0.162127D+01          0.209854          0.483207
 Vib (V=0)   49  0.161874D+01          0.209178          0.481651
 Vib (V=0)   50  0.157133D+01          0.196266          0.451920
 Vib (V=0)   51  0.152518D+01          0.183321          0.422112
 Vib (V=0)   52  0.151403D+01          0.180133          0.414773
 Vib (V=0)   53  0.147991D+01          0.170237          0.391984
 Vib (V=0)   54  0.147750D+01          0.169527          0.390351
 Electronic      0.100000D+01          0.000000          0.000000
 Translational   0.180032D+09          8.255350         19.008646
 Rotational      0.745532D+09          8.872466         20.429608
 ***** Axes restored to original set *****
 -------------------------------------------------------------------
 Center     Atomic                   Forces (Hartrees/Bohr)
 Number     Number              X              Y              Z
 -------------------------------------------------------------------
      1       50           0.000004724   -0.000000360    0.000002223
      2       53          -0.000001704    0.000000267    0.000002420
      3       53           0.000001127   -0.000000682    0.000001155
      4       15          -0.000011780    0.000004751    0.000000559
      5       15           0.000001717    0.000005290    0.000000837
      6       15          -0.000005015   -0.000001956   -0.000000348
      7       15           0.000006701   -0.000003569   -0.000002098
      8       50          -0.000005654    0.000002114   -0.000001286
      9       53          -0.000001135   -0.000000087   -0.000002043
     10       53           0.000002024    0.000000065   -0.000002714
     11       15          -0.000001837   -0.000002254    0.000003832
     12       15           0.000002158   -0.000003087    0.000000258
     13       15          -0.000000777    0.000000219   -0.000002449
     14       15           0.000011433    0.000001043    0.000000650
     15       50          -0.000001424   -0.000002956    0.000001918
     16       53          -0.000001974   -0.000000512    0.000002332
     17       53           0.000001222   -0.000000240    0.000002783
     18       50          -0.000000471    0.000000762   -0.000001500
     19       53           0.000001797    0.000000027   -0.000002958
     20       53          -0.000001131    0.000001166   -0.000003571
 -------------------------------------------------------------------
 Cartesian Forces:  Max     0.000011780 RMS     0.000003211

 GradGradGradGradGradGradGradGradGradGradGradGradGradGradGradGradGradGrad
 Berny optimization.
 Search for a local minimum.
 Step number   1 out of a maximum of    2
 All quantities printed in internal units (Hartrees-Bohrs-Radians)
 Second derivative matrix not updated -- analytic derivatives used.
 ITU=  0
     Eigenvalues ---    0.00011   0.00049   0.00065   0.00067   0.00088
     Eigenvalues ---    0.00091   0.00136   0.00178   0.00213   0.00238
     Eigenvalues ---    0.00250   0.00435   0.00520   0.00610   0.00760
     Eigenvalues ---    0.00831   0.00864   0.00873   0.00920   0.01225
     Eigenvalues ---    0.01330   0.01554   0.01731   0.01792   0.02006
     Eigenvalues ---    0.02579   0.03157   0.03266   0.04109   0.04560
     Eigenvalues ---    0.04630   0.05939   0.06195   0.06460   0.07064
     Eigenvalues ---    0.07371   0.10171   0.10824   0.11290   0.11488
     Eigenvalues ---    0.11736   0.13189   0.14299   0.14388   0.15220
     Eigenvalues ---    0.15592   0.16910   0.17178   0.17193   0.17459
     Eigenvalues ---    0.18166   0.18831   0.19331   0.19447
 Angle between quadratic step and forces=  76.40 degrees.
 Linear search not attempted -- first point.
 B after Tr=     0.000028   -0.000005    0.000024
         Rot=    1.000000    0.000001   -0.000001    0.000000 Ang=   0.00 deg.
 Variable       Old X    -DE/DX   Delta X   Delta X   Delta X     New X
                                 (Linear)    (Quad)   (Total)
    X1        5.62033   0.00000   0.00000  -0.00003  -0.00001   5.62033
    Y1       -4.76133   0.00000   0.00000   0.00005   0.00004  -4.76129
    Z1       -0.42651   0.00000   0.00000  -0.00004  -0.00002  -0.42653
    X2        9.52931   0.00000   0.00000   0.00055   0.00058   9.52989
    Y2       -5.88138   0.00000   0.00000   0.00044   0.00044  -5.88094
    Z2        2.91180   0.00000   0.00000  -0.00061  -0.00060   2.91121
    X3        5.77205   0.00000   0.00000  -0.00074  -0.00072   5.77133
    Y3       -8.04050   0.00000   0.00000  -0.00039  -0.00040  -8.04090
    Z3       -4.54287   0.00000   0.00000   0.00024   0.00026  -4.54261
    X4        1.08975  -0.00001   0.00000   0.00005   0.00009   1.08983
    Y4       -4.25906   0.00000   0.00000   0.00019   0.00018  -4.25888
    Z4        1.99360   0.00000   0.00000   0.00043   0.00046   1.99406
    X5        4.46897   0.00000   0.00000  -0.00016  -0.00014   4.46883
    Y5       -0.00012   0.00001   0.00000   0.00006   0.00006  -0.00006
    Z5       -1.54595   0.00000   0.00000  -0.00043  -0.00042  -1.54637
    X6        1.08994  -0.00001   0.00000   0.00000   0.00003   1.08997
    Y6        4.25903   0.00000   0.00000  -0.00017  -0.00017   4.25886
    Z6        1.99377   0.00000   0.00000   0.00029   0.00030   1.99408
    X7        2.87885   0.00001   0.00000   0.00051   0.00054   2.87939
    Y7       -0.00003   0.00000   0.00000  -0.00001  -0.00002  -0.00004
    Z7        2.69487   0.00000   0.00000  -0.00021  -0.00019   2.69468
    X8       -5.62032  -0.00001   0.00000  -0.00015  -0.00012  -5.62044
    Y8        4.76140   0.00000   0.00000  -0.00009  -0.00010   4.76131
    Z8        0.42642   0.00000   0.00000  -0.00004  -0.00001   0.42641
    X9       -5.77098   0.00000   0.00000  -0.00050  -0.00047  -5.77145
    Y9        8.04083   0.00000   0.00000   0.00009   0.00009   8.04092
    Z9        4.54265   0.00000   0.00000  -0.00020  -0.00017   4.54248
   X10       -9.53029   0.00000   0.00000   0.00025   0.00027  -9.53001
   Y10        5.88117   0.00000   0.00000  -0.00020  -0.00021   5.88096
   Z10       -2.91084   0.00000   0.00000  -0.00052  -0.00048  -2.91133
   X11       -1.09017   0.00000   0.00000   0.00006   0.00008  -1.09009
   Y11       -4.25868   0.00000   0.00000  -0.00015  -0.00015  -4.25883
   Z11       -1.99473   0.00000   0.00000   0.00049   0.00052  -1.99421
   X12       -4.46903   0.00000   0.00000   0.00005   0.00008  -4.46895
   Y12        0.00009   0.00000   0.00000   0.00000  -0.00001   0.00008
   Z12        1.54611   0.00000   0.00000   0.00010   0.00014   1.54624
   X13       -1.09003   0.00000   0.00000   0.00006   0.00008  -1.08995
   Y13        4.25892   0.00000   0.00000  -0.00002  -0.00002   4.25890
   Z13       -1.99444   0.00000   0.00000   0.00023   0.00025  -1.99419
   X14       -2.87993   0.00001   0.00000   0.00039   0.00041  -2.87951
   Y14        0.00014   0.00000   0.00000  -0.00007  -0.00008   0.00006
   Z14       -2.69498   0.00000   0.00000   0.00015   0.00018  -2.69480
   X15        5.62062   0.00000   0.00000  -0.00016  -0.00014   5.62048
   Y15        4.76113   0.00000   0.00000  -0.00001  -0.00001   4.76112
   Z15       -0.42654   0.00000   0.00000   0.00002   0.00002  -0.42652
   X16        9.52981   0.00000   0.00000   0.00025   0.00028   9.53009
   Y16        5.88122   0.00000   0.00000  -0.00058  -0.00058   5.88064
   Z16        2.91153   0.00000   0.00000  -0.00030  -0.00031   2.91122
   X17        5.77214   0.00000   0.00000  -0.00057  -0.00055   5.77159
   Y17        8.04021   0.00000   0.00000   0.00054   0.00053   8.04074
   Z17       -4.54303   0.00000   0.00000   0.00045   0.00046  -4.54258
   X18       -5.62051   0.00000   0.00000  -0.00012  -0.00009  -5.62060
   Y18       -4.76122   0.00000   0.00000   0.00012   0.00012  -4.76110
   Z18        0.42626   0.00000   0.00000   0.00008   0.00012   0.42639
   X19       -9.53064   0.00000   0.00000   0.00041   0.00043  -9.53021
   Y19       -5.88087   0.00000   0.00000   0.00026   0.00025  -5.88062
   Z19       -2.91085   0.00000   0.00000  -0.00055  -0.00050  -2.91135
   X20       -5.77105   0.00000   0.00000  -0.00070  -0.00066  -5.77171
   Y20       -8.04076   0.00000   0.00000   0.00003   0.00003  -8.04073
   Z20        4.54246   0.00000   0.00000  -0.00006  -0.00001   4.54245
         Item               Value     Threshold  Converged?
 Maximum Force            0.000012     0.000450     YES
 RMS     Force            0.000003     0.000300     YES
 Maximum Displacement     0.000719     0.001800     YES
 RMS     Displacement     0.000318     0.001200     YES
 Predicted change in Energy=-6.649791D-09
 Optimization completed.
    -- Stationary point found.
 GradGradGradGradGradGradGradGradGradGradGradGradGradGradGradGradGradGrad

 1|1|UNPC-RYZENWINDOWS|Freq|RPBEPBE|SDD|I8P8Sn4|ADMIN|17-Aug-2020|0||# 
 freq pbepbe/sdd pressure=50 temperature=473||Title Card Required||0,1|
 Sn,2.974152,-2.519586,-0.225699|I,5.042694,-3.112292,1.540859|I,3.0544
 37,-4.25485,-2.403982|P,0.576669,-2.253799,1.054969|P,2.364877,-0.0000
 63,-0.818082|P,0.576771,2.25378,1.05506|P,1.523422,-0.000014,1.426064|
 Sn,-2.974146,2.519625,0.225652|I,-3.05387,4.255024,2.403867|I,-5.04321
 ,3.112183,-1.540352|P,-0.576895,-2.253596,-1.055565|P,-2.364908,0.0000
 47,0.818165|P,-0.576819,2.253725,-1.055413|P,-1.523991,0.000074,-1.426
 124|Sn,2.974305,2.519484,-0.225716|I,5.042958,3.112208,1.540715|I,3.05
 4487,4.254698,-2.40407|Sn,-2.974248,-2.51953,0.225569|I,-5.043399,-3.1
 12022,-1.540356|I,-3.053908,-4.254986,2.403765||Version=EM64W-G09RevE.
 01|State=1-A|HF=-2834.7482959|RMSD=9.291e-009|RMSF=3.211e-006|ZeroPoin
 t=0.0178189|Thermal=0.0874699|Dipole=0.0001315,-0.0000354,-0.0001412|D
 ipoleDeriv=1.4188358,-0.7818154,0.3371614,-0.6159862,1.4987383,0.33876
 89,0.1896231,0.2243125,1.1403395,-0.846425,0.4745235,-0.2598289,0.2527
 463,-0.3521472,0.0449427,-0.5209504,0.3483273,-0.377086,-0.281309,0.13
 65863,0.0220089,0.3401547,-0.6933958,-0.3569446,0.3317303,-0.5981954,-
 0.5721496,-0.009487,-0.2796039,-0.1013365,-0.1130907,-0.2086001,-0.083
 7299,0.0942945,0.1252544,-0.1130246,-0.4117025,-0.0000384,-0.0640071,-
 0.0000976,-0.1595641,-0.0002423,0.2247019,-0.0000977,-0.3019021,-0.009
 4895,0.279667,-0.1013579,0.1130266,-0.2087847,0.0837862,0.0943035,-0.1
 250374,-0.1130933,-0.1511858,0.0000762,0.0677565,0.0002117,-0.3293534,
 -0.0000189,-0.4142749,0.0000616,0.1456554,1.4184271,-0.7820301,0.33714
 01,-0.6157954,1.4985657,0.3391554,0.1891978,0.223694,1.1402646,-0.2812
 457,0.136455,0.021963,0.3401914,-0.6928811,-0.3574235,0.3319695,-0.597
 6933,-0.5724635,-0.8466421,0.4745628,-0.2596566,0.2528259,-0.3520073,0
 .0448583,-0.5208307,0.348286,-0.3767678,-0.0092669,0.2793133,-0.100978
 1,0.1131989,-0.2085361,0.0835605,0.0943628,-0.1250612,-0.1129817,-0.41
 12434,0.000169,-0.0639942,-0.0000406,-0.1603505,0.0001881,0.225065,0.0
 001272,-0.3017005,-0.0091033,-0.2794625,-0.1013256,-0.1132202,-0.20847
 39,-0.083657,0.0942684,0.1250607,-0.1128633,-0.151593,-0.0000292,0.067
 8336,0.0000934,-0.3296349,0.0001261,-0.4143239,0.000073,0.1454775,1.41
 88145,0.7814966,0.3372244,0.6161582,1.4983399,-0.3384664,0.1899005,-0.
 2240854,1.1399821,-0.8465246,-0.4742743,-0.2596764,-0.2528896,-0.35198
 7,-0.0450504,-0.5209074,-0.3480519,-0.3768424,-0.2813595,-0.1364561,0.
 0219145,-0.3402211,-0.6931898,0.3569306,0.3315353,0.5976652,-0.5719617
 ,1.4185909,0.7809115,0.3375073,0.6162529,1.4983901,-0.3383067,0.189117
 5,-0.2254309,1.1404527,-0.84682,-0.4736058,-0.2603054,-0.2530771,-0.35
 21521,-0.0449809,-0.5206508,-0.3470649,-0.3774204,-0.2812709,-0.136445
 7,0.0219571,-0.3404413,-0.692976,0.3565039,0.3318681,0.5978565,-0.5719
 149|Polar=939.2007641,-0.1635328,879.2649527,59.2854962,0.122589,547.9
 226778|PG=C01 [X(I8P8Sn4)]|NImag=0||0.09311588,-0.03100998,0.09621898,
 0.01400287,0.01820232,0.09804700,-0.04186088,0.01158781,-0.02938169,0.
 04098966,0.01149336,-0.00809639,0.00831017,-0.01128807,0.00639126,-0.0
 3145011,0.00918053,-0.02919460,0.03254313,-0.00849111,0.03081388,-0.00
 474549,0.00214724,0.00225130,0.00027302,-0.00131363,-0.00203348,0.0035
 3206,0.00278285,-0.03051556,-0.03112862,0.00028319,0.00061470,0.000476
 59,-0.00215186,0.02933885,0.00291295,-0.03208321,-0.04322971,-0.000006
 28,-0.00140928,-0.00135139,-0.00126506,0.03326118,0.04472290,-0.032193
 07,-0.00187003,0.01951800,0.00199876,-0.00026404,0.00144883,0.00041681
 ,-0.00092055,-0.00216322,0.07380869,-0.00178261,-0.00494540,-0.0013167
 9,0.00037097,0.00069182,-0.00035666,0.00114944,0.00094334,-0.00042204,
 0.01709794,0.05325697,0.01729632,-0.00134012,-0.01684061,-0.00295954,0
 .00042058,-0.00004454,0.00091429,0.00037790,0.00011422,0.00526105,-0.0
 0780628,0.07045721,-0.00986600,0.01019772,-0.00751185,-0.00022619,0.00
 220617,-0.00091568,0.00043537,-0.00084975,0.00011109,-0.00479823,-0.00
 569143,0.00768028,0.03982237,0.00806363,-0.04316438,0.01386783,-0.0014
 0426,0.00019501,-0.00136532,0.00033328,0.00240381,0.00239564,-0.004564
 41,-0.00875067,0.00508297,-0.00000050,0.10488622,-0.00195067,0.0127256
 7,-0.00506078,-0.00007685,0.00102034,-0.00002600,-0.00020088,-0.002791
 72,-0.00066227,0.00181562,0.00382697,-0.00094741,-0.01907659,-0.000002
 95,0.07963976,-0.00083038,-0.00158265,0.00235095,-0.00009851,0.0002004
 1,-0.00037591,0.00021218,0.00062006,-0.00011914,0.00514978,0.00116477,
 0.00236002,-0.00479703,0.00456325,0.00181519,0.07379685,0.00288288,0.0
 0131263,-0.00398571,0.00004211,-0.00041154,0.00072360,-0.00031631,-0.0
 0124702,-0.00015462,-0.00116492,-0.00065445,-0.00083948,0.00569046,-0.
 00875184,-0.00382673,-0.01710205,0.05326279,-0.00106451,-0.00042106,-0
 .00319230,0.00014141,0.00019053,0.00043429,0.00033578,-0.00129962,-0.0
 0072017,0.00235996,0.00083888,0.00442187,0.00767990,-0.00508313,-0.000
 94712,0.00527088,0.00780618,0.07046007,-0.00038503,0.00791681,0.003835
 37,-0.00032812,-0.00042428,-0.00019420,0.00004733,0.00007657,0.0001385
 4,-0.01767104,-0.01208462,-0.00963796,-0.01278260,-0.00000026,0.022260
 97,-0.01767038,0.01208622,-0.00963741,0.05383103,0.00779701,-0.0059522
 9,-0.00842974,-0.00030996,-0.00011227,0.00041224,-0.00001706,-0.002217
 18,-0.00094134,-0.01233690,-0.03166452,-0.00016296,0.00000092,-0.00567
 362,-0.00000055,0.01233869,-0.03167027,0.00016295,-0.00000198,0.087828
 16,0.00038390,-0.00800379,-0.00035614,-0.00059254,0.00066243,-0.001108
 15,0.00019095,0.00155631,0.00100195,-0.00392100,-0.00149304,-0.0058569
 6,0.01885664,-0.00000001,-0.06547927,-0.00392136,0.00149292,-0.0058573
 7,-0.00735672,-0.00000002,0.08568776,-0.00031091,0.00132259,0.00009798
 ,0.00031044,-0.00027629,0.00031078,-0.00009015,-0.00045669,-0.00026338
 ,0.00038065,-0.00007226,0.00198658,0.00050810,-0.00056506,-0.00091055,
 -0.00681673,0.00074153,-0.00345952,0.00117471,-0.00090181,0.00058325,0
 .09312019,0.00132309,0.00148435,-0.00050782,-0.00056880,-0.00015961,-0
 .00005585,-0.00042212,0.00009206,0.00046110,0.00023509,0.00031694,0.00
 123777,0.00031379,-0.00200009,-0.00059078,0.00085022,-0.00032696,0.001
 33815,0.00130214,0.00003448,0.00027723,-0.03100070,0.09620902,0.000098
 29,-0.00050846,-0.00044114,-0.00002353,0.00007618,0.00006809,0.0000678
 4,0.00001713,0.00007267,-0.00084809,0.00002130,0.00002658,0.00038591,0
 .00065518,-0.00014455,-0.00467338,0.00240915,0.00346565,-0.00130666,0.
 00022895,-0.00044084,0.01400826,0.01821103,0.09802852,-0.00009038,-0.0
 0042199,0.00006790,-0.00004670,0.00008873,-0.00010532,0.00005125,0.000
 12609,0.00004316,-0.00009478,-0.00006795,-0.00046259,-0.00022182,0.000
 36954,0.00021735,0.00044934,-0.00017818,-0.00000103,-0.00015606,0.0002
 0343,-0.00010282,-0.00474395,0.00213930,0.00224205,0.00353218,-0.00045
 666,0.00009226,0.00001681,0.00020403,-0.00005135,0.00011504,0.00012609
 ,-0.00002876,-0.00004985,-0.00030951,0.00030218,-0.00025866,-0.0000160
 0,0.00007512,-0.00013250,0.00004278,-0.00025846,-0.00034204,0.00010790
 ,0.00023851,0.00042765,0.00277463,-0.03051711,-0.03112864,-0.00214353,
 0.02934190,-0.00026379,0.00046162,0.00007272,0.00017581,-0.00011547,0.
 00014089,0.00004321,-0.00004993,-0.00006363,0.00001943,0.00024322,-0.0
 0009189,0.00005138,-0.00044752,-0.00018178,0.00023703,-0.00043546,-0.0
 0036528,0.00035657,0.00032055,0.00045065,0.00290313,-0.03208174,-0.043
 22457,-0.00125503,0.03326111,0.04471730,0.00031095,-0.00056899,-0.0000
 2344,-0.00018407,0.00012916,-0.00013025,-0.00004681,0.00020407,0.00017
 593,0.00006221,-0.00006159,0.00008178,-0.00008958,0.00053748,0.0000875
 0,-0.00094132,0.00024396,0.00040302,-0.00043168,-0.00015180,0.00011173
 ,-0.04187819,0.01158836,-0.02937834,0.00027244,0.00028323,-0.00000675,
 0.04100713,-0.00027631,-0.00015952,0.00007624,0.00012912,0.00000739,0.
 00002969,0.00008871,-0.00005134,-0.00011546,0.00001010,0.00009122,-0.0
 0041658,0.00000280,0.00019524,0.00005048,0.00013134,0.00002850,-0.0001
 0145,-0.00023805,0.00005212,-0.00004057,0.01149277,-0.00809455,0.00830
 521,-0.00131411,0.00061469,-0.00140908,-0.01128760,0.00638957,0.000311
 15,-0.00005581,0.00006807,-0.00013024,0.00002973,-0.00008011,-0.000105
 37,0.00011499,0.00014094,0.00023306,-0.00011228,0.00034270,-0.00003808
 ,0.00002424,0.00007527,0.00014378,-0.00023616,-0.00028977,0.00026928,-
 0.00021989,0.00007366,-0.03144592,0.00917544,-0.02917829,-0.00203400,0
 .00047642,-0.00135065,0.03254045,-0.00848573,0.03079606,-0.00681334,0.
 00085199,-0.00467358,-0.00094072,0.00013082,0.00014438,0.00044955,0.00
 004211,0.00023647,-0.01469907,0.00031419,-0.01755930,0.00096410,-0.001
 34245,0.00026900,-0.00193879,0.00294155,-0.00043756,-0.00335709,-0.006
 25712,-0.00355794,-0.00083087,-0.00158329,0.00235140,0.00021226,0.0006
 1962,-0.00011944,-0.00009885,0.00020040,-0.00037600,0.07378077,0.00074
 110,-0.00032691,0.00240756,0.00024505,0.00002814,-0.00023525,-0.000178
 30,-0.00025809,-0.00043476,-0.00030954,-0.01212727,-0.00146275,-0.0008
 1423,0.00123546,0.00075274,0.00294031,-0.00091391,0.00221282,-0.005205
 42,0.00312196,-0.00639799,0.00288051,0.00131062,-0.00398624,-0.0003162
 3,-0.00124660,-0.00015413,0.00004316,-0.00041156,0.00072395,-0.0171037
 9,0.05326499,-0.00345755,0.00133664,0.00346622,0.00040362,-0.00010137,
 -0.00028949,-0.00000142,-0.00034146,-0.00036549,-0.01756372,0.00146579
 ,-0.04584650,0.00047737,-0.00000194,-0.00003247,-0.00043583,0.00221241
 ,-0.00154565,-0.00135660,-0.00674010,-0.00349251,-0.00106557,-0.000420
 09,-0.00319352,0.00033572,-0.00130011,-0.00072008,0.00014107,0.0001908
 2,0.00043364,0.00526214,0.00781109,0.07046171,0.00050762,0.00031452,0.
 00038588,-0.00008908,0.00000269,-0.00003780,-0.00022183,-0.00001632,0.
 00005117,0.00096279,0.00081484,0.00047936,-0.00076164,-0.00000003,-0.0
 0058797,0.00096239,-0.00081512,0.00047929,0.00031310,0.00000008,0.0003
 2610,-0.00986647,0.01019409,-0.00751150,0.00043568,-0.00085051,0.00011
 086,-0.00022595,0.00220615,-0.00091567,-0.00479468,0.00568735,0.007678
 84,0.03980800,-0.00056607,-0.00200126,0.00065477,0.00053722,0.00019551
 ,0.00002430,0.00036979,0.00007551,-0.00044730,0.00134485,0.00123606,0.
 00000338,-0.00000002,0.00128794,0.00000027,-0.00134494,0.00123574,-0.0
 0000319,-0.00000019,-0.00088978,-0.00000021,0.00805928,-0.04315022,0.0
 1386682,0.00033390,0.00240244,0.00239459,-0.00140465,0.00019493,-0.001
 36508,0.00456084,-0.00874935,-0.00508724,-0.00000041,0.10486183,-0.000
 91052,-0.00059032,-0.00014403,0.00008706,0.00005053,0.00007504,0.00021
 736,-0.00013265,-0.00018233,0.00026973,-0.00075404,-0.00003171,-0.0005
 8832,0.00000024,0.00094367,0.00026937,0.00075397,-0.00003190,-0.001097
 03,-0.00000005,-0.00114559,-0.00194895,0.01272777,-0.00505790,-0.00020
 181,-0.00279078,-0.00066216,-0.00007705,0.00101931,-0.00002579,0.00181
 437,-0.00382526,-0.00094735,-0.01906826,-0.00000160,0.07965665,0.00038
 196,0.00023724,-0.00084689,0.00006193,0.00000970,0.00023307,-0.0000950
 4,-0.00030973,0.00001900,-0.00193854,-0.00294089,-0.00043803,0.0009643
 7,0.00134297,0.00026907,-0.01470097,-0.00031343,-0.01756298,-0.0033568
 9,0.00625698,-0.00355763,-0.03217903,-0.00187039,0.01951806,0.00041599
 ,-0.00092017,-0.00216372,0.00199987,-0.00026373,0.00144824,0.00515027,
 -0.00116230,0.00235916,-0.00479493,-0.00456100,0.00181431,0.07379157,-
 0.00007190,0.00031554,0.00002227,-0.00006246,0.00009172,-0.00011295,-0
 .00006801,0.00030242,0.00024258,-0.00294050,-0.00091352,-0.00221215,0.
 00081411,0.00123509,-0.00075306,0.00031078,-0.01212752,0.00146365,0.00
 520593,0.00312131,0.00639914,-0.00177953,-0.00494470,-0.00131649,0.001
 14923,0.00094324,-0.00042257,0.00036938,0.00069210,-0.00035769,0.00116
 231,-0.00065605,0.00083716,-0.00568779,-0.00874864,0.00382534,0.017099
 27,0.05326007,0.00198621,0.00123781,0.00002732,0.00008150,-0.00041655,
 0.00034245,-0.00046246,-0.00025884,-0.00009181,-0.00043620,-0.00221261
 ,-0.00154628,0.00047790,0.00000197,-0.00003250,-0.01756645,-0.00146420
 ,-0.04585031,-0.00135656,0.00674136,-0.00349150,0.01729582,-0.00134228
 ,-0.01684283,0.00091434,0.00037822,0.00011393,-0.00295923,0.00042075,-
 0.00004387,0.00235873,-0.00083825,0.00441862,0.00767862,0.00508631,-0.
 00094675,0.00526221,-0.00781079,0.07046564,0.00117448,0.00130032,-0.00
 130627,-0.00043162,-0.00023782,0.00026896,-0.00015602,0.00010809,0.000
 35656,-0.00335987,0.00520519,-0.00135805,0.00031014,-0.00000033,-0.001
 09705,-0.00336009,-0.00520487,-0.00135852,0.00085272,-0.00000025,0.001
 98260,-0.00038314,0.00792029,0.00383547,0.00004705,0.00007706,0.000139
 44,-0.00032851,-0.00042436,-0.00019411,-0.01767754,0.01208788,-0.00962
 927,-0.01277416,-0.00000077,0.02225349,-0.01767820,-0.01208587,-0.0096
 3003,0.05384310,-0.00090165,0.00003580,0.00022852,-0.00015158,0.000051
 82,-0.00021996,0.00020317,0.00023770,0.00032063,0.00625445,0.00312061,
 0.00674057,-0.00000006,-0.00088890,0.00000015,-0.00625450,0.00312234,-
 0.00673993,-0.00000003,-0.00826051,-0.00000045,0.00779817,-0.00595629,
 -0.00843464,-0.00001747,-0.00221776,-0.00094175,-0.00030966,-0.0001124
 5,0.00041284,0.01234472,-0.03167111,0.00015811,-0.00000006,-0.00567673
 ,0.00000042,-0.01234309,-0.03166644,-0.00015909,-0.00000144,0.08784275
 ,0.00058224,0.00027705,-0.00044197,0.00011244,-0.00004052,0.00007418,-
 0.00010275,0.00042739,0.00045098,-0.00355726,0.00639821,-0.00348871,0.
 00032752,0.00000018,-0.00114500,-0.00355803,-0.00639741,-0.00349015,0.
 00198313,-0.00000045,0.00039342,0.00038585,-0.00800937,-0.00035789,0.0
 0019107,0.00155640,0.00100213,-0.00059210,0.00066231,-0.00110757,-0.00
 391688,0.00148244,-0.00585412,0.01884873,0.00000120,-0.06550151,-0.003
 91710,-0.00148366,-0.00585360,-0.00736302,0.00000060,0.08569890,0.0024
 7637,-0.00106219,0.00169660,-0.00035048,-0.00005930,-0.00045136,-0.000
 21984,0.00107364,0.00035688,-0.00082983,-0.00288234,-0.00106402,-0.009
 86735,-0.00806176,-0.00195069,-0.03218095,0.00178454,0.01729079,-0.000
 38616,-0.00779816,0.00038436,-0.00117927,0.00075107,0.00016610,0.00020
 454,-0.00044913,-0.00056580,0.00067328,-0.00023615,0.00032065,0.000382
 45,0.00007231,0.00198579,0.00050768,0.00056672,-0.00091039,-0.00681398
 ,-0.00074098,-0.00345793,0.00117431,0.00090182,0.00058225,0.09311034,0
 .00106141,-0.00613902,0.00141376,-0.00034909,0.00098937,-0.00072337,0.
 00000980,0.00093224,0.00011665,0.00158294,0.00131253,0.00042110,-0.010
 19776,-0.04315410,-0.01272243,0.00187210,-0.00494567,0.00133871,-0.007
 91627,-0.00595194,0.00800319,-0.00074935,0.00085568,-0.00018239,0.0000
 6614,-0.00066398,-0.00060181,0.00038318,-0.00027228,0.00039627,-0.0002
 3706,0.00031523,-0.00123786,-0.00031471,-0.00200085,0.00058999,-0.0008
 5149,-0.00032662,-0.00133680,-0.00130018,0.00003592,-0.00027740,0.0310
 0618,0.09620463,0.00169723,-0.00141355,-0.00040943,-0.00013104,-0.0000
 1836,-0.00021524,0.00005106,-0.00041514,-0.00043912,0.00235135,0.00398
 630,-0.00319143,-0.00751265,-0.01386519,-0.00505935,0.01951414,0.00131
 381,-0.01683866,0.00383558,0.00843039,-0.00035776,0.00016450,0.0001831
 9,-0.00175461,0.00014714,0.00001213,0.00018411,-0.00069611,0.00007021,
 -0.00014608,-0.00084715,-0.00002160,0.00002713,0.00038599,-0.00065525,
 -0.00014439,-0.00467320,-0.00240779,0.00346564,-0.00130641,-0.00022863
 ,-0.00044085,0.01400800,-0.01820050,0.09803848,-0.00035033,0.00034922,
 -0.00013049,0.00062479,-0.00028746,0.00053332,0.00008844,-0.00035824,-
 0.00025482,-0.00009886,-0.00004266,0.00014131,-0.00022610,0.00140469,-
 0.00007700,0.00199931,-0.00037068,-0.00295918,-0.00032802,0.00031001,-
 0.00059242,0.00067261,-0.00038276,-0.00069575,-0.00009700,0.00021083,0
 .00026982,-0.00036643,0.00008284,-0.00009602,0.00006191,0.00006227,0.0
 0008167,-0.00008924,-0.00053767,0.00008710,-0.00094071,-0.00024474,0.0
 0040343,-0.00043150,0.00015163,0.00011228,-0.04186428,-0.01158850,-0.0
 2938070,0.04099234,0.00005935,0.00098927,0.00001831,0.00028740,-0.0002
 4958,0.00026488,-0.00000485,-0.00011981,-0.00010281,-0.00020048,-0.000
 41185,-0.00019041,-0.00220575,0.00019559,-0.00102024,0.00026417,0.0006
 9188,-0.00042060,0.00042418,-0.00011226,-0.00066225,0.00023584,-0.0002
 7220,-0.00007031,-0.00003791,0.00015437,0.00014252,-0.00008292,0.00006
 173,-0.00006647,-0.00000967,0.00009173,0.00041653,-0.00000265,0.000195
 31,-0.00005036,-0.00013085,0.00002815,0.00010143,0.00023782,0.00005191
 ,0.00004059,-0.01149422,-0.00809637,-0.00830989,0.01128844,0.00639092,
 -0.00045142,0.00072353,-0.00021456,0.00053328,-0.00026489,0.00047749,0
 .00005548,-0.00019520,-0.00012583,-0.00037612,-0.00072400,0.00043405,-
 0.00091521,0.00136565,-0.00002628,0.00144814,0.00035709,-0.00004439,-0
 .00019409,-0.00041257,-0.00110775,0.00032066,-0.00039617,-0.00014635,-
 0.00006828,0.00019130,0.00020444,-0.00009605,0.00006647,-0.00004935,0.
 00023324,0.00011260,0.00034258,-0.00003795,-0.00002453,0.00007524,0.00
 014433,0.00023550,-0.00028926,0.00026906,0.00022017,0.00007375,-0.0314
 4860,-0.00917996,-0.02919033,0.03254174,0.00849041,0.03080919,-0.00021
 988,-0.00000979,0.00005096,0.00008853,0.00000486,0.00005556,0.00004218
 ,-0.00008429,-0.00008359,0.00021214,0.00031619,0.00033576,0.00043545,-
 0.00033352,-0.00020088,0.00041666,-0.00114916,0.00091420,0.00004741,0.
 00001717,0.00019096,0.00020470,-0.00006646,0.00014672,-0.00008081,0.00
 006833,0.00004935,-0.00009700,0.00003794,-0.00006824,-0.00009518,0.000
 06800,-0.00046249,-0.00022181,-0.00036990,0.00021739,0.00044978,0.0001
 7831,-0.00000146,-0.00015600,-0.00020327,-0.00010275,-0.00474572,-0.00
 214579,0.00224978,0.00027303,0.00131370,-0.00203351,0.00353214,-0.0010
 7340,0.00093242,0.00041521,0.00035804,-0.00011983,0.00019502,0.0000842
 8,-0.00024783,-0.00035293,-0.00062037,-0.00124708,0.00129965,0.0008503
 1,0.00240403,0.00279168,0.00092068,0.00094322,-0.00037777,-0.00007678,
 -0.00221717,-0.00155638,0.00044793,-0.00066364,-0.00001205,-0.00006813
 ,0.00025437,0.00017471,-0.00021078,0.00015424,-0.00019116,0.00030975,0
 .00030250,0.00025891,0.00001638,0.00007536,0.00013253,-0.00004221,-0.0
 0025820,0.00034130,-0.00010809,0.00023769,-0.00042724,-0.00278140,-0.0
 3051182,0.03112506,-0.00028315,0.00061469,-0.00047650,0.00215028,0.029
 33493,0.00035636,-0.00011704,-0.00043940,-0.00025452,0.00010293,-0.000
 12553,-0.00008360,0.00035305,0.00044137,-0.00011899,0.00015448,-0.0007
 2064,0.00011115,-0.00239555,-0.00066272,-0.00216394,0.00042272,0.00011
 378,0.00013862,0.00094100,0.00100266,-0.00056477,0.00060061,0.00018463
 ,0.00004917,-0.00017474,-0.00010219,0.00026998,-0.00014237,0.00020424,
 0.00001906,-0.00024290,-0.00009176,0.00005098,0.00044782,-0.00018240,0
 .00023641,0.00043520,-0.00036512,0.00035664,-0.00032074,0.00045064,0.0
 0291143,0.03207981,-0.04322750,-0.00000630,0.00140923,-0.00135147,-0.0
 0126338,-0.03325783,0.04472108,-0.00117995,0.00074985,0.00016582,0.000
 67219,-0.00023570,0.00031986,0.00020479,-0.00044790,-0.00056515,-0.006
 81612,-0.00074023,-0.00345962,0.00050815,0.00056479,-0.00090970,0.0003
 8077,0.00007179,0.00198712,0.00117441,0.00090081,0.00058209,0.00247871
 ,-0.00106337,0.00169883,-0.00021983,0.00107267,0.00035554,-0.00035105,
 -0.00005934,-0.00045185,-0.03217030,0.00178009,0.01729210,-0.00986745,
 -0.00805638,-0.00195020,-0.00083190,-0.00288030,-0.00106583,-0.0003838
 1,-0.00779851,0.00038554,-0.00031000,-0.00132287,0.00009767,0.00031050
 ,0.00027621,0.00031075,-0.00009031,0.00045688,-0.00026331,0.09311718,-
 0.00075050,0.00085653,-0.00018143,0.00038236,-0.00027214,0.00039578,0.
 00006630,-0.00066385,-0.00060170,-0.00084999,-0.00032643,-0.00133822,-
 0.00031414,-0.00200027,0.00059080,-0.00023558,0.00031659,-0.00123836,-
 0.00130193,0.00003454,-0.00027796,0.00106342,-0.00613969,0.00141581,0.
 00000968,0.00093243,0.00011630,-0.00034985,0.00098922,-0.00072354,0.00
 187138,-0.00494559,0.00134167,-0.01019370,-0.04314195,-0.01272765,0.00
 158318,0.00131057,0.00042110,-0.00791963,-0.00595591,0.00800805,-0.001
 32273,0.00148371,0.00050861,0.00056878,-0.00015954,0.00005563,0.000421
 91,0.00009219,-0.00046146,0.03099720,0.09619992,0.00016570,0.00018232,
 -0.00175509,-0.00069586,0.00007024,-0.00014639,0.00014676,0.00001261,0
 .00018489,-0.00467334,-0.00240842,0.00346495,0.00038592,-0.00065547,-0
 .00014437,-0.00084788,-0.00002090,0.00002692,-0.00130676,-0.00023015,-
 0.00044092,0.00169691,-0.00141531,-0.00040839,0.00005102,-0.00041627,-
 0.00044031,-0.00013065,-0.00001833,-0.00021477,0.01951523,0.00131631,-
 0.01684102,-0.00751191,-0.01386425,-0.00505940,0.00235062,0.00398642,-
 0.00319372,0.00383511,0.00843359,-0.00035713,0.00009933,0.00050874,-0.
 00044173,-0.00002391,-0.00007638,0.00006785,0.00006770,-0.00001711,0.0
 0007352,0.01401562,-0.01820867,0.09802324,0.00067399,-0.00038348,-0.00
 069654,-0.00036598,0.00008274,-0.00009555,-0.00009697,0.00021049,0.000
 26967,-0.00094175,-0.00024510,0.00040342,-0.00008966,-0.00053764,0.000
 08682,0.00006274,0.00006161,0.00008101,-0.00043162,0.00015358,0.000112
 67,-0.00035160,0.00035038,-0.00013266,0.00008849,-0.00035762,-0.000253
 65,0.00062515,-0.00028741,0.00053345,0.00199918,-0.00036927,-0.0029591
 5,-0.00022570,0.00140351,-0.00007579,-0.00009784,-0.00004345,0.0001416
 2,-0.00032846,0.00030995,-0.00059222,0.00030930,0.00056943,-0.00002321
 ,-0.00018371,-0.00012912,-0.00013000,-0.00004659,-0.00020414,0.0001759
 0,-0.04188183,-0.01158748,-0.02938059,0.04101028,0.00023569,-0.0002724
 9,-0.00007053,-0.00008266,0.00006172,-0.00006635,-0.00003788,0.0001543
 1,0.00014254,-0.00013134,0.00002825,0.00010123,-0.00000260,0.00019535,
 -0.00005054,-0.00000999,0.00009162,0.00041657,0.00023801,0.00005192,0.
 00004094,0.00005918,0.00098879,0.00001819,-0.00000483,-0.00011975,-0.0
 0010276,0.00028755,-0.00024942,0.00026480,0.00026370,0.00069206,-0.000
 42058,-0.00220596,0.00019554,-0.00101909,-0.00020054,-0.00041152,-0.00
 019083,0.00042426,-0.00011257,-0.00066227,0.00027617,-0.00015948,-0.00
 007634,-0.00012906,0.00000743,-0.00002972,-0.00008864,-0.00005129,0.00
 011553,-0.01149196,-0.00809375,-0.00830394,0.01128665,0.00638860,0.000
 32149,-0.00039630,-0.00014653,-0.00009581,0.00006634,-0.00004899,-0.00
 006818,0.00019089,0.00020404,0.00014382,0.00023572,-0.00028880,-0.0000
 3836,-0.00002460,0.00007508,0.00023357,0.00011154,0.00034222,0.0002693
 3,0.00022168,0.00007379,-0.00045218,0.00072460,-0.00021647,0.00005549,
 -0.00019453,-0.00012460,0.00053321,-0.00026477,0.00047728,0.00144723,0
 .00035773,-0.00004432,-0.00091516,0.00136376,-0.00002474,-0.00037510,-
 0.00072466,0.00043409,-0.00019409,-0.00041224,-0.00110733,0.00030979,0
 .00005625,0.00006821,-0.00012992,-0.00002975,-0.00007982,-0.00010520,-
 0.00011513,0.00014084,-0.03144692,-0.00917409,-0.02917807,0.03254077,0
 .00848414,0.03079393,0.00020439,-0.00006622,0.00014712,-0.00009695,0.0
 0003795,-0.00006823,-0.00008080,0.00006817,0.00004922,0.00044930,0.000
 17815,-0.00000105,-0.00022183,-0.00036940,0.00021732,-0.00009487,0.000
 06807,-0.00046267,-0.00015604,-0.00020365,-0.00010282,-0.00021979,-0.0
 0000994,0.00005098,0.00004212,-0.00008404,-0.00008339,0.00008842,0.000
 00490,0.00005544,0.00041595,-0.00114894,0.00091411,0.00043568,-0.00033
 412,-0.00020186,0.00021230,0.00031622,0.00033578,0.00004713,0.00001740
 ,0.00019105,-0.00009039,0.00042189,0.00006803,-0.00004675,-0.00008869,
 -0.00010543,0.00005128,-0.00012609,0.00004311,-0.00474414,-0.00213871,
 0.00224098,0.00027260,0.00131426,-0.00203379,0.00353237,0.00044868,-0.
 00066455,-0.00001312,-0.00021042,0.00015425,-0.00019086,-0.00006809,0.
 00025450,0.00017500,-0.00004278,-0.00025875,0.00034246,0.00001595,0.00
 007500,0.00013239,0.00031014,0.00030231,0.00025871,-0.00010795,0.00023
 881,-0.00042714,-0.00107415,0.00093313,0.00041424,0.00008429,-0.000247
 75,-0.00035239,0.00035830,-0.00011983,0.00019512,0.00092000,0.00094373
 ,-0.00037840,0.00085117,0.00240262,0.00279171,-0.00061949,-0.00124700,
 0.00129997,-0.00007730,-0.00221786,-0.00155611,0.00045591,0.00009283,-
 0.00001747,-0.00020379,-0.00005138,-0.00011479,-0.00012588,-0.00002881
 ,0.00005026,-0.00277375,-0.03051660,0.03112496,-0.00028364,0.00061468,
 -0.00047658,0.00214279,0.02934065,-0.00056614,0.00060218,0.00018495,0.
 00026965,-0.00014244,0.00020415,0.00004919,-0.00017486,-0.00010222,0.0
 0023710,0.00043530,-0.00036611,0.00005167,0.00044780,-0.00018192,0.000
 01885,-0.00024271,-0.00009174,0.00035660,-0.00032132,0.00045086,0.0003
 5709,-0.00011750,-0.00043879,-0.00008349,0.00035304,0.00044099,-0.0002
 5471,0.00010284,-0.00012562,-0.00216341,0.00042188,0.00011438,0.000110
 40,-0.00239458,-0.00066261,-0.00011983,0.00015455,-0.00072013,0.000139
 51,0.00094183,0.00100183,-0.00026319,-0.00046194,0.00007290,0.00017581
 ,0.00011557,0.00014082,0.00004312,0.00005001,-0.00006403,0.00290163,0.
 03207933,-0.04322006,-0.00000596,0.00140900,-0.00134981,-0.00125391,-0
 .03325798,0.04471218||-0.00000472,0.00000036,-0.00000222,0.00000170,-0
 .00000027,-0.00000242,-0.00000113,0.00000068,-0.00000116,0.00001178,-0
 .00000475,-0.00000056,-0.00000172,-0.00000529,-0.00000084,0.00000502,0
 .00000196,0.00000035,-0.00000670,0.00000357,0.00000210,0.00000565,-0.0
 0000211,0.00000129,0.00000114,0.00000009,0.00000204,-0.00000202,-0.000
 00006,0.00000271,0.00000184,0.00000225,-0.00000383,-0.00000216,0.00000
 309,-0.00000026,0.00000078,-0.00000022,0.00000245,-0.00001143,-0.00000
 104,-0.00000065,0.00000142,0.00000296,-0.00000192,0.00000197,0.0000005
 1,-0.00000233,-0.00000122,0.00000024,-0.00000278,0.00000047,-0.0000007
 6,0.00000150,-0.00000180,-0.00000003,0.00000296,0.00000113,-0.00000117
 ,0.00000357|||@


 EVERYTHING'S GOT A MORAL, IF ONLY YOU CAN FIND IT.

                                    -- LEWIS CARROL, ALICE IN WONDERLAND
 Job cpu time:       0 days  1 hours  5 minutes  5.0 seconds.
 File lengths (MBytes):  RWF=    225 Int=      0 D2E=      0 Chk=      5 Scr=      1
 Normal termination of Gaussian 09 at Mon Aug 17 14:55:39 2020.
