# Supplementary material for: Formation Mechanisms for Phosphorene and SnIP
Source: Angew Chem Int Ed Engl. 2021 Feb 15;60(12):6816–23. doi: 10.1002/anie.202016257 (PMC7986658; doi:10.1002/anie.202016257)
Supplement: Supplementary file 2 — Supplementary [file ANIE-60-6816-s001.zip › XIII.LOG]

 Entering Link 1 = C:\Gaussian\G09W\l1.exe PID=     13560.
  
 Copyright (c) 1988,1990,1992,1993,1995,1998,2003,2009,2015,
            Gaussian, Inc.  All Rights Reserved.
  
 This is part of the Gaussian(R) 09 program.  It is based on
 the Gaussian(R) 03 system (copyright 2003, Gaussian, Inc.),
 the Gaussian(R) 98 system (copyright 1998, Gaussian, Inc.),
 the Gaussian(R) 94 system (copyright 1995, Gaussian, Inc.),
 the Gaussian 92(TM) system (copyright 1992, Gaussian, Inc.),
 the Gaussian 90(TM) system (copyright 1990, Gaussian, Inc.),
 the Gaussian 88(TM) system (copyright 1988, Gaussian, Inc.),
 the Gaussian 86(TM) system (copyright 1986, Carnegie Mellon
 University), and the Gaussian 82(TM) system (copyright 1983,
 Carnegie Mellon University). Gaussian is a federally registered
 trademark of Gaussian, Inc.
  
 This software contains proprietary and confidential information,
 including trade secrets, belonging to Gaussian, Inc.
  
 This software is provided under written license and may be
 used, copied, transmitted, or stored only in accord with that
 written license.
  
 The following legend is applicable only to US Government
 contracts under FAR:
  
                    RESTRICTED RIGHTS LEGEND
  
 Use, reproduction and disclosure by the US Government is
 subject to restrictions as set forth in subparagraphs (a)
 and (c) of the Commercial Computer Software - Restricted
 Rights clause in FAR 52.227-19.
  
 Gaussian, Inc.
 340 Quinnipiac St., Bldg. 40, Wallingford CT 06492
  
  
 ---------------------------------------------------------------
 Warning -- This program may not be used in any manner that
 competes with the business of Gaussian, Inc. or will provide
 assistance to any competitor of Gaussian, Inc.  The licensee
 of this program is prohibited from giving any competitor of
 Gaussian, Inc. access to this program.  By using this program,
 the user acknowledges that Gaussian, Inc. is engaged in the
 business of creating and licensing software in the field of
 computational chemistry and represents and warrants to the
 licensee that it is not a competitor of Gaussian, Inc. and that
 it will not use this program in any manner prohibited above.
 ---------------------------------------------------------------
  

 Cite this work as:
 Gaussian 09, Revision E.01,
 M. J. Frisch, G. W. Trucks, H. B. Schlegel, G. E. Scuseria, 
 M. A. Robb, J. R. Cheeseman, G. Scalmani, V. Barone, B. Mennucci, 
 G. A. Petersson, H. Nakatsuji, M. Caricato, X. Li, H. P. Hratchian, 
 A. F. Izmaylov, J. Bloino, G. Zheng, J. L. Sonnenberg, M. Hada, 
 M. Ehara, K. Toyota, R. Fukuda, J. Hasegawa, M. Ishida, T. Nakajima, 
 Y. Honda, O. Kitao, H. Nakai, T. Vreven, J. A. Montgomery, Jr., 
 J. E. Peralta, F. Ogliaro, M. Bearpark, J. J. Heyd, E. Brothers, 
 K. N. Kudin, V. N. Staroverov, T. Keith, R. Kobayashi, J. Normand, 
 K. Raghavachari, A. Rendell, J. C. Burant, S. S. Iyengar, J. Tomasi, 
 M. Cossi, N. Rega, J. M. Millam, M. Klene, J. E. Knox, J. B. Cross, 
 V. Bakken, C. Adamo, J. Jaramillo, R. Gomperts, R. E. Stratmann, 
 O. Yazyev, A. J. Austin, R. Cammi, C. Pomelli, J. W. Ochterski, 
 R. L. Martin, K. Morokuma, V. G. Zakrzewski, G. A. Voth, 
 P. Salvador, J. J. Dannenberg, S. Dapprich, A. D. Daniels, 
 O. Farkas, J. B. Foresman, J. V. Ortiz, J. Cioslowski, 
 and D. J. Fox, Gaussian, Inc., Wallingford CT, 2013.
 
 ******************************************
 Gaussian 09:  EM64W-G09RevE.01 30-Nov-2015
                21-Jun-2019 
 ******************************************
 %lindaworkers=:2
 %nprocshared=8
 Will use up to    8 processors via shared memory.
 %chk=\\nas.ads.mwn.de\tuch\ac5\AK_Nilges\Markus\Gaussian\SnI2+P\SnI2_P4\SNI2_P4D
 IMEROPEN3SATURATED2_dimer.chk
 SetLPE:  input flags=""
 SetLPE:    new flags="-mp 2 -nodelist "RyzenWindows" -opt "Tsnet.RyzenWindows.speedfactor: 2""
 Will use up to    2 processors via Linda.
 -----------------------------------------
 # opt=calcfc pbepbe/sdd geom=connectivity
 -----------------------------------------
 1/10=4,14=-1,18=20,19=15,26=3,38=1,57=2/1,3;
 2/9=110,12=2,17=6,18=5,40=1/2;
 3/5=17,6=7,11=2,16=1,25=1,30=1,71=2,74=1009,140=1/1,2,3;
 4//1;
 5/5=2,38=5/2;
 8/6=4,10=90,11=11/1;
 11/6=1,8=1,9=11,15=111,16=1/1,2,10;
 10/6=1,13=1/2;
 6/7=2,8=2,9=2,10=2,28=1/1;
 7/10=1,18=20,25=1/1,2,3,16;
 1/10=4,14=-1,18=20,19=15,26=3/3(2);
 2/9=110/2;
 99//99;
 2/9=110/2;
 3/5=17,6=7,11=2,16=1,25=1,30=1,71=1,74=1009/1,2,3;
 4/5=5,16=3,69=1/1;
 5/5=2,38=5/2;
 7//1,2,3,16;
 1/14=-1,18=20,19=15,26=3/3(-5);
 2/9=110/2;
 6/7=2,8=2,9=2,10=2,19=2,28=1/1;
 99/9=1/99;
 -------------------
 Title Card Required
 -------------------
 Symbolic Z-matrix:
 Charge =  0 Multiplicity = 1
 P                     0.57667  -2.2538    1.05497 
 P                     2.36488  -0.00006  -0.81808 
 P                     0.57677   2.25378   1.05506 
 P                     1.52342  -0.00001   1.42606 
 Sn                   -2.97415   2.51963   0.22565 
 I                    -3.05387   4.25502   2.40387 
 I                    -5.04321   3.11218  -1.54035 
 P                    -0.5769   -2.2536   -1.05557 
 P                    -2.36491   0.00005   0.81817 
 P                    -0.57682   2.25373  -1.05541 
 P                    -1.52399   0.00007  -1.42612 
 Sn                    2.97431   2.51948  -0.22572 
 I                     5.04296   3.11221   1.54072 
 I                     3.05449   4.2547   -2.40407 
 Sn                   -2.97425  -2.51953   0.22557 
 I                    -5.0434   -3.11202  -1.54036 
 I                    -3.05391  -4.25499   2.40377 
 Sn                    6.80725  -6.58221  -1.13603 
 I                     8.8758   -7.17491   0.63053 
 I                     6.88754  -8.31747  -3.31431 
 P                     4.40977  -6.31642   0.14464 
 P                     6.19798  -4.06268  -1.72841 
 P                     4.40987  -1.80884   0.14473 
 P                     5.35652  -4.06264   0.51573 
 P                     3.25621  -6.31622  -1.9659 
 P                     1.46819  -4.06257  -0.09217 
 P                     3.25628  -1.8089   -1.96574 
 P                     2.30911  -4.06255  -2.33645 
 Sn                    6.80741  -1.54314  -1.13605 
 I                     8.87606  -0.95041   0.63038 
 I                     6.88759   0.19208  -3.3144 
 Sn                    0.85885  -6.58215  -0.68476 
 I                    -1.2103   -7.17464  -2.45069 
 I                     0.77919  -8.31761   1.49343 
 

 GradGradGradGradGradGradGradGradGradGradGradGradGradGradGradGradGradGrad
 Berny optimization.
 Initialization pass.
                           ----------------------------
                           !    Initial Parameters    !
                           ! (Angstroms and Degrees)  !
 --------------------------                            --------------------------
 ! Name  Definition              Value          Derivative Info.                !
 --------------------------------------------------------------------------------
 ! R1    R(1,4)                  2.4726         calculate D2E/DX2 analytically  !
 ! R2    R(1,8)                  2.4052         calculate D2E/DX2 analytically  !
 ! R3    R(1,26)                 2.32           calculate D2E/DX2 analytically  !
 ! R4    R(2,4)                  2.3967         calculate D2E/DX2 analytically  !
 ! R5    R(2,12)                 2.659          calculate D2E/DX2 analytically  !
 ! R6    R(2,27)                 2.3203         calculate D2E/DX2 analytically  !
 ! R7    R(3,4)                  2.4725         calculate D2E/DX2 analytically  !
 ! R8    R(3,10)                 2.4052         calculate D2E/DX2 analytically  !
 ! R9    R(3,12)                 2.7311         calculate D2E/DX2 analytically  !
 ! R10   R(5,6)                  2.7861         calculate D2E/DX2 analytically  !
 ! R11   R(5,7)                  2.784          calculate D2E/DX2 analytically  !
 ! R12   R(5,9)                  2.659          calculate D2E/DX2 analytically  !
 ! R13   R(5,10)                 2.7311         calculate D2E/DX2 analytically  !
 ! R14   R(8,11)                 2.4725         calculate D2E/DX2 analytically  !
 ! R15   R(8,15)                 2.7312         calculate D2E/DX2 analytically  !
 ! R16   R(9,11)                 2.3967         calculate D2E/DX2 analytically  !
 ! R17   R(9,15)                 2.6591         calculate D2E/DX2 analytically  !
 ! R18   R(10,11)                2.4726         calculate D2E/DX2 analytically  !
 ! R19   R(12,13)                2.784          calculate D2E/DX2 analytically  !
 ! R20   R(12,14)                2.7861         calculate D2E/DX2 analytically  !
 ! R21   R(15,16)                2.784          calculate D2E/DX2 analytically  !
 ! R22   R(15,17)                2.7862         calculate D2E/DX2 analytically  !
 ! R23   R(18,19)                2.784          calculate D2E/DX2 analytically  !
 ! R24   R(18,20)                2.7861         calculate D2E/DX2 analytically  !
 ! R25   R(18,21)                2.7311         calculate D2E/DX2 analytically  !
 ! R26   R(18,22)                2.659          calculate D2E/DX2 analytically  !
 ! R27   R(21,24)                2.4726         calculate D2E/DX2 analytically  !
 ! R28   R(21,25)                2.4052         calculate D2E/DX2 analytically  !
 ! R29   R(22,24)                2.3967         calculate D2E/DX2 analytically  !
 ! R30   R(22,29)                2.659          calculate D2E/DX2 analytically  !
 ! R31   R(23,24)                2.4725         calculate D2E/DX2 analytically  !
 ! R32   R(23,27)                2.4052         calculate D2E/DX2 analytically  !
 ! R33   R(23,29)                2.7311         calculate D2E/DX2 analytically  !
 ! R34   R(25,28)                2.4725         calculate D2E/DX2 analytically  !
 ! R35   R(25,32)                2.7312         calculate D2E/DX2 analytically  !
 ! R36   R(26,28)                2.3967         calculate D2E/DX2 analytically  !
 ! R37   R(26,32)                2.6591         calculate D2E/DX2 analytically  !
 ! R38   R(27,28)                2.4726         calculate D2E/DX2 analytically  !
 ! R39   R(29,30)                2.784          calculate D2E/DX2 analytically  !
 ! R40   R(29,31)                2.7861         calculate D2E/DX2 analytically  !
 ! R41   R(32,33)                2.784          calculate D2E/DX2 analytically  !
 ! R42   R(32,34)                2.7862         calculate D2E/DX2 analytically  !
 ! A1    A(4,1,8)              108.3767         calculate D2E/DX2 analytically  !
 ! A2    A(4,1,26)             129.6225         calculate D2E/DX2 analytically  !
 ! A3    A(8,1,26)              75.5517         calculate D2E/DX2 analytically  !
 ! A4    A(4,2,12)              82.6375         calculate D2E/DX2 analytically  !
 ! A5    A(4,2,27)             126.7295         calculate D2E/DX2 analytically  !
 ! A6    A(12,2,27)            139.5373         calculate D2E/DX2 analytically  !
 ! A7    A(4,3,10)             108.3776         calculate D2E/DX2 analytically  !
 ! A8    A(4,3,12)              79.8018         calculate D2E/DX2 analytically  !
 ! A9    A(10,3,12)             90.5473         calculate D2E/DX2 analytically  !
 ! A10   A(1,4,2)               89.6495         calculate D2E/DX2 analytically  !
 ! A11   A(1,4,3)              131.434          calculate D2E/DX2 analytically  !
 ! A12   A(2,4,3)               89.6528         calculate D2E/DX2 analytically  !
 ! A13   A(6,5,7)              110.0039         calculate D2E/DX2 analytically  !
 ! A14   A(6,5,9)              114.9955         calculate D2E/DX2 analytically  !
 ! A15   A(6,5,10)             116.9025         calculate D2E/DX2 analytically  !
 ! A16   A(7,5,9)              120.884          calculate D2E/DX2 analytically  !
 ! A17   A(7,5,10)             112.0575         calculate D2E/DX2 analytically  !
 ! A18   A(9,5,10)              79.1144         calculate D2E/DX2 analytically  !
 ! A19   A(1,8,11)             108.379          calculate D2E/DX2 analytically  !
 ! A20   A(1,8,15)              90.537          calculate D2E/DX2 analytically  !
 ! A21   A(11,8,15)             79.7946         calculate D2E/DX2 analytically  !
 ! A22   A(5,9,11)              82.6297         calculate D2E/DX2 analytically  !
 ! A23   A(5,9,15)             142.719          calculate D2E/DX2 analytically  !
 ! A24   A(11,9,15)             82.6301         calculate D2E/DX2 analytically  !
 ! A25   A(3,10,5)              90.5396         calculate D2E/DX2 analytically  !
 ! A26   A(3,10,11)            108.3798         calculate D2E/DX2 analytically  !
 ! A27   A(5,10,11)             79.7939         calculate D2E/DX2 analytically  !
 ! A28   A(8,11,9)              89.6589         calculate D2E/DX2 analytically  !
 ! A29   A(8,11,10)            131.4209         calculate D2E/DX2 analytically  !
 ! A30   A(9,11,10)             89.6574         calculate D2E/DX2 analytically  !
 ! A31   A(2,12,3)              79.1109         calculate D2E/DX2 analytically  !
 ! A32   A(2,12,13)            120.8891         calculate D2E/DX2 analytically  !
 ! A33   A(2,12,14)            114.9957         calculate D2E/DX2 analytically  !
 ! A34   A(3,12,13)            112.0518         calculate D2E/DX2 analytically  !
 ! A35   A(3,12,14)            116.9045         calculate D2E/DX2 analytically  !
 ! A36   A(13,12,14)           110.0045         calculate D2E/DX2 analytically  !
 ! A37   A(8,15,9)              79.1132         calculate D2E/DX2 analytically  !
 ! A38   A(8,15,16)            112.059          calculate D2E/DX2 analytically  !
 ! A39   A(8,15,17)            116.9021         calculate D2E/DX2 analytically  !
 ! A40   A(9,15,16)            120.8853         calculate D2E/DX2 analytically  !
 ! A41   A(9,15,17)            114.9944         calculate D2E/DX2 analytically  !
 ! A42   A(16,15,17)           110.0037         calculate D2E/DX2 analytically  !
 ! A43   A(19,18,20)           110.0043         calculate D2E/DX2 analytically  !
 ! A44   A(19,18,21)           112.0502         calculate D2E/DX2 analytically  !
 ! A45   A(19,18,22)           120.8868         calculate D2E/DX2 analytically  !
 ! A46   A(20,18,21)           116.9063         calculate D2E/DX2 analytically  !
 ! A47   A(20,18,22)           114.9976         calculate D2E/DX2 analytically  !
 ! A48   A(21,18,22)            79.1115         calculate D2E/DX2 analytically  !
 ! A49   A(18,21,24)            79.8022         calculate D2E/DX2 analytically  !
 ! A50   A(18,21,25)            90.5479         calculate D2E/DX2 analytically  !
 ! A51   A(24,21,25)           108.3767         calculate D2E/DX2 analytically  !
 ! A52   A(18,22,24)            82.638          calculate D2E/DX2 analytically  !
 ! A53   A(18,22,29)           142.7217         calculate D2E/DX2 analytically  !
 ! A54   A(24,22,29)            82.6375         calculate D2E/DX2 analytically  !
 ! A55   A(24,23,27)           108.3776         calculate D2E/DX2 analytically  !
 ! A56   A(24,23,29)            79.8018         calculate D2E/DX2 analytically  !
 ! A57   A(27,23,29)            90.5473         calculate D2E/DX2 analytically  !
 ! A58   A(21,24,22)            89.6495         calculate D2E/DX2 analytically  !
 ! A59   A(21,24,23)           131.434          calculate D2E/DX2 analytically  !
 ! A60   A(22,24,23)            89.6528         calculate D2E/DX2 analytically  !
 ! A61   A(21,25,28)           108.379          calculate D2E/DX2 analytically  !
 ! A62   A(21,25,32)            90.537          calculate D2E/DX2 analytically  !
 ! A63   A(28,25,32)            79.7946         calculate D2E/DX2 analytically  !
 ! A64   A(1,26,28)            126.7155         calculate D2E/DX2 analytically  !
 ! A65   A(1,26,32)            139.5414         calculate D2E/DX2 analytically  !
 ! A66   A(28,26,32)            82.6301         calculate D2E/DX2 analytically  !
 ! A67   A(2,27,23)             75.5359         calculate D2E/DX2 analytically  !
 ! A68   A(2,27,28)            129.6096         calculate D2E/DX2 analytically  !
 ! A69   A(23,27,28)           108.3798         calculate D2E/DX2 analytically  !
 ! A70   A(25,28,26)            89.6589         calculate D2E/DX2 analytically  !
 ! A71   A(25,28,27)           131.4209         calculate D2E/DX2 analytically  !
 ! A72   A(26,28,27)            89.6574         calculate D2E/DX2 analytically  !
 ! A73   A(22,29,23)            79.1109         calculate D2E/DX2 analytically  !
 ! A74   A(22,29,30)           120.8891         calculate D2E/DX2 analytically  !
 ! A75   A(22,29,31)           114.9957         calculate D2E/DX2 analytically  !
 ! A76   A(23,29,30)           112.0518         calculate D2E/DX2 analytically  !
 ! A77   A(23,29,31)           116.9045         calculate D2E/DX2 analytically  !
 ! A78   A(30,29,31)           110.0045         calculate D2E/DX2 analytically  !
 ! A79   A(25,32,26)            79.1132         calculate D2E/DX2 analytically  !
 ! A80   A(25,32,33)           112.059          calculate D2E/DX2 analytically  !
 ! A81   A(25,32,34)           116.9021         calculate D2E/DX2 analytically  !
 ! A82   A(26,32,33)           120.8853         calculate D2E/DX2 analytically  !
 ! A83   A(26,32,34)           114.9944         calculate D2E/DX2 analytically  !
 ! A84   A(33,32,34)           110.0037         calculate D2E/DX2 analytically  !
 ! D1    D(8,1,4,2)            -46.6603         calculate D2E/DX2 analytically  !
 ! D2    D(8,1,4,3)             42.5672         calculate D2E/DX2 analytically  !
 ! D3    D(26,1,4,2)            39.539          calculate D2E/DX2 analytically  !
 ! D4    D(26,1,4,3)           128.7665         calculate D2E/DX2 analytically  !
 ! D5    D(4,1,8,11)           -32.3198         calculate D2E/DX2 analytically  !
 ! D6    D(4,1,8,15)          -111.7405         calculate D2E/DX2 analytically  !
 ! D7    D(26,1,8,11)         -159.79           calculate D2E/DX2 analytically  !
 ! D8    D(26,1,8,15)          120.7892         calculate D2E/DX2 analytically  !
 ! D9    D(4,1,26,28)          -52.5941         calculate D2E/DX2 analytically  !
 ! D10   D(4,1,26,32)          178.5112         calculate D2E/DX2 analytically  !
 ! D11   D(8,1,26,28)           49.4895         calculate D2E/DX2 analytically  !
 ! D12   D(8,1,26,32)          -79.4052         calculate D2E/DX2 analytically  !
 ! D13   D(12,2,4,1)           172.8905         calculate D2E/DX2 analytically  !
 ! D14   D(12,2,4,3)            41.4518         calculate D2E/DX2 analytically  !
 ! D15   D(27,2,4,1)           -37.7064         calculate D2E/DX2 analytically  !
 ! D16   D(27,2,4,3)          -169.1451         calculate D2E/DX2 analytically  !
 ! D17   D(4,2,12,3)           -37.6098         calculate D2E/DX2 analytically  !
 ! D18   D(4,2,12,13)           71.6855         calculate D2E/DX2 analytically  !
 ! D19   D(4,2,12,14)         -152.3645         calculate D2E/DX2 analytically  !
 ! D20   D(27,2,12,3)         -178.6616         calculate D2E/DX2 analytically  !
 ! D21   D(27,2,12,13)         -69.3662         calculate D2E/DX2 analytically  !
 ! D22   D(27,2,12,14)          66.5838         calculate D2E/DX2 analytically  !
 ! D23   D(4,2,27,23)          -49.516          calculate D2E/DX2 analytically  !
 ! D24   D(4,2,27,28)           52.5603         calculate D2E/DX2 analytically  !
 ! D25   D(12,2,27,23)          79.4184         calculate D2E/DX2 analytically  !
 ! D26   D(12,2,27,28)        -178.5053         calculate D2E/DX2 analytically  !
 ! D27   D(10,3,4,1)           -42.5661         calculate D2E/DX2 analytically  !
 ! D28   D(10,3,4,2)            46.6599         calculate D2E/DX2 analytically  !
 ! D29   D(12,3,4,1)          -129.7265         calculate D2E/DX2 analytically  !
 ! D30   D(12,3,4,2)           -40.5006         calculate D2E/DX2 analytically  !
 ! D31   D(4,3,10,5)           111.7387         calculate D2E/DX2 analytically  !
 ! D32   D(4,3,10,11)           32.3178         calculate D2E/DX2 analytically  !
 ! D33   D(12,3,10,5)         -168.8294         calculate D2E/DX2 analytically  !
 ! D34   D(12,3,10,11)         111.7497         calculate D2E/DX2 analytically  !
 ! D35   D(4,3,12,2)            36.5918         calculate D2E/DX2 analytically  !
 ! D36   D(4,3,12,13)          -82.4947         calculate D2E/DX2 analytically  !
 ! D37   D(4,3,12,14)          149.2299         calculate D2E/DX2 analytically  !
 ! D38   D(10,3,12,2)          -71.9887         calculate D2E/DX2 analytically  !
 ! D39   D(10,3,12,13)         168.9249         calculate D2E/DX2 analytically  !
 ! D40   D(10,3,12,14)          40.6495         calculate D2E/DX2 analytically  !
 ! D41   D(6,5,9,11)          -152.3685         calculate D2E/DX2 analytically  !
 ! D42   D(6,5,9,15)           140.179          calculate D2E/DX2 analytically  !
 ! D43   D(7,5,9,11)            71.6894         calculate D2E/DX2 analytically  !
 ! D44   D(7,5,9,15)             4.2369         calculate D2E/DX2 analytically  !
 ! D45   D(10,5,9,11)          -37.6146         calculate D2E/DX2 analytically  !
 ! D46   D(10,5,9,15)         -105.067          calculate D2E/DX2 analytically  !
 ! D47   D(6,5,10,3)            40.6503         calculate D2E/DX2 analytically  !
 ! D48   D(6,5,10,11)          149.2347         calculate D2E/DX2 analytically  !
 ! D49   D(7,5,10,3)           168.9285         calculate D2E/DX2 analytically  !
 ! D50   D(7,5,10,11)          -82.4871         calculate D2E/DX2 analytically  !
 ! D51   D(9,5,10,3)           -71.9893         calculate D2E/DX2 analytically  !
 ! D52   D(9,5,10,11)           36.5952         calculate D2E/DX2 analytically  !
 ! D53   D(1,8,11,9)           -46.6408         calculate D2E/DX2 analytically  !
 ! D54   D(1,8,11,10)           42.6014         calculate D2E/DX2 analytically  !
 ! D55   D(15,8,11,9)           40.5059         calculate D2E/DX2 analytically  !
 ! D56   D(15,8,11,10)         129.7482         calculate D2E/DX2 analytically  !
 ! D57   D(1,8,15,9)            71.9899         calculate D2E/DX2 analytically  !
 ! D58   D(1,8,15,16)         -168.9269         calculate D2E/DX2 analytically  !
 ! D59   D(1,8,15,17)          -40.6479         calculate D2E/DX2 analytically  !
 ! D60   D(11,8,15,9)          -36.5942         calculate D2E/DX2 analytically  !
 ! D61   D(11,8,15,16)          82.489          calculate D2E/DX2 analytically  !
 ! D62   D(11,8,15,17)        -149.232          calculate D2E/DX2 analytically  !
 ! D63   D(5,9,11,8)           172.8822         calculate D2E/DX2 analytically  !
 ! D64   D(5,9,11,10)           41.4567         calculate D2E/DX2 analytically  !
 ! D65   D(15,9,11,8)          -41.4565         calculate D2E/DX2 analytically  !
 ! D66   D(15,9,11,10)        -172.8819         calculate D2E/DX2 analytically  !
 ! D67   D(5,9,15,8)           105.0653         calculate D2E/DX2 analytically  !
 ! D68   D(5,9,15,16)           -4.2397         calculate D2E/DX2 analytically  !
 ! D69   D(5,9,15,17)         -140.1817         calculate D2E/DX2 analytically  !
 ! D70   D(11,9,15,8)           37.6129         calculate D2E/DX2 analytically  !
 ! D71   D(11,9,15,16)         -71.692          calculate D2E/DX2 analytically  !
 ! D72   D(11,9,15,17)         152.3659         calculate D2E/DX2 analytically  !
 ! D73   D(3,10,11,8)          -42.6003         calculate D2E/DX2 analytically  !
 ! D74   D(3,10,11,9)           46.6426         calculate D2E/DX2 analytically  !
 ! D75   D(5,10,11,8)         -129.7495         calculate D2E/DX2 analytically  !
 ! D76   D(5,10,11,9)          -40.5065         calculate D2E/DX2 analytically  !
 ! D77   D(19,18,21,24)         82.4912         calculate D2E/DX2 analytically  !
 ! D78   D(19,18,21,25)       -168.9294         calculate D2E/DX2 analytically  !
 ! D79   D(20,18,21,24)       -149.2337         calculate D2E/DX2 analytically  !
 ! D80   D(20,18,21,25)        -40.6543         calculate D2E/DX2 analytically  !
 ! D81   D(22,18,21,24)        -36.593          calculate D2E/DX2 analytically  !
 ! D82   D(22,18,21,25)         71.9864         calculate D2E/DX2 analytically  !
 ! D83   D(19,18,22,24)        -71.6819         calculate D2E/DX2 analytically  !
 ! D84   D(19,18,22,29)         -4.2057         calculate D2E/DX2 analytically  !
 ! D85   D(20,18,22,24)        152.3688         calculate D2E/DX2 analytically  !
 ! D86   D(20,18,22,29)       -140.1551         calculate D2E/DX2 analytically  !
 ! D87   D(21,18,22,24)         37.6119         calculate D2E/DX2 analytically  !
 ! D88   D(21,18,22,29)        105.0881         calculate D2E/DX2 analytically  !
 ! D89   D(18,21,24,22)         40.5011         calculate D2E/DX2 analytically  !
 ! D90   D(18,21,24,23)        129.7286         calculate D2E/DX2 analytically  !
 ! D91   D(25,21,24,22)        -46.6603         calculate D2E/DX2 analytically  !
 ! D92   D(25,21,24,23)         42.5672         calculate D2E/DX2 analytically  !
 ! D93   D(18,21,25,28)       -111.7523         calculate D2E/DX2 analytically  !
 ! D94   D(18,21,25,32)        168.8269         calculate D2E/DX2 analytically  !
 ! D95   D(24,21,25,28)        -32.3198         calculate D2E/DX2 analytically  !
 ! D96   D(24,21,25,32)       -111.7405         calculate D2E/DX2 analytically  !
 ! D97   D(18,22,24,21)        -41.4518         calculate D2E/DX2 analytically  !
 ! D98   D(18,22,24,23)       -172.8905         calculate D2E/DX2 analytically  !
 ! D99   D(29,22,24,21)        172.8905         calculate D2E/DX2 analytically  !
 ! D100  D(29,22,24,23)         41.4518         calculate D2E/DX2 analytically  !
 ! D101  D(18,22,29,23)       -105.0862         calculate D2E/DX2 analytically  !
 ! D102  D(18,22,29,30)          4.2092         calculate D2E/DX2 analytically  !
 ! D103  D(18,22,29,31)        140.1592         calculate D2E/DX2 analytically  !
 ! D104  D(24,22,29,23)        -37.6098         calculate D2E/DX2 analytically  !
 ! D105  D(24,22,29,30)         71.6855         calculate D2E/DX2 analytically  !
 ! D106  D(24,22,29,31)       -152.3645         calculate D2E/DX2 analytically  !
 ! D107  D(27,23,24,21)        -42.5661         calculate D2E/DX2 analytically  !
 ! D108  D(27,23,24,22)         46.6599         calculate D2E/DX2 analytically  !
 ! D109  D(29,23,24,21)       -129.7265         calculate D2E/DX2 analytically  !
 ! D110  D(29,23,24,22)        -40.5006         calculate D2E/DX2 analytically  !
 ! D111  D(24,23,27,2)         159.7707         calculate D2E/DX2 analytically  !
 ! D112  D(24,23,27,28)         32.3178         calculate D2E/DX2 analytically  !
 ! D113  D(29,23,27,2)        -120.7974         calculate D2E/DX2 analytically  !
 ! D114  D(29,23,27,28)        111.7497         calculate D2E/DX2 analytically  !
 ! D115  D(24,23,29,22)         36.5918         calculate D2E/DX2 analytically  !
 ! D116  D(24,23,29,30)        -82.4947         calculate D2E/DX2 analytically  !
 ! D117  D(24,23,29,31)        149.2299         calculate D2E/DX2 analytically  !
 ! D118  D(27,23,29,22)        -71.9887         calculate D2E/DX2 analytically  !
 ! D119  D(27,23,29,30)        168.9249         calculate D2E/DX2 analytically  !
 ! D120  D(27,23,29,31)         40.6495         calculate D2E/DX2 analytically  !
 ! D121  D(21,25,28,26)        -46.6408         calculate D2E/DX2 analytically  !
 ! D122  D(21,25,28,27)         42.6014         calculate D2E/DX2 analytically  !
 ! D123  D(32,25,28,26)         40.5059         calculate D2E/DX2 analytically  !
 ! D124  D(32,25,28,27)        129.7482         calculate D2E/DX2 analytically  !
 ! D125  D(21,25,32,26)         71.9899         calculate D2E/DX2 analytically  !
 ! D126  D(21,25,32,33)       -168.9269         calculate D2E/DX2 analytically  !
 ! D127  D(21,25,32,34)        -40.6479         calculate D2E/DX2 analytically  !
 ! D128  D(28,25,32,26)        -36.5942         calculate D2E/DX2 analytically  !
 ! D129  D(28,25,32,33)         82.489          calculate D2E/DX2 analytically  !
 ! D130  D(28,25,32,34)       -149.232          calculate D2E/DX2 analytically  !
 ! D131  D(1,26,28,25)         169.1571         calculate D2E/DX2 analytically  !
 ! D132  D(1,26,28,27)          37.7317         calculate D2E/DX2 analytically  !
 ! D133  D(32,26,28,25)        -41.4565         calculate D2E/DX2 analytically  !
 ! D134  D(32,26,28,27)       -172.8819         calculate D2E/DX2 analytically  !
 ! D135  D(1,26,32,25)         178.6296         calculate D2E/DX2 analytically  !
 ! D136  D(1,26,32,33)          69.3246         calculate D2E/DX2 analytically  !
 ! D137  D(1,26,32,34)         -66.6174         calculate D2E/DX2 analytically  !
 ! D138  D(28,26,32,25)         37.6129         calculate D2E/DX2 analytically  !
 ! D139  D(28,26,32,33)        -71.692          calculate D2E/DX2 analytically  !
 ! D140  D(28,26,32,34)        152.3659         calculate D2E/DX2 analytically  !
 ! D141  D(2,27,28,25)        -128.7775         calculate D2E/DX2 analytically  !
 ! D142  D(2,27,28,26)         -39.5346         calculate D2E/DX2 analytically  !
 ! D143  D(23,27,28,25)        -42.6003         calculate D2E/DX2 analytically  !
 ! D144  D(23,27,28,26)         46.6426         calculate D2E/DX2 analytically  !
 --------------------------------------------------------------------------------
 Trust Radius=3.00D-01 FncErr=1.00D-07 GrdErr=1.00D-06
 Number of steps in this run=    204 maximum allowed number of steps=    204.
 GradGradGradGradGradGradGradGradGradGradGradGradGradGradGradGradGradGrad

                          Input orientation:                          
 ---------------------------------------------------------------------
 Center     Atomic      Atomic             Coordinates (Angstroms)
 Number     Number       Type             X           Y           Z
 ---------------------------------------------------------------------
      1         15           0        0.576669   -2.253799    1.054969
      2         15           0        2.364877   -0.000063   -0.818082
      3         15           0        0.576771    2.253780    1.055060
      4         15           0        1.523422   -0.000014    1.426064
      5         50           0       -2.974146    2.519625    0.225652
      6         53           0       -3.053870    4.255024    2.403867
      7         53           0       -5.043210    3.112183   -1.540352
      8         15           0       -0.576895   -2.253596   -1.055565
      9         15           0       -2.364908    0.000047    0.818165
     10         15           0       -0.576819    2.253725   -1.055413
     11         15           0       -1.523991    0.000074   -1.426124
     12         50           0        2.974305    2.519484   -0.225716
     13         53           0        5.042958    3.112208    1.540715
     14         53           0        3.054487    4.254698   -2.404070
     15         50           0       -2.974248   -2.519530    0.225569
     16         53           0       -5.043399   -3.112022   -1.540356
     17         53           0       -3.053908   -4.254986    2.403765
     18         50           0        6.807253   -6.582207   -1.136029
     19         53           0        8.875795   -7.174913    0.630529
     20         53           0        6.887538   -8.317471   -3.314312
     21         15           0        4.409770   -6.316420    0.144639
     22         15           0        6.197978   -4.062684   -1.728412
     23         15           0        4.409872   -1.808841    0.144730
     24         15           0        5.356523   -4.062635    0.515734
     25         15           0        3.256206   -6.316217   -1.965895
     26         15           0        1.468193   -4.062574   -0.092165
     27         15           0        3.256282   -1.808896   -1.965743
     28         15           0        2.309110   -4.062547   -2.336454
     29         50           0        6.807406   -1.543137   -1.136046
     30         53           0        8.876059   -0.950413    0.630385
     31         53           0        6.887588    0.192077   -3.314400
     32         50           0        0.858853   -6.582151   -0.684761
     33         53           0       -1.210298   -7.174643   -2.450686
     34         53           0        0.779193   -8.317607    1.493435
 ---------------------------------------------------------------------
                    Distance matrix (angstroms):
                    1          2          3          4          5
     1  P    0.000000
     2  P    3.432977   0.000000
     3  P    4.507579   3.433044   0.000000
     4  P    2.472569   2.396714   2.472525   0.000000
     5  Sn   6.006799   5.995279   3.656173   5.293174   0.000000
     6  I    7.573976   7.605888   4.359566   6.325587   2.786142
     7  I    8.192222   8.067683   6.249576   7.848952   2.784048
     8  P    2.405216   3.713332   5.109024   3.955812   5.492902
     9  P    3.713324   5.004815   3.713342   3.935562   2.659044
    10  P    5.109014   3.713416   2.405175   3.955765   2.731118
    11  P    3.955823   3.936116   3.955839   4.173931   3.343569
    12  Sn   5.492999   2.659026   2.731145   3.343846   5.965551
    13  I    6.998408   4.735216   4.573793   4.699596   8.145827
    14  I    7.775929   4.592811   4.701950   5.925931   6.802230
    15  Sn   3.656163   5.995263   6.006853   5.293221   5.039155
    16  I    6.249594   8.067746   8.192333   7.849037   6.254282
    17  I    4.359483   7.605781   7.573960   6.325554   7.116593
    18  Sn   7.896567   7.947353  11.031521   8.820910  13.430313
    19  I    9.657795   9.796377  12.567986  10.303856  15.315649
    20  I    9.781912   9.791063  13.064017  10.973833  15.074044
    21  P    5.659175   6.708561   9.432342   7.061873  11.515402
    22  P    6.528276   5.659175   8.901877   6.950359  11.457444
    23  P    3.964842   2.894942   5.659175   3.639405   8.559550
    24  P    5.139034   5.218573   7.939396   5.659175  10.621221
    25  P    5.727895   6.481184   9.473669   7.375795  11.031422
    26  P    2.320000   4.223150   6.481288   4.337334   7.947373
    27  P    4.062384   2.320260   5.728034   4.216541   7.896616
    28  P    4.216002   4.337320   7.375592   5.592676   8.820554
    29  Sn   6.642866   4.713623   7.618290   6.071748  10.678905
    30  I    8.411835   6.737708   8.906480   7.456382  12.354446
    31  I    8.056140   5.169472   7.947906   7.161227  10.733278
    32  Sn   4.673427   6.753500   9.010007   6.944189   9.917816
    33  I    6.300601   8.180579  10.216606   8.601030  10.210425
    34  I    6.083012   8.777189  10.582409   8.351094  11.538649
                    6          7          8          9         10
     6  I    0.000000
     7  I    4.562940   0.000000
     8  P    7.775938   6.998184   0.000000
     9  P    4.592815   4.735113   3.433185   0.000000
    10  P    4.701872   4.573922   4.507321   3.433165   0.000000
    11  P    5.925703   4.699274   2.472516   2.396659   2.472550
    12  Sn   6.801889   8.146171   6.006826   5.995369   3.656434
    13  I    8.222511  10.546268   8.192391   8.067472   6.249701
    14  I    7.773563   8.223384   7.573856   7.606227   4.359949
    15  Sn   7.116594   6.254220   2.731177   2.659085   5.492954
    16  I    8.590023   6.224205   4.574011   4.735178   6.998339
    17  I    8.510010   8.590027   4.701927   4.592837   7.775937
    18  Sn  15.073758  15.315944   8.559731  11.457464  11.515412
    19  I   16.616411  17.443502  10.789607  13.336741  13.457100
    20  I   17.017544  16.617060   9.878779  13.109776  13.136569
    21  P   13.136418  13.457213   6.543230   9.286962   9.987672
    22  P   13.109412  13.337106   7.044461   9.813962   9.286971
    23  P    9.878340  10.789659   5.148433   7.044376   6.543078
    24  P   11.978448  12.800779   6.398988   8.730255   8.807352
    25  P   13.063806  12.568060   5.659175   8.901860   9.432124
    26  P    9.790897   9.796569   2.895328   5.659175   6.708618
    27  P    9.781750   9.658134   3.964774   6.528415   5.659175
    28  P   10.973340  10.303744   3.638957   6.950017   7.061512
    29  Sn  11.974741  12.738625   7.418836   9.504299   8.303580
    30  I   13.136401  14.661611   9.690152  11.282641  10.122516
    31  I   12.167116  12.410407   8.173259  10.135268   8.066647
    32  Sn  11.928679  11.381850   4.575506   7.481762   8.959422
    33  I   12.553993  11.015385   5.154054   7.968356   9.552079
    34  I   13.175444  13.181212   6.716294   8.917664  10.958488
                   11         12         13         14         15
    11  P    0.000000
    12  Sn   5.293682   0.000000
    13  I    7.849352   2.784048   0.000000
    14  I    6.326189   2.786148   4.562963   0.000000
    15  Sn   3.343612   7.809008   9.885427   9.441971   0.000000
    16  I    4.699407   9.885632  12.246168  10.981363   2.784048
    17  I    5.925726   9.441767  10.980876  11.525732   2.786161
    18  Sn  10.621686   9.917709  10.210748  11.538184  10.678814
    19  I   12.801008  11.381655  11.015623  13.180760  12.738136
    20  I   11.979175  11.928639  12.554335  13.174986  11.975045
    21  P    8.807662   8.959404   9.552434  10.958159   8.303412
    22  P    8.730761   7.481651   7.968710   8.917225   9.504162
    23  P    6.399257   4.575203   5.154250   6.715650   7.418682
    24  P    8.223010   7.039105   7.254467   9.110579   8.477448
    25  P    7.939595   9.009845  10.216849  10.581916   7.618130
    26  P    5.218977   6.753495   8.180632   8.777144   4.713515
    27  P    5.139511   4.673551   6.301169   6.082765   6.642767
    28  P    5.659175   6.944122   8.601365   8.350852   6.071140
    29  Sn   8.478079   5.659175   5.652483   7.021907   9.924117
    30  I   10.643951   6.899551   5.659175   8.378055  11.960593
    31  I    8.623057   5.501871   5.958353   5.659175  10.823124
    32  Sn   7.039407   9.355513  10.790740  11.189912   5.659175
    33  I    7.254288  10.790621  12.682815  12.199197   5.651897
    34  I    9.111109  11.190020  12.199287  13.357783   7.022357
                   16         17         18         19         20
    16  I    0.000000
    17  I    4.562952   0.000000
    18  Sn  12.354903  10.732595   0.000000
    19  I   14.661644  12.409197   2.784043   0.000000
    20  I   13.137385  12.166863   2.786127   4.562935   0.000000
    21  P   10.122736   8.065956   2.731058   4.573672   4.701902
    22  P   11.283071  10.134558   2.658972   4.735111   4.592797
    23  P    9.690311   8.172813   5.492978   6.998228   7.775993
    24  P   10.643756   8.621891   3.343827   4.699439   5.925950
    25  P    8.906817   7.947336   3.656414   6.249685   4.360025
    26  P    6.738074   5.168761   5.995312   8.067311   7.606292
    27  P    8.412122   8.055710   6.006856   8.192295   7.574048
    28  P    7.456317   7.160215   5.293675   7.849278   6.326341
    29  Sn  11.961039  10.822657   5.039070   6.254272   7.116380
    30  I   14.252578  12.505567   6.254381   6.224500   8.590017
    31  I   12.506509  12.300696   7.116367   8.589993   8.509548
    32  Sn   6.900030   5.501308   5.965493   8.145718   6.802273
    33  I    5.659175   5.957264   8.146191  10.546239   8.223555
    34  I    8.378818   5.659175   6.801706   8.222245   7.773436
                   21         22         23         24         25
    21  P    0.000000
    22  P    3.432977   0.000000
    23  P    4.507579   3.433044   0.000000
    24  P    2.472569   2.396714   2.472525   0.000000
    25  P    2.405216   3.713332   5.109024   3.955812   0.000000
    26  P    3.713324   5.004815   3.713342   3.935562   3.433185
    27  P    5.109014   3.713416   2.405175   3.955765   4.507321
    28  P    3.955823   3.936116   3.955839   4.173931   2.472516
    29  Sn   5.492999   2.659026   2.731145   3.343846   6.006826
    30  I    6.998408   4.735216   4.573793   4.699596   8.192391
    31  I    7.775929   4.592811   4.701950   5.925931   7.573856
    32  Sn   3.656163   5.995263   6.006853   5.293221   2.731177
    33  I    6.249594   8.067746   8.192333   7.849037   4.574011
    34  I    4.359483   7.605781   7.573960   6.325554   4.701927
                   26         27         28         29         30
    26  P    0.000000
    27  P    3.433165   0.000000
    28  P    2.396659   2.472550   0.000000
    29  Sn   5.995369   3.656434   5.293682   0.000000
    30  I    8.067472   6.249701   7.849352   2.784048   0.000000
    31  I    7.606227   4.359949   6.326189   2.786148   4.562963
    32  Sn   2.659085   5.492954   3.343612   7.809008   9.885427
    33  I    4.735178   6.998339   4.699407   9.885632  12.246168
    34  I    4.592837   7.775937   5.925726   9.441767  10.980876
                   31         32         33         34
    31  I    0.000000
    32  Sn   9.441971   0.000000
    33  I   10.981363   2.784048   0.000000
    34  I   11.525732   2.786161   4.562952   0.000000
 Stoichiometry    I12P16Sn6
 Framework group  C1[X(I12P16Sn6)]
 Deg. of freedom    96
 Full point group                 C1      NOp   1
 Largest Abelian subgroup         C1      NOp   1
 Largest concise Abelian subgroup C1      NOp   1
                         Standard orientation:                         
 ---------------------------------------------------------------------
 Center     Atomic      Atomic             Coordinates (Angstroms)
 Number     Number       Type             X           Y           Z
 ---------------------------------------------------------------------
      1         15           0       -1.049317   -1.015200    1.411959
      2         15           0       -0.857854    1.883930   -0.416624
      3         15           0       -3.805538    2.546019    1.213894
      4         15           0       -1.715235    1.341214    1.754688
      5         50           0       -6.688410    0.589525    0.105393
      6         53           0       -8.002116    1.885490    2.192793
      7         53           0       -8.524034   -0.189302   -1.837500
      8         15           0       -1.772709   -1.696720   -0.778315
      9         15           0       -4.720249   -1.034738    0.852806
     10         15           0       -4.528798    1.864280   -0.976309
     11         15           0       -3.863325   -0.492290   -1.318693
     12         50           0       -1.970852    4.240885    0.109125
     13         53           0       -0.860365    5.955873    2.000305
     14         53           0       -2.778984    5.687119   -2.130954
     15         50           0       -3.607143   -3.391661    0.326835
     16         53           0       -4.718208   -5.106776   -1.563889
     17         53           0       -2.798439   -4.837763    2.566808
     18         50           0        6.688391   -0.589480   -0.105410
     19         53           0        8.523647    0.188903    1.838002
     20         53           0        8.002461   -1.884993   -2.192841
     21         15           0        4.528759   -1.864415    0.975890
     22         15           0        4.720222    1.034715   -0.852694
     23         15           0        1.772539    1.696805    0.777825
     24         15           0        3.862842    0.492000    1.318618
     25         15           0        3.805367   -2.545934   -1.214384
     26         15           0        0.857828   -1.883953    0.416736
     27         15           0        1.049279    1.015065   -1.412379
     28         15           0        1.714751   -1.341505   -1.754762
     29         50           0        3.607224    3.391671   -0.326944
     30         53           0        4.717712    5.106658    1.564235
     31         53           0        2.799093    4.837904   -2.567024
     32         50           0        1.970934   -4.240875   -0.109234
     33         53           0        0.859868   -5.955991   -1.999958
     34         53           0        2.779637   -5.686978    2.130738
 ---------------------------------------------------------------------
 Rotational constants (GHZ):      0.0109335      0.0070971      0.0049084
 Standard basis: SDD (6D, 10F)
 There are   468 symmetry adapted cartesian basis functions of A   symmetry.
 There are   468 symmetry adapted basis functions of A   symmetry.
   468 basis functions,   900 primitive gaussians,   468 cartesian basis functions
   174 alpha electrons      174 beta electrons
       nuclear repulsion energy      5792.1535221453 Hartrees.
 NAtoms=   34 NActive=   34 NUniq=   34 SFac= 1.00D+00 NAtFMM=   60 NAOKFM=F Big=F
 Integral buffers will be    131072 words long.
 Raffenetti 2 integral format.
 Two-electron integral symmetry is turned on.
 One-electron integrals computed using PRISM.
   1 Symmetry operations used in ECPInt.
 ECPInt:  NShTT=   29890 NPrTT=  113954 LenC2=   23499 LenP2D=   54996.
 LDataN:  DoStor=T MaxTD1= 5 Len=  102
 Number of processors reduced to   7 by ecpmxn.
 NBasis=   468 RedAO= T EigKep=  1.04D-02  NBF=   468
 NBsUse=   468 1.00D-06 EigRej= -1.00D+00 NBFU=   468
 Defaulting to unpruned grid for atomic number  53.
 Defaulting to unpruned grid for atomic number  53.
 Defaulting to unpruned grid for atomic number  53.
 Defaulting to unpruned grid for atomic number  50.
 Defaulting to unpruned grid for atomic number  50.
 Defaulting to unpruned grid for atomic number  50.
 ExpMin= 3.26D-02 ExpMax= 3.06D+04 ExpMxC= 4.68D+03 IAcc=3 IRadAn=         5 AccDes= 0.00D+00
 Harris functional with IExCor= 1009 and IRadAn=       5 diagonalized for initial guess.
 HarFok:  IExCor= 1009 AccDes= 0.00D+00 IRadAn=         5 IDoV= 1 UseB2=F ITyADJ=14
 ICtDFT=  3500011 ScaDFX=  1.000000  1.000000  1.000000  1.000000
 Defaulting to unpruned grid for atomic number  50.
 Defaulting to unpruned grid for atomic number  50.
 Defaulting to unpruned grid for atomic number  50.
 Defaulting to unpruned grid for atomic number  50.
 Defaulting to unpruned grid for atomic number  50.
 Defaulting to unpruned grid for atomic number  50.
 Defaulting to unpruned grid for atomic number  50.
 Defaulting to unpruned grid for atomic number  50.
 FoFCou: FMM=F IPFlag=           0 FMFlag=      100000 FMFlg1=           0
         NFxFlg=           0 DoJE=T BraDBF=F KetDBF=T FulRan=T
         wScrn=  0.000000 ICntrl=     500 IOpCl=  0 I1Cent=   200000004 NGrid=           0
         NMat0=    1 NMatS0=      1 NMatT0=    0 NMatD0=    1 NMtDS0=    0 NMtDT0=    0
 Petite list used in FoFCou.
 Requested convergence on RMS density matrix=1.00D-08 within 128 cycles.
 Requested convergence on MAX density matrix=1.00D-06.
 Requested convergence on             energy=1.00D-06.
 No special actions if energy rises.
 Defaulting to unpruned grid for atomic number  50.
 Defaulting to unpruned grid for atomic number  50.
 Defaulting to unpruned grid for atomic number  50.
 Defaulting to unpruned grid for atomic number  50.
 Defaulting to unpruned grid for atomic number  50.
 Defaulting to unpruned grid for atomic number  50.
 Defaulting to unpruned grid for atomic number  50.
 Defaulting to unpruned grid for atomic number  50.
 Rare condition: small coef for last iteration:  0.000D+00
 EnCoef did   100 forward-backward iterations
 EnCoef did   100 forward-backward iterations
 EnCoef did     2 forward-backward iterations
 EnCoef did     5 forward-backward iterations
 EnCoef did     2 forward-backward iterations
 EnCoef did     5 forward-backward iterations
 Restarting incremental Fock formation.
 SCF Done:  E(RPBE-PBE) =  -5616.75079483     A.U. after   26 cycles
            NFock= 26  Conv=0.29D-08     -V/T= 2.0229
 Range of M.O.s used for correlation:     1   468
 NBasis=   468 NAE=   174 NBE=   174 NFC=     0 NFV=     0
 NROrb=    468 NOA=   174 NOB=   174 NVA=   294 NVB=   294

 **** Warning!!: The smallest alpha delta epsilon is  0.19686124D-01

 PrsmSu:  requested number of processors reduced to:   7 ShMem   1 Linda.
 PrsmSu:  requested number of processors reduced to:   2 ShMem   1 Linda.
   1 Symmetry operations used in ECPInt.
 ECPInt:  NShTT=   29890 NPrTT=  113954 LenC2=   23499 LenP2D=   54996.
 LDataN:  DoStor=T MaxTD1= 6 Len=  172
 Number of processors reduced to   1 by ecpmxn.
 Symmetrizing basis deriv contribution to polar:
 IMax=3 JMax=2 DiffMx= 0.00D+00
 G2DrvN: will do     5 centers at a time, making    7 passes.
 Calling FoFCou, ICntrl=  3507 FMM=F I1Cent=   0 AccDes= 0.00D+00.
 Defaulting to unpruned grid for atomic number  50.
 Defaulting to unpruned grid for atomic number  50.
 Defaulting to unpruned grid for atomic number  50.
 Defaulting to unpruned grid for atomic number  50.
 Defaulting to unpruned grid for atomic number  50.
 Defaulting to unpruned grid for atomic number  50.
 Defaulting to unpruned grid for atomic number  50.
 Defaulting to unpruned grid for atomic number  50.
 Calling FoFCou, ICntrl=  3507 FMM=F I1Cent=   0 AccDes= 0.00D+00.
 Calling FoFCou, ICntrl=  3507 FMM=F I1Cent=   0 AccDes= 0.00D+00.
 Calling FoFCou, ICntrl=  3507 FMM=F I1Cent=   0 AccDes= 0.00D+00.
 Calling FoFCou, ICntrl=  3507 FMM=F I1Cent=   0 AccDes= 0.00D+00.
 Calling FoFCou, ICntrl=  3507 FMM=F I1Cent=   0 AccDes= 0.00D+00.
 Calling FoFCou, ICntrl=  3507 FMM=F I1Cent=   0 AccDes= 0.00D+00.
 End of G2Drv F.D. properties file   721 does not exist.
 End of G2Drv F.D. properties file   722 does not exist.
 End of G2Drv F.D. properties file   788 does not exist.
          IDoAtm=1111111111111111111111111111111111
          Differentiating once with respect to nuclear coordinates.
 Defaulting to unpruned grid for atomic number  53.
 Defaulting to unpruned grid for atomic number  53.
 Defaulting to unpruned grid for atomic number  53.
 Defaulting to unpruned grid for atomic number  50.
 Defaulting to unpruned grid for atomic number  50.
 Defaulting to unpruned grid for atomic number  50.
 Defaulting to unpruned grid for atomic number  50.
 Defaulting to unpruned grid for atomic number  50.
 Defaulting to unpruned grid for atomic number  50.
 Defaulting to unpruned grid for atomic number  50.
 Defaulting to unpruned grid for atomic number  50.
 Defaulting to unpruned grid for atomic number  50.
 Defaulting to unpruned grid for atomic number  50.
 Defaulting to unpruned grid for atomic number  50.
          There are   105 degrees of freedom in the 1st order CPHF.  IDoFFX=6 NUNeed=     0.
    102 vectors produced by pass  0 Test12= 5.12D-14 1.00D-09 XBig12= 2.51D-01 2.15D-01.
 AX will form    16 AO Fock derivatives at one time.
    102 vectors produced by pass  1 Test12= 5.12D-14 1.00D-09 XBig12= 2.58D-01 7.63D-02.
    102 vectors produced by pass  2 Test12= 5.12D-14 1.00D-09 XBig12= 1.82D-03 4.41D-03.
     99 vectors produced by pass  3 Test12= 5.12D-14 1.00D-09 XBig12= 6.43D-06 2.15D-04.
     99 vectors produced by pass  4 Test12= 5.12D-14 1.00D-09 XBig12= 1.55D-08 7.91D-06.
     85 vectors produced by pass  5 Test12= 5.12D-14 1.00D-09 XBig12= 1.58D-11 2.16D-07.
     17 vectors produced by pass  6 Test12= 5.12D-14 1.00D-09 XBig12= 6.19D-15 4.54D-09.
      2 vectors produced by pass  7 Test12= 5.12D-14 1.00D-09 XBig12= 3.04D-16 1.21D-09.
 InvSVY:  IOpt=1 It=  1 EMax= 1.28D-15
 Solved reduced A of dimension   608 with   105 vectors.
 End of Minotr F.D. properties file   721 does not exist.
 End of Minotr F.D. properties file   722 does not exist.
 End of Minotr F.D. properties file   788 does not exist.

 **********************************************************************

            Population analysis using the SCF density.

 **********************************************************************

 Orbital symmetries:
       Occupied  (A) (A) (A) (A) (A) (A) (A) (A) (A) (A) (A) (A)
                 (A) (A) (A) (A) (A) (A) (A) (A) (A) (A) (A) (A)
                 (A) (A) (A) (A) (A) (A) (A) (A) (A) (A) (A) (A)
                 (A) (A) (A) (A) (A) (A) (A) (A) (A) (A) (A) (A)
                 (A) (A) (A) (A) (A) (A) (A) (A) (A) (A) (A) (A)
                 (A) (A) (A) (A) (A) (A) (A) (A) (A) (A) (A) (A)
                 (A) (A) (A) (A) (A) (A) (A) (A) (A) (A) (A) (A)
                 (A) (A) (A) (A) (A) (A) (A) (A) (A) (A) (A) (A)
                 (A) (A) (A) (A) (A) (A) (A) (A) (A) (A) (A) (A)
                 (A) (A) (A) (A) (A) (A) (A) (A) (A) (A) (A) (A)
                 (A) (A) (A) (A) (A) (A) (A) (A) (A) (A) (A) (A)
                 (A) (A) (A) (A) (A) (A) (A) (A) (A) (A) (A) (A)
                 (A) (A) (A) (A) (A) (A) (A) (A) (A) (A) (A) (A)
                 (A) (A) (A) (A) (A) (A) (A) (A) (A) (A) (A) (A)
                 (A) (A) (A) (A) (A) (A)
       Virtual   (A) (A) (A) (A) (A) (A) (A) (A) (A) (A) (A) (A)
                 (A) (A) (A) (A) (A) (A) (A) (A) (A) (A) (A) (A)
                 (A) (A) (A) (A) (A) (A) (A) (A) (A) (A) (A) (A)
                 (A) (A) (A) (A) (A) (A) (A) (A) (A) (A) (A) (A)
                 (A) (A) (A) (A) (A) (A) (A) (A) (A) (A) (A) (A)
                 (A) (A) (A) (A) (A) (A) (A) (A) (A) (A) (A) (A)
                 (A) (A) (A) (A) (A) (A) (A) (A) (A) (A) (A) (A)
                 (A) (A) (A) (A) (A) (A) (A) (A) (A) (A) (A) (A)
                 (A) (A) (A) (A) (A) (A) (A) (A) (A) (A) (A) (A)
                 (A) (A) (A) (A) (A) (A) (A) (A) (A) (A) (A) (A)
                 (A) (A) (A) (A) (A) (A) (A) (A) (A) (A) (A) (A)
                 (A) (A) (A) (A) (A) (A) (A) (A) (A) (A) (A) (A)
                 (A) (A) (A) (A) (A) (A) (A) (A) (A) (A) (A) (A)
                 (A) (A) (A) (A) (A) (A) (A) (A) (A) (A) (A) (A)
                 (A) (A) (A) (A) (A) (A) (A) (A) (A) (A) (A) (A)
                 (A) (A) (A) (A) (A) (A) (A) (A) (A) (A) (A) (A)
                 (A) (A) (A) (A) (A) (A) (A) (A) (A) (A) (A) (A)
                 (A) (A) (A) (A) (A) (A) (A) (A) (A) (A) (A) (A)
                 (A) (A) (A) (A) (A) (A) (A) (A) (A) (A) (A) (A)
                 (A) (A) (A) (A) (A) (A) (A) (A) (A) (A) (A) (A)
                 (A) (A) (A) (A) (A) (A) (A) (A) (A) (A) (A) (A)
                 (A) (A) (A) (A) (A) (A) (A) (A) (A) (A) (A) (A)
                 (A) (A) (A) (A) (A) (A) (A) (A) (A) (A) (A) (A)
                 (A) (A) (A) (A) (A) (A) (A) (A) (A) (A) (A) (A)
                 (A) (A) (A) (A) (A) (A)
 The electronic state is 1-A.
 Alpha  occ. eigenvalues --  -76.43322 -76.43321 -76.42779 -76.42779 -76.42475
 Alpha  occ. eigenvalues --  -76.42475 -76.42438 -76.42436 -76.42391 -76.42390
 Alpha  occ. eigenvalues --  -76.42313 -76.42312 -76.42213 -76.42213 -76.41410
 Alpha  occ. eigenvalues --  -76.41409  -6.40623  -6.40622  -6.40170  -6.40170
 Alpha  occ. eigenvalues --   -6.39998  -6.39996  -6.39887  -6.39886  -6.39868
 Alpha  occ. eigenvalues --   -6.39867  -6.39670  -6.39669  -6.39594  -6.39594
 Alpha  occ. eigenvalues --   -6.38920  -6.38919  -4.62377  -4.62376  -4.62209
 Alpha  occ. eigenvalues --   -4.62208  -4.61976  -4.61976  -4.61889  -4.61889
 Alpha  occ. eigenvalues --   -4.61820  -4.61819  -4.61792  -4.61792  -4.61734
 Alpha  occ. eigenvalues --   -4.61733  -4.61679  -4.61678  -4.61583  -4.61581
 Alpha  occ. eigenvalues --   -4.61491  -4.61490  -4.61468  -4.61467  -4.61422
 Alpha  occ. eigenvalues --   -4.61421  -4.61343  -4.61343  -4.61332  -4.61331
 Alpha  occ. eigenvalues --   -4.61280  -4.61279  -4.61263  -4.61262  -4.61190
 Alpha  occ. eigenvalues --   -4.61189  -4.61106  -4.61105  -4.61099  -4.61099
 Alpha  occ. eigenvalues --   -4.61061  -4.61060  -4.61008  -4.61008  -4.60644
 Alpha  occ. eigenvalues --   -4.60643  -4.60583  -4.60582  -4.60205  -4.60204
 Alpha  occ. eigenvalues --   -0.71434  -0.69688  -0.68416  -0.68116  -0.67029
 Alpha  occ. eigenvalues --   -0.66914  -0.66642  -0.66467  -0.66341  -0.66314
 Alpha  occ. eigenvalues --   -0.65626  -0.65622  -0.65427  -0.65401  -0.65378
 Alpha  occ. eigenvalues --   -0.65367  -0.65183  -0.65064  -0.62243  -0.59120
 Alpha  occ. eigenvalues --   -0.57777  -0.57504  -0.55900  -0.55279  -0.54901
 Alpha  occ. eigenvalues --   -0.52412  -0.50117  -0.49741  -0.48221  -0.48095
 Alpha  occ. eigenvalues --   -0.46382  -0.45690  -0.44427  -0.43528  -0.40340
 Alpha  occ. eigenvalues --   -0.39234  -0.37674  -0.37073  -0.35643  -0.35482
 Alpha  occ. eigenvalues --   -0.35259  -0.35067  -0.34775  -0.34194  -0.34045
 Alpha  occ. eigenvalues --   -0.33682  -0.33473  -0.33240  -0.33002  -0.32944
 Alpha  occ. eigenvalues --   -0.32720  -0.32228  -0.31456  -0.31339  -0.31250
 Alpha  occ. eigenvalues --   -0.30810  -0.30374  -0.29977  -0.29505  -0.28891
 Alpha  occ. eigenvalues --   -0.28709  -0.28147  -0.27771  -0.27754  -0.27597
 Alpha  occ. eigenvalues --   -0.27592  -0.27163  -0.26975  -0.26930  -0.26859
 Alpha  occ. eigenvalues --   -0.26727  -0.26640  -0.26623  -0.26548  -0.26528
 Alpha  occ. eigenvalues --   -0.26523  -0.26455  -0.26406  -0.26314  -0.26262
 Alpha  occ. eigenvalues --   -0.26221  -0.26137  -0.26031  -0.25981  -0.25947
 Alpha  occ. eigenvalues --   -0.25830  -0.25587  -0.25475  -0.25306  -0.24939
 Alpha  occ. eigenvalues --   -0.24443  -0.23990  -0.23502  -0.22161
 Alpha virt. eigenvalues --   -0.20192  -0.19922  -0.18926  -0.18387  -0.17818
 Alpha virt. eigenvalues --   -0.17549  -0.17036  -0.16616  -0.15776  -0.14973
 Alpha virt. eigenvalues --   -0.14423  -0.14195  -0.13452  -0.13096  -0.12280
 Alpha virt. eigenvalues --   -0.12201  -0.11569  -0.10928  -0.10360  -0.10286
 Alpha virt. eigenvalues --   -0.10165  -0.09780  -0.09475  -0.09248  -0.09064
 Alpha virt. eigenvalues --   -0.08740  -0.08496  -0.08217  -0.07861  -0.07685
 Alpha virt. eigenvalues --   -0.07110  -0.07011  -0.06574  -0.06441  -0.05311
 Alpha virt. eigenvalues --   -0.05043  -0.04351  -0.03985  -0.02473  -0.02021
 Alpha virt. eigenvalues --   -0.01937  -0.00976   0.01570   0.01669   0.01971
 Alpha virt. eigenvalues --    0.02076   0.02184   0.02259   0.02524   0.02726
 Alpha virt. eigenvalues --    0.02884   0.03102   0.03111   0.03467   0.03514
 Alpha virt. eigenvalues --    0.03652   0.03781   0.03858   0.03979   0.04170
 Alpha virt. eigenvalues --    0.04225   0.04303   0.04702   0.04702   0.04836
 Alpha virt. eigenvalues --    0.04892   0.05122   0.05294   0.05513   0.05656
 Alpha virt. eigenvalues --    0.06017   0.06180   0.06300   0.06729   0.07178
 Alpha virt. eigenvalues --    0.07460   0.08261   0.08291   0.26664   0.29442
 Alpha virt. eigenvalues --    0.30418   0.31002   0.31013   0.31386   0.31979
 Alpha virt. eigenvalues --    0.31985   0.32493   0.33169   0.33520   0.33985
 Alpha virt. eigenvalues --    0.34294   0.34821   0.34972   0.35055   0.35311
 Alpha virt. eigenvalues --    0.35699   0.35746   0.35908   0.36033   0.36541
 Alpha virt. eigenvalues --    0.36790   0.36981   0.37904   0.38040   0.38070
 Alpha virt. eigenvalues --    0.38925   0.39334   0.39663   0.40123   0.40170
 Alpha virt. eigenvalues --    0.40795   0.41023   0.41639   0.41922   0.42404
 Alpha virt. eigenvalues --    0.42973   0.43304   0.44189   0.44541   0.44863
 Alpha virt. eigenvalues --    0.45218   0.45302   0.45581   0.46174   0.46759
 Alpha virt. eigenvalues --    0.46923   0.47170   0.47702   0.48868   0.49254
 Alpha virt. eigenvalues --    0.49386   0.50251   0.52088   0.52727   0.54751
 Alpha virt. eigenvalues --    0.54827   0.56462   0.57151   0.59237   0.59836
 Alpha virt. eigenvalues --    0.61340   0.61635   0.62689   0.64192   0.64255
 Alpha virt. eigenvalues --    0.65230   0.65660   0.66641   0.67332   0.68377
 Alpha virt. eigenvalues --    0.68839   0.71185   0.71515   0.72501   0.72569
 Alpha virt. eigenvalues --    0.72946   0.73205   0.73508   0.73895   0.73965
 Alpha virt. eigenvalues --    0.74093   0.74788   0.75059   0.75123   0.75640
 Alpha virt. eigenvalues --    0.76064   0.76328   0.77467   0.77785   0.77873
 Alpha virt. eigenvalues --    0.77961   0.78417   0.79129   0.79481   0.80669
 Alpha virt. eigenvalues --    0.80911   0.80974   0.81545   0.82159   0.82398
 Alpha virt. eigenvalues --    0.83099   0.83336   0.84558   0.84930   0.85834
 Alpha virt. eigenvalues --    0.86468   0.86672   0.87344   0.88538   0.89015
 Alpha virt. eigenvalues --    0.89296   0.90478   0.90873   0.91251   0.92221
 Alpha virt. eigenvalues --    0.95267   4.46115   4.47025   4.49014   4.49228
 Alpha virt. eigenvalues --    4.51561   4.51668   4.54022   4.54199   4.54817
 Alpha virt. eigenvalues --    4.55033   4.56824   4.57901   4.58775   4.59322
 Alpha virt. eigenvalues --    4.60475   4.60823   4.60931   4.61172   4.62049
 Alpha virt. eigenvalues --    4.62819   4.63518   4.64074   4.65501   4.66212
 Alpha virt. eigenvalues --    4.66226   4.66831   4.67104   4.67161   4.67452
 Alpha virt. eigenvalues --    4.68472   4.68654   4.70009   4.70261   4.70605
 Alpha virt. eigenvalues --    4.71106   4.71342   4.72405   4.73855   4.74016
 Alpha virt. eigenvalues --    4.74819   4.75264   4.76483   4.77815   4.78069
 Alpha virt. eigenvalues --    4.82355   4.82477   4.88496   4.88522   6.07646
 Alpha virt. eigenvalues --    6.12587   6.17098   6.18817   6.19588   6.20209
 Alpha virt. eigenvalues --    6.21030   6.22189   6.23833   6.25149   6.25340
 Alpha virt. eigenvalues --    6.28205   6.32411   6.32700   6.36066   6.37228
 Alpha virt. eigenvalues --   11.68858  11.72431  11.73949  11.80957  11.88696
 Alpha virt. eigenvalues --   11.94504  12.79632  12.88656  12.94644  12.99874
 Alpha virt. eigenvalues --   13.06461  13.08077  13.83448  13.85075  13.88557
 Alpha virt. eigenvalues --   13.93372  13.99408  14.00571 166.42746 166.47909
 Alpha virt. eigenvalues --  166.52163 166.54335 166.55422 166.56395 166.56710
 Alpha virt. eigenvalues --  166.58087 166.59521 166.61404 166.61405 166.64015
 Alpha virt. eigenvalues --  166.70515 166.70900 166.72023 166.74257
          Condensed to atoms (all electrons):
               1          2          3          4          5          6
     1  P   15.003038  -0.044807   0.006381   0.019997  -0.000113   0.000045
     2  P   -0.044807  15.320858  -0.062590   0.107965   0.001168   0.000068
     3  P    0.006381  -0.062590  14.954026   0.078280  -0.033600  -0.000324
     4  P    0.019997   0.107965   0.078280  14.862259   0.000818   0.000274
     5  Sn  -0.000113   0.001168  -0.033600   0.000818   3.075747   0.159841
     6  I    0.000045   0.000068  -0.000324   0.000274   0.159841   7.025714
     7  I    0.000048   0.000008   0.000692   0.000062   0.165754  -0.027685
     8  P    0.085155  -0.010100  -0.001908  -0.020663   0.004663  -0.000049
     9  P    0.003491  -0.000348  -0.005341   0.014903   0.058638  -0.012770
    10  P   -0.001818  -0.002117   0.104037  -0.019552   0.114403  -0.013832
    11  P   -0.018140   0.013734  -0.019987  -0.017185  -0.070803   0.000634
    12  Sn   0.006099   0.015759   0.115141  -0.071868   0.005003  -0.000425
    13  I   -0.000441  -0.012233  -0.013046   0.000174  -0.000118  -0.000007
    14  I   -0.000090  -0.012929  -0.014157   0.000800  -0.000376  -0.000103
    15  Sn  -0.046471   0.000621   0.000195   0.002035   0.011418  -0.000463
    16  I    0.000875   0.000023   0.000030   0.000041  -0.002012   0.000005
    17  I   -0.000208   0.000089   0.000004   0.000134  -0.000503  -0.000023
    18  Sn   0.000013  -0.000003   0.000000   0.000000   0.000000   0.000000
    19  I   -0.000002   0.000001   0.000000   0.000000   0.000000   0.000000
    20  I   -0.000001   0.000002   0.000000   0.000000   0.000000   0.000000
    21  P    0.000053  -0.000028   0.000000   0.000004   0.000000   0.000000
    22  P    0.000007   0.000588   0.000000   0.000000   0.000000   0.000000
    23  P   -0.007805  -0.073442   0.000625  -0.018956   0.000000   0.000002
    24  P    0.000239   0.004569   0.000000   0.000073   0.000000   0.000000
    25  P    0.001462  -0.000002   0.000000   0.000000   0.000000   0.000000
    26  P   -0.012614  -0.006141  -0.000002   0.004284  -0.000003   0.000002
    27  P    0.003444  -0.012575   0.001461  -0.010995   0.000013  -0.000001
    28  P   -0.011017   0.004279   0.000000  -0.000698   0.000000   0.000000
    29  Sn   0.000244   0.010287   0.000017   0.000360   0.000000   0.000000
    30  I   -0.000018  -0.000356   0.000008  -0.000032   0.000000   0.000000
    31  I   -0.000011  -0.001424  -0.000150  -0.000011   0.000001   0.000000
    32  Sn   0.005245   0.000028   0.000002  -0.000141   0.000000   0.000000
    33  I   -0.000449   0.000016  -0.000001   0.000016   0.000003   0.000000
    34  I   -0.000280   0.000011  -0.000001   0.000013   0.000000   0.000000
               7          8          9         10         11         12
     1  P    0.000048   0.085155   0.003491  -0.001818  -0.018140   0.006099
     2  P    0.000008  -0.010100  -0.000348  -0.002117   0.013734   0.015759
     3  P    0.000692  -0.001908  -0.005341   0.104037  -0.019987   0.115141
     4  P    0.000062  -0.020663   0.014903  -0.019552  -0.017185  -0.071868
     5  Sn   0.165754   0.004663   0.058638   0.114403  -0.070803   0.005003
     6  I   -0.027685  -0.000049  -0.012770  -0.013832   0.000634  -0.000425
     7  I    7.009929  -0.000175  -0.011971  -0.013579  -0.000219  -0.000141
     8  P   -0.000175  15.127145  -0.067376   0.002989   0.033284  -0.000234
     9  P   -0.011971  -0.067376  15.179456  -0.070528   0.157362   0.000941
    10  P   -0.013579   0.002989  -0.070528  14.936622   0.079894  -0.038961
    11  P   -0.000219   0.033284   0.157362   0.079894  14.935167   0.001273
    12  Sn  -0.000141  -0.000234   0.000941  -0.038961   0.001273   3.137267
    13  I    0.000009   0.000039   0.000015   0.000732   0.000074   0.146148
    14  I   -0.000014   0.000018   0.000070   0.001088   0.000166   0.159991
    15  Sn  -0.001929   0.095812   0.050172   0.005383  -0.065674   0.000057
    16  I    0.002507  -0.013843  -0.011155  -0.000253   0.000217  -0.000006
    17  I    0.000003  -0.013297  -0.011560  -0.000058   0.000003  -0.000003
    18  Sn   0.000000   0.000000   0.000000   0.000000   0.000000   0.000000
    19  I    0.000000   0.000000   0.000000   0.000000   0.000000   0.000000
    20  I    0.000000   0.000002   0.000000   0.000000   0.000000   0.000000
    21  P    0.000000   0.000018   0.000000   0.000000   0.000000   0.000001
    22  P    0.000000  -0.000001   0.000000   0.000000   0.000000  -0.000030
    23  P    0.000000   0.000771  -0.000001   0.000018   0.000008  -0.008464
    24  P    0.000000   0.000009   0.000000   0.000000   0.000000   0.000200
    25  P    0.000000   0.000624   0.000000   0.000000   0.000000   0.000002
    26  P    0.000001  -0.073401   0.000588  -0.000028   0.004566   0.000028
    27  P   -0.000002  -0.007799   0.000007   0.000053   0.000239   0.005244
    28  P    0.000000  -0.018949   0.000000   0.000004   0.000073  -0.000141
    29  Sn   0.000000  -0.000008   0.000000   0.000000  -0.000001   0.001308
    30  I    0.000000   0.000002   0.000000   0.000000   0.000000  -0.001059
    31  I    0.000000   0.000003   0.000001   0.000022   0.000013  -0.002163
    32  Sn   0.000000  -0.008454  -0.000030   0.000001   0.000200   0.000009
    33  I    0.000003   0.001760  -0.000020  -0.000002  -0.000070  -0.000004
    34  I    0.000000   0.000377   0.000015   0.000000  -0.000022  -0.000001
              13         14         15         16         17         18
     1  P   -0.000441  -0.000090  -0.046471   0.000875  -0.000208   0.000013
     2  P   -0.012233  -0.012929   0.000621   0.000023   0.000089  -0.000003
     3  P   -0.013046  -0.014157   0.000195   0.000030   0.000004   0.000000
     4  P    0.000174   0.000800   0.002035   0.000041   0.000134   0.000000
     5  Sn  -0.000118  -0.000376   0.011418  -0.002012  -0.000503   0.000000
     6  I   -0.000007  -0.000103  -0.000463   0.000005  -0.000023   0.000000
     7  I    0.000009  -0.000014  -0.001929   0.002507   0.000003   0.000000
     8  P    0.000039   0.000018   0.095812  -0.013843  -0.013297   0.000000
     9  P    0.000015   0.000070   0.050172  -0.011155  -0.011560   0.000000
    10  P    0.000732   0.001088   0.005383  -0.000253  -0.000058   0.000000
    11  P    0.000074   0.000166  -0.065674   0.000217   0.000003   0.000000
    12  Sn   0.146148   0.159991   0.000057  -0.000006  -0.000003   0.000000
    13  I    7.035106  -0.026724  -0.000004   0.000000   0.000001   0.000003
    14  I   -0.026724   7.018979   0.000002   0.000000   0.000001   0.000000
    15  Sn  -0.000004   0.000002   3.110885   0.152675   0.161763   0.000000
    16  I    0.000000   0.000000   0.152675   7.031454  -0.026675   0.000000
    17  I    0.000001   0.000001   0.161763  -0.026675   7.018652   0.000001
    18  Sn   0.000003   0.000000   0.000000   0.000000   0.000001   3.075698
    19  I    0.000003   0.000000   0.000000   0.000000   0.000000   0.165762
    20  I    0.000000   0.000000   0.000000   0.000000   0.000000   0.159833
    21  P   -0.000002   0.000000   0.000000   0.000000   0.000022   0.114396
    22  P   -0.000020   0.000015   0.000000   0.000000   0.000001   0.058652
    23  P    0.001762   0.000377  -0.000008   0.000002   0.000003   0.004660
    24  P   -0.000069  -0.000022  -0.000001   0.000000   0.000013  -0.070779
    25  P   -0.000001  -0.000001   0.000017   0.000008  -0.000151  -0.033580
    26  P    0.000016   0.000011   0.010281  -0.000356  -0.001426   0.001168
    27  P   -0.000449  -0.000280   0.000244  -0.000018  -0.000011  -0.000113
    28  P    0.000016   0.000013   0.000361  -0.000032  -0.000010   0.000819
    29  Sn  -0.002977  -0.000601   0.000001   0.000000   0.000001   0.011419
    30  I    0.001398   0.000102   0.000000   0.000000   0.000000  -0.002011
    31  I   -0.000216   0.000461   0.000001   0.000000   0.000000  -0.000503
    32  Sn  -0.000004  -0.000001   0.001306  -0.001059  -0.002165   0.005003
    33  I    0.000000   0.000000  -0.002978   0.001398  -0.000217  -0.000118
    34  I    0.000000   0.000000  -0.000600   0.000102   0.000461  -0.000376
              19         20         21         22         23         24
     1  P   -0.000002  -0.000001   0.000053   0.000007  -0.007805   0.000239
     2  P    0.000001   0.000002  -0.000028   0.000588  -0.073442   0.004569
     3  P    0.000000   0.000000   0.000000   0.000000   0.000625   0.000000
     4  P    0.000000   0.000000   0.000004   0.000000  -0.018956   0.000073
     5  Sn   0.000000   0.000000   0.000000   0.000000   0.000000   0.000000
     6  I    0.000000   0.000000   0.000000   0.000000   0.000002   0.000000
     7  I    0.000000   0.000000   0.000000   0.000000   0.000000   0.000000
     8  P    0.000000   0.000002   0.000018  -0.000001   0.000771   0.000009
     9  P    0.000000   0.000000   0.000000   0.000000  -0.000001   0.000000
    10  P    0.000000   0.000000   0.000000   0.000000   0.000018   0.000000
    11  P    0.000000   0.000000   0.000000   0.000000   0.000008   0.000000
    12  Sn   0.000000   0.000000   0.000001  -0.000030  -0.008464   0.000200
    13  I    0.000003   0.000000  -0.000002  -0.000020   0.001762  -0.000069
    14  I    0.000000   0.000000   0.000000   0.000015   0.000377  -0.000022
    15  Sn   0.000000   0.000000   0.000000   0.000000  -0.000008  -0.000001
    16  I    0.000000   0.000000   0.000000   0.000000   0.000002   0.000000
    17  I    0.000000   0.000000   0.000022   0.000001   0.000003   0.000013
    18  Sn   0.165762   0.159833   0.114396   0.058652   0.004660  -0.070779
    19  I    7.009927  -0.027687  -0.013584  -0.011972  -0.000175  -0.000216
    20  I   -0.027687   7.025729  -0.013830  -0.012771  -0.000049   0.000634
    21  P   -0.013584  -0.013830  14.936722  -0.070546   0.002993   0.079927
    22  P   -0.011972  -0.012771  -0.070546  15.179512  -0.067388   0.157402
    23  P   -0.000175  -0.000049   0.002993  -0.067388  15.127421   0.033248
    24  P   -0.000216   0.000634   0.079927   0.157402   0.033248  14.934919
    25  P    0.000692  -0.000320   0.104035  -0.005335  -0.001908  -0.019990
    26  P    0.000008   0.000068  -0.002125  -0.000347  -0.010106   0.013755
    27  P    0.000048   0.000045  -0.001818   0.003495   0.085113  -0.018145
    28  P    0.000062   0.000274  -0.019548   0.014883  -0.020661  -0.017188
    29  Sn  -0.001929  -0.000463   0.005381   0.050175   0.095778  -0.065652
    30  I    0.002506   0.000005  -0.000253  -0.011154  -0.013846   0.000220
    31  I    0.000003  -0.000023  -0.000058  -0.011561  -0.013295   0.000003
    32  Sn  -0.000141  -0.000425  -0.038978   0.000941  -0.000234   0.001274
    33  I    0.000009  -0.000007   0.000732   0.000015   0.000039   0.000074
    34  I   -0.000014  -0.000103   0.001080   0.000070   0.000018   0.000167
              25         26         27         28         29         30
     1  P    0.001462  -0.012614   0.003444  -0.011017   0.000244  -0.000018
     2  P   -0.000002  -0.006141  -0.012575   0.004279   0.010287  -0.000356
     3  P    0.000000  -0.000002   0.001461   0.000000   0.000017   0.000008
     4  P    0.000000   0.004284  -0.010995  -0.000698   0.000360  -0.000032
     5  Sn   0.000000  -0.000003   0.000013   0.000000   0.000000   0.000000
     6  I    0.000000   0.000002  -0.000001   0.000000   0.000000   0.000000
     7  I    0.000000   0.000001  -0.000002   0.000000   0.000000   0.000000
     8  P    0.000624  -0.073401  -0.007799  -0.018949  -0.000008   0.000002
     9  P    0.000000   0.000588   0.000007   0.000000   0.000000   0.000000
    10  P    0.000000  -0.000028   0.000053   0.000004   0.000000   0.000000
    11  P    0.000000   0.004566   0.000239   0.000073  -0.000001   0.000000
    12  Sn   0.000002   0.000028   0.005244  -0.000141   0.001308  -0.001059
    13  I   -0.000001   0.000016  -0.000449   0.000016  -0.002977   0.001398
    14  I   -0.000001   0.000011  -0.000280   0.000013  -0.000601   0.000102
    15  Sn   0.000017   0.010281   0.000244   0.000361   0.000001   0.000000
    16  I    0.000008  -0.000356  -0.000018  -0.000032   0.000000   0.000000
    17  I   -0.000151  -0.001426  -0.000011  -0.000010   0.000001   0.000000
    18  Sn  -0.033580   0.001168  -0.000113   0.000819   0.011419  -0.002011
    19  I    0.000692   0.000008   0.000048   0.000062  -0.001929   0.002506
    20  I   -0.000320   0.000068   0.000045   0.000274  -0.000463   0.000005
    21  P    0.104035  -0.002125  -0.001818  -0.019548   0.005381  -0.000253
    22  P   -0.005335  -0.000347   0.003495   0.014883   0.050175  -0.011154
    23  P   -0.001908  -0.010106   0.085113  -0.020661   0.095778  -0.013846
    24  P   -0.019990   0.013755  -0.018145  -0.017188  -0.065652   0.000220
    25  P   14.953912  -0.062572   0.006378   0.078272   0.000195   0.000030
    26  P   -0.062572  15.320824  -0.044800   0.107921   0.000621   0.000023
    27  P    0.006378  -0.044800  15.002772   0.020072  -0.046453   0.000874
    28  P    0.078272   0.107921   0.020072  14.862427   0.002035   0.000041
    29  Sn   0.000195   0.000621  -0.046453   0.002035   3.110902   0.152671
    30  I    0.000030   0.000023   0.000874   0.000041   0.152671   7.031462
    31  I    0.000004   0.000089  -0.000199   0.000134   0.161748  -0.026674
    32  Sn   0.115144   0.015764   0.006100  -0.071900   0.000057  -0.000006
    33  I   -0.013041  -0.012236  -0.000441   0.000173  -0.000004   0.000000
    34  I   -0.014157  -0.012928  -0.000090   0.000800   0.000002   0.000000
              31         32         33         34
     1  P   -0.000011   0.005245  -0.000449  -0.000280
     2  P   -0.001424   0.000028   0.000016   0.000011
     3  P   -0.000150   0.000002  -0.000001  -0.000001
     4  P   -0.000011  -0.000141   0.000016   0.000013
     5  Sn   0.000001   0.000000   0.000003   0.000000
     6  I    0.000000   0.000000   0.000000   0.000000
     7  I    0.000000   0.000000   0.000003   0.000000
     8  P    0.000003  -0.008454   0.001760   0.000377
     9  P    0.000001  -0.000030  -0.000020   0.000015
    10  P    0.000022   0.000001  -0.000002   0.000000
    11  P    0.000013   0.000200  -0.000070  -0.000022
    12  Sn  -0.002163   0.000009  -0.000004  -0.000001
    13  I   -0.000216  -0.000004   0.000000   0.000000
    14  I    0.000461  -0.000001   0.000000   0.000000
    15  Sn   0.000001   0.001306  -0.002978  -0.000600
    16  I    0.000000  -0.001059   0.001398   0.000102
    17  I    0.000000  -0.002165  -0.000217   0.000461
    18  Sn  -0.000503   0.005003  -0.000118  -0.000376
    19  I    0.000003  -0.000141   0.000009  -0.000014
    20  I   -0.000023  -0.000425  -0.000007  -0.000103
    21  P   -0.000058  -0.038978   0.000732   0.001080
    22  P   -0.011561   0.000941   0.000015   0.000070
    23  P   -0.013295  -0.000234   0.000039   0.000018
    24  P    0.000003   0.001274   0.000074   0.000167
    25  P    0.000004   0.115144  -0.013041  -0.014157
    26  P    0.000089   0.015764  -0.012236  -0.012928
    27  P   -0.000199   0.006100  -0.000441  -0.000090
    28  P    0.000134  -0.071900   0.000173   0.000800
    29  Sn   0.161748   0.000057  -0.000004   0.000002
    30  I   -0.026674  -0.000006   0.000000   0.000000
    31  I    7.018677  -0.000003   0.000001   0.000001
    32  Sn  -0.000003   3.137286   0.146149   0.159997
    33  I    0.000001   0.146149   7.035124  -0.026725
    34  I    0.000001   0.159997  -0.026725   7.018980
 Mulliken charges:
               1
     1  P    0.008451
     2  P   -0.240981
     3  P   -0.109791
     4  P    0.067607
     5  Sn   0.510061
     6  I   -0.130904
     7  I   -0.123300
     8  P   -0.116413
     9  P   -0.274559
    10  P   -0.084518
    11  P   -0.034808
    12  Sn   0.529028
    13  I   -0.129189
    14  I   -0.126798
    15  Sn   0.514900
    16  I   -0.133930
    17  I   -0.124844
    18  Sn   0.510058
    19  I   -0.123299
    20  I   -0.130914
    21  P   -0.084595
    22  P   -0.274633
    23  P   -0.116499
    24  P   -0.034663
    25  P   -0.109720
    26  P   -0.240933
    27  P    0.008588
    28  P    0.067485
    29  Sn   0.514887
    30  I   -0.133934
    31  I   -0.124870
    32  Sn   0.529033
    33  I   -0.129204
    34  I   -0.126798
 Sum of Mulliken charges =   0.00000
 Mulliken charges with hydrogens summed into heavy atoms:
               1
     1  P    0.008451
     2  P   -0.240981
     3  P   -0.109791
     4  P    0.067607
     5  Sn   0.510061
     6  I   -0.130904
     7  I   -0.123300
     8  P   -0.116413
     9  P   -0.274559
    10  P   -0.084518
    11  P   -0.034808
    12  Sn   0.529028
    13  I   -0.129189
    14  I   -0.126798
    15  Sn   0.514900
    16  I   -0.133930
    17  I   -0.124844
    18  Sn   0.510058
    19  I   -0.123299
    20  I   -0.130914
    21  P   -0.084595
    22  P   -0.274633
    23  P   -0.116499
    24  P   -0.034663
    25  P   -0.109720
    26  P   -0.240933
    27  P    0.008588
    28  P    0.067485
    29  Sn   0.514887
    30  I   -0.133934
    31  I   -0.124870
    32  Sn   0.529033
    33  I   -0.129204
    34  I   -0.126798
 APT charges:
               1
     1  P    0.149199
     2  P   -0.065989
     3  P   -0.034657
     4  P    0.181538
     5  Sn  -0.465259
     6  I    0.206932
     7  I    0.276484
     8  P   -0.004001
     9  P   -0.304576
    10  P   -0.210872
    11  P    0.163021
    12  Sn  -0.155345
    13  I    0.082829
    14  I    0.145178
    15  Sn  -0.172724
    16  I    0.151786
    17  I    0.056410
    18  Sn  -0.465100
    19  I    0.276441
    20  I    0.206992
    21  P   -0.210810
    22  P   -0.304746
    23  P   -0.003914
    24  P    0.162887
    25  P   -0.034709
    26  P   -0.065882
    27  P    0.149229
    28  P    0.181556
    29  Sn  -0.172643
    30  I    0.151704
    31  I    0.056453
    32  Sn  -0.155376
    33  I    0.082797
    34  I    0.145166
 Sum of APT charges =   0.00000
 APT charges with hydrogens summed into heavy atoms:
               1
     1  P    0.149199
     2  P   -0.065989
     3  P   -0.034657
     4  P    0.181538
     5  Sn  -0.465259
     6  I    0.206932
     7  I    0.276484
     8  P   -0.004001
     9  P   -0.304576
    10  P   -0.210872
    11  P    0.163021
    12  Sn  -0.155345
    13  I    0.082829
    14  I    0.145178
    15  Sn  -0.172724
    16  I    0.151786
    17  I    0.056410
    18  Sn  -0.465100
    19  I    0.276441
    20  I    0.206992
    21  P   -0.210810
    22  P   -0.304746
    23  P   -0.003914
    24  P    0.162887
    25  P   -0.034709
    26  P   -0.065882
    27  P    0.149229
    28  P    0.181556
    29  Sn  -0.172643
    30  I    0.151704
    31  I    0.056453
    32  Sn  -0.155376
    33  I    0.082797
    34  I    0.145166
 Electronic spatial extent (au):  <R**2>=          31967.5942
 Charge=              0.0000 electrons
 Dipole moment (field-independent basis, Debye):
    X=             -0.0012    Y=              0.0001    Z=             -0.0003  Tot=              0.0012
 Quadrupole moment (field-independent basis, Debye-Ang):
   XX=           -589.5734   YY=           -606.2993   ZZ=           -585.0541
   XY=             -2.0462   XZ=             -3.5660   YZ=             -1.4737
 Traceless Quadrupole moment (field-independent basis, Debye-Ang):
   XX=              4.0689   YY=            -12.6570   ZZ=              8.5881
   XY=             -2.0462   XZ=             -3.5660   YZ=             -1.4737
 Octapole moment (field-independent basis, Debye-Ang**2):
  XXX=              0.0043  YYY=              0.0131  ZZZ=              0.0527  XYY=             -0.0013
  XXY=              0.0071  XXZ=              0.0078  XZZ=              0.0043  YZZ=              0.0050
  YYZ=              0.0145  XYZ=              0.0053
 Hexadecapole moment (field-independent basis, Debye-Ang**3):
 XXXX=         -72584.3314 YYYY=         -41966.2565 ZZZZ=          -8999.4688 XXXY=            762.1273
 XXXZ=             97.1555 YYYX=            331.2882 YYYZ=            -90.2380 ZZZX=            147.9918
 ZZZY=           -132.3541 XXYY=         -18752.7024 XXZZ=         -13303.3697 YYZZ=          -8207.3322
 XXYZ=            -86.4741 YYXZ=             55.6796 ZZXY=            193.7260
 N-N= 5.792153522145D+03 E-N=-2.485513177971D+04  KE= 5.490811925112D+03
  Exact polarizability:   0.000   0.000   0.000   0.000   0.000   0.000
 Approx polarizability:6955.115********6710.524  84.654  60.3503512.979
   1 Symmetry operations used in ECPInt.
 ECPInt:  NShTT=   29890 NPrTT=  113954 LenC2=   23499 LenP2D=   54996.
 LDataN:  DoStor=T MaxTD1= 7 Len=  274
 Number of processors reduced to   7 by ecpmxn.
 Calling FoFJK, ICntrl=    100547 FMM=F ISym2X=0 I1Cent= 0 IOpClX= 0 NMat=1 NMatS=1 NMatT=0.
 Defaulting to unpruned grid for atomic number  50.
 Defaulting to unpruned grid for atomic number  50.
 Defaulting to unpruned grid for atomic number  50.
 Defaulting to unpruned grid for atomic number  50.
 Defaulting to unpruned grid for atomic number  50.
 Defaulting to unpruned grid for atomic number  50.
 Defaulting to unpruned grid for atomic number  50.
 Defaulting to unpruned grid for atomic number  50.
 ***** Axes restored to original set *****
 -------------------------------------------------------------------
 Center     Atomic                   Forces (Hartrees/Bohr)
 Number     Number              X              Y              Z
 -------------------------------------------------------------------
      1       15          -0.021133360    0.003534955    0.005689177
      2       15          -0.025169952    0.014621601    0.002346679
      3       15           0.001437768   -0.002650295   -0.003782816
      4       15           0.007801239   -0.005516783   -0.004390729
      5       50           0.000237455    0.001612719    0.000241005
      6       53          -0.000181805    0.000492135    0.000479152
      7       53          -0.000166758   -0.000379591    0.000198928
      8       15          -0.004051564    0.002245842    0.000357880
      9       15           0.003818272   -0.001270725   -0.001800761
     10       15           0.001609411   -0.001539780   -0.001362654
     11       15          -0.002929075    0.006548811    0.003092680
     12       50           0.000573916    0.004507410   -0.001248065
     13       53           0.001999081    0.000387186    0.001385984
     14       53          -0.000052873    0.000440196   -0.000609816
     15       50          -0.002202819   -0.001716435   -0.001781099
     16       53          -0.001656648   -0.000150739   -0.000588654
     17       53           0.000344882   -0.000441785    0.000273236
     18       50          -0.000240501   -0.001610744   -0.000240416
     19       53           0.000167505    0.000380119   -0.000199080
     20       53           0.000182183   -0.000493434   -0.000480684
     21       15          -0.001618258    0.001540737    0.001366484
     22       15          -0.003812928    0.001272556    0.001801321
     23       15           0.004044278   -0.002240078   -0.000351598
     24       15           0.002943435   -0.006561644   -0.003095871
     25       15          -0.001437486    0.002649288    0.003787883
     26       15           0.025186376   -0.014643557   -0.002351175
     27       15           0.021106013   -0.003525932   -0.005688347
     28       15          -0.007790077    0.005533711    0.004384103
     29       50           0.002201781    0.001714672    0.001781429
     30       53           0.001657367    0.000150398    0.000589198
     31       53          -0.000344604    0.000443372   -0.000275848
     32       50          -0.000575549   -0.004506905    0.001249915
     33       53          -0.001999421   -0.000387561   -0.001386251
     34       53           0.000052715   -0.000439719    0.000608809
 -------------------------------------------------------------------
 Cartesian Forces:  Max     0.025186376 RMS     0.005660520
 FormGI is forming the generalized inverse of G from B-inverse, IUseBI=4.

 GradGradGradGradGradGradGradGradGradGradGradGradGradGradGradGradGradGrad
 Berny optimization.
 Internal  Forces:  Max     0.015357912 RMS     0.003241285
 Search for a local minimum.
 Step number   1 out of a maximum of  204
 All quantities printed in internal units (Hartrees-Bohrs-Radians)
 Mixed Optimization -- RFO/linear search
 Second derivative matrix not updated -- analytic derivatives used.
 ITU=  0
     Eigenvalues ---   -0.01164  -0.00582  -0.00329  -0.00319  -0.00048
     Eigenvalues ---    0.00089   0.00116   0.00393   0.00394   0.00492
     Eigenvalues ---    0.00517   0.00585   0.00664   0.00705   0.00718
     Eigenvalues ---    0.00770   0.00953   0.01093   0.01174   0.01252
     Eigenvalues ---    0.01297   0.01359   0.01423   0.01499   0.01643
     Eigenvalues ---    0.01643   0.01744   0.01844   0.02013   0.02016
     Eigenvalues ---    0.02045   0.02077   0.02238   0.02304   0.02564
     Eigenvalues ---    0.02573   0.02608   0.02639   0.02770   0.02799
     Eigenvalues ---    0.02964   0.03044   0.03181   0.03240   0.03313
     Eigenvalues ---    0.03350   0.03384   0.03416   0.03486   0.03506
     Eigenvalues ---    0.03534   0.03560   0.03916   0.03916   0.03988
     Eigenvalues ---    0.04124   0.04187   0.04189   0.04423   0.04643
     Eigenvalues ---    0.04847   0.04850   0.04862   0.05062   0.05251
     Eigenvalues ---    0.05306   0.05495   0.05592   0.05687   0.05864
     Eigenvalues ---    0.06251   0.06317   0.06476   0.06660   0.06748
     Eigenvalues ---    0.06924   0.06948   0.07035   0.07113   0.07114
     Eigenvalues ---    0.07213   0.07217   0.07244   0.07244   0.07328
     Eigenvalues ---    0.07354   0.07434   0.07515   0.07634   0.07991
     Eigenvalues ---    0.08345   0.08695   0.09874   0.10604   0.11852
     Eigenvalues ---    0.12175
 RFO step:  Lambda=-3.82359382D-02 EMin=-1.16442438D-02
 Linear search not attempted -- first point.
 Maximum step size (   0.300) exceeded in Quadratic search.
    -- Step size scaled by   0.438
 Iteration  1 RMS(Cart)=  0.10043360 RMS(Int)=  0.00288758
 Iteration  2 RMS(Cart)=  0.00432908 RMS(Int)=  0.00122373
 Iteration  3 RMS(Cart)=  0.00002233 RMS(Int)=  0.00122370
 Iteration  4 RMS(Cart)=  0.00000011 RMS(Int)=  0.00122370
 Variable       Old X    -DE/DX   Delta X   Delta X   Delta X     New X
                                 (Linear)    (Quad)   (Total)
    R1        4.67248   0.00539   0.00000  -0.02814  -0.02870   4.64378
    R2        4.54520   0.00671   0.00000   0.02953   0.02839   4.57359
    R3        4.38416   0.01536   0.00000   0.00945   0.01008   4.39424
    R4        4.52913  -0.00310   0.00000   0.00080  -0.00172   4.52742
    R5        5.02483   0.00093   0.00000  -0.02154  -0.02136   5.00347
    R6        4.38466   0.01533   0.00000   0.02409   0.02342   4.40807
    R7        4.67239   0.00290   0.00000   0.00448   0.00455   4.67694
    R8        4.54512  -0.00345   0.00000  -0.02002  -0.01888   4.52624
    R9        5.16112   0.00011   0.00000   0.00796   0.00866   5.16978
   R10        5.26504   0.00069   0.00000   0.00116   0.00116   5.26620
   R11        5.26109  -0.00009   0.00000   0.00040   0.00040   5.26148
   R12        5.02487   0.00148   0.00000  -0.00536  -0.00565   5.01921
   R13        5.16107   0.00057   0.00000   0.02162   0.02157   5.18264
   R14        4.67238   0.00197   0.00000  -0.04009  -0.03996   4.63242
   R15        5.16118   0.00001   0.00000   0.00190   0.00209   5.16327
   R16        4.52903  -0.00210   0.00000   0.00227   0.00201   4.53104
   R17        5.02494   0.00248   0.00000   0.00052   0.00035   5.02529
   R18        4.67244  -0.00306   0.00000  -0.01028  -0.00959   4.66285
   R19        5.26109   0.00245   0.00000   0.00923   0.00923   5.27032
   R20        5.26506   0.00075   0.00000  -0.00265  -0.00265   5.26241
   R21        5.26109   0.00164   0.00000   0.00065   0.00065   5.26174
   R22        5.26508   0.00048   0.00000  -0.00011  -0.00011   5.26497
   R23        5.26108  -0.00009   0.00000   0.00105   0.00105   5.26213
   R24        5.26502   0.00069   0.00000   0.00491   0.00491   5.26992
   R25        5.16095   0.00058   0.00000   0.01432   0.01422   5.17517
   R26        5.02473   0.00147   0.00000   0.00448   0.00444   5.02917
   R27        4.67248  -0.00306   0.00000  -0.01417  -0.01359   4.65889
   R28        4.54520  -0.00346   0.00000  -0.00643  -0.00622   4.53898
   R29        4.52913  -0.00210   0.00000  -0.00863  -0.00859   4.52055
   R30        5.02483   0.00247   0.00000   0.00493   0.00489   5.02972
   R31        4.67239   0.00198   0.00000   0.00059   0.00110   4.67349
   R32        4.54512   0.00671   0.00000   0.00796   0.00774   4.55287
   R33        5.16112   0.00001   0.00000   0.00550   0.00550   5.16661
   R34        4.67238   0.00290   0.00000   0.00745   0.00613   4.67851
   R35        5.16118   0.00011   0.00000   0.00028  -0.00021   5.16097
   R36        4.52903  -0.00310   0.00000   0.00254   0.00558   4.53460
   R37        5.02494   0.00093   0.00000  -0.02841  -0.02825   4.99669
   R38        4.67244   0.00538   0.00000  -0.02048  -0.02087   4.65157
   R39        5.26109   0.00164   0.00000   0.00573   0.00573   5.26682
   R40        5.26506   0.00048   0.00000   0.00180   0.00180   5.26686
   R41        5.26109   0.00245   0.00000   0.00587   0.00587   5.26696
   R42        5.26508   0.00075   0.00000  -0.00473  -0.00473   5.26035
    A1        1.89153  -0.00459   0.00000  -0.00073   0.00248   1.89401
    A2        2.26234  -0.00898   0.00000  -0.13926  -0.14127   2.12107
    A3        1.31863   0.00966   0.00000   0.08174   0.08637   1.40499
    A4        1.44230   0.00619   0.00000   0.02296   0.02235   1.46465
    A5        2.21185  -0.00328   0.00000   0.00177   0.00040   2.21225
    A6        2.43538  -0.00620   0.00000  -0.04932  -0.04810   2.38729
    A7        1.89155   0.00260   0.00000   0.03338   0.03318   1.92472
    A8        1.39280   0.00507   0.00000   0.01577   0.01456   1.40736
    A9        1.58035   0.00320   0.00000   0.03043   0.03026   1.61061
   A10        1.56468   0.00808   0.00000   0.05893   0.05832   1.62300
   A11        2.29396   0.00029   0.00000  -0.05870  -0.06041   2.23354
   A12        1.56474  -0.00458   0.00000  -0.02057  -0.01902   1.54572
   A13        1.91993   0.00012   0.00000   0.00175   0.00159   1.92152
   A14        2.00705   0.00017   0.00000   0.00357   0.00369   2.01074
   A15        2.04033   0.00032   0.00000  -0.00130  -0.00145   2.03889
   A16        2.10982  -0.00110   0.00000   0.00747   0.00744   2.11726
   A17        1.95577  -0.00037   0.00000  -0.01440  -0.01408   1.94169
   A18        1.38081   0.00107   0.00000   0.00070   0.00038   1.38119
   A19        1.89157   0.00295   0.00000   0.02100   0.01885   1.91042
   A20        1.58017   0.00104   0.00000   0.00349   0.00389   1.58406
   A21        1.39268   0.00122   0.00000   0.00207   0.00195   1.39463
   A22        1.44216  -0.00161   0.00000  -0.00292  -0.00260   1.43956
   A23        2.49092  -0.00095   0.00000   0.01381   0.01384   2.50476
   A24        1.44217   0.00148   0.00000  -0.00463  -0.00460   1.43757
   A25        1.58021  -0.00190   0.00000   0.01250   0.01208   1.59230
   A26        1.89158  -0.00123   0.00000   0.00699   0.00756   1.89915
   A27        1.39267  -0.00122   0.00000  -0.00573  -0.00562   1.38705
   A28        1.56484  -0.00290   0.00000  -0.00729  -0.00710   1.55774
   A29        2.29373  -0.00036   0.00000  -0.03981  -0.03974   2.25398
   A30        1.56482   0.00281   0.00000   0.00589   0.00537   1.57018
   A31        1.38075  -0.00399   0.00000  -0.01402  -0.01338   1.36736
   A32        2.10991  -0.00123   0.00000   0.00803   0.00723   2.11715
   A33        2.00705   0.00276   0.00000   0.00014   0.00057   2.00762
   A34        1.95567  -0.00002   0.00000  -0.00876  -0.00921   1.94647
   A35        2.04037   0.00260   0.00000   0.01144   0.01159   2.05196
   A36        1.91994  -0.00058   0.00000   0.00053   0.00060   1.92054
   A37        1.38079  -0.00281   0.00000  -0.01337  -0.01317   1.36762
   A38        1.95580   0.00317   0.00000  -0.00051  -0.00078   1.95502
   A39        2.04033  -0.00133   0.00000  -0.00833  -0.00804   2.03229
   A40        2.10985   0.00024   0.00000   0.01093   0.01134   2.12119
   A41        2.00703   0.00081   0.00000   0.00820   0.00749   2.01452
   A42        1.91993  -0.00049   0.00000  -0.00123  -0.00134   1.91859
   A43        1.91994   0.00012   0.00000  -0.00117  -0.00116   1.91878
   A44        1.95565  -0.00037   0.00000  -0.00337  -0.00334   1.95230
   A45        2.10987  -0.00110   0.00000  -0.00608  -0.00607   2.10380
   A46        2.04040   0.00032   0.00000   0.00346   0.00338   2.04378
   A47        2.00709   0.00017   0.00000   0.00767   0.00764   2.01472
   A48        1.38076   0.00107   0.00000  -0.00030  -0.00027   1.38048
   A49        1.39281  -0.00123   0.00000  -0.00260  -0.00261   1.39020
   A50        1.58036  -0.00190   0.00000  -0.01213  -0.01220   1.56816
   A51        1.89153  -0.00123   0.00000  -0.00887  -0.00901   1.88252
   A52        1.44231  -0.00162   0.00000  -0.00174  -0.00167   1.44064
   A53        2.49096  -0.00095   0.00000   0.00953   0.00952   2.50048
   A54        1.44230   0.00148   0.00000   0.00494   0.00491   1.44721
   A55        1.89155   0.00295   0.00000   0.01874   0.01799   1.90954
   A56        1.39280   0.00121   0.00000   0.00311   0.00300   1.39580
   A57        1.58035   0.00104   0.00000   0.01914   0.01908   1.59943
   A58        1.56468   0.00281   0.00000   0.00829   0.00820   1.57288
   A59        2.29396  -0.00036   0.00000  -0.01545  -0.01520   2.27875
   A60        1.56474  -0.00290   0.00000  -0.00781  -0.00771   1.55703
   A61        1.89157   0.00260   0.00000   0.01764   0.01710   1.90867
   A62        1.58017   0.00320   0.00000   0.01819   0.01919   1.59936
   A63        1.39268   0.00508   0.00000   0.01892   0.01779   1.41047
   A64        2.21160  -0.00328   0.00000  -0.00542  -0.01366   2.19794
   A65        2.43546  -0.00620   0.00000  -0.11034  -0.11263   2.32282
   A66        1.44217   0.00619   0.00000   0.02634   0.02440   1.46656
   A67        1.31835   0.00966   0.00000   0.05459   0.05864   1.37699
   A68        2.26211  -0.00897   0.00000  -0.11482  -0.11590   2.14622
   A69        1.89158  -0.00459   0.00000  -0.00022   0.00025   1.89184
   A70        1.56484  -0.00458   0.00000  -0.03809  -0.03730   1.52755
   A71        2.29373   0.00029   0.00000  -0.02089  -0.02055   2.27317
   A72        1.56482   0.00808   0.00000   0.05056   0.05050   1.61532
   A73        1.38075  -0.00281   0.00000  -0.00960  -0.00939   1.37136
   A74        2.10991   0.00024   0.00000   0.00624   0.00634   2.11625
   A75        2.00705   0.00081   0.00000  -0.00542  -0.00562   2.00143
   A76        1.95567   0.00317   0.00000   0.00989   0.00982   1.96550
   A77        2.04037  -0.00133   0.00000  -0.00177  -0.00187   2.03850
   A78        1.91994  -0.00048   0.00000  -0.00049  -0.00045   1.91949
   A79        1.38079  -0.00399   0.00000  -0.02537  -0.02464   1.35614
   A80        1.95580  -0.00002   0.00000  -0.00178  -0.00122   1.95458
   A81        2.04033   0.00261   0.00000   0.02540   0.02408   2.06441
   A82        2.10985  -0.00123   0.00000  -0.00692  -0.00643   2.10342
   A83        2.00703   0.00276   0.00000   0.00451   0.00381   2.01084
   A84        1.91993  -0.00058   0.00000   0.00120   0.00118   1.92111
    D1       -0.81438  -0.00280   0.00000   0.01315   0.01367  -0.80070
    D2        0.74294  -0.00178   0.00000   0.03879   0.03608   0.77902
    D3        0.69009   0.00382   0.00000   0.08237   0.08130   0.77139
    D4        2.24740   0.00484   0.00000   0.10802   0.10371   2.35111
    D5       -0.56409  -0.00013   0.00000  -0.06403  -0.06357  -0.62766
    D6       -1.95024  -0.00161   0.00000  -0.06628  -0.06600  -2.01624
    D7       -2.78886   0.00689   0.00000   0.06492   0.06323  -2.72563
    D8        2.10817   0.00542   0.00000   0.06266   0.06080   2.16897
    D9       -0.91794  -0.00292   0.00000  -0.14937  -0.14429  -1.06223
   D10        3.11561   0.00063   0.00000   0.00762   0.00867   3.12428
   D11        0.86376  -0.00047   0.00000  -0.07362  -0.07645   0.78730
   D12       -1.38588   0.00308   0.00000   0.08338   0.07651  -1.30937
   D13        3.01751  -0.00192   0.00000  -0.06163  -0.06317   2.95433
   D14        0.72347  -0.00216   0.00000  -0.00241  -0.00233   0.72114
   D15       -0.65810  -0.00744   0.00000  -0.11032  -0.11161  -0.76971
   D16       -2.95214  -0.00768   0.00000  -0.05110  -0.05076  -3.00290
   D17       -0.65642   0.00085   0.00000   0.00057   0.00075  -0.65567
   D18        1.25115  -0.00144   0.00000  -0.01753  -0.01766   1.23348
   D19       -2.65926  -0.00034   0.00000  -0.00609  -0.00639  -2.66565
   D20       -3.11823   0.00450   0.00000   0.01931   0.02018  -3.09805
   D21       -1.21067   0.00221   0.00000   0.00120   0.00177  -1.20890
   D22        1.16211   0.00331   0.00000   0.01265   0.01304   1.17515
   D23       -0.86422   0.00047   0.00000  -0.02007  -0.01877  -0.88298
   D24        0.91735   0.00292   0.00000   0.03280   0.02934   0.94669
   D25        1.38611  -0.00308   0.00000  -0.05407  -0.05273   1.33338
   D26       -3.11551  -0.00063   0.00000  -0.00121  -0.00463  -3.12013
   D27       -0.74292  -0.00004   0.00000  -0.02286  -0.02135  -0.76427
   D28        0.81437   0.00670   0.00000   0.03865   0.03880   0.85317
   D29       -2.26416  -0.00469   0.00000  -0.05430  -0.05299  -2.31715
   D30       -0.70687   0.00204   0.00000   0.00720   0.00717  -0.69970
   D31        1.95021  -0.00158   0.00000   0.01764   0.01832   1.96853
   D32        0.56405   0.00029   0.00000   0.01985   0.02051   0.58457
   D33       -2.94663   0.00471   0.00000   0.04277   0.04322  -2.90341
   D34        1.95040   0.00658   0.00000   0.04498   0.04541   1.99581
   D35        0.63865  -0.00187   0.00000  -0.00104  -0.00163   0.63702
   D36       -1.43980   0.00088   0.00000  -0.00465  -0.00483  -1.44463
   D37        2.60455  -0.00065   0.00000  -0.00743  -0.00737   2.59718
   D38       -1.25644  -0.00366   0.00000  -0.02852  -0.02955  -1.28599
   D39        2.94829  -0.00091   0.00000  -0.03213  -0.03275   2.91554
   D40        0.70947  -0.00244   0.00000  -0.03491  -0.03530   0.67417
   D41       -2.65933   0.00025   0.00000   0.00216   0.00210  -2.65723
   D42        2.44659  -0.00067   0.00000   0.02420   0.02421   2.47080
   D43        1.25122   0.00122   0.00000  -0.01531  -0.01552   1.23570
   D44        0.07395   0.00030   0.00000   0.00674   0.00659   0.08054
   D45       -0.65650   0.00106   0.00000   0.00103   0.00069  -0.65581
   D46       -1.83377   0.00014   0.00000   0.02308   0.02279  -1.81097
   D47        0.70948   0.00067   0.00000   0.00076   0.00034   0.70982
   D48        2.60464  -0.00017   0.00000   0.00583   0.00602   2.61066
   D49        2.94836   0.00077   0.00000  -0.01181  -0.01207   2.93629
   D50       -1.43967  -0.00006   0.00000  -0.00674  -0.00639  -1.44606
   D51       -1.25645  -0.00004   0.00000  -0.00357  -0.00397  -1.26042
   D52        0.63871  -0.00087   0.00000   0.00150   0.00171   0.64042
   D53       -0.81404   0.00110   0.00000   0.01508   0.01380  -0.80024
   D54        0.74354   0.00229   0.00000   0.01720   0.01561   0.75915
   D55        0.70696   0.00205   0.00000   0.01539   0.01498   0.72194
   D56        2.26453   0.00324   0.00000   0.01751   0.01679   2.28132
   D57        1.25646   0.00128   0.00000   0.00505   0.00312   1.25958
   D58       -2.94833   0.00056   0.00000   0.01207   0.01072  -2.93761
   D59       -0.70944   0.00170   0.00000   0.00217   0.00076  -0.70868
   D60       -0.63869  -0.00146   0.00000  -0.01555  -0.01524  -0.65393
   D61        1.43970  -0.00218   0.00000  -0.00853  -0.00764   1.43207
   D62       -2.60459  -0.00104   0.00000  -0.01844  -0.01759  -2.62218
   D63        3.01736  -0.00072   0.00000  -0.03524  -0.03496   2.98241
   D64        0.72356  -0.00037   0.00000   0.00455   0.00478   0.72834
   D65       -0.72355  -0.00171   0.00000  -0.01701  -0.01667  -0.74022
   D66       -3.01736  -0.00135   0.00000   0.02278   0.02307  -2.99429
   D67        1.83374   0.00217   0.00000  -0.01163  -0.01207   1.82166
   D68       -0.07400   0.00007   0.00000  -0.00353  -0.00361  -0.07761
   D69       -2.44663  -0.00049   0.00000  -0.02647  -0.02662  -2.47325
   D70        0.65647   0.00222   0.00000   0.00989   0.00943   0.66590
   D71       -1.25126   0.00011   0.00000   0.01799   0.01789  -1.23337
   D72        2.65929  -0.00044   0.00000  -0.00495  -0.00512   2.65417
   D73       -0.74352  -0.00064   0.00000   0.01343   0.01298  -0.73054
   D74        0.81407  -0.00202   0.00000   0.00960   0.00887   0.82293
   D75       -2.26456   0.00157   0.00000   0.00336   0.00345  -2.26111
   D76       -0.70697   0.00019   0.00000  -0.00047  -0.00067  -0.70764
   D77        1.43974   0.00006   0.00000  -0.00353  -0.00349   1.43625
   D78       -2.94837  -0.00077   0.00000  -0.01016  -0.01020  -2.95857
   D79       -2.60462   0.00017   0.00000  -0.00532  -0.00530  -2.60992
   D80       -0.70955  -0.00067   0.00000  -0.01195  -0.01201  -0.72156
   D81       -0.63867   0.00087   0.00000   0.00315   0.00316  -0.63550
   D82        1.25640   0.00003   0.00000  -0.00348  -0.00354   1.25286
   D83       -1.25108  -0.00122   0.00000  -0.00019  -0.00019  -1.25128
   D84       -0.07340  -0.00031   0.00000  -0.00044  -0.00042  -0.07382
   D85        2.65934  -0.00025   0.00000  -0.00061  -0.00059   2.65875
   D86       -2.44617   0.00067   0.00000  -0.00086  -0.00081  -2.44698
   D87        0.65645  -0.00106   0.00000  -0.00432  -0.00426   0.65220
   D88        1.83413  -0.00014   0.00000  -0.00458  -0.00448   1.82965
   D89        0.70688  -0.00019   0.00000  -0.00133  -0.00133   0.70554
   D90        2.26419  -0.00157   0.00000  -0.00414  -0.00419   2.26000
   D91       -0.81438   0.00202   0.00000   0.01082   0.01081  -0.80356
   D92        0.74294   0.00064   0.00000   0.00800   0.00795   0.75089
   D93       -1.95045   0.00158   0.00000  -0.02447  -0.02489  -1.97534
   D94        2.94659  -0.00472   0.00000  -0.04962  -0.04962   2.89697
   D95       -0.56409  -0.00029   0.00000  -0.03083  -0.03117  -0.59526
   D96       -1.95024  -0.00658   0.00000  -0.05597  -0.05589  -2.00613
   D97       -0.72347   0.00037   0.00000  -0.00008  -0.00004  -0.72351
   D98       -3.01751   0.00072   0.00000   0.01539   0.01520  -3.00231
   D99        3.01751   0.00135   0.00000  -0.00914  -0.00907   3.00844
   D100       0.72347   0.00171   0.00000   0.00632   0.00617   0.72964
   D101      -1.83410  -0.00217   0.00000  -0.00384  -0.00388  -1.83797
   D102       0.07346  -0.00007   0.00000   0.00228   0.00227   0.07574
   D103       2.44624   0.00049   0.00000   0.00220   0.00209   2.44833
   D104      -0.65642  -0.00222   0.00000  -0.00618  -0.00611  -0.66253
   D105       1.25115  -0.00011   0.00000  -0.00005   0.00003   1.25118
   D106      -2.65926   0.00044   0.00000  -0.00014  -0.00015  -2.65941
   D107      -0.74292  -0.00229   0.00000   0.00734   0.00767  -0.73525
   D108       0.81437  -0.00110   0.00000   0.01178   0.01213   0.82650
   D109      -2.26416  -0.00324   0.00000  -0.01056  -0.01042  -2.27458
   D110      -0.70687  -0.00205   0.00000  -0.00611  -0.00596  -0.71283
   D111       2.78852  -0.00689   0.00000  -0.11470  -0.11382   2.67471
   D112       0.56405   0.00013   0.00000  -0.00552  -0.00601   0.55804
   D113      -2.10831  -0.00541   0.00000  -0.10597  -0.10484  -2.21316
   D114       1.95040   0.00161   0.00000   0.00322   0.00296   1.95336
   D115       0.63865   0.00146   0.00000   0.00450   0.00436   0.64300
   D116      -1.43980   0.00218   0.00000   0.00114   0.00085  -1.43895
   D117       2.60455   0.00104   0.00000  -0.00609  -0.00631   2.59824
   D118      -1.25644  -0.00129   0.00000  -0.01083  -0.01034  -1.26678
   D119       2.94829  -0.00056   0.00000  -0.01419  -0.01384   2.93445
   D120       0.70947  -0.00171   0.00000  -0.02143  -0.02100   0.68846
   D121      -0.81404  -0.00670   0.00000  -0.01680  -0.01700  -0.83103
   D122       0.74354   0.00003   0.00000   0.01739   0.01797   0.76150
   D123       0.70696  -0.00205   0.00000   0.00569   0.00665   0.71361
   D124       2.26453   0.00469   0.00000   0.03987   0.04161   2.30615
   D125       1.25646   0.00367   0.00000   0.00059  -0.00078   1.25568
   D126      -2.94833   0.00091   0.00000  -0.01594  -0.01630  -2.96464
   D127      -0.70944   0.00244   0.00000   0.00736   0.00692  -0.70252
   D128      -0.63869   0.00187   0.00000  -0.01301  -0.01412  -0.65281
   D129       1.43970  -0.00088   0.00000  -0.02953  -0.02964   1.41007
   D130      -2.60459   0.00065   0.00000  -0.00624  -0.00642  -2.61100
   D131       2.95235   0.00768   0.00000   0.13857   0.14172   3.09406
   D132       0.65854   0.00744   0.00000   0.15963   0.16324   0.82178
   D133      -0.72355   0.00216   0.00000  -0.01092  -0.01208  -0.73563
   D134      -3.01736   0.00192   0.00000   0.01014   0.00944  -3.00792
   D135       3.11767  -0.00450   0.00000  -0.08872  -0.08594   3.03174
   D136       1.20994  -0.00221   0.00000  -0.07223  -0.07087   1.13907
   D137      -1.16269  -0.00331   0.00000  -0.07145  -0.06974  -1.23244
   D138       0.65647  -0.00085   0.00000   0.01429   0.01487   0.67134
   D139      -1.25126   0.00144   0.00000   0.03078   0.02993  -1.22133
   D140       2.65929   0.00034   0.00000   0.03156   0.03106   2.69034
   D141      -2.24759  -0.00484   0.00000  -0.02857  -0.02904  -2.27663
   D142      -0.69001  -0.00383   0.00000  -0.03438  -0.03482  -0.72483
   D143      -0.74352   0.00179   0.00000   0.01184   0.01146  -0.73206
   D144       0.81407   0.00280   0.00000   0.00602   0.00568   0.81975
         Item               Value     Threshold  Converged?
 Maximum Force            0.015358     0.000450     NO 
 RMS     Force            0.003241     0.000300     NO 
 Maximum Displacement     0.527376     0.001800     NO 
 RMS     Displacement     0.101807     0.001200     NO 
 Predicted change in Energy=-1.912947D-02
 GradGradGradGradGradGradGradGradGradGradGradGradGradGradGradGradGradGrad

                          Input orientation:                          
 ---------------------------------------------------------------------
 Center     Atomic      Atomic             Coordinates (Angstroms)
 Number     Number       Type             X           Y           Z
 ---------------------------------------------------------------------
      1         15           0        0.432933   -2.273340    1.047737
      2         15           0        2.370457   -0.004805   -0.821145
      3         15           0        0.516872    2.158472    1.036874
      4         15           0        1.492935   -0.085588    1.406704
      5         50           0       -3.064667    2.510919    0.269266
      6         53           0       -3.088197    4.218828    2.471196
      7         53           0       -5.104286    3.198810   -1.496760
      8         15           0       -0.722459   -2.228114   -1.078426
      9         15           0       -2.507981   -0.028523    0.813283
     10         15           0       -0.673631    2.213793   -1.040755
     11         15           0       -1.683874   -0.002030   -1.438211
     12         50           0        2.926810    2.510418   -0.209134
     13         53           0        4.938387    3.147074    1.614703
     14         53           0        3.014631    4.258254   -2.375274
     15         50           0       -3.127651   -2.536046    0.180783
     16         53           0       -5.176480   -3.122112   -1.611329
     17         53           0       -3.190832   -4.327002    2.314053
     18         50           0        6.824784   -6.638538   -1.126597
     19         53           0        8.906310   -7.279394    0.608495
     20         53           0        6.787458   -8.424861   -3.267773
     21         15           0        4.467539   -6.244395    0.210521
     22         15           0        6.312961   -4.101338   -1.745703
     23         15           0        4.638230   -1.763042    0.099153
     24         15           0        5.521585   -4.036028    0.510830
     25         15           0        3.291112   -6.220542   -1.883447
     26         15           0        1.549881   -4.003035   -0.032887
     27         15           0        3.412314   -1.744010   -1.974819
     28         15           0        2.376453   -3.955277   -2.285136
     29         50           0        7.026751   -1.591656   -1.220183
     30         53           0        9.155135   -1.020839    0.486268
     31         53           0        7.115308    0.083177   -3.446173
     32         50           0        0.883455   -6.492748   -0.623365
     33         53           0       -1.181560   -7.016886   -2.420373
     34         53           0        0.720732   -8.224041    1.550318
 ---------------------------------------------------------------------
                    Distance matrix (angstroms):
                    1          2          3          4          5
     1  P    0.000000
     2  P    3.520365   0.000000
     3  P    4.432621   3.401144   0.000000
     4  P    2.457381   2.395805   2.474930   0.000000
     5  Sn   5.977321   6.087564   3.679791   5.367248   0.000000
     6  I    7.521492   7.646926   4.393047   6.375571   2.786755
     7  I    8.190219   8.160354   6.252920   7.920903   2.784257
     8  P    2.420238   3.817778   5.025194   3.959074   5.455332
     9  P    3.707175   5.145004   3.739341   4.045088   2.656054
    10  P    5.071553   3.773178   2.395182   3.996401   2.742534
    11  P    3.977394   4.101021   3.954377   4.265283   3.337212
    12  Sn   5.539268   2.647722   2.735728   3.377303   6.010546
    13  I    7.071171   4.739405   4.567386   4.729113   8.140256
    14  I    7.813059   4.583006   4.721296   5.957170   6.855993
    15  Sn   3.674015   6.135163   6.004493   5.371912   5.048133
    16  I    6.265506   8.203551   8.204377   7.925283   6.302970
    17  I    4.353476   7.709656   7.578893   6.383616   7.138224
    18  Sn   8.039804   7.996296  11.038920   8.819716  13.544824
    19  I    9.851478   9.883364  12.634852  10.360797  15.468342
    20  I    9.840977   9.818006  13.032927  10.928229  15.138240
    21  P    5.722608   6.662925   9.321953   6.943344  11.549593
    22  P    6.761628   5.760185   8.973439   7.021152  11.649976
    23  P    4.341052   3.013493   5.765691   3.796896   8.810806
    24  P    5.411997   5.287203   7.980959   5.713019  10.800212
    25  P    5.686953   6.372714   9.296912   7.190007  11.012199
    26  P    2.325331   4.156987   6.338428   4.173974   7.988552
    27  P    4.277002   2.332652   5.716926   4.227184   8.067938
    28  P    4.208827   4.213020   7.202202   5.420773   8.828502
    29  Sn   7.006182   4.935424   7.844507   6.308082  10.994831
    30  I    8.829542   6.983803   9.221213   7.773751  12.721791
    31  I    8.390622   5.423294   8.242810   7.428995  11.105418
    32  Sn   4.560587   6.659107   8.816711   6.748655   9.871701
    33  I    6.093898   8.021448   9.951101   8.357172  10.077664
    34  I    5.978817   8.712134  10.397200   8.176267  11.454681
                    6          7          8          9         10
     6  I    0.000000
     7  I    4.566150   0.000000
     8  P    7.730433   6.987626   0.000000
     9  P    4.596229   4.742655   3.406589   0.000000
    10  P    4.709999   4.561677   4.442335   3.439517   0.000000
    11  P    5.922097   4.684872   2.451369   2.397724   2.467475
    12  Sn   6.803171   8.162742   6.043717   6.085106   3.707122
    13  I    8.142990  10.513760   8.257771   8.134807   6.278313
    14  I    7.793223   8.234745   7.597409   7.683918   4.423126
    15  Sn   7.132732   6.293632   2.732284   2.659270   5.484098
    16  I    8.655480   6.322373   4.574004   4.750781   7.005218
    17  I    8.547891   8.649939   4.691174   4.603859   7.770009
    18  Sn  15.135842  15.466517   8.741570  11.599825  11.601611
    19  I   16.719657  17.621624  11.003378  13.524167  13.587343
    20  I   17.038990  16.723032   9.979568  13.174168  13.183642
    21  P   13.102626  13.553920   6.687898   9.362599   9.976886
    22  P   13.243457  13.553880   7.311044  10.047151   9.444062
    23  P   10.055199  11.049141   5.508174   7.388293   6.732791
    24  P   12.087763  13.010857   6.691963   8.979170   8.935791
    25  P   12.986106  12.623646   5.718068   8.901850   9.357742
    26  P    9.766332   9.914002   3.067088   5.742734   6.678979
    27  P    9.878214   9.858625   4.258430   6.765079   5.764688
    28  P   10.922503  10.380941   3.747332   6.991229   6.993491
    29  Sn  12.235202  13.045578   7.776596   9.873676   8.591247
    30  I   13.464516  15.002297  10.073363  11.709820  10.459411
    31  I   12.499214  12.760323   8.507578  10.524406   8.425742
    32  Sn  11.835885  11.425504   4.579644   7.439892   8.854523
    33  I   12.401773  10.981861   4.994389   7.813650   9.347019
    34  I   13.045342  13.179417   6.704046   8.839362  10.844643
                   11         12         13         14         15
    11  P    0.000000
    12  Sn   5.392720   0.000000
    13  I    7.943015   2.788934   0.000000
    14  I    6.411244   2.784745   4.566779   0.000000
    15  Sn   3.335696   7.891471   9.970704   9.509130   0.000000
    16  I    4.686489   9.967690  12.329660  11.052046   2.784392
    17  I    5.920793   9.515373  11.065040  11.584653   2.786101
    18  Sn  10.795258   9.986959  10.335930  11.611052  10.843922
    19  I   13.011572  11.500580  11.201255  13.294061  12.942121
    20  I   12.085315  11.993340  12.695170  13.262435  12.036614
    21  P    8.917696   8.899253   9.507529  10.913427   8.452198
    22  P    8.991565   7.585669   8.106865   9.008780   9.761487
    23  P    6.740448   4.613725   5.147449   6.709312   7.804685
    24  P    8.484723   7.078641   7.290790   9.132881   8.784540
    25  P    7.976127   8.897511  10.134239  10.493974   7.683559
    26  P    5.332931   6.659735   8.082116   8.710980   4.906834
    27  P    5.412353   4.631794   6.255899   6.028738   6.931456
    28  P    5.729894   6.813068   8.497979   8.238780   6.195976
    29  Sn   8.857168   5.887168   5.903677   7.186987  10.294001
    30  I   11.055573   7.193427   6.035381   8.588541  12.379660
    31  I    9.025783   5.823524   6.303881   5.949255  11.177358
    32  Sn   7.027415   9.241422  10.694746  11.099330   5.691319
    33  I    7.101067  10.608383  12.531627  12.030745   5.534547
    34  I    9.072755  11.099147  12.128274  13.284575   7.002783
                   16         17         18         19         20
    16  I    0.000000
    17  I    4.561051   0.000000
    18  Sn  12.515213  10.839458   0.000000
    19  I   14.850440  12.568468   2.784598   0.000000
    20  I   13.190859  12.145596   2.788723   4.563669   0.000000
    21  P   10.299266   8.170183   2.738583   4.575182   4.715399
    22  P   11.531877  10.337051   2.661323   4.729455   4.608112
    23  P   10.054917   8.530761   5.482148   6.993288   7.767574
    24  P   10.944742   8.901825   3.339545   4.688851   5.928080
    25  P    9.020778   7.951107   3.637909   6.233890   4.358878
    26  P    6.965015   5.299759   5.997222   8.078548   7.579528
    27  P    8.706243   8.286604   6.026678   8.215715   7.595861
    28  P    7.628562   7.230863   5.322570   7.877936   6.356078
    29  Sn  12.305045  11.152217   5.051789   6.263160   7.137407
    30  I   14.635930  12.911019   6.292092   6.264692   8.632396
    31  I   12.834663  12.603428   7.116621   8.593920   8.516221
    32  Sn   7.004289   5.469798   5.964385   8.154906   6.751534
    33  I    5.637659   5.804088   8.119023  10.536036   8.136690
    34  I    8.414439   5.574095   6.851215   8.293556   7.749806
                   21         22         23         24         25
    21  P    0.000000
    22  P    3.438762   0.000000
    23  P    4.485985   3.416994   0.000000
    24  P    2.465376   2.392171   2.473107   0.000000
    25  P    2.401927   3.693449   5.061101   3.934421   0.000000
    26  P    3.687230   5.062640   3.817447   4.008883   3.372506
    27  P    5.112991   3.744762   2.409273   3.985074   4.479105
    28  P    3.980076   3.975980   3.950489   4.209014   2.475759
    29  Sn   5.499496   2.661611   2.734055   3.352147   5.985107
    30  I    7.023896   4.748591   4.593817   4.721721   8.187748
    31  I    7.773046   4.587540   4.702529   5.930065   7.536807
    32  Sn   3.688185   6.038048   6.081981   5.369741   2.731065
    33  I    6.279384   8.069909   8.235341   7.899975   4.574631
    34  I    4.444392   7.689828   7.693970   6.455089   4.734090
                   26         27         28         29         30
    26  P    0.000000
    27  P    3.513254   0.000000
    28  P    2.399609   2.461505   0.000000
    29  Sn   6.100863   3.695517   5.324106   0.000000
    30  I    8.185530   6.289668   7.889369   2.787082   0.000000
    31  I    7.702053   4.383567   6.333551   2.787102   4.565505
    32  Sn   2.644137   5.547258   3.380722   7.881433   9.979668
    33  I    4.716371   7.007525   4.695869   9.912111  12.298308
    34  I    4.583766   7.852516   5.972810   9.561908  11.142597
                   31         32         33         34
    31  I    0.000000
    32  Sn   9.489311   0.000000
    33  I   10.968189   2.787156   0.000000
    34  I   11.613156   2.783658   4.565339   0.000000
 Stoichiometry    I12P16Sn6
 Framework group  C1[X(I12P16Sn6)]
 Deg. of freedom    96
 Full point group                 C1      NOp   1
 Largest Abelian subgroup         C1      NOp   1
 Largest concise Abelian subgroup C1      NOp   1
                         Standard orientation:                         
 ---------------------------------------------------------------------
 Center     Atomic      Atomic             Coordinates (Angstroms)
 Number     Number       Type             X           Y           Z
 ---------------------------------------------------------------------
      1         15           0       -1.191590   -1.075474    1.391883
      2         15           0       -0.782345    1.921428   -0.409246
      3         15           0       -3.706253    2.569902    1.202593
      4         15           0       -1.642883    1.314497    1.742728
      5         50           0       -6.735620    0.773147    0.137011
      6         53           0       -7.946833    2.116954    2.256716
      7         53           0       -8.626112    0.162346   -1.813642
      8         15           0       -1.961193   -1.686496   -0.819884
      9         15           0       -4.854309   -0.969221    0.829432
     10         15           0       -4.514429    1.945932   -0.964066
     11         15           0       -4.003150   -0.437248   -1.348092
     12         50           0       -1.853873    4.279598    0.139657
     13         53           0       -0.763304    5.948075    2.090298
     14         53           0       -2.608379    5.777058   -2.083660
     15         50           0       -3.836575   -3.357873    0.254740
     16         53           0       -4.989552   -5.007473   -1.669398
     17         53           0       -3.034099   -4.875504    2.449094
     18         50           0        6.709239   -0.855007   -0.080099
     19         53           0        8.608919   -0.181155    1.841132
     20         53           0        7.911590   -2.298781   -2.140886
     21         15           0        4.456363   -1.929673    1.046614
     22         15           0        4.872172    0.912720   -0.843621
     23         15           0        1.991859    1.807884    0.762096
     24         15           0        3.993481    0.474301    1.337702
     25         15           0        3.679358   -2.570743   -1.133878
     26         15           0        0.815242   -1.812522    0.477251
     27         15           0        1.175911    1.133729   -1.402237
     28         15           0        1.656062   -1.261845   -1.701717
     29         50           0        3.938743    3.359495   -0.368037
     30         53           0        5.172507    5.044304    1.477788
     31         53           0        3.232731    4.798916   -2.647851
     32         50           0        1.781081   -4.214582   -0.060075
     33         53           0        0.579370   -5.823323   -1.992970
     34         53           0        2.464779   -5.742479    2.164075
 ---------------------------------------------------------------------
 Rotational constants (GHZ):      0.0108867      0.0069290      0.0048195
 Standard basis: SDD (6D, 10F)
 There are   468 symmetry adapted cartesian basis functions of A   symmetry.
 There are   468 symmetry adapted basis functions of A   symmetry.
   468 basis functions,   900 primitive gaussians,   468 cartesian basis functions
   174 alpha electrons      174 beta electrons
       nuclear repulsion energy      5750.1022170773 Hartrees.
 NAtoms=   34 NActive=   34 NUniq=   34 SFac= 1.00D+00 NAtFMM=   60 NAOKFM=F Big=F
 Integral buffers will be    131072 words long.
 Raffenetti 2 integral format.
 Two-electron integral symmetry is turned on.
 One-electron integrals computed using PRISM.
   1 Symmetry operations used in ECPInt.
 ECPInt:  NShTT=   29890 NPrTT=  113954 LenC2=   23415 LenP2D=   54720.
 LDataN:  DoStor=T MaxTD1= 5 Len=  102
 Number of processors reduced to   7 by ecpmxn.
 NBasis=   468 RedAO= T EigKep=  9.83D-03  NBF=   468
 NBsUse=   468 1.00D-06 EigRej= -1.00D+00 NBFU=   468
 Defaulting to unpruned grid for atomic number  53.
 Defaulting to unpruned grid for atomic number  53.
 Defaulting to unpruned grid for atomic number  53.
 Defaulting to unpruned grid for atomic number  50.
 Defaulting to unpruned grid for atomic number  50.
 Defaulting to unpruned grid for atomic number  50.
 Initial guess from the checkpoint file:  "\\nas.ads.mwn.de\tuch\ac5\AK_Nilges\Markus\Gaussian\SnI2+P\SnI2_P4\SNI2_P4DIMEROPEN3SATURATED2_dimer.chk"
 B after Tr=     0.000000    0.000000    0.000000
         Rot=    0.999813   -0.002135    0.000410    0.019191 Ang=  -2.21 deg.
 ExpMin= 3.26D-02 ExpMax= 3.06D+04 ExpMxC= 4.68D+03 IAcc=3 IRadAn=         5 AccDes= 0.00D+00
 Harris functional with IExCor= 1009 and IRadAn=       5 diagonalized for initial guess.
 HarFok:  IExCor= 1009 AccDes= 0.00D+00 IRadAn=         5 IDoV= 1 UseB2=F ITyADJ=14
 ICtDFT=  3500011 ScaDFX=  1.000000  1.000000  1.000000  1.000000
 Defaulting to unpruned grid for atomic number  50.
 Defaulting to unpruned grid for atomic number  50.
 Defaulting to unpruned grid for atomic number  50.
 Defaulting to unpruned grid for atomic number  50.
 Defaulting to unpruned grid for atomic number  50.
 Defaulting to unpruned grid for atomic number  50.
 Defaulting to unpruned grid for atomic number  50.
 Defaulting to unpruned grid for atomic number  50.
 FoFCou: FMM=F IPFlag=           0 FMFlag=      100000 FMFlg1=           0
         NFxFlg=           0 DoJE=T BraDBF=F KetDBF=T FulRan=T
         wScrn=  0.000000 ICntrl=     500 IOpCl=  0 I1Cent=   200000004 NGrid=           0
         NMat0=    1 NMatS0=      1 NMatT0=    0 NMatD0=    1 NMtDS0=    0 NMtDT0=    0
 Petite list used in FoFCou.
 Requested convergence on RMS density matrix=1.00D-08 within 128 cycles.
 Requested convergence on MAX density matrix=1.00D-06.
 Requested convergence on             energy=1.00D-06.
 No special actions if energy rises.
 Defaulting to unpruned grid for atomic number  50.
 Defaulting to unpruned grid for atomic number  50.
 Defaulting to unpruned grid for atomic number  50.
 Defaulting to unpruned grid for atomic number  50.
 Defaulting to unpruned grid for atomic number  50.
 Defaulting to unpruned grid for atomic number  50.
 Defaulting to unpruned grid for atomic number  50.
 Defaulting to unpruned grid for atomic number  50.
 SCF Done:  E(RPBE-PBE) =  -5616.76955205     A.U. after   16 cycles
            NFock= 16  Conv=0.65D-08     -V/T= 2.0229
   1 Symmetry operations used in ECPInt.
 ECPInt:  NShTT=   29890 NPrTT=  113954 LenC2=   23415 LenP2D=   54720.
 LDataN:  DoStor=T MaxTD1= 6 Len=  172
 Number of processors reduced to   7 by ecpmxn.
 Calling FoFJK, ICntrl=      2527 FMM=F ISym2X=0 I1Cent= 0 IOpClX= 0 NMat=1 NMatS=1 NMatT=0.
 Defaulting to unpruned grid for atomic number  50.
 Defaulting to unpruned grid for atomic number  50.
 Defaulting to unpruned grid for atomic number  50.
 Defaulting to unpruned grid for atomic number  50.
 Defaulting to unpruned grid for atomic number  50.
 Defaulting to unpruned grid for atomic number  50.
 Defaulting to unpruned grid for atomic number  50.
 Defaulting to unpruned grid for atomic number  50.
 ***** Axes restored to original set *****
 -------------------------------------------------------------------
 Center     Atomic                   Forces (Hartrees/Bohr)
 Number     Number              X              Y              Z
 -------------------------------------------------------------------
      1       15          -0.020904760    0.002399081    0.000581700
      2       15          -0.023325105    0.008801513   -0.002700282
      3       15           0.001350920   -0.002655722   -0.001848712
      4       15           0.009324160   -0.005853635   -0.002813483
      5       50           0.000209787    0.001330893    0.000327988
      6       53          -0.000051490    0.000354627    0.000275392
      7       53          -0.000167223   -0.000224107    0.000049692
      8       15          -0.001923607    0.001736682    0.000377155
      9       15           0.002220979   -0.000601687   -0.000588724
     10       15           0.001208709   -0.001457192   -0.001183123
     11       15          -0.002126769    0.004158463    0.001824404
     12       50           0.000525976    0.002671516   -0.000238469
     13       53           0.001297346    0.000322842    0.000889576
     14       53          -0.000134694    0.000089623   -0.000394293
     15       50          -0.001500366   -0.001084031   -0.001461125
     16       53          -0.001065554   -0.000060054   -0.000386062
     17       53           0.000312734   -0.000369581    0.000146025
     18       50          -0.000148417   -0.001203404   -0.000392107
     19       53           0.000172784    0.000232489   -0.000077753
     20       53           0.000072644   -0.000358232   -0.000228423
     21       15          -0.001355645    0.001563156    0.001211395
     22       15          -0.002286177    0.000678796    0.000722032
     23       15           0.002689338   -0.001937113   -0.000655027
     24       15           0.002205862   -0.004007836   -0.001818307
     25       15          -0.001096291    0.002450441    0.001702156
     26       15           0.022829213   -0.007956910    0.003503484
     27       15           0.020156319   -0.002260784   -0.001155014
     28       15          -0.009546098    0.004949555    0.002856790
     29       50           0.001626753    0.000864543    0.001554033
     30       53           0.001103526    0.000080238    0.000322963
     31       53          -0.000263832    0.000318036   -0.000206655
     32       50          -0.000202784   -0.002714431    0.000221072
     33       53          -0.001325665   -0.000148258   -0.000788016
     34       53           0.000117428   -0.000109516    0.000369718
 -------------------------------------------------------------------
 Cartesian Forces:  Max     0.023325105 RMS     0.004936619

 GradGradGradGradGradGradGradGradGradGradGradGradGradGradGradGradGradGrad
 Berny optimization.
 Using GEDIIS/GDIIS optimizer.
 FormGI is forming the generalized inverse of G from B-inverse, IUseBI=4.
 Internal  Forces:  Max     0.009949161 RMS     0.002573236
 Search for a local minimum.
 Step number   2 out of a maximum of  204
 All quantities printed in internal units (Hartrees-Bohrs-Radians)
 Mixed Optimization -- RFO/linear search
 Update second derivatives using D2CorX and points    1    2
 DE= -1.88D-02 DEPred=-1.91D-02 R= 9.81D-01
 TightC=F SS=  1.41D+00  RLast= 5.54D-01 DXNew= 5.0454D-01 1.6612D+00
 Trust test= 9.81D-01 RLast= 5.54D-01 DXMaxT set to 5.05D-01
 ITU=  1  0
 Use linear search instead of GDIIS.
 Linear search step of   0.606 exceeds DXMaxT=   0.505 but not scaled.
 Quartic linear search produced a step of  2.00000.
 Iteration  1 RMS(Cart)=  0.18560835 RMS(Int)=  0.01538622
 Iteration  2 RMS(Cart)=  0.03790580 RMS(Int)=  0.00690747
 Iteration  3 RMS(Cart)=  0.00105329 RMS(Int)=  0.00689331
 Iteration  4 RMS(Cart)=  0.00001356 RMS(Int)=  0.00689331
 Iteration  5 RMS(Cart)=  0.00000034 RMS(Int)=  0.00689331
 Variable       Old X    -DE/DX   Delta X   Delta X   Delta X     New X
                                 (Linear)    (Quad)   (Total)
    R1        4.64378   0.00257  -0.05740   0.00000  -0.06231   4.58146
    R2        4.57359   0.00406   0.05677   0.00000   0.05076   4.62434
    R3        4.39424   0.00995   0.02015   0.00000   0.02242   4.41666
    R4        4.52742  -0.00181  -0.00343   0.00000  -0.01497   4.51245
    R5        5.00347  -0.00013  -0.04272   0.00000  -0.04111   4.96236
    R6        4.40807   0.00987   0.04683   0.00000   0.04384   4.45191
    R7        4.67694   0.00175   0.00909   0.00000   0.00810   4.68505
    R8        4.52624  -0.00207  -0.03777   0.00000  -0.03183   4.49441
    R9        5.16978  -0.00012   0.01732   0.00000   0.02031   5.19009
   R10        5.26620   0.00044   0.00232   0.00000   0.00232   5.26852
   R11        5.26148   0.00003   0.00079   0.00000   0.00079   5.26227
   R12        5.01921   0.00096  -0.01130   0.00000  -0.01250   5.00671
   R13        5.18264   0.00063   0.04314   0.00000   0.04287   5.22551
   R14        4.63242   0.00091  -0.07992   0.00000  -0.07901   4.55341
   R15        5.16327   0.00010   0.00418   0.00000   0.00535   5.16862
   R16        4.53104  -0.00127   0.00402   0.00000   0.00250   4.53354
   R17        5.02529   0.00177   0.00070   0.00000   0.00013   5.02542
   R18        4.66285  -0.00233  -0.01918   0.00000  -0.01523   4.64762
   R19        5.27032   0.00159   0.01847   0.00000   0.01847   5.28879
   R20        5.26241   0.00036  -0.00530   0.00000  -0.00530   5.25710
   R21        5.26174   0.00104   0.00130   0.00000   0.00130   5.26304
   R22        5.26497   0.00034  -0.00022   0.00000  -0.00022   5.26474
   R23        5.26213   0.00002   0.00210   0.00000   0.00210   5.26423
   R24        5.26992   0.00041   0.00981   0.00000   0.00981   5.27973
   R25        5.17517   0.00076   0.02844   0.00000   0.02786   5.20303
   R26        5.02917   0.00079   0.00889   0.00000   0.00864   5.03782
   R27        4.65889  -0.00216  -0.02719   0.00000  -0.02448   4.63441
   R28        4.53898  -0.00206  -0.01243   0.00000  -0.01096   4.52802
   R29        4.52055  -0.00134  -0.01717   0.00000  -0.01693   4.50362
   R30        5.02972   0.00162   0.00977   0.00000   0.00945   5.03916
   R31        4.67349   0.00076   0.00220   0.00000   0.00459   4.67809
   R32        4.55287   0.00437   0.01549   0.00000   0.01403   4.56690
   R33        5.16661   0.00018   0.01100   0.00000   0.01107   5.17768
   R34        4.67851   0.00190   0.01226   0.00000   0.00472   4.68322
   R35        5.16097  -0.00014  -0.00042   0.00000  -0.00503   5.15593
   R36        4.53460  -0.00143   0.01115   0.00000   0.02745   4.56206
   R37        4.99669  -0.00020  -0.05650   0.00000  -0.05373   4.94296
   R38        4.65157   0.00300  -0.04174   0.00000  -0.04165   4.60992
   R39        5.26682   0.00106   0.01146   0.00000   0.01146   5.27829
   R40        5.26686   0.00035   0.00360   0.00000   0.00360   5.27046
   R41        5.26696   0.00152   0.01175   0.00000   0.01175   5.27871
   R42        5.26035   0.00035  -0.00946   0.00000  -0.00946   5.25089
    A1        1.89401  -0.00236   0.00496   0.00000   0.02083   1.91484
    A2        2.12107  -0.00877  -0.28254   0.00000  -0.29281   1.82826
    A3        1.40499   0.00788   0.17274   0.00000   0.19445   1.59945
    A4        1.46465   0.00434   0.04471   0.00000   0.04062   1.50527
    A5        2.21225  -0.00231   0.00080   0.00000  -0.00486   2.20738
    A6        2.38729  -0.00565  -0.09619   0.00000  -0.09003   2.29726
    A7        1.92472   0.00209   0.06635   0.00000   0.06448   1.98920
    A8        1.40736   0.00351   0.02911   0.00000   0.02249   1.42985
    A9        1.61061   0.00227   0.06053   0.00000   0.05821   1.66882
   A10        1.62300   0.00609   0.11663   0.00000   0.11124   1.73423
   A11        2.23354  -0.00091  -0.12083   0.00000  -0.12647   2.10707
   A12        1.54572  -0.00338  -0.03804   0.00000  -0.03040   1.51531
   A13        1.92152   0.00008   0.00318   0.00000   0.00221   1.92373
   A14        2.01074   0.00022   0.00739   0.00000   0.00808   2.01882
   A15        2.03889   0.00022  -0.00289   0.00000  -0.00357   2.03532
   A16        2.11726  -0.00066   0.01487   0.00000   0.01463   2.13190
   A17        1.94169  -0.00029  -0.02815   0.00000  -0.02637   1.91532
   A18        1.38119   0.00052   0.00076   0.00000  -0.00116   1.38003
   A19        1.91042   0.00174   0.03770   0.00000   0.02696   1.93739
   A20        1.58406   0.00056   0.00779   0.00000   0.01014   1.59420
   A21        1.39463   0.00074   0.00390   0.00000   0.00315   1.39778
   A22        1.43956  -0.00096  -0.00519   0.00000  -0.00320   1.43637
   A23        2.50476  -0.00044   0.02768   0.00000   0.02795   2.53270
   A24        1.43757   0.00081  -0.00919   0.00000  -0.00910   1.42847
   A25        1.59230  -0.00115   0.02417   0.00000   0.02173   1.61403
   A26        1.89915  -0.00067   0.01512   0.00000   0.01803   1.91718
   A27        1.38705  -0.00069  -0.01124   0.00000  -0.01039   1.37666
   A28        1.55774  -0.00190  -0.01420   0.00000  -0.01303   1.54472
   A29        2.25398  -0.00071  -0.07949   0.00000  -0.07919   2.17480
   A30        1.57018   0.00173   0.01073   0.00000   0.00769   1.57787
   A31        1.36736  -0.00278  -0.02677   0.00000  -0.02361   1.34375
   A32        2.11715  -0.00082   0.01447   0.00000   0.01133   2.12848
   A33        2.00762   0.00174   0.00114   0.00000   0.00244   2.01006
   A34        1.94647  -0.00026  -0.01841   0.00000  -0.01951   1.92695
   A35        2.05196   0.00208   0.02318   0.00000   0.02281   2.07476
   A36        1.92054  -0.00030   0.00121   0.00000   0.00159   1.92213
   A37        1.36762  -0.00192  -0.02633   0.00000  -0.02517   1.34245
   A38        1.95502   0.00212  -0.00157   0.00000  -0.00301   1.95200
   A39        2.03229  -0.00099  -0.01608   0.00000  -0.01455   2.01774
   A40        2.12119   0.00029   0.02268   0.00000   0.02457   2.14576
   A41        2.01452   0.00045   0.01498   0.00000   0.01139   2.02591
   A42        1.91859  -0.00027  -0.00267   0.00000  -0.00331   1.91528
   A43        1.91878   0.00005  -0.00231   0.00000  -0.00225   1.91653
   A44        1.95230  -0.00026  -0.00669   0.00000  -0.00646   1.94584
   A45        2.10380  -0.00068  -0.01215   0.00000  -0.01218   2.09162
   A46        2.04378   0.00023   0.00677   0.00000   0.00638   2.05017
   A47        2.01472   0.00022   0.01527   0.00000   0.01525   2.02997
   A48        1.38048   0.00055  -0.00055   0.00000  -0.00060   1.37989
   A49        1.39020  -0.00078  -0.00522   0.00000  -0.00515   1.38506
   A50        1.56816  -0.00118  -0.02440   0.00000  -0.02439   1.54376
   A51        1.88252  -0.00072  -0.01802   0.00000  -0.01822   1.86430
   A52        1.44064  -0.00096  -0.00333   0.00000  -0.00288   1.43776
   A53        2.50048  -0.00058   0.01904   0.00000   0.01907   2.51956
   A54        1.44721   0.00075   0.00983   0.00000   0.00961   1.45681
   A55        1.90954   0.00202   0.03599   0.00000   0.03126   1.94080
   A56        1.39580   0.00064   0.00600   0.00000   0.00534   1.40114
   A57        1.59943   0.00082   0.03817   0.00000   0.03758   1.63701
   A58        1.57288   0.00174   0.01639   0.00000   0.01573   1.58860
   A59        2.27875  -0.00074  -0.03041   0.00000  -0.02925   2.24950
   A60        1.55703  -0.00184  -0.01541   0.00000  -0.01478   1.54225
   A61        1.90867   0.00209   0.03420   0.00000   0.03162   1.94029
   A62        1.59936   0.00267   0.03839   0.00000   0.04256   1.64193
   A63        1.41047   0.00325   0.03558   0.00000   0.02852   1.43899
   A64        2.19794  -0.00280  -0.02733   0.00000  -0.07235   2.12559
   A65        2.32282  -0.00584  -0.22526   0.00000  -0.24175   2.08107
   A66        1.46656   0.00403   0.04879   0.00000   0.03598   1.50254
   A67        1.37699   0.00829   0.11729   0.00000   0.13901   1.51601
   A68        2.14622  -0.00869  -0.23180   0.00000  -0.23851   1.90771
   A69        1.89184  -0.00254   0.00051   0.00000   0.00430   1.89614
   A70        1.52755  -0.00318  -0.07459   0.00000  -0.06813   1.45941
   A71        2.27317  -0.00082  -0.04111   0.00000  -0.04113   2.23205
   A72        1.61532   0.00603   0.10101   0.00000   0.09768   1.71300
   A73        1.37136  -0.00191  -0.01877   0.00000  -0.01761   1.35375
   A74        2.11625   0.00032   0.01267   0.00000   0.01336   2.12961
   A75        2.00143   0.00040  -0.01124   0.00000  -0.01250   1.98893
   A76        1.96550   0.00219   0.01964   0.00000   0.01923   1.98473
   A77        2.03850  -0.00098  -0.00375   0.00000  -0.00433   2.03416
   A78        1.91949  -0.00032  -0.00090   0.00000  -0.00071   1.91878
   A79        1.35614  -0.00253  -0.04928   0.00000  -0.04367   1.31247
   A80        1.95458  -0.00035  -0.00243   0.00000   0.00037   1.95495
   A81        2.06441   0.00207   0.04816   0.00000   0.04042   2.10483
   A82        2.10342  -0.00090  -0.01286   0.00000  -0.01097   2.09245
   A83        2.01084   0.00164   0.00762   0.00000   0.00389   2.01472
   A84        1.92111  -0.00027   0.00237   0.00000   0.00247   1.92358
    D1       -0.80070  -0.00099   0.02735   0.00000   0.03528  -0.76542
    D2        0.77902  -0.00057   0.07217   0.00000   0.05900   0.83802
    D3        0.77139   0.00424   0.16260   0.00000   0.16013   0.93152
    D4        2.35111   0.00465   0.20742   0.00000   0.18385   2.53496
    D5       -0.62766  -0.00108  -0.12715   0.00000  -0.12398  -0.75164
    D6       -2.01624  -0.00198  -0.13201   0.00000  -0.12981  -2.14605
    D7       -2.72563   0.00588   0.12647   0.00000   0.11850  -2.60713
    D8        2.16897   0.00499   0.12160   0.00000   0.11267   2.28165
    D9       -1.06223  -0.00383  -0.28859   0.00000  -0.24763  -1.30986
   D10        3.12428   0.00060   0.01734   0.00000   0.02049  -3.13842
   D11        0.78730  -0.00196  -0.15291   0.00000  -0.16186   0.62544
   D12       -1.30937   0.00247   0.15302   0.00000   0.10625  -1.20313
   D13        2.95433  -0.00234  -0.12635   0.00000  -0.13102   2.82331
   D14        0.72114  -0.00133  -0.00465   0.00000  -0.00321   0.71794
   D15       -0.76971  -0.00815  -0.22322   0.00000  -0.22584  -0.99555
   D16       -3.00290  -0.00714  -0.10152   0.00000  -0.09802  -3.10092
   D17       -0.65567   0.00048   0.00150   0.00000   0.00147  -0.65420
   D18        1.23348  -0.00140  -0.03533   0.00000  -0.03552   1.19796
   D19       -2.66565  -0.00063  -0.01278   0.00000  -0.01389  -2.67954
   D20       -3.09805   0.00430   0.04037   0.00000   0.04202  -3.05603
   D21       -1.20890   0.00242   0.00354   0.00000   0.00503  -1.20387
   D22        1.17515   0.00319   0.02609   0.00000   0.02667   1.20181
   D23       -0.88298   0.00116  -0.03753   0.00000  -0.02932  -0.91230
   D24        0.94669   0.00354   0.05868   0.00000   0.03750   0.98419
   D25        1.33338  -0.00319  -0.10547   0.00000  -0.09498   1.23840
   D26       -3.12013  -0.00082  -0.00926   0.00000  -0.02816   3.13489
   D27       -0.76427  -0.00031  -0.04271   0.00000  -0.03443  -0.79870
   D28        0.85317   0.00477   0.07761   0.00000   0.07613   0.92930
   D29       -2.31715  -0.00371  -0.10598   0.00000  -0.09745  -2.41460
   D30       -0.69970   0.00137   0.01433   0.00000   0.01311  -0.68659
   D31        1.96853  -0.00059   0.03664   0.00000   0.03887   2.00740
   D32        0.58457   0.00051   0.04103   0.00000   0.04287   0.62744
   D33       -2.90341   0.00395   0.08643   0.00000   0.08744  -2.81597
   D34        1.99581   0.00504   0.09081   0.00000   0.09144   2.08725
   D35        0.63702  -0.00112  -0.00326   0.00000  -0.00509   0.63193
   D36       -1.44463   0.00069  -0.00966   0.00000  -0.01043  -1.45507
   D37        2.59718  -0.00051  -0.01475   0.00000  -0.01432   2.58286
   D38       -1.28599  -0.00281  -0.05910   0.00000  -0.06265  -1.34864
   D39        2.91554  -0.00100  -0.06550   0.00000  -0.06799   2.84755
   D40        0.67417  -0.00220  -0.07059   0.00000  -0.07188   0.60229
   D41       -2.65723   0.00021   0.00421   0.00000   0.00393  -2.65330
   D42        2.47080  -0.00014   0.04842   0.00000   0.04860   2.51939
   D43        1.23570   0.00064  -0.03103   0.00000  -0.03228   1.20342
   D44        0.08054   0.00030   0.01318   0.00000   0.01239   0.09293
   D45       -0.65581   0.00068   0.00137   0.00000  -0.00048  -0.65629
   D46       -1.81097   0.00034   0.04558   0.00000   0.04419  -1.76679
   D47        0.70982   0.00043   0.00068   0.00000  -0.00157   0.70825
   D48        2.61066  -0.00001   0.01204   0.00000   0.01298   2.62364
   D49        2.93629   0.00047  -0.02414   0.00000  -0.02548   2.91081
   D50       -1.44606   0.00003  -0.01278   0.00000  -0.01093  -1.45699
   D51       -1.26042  -0.00006  -0.00795   0.00000  -0.01005  -1.27048
   D52        0.64042  -0.00050   0.00342   0.00000   0.00450   0.64491
   D53       -0.80024   0.00098   0.02760   0.00000   0.02079  -0.77945
   D54        0.75915   0.00167   0.03122   0.00000   0.02280   0.78195
   D55        0.72194   0.00151   0.02995   0.00000   0.02775   0.74968
   D56        2.28132   0.00221   0.03357   0.00000   0.02976   2.31108
   D57        1.25958   0.00051   0.00624   0.00000  -0.00334   1.25624
   D58       -2.93761   0.00014   0.02143   0.00000   0.01470  -2.92291
   D59       -0.70868   0.00086   0.00153   0.00000  -0.00547  -0.71415
   D60       -0.65393  -0.00112  -0.03047   0.00000  -0.02876  -0.68269
   D61        1.43207  -0.00149  -0.01528   0.00000  -0.01072   1.42134
   D62       -2.62218  -0.00076  -0.03518   0.00000  -0.03090  -2.65308
   D63        2.98241  -0.00087  -0.06992   0.00000  -0.06848   2.91393
   D64        0.72834  -0.00015   0.00957   0.00000   0.01076   0.73910
   D65       -0.74022  -0.00129  -0.03334   0.00000  -0.03156  -0.77178
   D66       -2.99429  -0.00057   0.04615   0.00000   0.04768  -2.94661
   D67        1.82166   0.00135  -0.02415   0.00000  -0.02667   1.79499
   D68       -0.07761  -0.00002  -0.00722   0.00000  -0.00765  -0.08526
   D69       -2.47325  -0.00057  -0.05324   0.00000  -0.05405  -2.52730
   D70        0.66590   0.00154   0.01886   0.00000   0.01638   0.68227
   D71       -1.23337   0.00016   0.03578   0.00000   0.03539  -1.19798
   D72        2.65417  -0.00039  -0.01023   0.00000  -0.01100   2.64317
   D73       -0.73054  -0.00023   0.02596   0.00000   0.02319  -0.70734
   D74        0.82293  -0.00126   0.01773   0.00000   0.01372   0.83665
   D75       -2.26111   0.00112   0.00689   0.00000   0.00711  -2.25400
   D76       -0.70764   0.00008  -0.00134   0.00000  -0.00237  -0.71001
   D77        1.43625  -0.00006  -0.00698   0.00000  -0.00698   1.42927
   D78       -2.95857  -0.00051  -0.02039   0.00000  -0.02031  -2.97888
   D79       -2.60992  -0.00003  -0.01060   0.00000  -0.01067  -2.62059
   D80       -0.72156  -0.00048  -0.02401   0.00000  -0.02400  -0.74556
   D81       -0.63550   0.00048   0.00633   0.00000   0.00630  -0.62921
   D82        1.25286   0.00003  -0.00709   0.00000  -0.00703   1.24582
   D83       -1.25128  -0.00064  -0.00039   0.00000  -0.00036  -1.25164
   D84       -0.07382  -0.00032  -0.00083   0.00000  -0.00069  -0.07451
   D85        2.65875  -0.00014  -0.00117   0.00000  -0.00104   2.65771
   D86       -2.44698   0.00018  -0.00162   0.00000  -0.00137  -2.44835
   D87        0.65220  -0.00064  -0.00851   0.00000  -0.00809   0.64410
   D88        1.82965  -0.00032  -0.00896   0.00000  -0.00843   1.82123
   D89        0.70554  -0.00008  -0.00267   0.00000  -0.00262   0.70292
   D90        2.26000  -0.00101  -0.00839   0.00000  -0.00859   2.25141
   D91       -0.80356   0.00130   0.02163   0.00000   0.02131  -0.78225
   D92        0.75089   0.00037   0.01591   0.00000   0.01535   0.76624
   D93       -1.97534   0.00046  -0.04979   0.00000  -0.05257  -2.02791
   D94        2.89697  -0.00387  -0.09924   0.00000  -0.09854   2.79843
   D95       -0.59526  -0.00070  -0.06234   0.00000  -0.06441  -0.65966
   D96       -2.00613  -0.00503  -0.11179   0.00000  -0.11038  -2.11651
   D97       -0.72351   0.00010  -0.00008   0.00000   0.00001  -0.72351
   D98       -3.00231   0.00086   0.03040   0.00000   0.02950  -2.97281
   D99        3.00844   0.00065  -0.01814   0.00000  -0.01797   2.99047
   D100       0.72964   0.00140   0.01234   0.00000   0.01153   0.74117
   D101      -1.83797  -0.00140  -0.00775   0.00000  -0.00787  -1.84584
   D102       0.07574   0.00007   0.00454   0.00000   0.00452   0.08026
   D103       2.44833   0.00047   0.00418   0.00000   0.00357   2.45190
   D104      -0.66253  -0.00160  -0.01223   0.00000  -0.01184  -0.67437
   D105       1.25118  -0.00013   0.00007   0.00000   0.00055   1.25173
   D106      -2.65941   0.00027  -0.00030   0.00000  -0.00040  -2.65981
   D107      -0.73525  -0.00158   0.01534   0.00000   0.01702  -0.71823
   D108       0.82650  -0.00085   0.02426   0.00000   0.02593   0.85243
   D109      -2.27458  -0.00231  -0.02084   0.00000  -0.02000  -2.29458
   D110      -0.71283  -0.00159  -0.01192   0.00000  -0.01110  -0.72393
   D111       2.67471  -0.00605  -0.22763   0.00000  -0.22241   2.45230
   D112       0.55804   0.00081  -0.01202   0.00000  -0.01380   0.54425
   D113      -2.21316  -0.00514  -0.20969   0.00000  -0.20335  -2.41651
   D114       1.95336   0.00171   0.00592   0.00000   0.00526   1.95862
   D115       0.64300   0.00118   0.00871   0.00000   0.00791   0.65092
   D116      -1.43895   0.00153   0.00171   0.00000  -0.00006  -1.43901
   D117       2.59824   0.00076  -0.01262   0.00000  -0.01400   2.58425
   D118      -1.26678  -0.00070  -0.02068   0.00000  -0.01744  -1.28422
   D119       2.93445  -0.00036  -0.02768   0.00000  -0.02541   2.90904
   D120       0.68846  -0.00112  -0.04201   0.00000  -0.03935   0.64911
   D121      -0.83103  -0.00493  -0.03400   0.00000  -0.03370  -0.86473
   D122       0.76150   0.00030   0.03594   0.00000   0.03837   0.79987
   D123       0.71361  -0.00126   0.01329   0.00000   0.01799   0.73160
   D124       2.30615   0.00397   0.08323   0.00000   0.09006   2.39621
   D125       1.25568   0.00261  -0.00157   0.00000  -0.00757   1.24810
   D126      -2.96464   0.00079  -0.03261   0.00000  -0.03387  -2.99850
   D127      -0.70252   0.00203   0.01383   0.00000   0.01174  -0.69079
   D128      -0.65281   0.00101  -0.02823   0.00000  -0.03364  -0.68644
   D129       1.41007  -0.00082  -0.05927   0.00000  -0.05993   1.35013
   D130      -2.61100   0.00042  -0.01283   0.00000  -0.01433  -2.62534
   D131       3.09406   0.00747   0.28343   0.00000   0.29067  -2.89845
   D132       0.82178   0.00847   0.32648   0.00000   0.33833   1.16012
   D133      -0.73563   0.00121  -0.02416   0.00000  -0.02920  -0.76483
   D134      -3.00792   0.00222   0.01889   0.00000   0.01847  -2.98945
   D135       3.03174  -0.00453  -0.17187   0.00000  -0.15533   2.87640
   D136       1.13907  -0.00277  -0.14175   0.00000  -0.13317   1.00590
   D137      -1.23244  -0.00333  -0.13949   0.00000  -0.12856  -1.36100
   D138       0.67134  -0.00039   0.02973   0.00000   0.03163   0.70297
   D139      -1.22133   0.00137   0.05986   0.00000   0.05380  -1.16753
   D140       2.69034   0.00081   0.06211   0.00000   0.05841   2.74875
   D141      -2.27663  -0.00505  -0.05808   0.00000  -0.06237  -2.33901
   D142      -0.72483  -0.00415  -0.06964   0.00000  -0.07425  -0.79908
   D143      -0.73206   0.00080   0.02292   0.00000   0.02079  -0.71126
   D144       0.81975   0.00171   0.01137   0.00000   0.00891   0.82866
         Item               Value     Threshold  Converged?
 Maximum Force            0.009949     0.000450     NO 
 RMS     Force            0.002573     0.000300     NO 
 Maximum Displacement     1.047846     0.001800     NO 
 RMS     Displacement     0.210932     0.001200     NO 
 Predicted change in Energy=-3.414944D-02
 GradGradGradGradGradGradGradGradGradGradGradGradGradGradGradGradGradGrad

                          Input orientation:                          
 ---------------------------------------------------------------------
 Center     Atomic      Atomic             Coordinates (Angstroms)
 Number     Number       Type             X           Y           Z
 ---------------------------------------------------------------------
      1         15           0        0.170583   -2.312800    0.984588
      2         15           0        2.389988   -0.027086   -0.835693
      3         15           0        0.399152    1.943261    0.993584
      4         15           0        1.441443   -0.279204    1.341161
      5         50           0       -3.233381    2.462928    0.356355
      6         53           0       -3.143613    4.096142    2.614095
      7         53           0       -5.211701    3.346658   -1.392839
      8         15           0       -0.998997   -2.189637   -1.161384
      9         15           0       -2.776587   -0.111663    0.783378
     10         15           0       -0.858659    2.116829   -1.017455
     11         15           0       -1.990409   -0.016900   -1.481211
     12         50           0        2.832448    2.472866   -0.164743
     13         53           0        4.711347    3.171989    1.788133
     14         53           0        2.947362    4.265385   -2.289090
     15         50           0       -3.413924   -2.589748    0.058820
     16         53           0       -5.423721   -3.159610   -1.783094
     17         53           0       -3.434531   -4.493369    2.092905
     18         50           0        6.828153   -6.729935   -1.098908
     19         53           0        8.939218   -7.477954    0.557611
     20         53           0        6.524991   -8.602316   -3.150307
     21         15           0        4.587668   -6.069164    0.358630
     22         15           0        6.518424   -4.171053   -1.779495
     23         15           0        5.103449   -1.667207    0.009311
     24         15           0        5.854667   -3.974209    0.500941
     25         15           0        3.353776   -5.994997   -1.694035
     26         15           0        1.719209   -3.840105    0.129262
     27         15           0        3.723143   -1.601416   -1.973329
     28         15           0        2.508870   -3.709944   -2.148356
     29         50           0        7.450128   -1.700795   -1.404580
     30         53           0        9.709631   -1.191340    0.156438
     31         53           0        7.529450   -0.155979   -3.725318
     32         50           0        0.928673   -6.259858   -0.472193
     33         53           0       -1.137180   -6.631511   -2.315302
     34         53           0        0.612346   -7.982702    1.684809
 ---------------------------------------------------------------------
                    Distance matrix (angstroms):
                    1          2          3          4          5
     1  P    0.000000
     2  P    3.669288   0.000000
     3  P    4.262204   3.345437   0.000000
     4  P    2.424406   2.387885   2.479219   0.000000
     5  Sn   5.898239   6.264457   3.724434   5.508457   0.000000
     6  I    7.396873   7.715101   4.451083   6.464267   2.787981
     7  I    8.163982   8.335361   6.256694   8.055182   2.784675
     8  P    2.447097   4.033351   4.866164   3.983495   5.379810
     9  P    3.683924   5.414983   3.788432   4.258047   2.649439
    10  P    4.968815   3.896551   2.378338   4.073636   2.765220
    11  P    4.002650   4.427717   3.959399   4.451089   3.327336
    12  Sn   5.595453   2.625968   2.746476   3.431695   6.088179
    13  I    7.165692   4.744181   4.553692   4.775227   8.103793
    14  I    7.854934   4.565998   4.760418   6.008311   6.960518
    15  Sn   3.712470   6.407244   5.996791   5.527893   5.064647
    16  I    6.298681   8.471382   8.225271   8.073920   6.402168
    17  I    4.356615   7.902493   7.572043   6.488407   7.172596
    18  Sn   8.256832   8.043306  10.997041   8.751144  13.706239
    19  I   10.185778  10.017442  12.723289  10.423655  15.717308
    20  I    9.850577   9.797462  12.880486  10.737316  15.164502
    21  P    5.832044   6.539336   9.063431   6.662413  11.574342
    22  P    7.168567   5.925133   9.084067   7.117634  11.986210
    23  P    5.069628   3.281296   6.011213   4.136505   9.310273
    24  P    5.941634   5.419444   8.063609   5.816836  11.137784
    25  P    5.555747   6.105866   8.886453   6.748313  10.914726
    26  P    2.337196   3.990012   5.994741   3.771720   8.019223
    27  P    4.677181   2.355850   5.693524   4.235592   8.386867
    28  P    4.151498   3.911606   6.803045   5.008604   8.794963
    29  Sn   7.685991   5.360033   8.291357   6.757538  11.600639
    30  I    9.640381   7.477766   9.859592   8.402291  13.450472
    31  I    8.999334   5.897509   8.804316   7.921377  11.804967
    32  Sn   4.275065   6.412099   8.349853   6.270519   9.700318
    33  I    5.590240   7.632076   9.318571   7.769867   9.707761
    34  I    5.730031   8.532571   9.952285   7.755603  11.210066
                    6          7          8          9         10
     6  I    0.000000
     7  I    4.571021   0.000000
     8  P    7.639675   6.960676   0.000000
     9  P    4.603462   4.756647   3.355577   0.000000
    10  P    4.725130   4.538984   4.311155   3.447843   0.000000
    11  P    5.917645   4.658117   2.409559   2.399045   2.459416
    12  Sn   6.787509   8.184136   6.116551   6.248200   3.805017
    13  I    7.952149  10.421899   8.369869   8.237782   6.325319
    14  I    7.821115   8.259397   7.649364   7.833403   4.551829
    15  Sn   7.162655   6.370262   2.735116   2.659340   5.462565
    16  I    8.785220   6.521409   4.572259   4.783730   7.019031
    17  I    8.610225   8.762122   4.672195   4.620292   7.746236
    18  Sn  15.179804  15.702937   9.048895  11.815056  11.720023
    19  I   16.857747  17.922751  11.388123  13.841000  13.803589
    20  I   16.969416  16.840921  10.084080  13.194105  13.189671
    21  P   12.968935  13.702299   6.969361   9.481797   9.928070
    22  P   13.453814  13.937766   7.798698  10.461558   9.723143
    23  P   10.393033  11.554532   6.235648   8.069316   7.135819
    24  P   12.270494  13.403209   7.274664   9.460316   9.191029
    25  P   12.751751  12.677723   5.806128   8.850568   9.165375
    26  P    9.633559  10.099697   3.431975   5.877187   6.591314
    27  P   10.032894  10.229949   4.827407   7.215627   5.977620
    28  P   10.750186  10.486833   3.948491   7.034113   6.824256
    29  Sn  12.727198  13.630805   8.466748  10.578194   9.152052
    30  I   14.113944  15.672902  10.835496  12.548482  11.136012
    31  I   13.121850  13.418117   9.134765  11.249208   9.102667
    32  Sn  11.547962  11.438398   4.556051   7.287367   8.582584
    33  I   11.975278  10.817418   4.591391   7.402560   8.848471
    34  I   12.683425  13.105184   6.652582   8.616884  10.557775
                   11         12         13         14         15
    11  P    0.000000
    12  Sn   5.584978   0.000000
    13  I    8.109942   2.798707   0.000000
    14  I    6.585759   2.781938   4.575031   0.000000
    15  Sn   3.319283   8.043457  10.109806   9.642172   0.000000
    16  I    4.664267  10.124632  12.472466  11.200965   2.785080
    17  I    5.907501   9.638487  11.189546  11.689577   2.785983
    18  Sn  11.089547  10.076203  10.529196  11.720671  11.107728
    19  I   13.389581  11.697574  11.524337  13.487477  13.294490
    20  I   12.206855  12.050234  12.896192  13.383530  12.051203
    21  P    9.126118   8.736189   9.351882  10.793699   8.730503
    22  P    9.473448   7.767593   8.361445   9.175274  10.224063
    23  P    7.434245   4.725246   5.170665   6.717664   8.567332
    24  P    9.007466   7.151344   7.350659   9.172110   9.381843
    25  P    8.021426   8.620628   9.899603  10.285656   7.776245
    26  P    5.565230   6.417114   7.802192   8.547266   5.283692
    27  P    5.949584   4.545778   6.157153   5.926288   7.486264
    28  P    5.858940   6.501275   8.228478   7.988614   6.419187
    29  Sn   9.589845   6.346622   6.437264   7.526790  10.998154
    30  I   11.872327   7.799052   6.832562   9.026890  13.198211
    31  I    9.781773   6.453708   7.029596   6.527384  11.832175
    32  Sn   6.965177   8.943118  10.410448  10.870003   5.710502
    33  I    6.721369  10.162310  12.130625  11.637290   5.211129
    34  I    8.958350  10.847516  11.884428  13.086627   6.923774
                   16         17         18         19         20
    16  I    0.000000
    17  I    4.556222   0.000000
    18  Sn  12.779818  10.977823   0.000000
    19  I   15.179625  12.820863   2.785710   0.000000
    20  I   13.200910  11.981936   2.793915   4.565232   0.000000
    21  P   10.643326   8.357423   2.753327   4.578239   4.741594
    22  P   11.984901  10.684600   2.665898   4.717828   4.638456
    23  P   10.782453   9.231775   5.462048   6.984162   7.752400
    24  P   11.536136   9.438913   3.331849   4.668393   5.932986
    25  P    9.224522   7.916876   3.600779   6.202115   4.356081
    26  P    7.425741   5.553709   5.996735   8.096046   7.518628
    27  P    9.280586   8.725248   6.058664   8.255107   7.632053
    28  P    7.960043   7.343437   5.373815   7.929030   6.408466
    29  Sn  12.961767  11.768886   5.076666   6.280378   7.178749
    30  I   15.383570  13.690226   6.368268   6.346337   8.717745
    31  I   13.437956  13.148139   7.113842   8.598968   8.525268
    32  Sn   7.189083   5.360761   5.951270   8.167807   6.631604
    33  I    5.541821   5.411263   8.058278  10.512083   7.955512
    34  I    8.468924   5.359030   6.924938   8.417966   7.663005
                   21         22         23         24         25
    21  P    0.000000
    22  P    3.449960   0.000000
    23  P    4.445816   3.386919   0.000000
    24  P    2.452423   2.383214   2.475537   0.000000
    25  P    2.396126   3.653638   4.969156   3.893066   0.000000
    26  P    3.639969   5.175456   4.023550   4.154292   3.261868
    27  P    5.113336   3.801868   2.416699   4.036775   4.417918
    28  P    4.021479   4.052802   3.944634   4.275859   2.478254
    29  Sn   5.512281   2.666609   2.739912   3.368221   5.941722
    30  I    7.075914   4.776016   4.633034   4.766947   8.179014
    31  I    7.765209   4.574846   4.702844   5.936753   7.460328
    32  Sn   3.756976   6.108802   6.225194   5.516938   2.728401
    33  I    6.343503   8.059108   8.306238   7.992397   4.578189
    34  I    4.606904   7.836570   7.928605   6.704588   4.783618
                   26         27         28         29         30
    26  P    0.000000
    27  P    3.667202   0.000000
    28  P    2.414136   2.439464   0.000000
    29  Sn   6.306564   3.771441   5.385714   0.000000
    30  I    8.418049   6.367269   7.969090   2.793148   0.000000
    31  I    7.886030   4.432463   6.350094   2.789009   4.570907
    32  Sn   2.615703   5.635916   3.436365   8.011478  10.158261
    33  I    4.682606   7.002967   4.675159   9.944005  12.383791
    34  I    4.561358   7.986228   6.045364   9.785803  11.455091
                   31         32         33         34
    31  I    0.000000
    32  Sn   9.560879   0.000000
    33  I   10.910139   2.793372   0.000000
    34  I   11.763222   2.778653   4.570279   0.000000
 Stoichiometry    I12P16Sn6
 Framework group  C1[X(I12P16Sn6)]
 Deg. of freedom    96
 Full point group                 C1      NOp   1
 Largest Abelian subgroup         C1      NOp   1
 Largest concise Abelian subgroup C1      NOp   1
                         Standard orientation:                         
 ---------------------------------------------------------------------
 Center     Atomic      Atomic             Coordinates (Angstroms)
 Number     Number       Type             X           Y           Z
 ---------------------------------------------------------------------
      1         15           0       -1.458654   -1.158277    1.302035
      2         15           0       -0.619397    1.980830   -0.402468
      3         15           0       -3.510928    2.575027    1.171675
      4         15           0       -1.491256    1.234419    1.691506
      5         50           0       -6.792891    1.105496    0.201827
      6         53           0       -7.789736    2.506974    2.396138
      7         53           0       -8.765809    0.835112   -1.744683
      8         15           0       -2.310377   -1.641166   -0.940656
      9         15           0       -5.089397   -0.844566    0.762979
     10         15           0       -4.476374    2.086364   -0.946252
     11         15           0       -4.263458   -0.316276   -1.426576
     12         50           0       -1.626926    4.327087    0.210449
     13         53           0       -0.591761    5.885577    2.291868
     14         53           0       -2.276298    5.939711   -1.961403
     15         50           0       -4.252949   -3.274486    0.078922
     16         53           0       -5.477208   -4.794020   -1.908256
     17         53           0       -3.456897   -4.930285    2.173279
     18         50           0        6.687929   -1.359421   -0.027635
     19         53           0        8.710052   -0.902364    1.833089
     20         53           0        7.611375   -3.079635   -2.026152
     21         15           0        4.310988   -2.003444    1.203704
     22         15           0        5.140649    0.658654   -0.827829
     23         15           0        2.457862    2.010609    0.736170
     24         15           0        4.262826    0.442358    1.377245
     25         15           0        3.422058   -2.563244   -0.949862
     26         15           0        0.734624   -1.624033    0.642420
     27         15           0        1.443150    1.365320   -1.360111
     28         15           0        1.546059   -1.063669   -1.561126
     29         50           0        4.589646    3.242496   -0.465940
     30         53           0        6.082928    4.846736    1.265591
     31         53           0        4.059231    4.628861   -2.827132
     32         50           0        1.399414   -4.087161    0.065403
     33         53           0        0.023403   -5.468059   -1.935257
     34         53           0        1.838897   -5.747554    2.249633
 ---------------------------------------------------------------------
 Rotational constants (GHZ):      0.0108935      0.0066343      0.0046799
 Standard basis: SDD (6D, 10F)
 There are   468 symmetry adapted cartesian basis functions of A   symmetry.
 There are   468 symmetry adapted basis functions of A   symmetry.
   468 basis functions,   900 primitive gaussians,   468 cartesian basis functions
   174 alpha electrons      174 beta electrons
       nuclear repulsion energy      5689.2067199444 Hartrees.
 NAtoms=   34 NActive=   34 NUniq=   34 SFac= 1.00D+00 NAtFMM=   60 NAOKFM=F Big=F
 Integral buffers will be    131072 words long.
 Raffenetti 2 integral format.
 Two-electron integral symmetry is turned on.
 One-electron integrals computed using PRISM.
   1 Symmetry operations used in ECPInt.
 ECPInt:  NShTT=   29890 NPrTT=  113954 LenC2=   23231 LenP2D=   54201.
 LDataN:  DoStor=T MaxTD1= 5 Len=  102
 Number of processors reduced to   7 by ecpmxn.
 NBasis=   468 RedAO= T EigKep=  9.01D-03  NBF=   468
 NBsUse=   468 1.00D-06 EigRej= -1.00D+00 NBFU=   468
 Defaulting to unpruned grid for atomic number  53.
 Defaulting to unpruned grid for atomic number  53.
 Defaulting to unpruned grid for atomic number  53.
 Defaulting to unpruned grid for atomic number  50.
 Defaulting to unpruned grid for atomic number  50.
 Defaulting to unpruned grid for atomic number  50.
 Initial guess from the checkpoint file:  "\\nas.ads.mwn.de\tuch\ac5\AK_Nilges\Markus\Gaussian\SnI2+P\SnI2_P4\SNI2_P4DIMEROPEN3SATURATED2_dimer.chk"
 B after Tr=     0.000000    0.000000    0.000000
         Rot=    0.999333   -0.004224    0.000540    0.036258 Ang=  -4.18 deg.
 ExpMin= 3.26D-02 ExpMax= 3.06D+04 ExpMxC= 4.68D+03 IAcc=3 IRadAn=         5 AccDes= 0.00D+00
 Harris functional with IExCor= 1009 and IRadAn=       5 diagonalized for initial guess.
 HarFok:  IExCor= 1009 AccDes= 0.00D+00 IRadAn=         5 IDoV= 1 UseB2=F ITyADJ=14
 ICtDFT=  3500011 ScaDFX=  1.000000  1.000000  1.000000  1.000000
 Defaulting to unpruned grid for atomic number  50.
 Defaulting to unpruned grid for atomic number  50.
 Defaulting to unpruned grid for atomic number  50.
 Defaulting to unpruned grid for atomic number  50.
 Defaulting to unpruned grid for atomic number  50.
 Defaulting to unpruned grid for atomic number  50.
 Defaulting to unpruned grid for atomic number  50.
 Defaulting to unpruned grid for atomic number  50.
 FoFCou: FMM=F IPFlag=           0 FMFlag=      100000 FMFlg1=           0
         NFxFlg=           0 DoJE=T BraDBF=F KetDBF=T FulRan=T
         wScrn=  0.000000 ICntrl=     500 IOpCl=  0 I1Cent=   200000004 NGrid=           0
         NMat0=    1 NMatS0=      1 NMatT0=    0 NMatD0=    1 NMtDS0=    0 NMtDT0=    0
 Petite list used in FoFCou.
 Requested convergence on RMS density matrix=1.00D-08 within 128 cycles.
 Requested convergence on MAX density matrix=1.00D-06.
 Requested convergence on             energy=1.00D-06.
 No special actions if energy rises.
 Defaulting to unpruned grid for atomic number  50.
 Defaulting to unpruned grid for atomic number  50.
 Defaulting to unpruned grid for atomic number  50.
 Defaulting to unpruned grid for atomic number  50.
 Defaulting to unpruned grid for atomic number  50.
 Defaulting to unpruned grid for atomic number  50.
 Defaulting to unpruned grid for atomic number  50.
 Defaulting to unpruned grid for atomic number  50.
 SCF Done:  E(RPBE-PBE) =  -5616.79785531     A.U. after   16 cycles
            NFock= 16  Conv=0.75D-08     -V/T= 2.0230
   1 Symmetry operations used in ECPInt.
 ECPInt:  NShTT=   29890 NPrTT=  113954 LenC2=   23231 LenP2D=   54201.
 LDataN:  DoStor=T MaxTD1= 6 Len=  172
 Number of processors reduced to   7 by ecpmxn.
 Calling FoFJK, ICntrl=      2527 FMM=F ISym2X=0 I1Cent= 0 IOpClX= 0 NMat=1 NMatS=1 NMatT=0.
 Defaulting to unpruned grid for atomic number  50.
 Defaulting to unpruned grid for atomic number  50.
 Defaulting to unpruned grid for atomic number  50.
 Defaulting to unpruned grid for atomic number  50.
 Defaulting to unpruned grid for atomic number  50.
 Defaulting to unpruned grid for atomic number  50.
 Defaulting to unpruned grid for atomic number  50.
 Defaulting to unpruned grid for atomic number  50.
 ***** Axes restored to original set *****
 -------------------------------------------------------------------
 Center     Atomic                   Forces (Hartrees/Bohr)
 Number     Number              X              Y              Z
 -------------------------------------------------------------------
      1       15          -0.013532079    0.004221629   -0.004055380
      2       15          -0.014990281    0.001018566   -0.012067283
      3       15           0.003148927   -0.002186390    0.004104037
      4       15           0.005604400   -0.002626255    0.000937702
      5       50           0.000955451    0.002134599    0.000439161
      6       53           0.000017425    0.000118070    0.000020295
      7       53          -0.000449840    0.000015654   -0.000316742
      8       15           0.003511184   -0.003915043   -0.000052400
      9       15           0.000149177    0.000401693    0.001175157
     10       15          -0.001158328   -0.001570121   -0.001949631
     11       15           0.000855675    0.003441989    0.000125700
     12       50          -0.001180252   -0.000140742    0.002273196
     13       53          -0.000119577   -0.000042236   -0.000426041
     14       53          -0.000145091   -0.000427905   -0.000094774
     15       50          -0.000199957   -0.001105736   -0.000329827
     16       53          -0.000284117    0.000237089   -0.000109323
     17       53           0.000229749   -0.000235252    0.000077762
     18       50           0.000023037   -0.000608373   -0.000556544
     19       53           0.000367298   -0.000141302    0.000242316
     20       53          -0.000142193    0.000171655    0.000443070
     21       15          -0.000497436    0.001241953    0.001475068
     22       15          -0.000378079   -0.000994574   -0.001887800
     23       15           0.000718010   -0.000590951   -0.000226276
     24       15           0.000876864    0.000769113    0.000429044
     25       15           0.000906627   -0.000064048   -0.005970875
     26       15           0.008370532    0.002784086    0.008736191
     27       15           0.014488266   -0.002126720    0.006102796
     28       15          -0.010199189    0.000918221    0.001574064
     29       50           0.000236023   -0.000699288    0.001157297
     30       53          -0.000039791   -0.000078067   -0.000166950
     31       53          -0.000135520    0.000044362    0.000137921
     32       50           0.002569851   -0.000581212   -0.001960651
     33       53           0.000226536    0.000347158    0.000669609
     34       53           0.000196698    0.000268376    0.000050110
 -------------------------------------------------------------------
 Cartesian Forces:  Max     0.014990281 RMS     0.003568496

 GradGradGradGradGradGradGradGradGradGradGradGradGradGradGradGradGradGrad
 Berny optimization.
 Using GEDIIS/GDIIS optimizer.
 FormGI is forming the generalized inverse of G from B-inverse, IUseBI=4.
 Internal  Forces:  Max     0.006608001 RMS     0.001554950
 Search for a local minimum.
 Step number   3 out of a maximum of  204
 All quantities printed in internal units (Hartrees-Bohrs-Radians)
 Mixed Optimization -- RFO/linear search
 Update second derivatives using D2CorX and points    2    3
 ITU=  0  1  0
 Use linear search instead of GDIIS.
     Eigenvalues ---   -0.00632  -0.00336  -0.00314  -0.00047   0.00087
     Eigenvalues ---    0.00112   0.00386   0.00392   0.00484   0.00502
     Eigenvalues ---    0.00581   0.00638   0.00704   0.00725   0.00766
     Eigenvalues ---    0.00901   0.01082   0.01163   0.01212   0.01263
     Eigenvalues ---    0.01320   0.01359   0.01424   0.01528   0.01646
     Eigenvalues ---    0.01702   0.01768   0.01895   0.02013   0.02028
     Eigenvalues ---    0.02088   0.02120   0.02225   0.02295   0.02559
     Eigenvalues ---    0.02566   0.02597   0.02738   0.02800   0.02859
     Eigenvalues ---    0.02999   0.03147   0.03182   0.03255   0.03347
     Eigenvalues ---    0.03361   0.03396   0.03420   0.03479   0.03500
     Eigenvalues ---    0.03539   0.03598   0.03898   0.03913   0.03981
     Eigenvalues ---    0.04156   0.04174   0.04289   0.04410   0.04628
     Eigenvalues ---    0.04843   0.04857   0.04877   0.05061   0.05245
     Eigenvalues ---    0.05320   0.05482   0.05586   0.05676   0.05929
     Eigenvalues ---    0.06233   0.06466   0.06639   0.06764   0.06849
     Eigenvalues ---    0.06920   0.06989   0.07082   0.07109   0.07154
     Eigenvalues ---    0.07215   0.07235   0.07248   0.07300   0.07338
     Eigenvalues ---    0.07391   0.07444   0.07497   0.07947   0.07969
     Eigenvalues ---    0.08392   0.08976   0.09853   0.11389   0.11741
     Eigenvalues ---    3.18767
 RFO step:  Lambda=-1.88945535D-02 EMin=-6.31638797D-03
 Quartic linear search produced a step of  0.49874.
 Maximum step size (   0.505) exceeded in Quadratic search.
    -- Step size scaled by   0.860
 Iteration  1 RMS(Cart)=  0.16990737 RMS(Int)=  0.02141584
 Iteration  2 RMS(Cart)=  0.05523578 RMS(Int)=  0.00728188
 Iteration  3 RMS(Cart)=  0.00260926 RMS(Int)=  0.00722030
 Iteration  4 RMS(Cart)=  0.00001447 RMS(Int)=  0.00722030
 Iteration  5 RMS(Cart)=  0.00000026 RMS(Int)=  0.00722030
 Variable       Old X    -DE/DX   Delta X   Delta X   Delta X     New X
                                 (Linear)    (Quad)   (Total)
    R1        4.58146  -0.00165  -0.03108   0.02157  -0.00970   4.57176
    R2        4.62434  -0.00194   0.02531  -0.04833  -0.02402   4.60032
    R3        4.41666   0.00313   0.01118   0.07992   0.08725   4.50391
    R4        4.51245   0.00182  -0.00746   0.03780   0.04455   4.55700
    R5        4.96236  -0.00040  -0.02050  -0.01271  -0.02553   4.93683
    R6        4.45191   0.00264   0.02186   0.00495   0.03116   4.48307
    R7        4.68505  -0.00166   0.00404  -0.02540  -0.02973   4.65532
    R8        4.49441   0.00091  -0.01588   0.03619   0.02117   4.51558
    R9        5.19009  -0.00206   0.01013  -0.04561  -0.04062   5.14947
   R10        5.26852   0.00009   0.00116   0.00593   0.00708   5.27560
   R11        5.26227   0.00052   0.00039   0.00364   0.00403   5.26630
   R12        5.00671   0.00147  -0.00623   0.04812   0.04233   5.04904
   R13        5.22551  -0.00047   0.02138  -0.03518  -0.01311   5.21240
   R14        4.55341   0.00225  -0.03941   0.13405   0.09437   4.64777
   R15        5.16862   0.00011   0.00267   0.00280   0.00674   5.17536
   R16        4.53354   0.00054   0.00125  -0.02816  -0.02888   4.50466
   R17        5.02542   0.00173   0.00007   0.03963   0.03988   5.06530
   R18        4.64762  -0.00178  -0.00760  -0.04992  -0.05804   4.58959
   R19        5.28879  -0.00039   0.00921  -0.00704   0.00217   5.29096
   R20        5.25710  -0.00021  -0.00265  -0.00350  -0.00615   5.25095
   R21        5.26304   0.00023   0.00065   0.01316   0.01381   5.27685
   R22        5.26474   0.00022  -0.00011   0.00829   0.00818   5.27293
   R23        5.26423   0.00046   0.00105   0.00050   0.00155   5.26578
   R24        5.27973  -0.00043   0.00489  -0.01629  -0.01139   5.26834
   R25        5.20303   0.00042   0.01390   0.01409   0.02721   5.23025
   R26        5.03782  -0.00037   0.00431  -0.03123  -0.02744   5.01037
   R27        4.63441  -0.00078  -0.01221   0.00223  -0.00866   4.62575
   R28        4.52802   0.00116  -0.00547  -0.00282  -0.00340   4.52462
   R29        4.50362   0.00052  -0.00844   0.03157   0.02260   4.52622
   R30        5.03916  -0.00005   0.00471  -0.01569  -0.01128   5.02788
   R31        4.67809  -0.00108   0.00229  -0.11270  -0.11036   4.56773
   R32        4.56690   0.00036   0.00700   0.04407   0.04614   4.61304
   R33        5.17768   0.00015   0.00552  -0.00237   0.00386   5.18154
   R34        4.68322   0.00080   0.00235   0.02094   0.02096   4.70418
   R35        5.15593  -0.00099  -0.00251   0.00208   0.00065   5.15658
   R36        4.56206   0.00188   0.01369  -0.01309  -0.01096   4.55110
   R37        4.94296  -0.00001  -0.02680   0.00029  -0.02118   4.92178
   R38        4.60992   0.00092  -0.02077   0.03721   0.01524   4.62516
   R39        5.27829  -0.00014   0.00572  -0.01294  -0.00722   5.27107
   R40        5.27046  -0.00009   0.00180  -0.00513  -0.00333   5.26713
   R41        5.27871  -0.00066   0.00586   0.00357   0.00943   5.28814
   R42        5.25089  -0.00015  -0.00472   0.00146  -0.00326   5.24764
    A1        1.91484   0.00060   0.01039  -0.02449  -0.01423   1.90061
    A2        1.82826  -0.00453  -0.14604  -0.04261  -0.20372   1.62455
    A3        1.59945   0.00106   0.09698  -0.02694   0.08506   1.68450
    A4        1.50527   0.00008   0.02026   0.01967   0.02345   1.52872
    A5        2.20738  -0.00030  -0.00242  -0.06844  -0.11398   2.09340
    A6        2.29726  -0.00317  -0.04490  -0.19844  -0.26485   2.03241
    A7        1.98920  -0.00024   0.03216  -0.02103   0.01193   2.00114
    A8        1.42985   0.00097   0.01121   0.03513   0.03767   1.46752
    A9        1.66882  -0.00164   0.02903  -0.05467  -0.02541   1.64340
   A10        1.73423   0.00052   0.05548  -0.03256   0.01086   1.74510
   A11        2.10707  -0.00064  -0.06308   0.05207  -0.01386   2.09321
   A12        1.51531  -0.00044  -0.01516  -0.04880  -0.05306   1.46226
   A13        1.92373  -0.00005   0.00110  -0.00159  -0.00135   1.92238
   A14        2.01882   0.00035   0.00403   0.00603   0.00997   2.02879
   A15        2.03532   0.00037  -0.00178   0.01561   0.01417   2.04949
   A16        2.13190  -0.00019   0.00730  -0.03847  -0.03058   2.10132
   A17        1.91532   0.00010  -0.01315   0.02982   0.01712   1.93244
   A18        1.38003  -0.00067  -0.00058  -0.00313  -0.00533   1.37470
   A19        1.93739  -0.00161   0.01345  -0.05362  -0.04338   1.89400
   A20        1.59420  -0.00133   0.00506  -0.04016  -0.03638   1.55782
   A21        1.39778  -0.00003   0.00157   0.00085   0.00189   1.39966
   A22        1.43637   0.00040  -0.00159   0.00308   0.00221   1.43857
   A23        2.53270   0.00043   0.01394  -0.01130   0.00417   2.53687
   A24        1.42847  -0.00007  -0.00454   0.02026   0.01586   1.44433
   A25        1.61403  -0.00081   0.01084  -0.03197  -0.02155   1.59248
   A26        1.91718  -0.00034   0.00899  -0.01658  -0.00794   1.90924
   A27        1.37666   0.00110  -0.00518   0.02124   0.01668   1.39335
   A28        1.54472   0.00012  -0.00650  -0.02497  -0.03143   1.51329
   A29        2.17480   0.00044  -0.03949   0.05242   0.01072   2.18552
   A30        1.57787  -0.00036   0.00383   0.01540   0.01832   1.59619
   A31        1.34375   0.00004  -0.01177  -0.02981  -0.03247   1.31128
   A32        2.12848   0.00006   0.00565  -0.01251  -0.00658   2.12190
   A33        2.01006  -0.00051   0.00122  -0.00022  -0.00320   2.00685
   A34        1.92695  -0.00100  -0.00973  -0.00461  -0.01277   1.91419
   A35        2.07476   0.00126   0.01137   0.04382   0.04772   2.12249
   A36        1.92213   0.00021   0.00079   0.00194   0.00378   1.92591
   A37        1.34245   0.00031  -0.01255  -0.00826  -0.02132   1.32112
   A38        1.95200   0.00016  -0.00150   0.05082   0.04938   2.00138
   A39        2.01774  -0.00051  -0.00726  -0.01276  -0.01985   1.99789
   A40        2.14576  -0.00019   0.01225  -0.01853  -0.00541   2.14034
   A41        2.02591  -0.00019   0.00568  -0.01283  -0.00836   2.01754
   A42        1.91528   0.00033  -0.00165   0.00495   0.00287   1.91815
   A43        1.91653  -0.00011  -0.00112   0.00553   0.00368   1.92021
   A44        1.94584   0.00028  -0.00322  -0.00588  -0.00740   1.93844
   A45        2.09162   0.00042  -0.00607   0.03159   0.02602   2.11764
   A46        2.05017  -0.00011   0.00318  -0.02248  -0.01977   2.03040
   A47        2.02997   0.00015   0.00760  -0.00974  -0.00207   2.02790
   A48        1.37989  -0.00076  -0.00030  -0.00549  -0.00804   1.37185
   A49        1.38506   0.00056  -0.00257  -0.00699  -0.00831   1.37674
   A50        1.54376  -0.00032  -0.01217   0.04945   0.03501   1.57877
   A51        1.86430   0.00004  -0.00909   0.04715   0.03962   1.90392
   A52        1.43776   0.00053  -0.00144  -0.00350  -0.00339   1.43437
   A53        2.51956  -0.00048   0.00951  -0.02206  -0.01064   2.50892
   A54        1.45681  -0.00095   0.00479  -0.03138  -0.02722   1.42960
   A55        1.94080   0.00002   0.01559  -0.00782  -0.00220   1.93860
   A56        1.40114  -0.00067   0.00266  -0.00902  -0.00770   1.39343
   A57        1.63701   0.00014   0.01874  -0.04907  -0.02795   1.60906
   A58        1.58860  -0.00085   0.00784  -0.01741  -0.01263   1.57598
   A59        2.24950  -0.00066  -0.01459  -0.05587  -0.07325   2.17625
   A60        1.54225   0.00050  -0.00737  -0.00221  -0.00855   1.53370
   A61        1.94029   0.00063   0.01577   0.04470   0.06082   2.00111
   A62        1.64193   0.00058   0.02123   0.02075   0.03680   1.67873
   A63        1.43899  -0.00161   0.01422  -0.01262  -0.00547   1.43352
   A64        2.12559  -0.00142  -0.03608  -0.03643  -0.08990   2.03569
   A65        2.08107  -0.00062  -0.12057   0.11673  -0.00678   2.07429
   A66        1.50254  -0.00212   0.01794  -0.00688   0.00446   1.50700
   A67        1.51601   0.00581   0.06933   0.15296   0.23756   1.75357
   A68        1.90771  -0.00506  -0.11895  -0.13269  -0.26268   1.64503
   A69        1.89614   0.00117   0.00214   0.03532   0.04781   1.94394
   A70        1.45941   0.00253  -0.03398   0.06764   0.04044   1.49985
   A71        2.23205  -0.00302  -0.02051  -0.13715  -0.16255   2.06950
   A72        1.71300   0.00036   0.04872   0.01664   0.05727   1.77027
   A73        1.35375   0.00029  -0.00878  -0.01374  -0.02148   1.33227
   A74        2.12961   0.00024   0.00666   0.00768   0.01660   2.14621
   A75        1.98893  -0.00035  -0.00623   0.02857   0.01904   2.00797
   A76        1.98473   0.00021   0.00959  -0.00541   0.00275   1.98748
   A77        2.03416  -0.00046  -0.00216  -0.01786  -0.01889   2.01528
   A78        1.91878   0.00007  -0.00035  -0.00458  -0.00523   1.91356
   A79        1.31247   0.00279  -0.02178   0.05932   0.03973   1.35220
   A80        1.95495  -0.00202   0.00019  -0.05258  -0.05308   1.90187
   A81        2.10483   0.00094   0.02016   0.01420   0.03281   2.13764
   A82        2.09245  -0.00156  -0.00547  -0.02567  -0.03237   2.06008
   A83        2.01472  -0.00052   0.00194   0.00891   0.01016   2.02488
   A84        1.92358   0.00070   0.00123   0.00550   0.00721   1.93080
    D1       -0.76542   0.00299   0.01759   0.12572   0.14576  -0.61966
    D2        0.83802   0.00267   0.02942   0.05830   0.08758   0.92559
    D3        0.93152   0.00257   0.07986   0.07148   0.15858   1.09010
    D4        2.53496   0.00225   0.09169   0.00406   0.10040   2.63536
    D5       -0.75164  -0.00167  -0.06184  -0.02333  -0.08738  -0.83902
    D6       -2.14605  -0.00120  -0.06474  -0.01114  -0.07875  -2.22480
    D7       -2.60713   0.00269   0.05910   0.03588   0.10092  -2.50621
    D8        2.28165   0.00317   0.05620   0.04807   0.10954   2.39119
    D9       -1.30986  -0.00393  -0.12350   0.02052  -0.06666  -1.37652
   D10       -3.13842   0.00057   0.01022  -0.03490  -0.00501   3.13976
   D11        0.62544  -0.00358  -0.08073  -0.01848  -0.09212   0.53332
   D12       -1.20313   0.00092   0.05299  -0.07390  -0.03046  -1.23359
   D13        2.82331  -0.00133  -0.06535   0.05481  -0.00970   2.81361
   D14        0.71794  -0.00063  -0.00160   0.01083   0.01226   0.73020
   D15       -0.99555  -0.00619  -0.11263  -0.27434  -0.39090  -1.38645
   D16       -3.10092  -0.00550  -0.04889  -0.31832  -0.36894   2.81332
   D17       -0.65420   0.00055   0.00073  -0.01530  -0.01484  -0.66903
   D18        1.19796  -0.00060  -0.01772  -0.03734  -0.04796   1.15000
   D19       -2.67954  -0.00087  -0.00693  -0.05150  -0.05475  -2.73429
   D20       -3.05603   0.00370   0.02096   0.24352   0.24928  -2.80675
   D21       -1.20387   0.00255   0.00251   0.22147   0.21615  -0.98772
   D22        1.20181   0.00228   0.01330   0.20731   0.20937   1.41118
   D23       -0.91230   0.00149  -0.01462   0.22782   0.21084  -0.70147
   D24        0.98419   0.00447   0.01870   0.31101   0.28088   1.26507
   D25        1.23840  -0.00345  -0.04737  -0.12984  -0.13459   1.10381
   D26        3.13489  -0.00047  -0.01404  -0.04665  -0.06455   3.07034
   D27       -0.79870  -0.00123  -0.01717   0.01039  -0.00516  -0.80386
   D28        0.92930  -0.00091   0.03797  -0.05447  -0.02337   0.90594
   D29       -2.41460   0.00012  -0.04860   0.05262   0.00726  -2.40733
   D30       -0.68659   0.00044   0.00654  -0.01224  -0.01094  -0.69753
   D31        2.00740   0.00106   0.01939  -0.05400  -0.03404   1.97336
   D32        0.62744   0.00017   0.02138  -0.06553  -0.04435   0.58309
   D33       -2.81597   0.00139   0.04361  -0.04041  -0.00349  -2.81946
   D34        2.08725   0.00051   0.04561  -0.05195  -0.01380   2.07345
   D35        0.63193  -0.00007  -0.00254   0.02200   0.02393   0.65586
   D36       -1.45507  -0.00020  -0.00520   0.04396   0.03899  -1.41608
   D37        2.58286  -0.00066  -0.00714   0.00555   0.00108   2.58394
   D38       -1.34864  -0.00005  -0.03124   0.03554   0.00797  -1.34066
   D39        2.84755  -0.00018  -0.03391   0.05750   0.02303   2.87058
   D40        0.60229  -0.00065  -0.03585   0.01909  -0.01487   0.58741
   D41       -2.65330   0.00033   0.00196   0.00918   0.01097  -2.64233
   D42        2.51939   0.00017   0.02424  -0.04520  -0.02002   2.49938
   D43        1.20342   0.00017  -0.01610   0.05907   0.04197   1.24539
   D44        0.09293   0.00000   0.00618   0.00469   0.01099   0.10392
   D45       -0.65629   0.00045  -0.00024   0.02515   0.02444  -0.63185
   D46       -1.76679   0.00028   0.02204  -0.02923  -0.00655  -1.77333
   D47        0.70825   0.00012  -0.00078  -0.00735  -0.00809   0.70015
   D48        2.62364  -0.00010   0.00647  -0.01859  -0.01267   2.61097
   D49        2.91081   0.00044  -0.01271   0.02947   0.01764   2.92845
   D50       -1.45699   0.00022  -0.00545   0.01823   0.01307  -1.44393
   D51       -1.27048   0.00004  -0.00501  -0.01274  -0.01691  -1.28739
   D52        0.64491  -0.00018   0.00224  -0.02399  -0.02149   0.62343
   D53       -0.77945   0.00107   0.01037   0.04125   0.05213  -0.72732
   D54        0.78195   0.00071   0.01137   0.04103   0.05202   0.83396
   D55        0.74968  -0.00008   0.01384   0.00812   0.02195   0.77164
   D56        2.31108  -0.00045   0.01484   0.00790   0.02185   2.33293
   D57        1.25624  -0.00109  -0.00166  -0.04401  -0.04796   1.20828
   D58       -2.92291  -0.00120   0.00733  -0.06838  -0.06304  -2.98595
   D59       -0.71415  -0.00103  -0.00273  -0.02692  -0.03148  -0.74563
   D60       -0.68269   0.00031  -0.01434   0.00334  -0.01040  -0.69309
   D61        1.42134   0.00020  -0.00535  -0.02103  -0.02548   1.39586
   D62       -2.65308   0.00036  -0.01541   0.02043   0.00608  -2.64700
   D63        2.91393   0.00007  -0.03415   0.02570  -0.01044   2.90348
   D64        0.73910  -0.00038   0.00537  -0.02657  -0.02075   0.71836
   D65       -0.77178   0.00039  -0.01574   0.00134  -0.01447  -0.78625
   D66       -2.94661  -0.00006   0.02378  -0.05092  -0.02477  -2.97137
   D67        1.79499   0.00030  -0.01330   0.07303   0.05879   1.85378
   D68       -0.08526  -0.00008  -0.00382   0.01676   0.01258  -0.07268
   D69       -2.52730  -0.00013  -0.02696   0.05587   0.02823  -2.49906
   D70        0.68227   0.00000   0.00817   0.02339   0.03166   0.71394
   D71       -1.19798  -0.00038   0.01765  -0.03288  -0.01455  -1.21253
   D72        2.64317  -0.00043  -0.00549   0.00623   0.00111   2.64427
   D73       -0.70734  -0.00013   0.01157   0.01110   0.02288  -0.68446
   D74        0.83665  -0.00024   0.00684  -0.00920  -0.00279   0.83386
   D75       -2.25400   0.00027   0.00355   0.03454   0.03852  -2.21548
   D76       -0.71001   0.00017  -0.00118   0.01424   0.01286  -0.69715
   D77        1.42927  -0.00024  -0.00348   0.00774   0.00279   1.43206
   D78       -2.97888  -0.00018  -0.01013   0.04634   0.03665  -2.94223
   D79       -2.62059  -0.00023  -0.00532  -0.01029  -0.01627  -2.63686
   D80       -0.74556  -0.00017  -0.01197   0.02831   0.01759  -0.72796
   D81       -0.62921  -0.00043   0.00314  -0.02438  -0.02253  -0.65174
   D82        1.24582  -0.00037  -0.00351   0.01422   0.01134   1.25716
   D83       -1.25164   0.00035  -0.00018   0.02970   0.03040  -1.22123
   D84       -0.07451  -0.00023  -0.00035  -0.01824  -0.01761  -0.09212
   D85        2.65771  -0.00021  -0.00052  -0.00817  -0.00872   2.64900
   D86       -2.44835  -0.00079  -0.00068  -0.05611  -0.05673  -2.50507
   D87        0.64410   0.00025  -0.00404   0.01962   0.01698   0.66109
   D88        1.82123  -0.00032  -0.00420  -0.02833  -0.03103   1.79020
   D89        0.70292   0.00020  -0.00131   0.01603   0.01552   0.71845
   D90        2.25141   0.00015  -0.00428  -0.00084  -0.00369   2.24771
   D91       -0.78225   0.00038   0.01063  -0.02437  -0.01067  -0.79291
   D92        0.76624   0.00033   0.00765  -0.04123  -0.02988   0.73635
   D93       -2.02791  -0.00258  -0.02622   0.00737  -0.02149  -2.04940
   D94        2.79843  -0.00109  -0.04915   0.01176  -0.03353   2.76489
   D95       -0.65966  -0.00209  -0.03212   0.01134  -0.02163  -0.68129
   D96       -2.11651  -0.00061  -0.05505   0.01574  -0.03367  -2.15019
   D97       -0.72351  -0.00038   0.00000  -0.02383  -0.02497  -0.74848
   D98       -2.97281   0.00027   0.01471   0.03168   0.04783  -2.92498
   D99        2.99047  -0.00003  -0.00896  -0.01452  -0.02700   2.96347
   D100       0.74117   0.00062   0.00575   0.04099   0.04580   0.78697
   D101      -1.84584  -0.00014  -0.00392   0.02050   0.01812  -1.82772
   D102       0.08026   0.00028   0.00226   0.00606   0.00841   0.08867
   D103       2.45190   0.00023   0.00178   0.04669   0.04857   2.50047
   D104      -0.67437  -0.00029  -0.00590  -0.01928  -0.02282  -0.69719
   D105       1.25173   0.00013   0.00028  -0.03372  -0.03254   1.21920
   D106      -2.65981   0.00009  -0.00020   0.00691   0.00762  -2.65219
   D107      -0.71823   0.00000   0.00849  -0.06833  -0.05299  -0.77122
   D108       0.85243  -0.00068   0.01293  -0.09088  -0.07223   0.78020
   D109      -2.29458   0.00011  -0.00998  -0.01288  -0.02001  -2.31459
   D110      -0.72393  -0.00057  -0.00553  -0.03543  -0.03925  -0.76317
   D111       2.45230  -0.00185  -0.11092   0.10376  -0.00074   2.45156
   D112       0.54425   0.00146  -0.00688   0.19016   0.18256   0.72680
   D113      -2.41651  -0.00252  -0.10142   0.07528  -0.01969  -2.43619
   D114       1.95862   0.00079   0.00262   0.16168   0.16361   2.12223
   D115       0.65092   0.00054   0.00395   0.04050   0.04350   0.69442
   D116      -1.43901   0.00017  -0.00003   0.03731   0.03346  -1.40555
   D117       2.58425   0.00031  -0.00698   0.06710   0.05654   2.64079
   D118      -1.28422   0.00055  -0.00870   0.04073   0.04096  -1.24326
   D119       2.90904   0.00018  -0.01267   0.03754   0.03092   2.93996
   D120       0.64911   0.00032  -0.01962   0.06733   0.05400   0.70311
   D121      -0.86473  -0.00075  -0.01681  -0.07198  -0.07984  -0.94457
   D122       0.79987   0.00177   0.01914   0.00664   0.01497   0.81484
   D123       0.73160  -0.00082   0.00897  -0.05991  -0.04911   0.68250
   D124       2.39621   0.00170   0.04492   0.01871   0.04571   2.44191
   D125       1.24810   0.00131  -0.00378   0.10612   0.10518   1.35329
   D126      -2.99850   0.00070  -0.01689   0.10216   0.08694  -2.91157
   D127      -0.69079   0.00048   0.00585   0.06499   0.07130  -0.61948
   D128      -0.68644   0.00078  -0.01678   0.06372   0.04800  -0.63844
   D129       1.35013   0.00017  -0.02989   0.05976   0.02975   1.37989
   D130      -2.62534  -0.00005  -0.00715   0.02258   0.01412  -2.61121
   D131      -2.89845   0.00379   0.14497  -0.06112   0.07840  -2.82006
   D132       1.16012   0.00661   0.16874   0.07161   0.23745   1.39757
   D133      -0.76483   0.00112  -0.01456   0.06486   0.04940  -0.71543
   D134      -2.98945   0.00395   0.00921   0.19759   0.20846  -2.78099
   D135       2.87640  -0.00428  -0.07747  -0.07295  -0.14969   2.72671
   D136       1.00590  -0.00354  -0.06642  -0.04546  -0.11193   0.89397
   D137      -1.36100  -0.00210  -0.06412  -0.03402  -0.09685  -1.45785
   D138       0.70297  -0.00107   0.01578  -0.06069  -0.04509   0.65788
   D139      -1.16753  -0.00033   0.02683  -0.03320  -0.00733  -1.17486
   D140       2.74875   0.00112   0.02913  -0.02176   0.00775   2.75650
   D141      -2.33901  -0.00659  -0.03111  -0.26181  -0.27254  -2.61155
   D142      -0.79908  -0.00345  -0.03703  -0.17920  -0.21391  -1.01299
   D143      -0.71126  -0.00146   0.01037  -0.12516  -0.10271  -0.81397
   D144       0.82866   0.00168   0.00444  -0.04254  -0.04407   0.78459
         Item               Value     Threshold  Converged?
 Maximum Force            0.006608     0.000450     NO 
 RMS     Force            0.001555     0.000300     NO 
 Maximum Displacement     0.868666     0.001800     NO 
 RMS     Displacement     0.198387     0.001200     NO 
 Predicted change in Energy=-2.694105D-02
 GradGradGradGradGradGradGradGradGradGradGradGradGradGradGradGradGradGrad

                          Input orientation:                          
 ---------------------------------------------------------------------
 Center     Atomic      Atomic             Coordinates (Angstroms)
 Number     Number       Type             X           Y           Z
 ---------------------------------------------------------------------
      1         15           0       -0.199499   -2.361523    0.960803
      2         15           0        2.111279   -0.228106   -0.988635
      3         15           0        0.419893    1.819519    0.893735
      4         15           0        1.270502   -0.463386    1.259223
      5         50           0       -3.153143    2.565593    0.363964
      6         53           0       -2.910581    4.133774    2.660858
      7         53           0       -5.182588    3.559597   -1.266867
      8         15           0       -1.225055   -2.225714   -1.242836
      9         15           0       -2.852847   -0.068612    0.694869
     10         15           0       -0.864236    2.097230   -1.102213
     11         15           0       -2.093180    0.053331   -1.561315
     12         50           0        2.811121    2.207560   -0.354051
     13         53           0        4.798359    2.712311    1.552592
     14         53           0        3.067084    3.952314   -2.501468
     15         50           0       -3.687118   -2.496960   -0.074478
     16         53           0       -5.794430   -2.866584   -1.868926
     17         53           0       -3.804862   -4.425088    1.939052
     18         50           0        6.978961   -6.625016   -1.267589
     19         53           0        9.149205   -7.511898    0.238475
     20         53           0        6.501792   -8.380854   -3.379852
     21         15           0        4.814676   -6.039761    0.355268
     22         15           0        6.618969   -4.049238   -1.782919
     23         15           0        5.255910   -1.755194    0.224429
     24         15           0        6.128046   -3.984316    0.560503
     25         15           0        3.394986   -5.873233   -1.565554
     26         15           0        1.587404   -3.810764    0.338616
     27         15           0        3.840193   -1.656762   -1.761801
     28         15           0        2.391979   -3.623205   -1.923588
     29         50           0        7.548072   -1.608757   -1.273186
     30         53           0        9.851227   -1.144779    0.230328
     31         53           0        7.462397    0.159949   -3.425645
     32         50           0        1.049927   -6.293761   -0.235179
     33         53           0       -0.974172   -6.804537   -2.098766
     34         53           0        0.851149   -8.027574    1.924848
 ---------------------------------------------------------------------
                    Distance matrix (angstroms):
                    1          2          3          4          5
     1  P    0.000000
     2  P    3.700199   0.000000
     3  P    4.227204   3.255284   0.000000
     4  P    2.419273   2.411458   2.463487   0.000000
     5  Sn   5.775526   6.111336   3.688343   5.435516   0.000000
     6  I    7.240790   7.587086   4.423862   6.370236   2.791728
     7  I    8.053158   8.223418   6.251709   8.012983   2.786808
     8  P    2.434386   3.896946   4.861553   3.948912   5.408878
     9  P    3.516876   5.244252   3.783571   4.180472   2.671837
    10  P    4.957660   3.778066   2.389543   4.085369   2.758285
    11  P    3.972232   4.252604   3.932203   4.420043   3.337916
    12  Sn   5.627539   2.612460   2.724980   3.479959   6.017988
    13  I    7.146509   4.724858   4.516873   4.755722   8.041191
    14  I    7.907113   4.547323   4.804565   6.071978   6.987484
    15  Sn   3.640554   6.293234   6.036303   5.521972   5.109482
    16  I    6.290127   8.380734   8.258914   8.091597   6.439778
    17  I    4.267776   7.822195   7.611593   6.474301   7.195502
    18  Sn   8.641377   8.043171  10.908843   8.771373  13.776386
    19  I   10.697962  10.202540  12.794749  10.620613  15.903438
    20  I    9.999046   9.563567  12.621436  10.562846  15.068465
    21  P    6.248044   6.549028   9.020662   6.668903  11.727674
    22  P    7.541080   5.962482   8.946246   7.121732  11.994135
    23  P    5.538174   3.700300   6.050917   4.315443   9.455202
    24  P    6.544580   5.713437   8.147304   6.039942  11.361357
    25  P    5.624491   5.817920   8.606840   6.462139  10.854253
    26  P    2.383367   3.856355   5.776791   3.486099   7.945524
    27  P    4.922233   2.372338   5.552914   4.141744   8.441203
    28  P    4.077660   3.532652   6.438142   4.623035   8.618730
    29  Sn   8.098285   5.616572   8.201193   6.865337  11.602649
    30  I   10.150427   7.888787   9.908443   8.669012  13.523992
    31  I    9.181688   5.892713   8.426629   7.789486  11.525535
    32  Sn   4.295804   6.203736   8.215637   6.022887   9.824100
    33  I    5.449904   7.348594   9.234328   7.518301   9.930372
    34  I    5.842720   8.420690   9.910319   7.604990  11.431794
                    6          7          8          9         10
     6  I    0.000000
     7  I    4.573698   0.000000
     8  P    7.650027   7.009456   0.000000
     9  P    4.639880   4.737088   3.325282   0.000000
    10  P    4.742967   4.562214   4.340256   3.446005   0.000000
    11  P    5.928314   4.682419   2.459495   2.383764   2.428704
    12  Sn   6.748174   8.158469   6.060906   6.193685   3.752355
    13  I    7.916854  10.406083   8.275266   8.185975   6.284210
    14  I    7.900318   8.350782   7.627231   7.837730   4.566676
    15  Sn   7.214686   6.351386   2.738684   2.680443   5.489216
    16  I    8.822729   6.483258   4.656381   4.801521   7.038048
    17  I    8.635673   8.713853   4.649415   4.629601   7.774137
    18  Sn  15.132326  15.862838   9.309154  11.979238  11.731184
    19  I   16.938951  18.172626  11.737261  14.130112  13.942804
    20  I   16.783887  16.839353  10.107262  13.160775  13.009084
    21  P   12.980607  13.954365   7.319784   9.724241  10.029203
    22  P   13.323706  14.051243   8.071285  10.568827   9.707769
    23  P   10.358943  11.808184   6.661619   8.295650   7.352369
    24  P   12.329301  13.717885   7.772568   9.798329   9.414980
    25  P   12.560370  12.753128   5.895194   8.822616   9.048974
    26  P    9.420210  10.135709   3.594899   5.817770   6.556746
    27  P    9.932933  10.433884   5.123453   7.304399   6.054681
    28  P   10.454904  10.459350   3.936920   6.855629   6.633323
    29  Sn  12.563311  13.739783   8.794846  10.696935   9.194047
    30  I   14.022637  15.823664  11.225982  12.758034  11.274193
    31  I   12.666313  13.270779   9.269728  11.110137   8.859131
    32  Sn  11.524155  11.704584   4.768640   7.406019   8.650116
    33  I   12.085129  11.216866   4.664887   7.530372   8.958050
    34  I   12.751106  13.448255   6.928667   8.864396  10.705948
                   11         12         13         14         15
    11  P    0.000000
    12  Sn   5.490934   0.000000
    13  I    8.016227   2.799853   0.000000
    14  I    6.535616   2.778684   4.579337   0.000000
    15  Sn   3.354893   8.027315  10.088963   9.648973   0.000000
    16  I    4.724382  10.104320  12.451427  11.199282   2.792388
    17  I    5.936216   9.644769  11.185134  11.709942   2.790312
    18  Sn  11.268999   9.809172   9.994704  11.344829  11.499113
    19  I   13.669789  11.618531  11.188887  13.263772  13.784728
    20  I   12.178509  11.614260  12.259240  12.832607  12.221276
    21  P    9.408376   8.516788   8.833607  10.538339   9.220446
    22  P    9.632326   7.462499   7.756209   8.783907  10.561428
    23  P    7.776166   4.692020   4.683158   6.693065   8.978714
    24  P    9.401769   7.083625   6.899067   9.040756   9.947506
    25  P    8.077384   8.191938   9.241420   9.875466   7.986158
    26  P    5.664597   6.180412   7.371192   8.397673   5.451359
    27  P    6.178149   4.239544   5.567053   5.710214   7.759730
    28  P    5.810750   6.052847   7.616643   7.627464   6.453143
    29  Sn   9.787711   6.152056   5.849578   7.246616  11.333812
    30  I   12.137310   7.819384   6.492842   8.914464  13.609118
    31  I    9.736331   5.938162   6.196328   5.878342  11.941573
    32  Sn   7.205785   8.682649   9.917469  10.685834   6.072983
    33  I    6.969317   9.929268  11.714304  11.497990   5.478416
    34  I    9.280271  10.667373  11.448327  12.962268   7.428383
                   16         17         18         19         20
    16  I    0.000000
    17  I    4.570340   0.000000
    18  Sn  13.328425  11.463555   0.000000
    19  I   15.790259  13.424910   2.786529   0.000000
    20  I   13.560499  12.254222   2.787886   4.566855   0.000000
    21  P   11.294654   8.911340   2.767728   4.579189   4.719978
    22  P   12.469905  11.074772   2.651376   4.741112   4.618097
    23  P   11.301651   9.600305   5.376820   6.949647   7.644765
    24  P   12.218710  10.037796   3.322540   4.655634   5.915709
    25  P    9.673537   8.137395   3.674077   6.249062   4.385440
    26  P    7.762486   5.658209   6.290373   8.419575   7.672284
    27  P    9.710875   8.933466   5.897428   8.152872   7.410507
    28  P    8.221481   7.346009   5.521015   8.090522   6.453409
    29  Sn  13.414894  12.130099   5.048442   6.300462   7.168963
    30  I   15.879485  14.148107   6.366056   6.405709   8.752879
    31  I   13.686735  13.294873   7.136292   8.667660   8.594776
    32  Sn   7.826870   5.638103   6.027358   8.204054   6.630819
    33  I    6.228578   5.475268   7.998463  10.413732   7.746999
    34  I    9.229965   5.886982   7.050455   8.483367   7.758506
                   21         22         23         24         25
    21  P    0.000000
    22  P    3.433584   0.000000
    23  P    4.309214   3.339163   0.000000
    24  P    2.447839   2.395171   2.417138   0.000000
    25  P    2.394328   3.710562   4.860588   3.944330   0.000000
    26  P    3.922243   5.465750   4.206702   4.549372   3.338711
    27  P    4.964099   3.666876   2.441117   4.005605   4.244449
    28  P    4.111251   4.250733   4.038012   4.501034   2.489344
    29  Sn   5.455008   2.660640   2.741952   3.319965   5.959812
    30  I    7.024479   4.789210   4.635686   4.694045   8.201617
    31  I    7.729304   4.596430   4.675403   5.902948   7.510196
    32  Sn   3.819224   6.200614   6.204847   5.635063   2.728744
    33  I    6.333871   8.083762   8.349073   8.091159   4.499020
    34  I    4.703672   7.927323   7.850867   6.786385   4.826511
                   26         27         28         29         30
    26  P    0.000000
    27  P    3.758528   0.000000
    28  P    2.408337   2.447529   0.000000
    29  Sn   6.555631   3.740243   5.573717   0.000000
    30  I    8.683891   6.353206   8.149990   2.789328   0.000000
    31  I    8.028185   4.380545   6.502120   2.787246   4.557956
    32  Sn   2.604496   5.622982   3.432739   8.077909  10.207428
    33  I    4.633053   7.056291   4.634925  10.015306  12.435706
    34  I    4.565052   7.944370   6.048395   9.812106  11.456251
                   31         32         33         34
    31  I    0.000000
    32  Sn   9.641017   0.000000
    33  I   11.019998   2.798361   0.000000
    34  I   11.805588   2.776930   4.584440   0.000000
 Stoichiometry    I12P16Sn6
 Framework group  C1[X(I12P16Sn6)]
 Deg. of freedom    96
 Full point group                 C1      NOp   1
 Largest Abelian subgroup         C1      NOp   1
 Largest concise Abelian subgroup C1      NOp   1
                         Standard orientation:                         
 ---------------------------------------------------------------------
 Center     Atomic      Atomic             Coordinates (Angstroms)
 Number     Number       Type             X           Y           Z
 ---------------------------------------------------------------------
      1         15           0       -1.804675   -1.350629    1.253207
      2         15           0       -0.679828    1.683888   -0.540643
      3         15           0       -3.319434    2.594026    1.132976
      4         15           0       -1.492044    1.018545    1.630245
      5         50           0       -6.733795    1.495447    0.273242
      6         53           0       -7.499489    2.931740    2.541396
      7         53           0       -8.835451    1.395341   -1.554138
      8         15           0       -2.563760   -1.691469   -1.034555
      9         15           0       -5.207075   -0.655910    0.696919
     10         15           0       -4.390735    2.245071   -0.974264
     11         15           0       -4.408600   -0.128946   -1.486445
     12         50           0       -1.328541    4.134724    0.089851
     13         53           0       -0.025366    5.512545    2.149590
     14         53           0       -1.774409    5.823657   -2.071119
     15         50           0       -4.666403   -3.163748   -0.079739
     16         53           0       -6.150023   -4.485420   -2.041749
     17         53           0       -3.998707   -4.941432    1.964734
     18         50           0        6.707935   -1.480818   -0.227307
     19         53           0        8.889914   -1.215592    1.485401
     20         53           0        7.346369   -3.199735   -2.327316
     21         15           0        4.401361   -2.070633    1.184130
     22         15           0        5.174659    0.594144   -0.838362
     23         15           0        2.687043    1.877738    0.982124
     24         15           0        4.509231    0.360267    1.450601
     25         15           0        3.260685   -2.584632   -0.857308
     26         15           0        0.511208   -1.719228    0.827461
     27         15           0        1.589128    1.307796   -1.122347
     28         15           0        1.316826   -1.112934   -1.359655
     29         50           0        4.733226    3.164618   -0.312240
     30         53           0        6.365893    4.670849    1.374774
     31         53           0        3.980150    4.706327   -2.508772
     32         50           0        1.318418   -4.132591    0.272942
     33         53           0       -0.017542   -5.534694   -1.746995
     34         53           0        1.807306   -5.784115    2.451196
 ---------------------------------------------------------------------
 Rotational constants (GHZ):      0.0110719      0.0065122      0.0046339
 Standard basis: SDD (6D, 10F)
 There are   468 symmetry adapted cartesian basis functions of A   symmetry.
 There are   468 symmetry adapted basis functions of A   symmetry.
   468 basis functions,   900 primitive gaussians,   468 cartesian basis functions
   174 alpha electrons      174 beta electrons
       nuclear repulsion energy      5674.7936170746 Hartrees.
 NAtoms=   34 NActive=   34 NUniq=   34 SFac= 1.00D+00 NAtFMM=   60 NAOKFM=F Big=F
 Integral buffers will be    131072 words long.
 Raffenetti 2 integral format.
 Two-electron integral symmetry is turned on.
 One-electron integrals computed using PRISM.
   1 Symmetry operations used in ECPInt.
 ECPInt:  NShTT=   29890 NPrTT=  113954 LenC2=   23184 LenP2D=   54076.
 LDataN:  DoStor=T MaxTD1= 5 Len=  102
 Number of processors reduced to   7 by ecpmxn.
 NBasis=   468 RedAO= T EigKep=  8.83D-03  NBF=   468
 NBsUse=   468 1.00D-06 EigRej= -1.00D+00 NBFU=   468
 Defaulting to unpruned grid for atomic number  53.
 Defaulting to unpruned grid for atomic number  53.
 Defaulting to unpruned grid for atomic number  53.
 Defaulting to unpruned grid for atomic number  50.
 Defaulting to unpruned grid for atomic number  50.
 Defaulting to unpruned grid for atomic number  50.
 Initial guess from the checkpoint file:  "\\nas.ads.mwn.de\tuch\ac5\AK_Nilges\Markus\Gaussian\SnI2+P\SnI2_P4\SNI2_P4DIMEROPEN3SATURATED2_dimer.chk"
 B after Tr=     0.000000    0.000000    0.000000
         Rot=    0.999737   -0.005223   -0.004851    0.021779 Ang=  -2.63 deg.
 ExpMin= 3.26D-02 ExpMax= 3.06D+04 ExpMxC= 4.68D+03 IAcc=3 IRadAn=         5 AccDes= 0.00D+00
 Harris functional with IExCor= 1009 and IRadAn=       5 diagonalized for initial guess.
 HarFok:  IExCor= 1009 AccDes= 0.00D+00 IRadAn=         5 IDoV= 1 UseB2=F ITyADJ=14
 ICtDFT=  3500011 ScaDFX=  1.000000  1.000000  1.000000  1.000000
 Defaulting to unpruned grid for atomic number  50.
 Defaulting to unpruned grid for atomic number  50.
 Defaulting to unpruned grid for atomic number  50.
 Defaulting to unpruned grid for atomic number  50.
 Defaulting to unpruned grid for atomic number  50.
 Defaulting to unpruned grid for atomic number  50.
 Defaulting to unpruned grid for atomic number  50.
 Defaulting to unpruned grid for atomic number  50.
 FoFCou: FMM=F IPFlag=           0 FMFlag=      100000 FMFlg1=           0
         NFxFlg=           0 DoJE=T BraDBF=F KetDBF=T FulRan=T
         wScrn=  0.000000 ICntrl=     500 IOpCl=  0 I1Cent=   200000004 NGrid=           0
         NMat0=    1 NMatS0=      1 NMatT0=    0 NMatD0=    1 NMtDS0=    0 NMtDT0=    0
 Petite list used in FoFCou.
 Requested convergence on RMS density matrix=1.00D-08 within 128 cycles.
 Requested convergence on MAX density matrix=1.00D-06.
 Requested convergence on             energy=1.00D-06.
 No special actions if energy rises.
 Defaulting to unpruned grid for atomic number  50.
 Defaulting to unpruned grid for atomic number  50.
 Defaulting to unpruned grid for atomic number  50.
 Defaulting to unpruned grid for atomic number  50.
 Defaulting to unpruned grid for atomic number  50.
 Defaulting to unpruned grid for atomic number  50.
 Defaulting to unpruned grid for atomic number  50.
 Defaulting to unpruned grid for atomic number  50.
 SCF Done:  E(RPBE-PBE) =  -5616.81507650     A.U. after   16 cycles
            NFock= 16  Conv=0.93D-08     -V/T= 2.0230
   1 Symmetry operations used in ECPInt.
 ECPInt:  NShTT=   29890 NPrTT=  113954 LenC2=   23184 LenP2D=   54076.
 LDataN:  DoStor=T MaxTD1= 6 Len=  172
 Number of processors reduced to   7 by ecpmxn.
 Calling FoFJK, ICntrl=      2527 FMM=F ISym2X=0 I1Cent= 0 IOpClX= 0 NMat=1 NMatS=1 NMatT=0.
 Defaulting to unpruned grid for atomic number  50.
 Defaulting to unpruned grid for atomic number  50.
 Defaulting to unpruned grid for atomic number  50.
 Defaulting to unpruned grid for atomic number  50.
 Defaulting to unpruned grid for atomic number  50.
 Defaulting to unpruned grid for atomic number  50.
 Defaulting to unpruned grid for atomic number  50.
 Defaulting to unpruned grid for atomic number  50.
 ***** Axes restored to original set *****
 -------------------------------------------------------------------
 Center     Atomic                   Forces (Hartrees/Bohr)
 Number     Number              X              Y              Z
 -------------------------------------------------------------------
      1       15          -0.004956868    0.002032315   -0.004658015
      2       15           0.002959216   -0.006454252   -0.010128148
      3       15          -0.001117537    0.003312043    0.009566487
      4       15           0.005229699    0.002916203   -0.001264769
      5       50          -0.000252287   -0.000415078    0.000724912
      6       53           0.000189321   -0.000215908   -0.000555633
      7       53          -0.000331857    0.000355575   -0.000365825
      8       15           0.003176410   -0.001673327   -0.001674558
      9       15          -0.002295918    0.001012812    0.003144037
     10       15           0.000317527   -0.000959676   -0.001209101
     11       15           0.000453962   -0.002735367   -0.002184276
     12       50          -0.003316401   -0.001020920    0.004125534
     13       53          -0.001021848   -0.000776861   -0.001893493
     14       53          -0.000317540   -0.000582414    0.000408424
     15       50           0.000410852    0.001673887    0.000512867
     16       53           0.000884962    0.000227636    0.000417552
     17       53           0.000010508    0.000193797   -0.000451483
     18       50          -0.000951020   -0.001775407   -0.000034559
     19       53           0.000334539   -0.000029026    0.000338011
     20       53          -0.000161009   -0.000111700    0.000039270
     21       15           0.000996826    0.001161775    0.002145674
     22       15           0.001282198   -0.000579672   -0.002458346
     23       15          -0.005342770    0.006193484    0.001980796
     24       15          -0.001597275   -0.002475630    0.001070893
     25       15          -0.002329433    0.000440000   -0.007665474
     26       15           0.002049699    0.006326141    0.010417847
     27       15           0.003549058   -0.006080180    0.002570171
     28       15           0.000094204   -0.000874779    0.000889348
     29       50          -0.000538147    0.000190982   -0.001290067
     30       53          -0.000611212   -0.000287322    0.000061307
     31       53          -0.000096433    0.000215486    0.000209257
     32       50           0.002154150    0.000252632   -0.003870966
     33       53           0.000786534    0.000171735    0.001312019
     34       53           0.000357890    0.000371019   -0.000229695
 -------------------------------------------------------------------
 Cartesian Forces:  Max     0.010417847 RMS     0.002856113

 GradGradGradGradGradGradGradGradGradGradGradGradGradGradGradGradGradGrad
 Berny optimization.
 Using GEDIIS/GDIIS optimizer.
 FormGI is forming the generalized inverse of G from B-inverse, IUseBI=4.
 Internal  Forces:  Max     0.005730797 RMS     0.001657047
 Search for a local minimum.
 Step number   4 out of a maximum of  204
 All quantities printed in internal units (Hartrees-Bohrs-Radians)
 Mixed Optimization -- RFO/linear search
 Update second derivatives using D2CorX and points    3    4
 DE= -1.72D-02 DEPred=-2.69D-02 R= 6.39D-01
 TightC=F SS=  1.41D+00  RLast= 1.25D+00 DXNew= 8.4853D-01 3.7553D+00
 Trust test= 6.39D-01 RLast= 1.25D+00 DXMaxT set to 8.49D-01
 ITU=  1  0  1  0
 Use linear search instead of GDIIS.
     Eigenvalues ---   -0.49071  -0.00350  -0.00305  -0.00047   0.00084
     Eigenvalues ---    0.00115   0.00383   0.00392   0.00479   0.00502
     Eigenvalues ---    0.00565   0.00639   0.00704   0.00722   0.00768
     Eigenvalues ---    0.00933   0.01089   0.01160   0.01244   0.01268
     Eigenvalues ---    0.01321   0.01380   0.01430   0.01535   0.01653
     Eigenvalues ---    0.01680   0.01783   0.01836   0.02013   0.02027
     Eigenvalues ---    0.02090   0.02135   0.02204   0.02302   0.02541
     Eigenvalues ---    0.02585   0.02588   0.02761   0.02823   0.02875
     Eigenvalues ---    0.03076   0.03134   0.03181   0.03279   0.03332
     Eigenvalues ---    0.03356   0.03401   0.03421   0.03473   0.03495
     Eigenvalues ---    0.03569   0.03617   0.03879   0.03908   0.04006
     Eigenvalues ---    0.04156   0.04184   0.04331   0.04407   0.04626
     Eigenvalues ---    0.04819   0.04844   0.04891   0.04993   0.05234
     Eigenvalues ---    0.05319   0.05439   0.05560   0.05664   0.05911
     Eigenvalues ---    0.06212   0.06373   0.06541   0.06784   0.06862
     Eigenvalues ---    0.06913   0.06985   0.07075   0.07103   0.07152
     Eigenvalues ---    0.07185   0.07212   0.07249   0.07270   0.07297
     Eigenvalues ---    0.07374   0.07425   0.07485   0.07881   0.07955
     Eigenvalues ---    0.08229   0.08769   0.09721   0.10470   0.11530
     Eigenvalues ---    3.13663
 RFO step:  Lambda=-4.90834678D-01 EMin=-4.90712327D-01
 I=     1 Eig=   -4.91D-01 Dot1= -4.65D-03
 I=     1 Stepn= -6.00D-01 RXN=   6.00D-01 EDone=F
 I=     2 Eig=   -3.50D-03 Dot1=  1.79D-04
 I=     2 Stepn=  3.00D-01 RXN=   6.71D-01 EDone=F
 I=     3 Eig=   -3.05D-03 Dot1=  3.40D-04
 I=     3 Stepn=  1.50D-01 RXN=   6.87D-01 EDone=F
 Mixed    3 eigenvectors in step.  Raw Step.Grad=  5.16D-03.
 RFO eigenvector is Hessian eigenvector with negative curvature.
 Taking step of  6.00D-01 in eigenvector direction(s).  Step.Grad=  2.66D-04.
 Quartic linear search produced a step of  0.11083.
 Iteration  1 RMS(Cart)=  0.15468382 RMS(Int)=  0.00475167
 Iteration  2 RMS(Cart)=  0.01059138 RMS(Int)=  0.00131850
 Iteration  3 RMS(Cart)=  0.00003350 RMS(Int)=  0.00131842
 Iteration  4 RMS(Cart)=  0.00000008 RMS(Int)=  0.00131842
 Variable       Old X    -DE/DX   Delta X   Delta X   Delta X     New X
                                 (Linear)    (Quad)   (Total)
    R1        4.57176  -0.00029  -0.00107  -0.03021  -0.03197   4.53980
    R2        4.60032  -0.00222  -0.00266  -0.02621  -0.02966   4.57067
    R3        4.50391  -0.00167   0.00967   0.07276   0.08208   4.58599
    R4        4.55700   0.00331   0.00494   0.03011   0.03423   4.59122
    R5        4.93683   0.00105  -0.00283   0.00125  -0.00004   4.93679
    R6        4.48307  -0.00178   0.00345   0.09221   0.09595   4.57902
    R7        4.65532  -0.00029  -0.00329  -0.03671  -0.04107   4.61425
    R8        4.51558   0.00216   0.00235  -0.00429  -0.00117   4.51441
    R9        5.14947  -0.00167  -0.00450  -0.03733  -0.04187   5.10760
   R10        5.27560  -0.00056   0.00078  -0.00415  -0.00336   5.27224
   R11        5.26630   0.00058   0.00045   0.01347   0.01392   5.28022
   R12        5.04904  -0.00097   0.00469   0.02053   0.02506   5.07410
   R13        5.21240   0.00053  -0.00145  -0.00121  -0.00225   5.21015
   R14        4.64777  -0.00073   0.01046  -0.00891   0.00138   4.64915
   R15        5.17536   0.00081   0.00075  -0.00153  -0.00010   5.17526
   R16        4.50466   0.00193  -0.00320   0.03027   0.02614   4.53080
   R17        5.06530  -0.00155   0.00442   0.04306   0.04726   5.11257
   R18        4.58959   0.00039  -0.00643  -0.03649  -0.04270   4.54688
   R19        5.29096  -0.00216   0.00024  -0.00626  -0.00602   5.28493
   R20        5.25095  -0.00071  -0.00068  -0.00265  -0.00333   5.24762
   R21        5.27685  -0.00097   0.00153  -0.00135   0.00019   5.27703
   R22        5.27293  -0.00045   0.00091   0.00350   0.00441   5.27733
   R23        5.26578   0.00045   0.00017   0.01334   0.01351   5.27929
   R24        5.26834   0.00007  -0.00126  -0.00859  -0.00986   5.25848
   R25        5.23025  -0.00069   0.00302  -0.00549  -0.00226   5.22799
   R26        5.01037   0.00129  -0.00304   0.00935   0.00641   5.01678
   R27        4.62575  -0.00125  -0.00096  -0.02553  -0.02612   4.59963
   R28        4.52462   0.00149  -0.00038   0.03037   0.03030   4.55492
   R29        4.52622   0.00179   0.00250  -0.00800  -0.00626   4.51995
   R30        5.02788   0.00063  -0.00125   0.01884   0.01758   5.04546
   R31        4.56773   0.00278  -0.01223   0.03544   0.02342   4.59115
   R32        4.61304  -0.00388   0.00511  -0.02301  -0.01820   4.59485
   R33        5.18154   0.00044   0.00043   0.00238   0.00329   5.18483
   R34        4.70418  -0.00290   0.00232   0.01662   0.01717   4.72134
   R35        5.15658  -0.00289   0.00007  -0.05228  -0.05230   5.10428
   R36        4.55110   0.00285  -0.00121   0.05888   0.05811   4.60921
   R37        4.92178   0.00172  -0.00235  -0.00285  -0.00364   4.91814
   R38        4.62516  -0.00439   0.00169   0.06124   0.06313   4.68829
   R39        5.27107  -0.00052  -0.00080   0.00247   0.00167   5.27273
   R40        5.26713  -0.00002  -0.00037   0.00016  -0.00021   5.26692
   R41        5.28814  -0.00148   0.00104  -0.02393  -0.02288   5.26525
   R42        5.24764  -0.00044  -0.00036  -0.00583  -0.00619   5.24144
    A1        1.90061   0.00146  -0.00158   0.00120  -0.00297   1.89764
    A2        1.62455  -0.00091  -0.02258  -0.08538  -0.11134   1.51320
    A3        1.68450  -0.00022   0.00943   0.02380   0.03302   1.71752
    A4        1.52872  -0.00568   0.00260  -0.00506  -0.00514   1.52358
    A5        2.09340   0.00120  -0.01263   0.01611  -0.00271   2.09069
    A6        2.03241   0.00325  -0.02935   0.06074   0.03091   2.06332
    A7        2.00114  -0.00169   0.00132   0.01058   0.01166   2.01280
    A8        1.46752  -0.00416   0.00417   0.01463   0.01689   1.48440
    A9        1.64340  -0.00176  -0.00282  -0.01934  -0.02182   1.62158
   A10        1.74510  -0.00320   0.00120  -0.00132  -0.00237   1.74273
   A11        2.09321  -0.00203  -0.00154  -0.04763  -0.05073   2.04248
   A12        1.46226   0.00573  -0.00588   0.02983   0.02507   1.48732
   A13        1.92238  -0.00016  -0.00015   0.00095   0.00043   1.92282
   A14        2.02879   0.00026   0.00111   0.00406   0.00486   2.03365
   A15        2.04949  -0.00007   0.00157   0.00176   0.00341   2.05290
   A16        2.10132   0.00061  -0.00339   0.01958   0.01650   2.11781
   A17        1.93244   0.00023   0.00190  -0.01509  -0.01258   1.91986
   A18        1.37470  -0.00108  -0.00059  -0.01803  -0.01942   1.35528
   A19        1.89400  -0.00163  -0.00481  -0.03742  -0.04476   1.84925
   A20        1.55782  -0.00063  -0.00403  -0.06255  -0.06667   1.49115
   A21        1.39966  -0.00158   0.00021  -0.00291  -0.00312   1.39654
   A22        1.43857   0.00130   0.00024   0.01133   0.01213   1.45070
   A23        2.53687  -0.00016   0.00046   0.01620   0.01774   2.55461
   A24        1.44433  -0.00164   0.00176  -0.01855  -0.01673   1.42760
   A25        1.59248   0.00073  -0.00239   0.00727   0.00365   1.59613
   A26        1.90924   0.00086  -0.00088   0.01818   0.01631   1.92555
   A27        1.39335   0.00122   0.00185   0.02558   0.02802   1.42136
   A28        1.51329   0.00205  -0.00348   0.00659   0.00328   1.51657
   A29        2.18552  -0.00012   0.00119  -0.02446  -0.02488   2.16064
   A30        1.59619  -0.00195   0.00203  -0.01723  -0.01611   1.58008
   A31        1.31128   0.00553  -0.00360   0.03007   0.02698   1.33826
   A32        2.12190  -0.00129  -0.00073   0.00501   0.00473   2.12663
   A33        2.00685  -0.00214  -0.00036  -0.00653  -0.00752   1.99933
   A34        1.91419  -0.00214  -0.00141  -0.04858  -0.05014   1.86405
   A35        2.12249  -0.00025   0.00529   0.01300   0.01805   2.14054
   A36        1.92591   0.00114   0.00042   0.00947   0.00992   1.93583
   A37        1.32112   0.00198  -0.00236   0.00275   0.00025   1.32138
   A38        2.00138  -0.00152   0.00547  -0.01629  -0.01095   1.99043
   A39        1.99789   0.00000  -0.00220  -0.01432  -0.01640   1.98148
   A40        2.14034  -0.00023  -0.00060  -0.00017  -0.00028   2.14006
   A41        2.01754  -0.00046  -0.00093   0.01536   0.01386   2.03140
   A42        1.91815   0.00042   0.00032   0.00568   0.00568   1.92383
   A43        1.92021   0.00004   0.00041  -0.00762  -0.00745   1.91276
   A44        1.93844  -0.00001  -0.00082   0.01985   0.01896   1.95740
   A45        2.11764   0.00018   0.00288  -0.01088  -0.00751   2.11013
   A46        2.03040   0.00030  -0.00219   0.00932   0.00734   2.03774
   A47        2.02790   0.00026  -0.00023   0.01039   0.01000   2.03790
   A48        1.37185  -0.00102  -0.00089  -0.01905  -0.02036   1.35149
   A49        1.37674   0.00173  -0.00092   0.02440   0.02372   1.40046
   A50        1.57877  -0.00075   0.00388  -0.04034  -0.03720   1.54157
   A51        1.90392  -0.00045   0.00439  -0.00989  -0.00544   1.89848
   A52        1.43437   0.00094  -0.00038   0.02016   0.02013   1.45450
   A53        2.50892   0.00092  -0.00118  -0.02665  -0.02743   2.48149
   A54        1.42960  -0.00048  -0.00302  -0.01842  -0.02132   1.40827
   A55        1.93860  -0.00257  -0.00024   0.00063  -0.00069   1.93791
   A56        1.39343  -0.00057  -0.00085  -0.02158  -0.02256   1.37088
   A57        1.60906  -0.00238  -0.00310   0.00399   0.00118   1.61024
   A58        1.57598  -0.00125  -0.00140  -0.01530  -0.01716   1.55881
   A59        2.17625   0.00089  -0.00812   0.02823   0.01982   2.19606
   A60        1.53370   0.00130  -0.00095   0.01140   0.01044   1.54414
   A61        2.00111  -0.00175   0.00674  -0.01775  -0.01123   1.98988
   A62        1.67873  -0.00356   0.00408   0.00831   0.01194   1.69067
   A63        1.43352  -0.00123  -0.00061  -0.02965  -0.03147   1.40204
   A64        2.03569   0.00086  -0.00996  -0.01549  -0.03374   2.00196
   A65        2.07429  -0.00076  -0.00075  -0.08309  -0.08511   1.98918
   A66        1.50700  -0.00332   0.00049  -0.05003  -0.05078   1.45622
   A67        1.75357  -0.00285   0.02633   0.05734   0.08615   1.83972
   A68        1.64503  -0.00034  -0.02911  -0.00345  -0.03490   1.61012
   A69        1.94394   0.00081   0.00530  -0.00727  -0.00179   1.94215
   A70        1.49985   0.00275   0.00448   0.04512   0.05056   1.55041
   A71        2.06950   0.00033  -0.01801   0.04368   0.02533   2.09483
   A72        1.77027  -0.00272   0.00635  -0.04225  -0.03677   1.73350
   A73        1.33227   0.00169  -0.00238   0.01088   0.00835   1.34062
   A74        2.14621  -0.00059   0.00184  -0.00809  -0.00653   2.13968
   A75        2.00797   0.00002   0.00211  -0.02206  -0.02017   1.98779
   A76        1.98748  -0.00153   0.00031   0.02866   0.02898   2.01646
   A77        2.01528  -0.00013  -0.00209  -0.00784  -0.00977   2.00550
   A78        1.91356   0.00058  -0.00058   0.00335   0.00243   1.91599
   A79        1.35220   0.00256   0.00440   0.06092   0.06678   1.41898
   A80        1.90187  -0.00108  -0.00588  -0.03959  -0.04431   1.85756
   A81        2.13764  -0.00003   0.00364   0.02502   0.02798   2.16562
   A82        2.06008   0.00016  -0.00359  -0.04231  -0.04548   2.01461
   A83        2.02488  -0.00155   0.00113  -0.02131  -0.02311   2.00177
   A84        1.93080   0.00040   0.00080   0.02121   0.02160   1.95240
    D1       -0.61966  -0.00008   0.01615   0.06408   0.07906  -0.54060
    D2        0.92559   0.00444   0.00971   0.09040   0.09818   1.02377
    D3        1.09010  -0.00049   0.01757   0.05932   0.07560   1.16569
    D4        2.63536   0.00404   0.01113   0.08564   0.09471   2.73007
    D5       -0.83902  -0.00235  -0.00968  -0.12368  -0.13315  -0.97217
    D6       -2.22480  -0.00058  -0.00873  -0.10198  -0.11302  -2.33783
    D7       -2.50621  -0.00151   0.01118  -0.04119  -0.02542  -2.53163
    D8        2.39119   0.00025   0.01214  -0.01949  -0.00529   2.38590
    D9       -1.37652  -0.00374  -0.00739  -0.14285  -0.14429  -1.52081
   D10        3.13976   0.00048  -0.00055  -0.01601  -0.01505   3.12470
   D11        0.53332  -0.00242  -0.01021  -0.15128  -0.16123   0.37209
   D12       -1.23359   0.00180  -0.00338  -0.02444  -0.03199  -1.26558
   D13        2.81361  -0.00235  -0.00107  -0.09261  -0.09446   2.71915
   D14        0.73020  -0.00118   0.00136  -0.04846  -0.04667   0.68353
   D15       -1.38645  -0.00178  -0.04332  -0.01933  -0.06181  -1.44825
   D16        2.81332  -0.00061  -0.04089   0.02482  -0.01402   2.79931
   D17       -0.66903   0.00150  -0.00164   0.04704   0.04505  -0.62398
   D18        1.15000   0.00226  -0.00532   0.00618   0.00083   1.15083
   D19       -2.73429  -0.00046  -0.00607   0.02074   0.01446  -2.71982
   D20       -2.80675   0.00245   0.02763   0.01519   0.04264  -2.76411
   D21       -0.98772   0.00321   0.02396  -0.02567  -0.00158  -0.98930
   D22        1.41118   0.00049   0.02320  -0.01112   0.01205   1.42323
   D23       -0.70147   0.00304   0.02337  -0.05224  -0.02912  -0.73059
   D24        1.26507   0.00335   0.03113  -0.05147  -0.02690   1.23817
   D25        1.10381  -0.00138  -0.01492  -0.00530  -0.01561   1.08820
   D26        3.07034  -0.00107  -0.00715  -0.00453  -0.01338   3.05697
   D27       -0.80386  -0.00281  -0.00057   0.00813   0.01003  -0.79384
   D28        0.90594  -0.00320  -0.00259   0.02490   0.02164   0.92758
   D29       -2.40733   0.00088   0.00080   0.02375   0.02731  -2.38002
   D30       -0.69753   0.00049  -0.00121   0.04052   0.03893  -0.65861
   D31        1.97336   0.00306  -0.00377  -0.00742  -0.01085   1.96251
   D32        0.58309   0.00155  -0.00491  -0.03636  -0.04139   0.54170
   D33       -2.81946  -0.00238  -0.00039   0.00027  -0.00200  -2.82147
   D34        2.07345  -0.00389  -0.00153  -0.02867  -0.03254   2.04091
   D35        0.65586  -0.00070   0.00265  -0.03596  -0.03359   0.62227
   D36       -1.41608  -0.00101   0.00432  -0.05438  -0.05019  -1.46627
   D37        2.58394  -0.00012   0.00012  -0.02756  -0.02750   2.55644
   D38       -1.34066   0.00099   0.00088  -0.04865  -0.04738  -1.38804
   D39        2.87058   0.00069   0.00255  -0.06707  -0.06398   2.80660
   D40        0.58741   0.00158  -0.00165  -0.04025  -0.04129   0.54613
   D41       -2.64233   0.00017   0.00122   0.01095   0.01206  -2.63027
   D42        2.49938   0.00107  -0.00222   0.04124   0.03940   2.53878
   D43        1.24539  -0.00074   0.00465  -0.02308  -0.01905   1.22635
   D44        0.10392   0.00016   0.00122   0.00721   0.00830   0.11221
   D45       -0.63185  -0.00040   0.00271   0.00483   0.00714  -0.62472
   D46       -1.77333   0.00051  -0.00073   0.03512   0.03448  -1.73885
   D47        0.70015  -0.00032  -0.00090  -0.01658  -0.01714   0.68301
   D48        2.61097   0.00038  -0.00140  -0.00046  -0.00218   2.60878
   D49        2.92845  -0.00039   0.00196  -0.02797  -0.02540   2.90305
   D50       -1.44393   0.00031   0.00145  -0.01185  -0.01044  -1.45436
   D51       -1.28739  -0.00009  -0.00187  -0.01253  -0.01336  -1.30074
   D52        0.62343   0.00060  -0.00238   0.00359   0.00161   0.62503
   D53       -0.72732   0.00032   0.00578   0.07220   0.07693  -0.65039
   D54        0.83396  -0.00061   0.00577   0.05731   0.06129   0.89526
   D55        0.77164  -0.00058   0.00243   0.01146   0.01401   0.78565
   D56        2.33293  -0.00152   0.00242  -0.00343  -0.00162   2.33130
   D57        1.20828  -0.00121  -0.00532  -0.03419  -0.04121   1.16707
   D58       -2.98595  -0.00065  -0.00699  -0.03281  -0.04104  -3.02699
   D59       -0.74563  -0.00147  -0.00349  -0.05350  -0.05804  -0.80367
   D60       -0.69309   0.00021  -0.00115  -0.00804  -0.00907  -0.70216
   D61        1.39586   0.00077  -0.00282  -0.00666  -0.00890   1.38696
   D62       -2.64700  -0.00005   0.00067  -0.02735  -0.02590  -2.67290
   D63        2.90348   0.00022  -0.00116  -0.02619  -0.02864   2.87485
   D64        0.71836   0.00026  -0.00230  -0.00253  -0.00456   0.71380
   D65       -0.78625   0.00020  -0.00160  -0.00485  -0.00668  -0.79293
   D66       -2.97137   0.00024  -0.00275   0.01881   0.01740  -2.95398
   D67        1.85378  -0.00085   0.00652  -0.01924  -0.01328   1.84050
   D68       -0.07268  -0.00023   0.00139  -0.00152  -0.00043  -0.07311
   D69       -2.49906   0.00002   0.00313  -0.03545  -0.03278  -2.53185
   D70        0.71394  -0.00078   0.00351   0.00251   0.00615   0.72009
   D71       -1.21253  -0.00016  -0.00161   0.02024   0.01901  -1.19352
   D72        2.64427   0.00009   0.00012  -0.01369  -0.01335   2.63093
   D73       -0.68446  -0.00004   0.00254   0.01872   0.02036  -0.66410
   D74        0.83386   0.00109  -0.00031   0.01492   0.01378   0.84765
   D75       -2.21548  -0.00109   0.00427   0.00521   0.00903  -2.20645
   D76       -0.69715   0.00004   0.00142   0.00141   0.00246  -0.69470
   D77        1.43206  -0.00016   0.00031  -0.01295  -0.01274   1.41932
   D78       -2.94223  -0.00056   0.00406  -0.01624  -0.01269  -2.95492
   D79       -2.63686   0.00015  -0.00180   0.00230   0.00072  -2.63614
   D80       -0.72796  -0.00026   0.00195  -0.00099   0.00077  -0.72719
   D81       -0.65174  -0.00002  -0.00250   0.00525   0.00261  -0.64913
   D82        1.25716  -0.00043   0.00126   0.00197   0.00266   1.25982
   D83       -1.22123   0.00027   0.00337  -0.01916  -0.01538  -1.23662
   D84       -0.09212   0.00012  -0.00195  -0.00065  -0.00292  -0.09504
   D85        2.64900  -0.00045  -0.00097  -0.00488  -0.00565   2.64335
   D86       -2.50507  -0.00060  -0.00629   0.01363   0.00681  -2.49826
   D87        0.66109  -0.00033   0.00188  -0.00669  -0.00456   0.65653
   D88        1.79020  -0.00048  -0.00344   0.01182   0.00790   1.79810
   D89        0.71845  -0.00028   0.00172  -0.00627  -0.00437   0.71407
   D90        2.24771   0.00041  -0.00041  -0.00367  -0.00438   2.24333
   D91       -0.79291  -0.00019  -0.00118   0.02641   0.02610  -0.76682
   D92        0.73635   0.00050  -0.00331   0.02901   0.02609   0.76244
   D93       -2.04940  -0.00204  -0.00238  -0.00462  -0.00692  -2.05631
   D94        2.76489   0.00103  -0.00372   0.02542   0.02310   2.78800
   D95       -0.68129  -0.00043  -0.00240   0.00769   0.00557  -0.67572
   D96       -2.15019   0.00263  -0.00373   0.03773   0.03559  -2.11459
   D97       -0.74848   0.00047  -0.00277   0.00748   0.00455  -0.74393
   D98       -2.92498  -0.00045   0.00530  -0.02118  -0.01571  -2.94069
   D99        2.96347  -0.00034  -0.00299   0.03809   0.03466   2.99813
   D100       0.78697  -0.00125   0.00508   0.00943   0.01439   0.80136
   D101      -1.82772   0.00064   0.00201  -0.04213  -0.03992  -1.86763
   D102       0.08867  -0.00016   0.00093  -0.00121  -0.00039   0.08828
   D103       2.50047   0.00010   0.00538  -0.03950  -0.03396   2.46651
   D104      -0.69719   0.00091  -0.00253  -0.01212  -0.01442  -0.71161
   D105       1.21920   0.00011  -0.00361   0.02880   0.02511   1.24431
   D106      -2.65219   0.00037   0.00084  -0.00949  -0.00846  -2.66065
   D107      -0.77122  -0.00054  -0.00587  -0.00538  -0.01031  -0.78152
   D108       0.78020  -0.00121  -0.00801  -0.01753  -0.02496   0.75524
   D109      -2.31459   0.00179  -0.00222  -0.00118  -0.00291  -2.31750
   D110      -0.76317   0.00112  -0.00435  -0.01333  -0.01756  -0.78074
   D111       2.45156   0.00047  -0.00008  -0.04329  -0.04402   2.40754
   D112       0.72680   0.00186   0.02023  -0.06205  -0.04173   0.68507
   D113      -2.43619  -0.00098  -0.00218  -0.06491  -0.06772  -2.50392
   D114       2.12223   0.00041   0.01813  -0.08367  -0.06543   2.05680
   D115       0.69442  -0.00105   0.00482   0.00516   0.00968   0.70410
   D116      -1.40555  -0.00107   0.00371   0.01064   0.01382  -1.39173
   D117       2.64079  -0.00032   0.00627  -0.01422  -0.00849   2.63230
   D118      -1.24326   0.00113   0.00454   0.00463   0.00989  -1.23337
   D119       2.93996   0.00111   0.00343   0.01010   0.01403   2.95399
   D120       0.70311   0.00185   0.00598  -0.01475  -0.00828   0.69483
   D121      -0.94457   0.00425  -0.00885  -0.01208  -0.02120  -0.96577
   D122       0.81484   0.00265   0.00166  -0.03442  -0.03355   0.78129
   D123       0.68250  -0.00004  -0.00544  -0.01429  -0.02054   0.66196
   D124       2.44191  -0.00165   0.00507  -0.03664  -0.03289   2.40902
   D125       1.35329  -0.00136   0.01166  -0.00980   0.00188   1.35516
   D126      -2.91157  -0.00041   0.00963  -0.03472  -0.02566  -2.93723
   D127      -0.61948  -0.00106   0.00790  -0.02164  -0.01504  -0.63452
   D128      -0.63844   0.00011   0.00532   0.01068   0.01647  -0.62197
   D129       1.37989   0.00107   0.00330  -0.01423  -0.01107   1.36882
   D130      -2.61121   0.00042   0.00157  -0.00116  -0.00044  -2.61165
   D131      -2.82006   0.00329   0.00869   0.14984   0.15533  -2.66473
   D132       1.39757   0.00251   0.02632   0.09783   0.12206   1.51963
   D133      -0.71543   0.00080   0.00548   0.02437   0.02998  -0.68544
   D134      -2.78099   0.00002   0.02310  -0.02764  -0.00328  -2.78427
   D135       2.72671  -0.00218  -0.01659  -0.08559  -0.10051   2.62621
   D136       0.89397  -0.00220  -0.01240  -0.07425  -0.08515   0.80882
   D137      -1.45785  -0.00115  -0.01073  -0.03180  -0.04166  -1.49951
   D138       0.65788  -0.00104  -0.00500  -0.01909  -0.02407   0.63381
   D139      -1.17486  -0.00106  -0.00081  -0.00775  -0.00872  -1.18358
   D140       2.75650  -0.00001   0.00086   0.03470   0.03477   2.79127
   D141      -2.61155  -0.00148  -0.03020  -0.00242  -0.03187  -2.64342
   D142      -1.01299   0.00028  -0.02371   0.03612   0.01144  -1.00155
   D143      -0.81397  -0.00459  -0.01138   0.05724   0.04674  -0.76722
   D144       0.78459  -0.00282  -0.00488   0.09578   0.09006   0.87465
         Item               Value     Threshold  Converged?
 Maximum Force            0.005731     0.000450     NO 
 RMS     Force            0.001657     0.000300     NO 
 Maximum Displacement     0.689596     0.001800     NO 
 RMS     Displacement     0.158665     0.001200     NO 
 Predicted change in Energy=-7.143064D-02
 GradGradGradGradGradGradGradGradGradGradGradGradGradGradGradGradGradGrad

                          Input orientation:                          
 ---------------------------------------------------------------------
 Center     Atomic      Atomic             Coordinates (Angstroms)
 Number     Number       Type             X           Y           Z
 ---------------------------------------------------------------------
      1         15           0       -0.321890   -2.260865    0.899630
      2         15           0        2.118704   -0.183470   -0.944059
      3         15           0        0.324074    1.818684    0.965502
      4         15           0        1.195357   -0.439333    1.288602
      5         50           0       -3.262844    2.525128    0.439011
      6         53           0       -3.064014    3.979933    2.811313
      7         53           0       -5.260528    3.605177   -1.188920
      8         15           0       -1.124251   -2.130247   -1.378358
      9         15           0       -2.895821   -0.128226    0.625434
     10         15           0       -0.957256    2.144569   -1.024207
     11         15           0       -2.101110    0.114373   -1.623578
     12         50           0        2.665345    2.288744   -0.300500
     13         53           0        4.540869    2.918891    1.676029
     14         53           0        2.879302    4.022690   -2.458959
     15         50           0       -3.602555   -2.570516   -0.299346
     16         53           0       -5.620149   -2.936249   -2.195007
     17         53           0       -3.651117   -4.640922    1.574134
     18         50           0        6.919338   -6.737569   -1.310326
     19         53           0        9.205394   -7.650395    0.010790
     20         53           0        6.244833   -8.513588   -3.343563
     21         15           0        4.904726   -6.039287    0.452467
     22         15           0        6.577861   -4.154174   -1.817528
     23         15           0        5.444412   -1.748146    0.241643
     24         15           0        6.256332   -4.017319    0.548665
     25         15           0        3.408028   -5.883090   -1.430439
     26         15           0        1.643182   -3.629334    0.505734
     27         15           0        3.940561   -1.609666   -1.663978
     28         15           0        2.463041   -3.598583   -1.791227
     29         50           0        7.663389   -1.755893   -1.372027
     30         53           0       10.104978   -1.431204   -0.061113
     31         53           0        7.530557   -0.032865   -3.558723
     32         50           0        1.107472   -6.118160   -0.034745
     33         53           0       -0.913129   -6.527252   -1.909047
     34         53           0        0.798326   -7.746283    2.189393
 ---------------------------------------------------------------------
                    Distance matrix (angstroms):
                    1          2          3          4          5
     1  P    0.000000
     2  P    3.697467   0.000000
     3  P    4.130899   3.297839   0.000000
     4  P    2.402357   2.429571   2.441755   0.000000
     5  Sn   5.636231   6.181460   3.693540   5.420829   0.000000
     6  I    7.079642   7.635268   4.422348   6.323828   2.789948
     7  I    7.947492   8.298606   6.246668   8.010906   2.794173
     8  P    2.418692   3.807271   4.815120   3.918220   5.435892
     9  P    3.353871   5.254695   3.778071   4.156238   2.685096
    10  P    4.848988   3.858461   2.388922   4.081590   2.757094
    11  P    3.895376   4.284541   3.935674   4.433292   3.378703
    12  Sn   5.573404   2.612437   2.702826   3.482602   5.978811
    13  I    7.146964   4.728254   4.415503   4.756072   7.910954
    14  I    7.810942   4.534888   4.807677   6.065438   6.954630
    15  Sn   3.506592   6.232692   6.023565   5.484841   5.160054
    16  I    6.172881   8.308580   8.242086   8.051164   6.505503
    17  I    4.147695   7.713690   7.609145   6.420529   7.265778
    18  Sn   8.795463   8.132432  11.040216   8.898661  13.875682
    19  I   10.982086  10.338659  13.017403  10.853245  16.099118
    20  I   10.011148   9.600699  12.664094  10.589984  15.051812
    21  P    6.464824   6.633460   9.110065   6.768902  11.834635
    22  P    7.653374   6.034361   9.084609   7.240127  12.105557
    23  P    5.826325   3.861921   6.282046   4.567667   9.701346
    24  P    6.817720   5.834945   8.332128   6.242032  11.551205
    25  P    5.697546   5.863838   8.635313   6.474843  10.894655
    26  P    2.426802   3.768554   5.624262   3.315047   7.870891
    27  P    5.016437   2.423114   5.634423   4.198042   8.567854
    28  P    4.097078   3.535429   6.443719   4.590560   8.675227
    29  Sn   8.317458   5.779204   8.491594   7.116721  11.873902
    30  I   10.503854   8.131236  10.357692   9.065699  13.949959
    31  I    9.300635   6.012262   8.708055   7.987273  11.790788
    32  Sn   4.218395   6.088513   8.037892   5.831642   9.696934
    33  I    5.142012   7.096956   8.913380   7.192595   9.642619
    34  I    5.745275   8.292048   9.654606   7.372963  11.182970
                    6          7          8          9         10
     6  I    0.000000
     7  I    4.578971   0.000000
     8  P    7.658350   7.073878   0.000000
     9  P    4.656535   4.777239   3.340918   0.000000
    10  P    4.745335   4.547379   4.292710   3.412469   0.000000
    11  P    5.961375   4.728272   2.460225   2.397598   2.406105
    12  Sn   6.735656   8.083424   5.920329   6.133976   3.696996
    13  I    7.762018  10.234564   8.180260   8.105123   6.174158
    14  I    7.943588   8.248887   7.419890   7.752136   4.506110
    15  Sn   7.271493   6.455958   2.738630   2.705453   5.454820
    16  I    8.912386   6.628106   4.640005   4.823054   6.994859
    17  I    8.728943   8.844366   4.626635   4.672786   7.749268
    18  Sn  15.215784  15.979245   9.269918  11.990326  11.874972
    19  I   17.136098  18.368181  11.794208  14.261845  14.152455
    20  I   16.751871  16.848747   9.945475  13.023778  13.070800
    21  P   13.017286  14.108232   7.414923   9.788723  10.174424
    22  P   13.437098  14.168631   7.975693  10.579554   9.852994
    23  P   10.573902  12.054057   6.776263   8.504758   7.598483
    24  P   12.487772  13.919759   7.857955   9.944488   9.616581
    25  P   12.536308  12.854159   5.884564   8.779726   9.146805
    26  P    9.239823  10.142544   3.668207   5.733640   6.514671
    27  P   10.016782  10.586799   5.099501   7.360176   6.204208
    28  P   10.448236  10.578774   3.898094   6.826495   6.728339
    29  Sn  12.863794  13.992934   8.795612  10.869041   9.468373
    30  I   14.524242  16.209129  11.327814  13.083955  11.665621
    31  I   12.997108  13.507892   9.168353  11.235017   9.121839
    32  Sn  11.290387  11.680190   4.763333   7.234743   8.574079
    33  I   11.717893  11.049188   4.433943   7.162555   8.716958
    34  I   12.361578  13.303321   6.925678   8.609732  10.546955
                   11         12         13         14         15
    11  P    0.000000
    12  Sn   5.403473   0.000000
    13  I    7.928973   2.796666   0.000000
    14  I    6.385711   2.776921   4.591002   0.000000
    15  Sn   3.349113   7.930888  10.017537   9.494670   0.000000
    16  I    4.692170   9.976929  12.349650  10.988046   2.792486
    17  I    5.936389   9.562020  11.147636  11.574558   2.792645
    18  Sn  11.332066  10.029483  10.383769  11.550949  11.362070
    19  I   13.813031  11.901917  11.672216  13.504815  13.782050
    20  I   12.126617  11.779785  12.601642  13.010288  11.897832
    21  P    9.552970   8.656667   9.048672  10.668745   9.217994
    22  P    9.673812   7.688975   8.147547   8.997326  10.414111
    23  P    7.992679   4.930883   4.965389   6.868448   9.100361
    24  P    9.572688   7.306346   7.233586   9.224525  10.000500
    25  P    8.146009   8.282947   9.402572   9.973058   7.835865
    26  P    5.706928   6.059577   7.255717   8.298847   5.411746
    27  P    6.282972   4.322366   5.658962   5.786337   7.725546
    28  P    5.886054   6.076498   7.669205   7.661785   6.330410
    29  Sn   9.945180   6.518259   6.394871   7.580299  11.346177
    30  I   12.402366   8.321265   7.273260   9.365096  13.756862
    31  I    9.825246   6.298902   6.712207   6.268267  11.874737
    32  Sn   7.187758   8.554159   9.817498  10.576060   5.902554
    33  I    6.753071   9.649595  11.481659  11.224358   5.047762
    34  I    9.205183  10.506527  11.314421  12.823664   7.235340
                   16         17         18         19         20
    16  I    0.000000
    17  I    4.581421   0.000000
    18  Sn  13.132838  11.155741   0.000000
    19  I   15.712588  13.296272   2.793680   0.000000
    20  I   13.160687  11.709446   2.782670   4.556501   0.000000
    21  P   11.287646   8.741625   2.766532   4.613729   4.725240
    22  P   12.264471  10.787598   2.654768   4.740279   4.630786
    23  P   11.391811   9.637029   5.429398   7.002487   7.698414
    24  P   12.237125   9.979881   3.360831   4.710151   5.946932
    25  P    9.527665   7.771870   3.615780   6.229764   4.315904
    26  P    7.780124   5.494942   6.387255   8.579100   7.736163
    27  P    9.666902   8.792466   5.940839   8.186191   7.469593
    28  P    8.120325   7.056561   5.472027   8.069930   6.392884
    29  Sn  13.361246  12.042479   5.037312   6.247809   7.180926
    30  I   15.940460  14.219932   6.313979   6.284326   8.708349
    31  I   13.536263  13.138121   7.098023   8.577486   8.580329
    32  Sn   7.749334   5.235924   5.982354   8.241732   6.563446
    33  I    5.927318   4.815326   7.858133  10.360103   7.565699
    34  I    9.140909   5.460710   7.122663   8.685292   7.801717
                   21         22         23         24         25
    21  P    0.000000
    22  P    3.392036   0.000000
    23  P    4.330081   3.363609   0.000000
    24  P    2.434019   2.391857   2.429531   0.000000
    25  P    2.410360   3.631368   4.903110   3.938374   0.000000
    26  P    4.055661   5.479422   4.249466   4.629636   3.455845
    27  P    5.003049   3.667894   2.431488   4.006916   4.312805
    28  P    4.117405   4.152242   4.055275   4.476549   2.498427
    29  Sn   5.411697   2.669943   2.743693   3.283735   5.928345
    30  I    6.967124   4.789584   4.681131   4.676740   8.157419
    31  I    7.685164   4.574339   4.662292   5.862606   7.466591
    32  Sn   3.829194   6.079532   6.162991   5.591481   2.701069
    33  I    6.297801   7.858423   8.239154   7.983814   4.395044
    34  I    4.774229   7.896941   7.833103   6.810800   4.835826
                   26         27         28         29         30
    26  P    0.000000
    27  P    3.750288   0.000000
    28  P    2.439087   2.480938   0.000000
    29  Sn   6.578652   3.737120   5.533069   0.000000
    30  I    8.760998   6.371896   8.129577   2.790211   0.000000
    31  I    8.007220   4.354816   6.443454   2.787133   4.562485
    32  Sn   2.602568   5.568421   3.357241   7.987349  10.145115
    33  I    4.556734   6.913828   4.470963   9.829086  12.279383
    34  I    4.527446   7.898113   5.984983   9.782514  11.469907
                   31         32         33         34
    31  I    0.000000
    32  Sn   9.523931   0.000000
    33  I   10.779347   2.786251   0.000000
    34  I   11.741405   2.773652   4.605684   0.000000
 Stoichiometry    I12P16Sn6
 Framework group  C1[X(I12P16Sn6)]
 Deg. of freedom    96
 Full point group                 C1      NOp   1
 Largest Abelian subgroup         C1      NOp   1
 Largest concise Abelian subgroup C1      NOp   1
                         Standard orientation:                         
 ---------------------------------------------------------------------
 Center     Atomic      Atomic             Coordinates (Angstroms)
 Number     Number       Type             X           Y           Z
 ---------------------------------------------------------------------
      1         15           0       -1.943564   -1.328165    1.190079
      2         15           0       -0.719029    1.731842   -0.485669
      3         15           0       -3.444031    2.520587    1.195992
      4         15           0       -1.590329    1.000894    1.661274
      5         50           0       -6.833959    1.338106    0.328604
      6         53           0       -7.612940    2.646841    2.666169
      7         53           0       -8.943712    1.300084   -1.503035
      8         15           0       -2.488701   -1.572293   -1.153701
      9         15           0       -5.202510   -0.773989    0.623849
     10         15           0       -4.525643    2.198466   -0.909549
     11         15           0       -4.433622   -0.118854   -1.550567
     12         50           0       -1.550622    4.129915    0.132820
     13         53           0       -0.437324    5.577234    2.251115
     14         53           0       -2.038656    5.779892   -2.046787
     15         50           0       -4.497622   -3.220970   -0.289876
     16         53           0       -5.873369   -4.512890   -2.348089
     17         53           0       -3.672050   -5.072711    1.630631
     18         50           0        6.734765   -1.510300   -0.228932
     19         53           0        9.036725   -1.176509    1.318393
     20         53           0        7.234913   -3.342717   -2.262489
     21         15           0        4.489307   -1.955898    1.324470
     22         15           0        5.190034    0.560731   -0.839201
     23         15           0        2.816703    2.027900    1.039250
     24         15           0        4.626462    0.469044    1.483505
     25         15           0        3.297948   -2.535130   -0.689231
     26         15           0        0.469680   -1.514532    1.014338
     27         15           0        1.630194    1.430225   -0.997197
     28         15           0        1.371054   -1.028839   -1.199431
     29         50           0        4.877136    3.169935   -0.367242
     30         53           0        6.691975    4.651521    1.148190
     31         53           0        4.099068    4.636671   -2.605859
     32         50           0        1.309504   -3.923566    0.499931
     33         53           0       -0.049016   -5.254902   -1.536037
     34         53           0        1.656474   -5.531304    2.733299
 ---------------------------------------------------------------------
 Rotational constants (GHZ):      0.0112770      0.0064130      0.0046320
 Standard basis: SDD (6D, 10F)
 There are   468 symmetry adapted cartesian basis functions of A   symmetry.
 There are   468 symmetry adapted basis functions of A   symmetry.
   468 basis functions,   900 primitive gaussians,   468 cartesian basis functions
   174 alpha electrons      174 beta electrons
       nuclear repulsion energy      5665.7510185276 Hartrees.
 NAtoms=   34 NActive=   34 NUniq=   34 SFac= 1.00D+00 NAtFMM=   60 NAOKFM=F Big=F
 Integral buffers will be    131072 words long.
 Raffenetti 2 integral format.
 Two-electron integral symmetry is turned on.
 One-electron integrals computed using PRISM.
   1 Symmetry operations used in ECPInt.
 ECPInt:  NShTT=   29890 NPrTT=  113954 LenC2=   23139 LenP2D=   54004.
 LDataN:  DoStor=T MaxTD1= 5 Len=  102
 Number of processors reduced to   7 by ecpmxn.
 NBasis=   468 RedAO= T EigKep=  8.65D-03  NBF=   468
 NBsUse=   468 1.00D-06 EigRej= -1.00D+00 NBFU=   468
 Defaulting to unpruned grid for atomic number  53.
 Defaulting to unpruned grid for atomic number  53.
 Defaulting to unpruned grid for atomic number  53.
 Defaulting to unpruned grid for atomic number  50.
 Defaulting to unpruned grid for atomic number  50.
 Defaulting to unpruned grid for atomic number  50.
 Initial guess from the checkpoint file:  "\\nas.ads.mwn.de\tuch\ac5\AK_Nilges\Markus\Gaussian\SnI2+P\SnI2_P4\SNI2_P4DIMEROPEN3SATURATED2_dimer.chk"
 B after Tr=     0.000000    0.000000    0.000000
         Rot=    0.999982    0.000744    0.000739   -0.005892 Ang=   0.69 deg.
 ExpMin= 3.26D-02 ExpMax= 3.06D+04 ExpMxC= 4.68D+03 IAcc=3 IRadAn=         5 AccDes= 0.00D+00
 Harris functional with IExCor= 1009 and IRadAn=       5 diagonalized for initial guess.
 HarFok:  IExCor= 1009 AccDes= 0.00D+00 IRadAn=         5 IDoV= 1 UseB2=F ITyADJ=14
 ICtDFT=  3500011 ScaDFX=  1.000000  1.000000  1.000000  1.000000
 Defaulting to unpruned grid for atomic number  50.
 Defaulting to unpruned grid for atomic number  50.
 Defaulting to unpruned grid for atomic number  50.
 Defaulting to unpruned grid for atomic number  50.
 Defaulting to unpruned grid for atomic number  50.
 Defaulting to unpruned grid for atomic number  50.
 Defaulting to unpruned grid for atomic number  50.
 Defaulting to unpruned grid for atomic number  50.
 FoFCou: FMM=F IPFlag=           0 FMFlag=      100000 FMFlg1=           0
         NFxFlg=           0 DoJE=T BraDBF=F KetDBF=T FulRan=T
         wScrn=  0.000000 ICntrl=     500 IOpCl=  0 I1Cent=   200000004 NGrid=           0
         NMat0=    1 NMatS0=      1 NMatT0=    0 NMatD0=    1 NMtDS0=    0 NMtDT0=    0
 Petite list used in FoFCou.
 Requested convergence on RMS density matrix=1.00D-08 within 128 cycles.
 Requested convergence on MAX density matrix=1.00D-06.
 Requested convergence on             energy=1.00D-06.
 No special actions if energy rises.
 Defaulting to unpruned grid for atomic number  50.
 Defaulting to unpruned grid for atomic number  50.
 Defaulting to unpruned grid for atomic number  50.
 Defaulting to unpruned grid for atomic number  50.
 Defaulting to unpruned grid for atomic number  50.
 Defaulting to unpruned grid for atomic number  50.
 Defaulting to unpruned grid for atomic number  50.
 Defaulting to unpruned grid for atomic number  50.
 SCF Done:  E(RPBE-PBE) =  -5616.81640508     A.U. after   16 cycles
            NFock= 16  Conv=0.55D-08     -V/T= 2.0230
   1 Symmetry operations used in ECPInt.
 ECPInt:  NShTT=   29890 NPrTT=  113954 LenC2=   23139 LenP2D=   54004.
 LDataN:  DoStor=T MaxTD1= 6 Len=  172
 Number of processors reduced to   7 by ecpmxn.
 Calling FoFJK, ICntrl=      2527 FMM=F ISym2X=0 I1Cent= 0 IOpClX= 0 NMat=1 NMatS=1 NMatT=0.
 Defaulting to unpruned grid for atomic number  50.
 Defaulting to unpruned grid for atomic number  50.
 Defaulting to unpruned grid for atomic number  50.
 Defaulting to unpruned grid for atomic number  50.
 Defaulting to unpruned grid for atomic number  50.
 Defaulting to unpruned grid for atomic number  50.
 Defaulting to unpruned grid for atomic number  50.
 Defaulting to unpruned grid for atomic number  50.
 ***** Axes restored to original set *****
 -------------------------------------------------------------------
 Center     Atomic                   Forces (Hartrees/Bohr)
 Number     Number              X              Y              Z
 -------------------------------------------------------------------
      1       15           0.002471699   -0.000987571   -0.002217807
      2       15           0.006583705   -0.010748477   -0.007629474
      3       15          -0.001335343    0.004690344    0.007961121
      4       15           0.005628020    0.004622051   -0.002154076
      5       50          -0.000724363   -0.001752923   -0.001296899
      6       53           0.000207222   -0.000388846   -0.000536498
      7       53           0.000153091   -0.000073398    0.000317664
      8       15           0.002014539   -0.000846261   -0.002845559
      9       15          -0.002983120   -0.001243483    0.000293823
     10       15           0.000791699    0.001266107   -0.000781810
     11       15          -0.001276067   -0.002846718   -0.000785577
     12       50          -0.000912068   -0.001174404    0.004967811
     13       53          -0.000182893   -0.000665571   -0.001978573
     14       53          -0.000340247   -0.000415863    0.000418396
     15       50          -0.000419453    0.002398687    0.000917092
     16       53           0.000730708    0.000261540    0.000633325
     17       53          -0.000313332    0.000363376   -0.000233942
     18       50           0.000299954   -0.000013972    0.002354832
     19       53          -0.000554124    0.000305247   -0.000102976
     20       53          -0.000422325   -0.000178067   -0.000242209
     21       15          -0.001336231   -0.001747934    0.002429246
     22       15           0.002622072    0.002046946   -0.003243521
     23       15          -0.004894274    0.005338325    0.003208180
     24       15          -0.001387718   -0.002960867    0.001200768
     25       15          -0.002124582    0.003702316   -0.005027145
     26       15          -0.000769290    0.003872841    0.004880358
     27       15          -0.002143180   -0.004719848    0.000581389
     28       15           0.001363418    0.003474948    0.002930608
     29       50          -0.000980789   -0.000291819   -0.003547178
     30       53          -0.000963141   -0.000145536    0.000255088
     31       53           0.000138116    0.000652625    0.000118609
     32       50           0.001360440   -0.000586058   -0.000709977
     33       53          -0.000562199   -0.000575499    0.000116076
     34       53           0.000260056   -0.000632237   -0.000251164
 -------------------------------------------------------------------
 Cartesian Forces:  Max     0.010748477 RMS     0.002659356

 GradGradGradGradGradGradGradGradGradGradGradGradGradGradGradGradGradGrad
 Berny optimization.
 Using GEDIIS/GDIIS optimizer.
 FormGI is forming the generalized inverse of G from B-inverse, IUseBI=4.
 Internal  Forces:  Max     0.008429224 RMS     0.001664476
 Search for a local minimum.
 Step number   5 out of a maximum of  204
 All quantities printed in internal units (Hartrees-Bohrs-Radians)
 Mixed Optimization -- RFO/linear search
 Update second derivatives using D2CorX and points    4    5
 ITU=  0  1  0  1  0
 Use linear search instead of GDIIS.
     Eigenvalues ---   -0.00405  -0.00307  -0.00046   0.00083   0.00111
     Eigenvalues ---    0.00383   0.00391   0.00477   0.00499   0.00565
     Eigenvalues ---    0.00638   0.00704   0.00721   0.00755   0.00920
     Eigenvalues ---    0.01085   0.01127   0.01242   0.01260   0.01324
     Eigenvalues ---    0.01340   0.01431   0.01485   0.01544   0.01670
     Eigenvalues ---    0.01772   0.01777   0.01881   0.02016   0.02026
     Eigenvalues ---    0.02130   0.02153   0.02260   0.02348   0.02563
     Eigenvalues ---    0.02579   0.02615   0.02756   0.02823   0.02880
     Eigenvalues ---    0.03059   0.03134   0.03181   0.03280   0.03337
     Eigenvalues ---    0.03354   0.03392   0.03421   0.03487   0.03492
     Eigenvalues ---    0.03569   0.03608   0.03872   0.03901   0.04036
     Eigenvalues ---    0.04156   0.04167   0.04339   0.04403   0.04619
     Eigenvalues ---    0.04817   0.04856   0.04890   0.05038   0.05233
     Eigenvalues ---    0.05344   0.05428   0.05579   0.05687   0.05942
     Eigenvalues ---    0.06186   0.06495   0.06699   0.06781   0.06892
     Eigenvalues ---    0.06918   0.06984   0.07079   0.07100   0.07151
     Eigenvalues ---    0.07209   0.07223   0.07254   0.07269   0.07368
     Eigenvalues ---    0.07419   0.07426   0.07480   0.07933   0.07977
     Eigenvalues ---    0.08365   0.09160   0.09983   0.11298   0.11574
     Eigenvalues ---    3.12159
 RFO step:  Lambda=-9.73914454D-03 EMin=-4.05124018D-03
 Quartic linear search produced a step of -0.32851.
 Iteration  1 RMS(Cart)=  0.28981523 RMS(Int)=  0.01532707
 Iteration  2 RMS(Cart)=  0.03955173 RMS(Int)=  0.00315879
 Iteration  3 RMS(Cart)=  0.00040156 RMS(Int)=  0.00315262
 Iteration  4 RMS(Cart)=  0.00000135 RMS(Int)=  0.00315262
 Iteration  5 RMS(Cart)=  0.00000001 RMS(Int)=  0.00315262
 Variable       Old X    -DE/DX   Delta X   Delta X   Delta X     New X
                                 (Linear)    (Quad)   (Total)
    R1        4.53980   0.00158   0.01050   0.18281   0.19158   4.73138
    R2        4.57067   0.00081   0.00974   0.06140   0.07155   4.64222
    R3        4.58599  -0.00488  -0.02696   0.02239  -0.00286   4.58313
    R4        4.59122   0.00047  -0.01124  -0.08656  -0.09808   4.49314
    R5        4.93679   0.00175   0.00001   0.04303   0.04258   4.97937
    R6        4.57902  -0.00843  -0.03152   0.01798  -0.01523   4.56379
    R7        4.61425   0.00066   0.01349   0.06908   0.08236   4.69661
    R8        4.51441   0.00348   0.00039   0.00011   0.00089   4.51530
    R9        5.10760  -0.00048   0.01375  -0.01229   0.00137   5.10897
   R10        5.27224  -0.00064   0.00111  -0.01295  -0.01185   5.26039
   R11        5.28022  -0.00032  -0.00457  -0.01725  -0.02182   5.25840
   R12        5.07410  -0.00173  -0.00823  -0.03074  -0.03951   5.03459
   R13        5.21015   0.00034   0.00074  -0.01830  -0.01468   5.19548
   R14        4.64915  -0.00036  -0.00045  -0.00903  -0.00903   4.64012
   R15        5.17526   0.00209   0.00003   0.01002   0.01156   5.18682
   R16        4.53080  -0.00001  -0.00859  -0.03198  -0.04534   4.48547
   R17        5.11257  -0.00347  -0.01553  -0.02440  -0.03966   5.07290
   R18        4.54688   0.00254   0.01403   0.00997   0.02566   4.57254
   R19        5.28493  -0.00167   0.00198  -0.00173   0.00025   5.28518
   R20        5.24762  -0.00061   0.00109   0.00209   0.00318   5.25080
   R21        5.27703  -0.00100  -0.00006  -0.01036  -0.01043   5.26661
   R22        5.27733  -0.00042  -0.00145  -0.00429  -0.00574   5.27160
   R23        5.27929  -0.00060  -0.00444  -0.01470  -0.01914   5.26015
   R24        5.25848   0.00039   0.00324   0.00702   0.01026   5.26874
   R25        5.22799  -0.00084   0.00074  -0.03573  -0.03364   5.19435
   R26        5.01678   0.00091  -0.00211   0.04153   0.03892   5.05570
   R27        4.59963   0.00045   0.00858  -0.01544  -0.00491   4.59472
   R28        4.55492   0.00103  -0.00995  -0.00376  -0.01234   4.54258
   R29        4.51995   0.00228   0.00206  -0.01714  -0.01701   4.50295
   R30        5.04546  -0.00102  -0.00578   0.02273   0.01693   5.06240
   R31        4.59115   0.00209  -0.00769   0.07666   0.06930   4.66045
   R32        4.59485  -0.00396   0.00598   0.00887   0.01390   4.60875
   R33        5.18483   0.00115  -0.00108  -0.00242  -0.00277   5.18206
   R34        4.72134  -0.00365  -0.00564  -0.02391  -0.03024   4.69111
   R35        5.10428  -0.00184   0.01718  -0.01863  -0.00029   5.10399
   R36        4.60921   0.00056  -0.01909  -0.06080  -0.08017   4.52904
   R37        4.91814   0.00206   0.00120   0.07006   0.07119   4.98933
   R38        4.68829  -0.00632  -0.02074   0.04440   0.02082   4.70912
   R39        5.27273  -0.00074  -0.00055   0.00223   0.00168   5.27442
   R40        5.26692   0.00031   0.00007   0.00586   0.00593   5.27285
   R41        5.26525   0.00041   0.00752   0.02570   0.03321   5.29847
   R42        5.24144   0.00014   0.00204   0.01165   0.01368   5.25512
    A1        1.89764   0.00097   0.00097  -0.10976  -0.11269   1.78495
    A2        1.51320   0.00055   0.03658   0.04222   0.07901   1.59221
    A3        1.71752  -0.00074  -0.01085   0.02139   0.02137   1.73889
    A4        1.52358  -0.00490   0.00169  -0.00434  -0.00358   1.52000
    A5        2.09069   0.00198   0.00089  -0.13803  -0.13936   1.95133
    A6        2.06332   0.00178  -0.01015   0.02737   0.02216   2.08548
    A7        2.01280  -0.00195  -0.00383  -0.00768  -0.01934   1.99346
    A8        1.48440  -0.00431  -0.00555  -0.02142  -0.02740   1.45700
    A9        1.62158  -0.00097   0.00717  -0.00225   0.00574   1.62732
   A10        1.74273  -0.00329   0.00078  -0.09360  -0.09169   1.65104
   A11        2.04248  -0.00126   0.01666   0.00429   0.01798   2.06046
   A12        1.48732   0.00477  -0.00823   0.06110   0.05246   1.53978
   A13        1.92282   0.00013  -0.00014   0.00306   0.00265   1.92546
   A14        2.03365  -0.00019  -0.00160  -0.01985  -0.02324   2.01041
   A15        2.05290  -0.00075  -0.00112  -0.01944  -0.01985   2.03304
   A16        2.11781   0.00001  -0.00542  -0.00521  -0.00937   2.10845
   A17        1.91986   0.00039   0.00413   0.02978   0.03383   1.95369
   A18        1.35528   0.00039   0.00638   0.01775   0.02357   1.37884
   A19        1.84925  -0.00077   0.01470  -0.05843  -0.05162   1.79762
   A20        1.49115   0.00162   0.02190  -0.08912  -0.07227   1.41888
   A21        1.39654  -0.00150   0.00102  -0.02396  -0.02287   1.37368
   A22        1.45070  -0.00007  -0.00398  -0.00952  -0.01272   1.43798
   A23        2.55461  -0.00056  -0.00583  -0.06851  -0.07026   2.48435
   A24        1.42760  -0.00053   0.00550  -0.01428  -0.00783   1.41977
   A25        1.59613   0.00255  -0.00120   0.05640   0.05706   1.65319
   A26        1.92555   0.00148  -0.00536   0.04701   0.03595   1.96150
   A27        1.42136  -0.00088  -0.00920  -0.01864  -0.02863   1.39274
   A28        1.51657   0.00130  -0.00108  -0.04123  -0.04618   1.47039
   A29        2.16064  -0.00051   0.00817  -0.00084   0.00293   2.16357
   A30        1.58008  -0.00033   0.00529   0.01755   0.02320   1.60328
   A31        1.33826   0.00411  -0.00886   0.04504   0.03555   1.37380
   A32        2.12663  -0.00036  -0.00156  -0.05861  -0.05768   2.06896
   A33        1.99933  -0.00219   0.00247   0.01749   0.01673   2.01606
   A34        1.86405   0.00014   0.01647   0.01912   0.03719   1.90124
   A35        2.14054  -0.00128  -0.00593  -0.00733  -0.01305   2.12749
   A36        1.93583   0.00046  -0.00326  -0.00512  -0.00934   1.92649
   A37        1.32138   0.00120  -0.00008  -0.03859  -0.04280   1.27858
   A38        1.99043  -0.00093   0.00360   0.06087   0.06491   2.05533
   A39        1.98148   0.00061   0.00539  -0.00869  -0.00168   1.97981
   A40        2.14006  -0.00029   0.00009  -0.02899  -0.02496   2.11510
   A41        2.03140  -0.00038  -0.00455   0.02764   0.02200   2.05340
   A42        1.92383   0.00011  -0.00187  -0.01061  -0.01386   1.90997
   A43        1.91276   0.00064   0.00245   0.00830   0.00994   1.92270
   A44        1.95740  -0.00050  -0.00623   0.03223   0.02694   1.98434
   A45        2.11013   0.00019   0.00247  -0.03063  -0.02773   2.08240
   A46        2.03774  -0.00075  -0.00241  -0.00457  -0.00704   2.03069
   A47        2.03790  -0.00081  -0.00329  -0.01574  -0.02022   2.01768
   A48        1.35149   0.00112   0.00669   0.01664   0.02294   1.37443
   A49        1.40046  -0.00064  -0.00779  -0.01017  -0.01850   1.38195
   A50        1.54157   0.00008   0.01222   0.00608   0.01928   1.56086
   A51        1.89848  -0.00101   0.00179   0.00888   0.00680   1.90528
   A52        1.45450  -0.00135  -0.00661  -0.02559  -0.03149   1.42301
   A53        2.48149   0.00105   0.00901  -0.04740  -0.03435   2.44713
   A54        1.40827   0.00172   0.00700   0.02043   0.02828   1.43655
   A55        1.93791  -0.00273   0.00023  -0.08019  -0.08654   1.85138
   A56        1.37088   0.00131   0.00741   0.00993   0.01732   1.38819
   A57        1.61024  -0.00292  -0.00039  -0.11959  -0.12337   1.48687
   A58        1.55881   0.00080   0.00564   0.02818   0.03388   1.59269
   A59        2.19606   0.00097  -0.00651   0.04044   0.02943   2.22550
   A60        1.54414  -0.00036  -0.00343  -0.04499  -0.04933   1.49481
   A61        1.98988  -0.00130   0.00369  -0.02042  -0.01899   1.97089
   A62        1.69067  -0.00398  -0.00392  -0.07293  -0.07305   1.61762
   A63        1.40204   0.00149   0.01034   0.04735   0.05656   1.45860
   A64        2.00196  -0.00108   0.01108  -0.17484  -0.16110   1.84086
   A65        1.98918  -0.00072   0.02796  -0.04269  -0.00398   1.98520
   A66        1.45622   0.00009   0.01668   0.03955   0.05458   1.51080
   A67        1.83972  -0.00505  -0.02830  -0.03618  -0.06034   1.77938
   A68        1.61012  -0.00042   0.01147   0.00820   0.01301   1.62313
   A69        1.94215   0.00099   0.00059  -0.06685  -0.07287   1.86928
   A70        1.55041  -0.00049  -0.01661  -0.02207  -0.03780   1.51262
   A71        2.09483   0.00041  -0.00832   0.03813   0.02427   2.11910
   A72        1.73350  -0.00049   0.01208  -0.03736  -0.02359   1.70991
   A73        1.34062   0.00044  -0.00274  -0.02921  -0.03344   1.30718
   A74        2.13968  -0.00038   0.00214  -0.02627  -0.02107   2.11862
   A75        1.98779   0.00101   0.00663   0.03802   0.04268   2.03048
   A76        2.01646  -0.00216  -0.00952   0.03684   0.02725   2.04371
   A77        2.00550   0.00094   0.00321  -0.01849  -0.01408   1.99142
   A78        1.91599   0.00016  -0.00080  -0.00577  -0.00672   1.90926
   A79        1.41898  -0.00102  -0.02194  -0.04330  -0.06379   1.35519
   A80        1.85756   0.00025   0.01456   0.01995   0.03470   1.89227
   A81        2.16562   0.00000  -0.00919  -0.01309  -0.02157   2.14405
   A82        2.01461   0.00113   0.01494   0.01176   0.02934   2.04395
   A83        2.00177   0.00077   0.00759   0.04167   0.04542   2.04719
   A84        1.95240  -0.00093  -0.00710  -0.01946  -0.02712   1.92527
    D1       -0.54060  -0.00017  -0.02597   0.10893   0.08254  -0.45806
    D2        1.02377   0.00335  -0.03225   0.13140   0.09657   1.12034
    D3        1.16569  -0.00078  -0.02483   0.14695   0.12388   1.28957
    D4        2.73007   0.00274  -0.03111   0.16941   0.13791   2.86797
    D5       -0.97217  -0.00133   0.04374  -0.21552  -0.16556  -1.13774
    D6       -2.33783  -0.00037   0.03713  -0.17111  -0.12971  -2.46754
    D7       -2.53163  -0.00180   0.00835  -0.25193  -0.23607  -2.76771
    D8        2.38590  -0.00084   0.00174  -0.20751  -0.20022   2.18568
    D9       -1.52081  -0.00127   0.04740  -0.03343   0.01046  -1.51035
   D10        3.12470  -0.00051   0.00494   0.02339   0.02351  -3.13498
   D11        0.37209  -0.00021   0.05297  -0.13887  -0.09061   0.28148
   D12       -1.26558   0.00055   0.01051  -0.08205  -0.07756  -1.34314
   D13        2.71915  -0.00036   0.03103  -0.04495  -0.01891   2.70024
   D14        0.68353   0.00017   0.01533  -0.05922  -0.04290   0.64063
   D15       -1.44825  -0.00081   0.02030  -0.05547  -0.02809  -1.47634
   D16        2.79931  -0.00028   0.00460  -0.06974  -0.05208   2.74723
   D17       -0.62398   0.00010  -0.01480   0.04383   0.02957  -0.59441
   D18        1.15083   0.00270  -0.00027   0.09944   0.09695   1.24778
   D19       -2.71982  -0.00012  -0.00475   0.03444   0.02897  -2.69085
   D20       -2.76411   0.00024  -0.01401   0.20019   0.18902  -2.57509
   D21       -0.98930   0.00285   0.00052   0.25580   0.25641  -0.73289
   D22        1.42323   0.00002  -0.00396   0.19080   0.18843   1.61166
   D23       -0.73059   0.00264   0.00957   0.19541   0.21210  -0.51849
   D24        1.23817   0.00275   0.00884   0.12212   0.13152   1.36970
   D25        1.08820  -0.00129   0.00513   0.11302   0.12824   1.21645
   D26        3.05697  -0.00118   0.00439   0.03973   0.04767   3.10463
   D27       -0.79384  -0.00228  -0.00329   0.10874   0.10479  -0.68905
   D28        0.92758  -0.00357  -0.00711   0.03438   0.02858   0.95615
   D29       -2.38002   0.00067  -0.00897   0.12074   0.10923  -2.27079
   D30       -0.65861  -0.00061  -0.01279   0.04638   0.03302  -0.62559
   D31        1.96251   0.00126   0.00357  -0.21502  -0.21020   1.75231
   D32        0.54170   0.00130   0.01360  -0.21463  -0.20133   0.34037
   D33       -2.82147  -0.00400   0.00066  -0.23991  -0.23803  -3.05950
   D34        2.04091  -0.00396   0.01069  -0.23952  -0.22916   1.81175
   D35        0.62227  -0.00002   0.01103  -0.06675  -0.05355   0.56872
   D36       -1.46627  -0.00050   0.01649  -0.01290   0.00119  -1.46508
   D37        2.55644  -0.00016   0.00903  -0.01910  -0.01293   2.54351
   D38       -1.38804   0.00193   0.01556  -0.05888  -0.03326  -1.42130
   D39        2.80660   0.00145   0.02102  -0.00502   0.02148   2.82808
   D40        0.54613   0.00179   0.01356  -0.01122   0.00736   0.55349
   D41       -2.63027  -0.00015  -0.00396   0.01563   0.01098  -2.61929
   D42        2.53878   0.00055  -0.01294   0.00097  -0.01049   2.52828
   D43        1.22635  -0.00013   0.00626   0.04736   0.05249   1.27883
   D44        0.11221   0.00057  -0.00273   0.03269   0.03101   0.14322
   D45       -0.62472  -0.00081  -0.00234   0.00205  -0.00062  -0.62534
   D46       -1.73885  -0.00011  -0.01133  -0.01261  -0.02210  -1.76095
   D47        0.68301  -0.00066   0.00563  -0.06088  -0.05105   0.63195
   D48        2.60878   0.00047   0.00072  -0.02131  -0.02335   2.58543
   D49        2.90305  -0.00075   0.00834  -0.04536  -0.03287   2.87018
   D50       -1.45436   0.00038   0.00343  -0.00580  -0.00517  -1.45953
   D51       -1.30074  -0.00064   0.00439  -0.04710  -0.03607  -1.33682
   D52        0.62503   0.00049  -0.00053  -0.00753  -0.00837   0.61666
   D53       -0.65039  -0.00208  -0.02527   0.15390   0.13053  -0.51986
   D54        0.89526  -0.00157  -0.02014   0.14745   0.12717   1.02243
   D55        0.78565  -0.00066  -0.00460   0.06438   0.05936   0.84501
   D56        2.33130  -0.00015   0.00053   0.05794   0.05600   2.38730
   D57        1.16707  -0.00074   0.01354  -0.09689  -0.08817   1.07890
   D58       -3.02699  -0.00058   0.01348  -0.14523  -0.13667   3.11953
   D59       -0.80367  -0.00070   0.01907  -0.11386  -0.09735  -0.90102
   D60       -0.70216   0.00018   0.00298  -0.05893  -0.05542  -0.75758
   D61        1.38696   0.00034   0.00293  -0.10727  -0.10391   1.28305
   D62       -2.67290   0.00022   0.00851  -0.07589  -0.06460  -2.73750
   D63        2.87485   0.00009   0.00941  -0.00474   0.00041   2.87526
   D64        0.71380   0.00062   0.00150  -0.00390  -0.00193   0.71187
   D65       -0.79293  -0.00024   0.00219  -0.06994  -0.06824  -0.86117
   D66       -2.95398   0.00028  -0.00572  -0.06910  -0.07058  -3.02456
   D67        1.84050  -0.00099   0.00436   0.08048   0.08334   1.92384
   D68       -0.07311  -0.00060   0.00014   0.02966   0.02933  -0.04378
   D69       -2.53185   0.00026   0.01077   0.05129   0.05980  -2.47205
   D70        0.72009  -0.00042  -0.00202   0.06370   0.06250   0.78259
   D71       -1.19352  -0.00003  -0.00624   0.01288   0.00849  -1.18503
   D72        2.63093   0.00083   0.00438   0.03450   0.03896   2.66989
   D73       -0.66410   0.00046  -0.00669   0.08861   0.08834  -0.57576
   D74        0.84765   0.00182  -0.00453   0.05076   0.04819   0.89583
   D75       -2.20645  -0.00172  -0.00297   0.04234   0.04357  -2.16288
   D76       -0.69470  -0.00036  -0.00081   0.00449   0.00342  -0.69128
   D77        1.41932   0.00041   0.00419  -0.01983  -0.01406   1.40526
   D78       -2.95492  -0.00058   0.00417  -0.01103  -0.00939  -2.96431
   D79       -2.63614   0.00018  -0.00024   0.01861   0.02018  -2.61596
   D80       -0.72719  -0.00081  -0.00025   0.02742   0.02484  -0.70235
   D81       -0.64913  -0.00020  -0.00086   0.00861   0.00805  -0.64108
   D82        1.25982  -0.00119  -0.00087   0.01741   0.01272   1.27254
   D83       -1.23662  -0.00011   0.00505  -0.05536  -0.04949  -1.28611
   D84       -0.09504   0.00023   0.00096  -0.02255  -0.02111  -0.11615
   D85        2.64335  -0.00039   0.00186  -0.00471  -0.00290   2.64045
   D86       -2.49826  -0.00006  -0.00224   0.02810   0.02548  -2.47278
   D87        0.65653  -0.00007   0.00150  -0.00745  -0.00550   0.65103
   D88        1.79810   0.00026  -0.00260   0.02536   0.02289   1.82099
   D89        0.71407   0.00016   0.00144   0.00355   0.00505   0.71912
   D90        2.24333   0.00025   0.00144  -0.03329  -0.03241   2.21093
   D91       -0.76682   0.00010  -0.00857   0.00245  -0.00764  -0.77446
   D92        0.76244   0.00019  -0.00857  -0.03440  -0.04510   0.71734
   D93       -2.05631   0.00037   0.00227   0.14204   0.14466  -1.91166
   D94        2.78800   0.00055  -0.00759   0.12300   0.11479   2.90279
   D95       -0.67572  -0.00018  -0.00183   0.13255   0.13125  -0.54446
   D96       -2.11459  -0.00001  -0.01169   0.11351   0.10139  -2.01321
   D97       -0.74393   0.00010  -0.00150   0.00899   0.00691  -0.73702
   D98       -2.94069  -0.00084   0.00516  -0.03185  -0.02213  -2.96282
   D99        2.99813  -0.00091  -0.01139   0.05880   0.04320   3.04133
   D100       0.80136  -0.00186  -0.00473   0.01796   0.01417   0.81553
   D101      -1.86763   0.00209   0.01311  -0.05437  -0.04051  -1.90814
   D102       0.08828  -0.00021   0.00013  -0.02820  -0.02718   0.06110
   D103       2.46651   0.00097   0.01116  -0.02000  -0.00739   2.45912
   D104      -0.71161   0.00144   0.00474  -0.03467  -0.03108  -0.74269
   D105       1.24431  -0.00086  -0.00825  -0.00849  -0.01775   1.22655
   D106      -2.66065   0.00033   0.00278  -0.00030   0.00203  -2.65862
   D107      -0.78152  -0.00058   0.00339  -0.13314  -0.12931  -0.91084
   D108       0.75524   0.00010   0.00820  -0.13297  -0.12604   0.62919
   D109      -2.31750   0.00151   0.00096  -0.02366  -0.02173  -2.33922
   D110      -0.78074   0.00218   0.00577  -0.02348  -0.01846  -0.79919
   D111       2.40754  -0.00018   0.01446   0.15465   0.15824   2.56578
   D112       0.68507   0.00216   0.01371   0.18381   0.18855   0.87362
   D113      -2.50392   0.00020   0.02225   0.12232   0.14176  -2.36216
   D114       2.05680   0.00254   0.02150   0.15148   0.17206   2.22886
   D115       0.70410  -0.00137  -0.00318   0.01788   0.01471   0.71881
   D116      -1.39173  -0.00112  -0.00454   0.05894   0.05284  -1.33889
   D117       2.63230  -0.00015   0.00279   0.04940   0.05001   2.68231
   D118      -1.23337   0.00088  -0.00325   0.07596   0.07865  -1.15471
   D119       2.95399   0.00112  -0.00461   0.11701   0.11679   3.07078
   D120       0.69483   0.00210   0.00272   0.10748   0.11396   0.80879
   D121      -0.96577   0.00380   0.00696   0.05077   0.05458  -0.91119
   D122       0.78129   0.00298   0.01102  -0.00223   0.00585   0.78714
   D123       0.66196   0.00024   0.00675  -0.00613   0.00114   0.66310
   D124       2.40902  -0.00057   0.01081  -0.05914  -0.04760   2.36142
   D125       1.35516  -0.00081  -0.00062   0.01262   0.00535   1.36052
   D126      -2.93723   0.00010   0.00843   0.01314   0.01742  -2.91981
   D127      -0.63452  -0.00106   0.00494  -0.00713  -0.00633  -0.64085
   D128      -0.62197  -0.00011  -0.00541   0.02088   0.01418  -0.60778
   D129       1.36882   0.00080   0.00364   0.02141   0.02626   1.39508
   D130      -2.61165  -0.00036   0.00014   0.00113   0.00251  -2.60915
   D131      -2.66473   0.00103  -0.05103   0.06033   0.00279  -2.66194
   D132       1.51963   0.00073  -0.04010   0.02821  -0.01493   1.50470
   D133      -0.68544   0.00019  -0.00985   0.01819   0.00791  -0.67754
   D134      -2.78427  -0.00011   0.00108  -0.01392  -0.00982  -2.79409
   D135       2.62621  -0.00156   0.03302  -0.19052  -0.15702   2.46919
   D136       0.80882  -0.00133   0.02797  -0.19262  -0.16440   0.64442
   D137      -1.49951  -0.00192   0.01369  -0.21944  -0.20644  -1.70596
   D138       0.63381  -0.00036   0.00791  -0.01285  -0.00420   0.62960
   D139      -1.18358  -0.00013   0.00286  -0.01495  -0.01158  -1.19517
   D140       2.79127  -0.00073  -0.01142  -0.04178  -0.05363   2.73765
   D141      -2.64342   0.00059   0.01047  -0.13757  -0.12913  -2.77255
   D142      -1.00155  -0.00018  -0.00376  -0.17771  -0.18348  -1.18503
   D143      -0.76722  -0.00491  -0.01536  -0.18436  -0.19930  -0.96652
   D144       0.87465  -0.00568  -0.02959  -0.22450  -0.25365   0.62100
         Item               Value     Threshold  Converged?
 Maximum Force            0.008429     0.000450     NO 
 RMS     Force            0.001664     0.000300     NO 
 Maximum Displacement     1.705579     0.001800     NO 
 RMS     Displacement     0.311932     0.001200     NO 
 Predicted change in Energy=-1.095683D-02
 GradGradGradGradGradGradGradGradGradGradGradGradGradGradGradGradGradGrad

                          Input orientation:                          
 ---------------------------------------------------------------------
 Center     Atomic      Atomic             Coordinates (Angstroms)
 Number     Number       Type             X           Y           Z
 ---------------------------------------------------------------------
      1         15           0       -0.110744   -2.121003    0.784521
      2         15           0        2.149892   -0.143526   -1.179012
      3         15           0        0.604980    2.096111    0.836177
      4         15           0        1.480988   -0.214538    1.101521
      5         50           0       -3.174677    2.282963    0.666917
      6         53           0       -2.927616    3.492681    3.161794
      7         53           0       -5.446931    3.217500   -0.639415
      8         15           0       -0.726841   -1.898560   -1.583097
      9         15           0       -2.520623   -0.298510    0.588757
     10         15           0       -0.955678    2.352968   -0.954794
     11         15           0       -1.923360    0.244788   -1.643308
     12         50           0        2.748094    2.392229   -0.785110
     13         53           0        4.986483    3.010693    0.773475
     14         53           0        2.667147    4.006034   -3.045581
     15         50           0       -3.177866   -2.622907   -0.582380
     16         53           0       -5.311924   -2.786848   -2.367349
     17         53           0       -3.098897   -4.929736    0.984216
     18         50           0        6.707604   -6.645078   -1.320612
     19         53           0        9.059561   -7.503457   -0.104202
     20         53           0        6.128650   -8.245018   -3.529343
     21         15           0        4.646068   -6.210055    0.444710
     22         15           0        6.283766   -4.023957   -1.648719
     23         15           0        5.070253   -1.838144    0.500133
     24         15           0        5.909350   -4.148474    0.701243
     25         15           0        3.135817   -5.984307   -1.411784
     26         15           0        1.727401   -3.689871    0.579813
     27         15           0        3.916217   -1.723128   -1.645313
     28         15           0        2.343659   -3.654111   -1.735989
     29         50           0        7.367364   -1.664901   -0.987509
     30         53           0        9.778634   -1.513409    0.410014
     31         53           0        7.307394    0.318309   -2.949371
     32         50           0        0.957404   -6.182285    0.172594
     33         53           0       -1.290330   -6.575134   -1.456765
     34         53           0        0.850178   -7.861765    2.386460
 ---------------------------------------------------------------------
                    Distance matrix (angstroms):
                    1          2          3          4          5
     1  P    0.000000
     2  P    3.588363   0.000000
     3  P    4.277731   3.385811   0.000000
     4  P    2.503738   2.377668   2.485337   0.000000
     5  Sn   5.366231   6.135661   3.788056   5.301095   0.000000
     6  I    6.715627   7.605635   4.454002   6.117515   2.783679
     7  I    7.681282   8.324625   6.329337   7.925011   2.782625
     8  P    2.456558   3.393968   4.856340   3.862332   5.342247
     9  P    3.027758   4.996272   3.945228   4.035203   2.664188
    10  P    4.873966   3.990904   2.389394   4.093636   2.749328
    11  P    3.844073   4.117977   3.995966   4.397118   3.325220
    12  Sn   5.568299   2.634968   2.703552   3.458348   6.099142
    13  I    7.232990   4.669856   4.476379   4.774749   8.194235
    14  I    7.741249   4.579354   4.792534   6.034787   7.132918
    15  Sn   3.395226   5.906632   6.212194   5.508237   5.062442
    16  I    6.117999   8.004873   8.313581   8.049440   6.283119
    17  I    4.105840   7.425439   7.943749   6.574359   7.220073
    18  Sn   8.449184   7.941219  10.876679   8.633428  13.465499
    19  I   10.670292  10.152208  12.826377  10.583802  15.685828
    20  I    9.749001   9.326775  12.510302  10.369873  14.662840
    21  P    6.281965   6.757969   9.245326   6.811414  11.547502
    22  P    7.101524   5.689226   8.710830   6.718792  11.601791
    23  P    5.196500   3.770911   5.960701   3.985046   9.219014
    24  P    6.352882   5.805902   8.194474   5.936873  11.130324
    25  P    5.503547   5.927980   8.760801   6.507334  10.606182
    26  P    2.425290   3.981020   5.899419   3.522901   7.727400
    27  P    4.720043   2.415053   5.631046   3.968788   8.466165
    28  P    3.837640   3.559771   6.534837   4.541621   8.454279
    29  Sn   7.698715   5.438131   7.949898   6.412256  11.377934
    30  I    9.915101   7.911972   9.867431   8.427110  13.500619
    31  I    8.655690   5.472412   7.900210   7.116226  11.261049
    32  Sn   4.243750   6.302022   8.312424   6.062264   9.432862
    33  I    5.123873   7.299168   9.167349   7.394742   9.301972
    34  I    6.037047   8.600759  10.080813   7.780043  11.048611
                    6          7          8          9         10
     6  I    0.000000
     7  I    4.568573   0.000000
     8  P    7.511517   7.024518   0.000000
     9  P    4.599923   4.736455   3.239562   0.000000
    10  P    4.704655   4.584565   4.303791   3.444116   0.000000
    11  P    5.886114   4.718089   2.455447   2.373607   2.419686
    12  Sn   7.000195   8.237762   5.578783   6.073464   3.707864
    13  I    8.280661  10.530678   7.892799   8.206192   6.223246
    14  I    8.372359   8.499981   6.965791   7.658359   4.497652
    15  Sn   7.175088   6.265960   2.744747   2.684465   5.462247
    16  I    8.699933   6.249494   4.735725   4.766734   6.884032
    17  I    8.701052   8.632896   4.626638   4.683913   7.835236
    18  Sn  14.686851  15.667392   8.824359  11.361548  11.824742
    19  I   16.591389  18.046154  11.374342  13.656211  14.077557
    20  I   16.265326  16.544941   9.542702  12.446512  13.005126
    21  P   12.605013  13.853619   7.181167   9.291318  10.327804
    22  P   12.825383  13.822686   7.325997   9.818479   9.672448
    23  P    9.973367  11.724729   6.160341   7.745949   7.482918
    24  P   11.938741  13.602208   7.370167   9.268189   9.598948
    25  P   12.144799  12.606878   5.625194   8.265940   9.298350
    26  P    8.940071  10.033411   3.729649   5.435726   6.787476
    27  P    9.856520  10.634386   4.646787   6.960856   6.389580
    28  P   10.141561  10.445803   3.540241   6.350255   6.897889
    29  Sn  12.239444  13.717331   8.119451  10.105638   9.242151
    30  I   13.931333  15.978130  10.699806  12.360407  11.490736
    31  I   12.336062  13.282094   8.445718  10.463687   8.740511
    32  Sn  10.845906  11.403106   4.926402   6.847531   8.819378
    33  I   11.196995  10.669633   4.712094   6.715191   8.948462
    34  I   11.991511  13.098077   7.335135   8.473303  10.897975
                   11         12         13         14         15
    11  P    0.000000
    12  Sn   5.212531   0.000000
    13  I    7.825407   2.796797   0.000000
    14  I    6.098040   2.778606   4.577687   0.000000
    15  Sn   3.305000   7.765931  10.011612   9.174660   0.000000
    16  I    4.604066   9.710314  12.228387  10.500896   2.786969
    17  I    5.921273   9.535669  11.334381  11.372533   2.789609
    18  Sn  11.048435   9.881164  10.029026  11.521588  10.697913
    19  I   13.528810  11.756821  11.309625  13.490109  13.183437
    20  I   11.851953  11.493911  12.104123  12.739870  11.265165
    21  P    9.443633   8.894608   9.232885  10.975734   8.668131
    22  P    9.250899   7.376601   7.552236   8.916946   9.624058
    23  P    7.605496   4.994029   4.857257   7.245786   8.355785
    24  P    9.281649   7.415091   7.218765   9.541833   9.303361
    25  P    8.028107   8.408888   9.439827  10.133896   7.200661
    26  P    5.809635   6.316388   7.453635   8.558829   5.152742
    27  P    6.162252   4.363556   5.422644   6.028617   7.229483
    28  P    5.780783   6.134000   7.596153   7.778013   5.734233
    29  Sn   9.507604   6.151335   5.534513   7.647693  10.596404
    30  I   12.010165   8.130857   6.600326   9.642543  13.041730
    31  I    9.322984   5.456409   5.147343   5.927940  11.144240
    32  Sn   7.273484   8.811700  10.055117  10.820430   5.508141
    33  I    6.851779   9.857667  11.673065  11.408202   4.466256
    34  I    9.468249  10.899786  11.743980  13.177750   7.244638
                   16         17         18         19         20
    16  I    0.000000
    17  I    4.552191   0.000000
    18  Sn  12.666911  10.218713   0.000000
    19  I   15.294044  12.475447   2.783553   0.000000
    20  I   12.729044  10.794023   2.788098   4.568560   0.000000
    21  P   10.898974   7.868594   2.748733   4.631750   4.704489
    22  P   11.683616   9.787091   2.675363   4.711421   4.623652
    23  P   10.812589   8.747988   5.394687   6.955254   7.642311
    24  P   11.712697   9.046489   3.310308   4.672096   5.893014
    25  P    9.083016   6.761997   3.633537   6.253665   4.307193
    26  P    7.684615   4.999396   6.094857   8.292881   7.550200
    27  P    9.317264   8.149146   5.667703   7.889310   7.139991
    28  P    7.730375   6.216764   5.306829   7.910975   6.214395
    29  Sn  12.803400  11.139545   5.034720   6.142678   7.161932
    30  I   15.396764  13.335359   6.225779   6.054928   8.611357
    31  I   13.008764  12.300650   7.176445   8.505592   8.663508
    32  Sn   7.568671   4.322174   5.958912   8.213833   6.685879
    33  I    5.599419   3.454944   7.999398  10.479096   7.881964
    34  I    9.291124   5.114516   7.037908   8.586369   7.937624
                   21         22         23         24         25
    21  P    0.000000
    22  P    3.441442   0.000000
    23  P    4.392791   3.296659   0.000000
    24  P    2.431421   2.382858   2.466203   0.000000
    25  P    2.403828   3.716005   4.958643   3.940514   0.000000
    26  P    3.858523   5.083151   3.822290   4.208771   3.348810
    27  P    5.003338   3.301381   2.438846   3.919338   4.338341
    28  P    4.073007   3.958390   3.966396   4.347258   2.482426
    29  Sn   5.487725   2.678905   2.742227   3.338536   6.061622
    30  I    6.957221   4.770256   4.720427   4.690389   8.211875
    31  I    7.824447   4.647019   4.642647   5.935795   7.712924
    32  Sn   3.698792   6.028739   5.991191   5.379370   2.700913
    33  I    6.244174   7.994516   8.168571   7.898169   4.465633
    34  I    4.572452   7.780444   7.592843   6.497977   4.814110
                   26         27         28         29         30
    26  P    0.000000
    27  P    3.689197   0.000000
    28  P    2.396662   2.491958   0.000000
    29  Sn   6.194044   3.513761   5.454795   0.000000
    30  I    8.341952   6.215810   8.029122   2.791101   0.000000
    31  I    7.723792   4.167508   6.472332   2.790272   4.554963
    32  Sn   2.640238   5.651853   3.457753   7.927180   9.983430
    33  I    4.645331   7.119385   4.670784   9.964249  12.313728
    34  I    4.630140   7.958558   6.076959   9.605129  11.132174
                   31         32         33         34
    31  I    0.000000
    32  Sn   9.608682   0.000000
    33  I   11.120625   2.803828   0.000000
    34  I   11.708131   2.780891   4.583402   0.000000
 Stoichiometry    I12P16Sn6
 Framework group  C1[X(I12P16Sn6)]
 Deg. of freedom    96
 Full point group                 C1      NOp   1
 Largest Abelian subgroup         C1      NOp   1
 Largest concise Abelian subgroup C1      NOp   1
                         Standard orientation:                         
 ---------------------------------------------------------------------
 Center     Atomic      Atomic             Coordinates (Angstroms)
 Number     Number       Type             X           Y           Z
 ---------------------------------------------------------------------
      1         15           0       -1.804906   -1.110195    1.092604
      2         15           0       -0.713901    1.808715   -0.686729
      3         15           0       -3.338155    2.882685    1.163567
      4         15           0       -1.434059    1.327426    1.527552
      5         50           0       -6.660771    1.133343    0.664177
      6         53           0       -7.263401    2.211818    3.158691
      7         53           0       -8.979592    0.832553   -0.844331
      8         15           0       -2.256669   -1.146890   -1.321778
      9         15           0       -4.781886   -0.755483    0.669413
     10         15           0       -4.663584    2.376257   -0.758923
     11         15           0       -4.367032    0.094502   -1.507610
     12         50           0       -1.520974    4.281843   -0.268007
     13         53           0       -0.040532    5.893973    1.473085
     14         53           0       -2.229406    5.710924   -2.543200
     15         50           0       -4.070601   -3.048914   -0.530836
     16         53           0       -5.674405   -4.208666   -2.492974
     17         53           0       -2.956148   -5.051197    1.060006
     18         50           0        6.509566   -1.474750   -0.365254
     19         53           0        8.865238   -1.064769    1.059840
     20         53           0        7.002955   -3.067722   -2.599643
     21         15           0        4.379288   -2.207994    1.209485
     22         15           0        4.840490    0.579370   -0.755564
     23         15           0        2.517072    1.770257    1.257263
     24         15           0        4.394497    0.198841    1.554046
     25         15           0        3.118138   -2.713330   -0.773575
     26         15           0        0.584980   -1.522124    1.064540
     27         15           0        1.640799    1.360419   -0.981520
     28         15           0        1.280728   -1.096635   -1.189097
     29         50           0        4.518047    3.136922   -0.026535
     30         53           0        6.396925    4.440259    1.573895
     31         53           0        3.615983    4.884171   -2.006187
     32         50           0        1.223774   -4.044554    0.617165
     33         53           0       -0.373656   -5.464605   -1.197530
     34         53           0        1.807943   -5.623943    2.830225
 ---------------------------------------------------------------------
 Rotational constants (GHZ):      0.0113052      0.0068586      0.0048598
 Standard basis: SDD (6D, 10F)
 There are   468 symmetry adapted cartesian basis functions of A   symmetry.
 There are   468 symmetry adapted basis functions of A   symmetry.
   468 basis functions,   900 primitive gaussians,   468 cartesian basis functions
   174 alpha electrons      174 beta electrons
       nuclear repulsion energy      5760.2253749393 Hartrees.
 NAtoms=   34 NActive=   34 NUniq=   34 SFac= 1.00D+00 NAtFMM=   60 NAOKFM=F Big=F
 Integral buffers will be    131072 words long.
 Raffenetti 2 integral format.
 Two-electron integral symmetry is turned on.
 One-electron integrals computed using PRISM.
   1 Symmetry operations used in ECPInt.
 ECPInt:  NShTT=   29890 NPrTT=  113954 LenC2=   23441 LenP2D=   54753.
 LDataN:  DoStor=T MaxTD1= 5 Len=  102
 Number of processors reduced to   7 by ecpmxn.
 NBasis=   468 RedAO= T EigKep=  8.38D-03  NBF=   468
 NBsUse=   468 1.00D-06 EigRej= -1.00D+00 NBFU=   468
 Defaulting to unpruned grid for atomic number  53.
 Defaulting to unpruned grid for atomic number  53.
 Defaulting to unpruned grid for atomic number  53.
 Defaulting to unpruned grid for atomic number  50.
 Defaulting to unpruned grid for atomic number  50.
 Defaulting to unpruned grid for atomic number  50.
 Initial guess from the checkpoint file:  "\\nas.ads.mwn.de\tuch\ac5\AK_Nilges\Markus\Gaussian\SnI2+P\SnI2_P4\SNI2_P4DIMEROPEN3SATURATED2_dimer.chk"
 B after Tr=     0.000000    0.000000    0.000000
         Rot=    0.999921   -0.006943   -0.007810   -0.006985 Ang=  -1.44 deg.
 ExpMin= 3.26D-02 ExpMax= 3.06D+04 ExpMxC= 4.68D+03 IAcc=3 IRadAn=         5 AccDes= 0.00D+00
 Harris functional with IExCor= 1009 and IRadAn=       5 diagonalized for initial guess.
 HarFok:  IExCor= 1009 AccDes= 0.00D+00 IRadAn=         5 IDoV= 1 UseB2=F ITyADJ=14
 ICtDFT=  3500011 ScaDFX=  1.000000  1.000000  1.000000  1.000000
 Defaulting to unpruned grid for atomic number  50.
 Defaulting to unpruned grid for atomic number  50.
 Defaulting to unpruned grid for atomic number  50.
 Defaulting to unpruned grid for atomic number  50.
 Defaulting to unpruned grid for atomic number  50.
 Defaulting to unpruned grid for atomic number  50.
 Defaulting to unpruned grid for atomic number  50.
 Defaulting to unpruned grid for atomic number  50.
 FoFCou: FMM=F IPFlag=           0 FMFlag=      100000 FMFlg1=           0
         NFxFlg=           0 DoJE=T BraDBF=F KetDBF=T FulRan=T
         wScrn=  0.000000 ICntrl=     500 IOpCl=  0 I1Cent=   200000004 NGrid=           0
         NMat0=    1 NMatS0=      1 NMatT0=    0 NMatD0=    1 NMtDS0=    0 NMtDT0=    0
 Petite list used in FoFCou.
 Requested convergence on RMS density matrix=1.00D-08 within 128 cycles.
 Requested convergence on MAX density matrix=1.00D-06.
 Requested convergence on             energy=1.00D-06.
 No special actions if energy rises.
 Defaulting to unpruned grid for atomic number  50.
 Defaulting to unpruned grid for atomic number  50.
 Defaulting to unpruned grid for atomic number  50.
 Defaulting to unpruned grid for atomic number  50.
 Defaulting to unpruned grid for atomic number  50.
 Defaulting to unpruned grid for atomic number  50.
 Defaulting to unpruned grid for atomic number  50.
 Defaulting to unpruned grid for atomic number  50.
 SCF Done:  E(RPBE-PBE) =  -5616.80373846     A.U. after   18 cycles
            NFock= 18  Conv=0.71D-08     -V/T= 2.0230
   1 Symmetry operations used in ECPInt.
 ECPInt:  NShTT=   29890 NPrTT=  113954 LenC2=   23441 LenP2D=   54753.
 LDataN:  DoStor=T MaxTD1= 6 Len=  172
 Number of processors reduced to   7 by ecpmxn.
 Calling FoFJK, ICntrl=      2527 FMM=F ISym2X=0 I1Cent= 0 IOpClX= 0 NMat=1 NMatS=1 NMatT=0.
 Defaulting to unpruned grid for atomic number  50.
 Defaulting to unpruned grid for atomic number  50.
 Defaulting to unpruned grid for atomic number  50.
 Defaulting to unpruned grid for atomic number  50.
 Defaulting to unpruned grid for atomic number  50.
 Defaulting to unpruned grid for atomic number  50.
 Defaulting to unpruned grid for atomic number  50.
 Defaulting to unpruned grid for atomic number  50.
 ***** Axes restored to original set *****
 -------------------------------------------------------------------
 Center     Atomic                   Forces (Hartrees/Bohr)
 Number     Number              X              Y              Z
 -------------------------------------------------------------------
      1       15           0.004737799    0.007789523    0.003542863
      2       15           0.002877304   -0.009584099   -0.007576864
      3       15          -0.001325216    0.000153096    0.003623146
      4       15          -0.002257344   -0.002775197    0.001320632
      5       50          -0.000495693   -0.000740252    0.001543823
      6       53           0.000367917    0.000581844    0.000433402
      7       53          -0.000637693    0.000893470   -0.000868227
      8       15           0.006369783   -0.004926434   -0.003905912
      9       15          -0.008903385    0.002249063    0.005737486
     10       15           0.001236187    0.000863831    0.000266748
     11       15           0.002323533   -0.001140068   -0.004347110
     12       50           0.001582205   -0.001244113    0.003386446
     13       53          -0.000385207   -0.000259368   -0.000833223
     14       53          -0.000550169   -0.000230016    0.000108767
     15       50          -0.001667422    0.000212671    0.001997222
     16       53           0.000826709    0.000189119    0.000158870
     17       53          -0.013474876    0.011514768    0.016350216
     18       50           0.000478695    0.000746561   -0.001945586
     19       53           0.000359801   -0.000517297    0.000637136
     20       53          -0.000182456   -0.000172152    0.000319595
     21       15          -0.000522513    0.000836691    0.000680009
     22       15           0.004397620   -0.002692509   -0.004208590
     23       15          -0.004699999    0.004323785    0.003179933
     24       15          -0.000023043    0.003030299    0.002232649
     25       15           0.001760854   -0.003142645   -0.006933029
     26       15          -0.003966886    0.009573507    0.003196039
     27       15          -0.002685333   -0.004972010    0.000054618
     28       15           0.000911367    0.000472200    0.002534085
     29       50          -0.000304001   -0.001462223   -0.000539373
     30       53          -0.001201411   -0.000143471   -0.000093167
     31       53           0.000015656   -0.000219709    0.000245465
     32       50           0.000127584    0.002126807   -0.004945750
     33       53           0.014461226   -0.011999709   -0.014761648
     34       53           0.000448408    0.000664038   -0.000590672
 -------------------------------------------------------------------
 Cartesian Forces:  Max     0.016350216 RMS     0.004493042

 GradGradGradGradGradGradGradGradGradGradGradGradGradGradGradGradGradGrad
 Berny optimization.
 Using GEDIIS/GDIIS optimizer.
 FormGI is forming the generalized inverse of G from B-inverse, IUseBI=4.
 Internal  Forces:  Max     0.041337109 RMS     0.010158431
 Search for a local minimum.
 Step number   6 out of a maximum of  204
 All quantities printed in internal units (Hartrees-Bohrs-Radians)
 Mixed Optimization -- RFO/linear search
 Update second derivatives using D2CorX and points    6    5
 DE=  1.27D-02 DEPred=-1.10D-02 R=-1.16D+00
 Trust test=-1.16D+00 RLast= 1.27D+00 DXMaxT set to 4.24D-01
 ITU= -1  0  1  0  1  0
 Use linear search instead of GDIIS.
 Energy rises -- skip Quadratic/GDIIS search.
 Quartic linear search produced a step of -0.57023.
 Iteration  1 RMS(Cart)=  0.17780066 RMS(Int)=  0.00506793
 Iteration  2 RMS(Cart)=  0.01022318 RMS(Int)=  0.00079834
 Iteration  3 RMS(Cart)=  0.00002187 RMS(Int)=  0.00079826
 Iteration  4 RMS(Cart)=  0.00000001 RMS(Int)=  0.00079826
 Variable       Old X    -DE/DX   Delta X   Delta X   Delta X     New X
                                 (Linear)    (Quad)   (Total)
    R1        4.73138  -0.00067  -0.10925   0.00000  -0.10883   4.62255
    R2        4.64222  -0.01665  -0.04080   0.00000  -0.04083   4.60139
    R3        4.58313   0.02356   0.00163   0.00000   0.00120   4.58434
    R4        4.49314   0.00268   0.05593   0.00000   0.05631   4.54945
    R5        4.97937  -0.00616  -0.02428   0.00000  -0.02426   4.95511
    R6        4.56379  -0.01276   0.00869   0.00000   0.00912   4.57291
    R7        4.69661   0.00812  -0.04696   0.00000  -0.04691   4.64969
    R8        4.51530   0.00283  -0.00051   0.00000  -0.00060   4.51470
    R9        5.10897  -0.00159  -0.00078   0.00000  -0.00088   5.10809
   R10        5.26039   0.00067   0.00676   0.00000   0.00676   5.26715
   R11        5.25840   0.00123   0.01244   0.00000   0.01244   5.27084
   R12        5.03459  -0.00633   0.02253   0.00000   0.02267   5.05726
   R13        5.19548  -0.00519   0.00837   0.00000   0.00763   5.20310
   R14        4.64012   0.00540   0.00515   0.00000   0.00503   4.64515
   R15        5.18682   0.02716  -0.00659   0.00000  -0.00704   5.17978
   R16        4.48547   0.01173   0.02585   0.00000   0.02711   4.51258
   R17        5.07290  -0.01070   0.02262   0.00000   0.02259   5.09549
   R18        4.57254   0.00794  -0.01463   0.00000  -0.01501   4.55754
   R19        5.28518  -0.00083  -0.00014   0.00000  -0.00014   5.28504
   R20        5.25080  -0.00021  -0.00182   0.00000  -0.00182   5.24899
   R21        5.26661  -0.00075   0.00594   0.00000   0.00594   5.27255
   R22        5.27160  -0.00072   0.00327   0.00000   0.00327   5.27487
   R23        5.26015   0.00074   0.01091   0.00000   0.01091   5.27107
   R24        5.26874  -0.00012  -0.00585   0.00000  -0.00585   5.26289
   R25        5.19435   0.00147   0.01918   0.00000   0.01883   5.21318
   R26        5.05570  -0.00402  -0.02219   0.00000  -0.02209   5.03362
   R27        4.59472  -0.00254   0.00280   0.00000   0.00231   4.59703
   R28        4.54258   0.00229   0.00704   0.00000   0.00676   4.54934
   R29        4.50295   0.00289   0.00970   0.00000   0.01023   4.51318
   R30        5.06240  -0.00409  -0.00966   0.00000  -0.00964   5.05275
   R31        4.66045  -0.00271  -0.03952   0.00000  -0.03964   4.62081
   R32        4.60875  -0.00282  -0.00793   0.00000  -0.00769   4.60106
   R33        5.18206   0.00219   0.00158   0.00000   0.00136   5.18342
   R34        4.69111   0.00045   0.01724   0.00000   0.01757   4.70867
   R35        5.10399  -0.01712   0.00017   0.00000  -0.00015   5.10384
   R36        4.52904   0.02165   0.04572   0.00000   0.04567   4.57471
   R37        4.98933   0.02004  -0.04059   0.00000  -0.04069   4.94863
   R38        4.70912  -0.00630  -0.01187   0.00000  -0.01125   4.69787
   R39        5.27442  -0.00109  -0.00096   0.00000  -0.00096   5.27346
   R40        5.27285  -0.00033  -0.00338   0.00000  -0.00338   5.26947
   R41        5.29847  -0.00134  -0.01894   0.00000  -0.01894   5.27953
   R42        5.25512  -0.00089  -0.00780   0.00000  -0.00780   5.24732
    A1        1.78495   0.00969   0.06426   0.00000   0.06553   1.85048
    A2        1.59221  -0.01093  -0.04505   0.00000  -0.04501   1.54720
    A3        1.73889   0.00712  -0.01219   0.00000  -0.01472   1.72418
    A4        1.52000   0.00221   0.00204   0.00000   0.00230   1.52230
    A5        1.95133  -0.00110   0.07946   0.00000   0.08018   2.03151
    A6        2.08548  -0.01883  -0.01264   0.00000  -0.01404   2.07144
    A7        1.99346  -0.00019   0.01103   0.00000   0.01299   2.00644
    A8        1.45700   0.00022   0.01562   0.00000   0.01581   1.47281
    A9        1.62732   0.00141  -0.00327   0.00000  -0.00349   1.62383
   A10        1.65104   0.00449   0.05228   0.00000   0.05217   1.70321
   A11        2.06046   0.00204  -0.01025   0.00000  -0.00950   2.05096
   A12        1.53978  -0.00237  -0.02991   0.00000  -0.02982   1.50997
   A13        1.92546  -0.00021  -0.00151   0.00000  -0.00142   1.92405
   A14        2.01041  -0.00114   0.01325   0.00000   0.01372   2.02412
   A15        2.03304  -0.00022   0.01132   0.00000   0.01113   2.04417
   A16        2.10845   0.00306   0.00534   0.00000   0.00501   2.11346
   A17        1.95369   0.00002  -0.01929   0.00000  -0.01931   1.93438
   A18        1.37884  -0.00190  -0.01344   0.00000  -0.01323   1.36562
   A19        1.79762   0.00431   0.02944   0.00000   0.03161   1.82924
   A20        1.41888   0.00153   0.04121   0.00000   0.04250   1.46138
   A21        1.37368  -0.01166   0.01304   0.00000   0.01310   1.38678
   A22        1.43798   0.00531   0.00725   0.00000   0.00700   1.44499
   A23        2.48435  -0.00081   0.04007   0.00000   0.03902   2.52337
   A24        1.41977  -0.00605   0.00446   0.00000   0.00426   1.42403
   A25        1.65319   0.00040  -0.03254   0.00000  -0.03296   1.62024
   A26        1.96150  -0.00267  -0.02050   0.00000  -0.01903   1.94247
   A27        1.39274   0.00553   0.01632   0.00000   0.01645   1.40919
   A28        1.47039   0.01536   0.02633   0.00000   0.02726   1.49765
   A29        2.16357   0.00253  -0.00167   0.00000  -0.00047   2.16310
   A30        1.60328  -0.00918  -0.01323   0.00000  -0.01324   1.59003
   A31        1.37380   0.00119  -0.02027   0.00000  -0.02004   1.35377
   A32        2.06896  -0.00055   0.03289   0.00000   0.03226   2.10121
   A33        2.01606  -0.00043  -0.00954   0.00000  -0.00875   2.00731
   A34        1.90124  -0.00073  -0.02121   0.00000  -0.02154   1.87970
   A35        2.12749   0.00012   0.00744   0.00000   0.00729   2.13479
   A36        1.92649   0.00046   0.00532   0.00000   0.00556   1.93205
   A37        1.27858   0.01290   0.02440   0.00000   0.02541   1.30399
   A38        2.05533  -0.00863  -0.03701   0.00000  -0.03712   2.01821
   A39        1.97981   0.02489   0.00096   0.00000   0.00057   1.98038
   A40        2.11510  -0.00782   0.01423   0.00000   0.01320   2.12830
   A41        2.05340  -0.01953  -0.01255   0.00000  -0.01221   2.04119
   A42        1.90997   0.00385   0.00790   0.00000   0.00827   1.91825
   A43        1.92270  -0.00032  -0.00567   0.00000  -0.00546   1.91724
   A44        1.98434  -0.00016  -0.01536   0.00000  -0.01557   1.96877
   A45        2.08240   0.00169   0.01581   0.00000   0.01567   2.09807
   A46        2.03069   0.00041   0.00402   0.00000   0.00400   2.03470
   A47        2.01768   0.00025   0.01153   0.00000   0.01184   2.02952
   A48        1.37443  -0.00223  -0.01308   0.00000  -0.01297   1.36146
   A49        1.38195   0.00226   0.01055   0.00000   0.01067   1.39262
   A50        1.56086   0.00251  -0.01100   0.00000  -0.01123   1.54963
   A51        1.90528   0.00078  -0.00388   0.00000  -0.00291   1.90237
   A52        1.42301   0.00253   0.01796   0.00000   0.01777   1.44078
   A53        2.44713   0.00033   0.01959   0.00000   0.01858   2.46572
   A54        1.43655  -0.00278  -0.01613   0.00000  -0.01635   1.42021
   A55        1.85138  -0.00393   0.04935   0.00000   0.05102   1.90240
   A56        1.38819  -0.00292  -0.00987   0.00000  -0.00986   1.37833
   A57        1.48687   0.00293   0.07035   0.00000   0.07122   1.55809
   A58        1.59269  -0.00333  -0.01932   0.00000  -0.01933   1.57337
   A59        2.22550  -0.00127  -0.01678   0.00000  -0.01571   2.20979
   A60        1.49481   0.00370   0.02813   0.00000   0.02834   1.52316
   A61        1.97089   0.00127   0.01083   0.00000   0.01144   1.98233
   A62        1.61762   0.00581   0.04166   0.00000   0.04072   1.65834
   A63        1.45860  -0.01052  -0.03225   0.00000  -0.03194   1.42666
   A64        1.84086   0.02336   0.09186   0.00000   0.09189   1.93275
   A65        1.98520   0.03530   0.00227   0.00000  -0.00023   1.98497
   A66        1.51080  -0.02275  -0.03112   0.00000  -0.03068   1.48012
   A67        1.77938  -0.01339   0.03441   0.00000   0.03336   1.81274
   A68        1.62313   0.00591  -0.00742   0.00000  -0.00572   1.61741
   A69        1.86928   0.00720   0.04155   0.00000   0.04332   1.91260
   A70        1.51262   0.01629   0.02155   0.00000   0.02129   1.53391
   A71        2.11910  -0.01352  -0.01384   0.00000  -0.01253   2.10657
   A72        1.70991  -0.00009   0.01345   0.00000   0.01311   1.72302
   A73        1.30718   0.00334   0.01907   0.00000   0.01943   1.32661
   A74        2.11862   0.00035   0.01201   0.00000   0.01129   2.12991
   A75        2.03048  -0.00178  -0.02434   0.00000  -0.02384   2.00664
   A76        2.04371  -0.00257  -0.01554   0.00000  -0.01554   2.02817
   A77        1.99142   0.00004   0.00803   0.00000   0.00774   1.99916
   A78        1.90926   0.00088   0.00383   0.00000   0.00390   1.91316
   A79        1.35519   0.01732   0.03638   0.00000   0.03593   1.39112
   A80        1.89227  -0.02887  -0.01979   0.00000  -0.01992   1.87235
   A81        2.14405  -0.00827   0.01230   0.00000   0.01216   2.15621
   A82        2.04395   0.01686  -0.01673   0.00000  -0.01740   2.02654
   A83        2.04719  -0.00561  -0.02590   0.00000  -0.02475   2.02244
   A84        1.92527   0.00813   0.01547   0.00000   0.01565   1.94092
    D1       -0.45806  -0.01068  -0.04707   0.00000  -0.04693  -0.50499
    D2        1.12034  -0.01081  -0.05507   0.00000  -0.05431   1.06603
    D3        1.28957  -0.00525  -0.07064   0.00000  -0.07095   1.21863
    D4        2.86797  -0.00538  -0.07864   0.00000  -0.07833   2.78964
    D5       -1.13774   0.01345   0.09441   0.00000   0.09296  -1.04477
    D6       -2.46754   0.02618   0.07396   0.00000   0.07321  -2.39433
    D7       -2.76771   0.02142   0.13462   0.00000   0.13257  -2.63513
    D8        2.18568   0.03415   0.11417   0.00000   0.11282   2.29850
    D9       -1.51035   0.01190  -0.00596   0.00000  -0.00538  -1.51573
   D10       -3.13498   0.01642  -0.01340   0.00000  -0.01227   3.13594
   D11        0.28148   0.02023   0.05167   0.00000   0.05296   0.33445
   D12       -1.34314   0.02474   0.04423   0.00000   0.04607  -1.29707
   D13        2.70024   0.00066   0.01079   0.00000   0.01198   2.71222
   D14        0.64063  -0.00125   0.02446   0.00000   0.02420   0.66482
   D15       -1.47634  -0.01913   0.01602   0.00000   0.01416  -1.46219
   D16        2.74723  -0.02104   0.02970   0.00000   0.02638   2.77361
   D17       -0.59441  -0.00004  -0.01686   0.00000  -0.01695  -0.61136
   D18        1.24778  -0.00023  -0.05529   0.00000  -0.05465   1.19314
   D19       -2.69085  -0.00066  -0.01652   0.00000  -0.01626  -2.70711
   D20       -2.57509   0.00351  -0.10779   0.00000  -0.10867  -2.68376
   D21       -0.73289   0.00331  -0.14621   0.00000  -0.14637  -0.87926
   D22        1.61166   0.00288  -0.10745   0.00000  -0.10798   1.50368
   D23       -0.51849   0.00009  -0.12094   0.00000  -0.12291  -0.64140
   D24        1.36970   0.00726  -0.07500   0.00000  -0.07511   1.29459
   D25        1.21645  -0.00724  -0.07313   0.00000  -0.07560   1.14085
   D26        3.10463  -0.00007  -0.02718   0.00000  -0.02780   3.07684
   D27       -0.68905  -0.00035  -0.05975   0.00000  -0.05992  -0.74897
   D28        0.95615   0.00350  -0.01629   0.00000  -0.01664   0.93951
   D29       -2.27079  -0.00202  -0.06229   0.00000  -0.06197  -2.33276
   D30       -0.62559   0.00182  -0.01883   0.00000  -0.01869  -0.64428
   D31        1.75231   0.01661   0.11986   0.00000   0.11968   1.87199
   D32        0.34037   0.01051   0.11480   0.00000   0.11506   0.45543
   D33       -3.05950   0.01749   0.13573   0.00000   0.13566  -2.92384
   D34        1.81175   0.01139   0.13067   0.00000   0.13103   1.94278
   D35        0.56872  -0.00064   0.03054   0.00000   0.03008   0.59880
   D36       -1.46508  -0.00042  -0.00068   0.00000  -0.00008  -1.46516
   D37        2.54351  -0.00043   0.00737   0.00000   0.00812   2.55163
   D38       -1.42130  -0.00031   0.01896   0.00000   0.01651  -1.40479
   D39        2.82808  -0.00009  -0.01225   0.00000  -0.01365   2.81443
   D40        0.55349  -0.00010  -0.00420   0.00000  -0.00545   0.54804
   D41       -2.61929  -0.00029  -0.00626   0.00000  -0.00609  -2.62538
   D42        2.52828   0.00207   0.00598   0.00000   0.00559   2.53388
   D43        1.27883  -0.00240  -0.02993   0.00000  -0.02961   1.24922
   D44        0.14322  -0.00004  -0.01768   0.00000  -0.01793   0.12530
   D45       -0.62534  -0.00135   0.00036   0.00000   0.00045  -0.62489
   D46       -1.76095   0.00101   0.01260   0.00000   0.01214  -1.74881
   D47        0.63195   0.00229   0.02911   0.00000   0.02806   0.66001
   D48        2.58543  -0.00040   0.01332   0.00000   0.01403   2.59946
   D49        2.87018   0.00181   0.01874   0.00000   0.01767   2.88785
   D50       -1.45953  -0.00088   0.00295   0.00000   0.00364  -1.45589
   D51       -1.33682   0.00443   0.02057   0.00000   0.01886  -1.31796
   D52        0.61666   0.00175   0.00477   0.00000   0.00483   0.62149
   D53       -0.51986  -0.00505  -0.07443   0.00000  -0.07486  -0.59472
   D54        1.02243  -0.00609  -0.07251   0.00000  -0.07241   0.95001
   D55        0.84501  -0.00776  -0.03385   0.00000  -0.03378   0.81124
   D56        2.38730  -0.00880  -0.03193   0.00000  -0.03133   2.35597
   D57        1.07890   0.01083   0.05028   0.00000   0.05164   1.13054
   D58        3.11953   0.00823   0.07793   0.00000   0.07927  -3.08438
   D59       -0.90102   0.03136   0.05551   0.00000   0.05625  -0.84477
   D60       -0.75758   0.00425   0.03160   0.00000   0.03148  -0.72610
   D61        1.28305   0.00164   0.05925   0.00000   0.05911   1.34216
   D62       -2.73750   0.02477   0.03684   0.00000   0.03609  -2.70141
   D63        2.87526   0.00169  -0.00024   0.00000   0.00091   2.87617
   D64        0.71187  -0.00132   0.00110   0.00000   0.00097   0.71284
   D65       -0.86117   0.00110   0.03891   0.00000   0.03908  -0.82208
   D66       -3.02456  -0.00192   0.04025   0.00000   0.03914  -2.98542
   D67        1.92384  -0.00614  -0.04752   0.00000  -0.04716   1.87668
   D68       -0.04378  -0.00344  -0.01672   0.00000  -0.01659  -0.06038
   D69       -2.47205   0.03086  -0.03410   0.00000  -0.03353  -2.50558
   D70        0.78259  -0.00731  -0.03564   0.00000  -0.03588   0.74671
   D71       -1.18503  -0.00461  -0.00484   0.00000  -0.00531  -1.19034
   D72        2.66989   0.02970  -0.02222   0.00000  -0.02225   2.64764
   D73       -0.57576  -0.00736  -0.05038   0.00000  -0.05195  -0.62771
   D74        0.89583   0.00489  -0.02748   0.00000  -0.02798   0.86786
   D75       -2.16288  -0.01053  -0.02484   0.00000  -0.02582  -2.18870
   D76       -0.69128   0.00172  -0.00195   0.00000  -0.00186  -0.69314
   D77        1.40526  -0.00018   0.00801   0.00000   0.00761   1.41287
   D78       -2.96431  -0.00008   0.00535   0.00000   0.00604  -2.95827
   D79       -2.61596  -0.00042  -0.01151   0.00000  -0.01198  -2.62795
   D80       -0.70235  -0.00032  -0.01417   0.00000  -0.01356  -0.71591
   D81       -0.64108  -0.00115  -0.00459   0.00000  -0.00467  -0.64575
   D82        1.27254  -0.00105  -0.00725   0.00000  -0.00625   1.26629
   D83       -1.28611   0.00165   0.02822   0.00000   0.02801  -1.25810
   D84       -0.11615   0.00016   0.01204   0.00000   0.01195  -0.10420
   D85        2.64045  -0.00022   0.00165   0.00000   0.00165   2.64210
   D86       -2.47278  -0.00171  -0.01453   0.00000  -0.01440  -2.48718
   D87        0.65103   0.00030   0.00314   0.00000   0.00303   0.65405
   D88        1.82099  -0.00119  -0.01305   0.00000  -0.01303   1.80796
   D89        0.71912  -0.00036  -0.00288   0.00000  -0.00290   0.71622
   D90        2.21093   0.00179   0.01848   0.00000   0.01864   2.22957
   D91       -0.77446  -0.00373   0.00436   0.00000   0.00473  -0.76973
   D92        0.71734  -0.00157   0.02572   0.00000   0.02628   0.74362
   D93       -1.91166  -0.01179  -0.08249   0.00000  -0.08265  -1.99431
   D94        2.90279  -0.00281  -0.06546   0.00000  -0.06540   2.83738
   D95       -0.54446  -0.00856  -0.07484   0.00000  -0.07507  -0.61953
   D96       -2.01321   0.00042  -0.05781   0.00000  -0.05782  -2.07103
   D97       -0.73702  -0.00065  -0.00394   0.00000  -0.00380  -0.74082
   D98       -2.96282   0.00047   0.01262   0.00000   0.01151  -2.95131
   D99        3.04133  -0.00113  -0.02464   0.00000  -0.02361   3.01772
   D100       0.81553  -0.00001  -0.00808   0.00000  -0.00830   0.80723
   D101      -1.90814   0.00121   0.02310   0.00000   0.02293  -1.88522
   D102       0.06110   0.00002   0.01550   0.00000   0.01529   0.07640
   D103       2.45912  -0.00046   0.00422   0.00000   0.00386   2.46298
   D104      -0.74269   0.00149   0.01772   0.00000   0.01800  -0.72469
   D105       1.22655   0.00030   0.01012   0.00000   0.01037   1.23692
   D106      -2.65862  -0.00018  -0.00116   0.00000  -0.00107  -2.65968
   D107      -0.91084   0.00543   0.07374   0.00000   0.07368  -0.83715
   D108       0.62919   0.00419   0.07187   0.00000   0.07223   0.70142
   D109      -2.33922   0.00234   0.01239   0.00000   0.01215  -2.32707
   D110      -0.79919   0.00110   0.01052   0.00000   0.01070  -0.78850
   D111       2.56578   0.01120  -0.09023   0.00000  -0.08759   2.47819
   D112       0.87362   0.00753  -0.10752   0.00000  -0.10542   0.76820
   D113      -2.36216   0.00964  -0.08083   0.00000  -0.08023  -2.44239
   D114       2.22886   0.00597  -0.09812   0.00000  -0.09805   2.13081
   D115       0.71881  -0.00021  -0.00839   0.00000  -0.00835   0.71045
   D116      -1.33889  -0.00214  -0.03013   0.00000  -0.02970  -1.36859
   D117       2.68231  -0.00093  -0.02852   0.00000  -0.02794   2.65437
   D118      -1.15471   0.00405  -0.04485   0.00000  -0.04637  -1.20108
   D119       3.07078   0.00212  -0.06659   0.00000  -0.06771   3.00306
   D120       0.80879   0.00333  -0.06498   0.00000  -0.06595   0.74284
   D121      -0.91119   0.00099  -0.03112   0.00000  -0.03024  -0.94143
   D122       0.78714   0.01053  -0.00333   0.00000  -0.00259   0.78454
   D123       0.66310   0.00273  -0.00065   0.00000  -0.00068   0.66241
   D124       2.36142   0.01228   0.02714   0.00000   0.02697   2.38839
   D125       1.36052  -0.00034  -0.00305   0.00000  -0.00142   1.35910
   D126      -2.91981   0.02462  -0.00993   0.00000  -0.00886  -2.92867
   D127      -0.64085  -0.00376   0.00361   0.00000   0.00473  -0.63612
   D128      -0.60778  -0.00099  -0.00809   0.00000  -0.00783  -0.61561
   D129       1.39508   0.02397  -0.01497   0.00000  -0.01527   1.37981
   D130      -2.60915  -0.00441  -0.00143   0.00000  -0.00168  -2.61083
   D131      -2.66194  -0.02874  -0.00159   0.00000   0.00020  -2.66174
   D132       1.50470  -0.01718   0.00851   0.00000   0.00941   1.51411
   D133      -0.67754   0.00297  -0.00451   0.00000  -0.00443  -0.68197
   D134      -2.79409   0.01453   0.00560   0.00000   0.00478  -2.78931
   D135       2.46919   0.01539   0.08954   0.00000   0.08935   2.55854
   D136       0.64442   0.04134   0.09375   0.00000   0.09359   0.73801
   D137      -1.70596   0.01392   0.11772   0.00000   0.11786  -1.58809
   D138       0.62960  -0.00225   0.00240   0.00000   0.00224   0.63184
   D139      -1.19517   0.02370   0.00661   0.00000   0.00649  -1.18868
   D140       2.73765  -0.00372   0.03058   0.00000   0.03076   2.76840
   D141      -2.77255  -0.00038   0.07363   0.00000   0.07425  -2.69830
   D142      -1.18503   0.01679   0.10463   0.00000   0.10524  -1.07979
   D143      -0.96652  -0.01163   0.11364   0.00000   0.11363  -0.85289
   D144       0.62100   0.00554   0.14464   0.00000   0.14462   0.76562
         Item               Value     Threshold  Converged?
 Maximum Force            0.041337     0.000450     NO 
 RMS     Force            0.010158     0.000300     NO 
 Maximum Displacement     0.987677     0.001800     NO 
 RMS     Displacement     0.179488     0.001200     NO 
 Predicted change in Energy=-1.394185D-02
 GradGradGradGradGradGradGradGradGradGradGradGradGradGradGradGradGradGrad

                          Input orientation:                          
 ---------------------------------------------------------------------
 Center     Atomic      Atomic             Coordinates (Angstroms)
 Number     Number       Type             X           Y           Z
 ---------------------------------------------------------------------
      1         15           0       -0.230207   -2.197834    0.853087
      2         15           0        2.132095   -0.161643   -1.046385
      3         15           0        0.440665    1.942763    0.913291
      4         15           0        1.316566   -0.337090    1.211937
      5         50           0       -3.242252    2.426979    0.538362
      6         53           0       -3.032422    3.780461    2.965879
      7         53           0       -5.364013    3.449056   -0.956021
      8         15           0       -0.955049   -2.031781   -1.465535
      9         15           0       -2.745929   -0.201652    0.615329
     10         15           0       -0.963762    2.241130   -0.996226
     11         15           0       -2.029307    0.172921   -1.631551
     12         50           0        2.704031    2.340500   -0.509962
     13         53           0        4.744610    2.969561    1.296131
     14         53           0        2.793344    4.024004   -2.717483
     15         50           0       -3.424774   -2.597218   -0.419613
     16         53           0       -5.488412   -2.871429   -2.277285
     17         53           0       -3.420750   -4.776127    1.325071
     18         50           0        6.831446   -6.704336   -1.319400
     19         53           0        9.146083   -7.598473   -0.045303
     20         53           0        6.196372   -8.406291   -3.430389
     21         15           0        4.796462   -6.117886    0.448461
     22         15           0        6.457856   -4.102190   -1.748856
     23         15           0        5.293760   -1.789402    0.354153
     24         15           0        6.112573   -4.078737    0.614207
     25         15           0        3.293678   -5.930766   -1.422964
     26         15           0        1.684661   -3.653861    0.539420
     27         15           0        3.931651   -1.658714   -1.659725
     28         15           0        2.414481   -3.625072   -1.768599
     29         50           0        7.547460   -1.721158   -1.207877
     30         53           0        9.976714   -1.477691    0.143737
     31         53           0        7.451509    0.120037   -3.299867
     32         50           0        1.045033   -6.147069    0.057346
     33         53           0       -1.078093   -6.551626   -1.712970
     34         53           0        0.825336   -7.793813    2.282291
 ---------------------------------------------------------------------
                    Distance matrix (angstroms):
                    1          2          3          4          5
     1  P    0.000000
     2  P    3.651649   0.000000
     3  P    4.195025   3.336134   0.000000
     4  P    2.446149   2.407465   2.460512   0.000000
     5  Sn   5.528143   6.172195   3.733486   5.373695   0.000000
     6  I    6.932266   7.636144   4.433124   6.240532   2.787254
     7  I    7.843226   8.320875   6.281524   7.979039   2.789210
     8  P    2.434949   3.633670   4.837751   3.898854   5.396984
     9  P    3.220268   5.153447   3.852490   4.108302   2.676184
    10  P    4.864408   3.919205   2.389078   4.089388   2.753365
    11  P    3.876940   4.215640   3.963499   4.420452   3.355672
    12  Sn   5.573520   2.622133   2.703085   3.472676   6.038604
    13  I    7.186589   4.702877   4.441263   4.763666   8.041056
    14  I    7.784735   4.555158   4.800956   6.053128   7.041266
    15  Sn   3.461868   6.099480   6.109802   5.500039   5.117968
    16  I    6.156434   8.181087   8.277088   8.056380   6.406734
    17  I    4.129155   7.599431   7.760384   6.493074   7.248138
    18  Sn   8.654202   8.060104  10.981772   8.795647  13.722667
    19  I   10.857662  10.271545  12.951386  10.752195  15.947452
    20  I    9.909290   9.496106  12.613431  10.510742  14.906319
    21  P    6.387326   6.694045   9.174044   6.790447  11.732166
    22  P    7.424747   5.893520   8.935048   7.026745  11.914425
    23  P    5.561472   3.821940   6.147701   4.320079   9.522358
    24  P    6.620100   5.826267   8.277587   6.112192  11.394860
    25  P    5.615422   5.896937   8.694264   6.491602  10.789675
    26  P    2.425927   3.861419   5.745390   3.404224   7.826307
    27  P    4.891415   2.419878   5.637201   4.102659   8.543381
    28  P    3.988060   3.549179   6.487625   4.571634   8.599304
    29  Sn   8.060205   5.637761   8.272256   6.826067  11.690778
    30  I   10.256853   8.042787  10.160116   8.800011  13.789244
    31  I    9.034839   5.783916   8.380033   7.629080  11.593554
    32  Sn   4.225624   6.182656   8.157406   5.929812   9.598254
    33  I    5.124360   7.182027   9.019896   7.273921   9.506179
    34  I    5.871267   8.428387   9.839870   7.549151  11.137826
                    6          7          8          9         10
     6  I    0.000000
     7  I    4.574653   0.000000
     8  P    7.598360   7.052527   0.000000
     9  P    4.632968   4.759325   3.299487   0.000000
    10  P    4.727280   4.563213   4.298616   3.426429   0.000000
    11  P    5.929330   4.723311   2.458109   2.387953   2.411745
    12  Sn   6.860164   8.156053   5.780902   6.118078   3.701220
    13  I    7.995489  10.367563   8.070089   8.162613   6.194435
    14  I    8.142449   8.365153   7.231207   7.723170   4.500801
    15  Sn   7.231203   6.372269   2.741024   2.696419   5.458816
    16  I    8.818747   6.458308   4.681381   4.797514   6.946354
    17  I    8.721138   8.754044   4.625861   4.678134   7.788909
    18  Sn  15.019670  15.873016   9.082050  11.736873  11.869755
    19  I   16.937041  18.259797  11.620585  14.020319  14.139696
    20  I   16.571053  16.742588   9.779461  12.792524  13.059871
    21  P   12.868803  14.026197   7.310233   9.587352  10.253801
    22  P   13.207207  14.050142   7.701820  10.271963   9.792067
    23  P   10.352285  11.947641   6.512882   8.199132   7.564740
    24  P   12.285288  13.814677   7.646348   9.669790   9.623343
    25  P   12.393120  12.773203   5.766765   8.570545   9.224304
    26  P    9.132783  10.117884   3.690400   5.617262   6.642535
    27  P    9.973924  10.629858   4.904765   7.203400   6.293972
    28  P   10.340501  10.545546   3.739540   6.635718   6.813326
    29  Sn  12.634159  13.910453   8.512082  10.563467   9.390710
    30  I   14.312592  16.149929  11.063463  12.795168  11.611338
    31  I   12.750337  13.446694   8.869347  10.927945   8.979007
    32  Sn  11.119400  11.583971   4.822353   7.073240   8.689485
    33  I   11.509260  10.906682   4.528285   6.965976   8.822661
    34  I   12.219387  13.236193   7.100492   8.554157  10.707457
                   11         12         13         14         15
    11  P    0.000000
    12  Sn   5.325490   0.000000
    13  I    7.891671   2.796722   0.000000
    14  I    6.266422   2.777645   4.585672   0.000000
    15  Sn   3.330134   7.870925  10.033526   9.369407   0.000000
    16  I    4.653005   9.869334  12.312644  10.785558   2.790115
    17  I    5.930497   9.566956  11.254759  11.506498   2.791340
    18  Sn  11.220831   9.974959  10.236219  11.548082  11.084587
    19  I   13.704017  11.853233  11.526307  13.512210  13.534367
    20  I   12.020835  11.671283  12.403935  12.907403  11.635142
    21  P    9.512719   8.765907   9.127043  10.811735   8.985397
    22  P    9.503803   7.558725   7.887764   8.966712  10.084552
    23  P    7.837158   4.950705   4.882276   7.034396   8.790001
    24  P    9.455698   7.354489   7.212131   9.368663   9.706939
    25  P    8.101399   8.342368   9.418837  10.051048   7.566826
    26  P    5.757684   6.170306   7.335231   8.413454   5.304956
    27  P    6.236080   4.338516   5.551479   5.891340   7.519019
    28  P    5.847288   6.103774   7.636180   7.717012   6.080555
    29  Sn   9.771464   6.359478   6.010729   7.608379  11.035341
    30  I   12.248294   8.240014   6.962828   9.489786  13.459962
    31  I    9.626626   5.937388   6.047337   6.105623  11.574664
    32  Sn   7.228154   8.666772   9.916370  10.686767   5.727835
    33  I    6.791978   9.737638  11.559046  11.306680   4.776717
    34  I    9.323947  10.678505  11.497105  12.981972   7.236596
                   16         17         18         19         20
    16  I    0.000000
    17  I    4.569471   0.000000
    18  Sn  12.937837  10.761911   0.000000
    19  I   15.540114  12.952562   2.789328   0.000000
    20  I   12.980698  11.326143   2.785003   4.562036   0.000000
    21  P   11.124199   8.372056   2.758699   4.621163   4.716145
    22  P   12.021120  10.367742   2.663675   4.727859   4.628305
    23  P   11.151255   9.263147   5.414964   6.981781   7.675981
    24  P   12.016704   9.585193   3.339070   4.693153   5.923977
    25  P    9.338871   7.346321   3.622836   6.239378   4.310871
    26  P    7.745902   5.286014   6.264983   8.460183   7.661626
    27  P    9.517859   8.525553   5.829488   8.067056   7.334439
    28  P    7.955027   6.704151   5.403076   8.004507   6.318568
    29  Sn  13.130146  11.664060   5.035591   6.200806   7.173283
    30  I   15.715406  13.848006   6.273062   6.179778   8.664344
    31  I   13.320514  12.789389   7.132938   8.546296   8.619203
    32  Sn   7.672432   4.840436   5.973990   8.230682   6.618510
    33  I    5.771760   4.227308   7.920797  10.412049   7.701113
    34  I    9.213197   5.296409   7.087488   8.642377   7.864977
                   21         22         23         24         25
    21  P    0.000000
    22  P    3.413423   0.000000
    23  P    4.357978   3.335679   0.000000
    24  P    2.432642   2.388271   2.445227   0.000000
    25  P    2.407406   3.669048   4.930453   3.940336   0.000000
    26  P    3.970264   5.312306   4.066464   4.448878   3.409426
    27  P    5.007650   3.515712   2.434775   3.972870   4.325909
    28  P    4.099184   4.071475   4.020697   4.422608   2.491722
    29  Sn   5.444507   2.673801   2.742947   3.307123   5.988466
    30  I    6.961270   4.780405   4.698031   4.681706   8.182139
    31  I    7.746671   4.606537   4.653354   5.894271   7.577766
    32  Sn   3.771875   6.061563   6.093360   5.501641   2.700835
    33  I    6.274576   7.924111   8.219019   7.952145   4.425150
    34  I    4.684176   7.848789   7.729002   6.673767   4.826237
                   26         27         28         29         30
    26  P    0.000000
    27  P    3.723683   0.000000
    28  P    2.420830   2.486004   0.000000
    29  Sn   6.415668   3.644468   5.503342   0.000000
    30  I    8.581983   6.310946   8.090466   2.790593   0.000000
    31  I    7.889167   4.271232   6.460825   2.788482   4.559365
    32  Sn   2.618703   5.605909   3.401460   7.966871  10.078962
    33  I    4.593812   7.002924   4.556960   9.898924  12.304508
    34  I    4.573318   7.926419   6.026068   9.708005  11.323185
                   31         32         33         34
    31  I    0.000000
    32  Sn   9.570289   0.000000
    33  I   10.944561   2.793805   0.000000
    34  I   11.734380   2.776763   4.596540   0.000000
 Stoichiometry    I12P16Sn6
 Framework group  C1[X(I12P16Sn6)]
 Deg. of freedom    96
 Full point group                 C1      NOp   1
 Largest Abelian subgroup         C1      NOp   1
 Largest concise Abelian subgroup C1      NOp   1
                         Standard orientation:                         
 ---------------------------------------------------------------------
 Center     Atomic      Atomic             Coordinates (Angstroms)
 Number     Number       Type             X           Y           Z
 ---------------------------------------------------------------------
      1         15           0       -1.883932   -1.230717    1.152494
      2         15           0       -0.718215    1.767823   -0.575047
      3         15           0       -3.403502    2.679303    1.182288
      4         15           0       -1.526162    1.146260    1.605954
      5         50           0       -6.778337    1.248211    0.474201
      6         53           0       -7.492311    2.459073    2.881033
      7         53           0       -8.986760    1.098165   -1.222868
      8         15           0       -2.388893   -1.393076   -1.223981
      9         15           0       -5.031638   -0.771610    0.651198
     10         15           0       -4.594432    2.277540   -0.849452
     11         15           0       -4.410162   -0.028429   -1.531409
     12         50           0       -1.536896    4.201699   -0.044397
     13         53           0       -0.258887    5.727490    1.920370
     14         53           0       -2.118427    5.756780   -2.271245
     15         50           0       -4.315283   -3.154538   -0.387629
     16         53           0       -5.787771   -4.384421   -2.413440
     17         53           0       -3.363275   -5.078002    1.397182
     18         50           0        6.644607   -1.499304   -0.292185
     19         53           0        8.973212   -1.135802    1.199730
     20         53           0        7.141821   -3.233691   -2.413722
     21         15           0        4.447312   -2.066107    1.276588
     22         15           0        5.047298    0.568748   -0.808842
     23         15           0        2.697235    1.922456    1.133175
     24         15           0        4.533687    0.353422    1.513587
     25         15           0        3.224771   -2.614493   -0.723480
     26         15           0        0.522934   -1.512639    1.040091
     27         15           0        1.636370    1.400063   -0.995157
     28         15           0        1.335634   -1.059596   -1.194789
     29         50           0        4.733948    3.159248   -0.225465
     30         53           0        6.579904    4.560246    1.329224
     31         53           0        3.903660    4.753909   -2.356969
     32         50           0        1.274248   -3.974377    0.557414
     33         53           0       -0.191106   -5.349027   -1.383829
     34         53           0        1.723733   -5.563991    2.789342
 ---------------------------------------------------------------------
 Rotational constants (GHZ):      0.0112932      0.0065856      0.0047162
 Standard basis: SDD (6D, 10F)
 There are   468 symmetry adapted cartesian basis functions of A   symmetry.
 There are   468 symmetry adapted basis functions of A   symmetry.
   468 basis functions,   900 primitive gaussians,   468 cartesian basis functions
   174 alpha electrons      174 beta electrons
       nuclear repulsion energy      5701.3285982307 Hartrees.
 NAtoms=   34 NActive=   34 NUniq=   34 SFac= 1.00D+00 NAtFMM=   60 NAOKFM=F Big=F
 Integral buffers will be    131072 words long.
 Raffenetti 2 integral format.
 Two-electron integral symmetry is turned on.
 One-electron integrals computed using PRISM.
   1 Symmetry operations used in ECPInt.
 ECPInt:  NShTT=   29890 NPrTT=  113954 LenC2=   23249 LenP2D=   54262.
 LDataN:  DoStor=T MaxTD1= 5 Len=  102
 Number of processors reduced to   7 by ecpmxn.
 NBasis=   468 RedAO= T EigKep=  8.58D-03  NBF=   468
 NBsUse=   468 1.00D-06 EigRej= -1.00D+00 NBFU=   468
 Defaulting to unpruned grid for atomic number  53.
 Defaulting to unpruned grid for atomic number  53.
 Defaulting to unpruned grid for atomic number  53.
 Defaulting to unpruned grid for atomic number  50.
 Defaulting to unpruned grid for atomic number  50.
 Defaulting to unpruned grid for atomic number  50.
 Lowest energy guess from the checkpoint file:  "\\nas.ads.mwn.de\tuch\ac5\AK_Nilges\Markus\Gaussian\SnI2+P\SnI2_P4\SNI2_P4DIMEROPEN3SATURATED2_dimer.chk"
 B after Tr=     0.000000    0.000000    0.000000
         Rot=    0.999987   -0.002514   -0.003432   -0.002943 Ang=  -0.59 deg.
 B after Tr=     0.000000    0.000000    0.000000
         Rot=    0.999972    0.004410    0.004392    0.004044 Ang=   0.85 deg.
 Requested convergence on RMS density matrix=1.00D-08 within 128 cycles.
 Requested convergence on MAX density matrix=1.00D-06.
 Requested convergence on             energy=1.00D-06.
 No special actions if energy rises.
 Defaulting to unpruned grid for atomic number  50.
 Defaulting to unpruned grid for atomic number  50.
 Defaulting to unpruned grid for atomic number  50.
 Defaulting to unpruned grid for atomic number  50.
 Defaulting to unpruned grid for atomic number  50.
 Defaulting to unpruned grid for atomic number  50.
 Defaulting to unpruned grid for atomic number  50.
 Defaulting to unpruned grid for atomic number  50.
 SCF Done:  E(RPBE-PBE) =  -5616.81902585     A.U. after   14 cycles
            NFock= 14  Conv=0.48D-08     -V/T= 2.0230
   1 Symmetry operations used in ECPInt.
 ECPInt:  NShTT=   29890 NPrTT=  113954 LenC2=   23249 LenP2D=   54262.
 LDataN:  DoStor=T MaxTD1= 6 Len=  172
 Number of processors reduced to   7 by ecpmxn.
 Calling FoFJK, ICntrl=      2527 FMM=F ISym2X=0 I1Cent= 0 IOpClX= 0 NMat=1 NMatS=1 NMatT=0.
 Defaulting to unpruned grid for atomic number  50.
 Defaulting to unpruned grid for atomic number  50.
 Defaulting to unpruned grid for atomic number  50.
 Defaulting to unpruned grid for atomic number  50.
 Defaulting to unpruned grid for atomic number  50.
 Defaulting to unpruned grid for atomic number  50.
 Defaulting to unpruned grid for atomic number  50.
 Defaulting to unpruned grid for atomic number  50.
 ***** Axes restored to original set *****
 -------------------------------------------------------------------
 Center     Atomic                   Forces (Hartrees/Bohr)
 Number     Number              X              Y              Z
 -------------------------------------------------------------------
      1       15           0.003352499    0.003134109    0.000222186
      2       15           0.004916006   -0.010597219   -0.007549166
      3       15          -0.000976797    0.002588357    0.006056387
      4       15           0.001953132    0.000960294   -0.001196901
      5       50          -0.000640198   -0.001279535   -0.000161397
      6       53           0.000257402   -0.000031034   -0.000197433
      7       53          -0.000070473    0.000263106   -0.000159316
      8       15           0.003719548   -0.002470810   -0.003113558
      9       15          -0.004959778    0.000071310    0.002316014
     10       15           0.000684708    0.000997521   -0.000266716
     11       15           0.000417724   -0.002450666   -0.002115225
     12       50           0.000224268   -0.001326126    0.004376963
     13       53          -0.000299766   -0.000522510   -0.001566646
     14       53          -0.000416203   -0.000359028    0.000306069
     15       50          -0.000462882    0.001255226    0.001081588
     16       53           0.000799345    0.000265866    0.000449190
     17       53          -0.001545209    0.001174828    0.001667706
     18       50           0.000321847    0.000311143    0.000493602
     19       53          -0.000202682   -0.000031853    0.000213833
     20       53          -0.000306286   -0.000166152    0.000004941
     21       15          -0.000889159   -0.000600606    0.001834341
     22       15           0.003143946    0.000092007   -0.003503546
     23       15          -0.004801471    0.004841943    0.003114174
     24       15          -0.000817469   -0.000336759    0.001304165
     25       15          -0.000426244    0.001120742   -0.005801526
     26       15          -0.002438973    0.006444776    0.003982750
     27       15          -0.002164854   -0.004700278    0.000639651
     28       15           0.001031415    0.002422302    0.003057559
     29       50          -0.000810175   -0.000886858   -0.002244210
     30       53          -0.001069065   -0.000139737    0.000115103
     31       53           0.000063692    0.000307084    0.000274299
     32       50           0.000443475    0.000884622   -0.002331440
     33       53           0.001575555   -0.001197495   -0.000887863
     34       53           0.000393122   -0.000038571   -0.000415581
 -------------------------------------------------------------------
 Cartesian Forces:  Max     0.010597219 RMS     0.002467328

 GradGradGradGradGradGradGradGradGradGradGradGradGradGradGradGradGradGrad
 Berny optimization.
 Using GEDIIS/GDIIS optimizer.
 FormGI is forming the generalized inverse of G from B-inverse, IUseBI=4.
 Internal  Forces:  Max     0.008276114 RMS     0.001840820
 Search for a local minimum.
 Step number   7 out of a maximum of  204
 All quantities printed in internal units (Hartrees-Bohrs-Radians)
 Mixed Optimization -- RFO/linear search
 Update second derivatives using D2CorX and points    5    7
 ITU=  0 -1  0  1  0  1  0
 Use linear search instead of GDIIS.
     Eigenvalues ---   -0.10516  -0.00321  -0.00048   0.00078   0.00102
     Eigenvalues ---    0.00351   0.00394   0.00482   0.00516   0.00557
     Eigenvalues ---    0.00639   0.00703   0.00717   0.00770   0.00810
     Eigenvalues ---    0.01060   0.01107   0.01130   0.01246   0.01324
     Eigenvalues ---    0.01340   0.01387   0.01473   0.01520   0.01575
     Eigenvalues ---    0.01742   0.01791   0.01875   0.02007   0.02019
     Eigenvalues ---    0.02122   0.02159   0.02284   0.02328   0.02510
     Eigenvalues ---    0.02580   0.02587   0.02761   0.02825   0.02870
     Eigenvalues ---    0.03090   0.03137   0.03158   0.03259   0.03311
     Eigenvalues ---    0.03351   0.03373   0.03413   0.03468   0.03486
     Eigenvalues ---    0.03493   0.03678   0.03811   0.03899   0.03952
     Eigenvalues ---    0.04082   0.04158   0.04369   0.04544   0.04644
     Eigenvalues ---    0.04773   0.04837   0.04866   0.05051   0.05096
     Eigenvalues ---    0.05236   0.05453   0.05481   0.05593   0.05916
     Eigenvalues ---    0.06211   0.06447   0.06578   0.06820   0.06911
     Eigenvalues ---    0.06949   0.07044   0.07076   0.07102   0.07136
     Eigenvalues ---    0.07193   0.07214   0.07238   0.07288   0.07370
     Eigenvalues ---    0.07416   0.07474   0.07781   0.07933   0.08235
     Eigenvalues ---    0.08668   0.09435   0.09466   0.10872   0.13381
     Eigenvalues ---    2.92687
 RFO step:  Lambda=-1.07827522D-01 EMin=-1.05164375D-01
 I=     1 Eig=   -1.05D-01 Dot1=  1.01D-02
 I=     1 Stepn=  6.00D-01 RXN=   6.00D-01 EDone=F
 I=     2 Eig=   -3.21D-03 Dot1= -1.82D-04
 I=     2 Stepn= -3.00D-01 RXN=   6.71D-01 EDone=F
 I=     3 Eig=   -4.77D-04 Dot1=  9.46D-05
 I=     3 Stepn=  1.50D-01 RXN=   6.87D-01 EDone=F
 Mixed    3 eigenvectors in step.  Raw Step.Grad=  1.04D-02.
 RFO eigenvector is Hessian eigenvector with negative curvature.
 Taking step of  6.00D-01 in eigenvector direction(s).  Step.Grad= -3.82D-04.
 Quartic linear search produced a step of -0.08554.
 Iteration  1 RMS(Cart)=  0.12231565 RMS(Int)=  0.00358069
 Iteration  2 RMS(Cart)=  0.00607115 RMS(Int)=  0.00070626
 Iteration  3 RMS(Cart)=  0.00001039 RMS(Int)=  0.00070624
 Iteration  4 RMS(Cart)=  0.00000001 RMS(Int)=  0.00070624
 Variable       Old X    -DE/DX   Delta X   Delta X   Delta X     New X
                                 (Linear)    (Quad)   (Total)
    R1        4.62255  -0.00287  -0.00708   0.09061   0.08406   4.70661
    R2        4.60139  -0.00195  -0.00263   0.04088   0.03797   4.63936
    R3        4.58434  -0.00231   0.00014   0.01722   0.01725   4.60159
    R4        4.54945   0.00186   0.00357   0.00187   0.00631   4.55576
    R5        4.95511   0.00042  -0.00157   0.06595   0.06424   5.01936
    R6        4.57291  -0.00828   0.00052  -0.03911  -0.03844   4.53446
    R7        4.64969   0.00041  -0.00303   0.03467   0.03221   4.68190
    R8        4.51470   0.00268  -0.00003   0.06716   0.06740   4.58210
    R9        5.10809  -0.00032  -0.00004  -0.01376  -0.01419   5.09390
   R10        5.26715  -0.00017   0.00044  -0.00586  -0.00542   5.26172
   R11        5.27084   0.00024   0.00080  -0.00441  -0.00361   5.26724
   R12        5.05726  -0.00186   0.00144  -0.02254  -0.02146   5.03579
   R13        5.20310   0.00062   0.00060  -0.00024   0.00049   5.20359
   R14        4.64515   0.00063   0.00034   0.02447   0.02468   4.66984
   R15        5.17978   0.00504  -0.00039   0.05202   0.05213   5.23191
   R16        4.51258   0.00213   0.00156  -0.00274  -0.00164   4.51094
   R17        5.09549  -0.00304   0.00146  -0.06157  -0.06068   5.03482
   R18        4.55754   0.00281  -0.00091   0.04900   0.04791   4.60545
   R19        5.28504  -0.00135  -0.00001  -0.02041  -0.02041   5.26462
   R20        5.24899  -0.00047  -0.00012  -0.00006  -0.00018   5.24881
   R21        5.27255  -0.00092   0.00038  -0.00591  -0.00553   5.26702
   R22        5.27487   0.00013   0.00021  -0.00431  -0.00410   5.27077
   R23        5.27107  -0.00006   0.00070  -0.01311  -0.01240   5.25866
   R24        5.26289   0.00017  -0.00038   0.01480   0.01442   5.27732
   R25        5.21318   0.00029   0.00127  -0.02444  -0.02341   5.18978
   R26        5.03362  -0.00034  -0.00144   0.03070   0.02943   5.06305
   R27        4.59703   0.00021   0.00022  -0.02587  -0.02561   4.57142
   R28        4.54934   0.00139   0.00048   0.01110   0.01129   4.56063
   R29        4.51318   0.00222   0.00058   0.03212   0.03294   4.54612
   R30        5.05275  -0.00147  -0.00062  -0.00313  -0.00400   5.04876
   R31        4.62081   0.00091  -0.00254   0.08765   0.08557   4.70638
   R32        4.60106  -0.00340  -0.00053  -0.01529  -0.01557   4.58548
   R33        5.18342   0.00129   0.00012   0.02230   0.02246   5.20588
   R34        4.70867  -0.00266   0.00108  -0.06576  -0.06489   4.64378
   R35        5.10384  -0.00273   0.00004  -0.04879  -0.04843   5.05541
   R36        4.57471   0.00334   0.00295  -0.00155   0.00063   4.57533
   R37        4.94863   0.00296  -0.00261   0.07804   0.07540   5.02403
   R38        4.69787  -0.00683  -0.00082  -0.11326  -0.11418   4.58369
   R39        5.27346  -0.00089  -0.00006  -0.00246  -0.00252   5.27094
   R40        5.26947   0.00000  -0.00022   0.00687   0.00665   5.27612
   R41        5.27953  -0.00046  -0.00122   0.02417   0.02294   5.30247
   R42        5.24732  -0.00034  -0.00050   0.00992   0.00942   5.25674
    A1        1.85048   0.00214   0.00403   0.02511   0.02667   1.87715
    A2        1.54720  -0.00153  -0.00291   0.00689   0.00338   1.55058
    A3        1.72418  -0.00162  -0.00057   0.02482   0.02505   1.74923
    A4        1.52230  -0.00389   0.00011  -0.07302  -0.07316   1.44914
    A5        2.03151   0.00220   0.00506   0.07760   0.08252   2.11403
    A6        2.07144  -0.00127  -0.00069   0.04808   0.04781   2.11925
    A7        2.00644  -0.00143   0.00054  -0.05405  -0.05612   1.95032
    A8        1.47281  -0.00329   0.00099  -0.05939  -0.05925   1.41356
    A9        1.62383  -0.00076  -0.00019  -0.02684  -0.02890   1.59493
   A10        1.70321  -0.00207   0.00338  -0.00898  -0.00715   1.69606
   A11        2.05096  -0.00111  -0.00073   0.01819   0.01638   2.06734
   A12        1.50997   0.00344  -0.00194   0.07066   0.06917   1.57914
   A13        1.92405   0.00006  -0.00011   0.00534   0.00506   1.92911
   A14        2.02412  -0.00014   0.00081  -0.00422  -0.00387   2.02025
   A15        2.04417  -0.00033   0.00075  -0.01435  -0.01358   2.03059
   A16        2.11346   0.00053   0.00037  -0.01356  -0.01243   2.10103
   A17        1.93438  -0.00010  -0.00124   0.00859   0.00795   1.94233
   A18        1.36562  -0.00016  -0.00088   0.02067   0.01900   1.38462
   A19        1.82924  -0.00095   0.00171   0.01659   0.01675   1.84598
   A20        1.46138   0.00116   0.00255   0.07827   0.08150   1.54288
   A21        1.38678  -0.00244   0.00084  -0.01860  -0.01783   1.36895
   A22        1.44499   0.00099   0.00049  -0.01932  -0.01819   1.42679
   A23        2.52337   0.00041   0.00267  -0.02394  -0.01947   2.50390
   A24        1.42403  -0.00124   0.00030   0.00700   0.00731   1.43135
   A25        1.62024   0.00245  -0.00206   0.03004   0.02736   1.64760
   A26        1.94247   0.00061  -0.00145   0.01299   0.01011   1.95258
   A27        1.40919   0.00039   0.00104  -0.03121  -0.02940   1.37979
   A28        1.49765   0.00323   0.00162   0.02963   0.03090   1.52854
   A29        2.16310  -0.00030  -0.00021   0.02506   0.02305   2.18615
   A30        1.59003  -0.00155  -0.00085   0.01101   0.00909   1.59913
   A31        1.35377   0.00332  -0.00133   0.05878   0.05775   1.41151
   A32        2.10121  -0.00013   0.00217  -0.01939  -0.01836   2.08286
   A33        2.00731  -0.00201  -0.00068  -0.02457  -0.02560   1.98171
   A34        1.87970   0.00028  -0.00134   0.01395   0.01339   1.89309
   A35        2.13479  -0.00132   0.00049  -0.01386  -0.01346   2.12133
   A36        1.93205   0.00048   0.00032  -0.00034  -0.00064   1.93142
   A37        1.30399   0.00279   0.00149   0.02921   0.03026   1.33425
   A38        2.01821  -0.00234  -0.00238  -0.01432  -0.01676   2.00145
   A39        1.98038   0.00326   0.00009   0.01939   0.02029   2.00067
   A40        2.12830  -0.00118   0.00101  -0.00543  -0.00347   2.12484
   A41        2.04119  -0.00231  -0.00084  -0.02207  -0.02418   2.01701
   A42        1.91825   0.00074   0.00048   0.00311   0.00330   1.92154
   A43        1.91724   0.00026  -0.00038   0.01528   0.01466   1.93191
   A44        1.96877  -0.00050  -0.00097  -0.02026  -0.02140   1.94737
   A45        2.09807   0.00053   0.00103   0.00364   0.00513   2.10320
   A46        2.03470  -0.00023   0.00026  -0.01561  -0.01523   2.01947
   A47        2.02952  -0.00023   0.00072  -0.01603  -0.01531   2.01422
   A48        1.36146  -0.00001  -0.00085   0.03118   0.03017   1.39163
   A49        1.39262   0.00034   0.00067  -0.01739  -0.01683   1.37580
   A50        1.54963   0.00085  -0.00069  -0.00062  -0.00186   1.54777
   A51        1.90237  -0.00032  -0.00033  -0.03086  -0.03198   1.87039
   A52        1.44078   0.00014   0.00117  -0.03877  -0.03724   1.40353
   A53        2.46572   0.00102   0.00135   0.02865   0.03041   2.49613
   A54        1.42021   0.00001  -0.00102   0.04928   0.04820   1.46841
   A55        1.90240  -0.00268   0.00304  -0.05043  -0.04674   1.85566
   A56        1.37833  -0.00029  -0.00064   0.03420   0.03290   1.41123
   A57        1.55809  -0.00148   0.00446  -0.05985  -0.05457   1.50352
   A58        1.57337  -0.00054  -0.00124   0.03825   0.03684   1.61021
   A59        2.20979   0.00012  -0.00117   0.02067   0.01921   2.22900
   A60        1.52316   0.00116   0.00180  -0.02456  -0.02296   1.50020
   A61        1.98233  -0.00106   0.00065  -0.00080   0.00043   1.98276
   A62        1.65834  -0.00190   0.00277  -0.06385  -0.06158   1.59676
   A63        1.42666  -0.00185  -0.00211   0.05613   0.05461   1.48127
   A64        1.93275   0.00301   0.00592  -0.02272  -0.01641   1.91634
   A65        1.98497   0.00298   0.00036  -0.01447  -0.01309   1.97189
   A66        1.48012  -0.00416  -0.00204   0.02262   0.01991   1.50003
   A67        1.81274  -0.00532   0.00231  -0.09660  -0.09415   1.71859
   A68        1.61741  -0.00053  -0.00062  -0.00967  -0.01140   1.60601
   A69        1.91260   0.00195   0.00253  -0.00900  -0.00806   1.90454
   A70        1.53391   0.00309   0.00141  -0.01316  -0.01196   1.52195
   A71        2.10657  -0.00165  -0.00100   0.00635   0.00483   2.11140
   A72        1.72302  -0.00125   0.00090   0.03182   0.03269   1.75572
   A73        1.32661   0.00150   0.00120  -0.00252  -0.00164   1.32497
   A74        2.12991  -0.00029   0.00084  -0.00994  -0.00963   2.12028
   A75        2.00664   0.00021  -0.00161   0.03008   0.02854   2.03518
   A76        2.02817  -0.00230  -0.00100  -0.03546  -0.03663   1.99154
   A77        1.99916   0.00054   0.00054   0.01130   0.01181   2.01097
   A78        1.91316   0.00043   0.00024   0.00300   0.00310   1.91626
   A79        1.39112   0.00276   0.00238  -0.02808  -0.02600   1.36512
   A80        1.87235  -0.00282  -0.00126  -0.01283  -0.01385   1.85849
   A81        2.15621  -0.00153   0.00081   0.01130   0.01245   2.16866
   A82        2.02654   0.00228  -0.00102   0.01649   0.01568   2.04223
   A83        2.02244  -0.00116  -0.00177   0.03892   0.03654   2.05897
   A84        1.94092   0.00082   0.00098  -0.02376  -0.02324   1.91768
    D1       -0.50499  -0.00004  -0.00305  -0.07732  -0.08121  -0.58620
    D2        1.06603   0.00264  -0.00361   0.00065  -0.00356   1.06247
    D3        1.21863  -0.00212  -0.00453  -0.04901  -0.05325   1.16537
    D4        2.78964   0.00056  -0.00510   0.02896   0.02440   2.81404
    D5       -1.04477  -0.00050   0.00621   0.09861   0.10549  -0.93929
    D6       -2.39433   0.00155   0.00483   0.09782   0.10224  -2.29208
    D7       -2.63513   0.00124   0.00885   0.08013   0.08954  -2.54560
    D8        2.29850   0.00329   0.00748   0.07934   0.08629   2.38479
    D9       -1.51573  -0.00071  -0.00043   0.00327   0.00396  -1.51177
   D10        3.13594   0.00153  -0.00096  -0.00668  -0.00641   3.12953
   D11        0.33445   0.00119   0.00322   0.03024   0.03228   0.36673
   D12       -1.29707   0.00343   0.00269   0.02029   0.02191  -1.27516
   D13        2.71222  -0.00043   0.00059   0.02495   0.02670   2.73892
   D14        0.66482   0.00028   0.00160  -0.00176   0.00125   0.66608
   D15       -1.46219  -0.00349   0.00119   0.05836   0.05887  -1.40332
   D16        2.77361  -0.00277   0.00220   0.03164   0.03341   2.80702
   D17       -0.61136   0.00001  -0.00108   0.00053  -0.00147  -0.61284
   D18        1.19314   0.00217  -0.00362   0.05079   0.04623   1.23937
   D19       -2.70711   0.00013  -0.00109  -0.00798  -0.00934  -2.71645
   D20       -2.68376   0.00007  -0.00687  -0.05808  -0.06506  -2.74881
   D21       -0.87926   0.00224  -0.00941  -0.00782  -0.01735  -0.89661
   D22        1.50368   0.00019  -0.00688  -0.06660  -0.07292   1.43076
   D23       -0.64140   0.00231  -0.00763  -0.00382  -0.01326  -0.65466
   D24        1.29459   0.00342  -0.00483  -0.02984  -0.03510   1.25948
   D25        1.14085  -0.00207  -0.00450  -0.01700  -0.02049   1.12036
   D26        3.07684  -0.00096  -0.00170  -0.04302  -0.04233   3.03450
   D27       -0.74897  -0.00217  -0.00384  -0.09077  -0.09360  -0.84257
   D28        0.93951  -0.00272  -0.00102  -0.06434  -0.06413   0.87538
   D29       -2.33276   0.00007  -0.00404  -0.03848  -0.04367  -2.37643
   D30       -0.64428  -0.00048  -0.00123  -0.01206  -0.01420  -0.65848
   D31        1.87199   0.00312   0.00774   0.07707   0.08427   1.95626
   D32        0.45543   0.00176   0.00738   0.09909   0.10522   0.56065
   D33       -2.92384  -0.00089   0.00876  -0.00163   0.00803  -2.91581
   D34        1.94278  -0.00225   0.00839   0.02038   0.02898   1.97176
   D35        0.59880   0.00030   0.00201  -0.00376  -0.00140   0.59740
   D36       -1.46516  -0.00034  -0.00009   0.00342   0.00299  -1.46218
   D37        2.55163  -0.00013   0.00041   0.00180   0.00216   2.55379
   D38       -1.40479   0.00172   0.00143   0.04909   0.05089  -1.35390
   D39        2.81443   0.00107  -0.00067   0.05627   0.05527   2.86971
   D40        0.54804   0.00128  -0.00016   0.05465   0.05445   0.60248
   D41       -2.62538  -0.00006  -0.00042  -0.00874  -0.00916  -2.63454
   D42        2.53388   0.00103   0.00042  -0.01029  -0.00975   2.52412
   D43        1.24922  -0.00072  -0.00196   0.00657   0.00425   1.25347
   D44        0.12530   0.00038  -0.00112   0.00502   0.00365   0.12895
   D45       -0.62489  -0.00049   0.00001  -0.01558  -0.01585  -0.64074
   D46       -1.74881   0.00060   0.00085  -0.01713  -0.01645  -1.76526
   D47        0.66001  -0.00003   0.00197   0.00544   0.00849   0.66850
   D48        2.59946   0.00020   0.00080   0.01424   0.01425   2.61370
   D49        2.88785  -0.00032   0.00130   0.00856   0.01121   2.89906
   D50       -1.45589  -0.00009   0.00013   0.01736   0.01697  -1.43892
   D51       -1.31796   0.00020   0.00147   0.00043   0.00405  -1.31390
   D52        0.62149   0.00043   0.00030   0.00923   0.00982   0.63130
   D53       -0.59472  -0.00249  -0.00476  -0.10778  -0.11345  -0.70817
   D54        0.95001  -0.00216  -0.00468  -0.07675  -0.08255   0.86746
   D55        0.81124  -0.00177  -0.00219  -0.03422  -0.03610   0.77513
   D56        2.35597  -0.00144  -0.00211  -0.00319  -0.00521   2.35076
   D57        1.13054   0.00018   0.00312   0.02636   0.02715   1.15769
   D58       -3.08438   0.00009   0.00491   0.03267   0.03586  -3.04853
   D59       -0.84477   0.00208   0.00352   0.04233   0.04422  -0.80055
   D60       -0.72610   0.00101   0.00205   0.02382   0.02589  -0.70021
   D61        1.34216   0.00092   0.00383   0.03012   0.03460   1.37676
   D62       -2.70141   0.00291   0.00244   0.03979   0.04296  -2.65845
   D63        2.87617  -0.00016  -0.00011   0.03676   0.03562   2.91179
   D64        0.71284   0.00011   0.00008   0.01324   0.01335   0.72619
   D65       -0.82208   0.00041   0.00249   0.01599   0.01911  -0.80298
   D66       -2.98542   0.00068   0.00269  -0.00753  -0.00316  -2.98858
   D67        1.87668  -0.00207  -0.00309  -0.02935  -0.03278   1.84390
   D68       -0.06038  -0.00094  -0.00109  -0.02919  -0.03032  -0.09069
   D69       -2.50558   0.00311  -0.00225   0.00801   0.00526  -2.50032
   D70        0.74671  -0.00162  -0.00228  -0.02355  -0.02597   0.72074
   D71       -1.19034  -0.00048  -0.00027  -0.02339  -0.02351  -1.21385
   D72        2.64764   0.00356  -0.00143   0.01381   0.01207   2.65970
   D73       -0.62771   0.00011  -0.00311  -0.03536  -0.03861  -0.66632
   D74        0.86786   0.00296  -0.00173   0.00699   0.00490   0.87276
   D75       -2.18870  -0.00260  -0.00152  -0.05360  -0.05498  -2.24369
   D76       -0.69314   0.00025  -0.00013  -0.01125  -0.01148  -0.70462
   D77        1.41287   0.00029   0.00055   0.02134   0.02196   1.43483
   D78       -2.95827  -0.00024   0.00029  -0.00850  -0.00886  -2.96714
   D79       -2.62795  -0.00005  -0.00070   0.00930   0.00903  -2.61891
   D80       -0.71591  -0.00057  -0.00097  -0.02055  -0.02178  -0.73769
   D81       -0.64575  -0.00030  -0.00029   0.00571   0.00557  -0.64018
   D82        1.26629  -0.00082  -0.00055  -0.02413  -0.02525   1.24104
   D83       -1.25810   0.00059   0.00184  -0.00750  -0.00535  -1.26345
   D84       -0.10420   0.00009   0.00078   0.00338   0.00383  -0.10037
   D85        2.64210  -0.00027   0.00011  -0.01739  -0.01708   2.62502
   D86       -2.48718  -0.00077  -0.00095  -0.00651  -0.00789  -2.49507
   D87        0.65405  -0.00001   0.00021  -0.01410  -0.01352   0.64053
   D88        1.80796  -0.00051  -0.00084  -0.00322  -0.00434   1.80362
   D89        0.71622  -0.00015  -0.00018  -0.00163  -0.00188   0.71434
   D90        2.22957   0.00089   0.00118  -0.00462  -0.00321   2.22636
   D91       -0.76973  -0.00125   0.00025  -0.00117  -0.00105  -0.77078
   D92        0.74362  -0.00022   0.00161  -0.00416  -0.00238   0.74123
   D93       -1.99431  -0.00193  -0.00530   0.02320   0.01852  -1.97579
   D94        2.83738   0.00094  -0.00422  -0.01064  -0.01442   2.82297
   D95       -0.61953  -0.00124  -0.00481   0.00730   0.00300  -0.61653
   D96       -2.07103   0.00164  -0.00373  -0.02655  -0.02993  -2.10096
   D97       -0.74082   0.00000  -0.00027   0.00981   0.00915  -0.73167
   D98       -2.95131  -0.00011   0.00091  -0.00949  -0.00837  -2.95968
   D99        3.01772  -0.00106  -0.00168  -0.01742  -0.01924   2.99848
   D100       0.80723  -0.00117  -0.00050  -0.03672  -0.03676   0.77047
   D101      -1.88522   0.00180   0.00150   0.03639   0.03761  -1.84761
   D102       0.07640  -0.00005   0.00102  -0.00676  -0.00615   0.07025
   D103       2.46298   0.00061   0.00030   0.02758   0.02746   2.49044
   D104      -0.72469   0.00132   0.00112   0.01862   0.02033  -0.70436
   D105       1.23692  -0.00052   0.00063  -0.02454  -0.02342   1.21350
   D106      -2.65968   0.00014  -0.00008   0.00980   0.01019  -2.64950
   D107      -0.83715   0.00033   0.00476  -0.02953  -0.02498  -0.86213
   D108       0.70142   0.00051   0.00460  -0.00157   0.00250   0.70392
   D109      -2.32707   0.00144   0.00082   0.01155   0.01249  -2.31458
   D110      -0.78850   0.00162   0.00066   0.03950   0.03997  -0.74853
   D111       2.47819   0.00097  -0.00604   0.00316  -0.00330   2.47488
   D112       0.76820   0.00306  -0.00711   0.05455   0.04648   0.81468
   D113      -2.44239   0.00037  -0.00526   0.02255   0.01814  -2.42425
   D114       2.13081   0.00246  -0.00633   0.07394   0.06792   2.19873
   D115       0.71045  -0.00098  -0.00054  -0.02759  -0.02861   0.68185
   D116      -1.36859  -0.00132  -0.00198  -0.01583  -0.01830  -1.38688
   D117       2.65437  -0.00021  -0.00189   0.00360   0.00133   2.65570
   D118      -1.20108   0.00142  -0.00276   0.01414   0.01150  -1.18959
   D119       3.00306   0.00109  -0.00420   0.02590   0.02181   3.02487
   D120       0.74284   0.00219  -0.00411   0.04532   0.04143   0.78427
   D121      -0.94143   0.00339  -0.00208   0.02977   0.02753  -0.91390
   D122       0.78454   0.00368  -0.00028   0.05934   0.05879   0.84333
   D123       0.66241   0.00064  -0.00004  -0.01605  -0.01630   0.64611
   D124       2.38839   0.00093   0.00176   0.01351   0.01495   2.40335
   D125       1.35910  -0.00131  -0.00034   0.03144   0.02930   1.38840
   D126      -2.92867   0.00197  -0.00073   0.04221   0.04043  -2.88824
   D127      -0.63612  -0.00153   0.00014   0.00157   0.00081  -0.63531
   D128      -0.61561  -0.00040  -0.00054   0.02269   0.02189  -0.59372
   D129       1.37981   0.00288  -0.00094   0.03346   0.03301   1.41282
   D130      -2.61083  -0.00063  -0.00007  -0.00718  -0.00660  -2.61743
   D131      -2.66174  -0.00167  -0.00026   0.04087   0.04012  -2.62162
   D132       1.51411  -0.00043   0.00047   0.03496   0.03558   1.54968
   D133      -0.68197   0.00016  -0.00030   0.03233   0.03229  -0.64968
   D134      -2.78931   0.00141   0.00043   0.02642   0.02775  -2.76156
   D135       2.55854   0.00123   0.00579  -0.04498  -0.03932   2.51922
   D136       0.73801   0.00325   0.00606  -0.01673  -0.01037   0.72764
   D137      -1.58809   0.00068   0.00758  -0.04166  -0.03434  -1.62243
   D138       0.63184  -0.00045   0.00017  -0.02899  -0.02903   0.60282
   D139      -1.18868   0.00157   0.00044  -0.00075  -0.00008  -1.18876
   D140       2.76840  -0.00100   0.00196  -0.02567  -0.02405   2.74435
   D141      -2.69830  -0.00019   0.00469   0.00753   0.01223  -2.68607
   D142      -1.07979   0.00239   0.00669   0.01234   0.01890  -1.06090
   D143      -0.85289  -0.00580   0.00733  -0.10104  -0.09342  -0.94631
   D144       0.76562  -0.00322   0.00933  -0.09623  -0.08675   0.67886
         Item               Value     Threshold  Converged?
 Maximum Force            0.008276     0.000450     NO 
 RMS     Force            0.001841     0.000300     NO 
 Maximum Displacement     0.725306     0.001800     NO 
 RMS     Displacement     0.123692     0.001200     NO 
 Predicted change in Energy=-2.364580D-02
 GradGradGradGradGradGradGradGradGradGradGradGradGradGradGradGradGradGrad

                          Input orientation:                          
 ---------------------------------------------------------------------
 Center     Atomic      Atomic             Coordinates (Angstroms)
 Number     Number       Type             X           Y           Z
 ---------------------------------------------------------------------
      1         15           0       -0.158187   -2.277690    0.925015
      2         15           0        2.229421   -0.233897   -0.982283
      3         15           0        0.448248    1.945777    1.049062
      4         15           0        1.371915   -0.342690    1.268231
      5         50           0       -3.255800    2.479647    0.355246
      6         53           0       -3.188765    3.951597    2.717800
      7         53           0       -5.248174    3.442033   -1.339837
      8         15           0       -1.019504   -2.142539   -1.370003
      9         15           0       -2.856250   -0.142417    0.613019
     10         15           0       -0.862058    2.195536   -0.975810
     11         15           0       -1.983682    0.121809   -1.593107
     12         50           0        2.746342    2.285403   -0.318249
     13         53           0        4.784559    2.826515    1.502250
     14         53           0        2.899924    3.998494   -2.499191
     15         50           0       -3.566804   -2.521329   -0.353646
     16         53           0       -5.561837   -2.784125   -2.282169
     17         53           0       -3.775272   -4.571080    1.526391
     18         50           0        6.823855   -6.671270   -1.380085
     19         53           0        9.113768   -7.581554   -0.087237
     20         53           0        6.166307   -8.344354   -3.517193
     21         15           0        4.795730   -6.158668    0.399290
     22         15           0        6.457470   -4.053068   -1.815003
     23         15           0        5.274633   -1.778016    0.322711
     24         15           0        6.087768   -4.119934    0.561181
     25         15           0        3.293548   -5.903206   -1.472230
     26         15           0        1.791387   -3.693405    0.572292
     27         15           0        3.967124   -1.714867   -1.720448
     28         15           0        2.454615   -3.610810   -1.754796
     29         50           0        7.489145   -1.640874   -1.310152
     30         53           0        9.899658   -1.345579    0.061781
     31         53           0        7.335597    0.240357   -3.367498
     32         50           0        1.159120   -6.233348    0.106360
     33         53           0       -1.021554   -6.712637   -1.593134
     34         53           0        1.069170   -7.974259    2.274138
 ---------------------------------------------------------------------
                    Distance matrix (angstroms):
                    1          2          3          4          5
     1  P    0.000000
     2  P    3.676350   0.000000
     3  P    4.268586   3.471300   0.000000
     4  P    2.490629   2.410802   2.477555   0.000000
     5  Sn   5.705444   6.264180   3.806096   5.496806   0.000000
     6  I    7.155592   7.782398   4.476143   6.429771   2.784383
     7  I    7.984531   8.339948   6.355693   8.059263   2.787301
     8  P    2.455044   3.787975   4.971972   3.989815   5.416836
     9  P    3.454892   5.330798   3.933242   4.283316   2.664827
    10  P    4.911041   3.931848   2.424745   4.058195   2.753622
    11  P    3.928226   4.271986   4.027679   4.434303   3.312668
    12  Sn   5.550118   2.656129   2.695575   3.363457   6.042932
    13  I    7.128594   4.697633   4.447996   4.663128   8.129164
    14  I    7.776099   4.545736   4.776450   5.947618   6.953248
    15  Sn   3.648698   6.262887   6.167922   5.636301   5.060535
    16  I    6.304120   8.300426   8.342073   8.163508   6.323058
    17  I    4.324881   7.820546   7.780449   6.666293   7.166183
    18  Sn   8.565392   7.918765  10.991024   8.762885  13.724070
    19  I   10.729622  10.108581  12.928745  10.685258  15.950855
    20  I    9.825317   9.365061  12.626706  10.483946  14.863744
    21  P    6.315036   6.602848   9.219807   6.804643  11.808876
    22  P    7.377437   5.758115   8.961013   7.009715  11.905207
    23  P    5.488896   3.655219   6.139072   4.264431   9.533993
    24  P    6.522131   5.689500   8.296690   6.083318  11.441116
    25  P    5.550281   5.789082   8.721191   6.490157  10.793787
    26  P    2.435057   3.817954   5.816503   3.447837   7.976702
    27  P    4.932893   2.399535   5.783856   4.189294   8.606572
    28  P    3.973075   3.471459   6.539326   4.581652   8.611317
    29  Sn   7.992696   5.454519   8.246465   6.764159  11.627815
    30  I   10.137764   7.820387  10.056685   8.670854  13.703451
    31  I    8.995723   5.655723   8.357634   7.575978  11.447748
    32  Sn   4.248849   6.190646   8.263904   6.007918   9.770862
    33  I    5.172546   7.274342   9.171131   7.381892   9.658474
    34  I    5.981424   8.477244  10.014662   7.703528  11.474827
                    6          7          8          9         10
     6  I    0.000000
     7  I    4.578781   0.000000
     8  P    7.652080   7.004998   0.000000
     9  P    4.615368   4.731091   3.362514   0.000000
    10  P    4.705323   4.574307   4.358793   3.459365   0.000000
    11  P    5.890961   4.663147   2.471171   2.387087   2.437097
    12  Sn   6.871629   8.142095   5.907153   6.176618   3.668925
    13  I    8.143541  10.445671   8.162627   8.245438   6.198644
    14  I    8.018187   8.248955   7.372196   7.743807   4.441155
    15  Sn   7.174640   6.273855   2.768610   2.664310   5.472802
    16  I    8.717862   6.304872   4.677229   4.762450   6.970762
    17  I    8.625513   8.636821   4.677731   4.614315   7.780419
    18  Sn  15.162140  15.748472   9.056919  11.844949  11.741249
    19  I   17.094856  18.148108  11.572017  14.110721  13.996362
    20  I   16.660820  16.551440   9.731846  12.873887  12.920752
    21  P   13.089886  14.002786   7.285372   9.736209  10.183035
    22  P   13.329321  13.907710   7.730025  10.389122   9.660475
    23  P   10.497333  11.863491   6.527964   8.298838   7.425243
    24  P   12.484177  13.758662   7.625803   9.788707   9.515649
    25  P   12.517742  12.661438   5.723240   8.680724   9.116201
    26  P    9.372896  10.204221   3.752173   5.849077   6.642064
    27  P   10.149561  10.566938   5.017188   7.380793   6.258333
    28  P   10.442310  10.452164   3.791225   6.770641   6.732072
    29  Sn  12.708968  13.714084   8.523635  10.628789   9.196326
    30  I   14.367370  15.948121  11.041434  12.824378  11.376758
    31  I   12.710875  13.142048   8.914926  10.948278   8.760391
    32  Sn  11.377909  11.694353   4.864233   7.312957   8.735121
    33  I   11.704992  11.002081   4.575542   7.169450   8.930962
    34  I   12.670946  13.538883   7.186882   8.916613  10.849725
                   11         12         13         14         15
    11  P    0.000000
    12  Sn   5.355327   0.000000
    13  I    7.918696   2.785919   0.000000
    14  I    6.300737   2.777549   4.575687   0.000000
    15  Sn   3.320951   7.934843  10.089055   9.430272   0.000000
    16  I    4.660735   9.928894  12.363212  10.846770   2.787189
    17  I    5.913059   9.640825  11.313518  11.584523   2.789171
    18  Sn  11.124926   9.898262  10.132843  11.423375  11.235718
    19  I   13.592749  11.745396  11.384042  13.361395  13.655539
    20  I   11.907995  11.615557  12.324462  12.808259  11.774936
    21  P    9.453807   8.718784   9.052633  10.731413   9.150362
    22  P    9.419760   7.495930   7.818661   8.829037  10.245382
    23  P    7.743566   4.828505   4.778409   6.853498   8.898369
    24  P    9.369186   7.277834   7.130015   9.243219   9.828693
    25  P    8.010278   8.287607   9.342305   9.962592   7.729990
    26  P    5.787569   6.119734   7.234173   8.356325   5.562493
    27  P    6.229100   4.411194   5.628333   5.864115   7.699260
    28  P    5.801471   6.075698   7.581302   7.658586   6.277553
    29  Sn   9.639583   6.236482   5.931438   7.367308  11.132120
    30  I   12.087417   8.031089   6.756150   9.171367  13.524074
    31  I    9.487438   5.877193   6.075398   5.878158  11.643563
    32  Sn   7.290638   8.675753   9.857658  10.700929   6.027026
    33  I    6.901836   9.838043  11.588260  11.442345   5.057835
    34  I    9.477436  10.714198  11.447997  13.018569   7.624430
                   16         17         18         19         20
    16  I    0.000000
    17  I    4.570575   0.000000
    18  Sn  13.012648  11.189275   0.000000
    19  I   15.595078  13.333946   2.782765   0.000000
    20  I   13.038052  11.769041   2.792635   4.586283   0.000000
    21  P   11.218599   8.789361   2.746311   4.572392   4.689835
    22  P   12.095131  10.776932   2.679248   4.742500   4.625729
    23  P   11.190475   9.547294   5.407729   6.970515   7.658770
    24  P   12.065750   9.920420   3.289324   4.643268   5.872396
    25  P    9.423508   7.793234   3.614067   6.213697   4.288803
    26  P    7.940066   5.715620   6.164834   8.316847   7.582555
    27  P    9.605204   8.868180   5.730854   7.973289   7.212129
    28  P    8.076202   7.106321   5.347623   7.930440   6.268106
    29  Sn  13.136970  11.979949   5.074681   6.279061   7.180361
    30  I   15.704183  14.126311   6.316845   6.287067   8.702289
    31  I   13.291699  13.059537   7.209874   8.666273   8.665271
    32  Sn   7.922971   5.397022   5.872862   8.070413   6.531341
    33  I    6.043356   4.679815   7.848410  10.283360   7.617733
    34  I    9.574324   5.967358   6.940282   8.393204   7.723813
                   21         22         23         24         25
    21  P    0.000000
    22  P    3.478221   0.000000
    23  P    4.407417   3.338381   0.000000
    24  P    2.419092   2.405701   2.490510   0.000000
    25  P    2.413380   3.681155   4.915659   3.888764   0.000000
    26  P    3.890184   5.253652   3.982964   4.317515   3.364488
    27  P    4.992719   3.417301   2.426533   3.935392   4.249412
    28  P    4.075842   4.027662   3.953184   4.338520   2.457383
    29  Sn   5.530564   2.671687   2.754834   3.407563   5.983041
    30  I    7.023519   4.764607   4.652521   4.740987   8.171037
    31  I    7.847748   4.649177   4.683914   6.000311   7.594312
    32  Sn   3.649153   6.042993   6.069121   5.381910   2.675205
    33  I    6.173931   7.940927   8.225747   7.868014   4.392027
    34  I    4.549580   7.818605   7.738696   6.555636   4.824147
                   26         27         28         29         30
    26  P    0.000000
    27  P    3.728954   0.000000
    28  P    2.421163   2.425585   0.000000
    29  Sn   6.341997   3.546611   5.424468   0.000000
    30  I    8.456771   6.205455   7.991239   2.789261   0.000000
    31  I    7.857143   4.228745   6.423106   2.792003   4.566132
    32  Sn   2.658602   5.624836   3.466974   7.947738  10.014454
    33  I    4.660200   7.062636   4.661675   9.911350  12.280755
    34  I    4.663002   7.970874   6.098479   9.704379  11.261059
                   31         32         33         34
    31  I    0.000000
    32  Sn   9.598199   0.000000
    33  I   11.015193   2.805947   0.000000
    34  I   11.771834   2.781748   4.573686   0.000000
 Stoichiometry    I12P16Sn6
 Framework group  C1[X(I12P16Sn6)]
 Deg. of freedom    96
 Full point group                 C1      NOp   1
 Largest Abelian subgroup         C1      NOp   1
 Largest concise Abelian subgroup C1      NOp   1
                         Standard orientation:                         
 ---------------------------------------------------------------------
 Center     Atomic      Atomic             Coordinates (Angstroms)
 Number     Number       Type             X           Y           Z
 ---------------------------------------------------------------------
      1         15           0       -1.767449   -1.277202    1.241296
      2         15           0       -0.592994    1.748840   -0.484762
      3         15           0       -3.395105    2.667473    1.346689
      4         15           0       -1.462226    1.154694    1.683969
      5         50           0       -6.786722    1.275689    0.323830
      6         53           0       -7.671868    2.508674    2.658151
      7         53           0       -8.842252    1.148516   -1.554379
      8         15           0       -2.383211   -1.528020   -1.122000
      9         15           0       -5.138097   -0.790871    0.659494
     10         15           0       -4.476871    2.280458   -0.788584
     11         15           0       -4.338325   -0.056402   -1.466324
     12         50           0       -1.480044    4.162786    0.179340
     13         53           0       -0.156690    5.605829    2.161184
     14         53           0       -2.032912    5.782304   -2.008416
     15         50           0       -4.463001   -3.172680   -0.325278
     16         53           0       -5.881129   -4.350702   -2.415637
     17         53           0       -3.761665   -5.101308    1.563636
     18         50           0        6.642425   -1.467200   -0.372352
     19         53           0        8.960626   -1.132730    1.130264
     20         53           0        7.103649   -3.178861   -2.530198
     21         15           0        4.493250   -2.103403    1.214633
     22         15           0        5.039040    0.618055   -0.881507
     23         15           0        2.693343    1.918283    1.106432
     24         15           0        4.556787    0.302958    1.454203
     25         15           0        3.231069   -2.587062   -0.784711
     26         15           0        0.652101   -1.501779    1.083673
     27         15           0        1.709965    1.372317   -1.043672
     28         15           0        1.374238   -1.026174   -1.177819
     29         50           0        4.661366    3.204624   -0.329299
     30         53           0        6.466234    4.637249    1.242328
     31         53           0        3.749422    4.810175   -2.423540
     32         50           0        1.434020   -3.997721    0.607187
     33         53           0       -0.053029   -5.463072   -1.267584
     34         53           0        2.056691   -5.608665    2.787843
 ---------------------------------------------------------------------
 Rotational constants (GHZ):      0.0112149      0.0065575      0.0046918
 Standard basis: SDD (6D, 10F)
 There are   468 symmetry adapted cartesian basis functions of A   symmetry.
 There are   468 symmetry adapted basis functions of A   symmetry.
   468 basis functions,   900 primitive gaussians,   468 cartesian basis functions
   174 alpha electrons      174 beta electrons
       nuclear repulsion energy      5686.8697285586 Hartrees.
 NAtoms=   34 NActive=   34 NUniq=   34 SFac= 1.00D+00 NAtFMM=   60 NAOKFM=F Big=F
 Integral buffers will be    131072 words long.
 Raffenetti 2 integral format.
 Two-electron integral symmetry is turned on.
 One-electron integrals computed using PRISM.
   1 Symmetry operations used in ECPInt.
 ECPInt:  NShTT=   29890 NPrTT=  113954 LenC2=   23238 LenP2D=   54204.
 LDataN:  DoStor=T MaxTD1= 5 Len=  102
 Number of processors reduced to   7 by ecpmxn.
 NBasis=   468 RedAO= T EigKep=  8.80D-03  NBF=   468
 NBsUse=   468 1.00D-06 EigRej= -1.00D+00 NBFU=   468
 Defaulting to unpruned grid for atomic number  53.
 Defaulting to unpruned grid for atomic number  53.
 Defaulting to unpruned grid for atomic number  53.
 Defaulting to unpruned grid for atomic number  50.
 Defaulting to unpruned grid for atomic number  50.
 Defaulting to unpruned grid for atomic number  50.
 Initial guess from the checkpoint file:  "\\nas.ads.mwn.de\tuch\ac5\AK_Nilges\Markus\Gaussian\SnI2+P\SnI2_P4\SNI2_P4DIMEROPEN3SATURATED2_dimer.chk"
 B after Tr=     0.000000    0.000000    0.000000
         Rot=    0.999999   -0.001477   -0.000281   -0.000691 Ang=  -0.19 deg.
 ExpMin= 3.26D-02 ExpMax= 3.06D+04 ExpMxC= 4.68D+03 IAcc=3 IRadAn=         5 AccDes= 0.00D+00
 Harris functional with IExCor= 1009 and IRadAn=       5 diagonalized for initial guess.
 HarFok:  IExCor= 1009 AccDes= 0.00D+00 IRadAn=         5 IDoV= 1 UseB2=F ITyADJ=14
 ICtDFT=  3500011 ScaDFX=  1.000000  1.000000  1.000000  1.000000
 Defaulting to unpruned grid for atomic number  50.
 Defaulting to unpruned grid for atomic number  50.
 Defaulting to unpruned grid for atomic number  50.
 Defaulting to unpruned grid for atomic number  50.
 Defaulting to unpruned grid for atomic number  50.
 Defaulting to unpruned grid for atomic number  50.
 Defaulting to unpruned grid for atomic number  50.
 Defaulting to unpruned grid for atomic number  50.
 FoFCou: FMM=F IPFlag=           0 FMFlag=      100000 FMFlg1=           0
         NFxFlg=           0 DoJE=T BraDBF=F KetDBF=T FulRan=T
         wScrn=  0.000000 ICntrl=     500 IOpCl=  0 I1Cent=   200000004 NGrid=           0
         NMat0=    1 NMatS0=      1 NMatT0=    0 NMatD0=    1 NMtDS0=    0 NMtDT0=    0
 Petite list used in FoFCou.
 Requested convergence on RMS density matrix=1.00D-08 within 128 cycles.
 Requested convergence on MAX density matrix=1.00D-06.
 Requested convergence on             energy=1.00D-06.
 No special actions if energy rises.
 Defaulting to unpruned grid for atomic number  50.
 Defaulting to unpruned grid for atomic number  50.
 Defaulting to unpruned grid for atomic number  50.
 Defaulting to unpruned grid for atomic number  50.
 Defaulting to unpruned grid for atomic number  50.
 Defaulting to unpruned grid for atomic number  50.
 Defaulting to unpruned grid for atomic number  50.
 Defaulting to unpruned grid for atomic number  50.
 SCF Done:  E(RPBE-PBE) =  -5616.81936727     A.U. after   16 cycles
            NFock= 16  Conv=0.66D-08     -V/T= 2.0230
   1 Symmetry operations used in ECPInt.
 ECPInt:  NShTT=   29890 NPrTT=  113954 LenC2=   23238 LenP2D=   54204.
 LDataN:  DoStor=T MaxTD1= 6 Len=  172
 Number of processors reduced to   7 by ecpmxn.
 Calling FoFJK, ICntrl=      2527 FMM=F ISym2X=0 I1Cent= 0 IOpClX= 0 NMat=1 NMatS=1 NMatT=0.
 Defaulting to unpruned grid for atomic number  50.
 Defaulting to unpruned grid for atomic number  50.
 Defaulting to unpruned grid for atomic number  50.
 Defaulting to unpruned grid for atomic number  50.
 Defaulting to unpruned grid for atomic number  50.
 Defaulting to unpruned grid for atomic number  50.
 Defaulting to unpruned grid for atomic number  50.
 Defaulting to unpruned grid for atomic number  50.
 ***** Axes restored to original set *****
 -------------------------------------------------------------------
 Center     Atomic                   Forces (Hartrees/Bohr)
 Number     Number              X              Y              Z
 -------------------------------------------------------------------
      1       15           0.002601082    0.004737460   -0.000880698
      2       15          -0.003678571    0.003764752   -0.008729397
      3       15          -0.000701175   -0.004192517   -0.000797447
      4       15          -0.001097602   -0.006739709    0.001608245
      5       50           0.000438595   -0.000257614    0.000578127
      6       53           0.000081912    0.000388021    0.000331242
      7       53           0.000151030    0.000316192   -0.000186341
      8       15           0.002713821   -0.000616743    0.000975598
      9       15          -0.001803927    0.001049249    0.002783515
     10       15          -0.000286014   -0.000422361    0.000343230
     11       15           0.004133726   -0.002485207   -0.001605770
     12       50           0.000578833   -0.003763095   -0.000614735
     13       53           0.000706432    0.000035435   -0.000298882
     14       53          -0.000385460    0.000350614    0.000240375
     15       50           0.002572769   -0.000517513    0.000891145
     16       53           0.000574005    0.000062121   -0.000037418
     17       53          -0.000413798    0.000283754    0.000099403
     18       50           0.000524954   -0.000225966   -0.002240821
     19       53           0.000687667   -0.000395301    0.000270066
     20       53           0.000129952    0.000037471    0.000608558
     21       15           0.000223432    0.002319739   -0.001000899
     22       15           0.000327498   -0.003866830   -0.000010714
     23       15          -0.001216381   -0.000396419    0.000180658
     24       15           0.003501327    0.007686101   -0.000029680
     25       15           0.003715215   -0.003343081   -0.007274329
     26       15          -0.006808602    0.007154185    0.004802150
     27       15           0.000804951   -0.000761900    0.007153942
     28       15          -0.005981857   -0.003435030    0.002212016
     29       50          -0.000767112   -0.001866249    0.003073267
     30       53          -0.000344307   -0.000094426   -0.000290887
     31       53          -0.000111268   -0.000928806    0.000788120
     32       50          -0.003151603    0.004606610   -0.003986391
     33       53           0.001351890    0.000439351    0.001835437
     34       53           0.000928587    0.001077712   -0.000790685
 -------------------------------------------------------------------
 Cartesian Forces:  Max     0.008729397 RMS     0.002708994

 GradGradGradGradGradGradGradGradGradGradGradGradGradGradGradGradGradGrad
 Berny optimization.
 Using GEDIIS/GDIIS optimizer.
 FormGI is forming the generalized inverse of G from B-inverse, IUseBI=4.
 Internal  Forces:  Max     0.008082061 RMS     0.001926108
 Search for a local minimum.
 Step number   8 out of a maximum of  204
 All quantities printed in internal units (Hartrees-Bohrs-Radians)
 Mixed Optimization -- RFO/linear search
 Update second derivatives using D2CorX and points    7    8
 ITU=  0  0 -1  0  1  0  1  0
 Use linear search instead of GDIIS.
     Eigenvalues ---   -0.00340  -0.00049   0.00076   0.00102   0.00347
     Eigenvalues ---    0.00394   0.00482   0.00506   0.00557   0.00621
     Eigenvalues ---    0.00698   0.00718   0.00758   0.00771   0.01059
     Eigenvalues ---    0.01106   0.01129   0.01243   0.01319   0.01327
     Eigenvalues ---    0.01385   0.01475   0.01510   0.01575   0.01745
     Eigenvalues ---    0.01791   0.01854   0.02006   0.02019   0.02121
     Eigenvalues ---    0.02148   0.02253   0.02322   0.02500   0.02582
     Eigenvalues ---    0.02589   0.02762   0.02824   0.02868   0.03083
     Eigenvalues ---    0.03129   0.03156   0.03219   0.03284   0.03351
     Eigenvalues ---    0.03372   0.03413   0.03466   0.03478   0.03495
     Eigenvalues ---    0.03613   0.03804   0.03850   0.03938   0.04086
     Eigenvalues ---    0.04157   0.04358   0.04462   0.04625   0.04755
     Eigenvalues ---    0.04826   0.04857   0.04901   0.05056   0.05208
     Eigenvalues ---    0.05444   0.05483   0.05553   0.05904   0.06146
     Eigenvalues ---    0.06306   0.06514   0.06817   0.06873   0.06914
     Eigenvalues ---    0.06970   0.07047   0.07079   0.07108   0.07157
     Eigenvalues ---    0.07212   0.07236   0.07269   0.07365   0.07410
     Eigenvalues ---    0.07463   0.07540   0.07896   0.08098   0.08299
     Eigenvalues ---    0.08774   0.09491   0.10350   0.11092   0.13604
     Eigenvalues ---    2.92997
 RFO step:  Lambda=-6.14454911D-03 EMin=-3.39726374D-03
 Quartic linear search produced a step of -0.48760.
 Maximum step size (   0.424) exceeded in Quadratic search.
    -- Step size scaled by   0.900
 Iteration  1 RMS(Cart)=  0.29535744 RMS(Int)=  0.01937368
 Iteration  2 RMS(Cart)=  0.05871229 RMS(Int)=  0.00435115
 Iteration  3 RMS(Cart)=  0.00116549 RMS(Int)=  0.00431601
 Iteration  4 RMS(Cart)=  0.00000654 RMS(Int)=  0.00431601
 Iteration  5 RMS(Cart)=  0.00000010 RMS(Int)=  0.00431601
 Variable       Old X    -DE/DX   Delta X   Delta X   Delta X     New X
                                 (Linear)    (Quad)   (Total)
    R1        4.70661  -0.00808  -0.04099  -0.04830  -0.08824   4.61837
    R2        4.63936  -0.00531  -0.01852   0.06870   0.04813   4.68749
    R3        4.60159  -0.00789  -0.00841   0.07710   0.06727   4.66886
    R4        4.55576   0.00178  -0.00308  -0.00375  -0.00432   4.55143
    R5        5.01936  -0.00410  -0.03133   0.01619  -0.01068   5.00867
    R6        4.53446  -0.00347   0.01874  -0.01756   0.00280   4.53727
    R7        4.68190  -0.00275  -0.01570   0.01980   0.00062   4.68252
    R8        4.58210  -0.00190  -0.03286   0.00560  -0.02542   4.55668
    R9        5.09390   0.00024   0.00692  -0.01535  -0.01092   5.08298
   R10        5.26172   0.00049   0.00264  -0.00093   0.00172   5.26344
   R11        5.26724   0.00011   0.00176  -0.00782  -0.00606   5.26118
   R12        5.03579  -0.00011   0.01046  -0.01750  -0.00651   5.02929
   R13        5.20359  -0.00034  -0.00024  -0.00829  -0.00788   5.19571
   R14        4.66984  -0.00238  -0.01204   0.04884   0.03625   4.70609
   R15        5.23191  -0.00125  -0.02542   0.01796  -0.00595   5.22596
   R16        4.51094   0.00255   0.00080  -0.01628  -0.01759   4.49335
   R17        5.03482   0.00004   0.02959  -0.02557   0.00437   5.03918
   R18        4.60545  -0.00093  -0.02336  -0.02858  -0.05142   4.55403
   R19        5.26462   0.00033   0.00995  -0.00441   0.00554   5.27017
   R20        5.24881   0.00001   0.00009  -0.00341  -0.00332   5.24548
   R21        5.26702  -0.00039   0.00270  -0.00386  -0.00116   5.26586
   R22        5.27077  -0.00011   0.00200  -0.00541  -0.00341   5.26736
   R23        5.25866   0.00082   0.00605   0.00154   0.00759   5.26625
   R24        5.27732  -0.00052  -0.00703   0.00975   0.00271   5.28003
   R25        5.18978   0.00166   0.01141  -0.00149   0.01140   5.20117
   R26        5.06305  -0.00178  -0.01435   0.01940   0.00593   5.06897
   R27        4.57142   0.00123   0.01249   0.03946   0.05108   4.62251
   R28        4.56063   0.00282  -0.00550   0.02984   0.02471   4.58534
   R29        4.54612  -0.00163  -0.01606   0.01711  -0.00235   4.54377
   R30        5.04876  -0.00119   0.00195  -0.01260  -0.00994   5.03881
   R31        4.70638  -0.00272  -0.04172   0.02762  -0.01473   4.69165
   R32        4.58548  -0.00017   0.00759  -0.02986  -0.02262   4.56287
   R33        5.20588  -0.00068  -0.01095   0.00711  -0.00182   5.20406
   R34        4.64378  -0.00016   0.03164  -0.01562   0.01348   4.65726
   R35        5.05541   0.00183   0.02362   0.00519   0.02998   5.08538
   R36        4.57533   0.00132  -0.00031  -0.01711  -0.02174   4.55360
   R37        5.02403  -0.00233  -0.03676   0.06859   0.03500   5.05903
   R38        4.58369  -0.00016   0.05567  -0.00535   0.04827   4.63196
   R39        5.27094  -0.00045   0.00123   0.00453   0.00576   5.27670
   R40        5.27612  -0.00120  -0.00324   0.00181  -0.00143   5.27469
   R41        5.30247  -0.00224  -0.01119   0.00828  -0.00291   5.29956
   R42        5.25674  -0.00132  -0.00459   0.01297   0.00838   5.26512
    A1        1.87715   0.00022  -0.01301  -0.07682  -0.10011   1.77704
    A2        1.55058  -0.00191  -0.00165   0.01497  -0.00284   1.54774
    A3        1.74923  -0.00509  -0.01221  -0.10378  -0.11484   1.63439
    A4        1.44914   0.00183   0.03567  -0.02675   0.00172   1.45086
    A5        2.11403  -0.00302  -0.04024  -0.13677  -0.19682   1.91721
    A6        2.11925  -0.00313  -0.02331  -0.11088  -0.14588   1.97337
    A7        1.95032  -0.00013   0.02736   0.02486   0.04946   1.99978
    A8        1.41356   0.00169   0.02889  -0.02376   0.00082   1.41438
    A9        1.59493  -0.00229   0.01409  -0.00446   0.01182   1.60676
   A10        1.69606   0.00059   0.00349   0.02385   0.02422   1.72028
   A11        2.06734  -0.00029  -0.00799  -0.04915  -0.06274   2.00461
   A12        1.57914  -0.00290  -0.03373   0.03807   0.00987   1.58901
   A13        1.92911  -0.00021  -0.00247  -0.00014  -0.00295   1.92615
   A14        2.02025   0.00002   0.00189  -0.00517  -0.00389   2.01636
   A15        2.03059   0.00045   0.00662  -0.00372   0.00320   2.03380
   A16        2.10103   0.00089   0.00606   0.00669   0.01441   2.11544
   A17        1.94233  -0.00060  -0.00387  -0.01006  -0.01302   1.92930
   A18        1.38462  -0.00065  -0.00927   0.01427   0.00281   1.38743
   A19        1.84598  -0.00173  -0.00817  -0.03541  -0.05068   1.79530
   A20        1.54288  -0.00307  -0.03974  -0.03617  -0.07658   1.46630
   A21        1.36895   0.00041   0.00869  -0.01258  -0.00450   1.36445
   A22        1.42679   0.00110   0.00887  -0.00044   0.00953   1.43632
   A23        2.50390   0.00097   0.00949   0.00862   0.02181   2.52571
   A24        1.43135  -0.00063  -0.00357   0.00568   0.00203   1.43338
   A25        1.64760  -0.00101  -0.01334   0.03784   0.02310   1.67070
   A26        1.95258  -0.00144  -0.00493  -0.00878  -0.01718   1.93540
   A27        1.37979   0.00165   0.01433  -0.00038   0.01449   1.39428
   A28        1.52854   0.00094  -0.01506  -0.02237  -0.03719   1.49135
   A29        2.18615   0.00085  -0.01124  -0.00872  -0.02404   2.16211
   A30        1.59913  -0.00126  -0.00443   0.02271   0.01641   1.61553
   A31        1.41151  -0.00200  -0.02816   0.03510   0.01134   1.42285
   A32        2.08286   0.00098   0.00895  -0.02753  -0.01718   2.06568
   A33        1.98171   0.00029   0.01248  -0.01227  -0.00297   1.97874
   A34        1.89309   0.00105  -0.00653   0.04120   0.03315   1.92623
   A35        2.12133   0.00019   0.00656  -0.02248  -0.01682   2.10451
   A36        1.93142  -0.00061   0.00031  -0.00600  -0.00478   1.92663
   A37        1.33425   0.00098  -0.01476  -0.01162  -0.02705   1.30720
   A38        2.00145  -0.00162   0.00817   0.00706   0.01472   2.01617
   A39        2.00067   0.00121  -0.00989   0.02886   0.01908   2.01975
   A40        2.12484  -0.00014   0.00169  -0.02233  -0.01895   2.10589
   A41        2.01701  -0.00044   0.01179   0.00258   0.01356   2.03057
   A42        1.92154   0.00022  -0.00161  -0.00086  -0.00274   1.91881
   A43        1.93191  -0.00082  -0.00715   0.00497  -0.00327   1.92863
   A44        1.94737   0.00103   0.01043   0.03145   0.04245   1.98983
   A45        2.10320   0.00055  -0.00250  -0.02101  -0.02142   2.08178
   A46        2.01947   0.00062   0.00743  -0.00209   0.00581   2.02528
   A47        2.01422   0.00134   0.00746  -0.00946  -0.00290   2.01132
   A48        1.39163  -0.00303  -0.01471  -0.00151  -0.01877   1.37286
   A49        1.37580   0.00223   0.00820  -0.00925  -0.00023   1.37557
   A50        1.54777   0.00276   0.00091  -0.03247  -0.03371   1.51406
   A51        1.87039   0.00250   0.01559  -0.04493  -0.03332   1.83707
   A52        1.40353   0.00340   0.01816  -0.01004   0.00925   1.41278
   A53        2.49613  -0.00043  -0.01483  -0.03756  -0.04755   2.44858
   A54        1.46841  -0.00421  -0.02350   0.00755  -0.01508   1.45333
   A55        1.85566  -0.00025   0.02279  -0.01077   0.00669   1.86234
   A56        1.41123  -0.00391  -0.01604   0.00185  -0.01383   1.39740
   A57        1.50352   0.00272   0.02661   0.06276   0.08849   1.59201
   A58        1.61021  -0.00370  -0.01796  -0.01124  -0.03074   1.57947
   A59        2.22900  -0.00219  -0.00937   0.06094   0.04618   2.27518
   A60        1.50020   0.00369   0.01119   0.02604   0.03699   1.53719
   A61        1.98276  -0.00108  -0.00021  -0.07768  -0.08382   1.89894
   A62        1.59676   0.00094   0.03003  -0.07866  -0.05139   1.54537
   A63        1.48127  -0.00583  -0.02663   0.00460  -0.02577   1.45550
   A64        1.91634   0.00262   0.00800   0.10540   0.10167   2.01801
   A65        1.97189   0.00115   0.00638   0.08690   0.09994   2.07183
   A66        1.50003  -0.00537  -0.00971  -0.00802  -0.02111   1.47892
   A67        1.71859   0.00113   0.04591   0.07162   0.12253   1.84112
   A68        1.60601  -0.00038   0.00556  -0.06486  -0.07131   1.53470
   A69        1.90454   0.00236   0.00393   0.02501   0.02488   1.92942
   A70        1.52195   0.00520   0.00583  -0.01866  -0.01134   1.51061
   A71        2.11140  -0.00325  -0.00236   0.02140   0.01545   2.12685
   A72        1.75572  -0.00348  -0.01594   0.07235   0.04881   1.80453
   A73        1.32497   0.00264   0.00080   0.03014   0.02969   1.35466
   A74        2.12028   0.00005   0.00469   0.00165   0.00811   2.12839
   A75        2.03518  -0.00151  -0.01392  -0.01822  -0.03337   2.00181
   A76        1.99154  -0.00036   0.01786  -0.01750   0.00035   1.99189
   A77        2.01097  -0.00116  -0.00576   0.00156  -0.00311   2.00786
   A78        1.91626   0.00063  -0.00151   0.00656   0.00477   1.92104
   A79        1.36512   0.00472   0.01268  -0.03355  -0.02134   1.34378
   A80        1.85849   0.00027   0.00675   0.06880   0.07399   1.93248
   A81        2.16866  -0.00275  -0.00607  -0.04994  -0.05439   2.11427
[truncated: 1,425,399 more chars]
