# Supplementary material for: Formation Mechanisms for Phosphorene and SnIP
Source: Angew Chem Int Ed Engl. 2021 Feb 15;60(12):6816–23. doi: 10.1002/anie.202016257 (PMC7986658; doi:10.1002/anie.202016257)
Supplement: Supplementary file 2 — Supplementary [file ANIE-60-6816-s001.zip › XIII_873K.LOG]

 Entering Link 1 = C:\G09\G09W\l1.exe PID=      3552.
  
 Copyright (c) 1988,1990,1992,1993,1995,1998,2003,2009,2015,
            Gaussian, Inc.  All Rights Reserved.
  
 This is part of the Gaussian(R) 09 program.  It is based on
 the Gaussian(R) 03 system (copyright 2003, Gaussian, Inc.),
 the Gaussian(R) 98 system (copyright 1998, Gaussian, Inc.),
 the Gaussian(R) 94 system (copyright 1995, Gaussian, Inc.),
 the Gaussian 92(TM) system (copyright 1992, Gaussian, Inc.),
 the Gaussian 90(TM) system (copyright 1990, Gaussian, Inc.),
 the Gaussian 88(TM) system (copyright 1988, Gaussian, Inc.),
 the Gaussian 86(TM) system (copyright 1986, Carnegie Mellon
 University), and the Gaussian 82(TM) system (copyright 1983,
 Carnegie Mellon University). Gaussian is a federally registered
 trademark of Gaussian, Inc.
  
 This software contains proprietary and confidential information,
 including trade secrets, belonging to Gaussian, Inc.
  
 This software is provided under written license and may be
 used, copied, transmitted, or stored only in accord with that
 written license.
  
 The following legend is applicable only to US Government
 contracts under FAR:
  
                    RESTRICTED RIGHTS LEGEND
  
 Use, reproduction and disclosure by the US Government is
 subject to restrictions as set forth in subparagraphs (a)
 and (c) of the Commercial Computer Software - Restricted
 Rights clause in FAR 52.227-19.
  
 Gaussian, Inc.
 340 Quinnipiac St., Bldg. 40, Wallingford CT 06492
  
  
 ---------------------------------------------------------------
 Warning -- This program may not be used in any manner that
 competes with the business of Gaussian, Inc. or will provide
 assistance to any competitor of Gaussian, Inc.  The licensee
 of this program is prohibited from giving any competitor of
 Gaussian, Inc. access to this program.  By using this program,
 the user acknowledges that Gaussian, Inc. is engaged in the
 business of creating and licensing software in the field of
 computational chemistry and represents and warrants to the
 licensee that it is not a competitor of Gaussian, Inc. and that
 it will not use this program in any manner prohibited above.
 ---------------------------------------------------------------
  

 Cite this work as:
 Gaussian 09, Revision E.01,
 M. J. Frisch, G. W. Trucks, H. B. Schlegel, G. E. Scuseria, 
 M. A. Robb, J. R. Cheeseman, G. Scalmani, V. Barone, B. Mennucci, 
 G. A. Petersson, H. Nakatsuji, M. Caricato, X. Li, H. P. Hratchian, 
 A. F. Izmaylov, J. Bloino, G. Zheng, J. L. Sonnenberg, M. Hada, 
 M. Ehara, K. Toyota, R. Fukuda, J. Hasegawa, M. Ishida, T. Nakajima, 
 Y. Honda, O. Kitao, H. Nakai, T. Vreven, J. A. Montgomery, Jr., 
 J. E. Peralta, F. Ogliaro, M. Bearpark, J. J. Heyd, E. Brothers, 
 K. N. Kudin, V. N. Staroverov, T. Keith, R. Kobayashi, J. Normand, 
 K. Raghavachari, A. Rendell, J. C. Burant, S. S. Iyengar, J. Tomasi, 
 M. Cossi, N. Rega, J. M. Millam, M. Klene, J. E. Knox, J. B. Cross, 
 V. Bakken, C. Adamo, J. Jaramillo, R. Gomperts, R. E. Stratmann, 
 O. Yazyev, A. J. Austin, R. Cammi, C. Pomelli, J. W. Ochterski, 
 R. L. Martin, K. Morokuma, V. G. Zakrzewski, G. A. Voth, 
 P. Salvador, J. J. Dannenberg, S. Dapprich, A. D. Daniels, 
 O. Farkas, J. B. Foresman, J. V. Ortiz, J. Cioslowski, 
 and D. J. Fox, Gaussian, Inc., Wallingford CT, 2013.
 
 ******************************************
 Gaussian 09:  EM64W-G09RevE.01 30-Nov-2015
                17-Aug-2020 
 ******************************************
 %nprocshared=4
 Will use up to    4 processors via shared memory.
 %chk=\\Nas.ads.mwn.de\tuch\ac5\AK_Nilges\Markus\Gaussian\SnIP\Publikation\Pblack
 \final\Temp+Druck\873K50atm\SNI2_P4DIMEROPEN3SATURATED2_DIMER873K.chk
 ---------------------------------------------
 # freq pbepbe/sdd pressure=50 temperature=873
 ---------------------------------------------
 1/10=4,30=1,38=1,112=873000,113=50000/1,3;
 2/12=2,17=6,18=5,40=1/2;
 3/5=17,6=7,11=2,16=1,25=1,30=1,71=2,74=1009,140=1/1,2,3;
 4//1;
 5/5=2,38=5,98=1/2;
 8/6=4,10=90,11=11/1;
 11/6=1,8=1,9=11,15=111,16=1/1,2,10;
 10/6=1/2;
 6/7=2,8=2,9=2,10=2,18=1,28=1/1;
 7/8=1,10=1,25=1/1,2,3,16;
 1/10=4,30=1/3;
 99//99;
 -------------------
 Title Card Required
 -------------------
 Symbolic Z-matrix:
 Charge =  0 Multiplicity = 1
 P                    -1.64991  -1.17641   1.35992 
 P                    -0.71244   1.56752  -1.03781 
 P                    -3.08642   2.58841   1.29895 
 P                    -1.08797   1.17397   1.34601 
 Sn                   -6.60351   1.24472   0.4247 
 I                    -7.34611   2.53594   2.78082 
 I                    -8.69082   1.32759  -1.4242 
 P                    -2.21605  -1.62873  -0.95206 
 P                    -5.02352  -0.87175   0.73865 
 P                    -4.29381   2.13263  -0.76167 
 P                    -4.16071  -0.20713  -1.40402 
 Sn                   -1.36154   4.01861  -0.21641 
 I                     0.48066   5.43687   1.33112 
 I                    -2.43438   5.66463  -2.17777 
 Sn                   -4.23375  -3.28922  -0.04703 
 I                    -5.40657  -4.69374  -2.15022 
 I                    -3.63303  -5.01521   2.06186 
 Sn                    6.6035   -1.24477  -0.42417 
 I                     8.69043  -1.3273    1.42517 
 I                     7.3466   -2.53635  -2.77993 
 P                     4.29357  -2.13247   0.76192 
 P                     5.02358   0.87169  -0.73867 
 P                     2.21601   1.629     0.95183 
 P                     4.16054   0.20736   1.40402 
 P                     3.08652  -2.5883   -1.2989 
 P                     0.71237  -1.56763   1.03771 
 P                     1.64984   1.17638  -1.36006 
 P                     1.088    -1.17404  -1.34609 
 Sn                    4.2338    3.28927   0.04663 
 I                     5.4065    4.6941    2.14969 
 I                     3.63329   5.01497  -2.06256 
 Sn                    1.36154  -4.01868   0.21628 
 I                    -0.48077  -5.43663  -1.33141 
 I                     2.43428  -5.66494   2.17749 
 

 GradGradGradGradGradGradGradGradGradGradGradGradGradGradGradGradGradGrad
 Berny optimization.
 Initialization pass.
 Trust Radius=3.00D-01 FncErr=1.00D-07 GrdErr=1.00D-07
 Number of steps in this run=      2 maximum allowed number of steps=      2.
 GradGradGradGradGradGradGradGradGradGradGradGradGradGradGradGradGradGrad

                          Input orientation:                          
 ---------------------------------------------------------------------
 Center     Atomic      Atomic             Coordinates (Angstroms)
 Number     Number       Type             X           Y           Z
 ---------------------------------------------------------------------
      1         15           0       -1.649910   -1.176407    1.359919
      2         15           0       -0.712441    1.567522   -1.037812
      3         15           0       -3.086422    2.588405    1.298949
      4         15           0       -1.087972    1.173966    1.346011
      5         50           0       -6.603514    1.244724    0.424700
      6         53           0       -7.346112    2.535936    2.780820
      7         53           0       -8.690821    1.327587   -1.424198
      8         15           0       -2.216051   -1.628731   -0.952059
      9         15           0       -5.023517   -0.871749    0.738646
     10         15           0       -4.293810    2.132632   -0.761667
     11         15           0       -4.160709   -0.207134   -1.404018
     12         50           0       -1.361540    4.018612   -0.216410
     13         53           0        0.480662    5.436870    1.331121
     14         53           0       -2.434379    5.664626   -2.177773
     15         50           0       -4.233750   -3.289217   -0.047029
     16         53           0       -5.406569   -4.693743   -2.150216
     17         53           0       -3.633027   -5.015212    2.061864
     18         50           0        6.603498   -1.244765   -0.424172
     19         53           0        8.690425   -1.327303    1.425170
     20         53           0        7.346604   -2.536350   -2.779930
     21         15           0        4.293571   -2.132469    0.761918
     22         15           0        5.023580    0.871685   -0.738669
     23         15           0        2.216006    1.629003    0.951826
     24         15           0        4.160544    0.207355    1.404018
     25         15           0        3.086516   -2.588301   -1.298900
     26         15           0        0.712374   -1.567625    1.037706
     27         15           0        1.649837    1.176379   -1.360061
     28         15           0        1.087995   -1.174037   -1.346089
     29         50           0        4.233804    3.289269    0.046634
     30         53           0        5.406497    4.694100    2.149695
     31         53           0        3.633289    5.014974   -2.062559
     32         50           0        1.361537   -4.018675    0.216283
     33         53           0       -0.480765   -5.436631   -1.331410
     34         53           0        2.434278   -5.664943    2.177490
 ---------------------------------------------------------------------
                    Distance matrix (angstroms):
                    1          2          3          4          5
     1  P    0.000000
     2  P    3.762593   0.000000
     3  P    4.030024   3.484026   0.000000
     4  P    2.416655   2.445102   2.448807   0.000000
     5  Sn   5.592379   6.078477   3.865194   5.592408   0.000000
     6  I    6.946018   7.715268   4.510394   6.563380   2.787469
     7  I    7.974693   7.991333   6.357238   8.093267   2.789649
     8  P    2.422882   3.533303   4.858891   3.795892   5.422365
     9  P    3.443838   5.262245   4.004865   4.476869   2.659776
    10  P    4.737201   3.636181   2.431389   3.954585   2.744190
    11  P    3.857843   3.895390   4.034249   4.348771   3.379260
    12  Sn   5.436561   2.665309   2.705000   3.256994   5.965213
    13  I    6.948064   4.691182   4.564962   4.542377   8.281379
    14  I    7.741472   4.588120   4.687845   5.864801   6.609848
    15  Sn   3.622112   6.080229   6.137952   5.635289   5.137600
    16  I    6.229381   7.904158   8.385076   8.081082   6.582421
    17  I    4.377431   7.840293   7.661319   6.730206   7.119754
    18  Sn   8.444312   7.861837  10.562049   8.254848  13.466377
    19  I   10.341642  10.142001  12.411399  10.093545  15.540941
    20  I    9.996252   9.210046  12.318620  10.096133  14.804458
    21  P    6.049515   6.479901   8.777206   6.343081  11.413396
    22  P    7.289322   5.785811   8.536460   6.464390  11.691103
    23  P    4.793972   3.540938   5.399693   3.358379   8.843612
    24  P    5.973116   5.617702   7.628824   5.337099  10.858183
    25  P    5.612174   5.636586   8.464766   6.211003  10.562176
    26  P    2.416042   4.020823   5.636638   3.294331   7.861762
    27  P    4.880802   2.416029   5.612157   3.849471   8.444397
    28  P    3.849495   3.294351   6.211115   4.182745   8.255023
    29  Sn   7.502338   5.348437   7.459572   5.872324  11.034970
    30  I    9.213006   7.574767   8.791325   7.430705  12.614046
    31  I    8.829425   5.640957   7.895726   6.975815  11.188985
    32  Sn   4.295952   6.089313   8.038035   5.851487   9.549285
    33  I    5.172974   7.014131   8.837954   7.158022   9.231061
    34  I    6.123395   8.517544   9.968336   7.737459  11.510754
                    6          7          8          9         10
     6  I    0.000000
     7  I    4.577174   0.000000
     8  P    7.589227   7.133399   0.000000
     9  P    4.601873   4.792086   3.363535   0.000000
    10  P    4.693444   4.518932   4.301300   3.436527   0.000000
    11  P    5.931618   4.783063   2.450898   2.403572   2.429987
    12  Sn   6.855423   7.900552   5.758806   6.183675   3.528801
    13  I    8.472039  10.420849   7.899866   8.393193   6.171980
    14  I    7.648625   7.649892   7.398858   7.611395   4.235307
    15  Sn   7.184423   6.563304   2.765394   2.661798   5.469073
    16  I    8.963548   6.897088   4.583589   4.806235   7.054481
    17  I    8.445338   8.829780   4.749716   4.566471   7.713665
    18  Sn  14.803962  15.541340   8.843672  11.690969  11.413678
    19  I   16.550919  17.812216  11.166615  13.738670  13.614102
    20  I   16.508359  16.551949   9.777999  12.968083  12.703229
    21  P   12.702448  13.614166   6.750307   9.402026   9.708528
    22  P   12.967876  13.739090   7.662237  10.303697   9.402355
    23  P    9.777620  11.166701   5.820716   7.662239   6.750363
    24  P   11.820364  13.206487   7.041539   9.271147   8.937169
    25  P   12.318346  12.411911   5.399842   8.536438   8.777530
    26  P    9.209607  10.142155   3.540985   5.785683   6.480087
    27  P    9.996119  10.341962   4.793767   7.289242   6.049747
    28  P   10.096011  10.094031   3.358381   6.464370   6.343456
    29  Sn  11.922153  13.155131   8.172193  10.173050   8.643573
    30  I   12.949325  14.927843  10.377972  11.906088  10.446679
    31  I   12.253620  12.879752   8.921144  10.836999   8.534583
    32  Sn  11.196559  11.503199   4.458250   7.137571   8.412961
    33  I   11.296249  10.638058   4.201812   6.764605   8.494567
    34  I   12.777889  13.624810   6.907289   8.981297  10.710182
                   11         12         13         14         15
    11  P    0.000000
    12  Sn   5.206024   0.000000
    13  I    7.802441   2.792851   0.000000
    14  I    6.168993   2.776201   4.567458   0.000000
    15  Sn   3.368381   7.853830  10.013470   9.378119   0.000000
    16  I    4.715786   9.798316  12.223278  10.776385   2.787758
    17  I    5.950496   9.589586  11.256218  11.552931   2.790584
    18  Sn  10.858404   9.549248   9.231166  11.510778  11.034852
    19  I   13.206465  11.502851  10.637814  13.624593  13.154877
    20  I   11.821025  11.196916  11.296643  12.778350  11.922255
    21  P    8.937172   8.412681   8.494537  10.709892   8.643360
    22  P    9.271338   7.137623   6.764839   8.981339  10.172985
    23  P    7.041583   4.458009   4.201801   6.907005   8.172267
    24  P    8.792049   6.902527   6.394894   9.279226   9.208459
    25  P    7.629107   8.037928   8.838035   9.968124   7.459541
    26  P    5.617819   6.089332   7.014466   8.517442   5.348334
    27  P    5.973147   4.295884   5.173124   6.123221   7.502146
    28  P    5.337336   5.851496   7.158240   7.737320   5.872181
    29  Sn   9.208533   5.648806   4.510895   7.419904  10.723093
    30  I   11.321767   7.201462   5.048329   9.008232  12.708002
    31  I    9.404812   5.417501   4.651249   6.103435  11.615173
    32  Sn   6.902784   8.497079   9.561702  10.672713   5.648777
    33  I    6.394912   9.561413  11.235944  11.303577   4.510645
    34  I    9.279479  10.672874  11.304123  13.077892   7.419916
                   16         17         18         19         20
    16  I    0.000000
    17  I    4.581529   0.000000
    18  Sn  12.614134  11.188525   0.000000
    19  I   14.927878  12.879189   2.789649   0.000000
    20  I   12.949684  12.253164   2.787471   4.577173   0.000000
    21  P   10.446692   8.534109   2.744192   4.518907   4.693487
    22  P   11.906068  10.836761   2.659776   4.792025   4.601944
    23  P   10.378026   8.921265   5.422361   7.133155   7.589414
    24  P   11.321793   9.404665   3.379194   4.782828   5.931637
    25  P    8.791480   7.895371   3.865152   6.357238   4.510488
    26  P    7.574756   5.640680   6.078377   7.991069   7.715295
    27  P    9.212792   8.829157   5.592547   7.974698   6.946477
    28  P    7.430633   6.975444   5.592469   8.093226   6.563687
    29  Sn  12.707928  11.615188   5.137565   6.563122   7.184485
    30  I   14.951362  13.266177   6.582380   6.896841   8.963516
    31  I   13.265968  13.054304   7.119746   8.829686   8.445462
    32  Sn   7.201617   5.417096   5.965142   7.900474   6.855334
    33  I    5.048353   4.650662   8.281401  10.420942   8.472163
    34  I    9.008393   6.103090   6.609767   7.649868   7.648206
                   21         22         23         24         25
    21  P    0.000000
    22  P    3.436512   0.000000
    23  P    4.301280   3.363596   0.000000
    24  P    2.429972   2.403596   2.450875   0.000000
    25  P    2.431406   4.004695   4.858931   4.034228   0.000000
    26  P    3.635943   5.262342   3.533655   3.895461   3.483971
    27  P    4.737151   3.443996   2.422857   3.857822   4.029963
    28  P    3.954491   4.476915   3.796032   4.348780   2.448766
    29  Sn   5.469044   2.661796   2.765387   3.368390   6.137798
    30  I    7.054543   4.806259   4.583551   4.715858   8.385015
    31  I    7.713597   4.566447   4.749738   5.950492   7.661066
    32  Sn   3.528784   6.183697   5.759115   5.206197   2.705051
    33  I    6.172017   8.393093   7.899932   7.802493   4.565034
    34  I    4.235468   7.611568   7.399429   6.169452   4.687902
                   26         27         28         29         30
    26  P    0.000000
    27  P    3.762669   0.000000
    28  P    2.445093   2.416675   0.000000
    29  Sn   6.080470   3.622151   5.635325   0.000000
    30  I    7.904461   6.229385   8.081151   2.787763   0.000000
    31  I    7.840536   4.377488   6.730209   2.790586   4.581518
    32  Sn   2.665294   5.436595   3.256961   7.853964   9.798583
    33  I    4.691002   6.947819   4.542128  10.013366  12.223324
    34  I    4.588254   7.741660   5.864838   9.378526  10.777042
                   31         32         33         34
    31  I    0.000000
    32  Sn   9.589619   0.000000
    33  I   11.255935   2.792853   0.000000
    34  I   11.553193   2.776203   4.567492   0.000000
 Stoichiometry    I12P16Sn6
 Framework group  C1[X(I12P16Sn6)]
 Deg. of freedom    96
 Full point group                 C1      NOp   1
 Largest Abelian subgroup         C1      NOp   1
 Largest concise Abelian subgroup C1      NOp   1
                         Standard orientation:                         
 ---------------------------------------------------------------------
 Center     Atomic      Atomic             Coordinates (Angstroms)
 Number     Number       Type             X           Y           Z
 ---------------------------------------------------------------------
      1         15           0        1.649910    1.176407    1.359919
      2         15           0        0.712441   -1.567522   -1.037812
      3         15           0        3.086422   -2.588405    1.298949
      4         15           0        1.087972   -1.173966    1.346011
      5         50           0        6.603514   -1.244724    0.424700
      6         53           0        7.346112   -2.535936    2.780820
      7         53           0        8.690821   -1.327587   -1.424198
      8         15           0        2.216051    1.628731   -0.952059
      9         15           0        5.023517    0.871749    0.738646
     10         15           0        4.293810   -2.132632   -0.761667
     11         15           0        4.160709    0.207134   -1.404018
     12         50           0        1.361540   -4.018612   -0.216410
     13         53           0       -0.480662   -5.436870    1.331121
     14         53           0        2.434379   -5.664626   -2.177773
     15         50           0        4.233750    3.289217   -0.047029
     16         53           0        5.406569    4.693743   -2.150216
     17         53           0        3.633027    5.015212    2.061864
     18         50           0       -6.603498    1.244765   -0.424172
     19         53           0       -8.690425    1.327303    1.425170
     20         53           0       -7.346604    2.536350   -2.779930
     21         15           0       -4.293571    2.132469    0.761918
     22         15           0       -5.023580   -0.871685   -0.738669
     23         15           0       -2.216006   -1.629003    0.951826
     24         15           0       -4.160544   -0.207355    1.404018
     25         15           0       -3.086516    2.588301   -1.298900
     26         15           0       -0.712374    1.567625    1.037706
     27         15           0       -1.649837   -1.176379   -1.360061
     28         15           0       -1.087995    1.174037   -1.346089
     29         50           0       -4.233804   -3.289269    0.046634
     30         53           0       -5.406497   -4.694100    2.149695
     31         53           0       -3.633289   -5.014974   -2.062559
     32         50           0       -1.361537    4.018675    0.216283
     33         53           0        0.480765    5.436631   -1.331410
     34         53           0       -2.434278    5.664943    2.177490
 ---------------------------------------------------------------------
 Rotational constants (GHZ):      0.0112952      0.0070023      0.0049185
 Standard basis: SDD (6D, 10F)
 There are   468 symmetry adapted cartesian basis functions of A   symmetry.
 There are   468 symmetry adapted basis functions of A   symmetry.
   468 basis functions,   900 primitive gaussians,   468 cartesian basis functions
   174 alpha electrons      174 beta electrons
       nuclear repulsion energy      5817.9442011529 Hartrees.
 NAtoms=   34 NActive=   34 NUniq=   34 SFac= 1.00D+00 NAtFMM=   60 NAOKFM=F Big=F
 Integral buffers will be    131072 words long.
 Raffenetti 2 integral format.
 Two-electron integral symmetry is turned on.
 One-electron integrals computed using PRISM.
   1 Symmetry operations used in ECPInt.
 ECPInt:  NShTT=   29890 NPrTT=  113954 LenC2=   23629 LenP2D=   55315.
 LDataN:  DoStor=T MaxTD1= 5 Len=  102
 NBasis=   468 RedAO= T EigKep=  7.54D-03  NBF=   468
 NBsUse=   468 1.00D-06 EigRej= -1.00D+00 NBFU=   468
 Defaulting to unpruned grid for atomic number  53.
 Defaulting to unpruned grid for atomic number  50.
 Defaulting to unpruned grid for atomic number  50.
 Defaulting to unpruned grid for atomic number  50.
 ExpMin= 3.26D-02 ExpMax= 3.06D+04 ExpMxC= 4.68D+03 IAcc=3 IRadAn=         5 AccDes= 0.00D+00
 Harris functional with IExCor= 1009 and IRadAn=       5 diagonalized for initial guess.
 HarFok:  IExCor= 1009 AccDes= 0.00D+00 IRadAn=         5 IDoV= 1 UseB2=F ITyADJ=14
 ICtDFT=  3500011 ScaDFX=  1.000000  1.000000  1.000000  1.000000
 Defaulting to unpruned grid for atomic number  50.
 Defaulting to unpruned grid for atomic number  50.
 Defaulting to unpruned grid for atomic number  50.
 Defaulting to unpruned grid for atomic number  50.
 FoFCou: FMM=F IPFlag=           0 FMFlag=      100000 FMFlg1=           0
         NFxFlg=           0 DoJE=T BraDBF=F KetDBF=T FulRan=T
         wScrn=  0.000000 ICntrl=     500 IOpCl=  0 I1Cent=   200000004 NGrid=           0
         NMat0=    1 NMatS0=      1 NMatT0=    0 NMatD0=    1 NMtDS0=    0 NMtDT0=    0
 Petite list used in FoFCou.
 Requested convergence on RMS density matrix=1.00D-08 within 128 cycles.
 Requested convergence on MAX density matrix=1.00D-06.
 Requested convergence on             energy=1.00D-06.
 No special actions if energy rises.
 Defaulting to unpruned grid for atomic number  50.
 Defaulting to unpruned grid for atomic number  50.
 Defaulting to unpruned grid for atomic number  50.
 Defaulting to unpruned grid for atomic number  50.
 Rare condition: small coef for last iteration:  0.000D+00
 EnCoef did   100 forward-backward iterations
 EnCoef did   100 forward-backward iterations
 EnCoef did     2 forward-backward iterations
 Restarting incremental Fock formation.
 SCF Done:  E(RPBE-PBE) =  -5616.83565783     A.U. after   22 cycles
            NFock= 22  Conv=0.43D-08     -V/T= 2.0230
 Range of M.O.s used for correlation:     1   468
 NBasis=   468 NAE=   174 NBE=   174 NFC=     0 NFV=     0
 NROrb=    468 NOA=   174 NOB=   174 NVA=   294 NVB=   294

 **** Warning!!: The smallest alpha delta epsilon is  0.39184773D-01

 PrsmSu:  requested number of processors reduced to:   2 ShMem   1 Linda.
   1 Symmetry operations used in ECPInt.
 ECPInt:  NShTT=   29890 NPrTT=  113954 LenC2=   23629 LenP2D=   55315.
 LDataN:  DoStor=T MaxTD1= 6 Len=  172
 Number of processors reduced to   1 by ecpmxn.
 Symmetrizing basis deriv contribution to polar:
 IMax=3 JMax=2 DiffMx= 0.00D+00
 G2DrvN: will do    12 centers at a time, making    3 passes.
 Calling FoFCou, ICntrl=  3507 FMM=F I1Cent=   0 AccDes= 0.00D+00.
 Defaulting to unpruned grid for atomic number  50.
 Defaulting to unpruned grid for atomic number  50.
 Defaulting to unpruned grid for atomic number  50.
 Defaulting to unpruned grid for atomic number  50.
 Calling FoFCou, ICntrl=  3507 FMM=F I1Cent=   0 AccDes= 0.00D+00.
 Calling FoFCou, ICntrl=  3507 FMM=F I1Cent=   0 AccDes= 0.00D+00.
 End of G2Drv F.D. properties file   721 does not exist.
 End of G2Drv F.D. properties file   722 does not exist.
 End of G2Drv F.D. properties file   788 does not exist.
          IDoAtm=1111111111111111111111111111111111
          Differentiating once with respect to electric field.
                with respect to dipole field.
          Differentiating once with respect to nuclear coordinates.
 Defaulting to unpruned grid for atomic number  53.
 Defaulting to unpruned grid for atomic number  50.
 Defaulting to unpruned grid for atomic number  50.
 Defaulting to unpruned grid for atomic number  50.
 Defaulting to unpruned grid for atomic number  50.
 Defaulting to unpruned grid for atomic number  50.
 Defaulting to unpruned grid for atomic number  50.
 Defaulting to unpruned grid for atomic number  50.
          There are   105 degrees of freedom in the 1st order CPHF.  IDoFFX=6 NUNeed=     3.
    105 vectors produced by pass  0 Test12= 5.12D-14 1.00D-09 XBig12= 1.25D+04 3.87D+01.
 AX will form    36 AO Fock derivatives at one time.
    105 vectors produced by pass  1 Test12= 5.12D-14 1.00D-09 XBig12= 6.71D+03 1.18D+01.
    105 vectors produced by pass  2 Test12= 5.12D-14 1.00D-09 XBig12= 1.07D+02 1.19D+00.
    102 vectors produced by pass  3 Test12= 5.12D-14 1.00D-09 XBig12= 3.32D-01 3.86D-02.
    102 vectors produced by pass  4 Test12= 5.12D-14 1.00D-09 XBig12= 1.06D-03 2.83D-03.
     74 vectors produced by pass  5 Test12= 5.12D-14 1.00D-09 XBig12= 1.02D-06 6.45D-05.
     10 vectors produced by pass  6 Test12= 5.12D-14 1.00D-09 XBig12= 2.80D-10 8.67D-07.
      3 vectors produced by pass  7 Test12= 5.12D-14 1.00D-09 XBig12= 5.92D-14 1.23D-08.
 InvSVY:  IOpt=1 It=  1 EMax= 3.13D-13
 Solved reduced A of dimension   606 with   105 vectors.
 Isotropic polarizability for W=    0.000000     1403.98 Bohr**3.
 End of Minotr F.D. properties file   721 does not exist.
 End of Minotr F.D. properties file   722 does not exist.
 End of Minotr F.D. properties file   788 does not exist.

 **********************************************************************

            Population analysis using the SCF density.

 **********************************************************************

 Orbital symmetries:
       Occupied  (A) (A) (A) (A) (A) (A) (A) (A) (A) (A) (A) (A)
                 (A) (A) (A) (A) (A) (A) (A) (A) (A) (A) (A) (A)
                 (A) (A) (A) (A) (A) (A) (A) (A) (A) (A) (A) (A)
                 (A) (A) (A) (A) (A) (A) (A) (A) (A) (A) (A) (A)
                 (A) (A) (A) (A) (A) (A) (A) (A) (A) (A) (A) (A)
                 (A) (A) (A) (A) (A) (A) (A) (A) (A) (A) (A) (A)
                 (A) (A) (A) (A) (A) (A) (A) (A) (A) (A) (A) (A)
                 (A) (A) (A) (A) (A) (A) (A) (A) (A) (A) (A) (A)
                 (A) (A) (A) (A) (A) (A) (A) (A) (A) (A) (A) (A)
                 (A) (A) (A) (A) (A) (A) (A) (A) (A) (A) (A) (A)
                 (A) (A) (A) (A) (A) (A) (A) (A) (A) (A) (A) (A)
                 (A) (A) (A) (A) (A) (A) (A) (A) (A) (A) (A) (A)
                 (A) (A) (A) (A) (A) (A) (A) (A) (A) (A) (A) (A)
                 (A) (A) (A) (A) (A) (A) (A) (A) (A) (A) (A) (A)
                 (A) (A) (A) (A) (A) (A)
       Virtual   (A) (A) (A) (A) (A) (A) (A) (A) (A) (A) (A) (A)
                 (A) (A) (A) (A) (A) (A) (A) (A) (A) (A) (A) (A)
                 (A) (A) (A) (A) (A) (A) (A) (A) (A) (A) (A) (A)
                 (A) (A) (A) (A) (A) (A) (A) (A) (A) (A) (A) (A)
                 (A) (A) (A) (A) (A) (A) (A) (A) (A) (A) (A) (A)
                 (A) (A) (A) (A) (A) (A) (A) (A) (A) (A) (A) (A)
                 (A) (A) (A) (A) (A) (A) (A) (A) (A) (A) (A) (A)
                 (A) (A) (A) (A) (A) (A) (A) (A) (A) (A) (A) (A)
                 (A) (A) (A) (A) (A) (A) (A) (A) (A) (A) (A) (A)
                 (A) (A) (A) (A) (A) (A) (A) (A) (A) (A) (A) (A)
                 (A) (A) (A) (A) (A) (A) (A) (A) (A) (A) (A) (A)
                 (A) (A) (A) (A) (A) (A) (A) (A) (A) (A) (A) (A)
                 (A) (A) (A) (A) (A) (A) (A) (A) (A) (A) (A) (A)
                 (A) (A) (A) (A) (A) (A) (A) (A) (A) (A) (A) (A)
                 (A) (A) (A) (A) (A) (A) (A) (A) (A) (A) (A) (A)
                 (A) (A) (A) (A) (A) (A) (A) (A) (A) (A) (A) (A)
                 (A) (A) (A) (A) (A) (A) (A) (A) (A) (A) (A) (A)
                 (A) (A) (A) (A) (A) (A) (A) (A) (A) (A) (A) (A)
                 (A) (A) (A) (A) (A) (A) (A) (A) (A) (A) (A) (A)
                 (A) (A) (A) (A) (A) (A) (A) (A) (A) (A) (A) (A)
                 (A) (A) (A) (A) (A) (A) (A) (A) (A) (A) (A) (A)
                 (A) (A) (A) (A) (A) (A) (A) (A) (A) (A) (A) (A)
                 (A) (A) (A) (A) (A) (A) (A) (A) (A) (A) (A) (A)
                 (A) (A) (A) (A) (A) (A) (A) (A) (A) (A) (A) (A)
                 (A) (A) (A) (A) (A) (A)
 The electronic state is 1-A.
 Alpha  occ. eigenvalues --  -76.42873 -76.42873 -76.42760 -76.42760 -76.42669
 Alpha  occ. eigenvalues --  -76.42669 -76.42343 -76.42343 -76.42062 -76.42062
 Alpha  occ. eigenvalues --  -76.41969 -76.41969 -76.41840 -76.41840 -76.40930
 Alpha  occ. eigenvalues --  -76.40930  -6.40263  -6.40262  -6.40183  -6.40183
 Alpha  occ. eigenvalues --   -6.40064  -6.40063  -6.39685  -6.39685  -6.39441
 Alpha  occ. eigenvalues --   -6.39441  -6.39371  -6.39371  -6.39290  -6.39289
 Alpha  occ. eigenvalues --   -6.38451  -6.38451  -4.61997  -4.61997  -4.61918
 Alpha  occ. eigenvalues --   -4.61918  -4.61901  -4.61900  -4.61787  -4.61787
 Alpha  occ. eigenvalues --   -4.61764  -4.61764  -4.61696  -4.61696  -4.61535
 Alpha  occ. eigenvalues --   -4.61535  -4.61471  -4.61471  -4.61416  -4.61416
 Alpha  occ. eigenvalues --   -4.61358  -4.61357  -4.61193  -4.61193  -4.61178
 Alpha  occ. eigenvalues --   -4.61177  -4.61141  -4.61141  -4.61136  -4.61135
 Alpha  occ. eigenvalues --   -4.61044  -4.61044  -4.60965  -4.60965  -4.60901
 Alpha  occ. eigenvalues --   -4.60900  -4.60887  -4.60887  -4.60810  -4.60810
 Alpha  occ. eigenvalues --   -4.60747  -4.60747  -4.60577  -4.60577  -4.60220
 Alpha  occ. eigenvalues --   -4.60220  -4.60155  -4.60155  -4.59647  -4.59647
 Alpha  occ. eigenvalues --   -0.71305  -0.69789  -0.68180  -0.67952  -0.67085
 Alpha  occ. eigenvalues --   -0.66768  -0.66754  -0.66516  -0.66280  -0.66156
 Alpha  occ. eigenvalues --   -0.65832  -0.65832  -0.65496  -0.65457  -0.65422
 Alpha  occ. eigenvalues --   -0.65412  -0.65236  -0.64801  -0.61547  -0.58540
 Alpha  occ. eigenvalues --   -0.58192  -0.57526  -0.55686  -0.55593  -0.54224
 Alpha  occ. eigenvalues --   -0.52829  -0.49801  -0.49167  -0.48050  -0.48045
 Alpha  occ. eigenvalues --   -0.46101  -0.46010  -0.44382  -0.42940  -0.39306
 Alpha  occ. eigenvalues --   -0.38547  -0.37485  -0.36875  -0.36096  -0.35930
 Alpha  occ. eigenvalues --   -0.35397  -0.35034  -0.34443  -0.34205  -0.34014
 Alpha  occ. eigenvalues --   -0.33537  -0.33424  -0.33057  -0.32996  -0.32871
 Alpha  occ. eigenvalues --   -0.32396  -0.31876  -0.31214  -0.31175  -0.31044
 Alpha  occ. eigenvalues --   -0.30799  -0.30391  -0.30102  -0.29613  -0.29161
 Alpha  occ. eigenvalues --   -0.28998  -0.28613  -0.27987  -0.27845  -0.27617
 Alpha  occ. eigenvalues --   -0.27314  -0.27051  -0.27050  -0.26986  -0.26892
 Alpha  occ. eigenvalues --   -0.26850  -0.26822  -0.26733  -0.26724  -0.26656
 Alpha  occ. eigenvalues --   -0.26547  -0.26481  -0.26361  -0.26345  -0.26303
 Alpha  occ. eigenvalues --   -0.26206  -0.26159  -0.26031  -0.25998  -0.25984
 Alpha  occ. eigenvalues --   -0.25916  -0.25855  -0.25421  -0.25367  -0.24818
 Alpha  occ. eigenvalues --   -0.24588  -0.24143  -0.23567  -0.23060
 Alpha virt. eigenvalues --   -0.19142  -0.18891  -0.18435  -0.18027  -0.17799
 Alpha virt. eigenvalues --   -0.17438  -0.16028  -0.15687  -0.15025  -0.14672
 Alpha virt. eigenvalues --   -0.14108  -0.13779  -0.12813  -0.12755  -0.12383
 Alpha virt. eigenvalues --   -0.12007  -0.11760  -0.11303  -0.10453  -0.10359
 Alpha virt. eigenvalues --   -0.10017  -0.09734  -0.09714  -0.09146  -0.09000
 Alpha virt. eigenvalues --   -0.08312  -0.08305  -0.07894  -0.07805  -0.07376
 Alpha virt. eigenvalues --   -0.07218  -0.06586  -0.06483  -0.06428  -0.05330
 Alpha virt. eigenvalues --   -0.05302  -0.04762  -0.04544  -0.03962  -0.03394
 Alpha virt. eigenvalues --   -0.01774  -0.01577   0.01212   0.01515   0.01564
 Alpha virt. eigenvalues --    0.01710   0.02097   0.02317   0.02572   0.02769
 Alpha virt. eigenvalues --    0.02964   0.03040   0.03104   0.03270   0.03498
 Alpha virt. eigenvalues --    0.03663   0.03859   0.03966   0.03981   0.04078
 Alpha virt. eigenvalues --    0.04410   0.04443   0.04692   0.04825   0.04993
 Alpha virt. eigenvalues --    0.05036   0.05453   0.05519   0.05951   0.05995
 Alpha virt. eigenvalues --    0.06016   0.06181   0.06455   0.06877   0.07249
 Alpha virt. eigenvalues --    0.07574   0.07942   0.08527   0.27054   0.29365
 Alpha virt. eigenvalues --    0.31438   0.31558   0.31890   0.31939   0.32254
 Alpha virt. eigenvalues --    0.32486   0.33094   0.33396   0.33716   0.33722
 Alpha virt. eigenvalues --    0.34126   0.34511   0.34592   0.35138   0.35441
 Alpha virt. eigenvalues --    0.35618   0.35763   0.36316   0.36349   0.36695
 Alpha virt. eigenvalues --    0.37395   0.38008   0.38188   0.38471   0.38473
 Alpha virt. eigenvalues --    0.39424   0.39536   0.39720   0.40519   0.40804
 Alpha virt. eigenvalues --    0.41498   0.41788   0.41849   0.42279   0.43326
 Alpha virt. eigenvalues --    0.43631   0.43857   0.44378   0.44638   0.44798
 Alpha virt. eigenvalues --    0.44907   0.45733   0.46483   0.47269   0.47657
 Alpha virt. eigenvalues --    0.48164   0.48671   0.49297   0.50605   0.50635
 Alpha virt. eigenvalues --    0.51402   0.52234   0.54315   0.54531   0.55585
 Alpha virt. eigenvalues --    0.56084   0.56225   0.58011   0.59165   0.59809
 Alpha virt. eigenvalues --    0.60591   0.61058   0.61823   0.63329   0.64624
 Alpha virt. eigenvalues --    0.65321   0.65466   0.67417   0.68734   0.69509
 Alpha virt. eigenvalues --    0.70370   0.70492   0.71275   0.71863   0.72477
 Alpha virt. eigenvalues --    0.72985   0.73466   0.73595   0.74190   0.74267
 Alpha virt. eigenvalues --    0.74678   0.75519   0.76176   0.76441   0.76648
 Alpha virt. eigenvalues --    0.76807   0.77158   0.77597   0.77974   0.78405
 Alpha virt. eigenvalues --    0.79300   0.79950   0.80046   0.80309   0.80443
 Alpha virt. eigenvalues --    0.81230   0.81406   0.81441   0.82388   0.82843
 Alpha virt. eigenvalues --    0.83580   0.84572   0.85235   0.85900   0.86328
 Alpha virt. eigenvalues --    0.86630   0.87361   0.87964   0.88483   0.89387
 Alpha virt. eigenvalues --    0.89463   0.90723   0.91096   0.91689   0.92958
 Alpha virt. eigenvalues --    0.93801   4.46731   4.48897   4.49515   4.50810
 Alpha virt. eigenvalues --    4.52053   4.52058   4.53728   4.54736   4.56762
 Alpha virt. eigenvalues --    4.58184   4.58408   4.58749   4.59948   4.60462
 Alpha virt. eigenvalues --    4.61069   4.61728   4.62117   4.62698   4.63355
 Alpha virt. eigenvalues --    4.63372   4.63922   4.64995   4.65725   4.66501
 Alpha virt. eigenvalues --    4.66746   4.67154   4.67266   4.67970   4.68314
 Alpha virt. eigenvalues --    4.68642   4.69379   4.69498   4.70764   4.71042
 Alpha virt. eigenvalues --    4.71418   4.71454   4.73572   4.74033   4.74270
 Alpha virt. eigenvalues --    4.74448   4.75596   4.76426   4.76742   4.78687
 Alpha virt. eigenvalues --    4.79151   4.80116   4.84315   4.84739   6.07999
 Alpha virt. eigenvalues --    6.15634   6.17557   6.18151   6.20891   6.21424
 Alpha virt. eigenvalues --    6.21929   6.25113   6.25253   6.27208   6.27440
 Alpha virt. eigenvalues --    6.29106   6.34460   6.35436   6.39603   6.41240
 Alpha virt. eigenvalues --   11.53217  11.55192  11.93157  11.95615  12.13240
 Alpha virt. eigenvalues --   12.17823  12.80433  12.82834  12.97525  13.03660
 Alpha virt. eigenvalues --   13.18002  13.22083  13.85300  13.85576  13.88112
 Alpha virt. eigenvalues --   13.96236  14.01917  14.11028 166.43018 166.51180
 Alpha virt. eigenvalues --  166.52614 166.53766 166.56430 166.57260 166.57860
 Alpha virt. eigenvalues --  166.60868 166.61669 166.63749 166.63923 166.66760
 Alpha virt. eigenvalues --  166.70247 166.73740 166.76450 166.81655
          Condensed to atoms (all electrons):
               1          2          3          4          5          6
     1  P   14.908731  -0.031666  -0.004445   0.054100  -0.000246   0.000129
     2  P   -0.031666  15.107047  -0.066210   0.108445   0.000437   0.000076
     3  P   -0.004445  -0.066210  14.899709   0.092309  -0.028538   0.003698
     4  P    0.054100   0.108445   0.092309  14.988245   0.000995   0.000023
     5  Sn  -0.000246   0.000437  -0.028538   0.000995   3.068589   0.162742
     6  I    0.000129   0.000076   0.003698   0.000023   0.162742   7.020106
     7  I    0.000051   0.000023   0.000639   0.000016   0.156308  -0.026585
     8  P    0.096532  -0.003486  -0.002276  -0.025971   0.005267  -0.000070
     9  P   -0.001135   0.000599  -0.000332   0.002853   0.059139  -0.011743
    10  P   -0.004113   0.004397   0.095442  -0.015411   0.120106  -0.014221
    11  P   -0.019176  -0.003509  -0.013504  -0.010934  -0.074310   0.000452
    12  Sn   0.005785   0.089050   0.120152  -0.079449   0.004529  -0.000445
    13  I   -0.000080  -0.015198  -0.012882  -0.002063  -0.000167  -0.000011
    14  I   -0.000073  -0.014239  -0.014966   0.000424  -0.000561  -0.000050
    15  Sn  -0.036065   0.000932  -0.000367   0.003094   0.014152  -0.000583
    16  I    0.000674   0.000015   0.000044  -0.000021  -0.001376   0.000009
    17  I    0.000270  -0.000001   0.000020   0.000012  -0.000728   0.000005
    18  Sn  -0.000001   0.000007   0.000000   0.000002   0.000000   0.000000
    19  I    0.000000   0.000000   0.000000   0.000000   0.000000   0.000000
    20  I   -0.000001   0.000005   0.000000   0.000000   0.000000   0.000000
    21  P    0.000171  -0.000025   0.000000  -0.000005   0.000000   0.000000
    22  P   -0.000004   0.000686   0.000000   0.000023   0.000000   0.000000
    23  P   -0.002377  -0.038874   0.000330  -0.008225   0.000000   0.000000
    24  P    0.000047   0.001308  -0.000001   0.000128   0.000000   0.000000
    25  P    0.001955   0.001105   0.000000  -0.000062   0.000000   0.000000
    26  P    0.057386  -0.003804   0.001105  -0.041340   0.000007   0.000005
    27  P    0.004332   0.057394   0.001955  -0.027869  -0.000001  -0.000001
    28  P   -0.027867  -0.041340  -0.000062  -0.003187   0.000002   0.000000
    29  Sn  -0.000019   0.003388   0.000012   0.001152   0.000000   0.000000
    30  I   -0.000001  -0.000171   0.000011  -0.000059   0.000000   0.000000
    31  I    0.000002  -0.000941  -0.000083  -0.000049   0.000000   0.000000
    32  Sn  -0.002741  -0.000461  -0.000019   0.001652   0.000000   0.000000
    33  I    0.000002  -0.000196   0.000002  -0.000157   0.000023  -0.000001
    34  I    0.000009   0.000018   0.000001  -0.000051   0.000000   0.000000
               7          8          9         10         11         12
     1  P    0.000051   0.096532  -0.001135  -0.004113  -0.019176   0.005785
     2  P    0.000023  -0.003486   0.000599   0.004397  -0.003509   0.089050
     3  P    0.000639  -0.002276  -0.000332   0.095442  -0.013504   0.120152
     4  P    0.000016  -0.025971   0.002853  -0.015411  -0.010934  -0.079449
     5  Sn   0.156308   0.005267   0.059139   0.120106  -0.074310   0.004529
     6  I   -0.026585  -0.000070  -0.011743  -0.014221   0.000452  -0.000445
     7  I    7.025813  -0.000129  -0.011146  -0.014404   0.001210  -0.000229
     8  P   -0.000129  14.977981  -0.070983  -0.000261   0.073375  -0.000004
     9  P   -0.011146  -0.070983  15.199229  -0.071138   0.146961   0.000481
    10  P   -0.014404  -0.000261  -0.071138  14.990961   0.085638  -0.052749
    11  P    0.001210   0.073375   0.146961   0.085638  14.906392   0.001841
    12  Sn  -0.000229  -0.000004   0.000481  -0.052749   0.001841   3.064717
    13  I    0.000012   0.000040   0.000004   0.001091   0.000036   0.155664
    14  I    0.000095  -0.000009   0.000060  -0.000746   0.000219   0.182143
    15  Sn  -0.001271   0.124001   0.058704   0.005583  -0.080004   0.000029
    16  I    0.001127  -0.014942  -0.010435  -0.000183   0.002228  -0.000003
    17  I   -0.000005  -0.012700  -0.012246  -0.000077   0.000481   0.000008
    18  Sn   0.000000   0.000000   0.000000   0.000000   0.000000   0.000000
    19  I    0.000000   0.000000   0.000000   0.000000   0.000000   0.000000
    20  I    0.000000   0.000000   0.000000   0.000000   0.000000   0.000000
    21  P    0.000000   0.000004   0.000000   0.000000   0.000000  -0.000001
    22  P    0.000000   0.000000   0.000000   0.000000   0.000000  -0.000003
    23  P    0.000000   0.000289   0.000000   0.000004  -0.000005  -0.000841
    24  P    0.000000  -0.000005   0.000000   0.000000   0.000000   0.000187
    25  P    0.000000   0.000330   0.000000   0.000000  -0.000001  -0.000019
    26  P    0.000000  -0.038868   0.000686  -0.000025   0.001308  -0.000461
    27  P    0.000000  -0.002379  -0.000004   0.000171   0.000047  -0.002744
    28  P    0.000000  -0.008225   0.000023  -0.000005   0.000128   0.001652
    29  Sn   0.000000   0.000000   0.000000   0.000001   0.000000   0.000269
    30  I    0.000000   0.000000   0.000000   0.000000   0.000000  -0.000543
    31  I    0.000000  -0.000008   0.000001   0.000007   0.000000  -0.002483
    32  Sn   0.000000  -0.000840  -0.000003  -0.000001   0.000187   0.000029
    33  I    0.000001  -0.003501  -0.000090   0.000012   0.000202   0.000005
    34  I    0.000000   0.000147   0.000005   0.000000  -0.000011  -0.000001
              13         14         15         16         17         18
     1  P   -0.000080  -0.000073  -0.036065   0.000674   0.000270  -0.000001
     2  P   -0.015198  -0.014239   0.000932   0.000015  -0.000001   0.000007
     3  P   -0.012882  -0.014966  -0.000367   0.000044   0.000020   0.000000
     4  P   -0.002063   0.000424   0.003094  -0.000021   0.000012   0.000002
     5  Sn  -0.000167  -0.000561   0.014152  -0.001376  -0.000728   0.000000
     6  I   -0.000011  -0.000050  -0.000583   0.000009   0.000005   0.000000
     7  I    0.000012   0.000095  -0.001271   0.001127  -0.000005   0.000000
     8  P    0.000040  -0.000009   0.124001  -0.014942  -0.012700   0.000000
     9  P    0.000004   0.000060   0.058704  -0.010435  -0.012246   0.000000
    10  P    0.001091  -0.000746   0.005583  -0.000183  -0.000077   0.000000
    11  P    0.000036   0.000219  -0.080004   0.002228   0.000481   0.000000
    12  Sn   0.155664   0.182143   0.000029  -0.000003   0.000008   0.000000
    13  I    7.033331  -0.028062   0.000001   0.000000   0.000000   0.000023
    14  I   -0.028062   6.990715   0.000002   0.000000   0.000000   0.000000
    15  Sn   0.000001   0.000002   3.091025   0.159909   0.163957   0.000000
    16  I    0.000000   0.000000   0.159909   7.019263  -0.025744   0.000000
    17  I    0.000000   0.000000   0.163957  -0.025744   7.028977   0.000000
    18  Sn   0.000023   0.000000   0.000000   0.000000   0.000000   3.068589
    19  I    0.000001   0.000000   0.000000   0.000000   0.000000   0.156314
    20  I   -0.000001   0.000000   0.000000   0.000000   0.000000   0.162738
    21  P    0.000012   0.000000   0.000001   0.000000   0.000007   0.120108
    22  P   -0.000090   0.000005   0.000000   0.000000   0.000001   0.059140
    23  P   -0.003502   0.000148   0.000000   0.000000  -0.000008   0.005267
    24  P    0.000202  -0.000011   0.000000   0.000000   0.000000  -0.074317
    25  P    0.000002   0.000001   0.000012   0.000011  -0.000083  -0.028539
    26  P   -0.000196   0.000018   0.003388  -0.000171  -0.000942   0.000438
    27  P    0.000002   0.000009  -0.000019  -0.000001   0.000002  -0.000246
    28  P   -0.000157  -0.000051   0.001152  -0.000059  -0.000049   0.000996
    29  Sn  -0.011343  -0.000191   0.000000   0.000000   0.000000   0.014151
    30  I   -0.000283   0.000013   0.000000   0.000000   0.000000  -0.001376
    31  I   -0.011427   0.000771   0.000000   0.000000   0.000000  -0.000728
    32  Sn   0.000005  -0.000001   0.000269  -0.000543  -0.002485   0.004528
    33  I    0.000000  -0.000001  -0.011346  -0.000282  -0.011443  -0.000167
    34  I   -0.000001   0.000000  -0.000191   0.000013   0.000770  -0.000561
              19         20         21         22         23         24
     1  P    0.000000  -0.000001   0.000171  -0.000004  -0.002377   0.000047
     2  P    0.000000   0.000005  -0.000025   0.000686  -0.038874   0.001308
     3  P    0.000000   0.000000   0.000000   0.000000   0.000330  -0.000001
     4  P    0.000000   0.000000  -0.000005   0.000023  -0.008225   0.000128
     5  Sn   0.000000   0.000000   0.000000   0.000000   0.000000   0.000000
     6  I    0.000000   0.000000   0.000000   0.000000   0.000000   0.000000
     7  I    0.000000   0.000000   0.000000   0.000000   0.000000   0.000000
     8  P    0.000000   0.000000   0.000004   0.000000   0.000289  -0.000005
     9  P    0.000000   0.000000   0.000000   0.000000   0.000000   0.000000
    10  P    0.000000   0.000000   0.000000   0.000000   0.000004   0.000000
    11  P    0.000000   0.000000   0.000000   0.000000  -0.000005   0.000000
    12  Sn   0.000000   0.000000  -0.000001  -0.000003  -0.000841   0.000187
    13  I    0.000001  -0.000001   0.000012  -0.000090  -0.003502   0.000202
    14  I    0.000000   0.000000   0.000000   0.000005   0.000148  -0.000011
    15  Sn   0.000000   0.000000   0.000001   0.000000   0.000000   0.000000
    16  I    0.000000   0.000000   0.000000   0.000000   0.000000   0.000000
    17  I    0.000000   0.000000   0.000007   0.000001  -0.000008   0.000000
    18  Sn   0.156314   0.162738   0.120108   0.059140   0.005267  -0.074317
    19  I    7.025809  -0.026585  -0.014405  -0.011148  -0.000129   0.001210
    20  I   -0.026585   7.020111  -0.014220  -0.011741  -0.000070   0.000452
    21  P   -0.014405  -0.014220  14.990975  -0.071140  -0.000261   0.085630
    22  P   -0.011148  -0.011741  -0.071140  15.199201  -0.070980   0.146970
    23  P   -0.000129  -0.000070  -0.000261  -0.070980  14.977985   0.073368
    24  P    0.001210   0.000452   0.085630   0.146970   0.073368  14.906410
    25  P    0.000639   0.003698   0.095437  -0.000331  -0.002276  -0.013504
    26  P    0.000023   0.000076   0.004394   0.000599  -0.003480  -0.003505
    27  P    0.000051   0.000129  -0.004114  -0.001128   0.096526  -0.019174
    28  P    0.000016   0.000023  -0.015415   0.002852  -0.025962  -0.010935
    29  Sn  -0.001271  -0.000583   0.005583   0.058706   0.124003  -0.080003
    30  I    0.001128   0.000009  -0.000183  -0.010434  -0.014943   0.002228
    31  I   -0.000005   0.000005  -0.000077  -0.012247  -0.012700   0.000481
    32  Sn  -0.000229  -0.000445  -0.052748   0.000482  -0.000005   0.001842
    33  I    0.000012  -0.000011   0.001091   0.000004   0.000040   0.000036
    34  I    0.000095  -0.000050  -0.000743   0.000060  -0.000009   0.000219
              25         26         27         28         29         30
     1  P    0.001955   0.057386   0.004332  -0.027867  -0.000019  -0.000001
     2  P    0.001105  -0.003804   0.057394  -0.041340   0.003388  -0.000171
     3  P    0.000000   0.001105   0.001955  -0.000062   0.000012   0.000011
     4  P   -0.000062  -0.041340  -0.027869  -0.003187   0.001152  -0.000059
     5  Sn   0.000000   0.000007  -0.000001   0.000002   0.000000   0.000000
     6  I    0.000000   0.000005  -0.000001   0.000000   0.000000   0.000000
     7  I    0.000000   0.000000   0.000000   0.000000   0.000000   0.000000
     8  P    0.000330  -0.038868  -0.002379  -0.008225   0.000000   0.000000
     9  P    0.000000   0.000686  -0.000004   0.000023   0.000000   0.000000
    10  P    0.000000  -0.000025   0.000171  -0.000005   0.000001   0.000000
    11  P   -0.000001   0.001308   0.000047   0.000128   0.000000   0.000000
    12  Sn  -0.000019  -0.000461  -0.002744   0.001652   0.000269  -0.000543
    13  I    0.000002  -0.000196   0.000002  -0.000157  -0.011343  -0.000283
    14  I    0.000001   0.000018   0.000009  -0.000051  -0.000191   0.000013
    15  Sn   0.000012   0.003388  -0.000019   0.001152   0.000000   0.000000
    16  I    0.000011  -0.000171  -0.000001  -0.000059   0.000000   0.000000
    17  I   -0.000083  -0.000942   0.000002  -0.000049   0.000000   0.000000
    18  Sn  -0.028539   0.000438  -0.000246   0.000996   0.014151  -0.001376
    19  I    0.000639   0.000023   0.000051   0.000016  -0.001271   0.001128
    20  I    0.003698   0.000076   0.000129   0.000023  -0.000583   0.000009
    21  P    0.095437   0.004394  -0.004114  -0.015415   0.005583  -0.000183
    22  P   -0.000331   0.000599  -0.001128   0.002852   0.058706  -0.010434
    23  P   -0.002276  -0.003480   0.096526  -0.025962   0.124003  -0.014943
    24  P   -0.013504  -0.003505  -0.019174  -0.010935  -0.080003   0.002228
    25  P   14.899721  -0.066213  -0.004447   0.092297  -0.000367   0.000044
    26  P   -0.066213  15.107049  -0.031659   0.108443   0.000931   0.000015
    27  P   -0.004447  -0.031659  14.908708   0.054107  -0.036065   0.000674
    28  P    0.092297   0.108443   0.054107  14.988261   0.003094  -0.000021
    29  Sn  -0.000367   0.000931  -0.036065   0.003094   3.091014   0.159907
    30  I    0.000044   0.000015   0.000674  -0.000021   0.159907   7.019268
    31  I    0.000020  -0.000001   0.000271   0.000012   0.163958  -0.025744
    32  Sn   0.120159   0.089050   0.005785  -0.079455   0.000029  -0.000003
    33  I   -0.012881  -0.015204  -0.000080  -0.002064   0.000001   0.000000
    34  I   -0.014965  -0.014235  -0.000073   0.000423   0.000002   0.000000
              31         32         33         34
     1  P    0.000002  -0.002741   0.000002   0.000009
     2  P   -0.000941  -0.000461  -0.000196   0.000018
     3  P   -0.000083  -0.000019   0.000002   0.000001
     4  P   -0.000049   0.001652  -0.000157  -0.000051
     5  Sn   0.000000   0.000000   0.000023   0.000000
     6  I    0.000000   0.000000  -0.000001   0.000000
     7  I    0.000000   0.000000   0.000001   0.000000
     8  P   -0.000008  -0.000840  -0.003501   0.000147
     9  P    0.000001  -0.000003  -0.000090   0.000005
    10  P    0.000007  -0.000001   0.000012   0.000000
    11  P    0.000000   0.000187   0.000202  -0.000011
    12  Sn  -0.002483   0.000029   0.000005  -0.000001
    13  I   -0.011427   0.000005   0.000000  -0.000001
    14  I    0.000771  -0.000001  -0.000001   0.000000
    15  Sn   0.000000   0.000269  -0.011346  -0.000191
    16  I    0.000000  -0.000543  -0.000282   0.000013
    17  I    0.000000  -0.002485  -0.011443   0.000770
    18  Sn  -0.000728   0.004528  -0.000167  -0.000561
    19  I   -0.000005  -0.000229   0.000012   0.000095
    20  I    0.000005  -0.000445  -0.000011  -0.000050
    21  P   -0.000077  -0.052748   0.001091  -0.000743
    22  P   -0.012247   0.000482   0.000004   0.000060
    23  P   -0.012700  -0.000005   0.000040  -0.000009
    24  P    0.000481   0.001842   0.000036   0.000219
    25  P    0.000020   0.120159  -0.012881  -0.014965
    26  P   -0.000001   0.089050  -0.015204  -0.014235
    27  P    0.000271   0.005785  -0.000080  -0.000073
    28  P    0.000012  -0.079455  -0.002064   0.000423
    29  Sn   0.163958   0.000029   0.000001   0.000002
    30  I   -0.025744  -0.000003   0.000000   0.000000
    31  I    7.028965   0.000008   0.000000   0.000000
    32  Sn   0.000008   3.064714   0.155664   0.182138
    33  I    0.000000   0.155664   7.033351  -0.028061
    34  I    0.000000   0.182138  -0.028061   6.990712
 Mulliken charges:
               1
     1  P   -0.000169
     2  P   -0.154811
     3  P   -0.071743
     4  P   -0.038618
     5  Sn   0.513629
     6  I   -0.133534
     7  I   -0.131525
     8  P   -0.093309
     9  P   -0.279492
    10  P   -0.130082
    11  P   -0.019251
    12  Sn   0.513433
    13  I   -0.104964
    14  I   -0.115662
    15  Sn   0.503635
    16  I   -0.129534
    17  I   -0.128001
    18  Sn   0.513632
    19  I   -0.131524
    20  I   -0.133538
    21  P   -0.130077
    22  P   -0.279483
    23  P   -0.093315
    24  P   -0.019262
    25  P   -0.071743
    26  P   -0.154816
    27  P   -0.000162
    28  P   -0.038626
    29  Sn   0.503640
    30  I   -0.129536
    31  I   -0.128007
    32  Sn   0.513439
    33  I   -0.104962
    34  I   -0.115663
 Sum of Mulliken charges =   0.00000
 Mulliken charges with hydrogens summed into heavy atoms:
               1
     1  P   -0.000169
     2  P   -0.154811
     3  P   -0.071743
     4  P   -0.038618
     5  Sn   0.513629
     6  I   -0.133534
     7  I   -0.131525
     8  P   -0.093309
     9  P   -0.279492
    10  P   -0.130082
    11  P   -0.019251
    12  Sn   0.513433
    13  I   -0.104964
    14  I   -0.115662
    15  Sn   0.503635
    16  I   -0.129534
    17  I   -0.128001
    18  Sn   0.513632
    19  I   -0.131524
    20  I   -0.133538
    21  P   -0.130077
    22  P   -0.279483
    23  P   -0.093315
    24  P   -0.019262
    25  P   -0.071743
    26  P   -0.154816
    27  P   -0.000162
    28  P   -0.038626
    29  Sn   0.503640
    30  I   -0.129536
    31  I   -0.128007
    32  Sn   0.513439
    33  I   -0.104962
    34  I   -0.115663
 APT charges:
               1
     1  P    0.128338
     2  P   -0.162687
     3  P   -0.123311
     4  P   -0.047204
     5  Sn   1.467486
     6  I   -0.548747
     7  I   -0.599595
     8  P   -0.069963
     9  P   -0.337144
    10  P   -0.131085
    11  P   -0.145161
    12  Sn   1.186913
    13  I   -0.453698
    14  I   -0.469095
    15  Sn   1.303294
    16  I   -0.523804
    17  I   -0.474526
    18  Sn   1.467481
    19  I   -0.599544
    20  I   -0.548789
    21  P   -0.131074
    22  P   -0.337164
    23  P   -0.069914
    24  P   -0.145175
    25  P   -0.123293
    26  P   -0.162727
    27  P    0.128293
    28  P   -0.047219
    29  Sn   1.303316
    30  I   -0.523800
    31  I   -0.474552
    32  Sn   1.186917
    33  I   -0.453681
    34  I   -0.469110
 Sum of APT charges =  -0.00002
 APT charges with hydrogens summed into heavy atoms:
               1
     1  P    0.128338
     2  P   -0.162687
     3  P   -0.123311
     4  P   -0.047204
     5  Sn   1.467486
     6  I   -0.548747
     7  I   -0.599595
     8  P   -0.069963
     9  P   -0.337144
    10  P   -0.131085
    11  P   -0.145161
    12  Sn   1.186913
    13  I   -0.453698
    14  I   -0.469095
    15  Sn   1.303294
    16  I   -0.523804
    17  I   -0.474526
    18  Sn   1.467481
    19  I   -0.599544
    20  I   -0.548789
    21  P   -0.131074
    22  P   -0.337164
    23  P   -0.069914
    24  P   -0.145175
    25  P   -0.123293
    26  P   -0.162727
    27  P    0.128293
    28  P   -0.047219
    29  Sn   1.303316
    30  I   -0.523800
    31  I   -0.474552
    32  Sn   1.186917
    33  I   -0.453681
    34  I   -0.469110
 Electronic spatial extent (au):  <R**2>=          31769.1431
 Charge=              0.0000 electrons
 Dipole moment (field-independent basis, Debye):
    X=              0.0001    Y=              0.0003    Z=              0.0000  Tot=              0.0003
 Quadrupole moment (field-independent basis, Debye-Ang):
   XX=           -594.5841   YY=           -596.2503   ZZ=           -586.5195
   XY=              0.1521   XZ=              2.4697   YZ=              2.6619
 Traceless Quadrupole moment (field-independent basis, Debye-Ang):
   XX=             -2.1328   YY=             -3.7990   ZZ=              5.9318
   XY=              0.1521   XZ=              2.4697   YZ=              2.6619
 Octapole moment (field-independent basis, Debye-Ang**2):
  XXX=             -0.0015  YYY=              0.0231  ZZZ=              0.0067  XYY=             -0.0043
  XXY=              0.0089  XXZ=             -0.0148  XZZ=             -0.0049  YZZ=              0.0057
  YYZ=              0.0133  XYZ=              0.0040
 Hexadecapole moment (field-independent basis, Debye-Ang**3):
 XXXX=         -73666.5546 YYYY=         -40071.2896 ZZZZ=          -8830.7528 XXXY=           1016.5372
 XXXZ=             17.7017 YYYX=             59.4302 YYYZ=            113.7917 ZZZX=            -31.0242
 ZZZY=             83.7069 XXYY=         -18820.6510 XXZZ=         -13528.6972 YYZZ=          -7917.6871
 XXYZ=             96.8673 YYXZ=            -76.0896 ZZXY=            143.3693
 N-N= 5.817944201153D+03 E-N=-2.490715495853D+04  KE= 5.490647953481D+03
  Exact polarizability:1876.205 -61.5431490.238 -76.753 -13.154 845.493
 Approx polarizability:4693.028-445.2354855.475 -98.929 -23.1053210.174
   1 Symmetry operations used in ECPInt.
 ECPInt:  NShTT=   29890 NPrTT=  113954 LenC2=   23629 LenP2D=   55315.
 LDataN:  DoStor=T MaxTD1= 7 Len=  274
 Calling FoFJK, ICntrl=    100527 FMM=F ISym2X=0 I1Cent= 0 IOpClX= 0 NMat=1 NMatS=1 NMatT=0.
 Defaulting to unpruned grid for atomic number  50.
 Defaulting to unpruned grid for atomic number  50.
 Defaulting to unpruned grid for atomic number  50.
 Defaulting to unpruned grid for atomic number  50.
 Full mass-weighted force constant matrix:
 Low frequencies ---   -1.9963   -1.3332   -0.0015   -0.0007    0.0010    1.0793
 Low frequencies ---    2.9979    6.3115    8.3223
 Diagonal vibrational polarizability:
      405.0671493     246.3049344     150.2783952
 Harmonic frequencies (cm**-1), IR intensities (KM/Mole), Raman scattering
 activities (A**4/AMU), depolarization ratios for plane and unpolarized
 incident light, reduced masses (AMU), force constants (mDyne/A),
 and normal coordinates:
                      1                      2                      3
                      A                      A                      A
 Frequencies --      2.9979                 6.3115                 8.3201
 Red. masses --    113.7302               114.4098               116.9780
 Frc consts  --      0.0006                 0.0027                 0.0048
 IR Inten    --      0.0117                 0.0178                 0.0000
  Atom  AN      X      Y      Z        X      Y      Z        X      Y      Z
     1  15     0.03  -0.03  -0.06    -0.03  -0.06  -0.04    -0.03   0.05   0.02
     2  15     0.03   0.00  -0.05    -0.01  -0.03  -0.09     0.03  -0.04   0.03
     3  15    -0.03  -0.05   0.01     0.02  -0.03  -0.11     0.00   0.07   0.09
     4  15    -0.01  -0.02  -0.04     0.00  -0.06  -0.09    -0.02   0.05   0.03
     5  50     0.02   0.03   0.18     0.01   0.01  -0.02     0.01  -0.02  -0.03
     6  53    -0.11   0.15   0.29    -0.01  -0.10  -0.07     0.22  -0.13  -0.16
     7  53     0.12  -0.06   0.30     0.04   0.15   0.02    -0.14   0.13  -0.20
     8  15     0.02  -0.11  -0.08     0.02   0.01  -0.02     0.03   0.06   0.04
     9  15    -0.01   0.03   0.02    -0.03  -0.03   0.05     0.00  -0.03   0.09
    10  15     0.10  -0.04   0.10     0.04   0.03  -0.10    -0.05   0.01   0.04
    11  15     0.07  -0.06   0.01     0.05   0.06  -0.01     0.01   0.02   0.07
    12  50     0.03  -0.01  -0.09     0.05  -0.02  -0.14     0.01   0.00   0.15
    13  53    -0.02  -0.09  -0.22     0.08  -0.08  -0.16    -0.04   0.08   0.17
    14  53     0.12   0.07  -0.10     0.07   0.04  -0.19     0.05  -0.12   0.28
    15  50    -0.05  -0.01  -0.09    -0.05   0.00   0.13     0.04  -0.01   0.12
    16  53    -0.02  -0.05  -0.10     0.05   0.19   0.31     0.16   0.05   0.23
    17  53    -0.15   0.03  -0.15    -0.26  -0.16   0.21    -0.10  -0.06   0.12
    18  50     0.02   0.03   0.18     0.01   0.01  -0.02    -0.01   0.02   0.03
    19  53     0.12  -0.06   0.30     0.04   0.15   0.02     0.14  -0.13   0.20
    20  53    -0.11   0.15   0.29    -0.01  -0.10  -0.07    -0.22   0.13   0.16
    21  15     0.10  -0.04   0.10     0.04   0.03  -0.10     0.05  -0.01  -0.04
    22  15    -0.01   0.03   0.02    -0.03  -0.03   0.05     0.00   0.03  -0.09
    23  15     0.02  -0.11  -0.08     0.02   0.01  -0.02    -0.03  -0.06  -0.04
    24  15     0.07  -0.06   0.01     0.05   0.06  -0.01    -0.01  -0.02  -0.07
    25  15    -0.03  -0.05   0.01     0.02  -0.03  -0.11     0.00  -0.07  -0.09
    26  15     0.03   0.00  -0.05    -0.01  -0.03  -0.09    -0.03   0.04  -0.03
    27  15     0.03  -0.03  -0.06    -0.03  -0.06  -0.04     0.03  -0.05  -0.02
    28  15    -0.01  -0.02  -0.04     0.00  -0.06  -0.09     0.02  -0.05  -0.03
    29  50    -0.05  -0.01  -0.09    -0.05   0.00   0.13    -0.04   0.01  -0.12
    30  53    -0.02  -0.05  -0.10     0.05   0.19   0.31    -0.16  -0.05  -0.23
    31  53    -0.15   0.03  -0.15    -0.26  -0.16   0.21     0.10   0.06  -0.12
    32  50     0.03  -0.01  -0.09     0.05  -0.02  -0.14    -0.01   0.00  -0.15
    33  53    -0.02  -0.09  -0.22     0.08  -0.08  -0.16     0.04  -0.08  -0.17
    34  53     0.12   0.07  -0.10     0.07   0.04  -0.19    -0.05   0.12  -0.28
                      4                      5                      6
                      A                      A                      A
 Frequencies --      8.8498                10.1408                11.6521
 Red. masses --    106.3010               118.1737               107.3211
 Frc consts  --      0.0049                 0.0072                 0.0086
 IR Inten    --      0.0397                 0.0000                 0.1773
  Atom  AN      X      Y      Z        X      Y      Z        X      Y      Z
     1  15    -0.02   0.08  -0.08     0.02  -0.04  -0.02    -0.05  -0.02   0.06
     2  15    -0.02   0.06  -0.10    -0.02  -0.02   0.00    -0.04   0.00   0.05
     3  15    -0.04   0.05  -0.09    -0.01  -0.04  -0.03    -0.07  -0.04   0.07
     4  15    -0.02   0.08  -0.10    -0.01  -0.03   0.00    -0.06  -0.02   0.05
     5  50    -0.07  -0.07   0.00    -0.02  -0.03  -0.04    -0.02   0.03   0.09
     6  53    -0.29  -0.22  -0.01    -0.10   0.07   0.04     0.24  -0.05  -0.03
     7  53     0.07  -0.02   0.16     0.01  -0.21  -0.01    -0.15   0.30  -0.06
     8  15     0.06   0.13  -0.05    -0.05  -0.08  -0.05    -0.03  -0.04   0.05
     9  15    -0.03  -0.04   0.04     0.01   0.00  -0.12    -0.10  -0.04   0.17
    10  15    -0.05   0.04  -0.11    -0.02  -0.04  -0.03    -0.01  -0.03   0.11
    11  15     0.03   0.07  -0.02    -0.04  -0.05  -0.08    -0.01  -0.03   0.12
    12  50    -0.06   0.06  -0.07    -0.06  -0.03   0.01    -0.04  -0.01   0.01
    13  53    -0.05   0.13   0.01    -0.04   0.06   0.13    -0.08  -0.09  -0.11
    14  53    -0.13   0.01  -0.06    -0.18  -0.11   0.02     0.04   0.08  -0.02
    15  50     0.11   0.01   0.04    -0.11  -0.01  -0.05    -0.02  -0.05   0.06
    16  53     0.34  -0.11   0.09    -0.27   0.29   0.06     0.18  -0.30   0.02
    17  53     0.11   0.08  -0.03    -0.28  -0.24   0.10    -0.07   0.14  -0.11
    18  50    -0.07  -0.07   0.00     0.02   0.03   0.04    -0.02   0.03   0.09
    19  53     0.07  -0.02   0.16    -0.01   0.21   0.01    -0.15   0.30  -0.06
    20  53    -0.29  -0.22  -0.01     0.10  -0.07  -0.04     0.24  -0.05  -0.03
    21  15    -0.05   0.04  -0.11     0.02   0.04   0.03    -0.01  -0.03   0.11
    22  15    -0.03  -0.04   0.04    -0.01   0.00   0.12    -0.10  -0.04   0.17
    23  15     0.06   0.13  -0.05     0.05   0.08   0.05    -0.03  -0.04   0.05
    24  15     0.03   0.07  -0.02     0.04   0.05   0.08    -0.01  -0.03   0.12
    25  15    -0.04   0.05  -0.09     0.01   0.04   0.03    -0.07  -0.04   0.07
    26  15    -0.02   0.06  -0.10     0.02   0.02   0.00    -0.04   0.00   0.05
    27  15    -0.02   0.08  -0.08    -0.02   0.04   0.02    -0.05  -0.02   0.06
    28  15    -0.02   0.08  -0.10     0.01   0.03   0.00    -0.06  -0.02   0.05
    29  50     0.11   0.01   0.04     0.11   0.01   0.05    -0.02  -0.05   0.06
    30  53     0.34  -0.11   0.09     0.27  -0.29  -0.06     0.18  -0.30   0.02
    31  53     0.11   0.08  -0.03     0.28   0.24  -0.10    -0.07   0.14  -0.11
    32  50    -0.06   0.06  -0.07     0.06   0.03  -0.01    -0.04  -0.01   0.01
    33  53    -0.05   0.13   0.01     0.04  -0.06  -0.13    -0.08  -0.09  -0.12
    34  53    -0.13   0.01  -0.06     0.18   0.11  -0.02     0.04   0.08  -0.02
                      7                      8                      9
                      A                      A                      A
 Frequencies --     12.9971                14.3440                14.9695
 Red. masses --    112.9935               104.3694               111.4863
 Frc consts  --      0.0112                 0.0127                 0.0147
 IR Inten    --      0.0000                 0.0000                 0.1731
  Atom  AN      X      Y      Z        X      Y      Z        X      Y      Z
     1  15     0.05   0.00  -0.07     0.00   0.07  -0.03    -0.06  -0.05   0.10
     2  15    -0.04   0.00  -0.01     0.01  -0.02  -0.01    -0.06  -0.04   0.08
     3  15     0.06  -0.02  -0.12     0.06   0.13  -0.02     0.03  -0.02  -0.02
     4  15     0.07   0.00  -0.03     0.03   0.07  -0.03     0.00  -0.06   0.07
     5  50    -0.02   0.02  -0.04    -0.05  -0.02  -0.13    -0.05   0.03  -0.01
     6  53    -0.17  -0.14  -0.08    -0.36  -0.21  -0.13    -0.17  -0.14  -0.06
     7  53     0.13   0.24   0.13     0.09  -0.14   0.03     0.05   0.18   0.10
     8  15     0.00   0.00  -0.09     0.00   0.14  -0.01    -0.07   0.03   0.12
     9  15    -0.06  -0.02   0.00     0.03   0.05  -0.08    -0.05   0.02   0.04
    10  15     0.03   0.02  -0.13    -0.07   0.10  -0.13    -0.03   0.05  -0.05
    11  15     0.03   0.04  -0.06    -0.03   0.11  -0.07    -0.07   0.06   0.03
    12  50    -0.02   0.00  -0.04     0.09   0.02   0.06     0.04  -0.04   0.00
    13  53     0.14   0.05   0.20     0.12  -0.03   0.02     0.22  -0.21   0.03
    14  53    -0.26  -0.03  -0.14     0.25   0.01   0.15     0.03   0.14  -0.16
    15  50    -0.02  -0.01  -0.04     0.05   0.08  -0.01    -0.05   0.03   0.07
    16  53     0.23  -0.07   0.07     0.01   0.13   0.00    -0.25  -0.09  -0.12
    17  53    -0.23   0.03  -0.13     0.06   0.06   0.01     0.25   0.11   0.08
    18  50     0.02  -0.02   0.04     0.05   0.02   0.13    -0.05   0.03  -0.01
    19  53    -0.13  -0.24  -0.13    -0.09   0.14  -0.03     0.05   0.18   0.10
    20  53     0.17   0.14   0.08     0.36   0.21   0.13    -0.17  -0.14  -0.06
    21  15    -0.03  -0.02   0.13     0.07  -0.10   0.13    -0.03   0.05  -0.05
    22  15     0.06   0.02   0.00    -0.03  -0.05   0.08    -0.05   0.02   0.04
    23  15     0.00   0.00   0.09     0.00  -0.14   0.01    -0.07   0.03   0.12
    24  15    -0.03  -0.04   0.06     0.03  -0.11   0.07    -0.07   0.06   0.03
    25  15    -0.06   0.02   0.12    -0.06  -0.13   0.02     0.03  -0.02  -0.02
    26  15     0.04   0.00   0.01    -0.01   0.02   0.01    -0.06  -0.04   0.08
    27  15    -0.05   0.00   0.07     0.00  -0.07   0.03    -0.06  -0.05   0.10
    28  15    -0.07   0.00   0.03    -0.03  -0.07   0.03     0.00  -0.06   0.07
    29  50     0.02   0.01   0.04    -0.05  -0.08   0.01    -0.05   0.03   0.07
    30  53    -0.23   0.07  -0.07    -0.01  -0.13   0.00    -0.25  -0.09  -0.12
    31  53     0.23  -0.03   0.13    -0.06  -0.06  -0.01     0.25   0.11   0.08
    32  50     0.02   0.00   0.04    -0.09  -0.02  -0.06     0.04  -0.04   0.00
    33  53    -0.14  -0.05  -0.20    -0.12   0.04  -0.02     0.21  -0.21   0.03
    34  53     0.26   0.03   0.14    -0.25  -0.01  -0.15     0.03   0.14  -0.16
                     10                     11                     12
                      A                      A                      A
 Frequencies --     15.6912                16.6606                17.7762
 Red. masses --    105.5903               118.5504               122.2323
 Frc consts  --      0.0153                 0.0194                 0.0228
 IR Inten    --      0.1080                 0.0000                 0.0416
  Atom  AN      X      Y      Z        X      Y      Z        X      Y      Z
     1  15     0.03  -0.08  -0.09     0.04   0.02  -0.07     0.01   0.03   0.00
     2  15     0.03  -0.11  -0.08    -0.04  -0.03   0.04     0.02   0.01   0.00
     3  15     0.07  -0.06  -0.10     0.01   0.01   0.02     0.02   0.08   0.05
     4  15     0.05  -0.08  -0.09     0.02   0.02   0.02     0.00   0.04   0.00
     5  50     0.02   0.06  -0.01     0.05  -0.06  -0.01    -0.03  -0.01  -0.04
     6  53    -0.02   0.03  -0.02     0.12   0.11   0.06    -0.17  -0.26  -0.13
     7  53     0.17   0.38   0.15    -0.04  -0.29  -0.09     0.00   0.03   0.00
     8  15    -0.01  -0.06  -0.09     0.05  -0.05  -0.09     0.00   0.03   0.00
     9  15    -0.05   0.00  -0.04     0.05  -0.04  -0.04     0.00   0.04  -0.01
    10  15     0.08  -0.03  -0.09     0.03  -0.05   0.03    -0.05   0.05  -0.02
    11  15     0.04  -0.02  -0.07     0.05  -0.06  -0.03    -0.01   0.05  -0.01
    12  50     0.02  -0.09  -0.02     0.04  -0.01   0.02     0.06   0.03   0.07
    13  53     0.00   0.11   0.15     0.21  -0.23   0.01    -0.07   0.01  -0.09
    14  53    -0.11  -0.32   0.10     0.15   0.18  -0.08     0.43  -0.05   0.33
    15  50    -0.05  -0.02  -0.07     0.04  -0.05  -0.05    -0.01   0.05  -0.02
    16  53    -0.04  -0.01  -0.06     0.26  -0.02   0.10    -0.06   0.05  -0.05
    17  53    -0.06  -0.05  -0.05    -0.25  -0.08  -0.11    -0.13   0.08  -0.08
    18  50     0.02   0.06  -0.01    -0.05   0.06   0.01    -0.03  -0.01  -0.04
    19  53     0.17   0.38   0.15     0.04   0.29   0.09     0.00   0.03   0.00
    20  53    -0.02   0.03  -0.02    -0.12  -0.11  -0.06    -0.17  -0.26  -0.13
    21  15     0.08  -0.03  -0.09    -0.03   0.05  -0.03    -0.05   0.05  -0.02
    22  15    -0.05   0.00  -0.04    -0.05   0.04   0.04     0.00   0.04  -0.01
    23  15    -0.01  -0.06  -0.09    -0.05   0.05   0.09     0.00   0.03   0.00
    24  15     0.04  -0.02  -0.07    -0.05   0.06   0.03    -0.01   0.05  -0.01
    25  15     0.07  -0.06  -0.10    -0.01  -0.01  -0.02     0.02   0.08   0.05
    26  15     0.03  -0.11  -0.08     0.04   0.03  -0.04     0.02   0.01   0.00
    27  15     0.03  -0.08  -0.09    -0.04  -0.02   0.07     0.01   0.03   0.00
    28  15     0.05  -0.08  -0.09    -0.02  -0.02  -0.02     0.00   0.04   0.00
    29  50    -0.05  -0.02  -0.07    -0.04   0.05   0.05    -0.01   0.05  -0.02
    30  53    -0.04  -0.01  -0.06    -0.26   0.02  -0.10    -0.06   0.05  -0.05
    31  53    -0.06  -0.05  -0.05     0.25   0.08   0.11    -0.13   0.08  -0.08
    32  50     0.02  -0.09  -0.02    -0.04   0.01  -0.02     0.06   0.03   0.07
    33  53     0.00   0.11   0.15    -0.21   0.23  -0.01    -0.07   0.01  -0.09
    34  53    -0.11  -0.32   0.10    -0.15  -0.18   0.08     0.43  -0.05   0.33
                     13                     14                     15
                      A                      A                      A
 Frequencies --     18.7905                22.3412                22.8529
 Red. masses --    105.6707                98.3202                96.9686
 Frc consts  --      0.0220                 0.0289                 0.0298
 IR Inten    --      0.0000                 0.2650                 0.0000
  Atom  AN      X      Y      Z        X      Y      Z        X      Y      Z
     1  15     0.04   0.07  -0.05    -0.10  -0.04  -0.07     0.06   0.00  -0.11
     2  15    -0.02   0.04  -0.03    -0.10  -0.09  -0.07    -0.05  -0.03   0.01
     3  15     0.07   0.07  -0.08    -0.04   0.01  -0.08     0.03  -0.04  -0.04
     4  15     0.07   0.06  -0.04    -0.06  -0.04  -0.09     0.06   0.00  -0.02
     5  50     0.04   0.07  -0.10    -0.12   0.05  -0.10     0.04  -0.05  -0.07
     6  53    -0.03   0.32   0.05    -0.16   0.33   0.06     0.04   0.05  -0.02
     7  53     0.10  -0.10  -0.03    -0.10   0.03  -0.08     0.21   0.21   0.11
     8  15     0.04   0.14  -0.04    -0.10   0.07  -0.05     0.01  -0.11  -0.16
     9  15     0.06   0.06  -0.09    -0.13  -0.01  -0.07     0.00  -0.09  -0.14
    10  15     0.03   0.08  -0.10    -0.09   0.02  -0.12     0.05  -0.14  -0.06
    11  15     0.01   0.09  -0.08    -0.12   0.04  -0.09     0.01  -0.15  -0.12
    12  50     0.02   0.06  -0.02    -0.01  -0.07  -0.02    -0.01  -0.03   0.00
    13  53    -0.02   0.18   0.04     0.10  -0.16   0.03    -0.06  -0.08  -0.10
    14  53    -0.13  -0.04  -0.02     0.18  -0.10   0.10     0.16  -0.06   0.11
    15  50     0.10   0.08  -0.01    -0.05   0.00   0.00     0.02  -0.12  -0.17
    16  53     0.27   0.15   0.13     0.20  -0.06   0.10     0.07   0.03  -0.04
    17  53     0.24   0.01   0.08     0.12  -0.02   0.07     0.05  -0.35   0.01
    18  50    -0.04  -0.07   0.10    -0.12   0.05  -0.10    -0.04   0.05   0.07
    19  53    -0.10   0.10   0.03    -0.10   0.03  -0.08    -0.21  -0.21  -0.11
    20  53     0.03  -0.32  -0.05    -0.16   0.33   0.06    -0.04  -0.05   0.02
    21  15    -0.03  -0.08   0.10    -0.09   0.02  -0.12    -0.05   0.14   0.06
    22  15    -0.06  -0.06   0.09    -0.13  -0.01  -0.07     0.00   0.09   0.14
    23  15    -0.04  -0.14   0.04    -0.10   0.07  -0.05    -0.01   0.11   0.16
    24  15    -0.01  -0.09   0.08    -0.12   0.04  -0.09    -0.01   0.15   0.12
    25  15    -0.07  -0.07   0.08    -0.04   0.01  -0.08    -0.03   0.04   0.04
    26  15     0.02  -0.04   0.03    -0.10  -0.09  -0.07     0.05   0.03  -0.01
    27  15    -0.04  -0.07   0.05    -0.10  -0.04  -0.07    -0.06   0.00   0.11
    28  15    -0.07  -0.06   0.04    -0.06  -0.04  -0.09    -0.06   0.00   0.02
    29  50    -0.10  -0.08   0.01    -0.05   0.00   0.00    -0.02   0.12   0.17
    30  53    -0.27  -0.15  -0.13     0.20  -0.06   0.10    -0.07  -0.03   0.04
    31  53    -0.24  -0.01  -0.08     0.12  -0.02   0.07    -0.05   0.35  -0.01
    32  50    -0.02  -0.06   0.02    -0.01  -0.07  -0.02     0.01   0.03   0.00
    33  53     0.02  -0.18  -0.04     0.10  -0.16   0.03     0.06   0.08   0.10
    34  53     0.13   0.04   0.02     0.18  -0.10   0.10    -0.16   0.06  -0.11
                     16                     17                     18
                      A                      A                      A
 Frequencies --     25.2966                26.6570                27.7148
 Red. masses --    103.8237               110.2239               108.6630
 Frc consts  --      0.0391                 0.0461                 0.0492
 IR Inten    --      0.0000                 0.0829                 0.0000
  Atom  AN      X      Y      Z        X      Y      Z        X      Y      Z
     1  15    -0.01  -0.05   0.01    -0.04   0.04  -0.08    -0.02  -0.06   0.04
     2  15     0.02  -0.01  -0.07    -0.03   0.05  -0.10     0.03   0.07  -0.09
     3  15    -0.04  -0.06  -0.06    -0.13  -0.01   0.01     0.07  -0.03  -0.12
     4  15    -0.03  -0.05  -0.06    -0.08   0.05  -0.09     0.04  -0.07  -0.07
     5  50    -0.15   0.05  -0.07    -0.05  -0.06   0.08     0.14   0.01  -0.07
     6  53    -0.25   0.19   0.03     0.08  -0.02   0.06     0.13  -0.02  -0.08
     7  53    -0.21   0.06  -0.12    -0.06   0.15   0.07     0.24  -0.18   0.04
     8  15    -0.14   0.00  -0.01     0.03   0.00  -0.06     0.01  -0.03   0.05
     9  15    -0.17   0.00  -0.03    -0.02  -0.05  -0.01     0.08  -0.02   0.02
    10  15    -0.11   0.00  -0.08    -0.03  -0.08   0.06     0.12   0.04  -0.07
    11  15    -0.14   0.02  -0.05     0.00  -0.08   0.00     0.06   0.05   0.00
    12  50    -0.04  -0.05  -0.08    -0.10   0.04  -0.07     0.07   0.04  -0.18
    13  53    -0.16  -0.04  -0.19    -0.24   0.05  -0.22    -0.04   0.27  -0.09
    14  53     0.07  -0.17   0.08     0.08   0.00   0.06     0.14  -0.18   0.04
    15  50    -0.13   0.01  -0.02     0.09  -0.05  -0.05    -0.04  -0.03   0.09
    16  53     0.13  -0.13   0.04    -0.08   0.12  -0.03    -0.03  -0.19  -0.01
    17  53    -0.15   0.03  -0.04     0.35  -0.22   0.15    -0.19   0.08  -0.03
    18  50     0.15  -0.05   0.07    -0.05  -0.06   0.08    -0.14  -0.01   0.07
    19  53     0.21  -0.06   0.12    -0.06   0.16   0.07    -0.24   0.18  -0.04
    20  53     0.25  -0.19  -0.03     0.08  -0.02   0.06    -0.13   0.02   0.08
    21  15     0.11   0.00   0.09    -0.03  -0.08   0.05    -0.12  -0.04   0.07
    22  15     0.17   0.00   0.03    -0.02  -0.05  -0.01    -0.08   0.02  -0.02
    23  15     0.14   0.00   0.01     0.03   0.00  -0.06    -0.01   0.03  -0.05
    24  15     0.14  -0.02   0.05     0.00  -0.08   0.00    -0.06  -0.05   0.00
    25  15     0.04   0.06   0.06    -0.13  -0.01   0.01    -0.07   0.03   0.12
    26  15    -0.02   0.01   0.07    -0.03   0.05  -0.10    -0.03  -0.07   0.09
    27  15     0.01   0.05  -0.01    -0.04   0.04  -0.08     0.02   0.06  -0.04
    28  15     0.03   0.05   0.06    -0.08   0.05  -0.09    -0.04   0.07   0.07
    29  50     0.13  -0.01   0.02     0.09  -0.05  -0.05     0.04   0.03  -0.09
    30  53    -0.13   0.13  -0.04    -0.08   0.12  -0.03     0.03   0.19   0.01
    31  53     0.15  -0.03   0.04     0.35  -0.22   0.15     0.19  -0.08   0.03
    32  50     0.04   0.05   0.08    -0.11   0.04  -0.07    -0.07  -0.04   0.18
    33  53     0.16   0.04   0.19    -0.24   0.05  -0.22     0.04  -0.27   0.09
    34  53    -0.07   0.17  -0.08     0.08   0.00   0.06    -0.14   0.18  -0.04
                     19                     20                     21
                      A                      A                      A
 Frequencies --     28.3523                29.6615                31.7944
 Red. masses --     97.7038               112.2085               115.1207
 Frc consts  --      0.0463                 0.0582                 0.0686
 IR Inten    --      0.0455                 0.0000                 0.1302
  Atom  AN      X      Y      Z        X      Y      Z        X      Y      Z
     1  15     0.07   0.11  -0.03     0.06   0.07  -0.08     0.04  -0.01  -0.08
     2  15     0.03   0.03   0.10    -0.03   0.06   0.02     0.02  -0.07  -0.05
     3  15    -0.01   0.06   0.12    -0.03   0.02   0.06    -0.05  -0.06   0.01
     4  15     0.02   0.11   0.09     0.02   0.08   0.01     0.00  -0.01  -0.05
     5  50    -0.03  -0.03  -0.02     0.00   0.02   0.10    -0.05   0.00   0.18
     6  53    -0.05  -0.03  -0.02     0.05  -0.16   0.00     0.03  -0.14   0.08
     7  53     0.02   0.13   0.03    -0.07   0.01   0.02    -0.23   0.02  -0.01
     8  15    -0.03  -0.07  -0.11     0.07  -0.02  -0.10     0.07   0.00  -0.07
     9  15    -0.02  -0.02  -0.11     0.04   0.08  -0.03     0.00   0.08   0.02
    10  15    -0.05  -0.10   0.06     0.03  -0.01   0.09     0.03  -0.02   0.09
    11  15    -0.06  -0.14  -0.06     0.07  -0.04  -0.01     0.07  -0.03   0.02
    12  50    -0.05   0.04   0.19    -0.04   0.09   0.00    -0.02  -0.09  -0.01
    13  53     0.06  -0.13   0.15    -0.28   0.20  -0.18     0.11  -0.22   0.02
    14  53    -0.02   0.27   0.02     0.03   0.17  -0.02    -0.10  -0.16   0.00
    15  50     0.02  -0.06  -0.22     0.05   0.07  -0.17     0.06   0.09  -0.11
    16  53     0.14   0.08  -0.06     0.11   0.27  -0.02     0.07   0.35   0.06
    17  53    -0.08  -0.27  -0.08    -0.13   0.07  -0.22     0.08   0.18  -0.18
    18  50    -0.04  -0.03  -0.02     0.00  -0.02  -0.10    -0.05   0.00   0.18
    19  53     0.02   0.13   0.03     0.07  -0.01  -0.02    -0.23   0.02  -0.01
    20  53    -0.05  -0.03  -0.02    -0.05   0.16   0.00     0.03  -0.14   0.08
    21  15    -0.05  -0.10   0.06    -0.03   0.01  -0.09     0.03  -0.02   0.09
    22  15    -0.02  -0.02  -0.11    -0.04  -0.08   0.03     0.00   0.08   0.02
    23  15    -0.03  -0.07  -0.11    -0.07   0.02   0.10     0.07   0.00  -0.07
    24  15    -0.06  -0.14  -0.06    -0.07   0.04   0.01     0.07  -0.03   0.02
    25  15    -0.01   0.06   0.12     0.03  -0.02  -0.06    -0.05  -0.06   0.01
    26  15     0.03   0.03   0.10     0.03  -0.06  -0.02     0.02  -0.07  -0.05
    27  15     0.07   0.11  -0.03    -0.06  -0.07   0.08     0.04  -0.01  -0.08
    28  15     0.02   0.12   0.09    -0.02  -0.08  -0.01     0.00  -0.02  -0.05
    29  50     0.02  -0.06  -0.22    -0.05  -0.07   0.17     0.06   0.09  -0.11
    30  53     0.14   0.08  -0.06    -0.11  -0.27   0.02     0.07   0.35   0.06
    31  53    -0.08  -0.27  -0.08     0.13  -0.07   0.22     0.08   0.18  -0.18
    32  50    -0.05   0.04   0.19     0.04  -0.09   0.00    -0.02  -0.09  -0.01
    33  53     0.06  -0.13   0.15     0.28  -0.20   0.18     0.11  -0.22   0.02
    34  53    -0.02   0.27   0.02    -0.03  -0.17   0.02    -0.10  -0.16   0.00
                     22                     23                     24
                      A                      A                      A
 Frequencies --     33.3730                33.9498                37.6717
 Red. masses --    116.7387                96.9555               107.1518
 Frc consts  --      0.0766                 0.0658                 0.0896
 IR Inten    --      0.0000                 0.0474                 0.0000
  Atom  AN      X      Y      Z        X      Y      Z        X      Y      Z
     1  15    -0.04   0.06   0.00     0.05  -0.01   0.14     0.06  -0.06  -0.03
     2  15     0.05   0.07   0.06     0.02  -0.05   0.19    -0.03   0.05  -0.10
     3  15     0.05   0.09   0.08     0.08  -0.04   0.07    -0.01  -0.09  -0.11
     4  15     0.02   0.06   0.07     0.08  -0.03   0.17     0.02  -0.07  -0.09
     5  50    -0.02   0.01  -0.04     0.05   0.01  -0.17    -0.02  -0.01   0.18
     6  53    -0.14   0.05   0.01     0.00   0.09  -0.11    -0.02  -0.10   0.15
     7  53    -0.06   0.03  -0.08     0.25   0.00   0.04    -0.25   0.03  -0.05
     8  15    -0.04  -0.02  -0.01    -0.05   0.03   0.13     0.04  -0.06  -0.05
     9  15    -0.05  -0.03   0.01     0.06   0.00  -0.06    -0.01   0.01   0.03
    10  15    -0.02   0.00   0.01    -0.06   0.00  -0.02     0.12  -0.03   0.01
    11  15    -0.04  -0.01   0.00    -0.11   0.01   0.00     0.09  -0.04   0.00
    12  50     0.05   0.12   0.09    -0.04  -0.07   0.16     0.08   0.01  -0.25
    13  53    -0.06   0.30   0.13    -0.22  -0.23  -0.19     0.24   0.20   0.09
    14  53     0.10   0.36  -0.07    -0.14  -0.02   0.06     0.15  -0.18  -0.07
    15  50    -0.06  -0.06   0.02     0.02   0.02   0.02     0.04  -0.02  -0.10
    16  53    -0.03  -0.23  -0.06     0.04   0.10   0.09     0.03   0.07  -0.05
    17  53    -0.04  -0.20   0.14     0.04   0.12  -0.05     0.09  -0.12  -0.01
    18  50     0.02  -0.01   0.04     0.05   0.01  -0.17     0.02   0.01  -0.18
    19  53     0.06  -0.03   0.08     0.25   0.00   0.04     0.25  -0.03   0.05
    20  53     0.14  -0.05  -0.01     0.00   0.09  -0.11     0.02   0.10  -0.15
    21  15     0.02   0.00  -0.01    -0.06   0.00  -0.02    -0.12   0.03  -0.01
    22  15     0.05   0.03  -0.01     0.06   0.00  -0.06     0.01  -0.01  -0.03
    23  15     0.04   0.02   0.01    -0.05   0.03   0.13    -0.04   0.06   0.05
    24  15     0.04   0.01   0.00    -0.11   0.01   0.00    -0.09   0.04   0.00
    25  15    -0.05  -0.09  -0.08     0.08  -0.04   0.07     0.01   0.09   0.11
    26  15    -0.05  -0.07  -0.06     0.02  -0.05   0.19     0.03  -0.05   0.10
    27  15     0.05  -0.06   0.00     0.05  -0.01   0.14    -0.06   0.06   0.03
    28  15    -0.02  -0.06  -0.07     0.08  -0.03   0.17    -0.02   0.07   0.09
    29  50     0.06   0.06  -0.02     0.02   0.02   0.02    -0.04   0.02   0.10
    30  53     0.03   0.23   0.06     0.04   0.10   0.09    -0.03  -0.07   0.05
    31  53     0.04   0.20  -0.14     0.04   0.12  -0.05    -0.09   0.12   0.01
    32  50    -0.05  -0.12  -0.09    -0.04  -0.07   0.16    -0.08  -0.01   0.25
    33  53     0.06  -0.30  -0.13    -0.22  -0.23  -0.19    -0.24  -0.20  -0.09
    34  53    -0.10  -0.36   0.07    -0.14  -0.02   0.06    -0.15   0.18   0.07
                     25                     26                     27
                      A                      A                      A
 Frequencies --     39.7371                46.1112                46.8833
 Red. masses --     71.3462                82.2273                88.2745
 Frc consts  --      0.0664                 0.1030                 0.1143
 IR Inten    --      4.1399                 3.3201                 0.0000
  Atom  AN      X      Y      Z        X      Y      Z        X      Y      Z
     1  15    -0.19   0.05  -0.15     0.01  -0.17   0.06    -0.04   0.13  -0.03
     2  15    -0.18   0.02  -0.17     0.00  -0.13   0.07     0.06   0.03   0.06
     3  15    -0.18   0.08  -0.09     0.04  -0.16   0.01     0.09   0.15   0.10
     4  15    -0.18   0.07  -0.17     0.01  -0.18   0.07     0.05   0.10   0.05
     5  50    -0.06  -0.03  -0.02    -0.03  -0.05  -0.03     0.07   0.20   0.10
     6  53     0.24  -0.01  -0.11     0.00   0.01  -0.01    -0.01  -0.09  -0.03
     7  53     0.13  -0.10   0.20     0.01   0.01   0.01    -0.04  -0.07  -0.01
     8  15    -0.06   0.07  -0.11    -0.11  -0.19   0.02     0.02   0.08  -0.03
     9  15    -0.09  -0.03  -0.03    -0.08  -0.09  -0.04     0.03   0.20   0.02
    10  15    -0.10   0.01  -0.05    -0.01  -0.13  -0.01     0.10   0.13   0.11
    11  15    -0.06   0.02  -0.05    -0.09  -0.13  -0.03     0.06   0.10   0.04
    12  50    -0.16   0.04  -0.06     0.04  -0.13   0.00     0.15   0.07   0.08
    13  53     0.07  -0.07   0.11    -0.12   0.20   0.13     0.05  -0.06  -0.17
    14  53     0.06   0.03   0.06     0.16   0.11  -0.15    -0.18  -0.09   0.04
    15  50    -0.05   0.00   0.01    -0.13  -0.10  -0.04    -0.02   0.14  -0.08
    16  53    -0.01   0.01   0.04    -0.01   0.11   0.18     0.10  -0.08  -0.18
    17  53     0.01   0.06  -0.03     0.11   0.10  -0.15    -0.06  -0.15   0.16
    18  50    -0.06  -0.03  -0.02    -0.03  -0.05  -0.03    -0.07  -0.20  -0.10
    19  53     0.13  -0.10   0.20     0.01   0.01   0.01     0.04   0.07   0.01
    20  53     0.24  -0.01  -0.11     0.00   0.01  -0.01     0.01   0.09   0.03
    21  15    -0.10   0.01  -0.05    -0.01  -0.13  -0.01    -0.10  -0.13  -0.11
    22  15    -0.09  -0.03  -0.03    -0.08  -0.09  -0.04    -0.03  -0.20  -0.02
    23  15    -0.06   0.07  -0.11    -0.11  -0.19   0.02    -0.02  -0.08   0.03
    24  15    -0.06   0.02  -0.05    -0.09  -0.13  -0.03    -0.06  -0.10  -0.04
    25  15    -0.18   0.08  -0.09     0.04  -0.16   0.01    -0.09  -0.15  -0.10
    26  15    -0.18   0.02  -0.17     0.00  -0.13   0.07    -0.06  -0.03  -0.06
    27  15    -0.19   0.05  -0.15     0.01  -0.17   0.06     0.04  -0.13   0.03
    28  15    -0.18   0.07  -0.17     0.01  -0.18   0.07    -0.05  -0.10  -0.05
    29  50    -0.05   0.00   0.01    -0.13  -0.10  -0.04     0.02  -0.14   0.08
    30  53    -0.01   0.01   0.04    -0.01   0.11   0.18    -0.10   0.08   0.18
    31  53     0.01   0.06  -0.03     0.11   0.10  -0.15     0.06   0.15  -0.16
    32  50    -0.16   0.04  -0.06     0.04  -0.13   0.00    -0.15  -0.07  -0.08
    33  53     0.07  -0.07   0.11    -0.12   0.20   0.13    -0.05   0.06   0.17
    34  53     0.06   0.03   0.06     0.16   0.11  -0.15     0.18   0.09  -0.04
                     28                     29                     30
                      A                      A                      A
 Frequencies --     49.0819                49.9545                53.1342
 Red. masses --     81.8567                88.8312                76.2534
 Frc consts  --      0.1162                 0.1306                 0.1268
 IR Inten    --      0.0000                 3.5036                 0.0000
  Atom  AN      X      Y      Z        X      Y      Z        X      Y      Z
     1  15     0.08   0.03   0.02    -0.03   0.04  -0.06     0.09  -0.02   0.04
     2  15    -0.08   0.01  -0.03    -0.02   0.00  -0.12    -0.08  -0.01  -0.14
     3  15    -0.02   0.04  -0.04    -0.06   0.00  -0.06    -0.13   0.00  -0.11
     4  15     0.00   0.05  -0.04    -0.01   0.05  -0.12    -0.07   0.02  -0.13
     5  50     0.11  -0.13  -0.03     0.02  -0.26  -0.09    -0.21  -0.03  -0.01
     6  53    -0.12   0.05   0.15    -0.07   0.09   0.14     0.14   0.04  -0.10
     7  53     0.02   0.12  -0.16     0.03   0.12  -0.10    -0.06  -0.04   0.20
     8  15     0.24   0.15   0.09     0.18   0.12   0.02     0.00   0.23   0.07
     9  15     0.25  -0.05   0.07     0.13  -0.20   0.05    -0.05   0.07  -0.02
    10  15     0.03   0.04  -0.03    -0.06  -0.07  -0.09    -0.18   0.11  -0.14
    11  15     0.17   0.07   0.06     0.08  -0.02   0.02    -0.08   0.16  -0.04
    12  50    -0.05   0.04  -0.01    -0.11   0.02  -0.02    -0.15   0.01  -0.08
    13  53     0.00  -0.03  -0.05     0.00  -0.04   0.08    -0.02  -0.01   0.07
    14  53    -0.03  -0.01   0.05     0.03   0.06   0.02     0.05   0.03   0.01
    15  50     0.34   0.00   0.12     0.27  -0.12   0.16     0.12   0.14   0.00
    16  53    -0.06   0.00  -0.12    -0.14   0.03   0.03     0.05  -0.01  -0.17
    17  53    -0.14  -0.01  -0.01    -0.08   0.08  -0.12    -0.08  -0.04   0.11
    18  50    -0.11   0.13   0.03     0.02  -0.26  -0.09     0.21   0.03   0.01
    19  53    -0.02  -0.12   0.16     0.03   0.12  -0.10     0.06   0.04  -0.20
    20  53     0.12  -0.05  -0.15    -0.07   0.09   0.14    -0.14  -0.04   0.10
    21  15    -0.03  -0.04   0.03    -0.06  -0.07  -0.09     0.18  -0.11   0.14
    22  15    -0.25   0.05  -0.07     0.13  -0.20   0.05     0.05  -0.07   0.02
    23  15    -0.24  -0.15  -0.09     0.18   0.12   0.02     0.00  -0.23  -0.07
    24  15    -0.17  -0.07  -0.06     0.08  -0.02   0.02     0.08  -0.16   0.04
    25  15     0.02  -0.04   0.04    -0.06   0.00  -0.06     0.13   0.00   0.11
    26  15     0.08  -0.01   0.03    -0.02   0.00  -0.12     0.08   0.01   0.14
    27  15    -0.08  -0.03  -0.02    -0.03   0.04  -0.06    -0.09   0.02  -0.04
    28  15     0.00  -0.05   0.04    -0.01   0.05  -0.12     0.07  -0.02   0.13
    29  50    -0.34   0.00  -0.12     0.28  -0.12   0.16    -0.12  -0.14   0.00
    30  53     0.06   0.00   0.12    -0.14   0.03   0.03    -0.05   0.01   0.17
    31  53     0.14   0.01   0.01    -0.08   0.08  -0.12     0.08   0.04  -0.11
    32  50     0.05  -0.04   0.01    -0.11   0.02  -0.02     0.15  -0.01   0.08
    33  53     0.00   0.03   0.05     0.00  -0.04   0.08     0.02   0.01  -0.07
    34  53     0.03   0.01  -0.05     0.03   0.06   0.02    -0.05  -0.03  -0.01
                     31                     32                     33
                      A                      A                      A
 Frequencies --     58.8128                62.7543                62.8768
 Red. masses --     81.2742                81.9661                66.7207
 Frc consts  --      0.1656                 0.1902                 0.1554
 IR Inten    --      0.7029                 0.0000                 0.4739
  Atom  AN      X      Y      Z        X      Y      Z        X      Y      Z
     1  15    -0.04   0.07  -0.08     0.09  -0.16   0.04    -0.02  -0.05  -0.22
     2  15    -0.02   0.18  -0.03    -0.12  -0.05  -0.07    -0.02  -0.15  -0.22
     3  15    -0.07   0.10   0.07    -0.08  -0.15  -0.10    -0.01   0.00  -0.10
     4  15    -0.09   0.10   0.00    -0.06  -0.12  -0.06    -0.02  -0.02  -0.24
     5  50     0.15   0.04   0.01     0.19   0.20   0.06     0.19   0.15   0.07
     6  53    -0.08  -0.04   0.05    -0.07  -0.06   0.02    -0.06  -0.06   0.05
     7  53     0.08   0.02  -0.13     0.08  -0.01  -0.12     0.06  -0.01  -0.13
     8  15    -0.04  -0.23  -0.14     0.03  -0.11   0.03     0.10  -0.02  -0.19
     9  15    -0.01  -0.07  -0.01     0.10   0.16  -0.01     0.05   0.08   0.00
    10  15     0.10  -0.09   0.14     0.15   0.03   0.11     0.18   0.03   0.04
    11  15     0.06  -0.15  -0.01     0.10   0.01   0.03     0.17   0.02  -0.04
    12  50    -0.01   0.20  -0.03    -0.23  -0.11  -0.06    -0.13  -0.11   0.06
    13  53     0.13  -0.01  -0.09    -0.13  -0.08   0.17    -0.16  -0.09   0.12
    14  53    -0.09  -0.01   0.13     0.11   0.04  -0.03     0.04   0.09  -0.02
    15  50    -0.19  -0.16  -0.01    -0.07   0.11  -0.03    -0.05   0.07   0.02
    16  53    -0.07  -0.04   0.19     0.07  -0.01  -0.05     0.01  -0.03  -0.02
    17  53     0.10   0.02  -0.10     0.01   0.02   0.10     0.01   0.04   0.09
    18  50     0.15   0.04   0.01    -0.19  -0.20  -0.06     0.18   0.14   0.06
    19  53     0.08   0.02  -0.13    -0.08   0.01   0.12     0.06  -0.01  -0.12
    20  53    -0.08  -0.04   0.05     0.07   0.06  -0.02    -0.06  -0.06   0.05
    21  15     0.10  -0.09   0.14    -0.15  -0.03  -0.11     0.17   0.02   0.04
    22  15    -0.01  -0.07  -0.01    -0.10  -0.16   0.01     0.05   0.08   0.00
    23  15    -0.04  -0.23  -0.14    -0.03   0.11  -0.03     0.10  -0.02  -0.19
    24  15     0.06  -0.15  -0.01    -0.10  -0.01  -0.03     0.17   0.02  -0.04
    25  15    -0.07   0.10   0.07     0.08   0.15   0.11    -0.01   0.00  -0.10
    26  15    -0.02   0.18  -0.03     0.12   0.06   0.07    -0.02  -0.15  -0.22
    27  15    -0.04   0.07  -0.08    -0.09   0.16  -0.04    -0.02  -0.04  -0.22
    28  15    -0.09   0.10   0.00     0.06   0.12   0.06    -0.02  -0.02  -0.23
    29  50    -0.19  -0.16  -0.01     0.07  -0.11   0.03    -0.05   0.07   0.02
    30  53    -0.07  -0.04   0.19    -0.07   0.01   0.05     0.01  -0.03  -0.01
    31  53     0.10   0.02  -0.10    -0.01  -0.02  -0.10     0.01   0.04   0.09
    32  50    -0.01   0.20  -0.03     0.23   0.11   0.06    -0.13  -0.11   0.06
    33  53     0.13  -0.01  -0.09     0.13   0.09  -0.18    -0.16  -0.09   0.12
    34  53    -0.09  -0.01   0.13    -0.11  -0.04   0.03     0.03   0.09  -0.02
                     34                     35                     36
                      A                      A                      A
 Frequencies --     68.5644                69.4481                72.3090
 Red. masses --     46.3646                46.1384                58.7992
 Frc consts  --      0.1284                 0.1311                 0.1811
 IR Inten    --      0.0000                 1.1818                 0.0000
  Atom  AN      X      Y      Z        X      Y      Z        X      Y      Z
     1  15    -0.19  -0.04   0.23     0.19   0.05  -0.22     0.05   0.07  -0.26
     2  15     0.15  -0.08   0.02     0.15  -0.05  -0.06    -0.06  -0.21   0.07
     3  15    -0.08  -0.03   0.20     0.18   0.12  -0.09     0.15   0.07  -0.10
     4  15    -0.16  -0.09   0.07     0.17   0.08  -0.09     0.12   0.03  -0.05
     5  50    -0.01   0.00  -0.04    -0.09  -0.06   0.01    -0.02  -0.04   0.02
     6  53    -0.02   0.02  -0.03     0.04   0.01   0.00     0.03  -0.01   0.04
     7  53     0.04   0.01   0.00    -0.08  -0.01   0.06    -0.04   0.00   0.01
     8  15    -0.08   0.01   0.28     0.07   0.03  -0.27     0.10   0.10  -0.25
     9  15     0.07   0.04   0.05    -0.12  -0.08  -0.06    -0.04  -0.04  -0.03
    10  15    -0.12  -0.02   0.18     0.04   0.01  -0.22     0.06   0.04  -0.17
    11  15    -0.18  -0.04   0.17     0.11   0.04  -0.19     0.14   0.07  -0.13
    12  50     0.11  -0.14   0.03     0.12   0.00   0.14     0.15  -0.22   0.11
    13  53    -0.04   0.03   0.04    -0.02  -0.01  -0.05    -0.14   0.00   0.05
    14  53     0.04  -0.06  -0.13    -0.05   0.05   0.03     0.06  -0.06  -0.16
    15  50     0.08   0.01  -0.03    -0.06  -0.02   0.04     0.02   0.03   0.05
    16  53     0.05   0.05  -0.05    -0.06  -0.05   0.05    -0.02  -0.02  -0.02
    17  53    -0.02  -0.04  -0.03     0.01   0.04   0.02    -0.02   0.04   0.05
    18  50     0.01   0.00   0.04    -0.09  -0.06   0.01     0.02   0.04  -0.02
    19  53    -0.04  -0.01   0.00    -0.08  -0.01   0.06     0.04   0.00  -0.01
    20  53     0.02  -0.02   0.03     0.04   0.01   0.00    -0.03   0.01  -0.04
    21  15     0.12   0.02  -0.18     0.04   0.01  -0.22    -0.06  -0.04   0.17
    22  15    -0.07  -0.04  -0.05    -0.12  -0.08  -0.06     0.04   0.04   0.03
    23  15     0.08  -0.01  -0.28     0.07   0.03  -0.27    -0.10  -0.10   0.25
    24  15     0.18   0.04  -0.17     0.11   0.04  -0.19    -0.14  -0.07   0.13
    25  15     0.08   0.03  -0.20     0.18   0.12  -0.09    -0.15  -0.07   0.10
    26  15    -0.15   0.08  -0.02     0.15  -0.05  -0.07     0.06   0.21  -0.07
    27  15     0.19   0.04  -0.23     0.19   0.05  -0.22    -0.05  -0.07   0.26
    28  15     0.16   0.09  -0.07     0.17   0.08  -0.09    -0.12  -0.03   0.05
    29  50    -0.08  -0.01   0.03    -0.06  -0.02   0.04    -0.02  -0.03  -0.05
    30  53    -0.05  -0.05   0.05    -0.06  -0.05   0.05     0.02   0.02   0.02
    31  53     0.02   0.04   0.03     0.01   0.04   0.02     0.02  -0.04  -0.05
    32  50    -0.11   0.14  -0.03     0.12   0.00   0.14    -0.15   0.22  -0.11
    33  53     0.04  -0.03  -0.04    -0.02  -0.01  -0.05     0.14   0.00  -0.05
    34  53    -0.04   0.06   0.13    -0.05   0.05   0.03    -0.06   0.06   0.16
                     37                     38                     39
                      A                      A                      A
 Frequencies --     87.0226                89.0348                90.9373
 Red. masses --     60.2607                82.3362                55.8118
 Frc consts  --      0.2689                 0.3846                 0.2719
 IR Inten    --     12.6168                 0.0000                 3.5190
  Atom  AN      X      Y      Z        X      Y      Z        X      Y      Z
     1  15    -0.18  -0.05  -0.06    -0.02  -0.03   0.04     0.20   0.09   0.06
     2  15    -0.11  -0.15  -0.20     0.01   0.05   0.14     0.14   0.12   0.12
     3  15    -0.07   0.17   0.14    -0.03  -0.02   0.07     0.14  -0.21  -0.18
     4  15    -0.18  -0.01  -0.22    -0.05  -0.03   0.17     0.28   0.02   0.13
     5  50     0.00   0.18   0.02     0.00  -0.30  -0.05    -0.02   0.18   0.03
     6  53    -0.04   0.05  -0.12     0.05  -0.06   0.17    -0.03   0.04  -0.12
     7  53    -0.03  -0.04   0.05     0.08   0.06  -0.08    -0.07  -0.04   0.06
     8  15     0.03   0.08   0.02    -0.07  -0.13   0.01     0.07   0.02   0.00
     9  15    -0.04   0.00   0.20     0.11   0.02  -0.26    -0.09  -0.02   0.12
    10  15     0.01   0.05   0.13    -0.15  -0.03   0.01     0.16  -0.03  -0.10
    11  15    -0.01   0.02   0.15    -0.06  -0.05  -0.13     0.07   0.01   0.03
    12  50     0.16  -0.04   0.11     0.02   0.03  -0.01    -0.17   0.03  -0.11
    13  53     0.00   0.02  -0.03     0.04   0.02  -0.02    -0.02  -0.04   0.05
    14  53    -0.03   0.01  -0.03    -0.01   0.00   0.01     0.03   0.01   0.03
    15  50     0.15  -0.11   0.04    -0.18   0.17  -0.06     0.08  -0.08   0.03
    16  53    -0.06   0.00   0.05     0.10   0.03  -0.10    -0.06  -0.02   0.06
    17  53     0.02  -0.08  -0.12    -0.03   0.12   0.18     0.01  -0.06  -0.08
    18  50     0.00   0.18   0.02     0.00   0.30   0.05    -0.02   0.18   0.03
    19  53    -0.03  -0.04   0.05    -0.08  -0.06   0.08    -0.07  -0.04   0.06
    20  53    -0.04   0.05  -0.12    -0.05   0.06  -0.17    -0.03   0.04  -0.12
    21  15     0.01   0.05   0.13     0.15   0.03  -0.01     0.16  -0.03  -0.10
    22  15    -0.04   0.00   0.20    -0.11  -0.02   0.26    -0.09  -0.02   0.12
    23  15     0.03   0.08   0.02     0.07   0.13  -0.01     0.07   0.02   0.00
    24  15    -0.01   0.02   0.15     0.06   0.05   0.13     0.07   0.01   0.03
    25  15    -0.07   0.17   0.14     0.03   0.02  -0.07     0.14  -0.21  -0.18
    26  15    -0.11  -0.15  -0.20    -0.01  -0.05  -0.14     0.14   0.12   0.12
    27  15    -0.18  -0.05  -0.06     0.02   0.03  -0.04     0.20   0.09   0.06
    28  15    -0.18  -0.01  -0.22     0.05   0.03  -0.17     0.28   0.02   0.13
    29  50     0.15  -0.11   0.04     0.19  -0.17   0.06     0.08  -0.08   0.03
    30  53    -0.06   0.00   0.05    -0.10  -0.03   0.10    -0.06  -0.02   0.06
    31  53     0.02  -0.08  -0.12     0.03  -0.12  -0.18     0.01  -0.06  -0.08
    32  50     0.16  -0.04   0.11    -0.02  -0.03   0.01    -0.17   0.03  -0.11
    33  53     0.00   0.02  -0.03    -0.04  -0.02   0.02    -0.02  -0.04   0.05
    34  53    -0.03   0.01  -0.03     0.01   0.00  -0.01     0.03   0.01   0.03
                     40                     41                     42
                      A                      A                      A
 Frequencies --     94.6796                97.7320               102.1582
 Red. masses --     36.4060                37.3206                33.2508
 Frc consts  --      0.1923                 0.2100                 0.2045
 IR Inten    --      0.0000                 1.9124                 0.0000
  Atom  AN      X      Y      Z        X      Y      Z        X      Y      Z
     1  15    -0.01   0.05  -0.12     0.20   0.07  -0.18    -0.15  -0.03   0.18
     2  15    -0.03   0.11   0.39     0.18   0.07   0.02     0.11   0.06   0.11
     3  15     0.02  -0.19   0.07    -0.17  -0.09   0.29     0.26  -0.06  -0.26
     4  15     0.10  -0.02   0.40    -0.05   0.10   0.04     0.18  -0.12   0.15
     5  50    -0.04   0.02  -0.03    -0.04  -0.01  -0.05     0.00  -0.02   0.01
     6  53    -0.03   0.05  -0.09    -0.04   0.05  -0.10     0.02  -0.02   0.04
     7  53    -0.02  -0.01   0.03     0.00   0.01   0.03    -0.02  -0.01   0.00
     8  15     0.10  -0.08  -0.12     0.11  -0.06  -0.22    -0.07  -0.03   0.21
     9  15     0.03   0.01   0.09     0.04  -0.01   0.02     0.01   0.03   0.08
    10  15    -0.03  -0.04   0.10    -0.11  -0.10   0.32     0.11   0.07  -0.30
    11  15     0.10  -0.04   0.07     0.06  -0.15   0.05     0.01   0.15   0.05
    12  50    -0.05   0.00  -0.07     0.00  -0.02  -0.03    -0.01   0.00   0.02
    13  53     0.01   0.01   0.01     0.00   0.00   0.02    -0.03  -0.03   0.01
    14  53     0.03  -0.04  -0.02     0.02  -0.04  -0.05     0.00   0.02   0.03
    15  50     0.05   0.01   0.03     0.01   0.02   0.03    -0.01   0.00  -0.03
    16  53     0.00   0.01  -0.02    -0.01  -0.01  -0.01     0.02   0.02  -0.01
    17  53    -0.01   0.02   0.03    -0.01   0.06   0.07     0.01  -0.04  -0.04
    18  50     0.04  -0.02   0.03    -0.04  -0.01  -0.05     0.00   0.02  -0.01
    19  53     0.02   0.01  -0.03     0.00   0.01   0.03     0.02   0.01   0.00
    20  53     0.03  -0.05   0.09    -0.04   0.05  -0.10    -0.02   0.02  -0.04
    21  15     0.03   0.04  -0.10    -0.11  -0.10   0.32    -0.11  -0.07   0.30
    22  15    -0.03  -0.01  -0.09     0.04  -0.01   0.02    -0.01  -0.03  -0.08
    23  15    -0.10   0.08   0.12     0.11  -0.06  -0.22     0.07   0.03  -0.21
    24  15    -0.10   0.04  -0.07     0.06  -0.15   0.05    -0.01  -0.15  -0.05
    25  15    -0.02   0.19  -0.07    -0.17  -0.09   0.29    -0.26   0.06   0.26
    26  15     0.03  -0.11  -0.39     0.18   0.07   0.02    -0.11  -0.06  -0.11
    27  15     0.01  -0.05   0.12     0.20   0.07  -0.18     0.15   0.03  -0.18
    28  15    -0.10   0.02  -0.40    -0.05   0.10   0.04    -0.18   0.12  -0.15
    29  50    -0.05  -0.01  -0.03     0.01   0.02   0.03     0.01   0.00   0.03
    30  53     0.00  -0.01   0.02    -0.01  -0.01  -0.01    -0.02  -0.02   0.01
    31  53     0.01  -0.02  -0.03    -0.01   0.06   0.07    -0.01   0.04   0.04
    32  50     0.05   0.00   0.07     0.00  -0.02  -0.03     0.01   0.00  -0.02
    33  53    -0.01  -0.01  -0.01     0.00   0.00   0.02     0.03   0.03  -0.01
    34  53    -0.03   0.04   0.02     0.02  -0.04  -0.05     0.00  -0.02  -0.03
                     43                     44                     45
                      A                      A                      A
 Frequencies --    103.3537               104.6204               110.7634
 Red. masses --     36.6870                36.7536                44.9568
 Frc consts  --      0.2309                 0.2370                 0.3250
 IR Inten    --      7.3559                 0.0000                 1.7364
  Atom  AN      X      Y      Z        X      Y      Z        X      Y      Z
     1  15     0.01  -0.03   0.00     0.09  -0.02  -0.02     0.02   0.27  -0.07
     2  15     0.03  -0.01  -0.04    -0.09  -0.06  -0.06    -0.05   0.10   0.22
     3  15     0.02  -0.01  -0.04    -0.07   0.07   0.01    -0.06   0.20   0.00
     4  15     0.00  -0.03  -0.02    -0.07   0.03  -0.07    -0.03   0.22   0.19
     5  50    -0.05  -0.09  -0.05    -0.04  -0.09  -0.05     0.02   0.00   0.01
     6  53     0.00   0.03  -0.02     0.00   0.03  -0.02     0.02  -0.04   0.08
     7  53     0.01   0.00   0.00     0.02   0.00   0.00     0.05   0.00  -0.05
     8  15     0.06  -0.11  -0.02     0.06  -0.08  -0.05    -0.04   0.21  -0.12
     9  15     0.15   0.12   0.39     0.15   0.12   0.37    -0.03   0.05   0.05
    10  15    -0.04   0.07  -0.09    -0.08   0.08  -0.03    -0.13   0.20  -0.03
    11  15     0.29   0.17   0.35     0.28   0.16   0.34    -0.01   0.17   0.00
    12  50    -0.01   0.00   0.00     0.01  -0.01   0.01     0.03  -0.05   0.00
    13  53     0.00  -0.01   0.00     0.00   0.01  -0.01    -0.07  -0.04   0.05
    14  53    -0.01   0.02   0.02     0.00   0.00   0.00     0.07  -0.11  -0.12
    15  50    -0.10   0.02  -0.06    -0.11   0.01  -0.06    -0.02  -0.02  -0.02
    16  53     0.01   0.01  -0.01     0.00   0.00   0.01    -0.04  -0.03   0.06
    17  53     0.02  -0.03  -0.01     0.03  -0.03  -0.02     0.02  -0.07  -0.07
    18  50    -0.05  -0.09  -0.05     0.04   0.09   0.05     0.02   0.00   0.01
    19  53     0.01   0.00   0.00    -0.02   0.00   0.00     0.05   0.00  -0.05
    20  53     0.00   0.03  -0.02     0.00  -0.03   0.02     0.02  -0.04   0.08
    21  15    -0.04   0.07  -0.09     0.08  -0.08   0.03    -0.13   0.20  -0.03
    22  15     0.15   0.12   0.40    -0.15  -0.12  -0.37    -0.03   0.05   0.05
    23  15     0.06  -0.12  -0.02    -0.06   0.08   0.05    -0.04   0.21  -0.12
    24  15     0.29   0.17   0.35    -0.28  -0.16  -0.34    -0.01   0.17   0.00
    25  15     0.02  -0.01  -0.04     0.07  -0.07  -0.01    -0.06   0.20   0.00
    26  15     0.03  -0.01  -0.04     0.09   0.06   0.06    -0.05   0.10   0.22
    27  15     0.01  -0.03   0.00    -0.09   0.02   0.02     0.02   0.27  -0.07
    28  15     0.00  -0.03  -0.02     0.07  -0.03   0.07    -0.03   0.22   0.19
    29  50    -0.10   0.02  -0.06     0.11  -0.01   0.06    -0.02  -0.02  -0.02
    30  53     0.01   0.01  -0.01     0.00   0.00  -0.01    -0.04  -0.03   0.06
    31  53     0.02  -0.03  -0.01    -0.03   0.03   0.02     0.02  -0.07  -0.07
    32  50    -0.01   0.00   0.00    -0.01   0.01  -0.01     0.03  -0.05   0.00
    33  53     0.00  -0.01   0.00     0.00  -0.01   0.01    -0.07  -0.04   0.05
    34  53    -0.01   0.02   0.02     0.00   0.00   0.00     0.07  -0.11  -0.12
                     46                     47                     48
                      A                      A                      A
 Frequencies --    118.1874               120.6190               132.8738
 Red. masses --     37.3293                39.8040                34.1335
 Frc consts  --      0.3072                 0.3412                 0.3551
 IR Inten    --      0.0000                 0.0000                 2.2104
  Atom  AN      X      Y      Z        X      Y      Z        X      Y      Z
     1  15     0.16  -0.28   0.14     0.07   0.03   0.04     0.03   0.17   0.00
     2  15    -0.21  -0.08   0.03    -0.13   0.02   0.20     0.04  -0.03  -0.13
     3  15    -0.01   0.07  -0.07    -0.14   0.20  -0.01     0.05  -0.16   0.05
     4  15    -0.18  -0.17   0.05    -0.17   0.08   0.21     0.22   0.10  -0.18
     5  50    -0.01   0.02   0.01     0.00   0.04   0.02    -0.02   0.00  -0.01
     6  53    -0.02   0.04  -0.07     0.03  -0.04   0.07     0.01  -0.03   0.05
     7  53    -0.07   0.01   0.06     0.03   0.01  -0.02     0.06  -0.01  -0.06
     8  15     0.11  -0.31   0.12     0.00   0.11   0.05    -0.11   0.25   0.03
     9  15     0.13   0.00  -0.15     0.06   0.11  -0.15    -0.24  -0.08   0.20
    10  15     0.07   0.00  -0.05    -0.20   0.29  -0.03     0.02  -0.16   0.04
    11  15     0.16  -0.04  -0.16    -0.01   0.20  -0.16    -0.23  -0.08   0.21
    12  50     0.07  -0.02   0.06    -0.02   0.01  -0.04     0.01  -0.02   0.02
    13  53     0.02   0.03  -0.04    -0.02  -0.01   0.01     0.03   0.02  -0.02
    14  53    -0.02   0.03   0.03     0.02  -0.04  -0.04     0.00   0.00   0.00
    15  50     0.03  -0.01   0.02    -0.01   0.00  -0.01    -0.04   0.02  -0.03
    16  53     0.01   0.00   0.00    -0.04  -0.06   0.09     0.00   0.02  -0.02
    17  53    -0.01   0.02   0.02     0.03  -0.08  -0.10     0.00   0.00   0.01
    18  50     0.01  -0.02  -0.01     0.00  -0.04  -0.02    -0.02   0.00  -0.01
    19  53     0.07  -0.01  -0.06    -0.03  -0.01   0.02     0.06  -0.01  -0.06
    20  53     0.02  -0.04   0.07    -0.03   0.04  -0.07     0.01  -0.03   0.05
    21  15    -0.07   0.00   0.05     0.20  -0.29   0.03     0.02  -0.16   0.04
    22  15    -0.13   0.00   0.15    -0.06  -0.11   0.15    -0.24  -0.08   0.20
    23  15    -0.11   0.31  -0.12     0.00  -0.11  -0.05    -0.11   0.25   0.03
    24  15    -0.16   0.04   0.16     0.01  -0.20   0.16    -0.23  -0.08   0.21
    25  15     0.01  -0.07   0.07     0.14  -0.20   0.01     0.05  -0.16   0.05
    26  15     0.21   0.08  -0.03     0.13  -0.02  -0.20     0.04  -0.03  -0.13
    27  15    -0.16   0.28  -0.14    -0.07  -0.03  -0.04     0.03   0.17   0.00
    28  15     0.18   0.17  -0.05     0.17  -0.08  -0.21     0.22   0.10  -0.18
    29  50    -0.03   0.01  -0.02     0.01   0.00   0.01    -0.04   0.02  -0.03
    30  53    -0.01   0.00   0.00     0.04   0.06  -0.09     0.00   0.02  -0.02
    31  53     0.01  -0.02  -0.02    -0.03   0.08   0.10     0.00   0.00   0.01
    32  50    -0.07   0.02  -0.06     0.02  -0.01   0.04     0.01  -0.02   0.02
    33  53    -0.02  -0.03   0.04     0.02   0.01  -0.01     0.03   0.02  -0.02
    34  53     0.02  -0.03  -0.03    -0.02   0.04   0.04     0.00   0.00   0.00
                     49                     50                     51
                      A                      A                      A
 Frequencies --    134.5433               141.7114               142.1529
 Red. masses --     38.9472                49.1786                44.8126
 Frc consts  --      0.4154                 0.5819                 0.5335
 IR Inten    --      7.6497                 5.2308                 0.0000
  Atom  AN      X      Y      Z        X      Y      Z        X      Y      Z
     1  15     0.14  -0.01   0.17    -0.12   0.19   0.17    -0.07   0.11   0.03
     2  15     0.20   0.06  -0.24    -0.06   0.18  -0.09     0.14   0.12  -0.09
     3  15    -0.01   0.02   0.09     0.10   0.25  -0.05     0.07   0.05   0.06
     4  15     0.08   0.04  -0.25     0.05   0.16  -0.11     0.13   0.08  -0.08
     5  50    -0.01  -0.04  -0.01     0.05  -0.05   0.00     0.05  -0.09  -0.01
     6  53     0.00   0.00   0.00    -0.02   0.04  -0.07    -0.02   0.04  -0.08
     7  53    -0.04   0.02   0.03    -0.06   0.00   0.05    -0.11   0.02   0.09
     8  15     0.03   0.12   0.24    -0.02  -0.18   0.14     0.08   0.05   0.06
     9  15     0.26   0.17  -0.21     0.01  -0.12   0.03     0.42   0.15  -0.25
    10  15    -0.03   0.06   0.11     0.22  -0.17  -0.06     0.15  -0.05   0.12
    11  15    -0.06   0.05  -0.03     0.01  -0.13   0.04     0.06  -0.03  -0.03
    12  50    -0.01   0.01  -0.01     0.05   0.10   0.03    -0.01   0.06  -0.02
    13  53    -0.02  -0.03   0.03    -0.10  -0.08   0.08    -0.06  -0.06   0.06
    14  53     0.01  -0.01  -0.02     0.06  -0.10  -0.11     0.03  -0.04  -0.05
    15  50    -0.06   0.07  -0.03    -0.03  -0.06  -0.02    -0.04   0.05  -0.02
    16  53    -0.04  -0.07   0.10     0.03   0.04  -0.06    -0.03  -0.06   0.08
    17  53     0.02  -0.05  -0.07    -0.02   0.06   0.07     0.01  -0.01  -0.02
    18  50    -0.01  -0.04  -0.01     0.05  -0.05   0.00    -0.05   0.09   0.01
    19  53    -0.04   0.02   0.03    -0.06   0.00   0.05     0.11  -0.02  -0.09
    20  53     0.00   0.00   0.00    -0.02   0.04  -0.07     0.02  -0.04   0.08
    21  15    -0.03   0.06   0.11     0.22  -0.17  -0.06    -0.15   0.05  -0.12
    22  15     0.26   0.17  -0.21     0.01  -0.12   0.03    -0.42  -0.15   0.25
    23  15     0.03   0.12   0.24    -0.02  -0.18   0.14    -0.08  -0.05  -0.06
    24  15    -0.06   0.05  -0.03     0.01  -0.13   0.04    -0.06   0.03   0.03
    25  15     0.00   0.02   0.09     0.10   0.25  -0.05    -0.07  -0.05  -0.06
    26  15     0.20   0.06  -0.24    -0.06   0.18  -0.09    -0.14  -0.12   0.09
    27  15     0.14  -0.01   0.17    -0.12   0.19   0.17     0.07  -0.11  -0.03
    28  15     0.08   0.04  -0.25     0.05   0.16  -0.11    -0.13  -0.08   0.08
    29  50    -0.06   0.07  -0.03    -0.03  -0.06  -0.02     0.04  -0.05   0.02
    30  53    -0.04  -0.07   0.10     0.03   0.04  -0.06     0.03   0.06  -0.08
    31  53     0.02  -0.05  -0.07    -0.02   0.06   0.07    -0.01   0.01   0.02
    32  50    -0.01   0.01  -0.01     0.05   0.10   0.03     0.01  -0.06   0.02
    33  53    -0.02  -0.03   0.03    -0.10  -0.08   0.08     0.06   0.06  -0.06
    34  53     0.01  -0.01  -0.02     0.06  -0.10  -0.11    -0.03   0.04   0.05
                     52                     53                     54
                      A                      A                      A
 Frequencies --    153.8943               155.2743               166.0492
 Red. masses --     50.6177                38.9390                40.2598
 Frc consts  --      0.7063                 0.5531                 0.6540
 IR Inten    --      0.0000                 7.5983                 0.0000
  Atom  AN      X      Y      Z        X      Y      Z        X      Y      Z
     1  15    -0.01   0.09   0.11    -0.20   0.18  -0.13     0.34   0.06   0.18
     2  15     0.02   0.18  -0.02    -0.25  -0.14   0.14    -0.29  -0.01   0.00
     3  15    -0.02   0.38  -0.01     0.03  -0.11  -0.07     0.06  -0.09   0.01
     4  15    -0.10   0.16   0.03     0.10   0.07   0.09     0.15   0.09   0.05
     5  50     0.03   0.00   0.02     0.08  -0.07   0.00    -0.08   0.01   0.00
     6  53    -0.01   0.02  -0.03    -0.02   0.03  -0.06     0.01  -0.01   0.02
     7  53     0.00  -0.01   0.00    -0.08   0.01   0.07     0.05  -0.01  -0.04
     8  15    -0.02  -0.24   0.03     0.02   0.20  -0.08     0.08   0.09   0.20
     9  15    -0.19  -0.19   0.12     0.29   0.09  -0.11    -0.12   0.01   0.05
    10  15     0.02   0.01  -0.08     0.21  -0.14   0.07     0.08  -0.23  -0.01
    11  15     0.07  -0.04  -0.04    -0.02  -0.06   0.08    -0.08  -0.16   0.09
    12  50     0.01   0.17  -0.01    -0.01  -0.06   0.02     0.05   0.08   0.05
    13  53    -0.10  -0.09   0.08     0.04   0.05  -0.05    -0.03  -0.02   0.02
    14  53     0.05  -0.10  -0.11     0.00   0.01   0.01     0.03  -0.05  -0.05
    15  50    -0.01  -0.10   0.01    -0.03   0.03  -0.02     0.00   0.12  -0.04
    16  53     0.04   0.06  -0.08    -0.02  -0.03   0.04    -0.04  -0.04   0.06
    17  53    -0.01   0.05   0.06     0.00   0.00   0.00     0.00  -0.02  -0.02
    18  50    -0.03   0.00  -0.02     0.08  -0.07   0.00     0.08  -0.01   0.00
    19  53     0.00   0.01   0.00    -0.08   0.01   0.07    -0.05   0.01   0.04
    20  53     0.01  -0.02   0.03    -0.02   0.03  -0.06    -0.01   0.01  -0.02
    21  15    -0.02  -0.01   0.08     0.21  -0.14   0.07    -0.08   0.23   0.01
    22  15     0.19   0.19  -0.12     0.29   0.09  -0.11     0.12  -0.01  -0.05
    23  15     0.02   0.24  -0.03     0.02   0.20  -0.08    -0.08  -0.09  -0.20
    24  15    -0.07   0.04   0.04    -0.02  -0.06   0.08     0.08   0.16  -0.09
    25  15     0.02  -0.38   0.01     0.03  -0.11  -0.07    -0.06   0.09  -0.01
    26  15    -0.02  -0.18   0.02    -0.25  -0.14   0.14     0.29   0.01   0.00
    27  15     0.01  -0.09  -0.11    -0.20   0.18  -0.13    -0.34  -0.06  -0.18
    28  15     0.10  -0.16  -0.03     0.10   0.07   0.09    -0.15  -0.09  -0.05
    29  50     0.01   0.10  -0.01    -0.03   0.03  -0.02     0.00  -0.12   0.04
    30  53    -0.04  -0.06   0.08    -0.02  -0.03   0.04     0.04   0.04  -0.06
    31  53     0.01  -0.05  -0.06     0.00   0.00   0.00     0.00   0.02   0.02
    32  50    -0.01  -0.17   0.01    -0.01  -0.06   0.02    -0.05  -0.08  -0.05
    33  53     0.10   0.09  -0.08     0.04   0.05  -0.05     0.03   0.02  -0.02
    34  53    -0.05   0.10   0.11     0.00   0.01   0.01    -0.03   0.05   0.05
                     55                     56                     57
                      A                      A                      A
 Frequencies --    170.4333               176.4226               180.8427
 Red. masses --     46.6238                55.8269                46.5047
 Frc consts  --      0.7979                 1.0238                 0.8961
 IR Inten    --      0.0000                96.8585                 0.0000
  Atom  AN      X      Y      Z        X      Y      Z        X      Y      Z
     1  15    -0.08  -0.33  -0.15     0.11  -0.09  -0.08     0.25  -0.18  -0.05
     2  15     0.15   0.19  -0.10     0.12  -0.01  -0.03    -0.21   0.01   0.00
     3  15     0.12  -0.09   0.16     0.04  -0.06   0.05     0.09  -0.16   0.08
     4  15    -0.03  -0.28  -0.07     0.04  -0.07  -0.03     0.07  -0.13   0.04
     5  50    -0.11   0.03  -0.02     0.20  -0.06  -0.03     0.16  -0.06  -0.04
     6  53     0.02  -0.02   0.05    -0.01   0.01  -0.03    -0.01   0.01  -0.02
     7  53     0.06   0.00  -0.04    -0.10   0.01   0.09    -0.08   0.01   0.07
     8  15     0.07  -0.10  -0.15    -0.24   0.18  -0.07    -0.18   0.24  -0.02
     9  15    -0.07   0.08   0.00     0.05  -0.11   0.02    -0.02  -0.09   0.04
    10  15    -0.10   0.04   0.03    -0.06   0.30   0.12    -0.01   0.16   0.14
    11  15     0.11   0.02  -0.06    -0.17   0.24   0.01    -0.19   0.15   0.05
    12  50     0.10   0.13  -0.02     0.02   0.01  -0.06     0.08   0.07  -0.01
    13  53    -0.08  -0.07   0.07    -0.02  -0.02   0.02    -0.04  -0.03   0.03
    14  53     0.00   0.00  -0.01    -0.02   0.03   0.04     0.00   0.00   0.00
    15  50     0.05   0.10   0.05    -0.08  -0.18   0.06    -0.07  -0.07   0.08
    16  53    -0.02  -0.02   0.02     0.06   0.08  -0.10     0.04   0.05  -0.07
    17  53     0.01  -0.05  -0.06     0.00   0.02   0.02     0.01  -0.02  -0.02
    18  50     0.11  -0.03   0.02     0.20  -0.06  -0.03    -0.16   0.06   0.04
    19  53    -0.06   0.00   0.04    -0.10   0.01   0.09     0.08  -0.01  -0.07
    20  53    -0.02   0.02  -0.05    -0.01   0.01  -0.03     0.01  -0.01   0.02
    21  15     0.10  -0.04  -0.03    -0.06   0.30   0.12     0.01  -0.16  -0.14
    22  15     0.07  -0.08   0.00     0.05  -0.11   0.02     0.02   0.09  -0.04
    23  15    -0.07   0.10   0.15    -0.24   0.18  -0.07     0.18  -0.24   0.02
    24  15    -0.11  -0.02   0.06    -0.17   0.24   0.01     0.19  -0.15  -0.05
    25  15    -0.12   0.09  -0.16     0.04  -0.06   0.05    -0.09   0.16  -0.08
    26  15    -0.15  -0.19   0.10     0.12  -0.01  -0.03     0.21  -0.01   0.00
    27  15     0.08   0.33   0.15     0.11  -0.09  -0.08    -0.25   0.18   0.05
    28  15     0.03   0.28   0.07     0.04  -0.07  -0.03    -0.07   0.13  -0.04
    29  50    -0.05  -0.10  -0.05    -0.08  -0.18   0.06     0.07   0.07  -0.08
    30  53     0.02   0.02  -0.02     0.06   0.08  -0.10    -0.04  -0.05   0.07
    31  53    -0.01   0.05   0.06     0.00   0.02   0.02    -0.01   0.02   0.02
    32  50    -0.10  -0.13   0.02     0.02   0.01  -0.06    -0.08  -0.07   0.01
    33  53     0.08   0.07  -0.07    -0.02  -0.02   0.02     0.05   0.03  -0.03
    34  53     0.00   0.00   0.01    -0.02   0.03   0.04     0.00   0.00   0.00
                     58                     59                     60
                      A                      A                      A
 Frequencies --    182.3761               187.0464               187.0583
 Red. masses --     58.4769                79.8677                84.3004
 Frc consts  --      1.1460                 1.6463                 1.7379
 IR Inten    --     69.2438                 0.0137                47.1049
  Atom  AN      X      Y      Z        X      Y      Z        X      Y      Z
     1  15    -0.18  -0.18  -0.22     0.11  -0.02  -0.04     0.01  -0.06   0.06
     2  15    -0.11   0.02   0.00    -0.05   0.03  -0.06     0.00   0.02   0.04
     3  15     0.20  -0.21   0.12     0.08  -0.05   0.04    -0.05   0.05   0.02
     4  15     0.06  -0.21   0.09     0.11  -0.02  -0.03    -0.06  -0.01   0.02
     5  50    -0.06   0.00  -0.06    -0.01   0.16  -0.26     0.02  -0.18   0.26
     6  53     0.02  -0.02   0.05     0.06  -0.10   0.18    -0.06   0.11  -0.18
     7  53     0.01   0.00   0.00    -0.08   0.00   0.07     0.08   0.00  -0.07
     8  15    -0.03   0.12  -0.16    -0.11  -0.17  -0.08     0.09   0.16   0.07
     9  15     0.02   0.09  -0.01     0.21   0.13   0.01    -0.26  -0.15   0.01
    10  15     0.07  -0.07   0.07    -0.17   0.07  -0.04     0.15  -0.04   0.09
    11  15    -0.05   0.00   0.05    -0.14   0.00   0.12     0.13   0.03  -0.13
    12  50     0.15   0.24  -0.09    -0.01   0.04   0.04     0.02  -0.01  -0.02
    13  53    -0.13  -0.11   0.11     0.00   0.00   0.00    -0.01  -0.01   0.01
    14  53     0.00  -0.01   0.00     0.02  -0.03  -0.03    -0.01   0.01   0.01
    15  50     0.02   0.09   0.03     0.12  -0.15  -0.18    -0.13   0.17   0.22
    16  53    -0.01  -0.02   0.02    -0.03  -0.04   0.06     0.04   0.04  -0.07
    17  53     0.01  -0.04  -0.04    -0.04   0.11   0.13     0.04  -0.13  -0.15
    18  50    -0.06   0.00  -0.06     0.01  -0.17   0.26     0.02  -0.18   0.25
    19  53     0.01   0.00   0.00     0.08   0.00  -0.08     0.07   0.00  -0.07
    20  53     0.02  -0.02   0.05    -0.06   0.10  -0.18    -0.06   0.10  -0.18
    21  15     0.07  -0.07   0.07     0.17  -0.07   0.05     0.15  -0.03   0.09
    22  15     0.02   0.09  -0.01    -0.22  -0.14  -0.01    -0.25  -0.14   0.01
    23  15    -0.03   0.12  -0.16     0.12   0.17   0.08     0.08   0.15   0.07
    24  15    -0.05   0.00   0.05     0.14   0.00  -0.12     0.12   0.03  -0.12
    25  15     0.20  -0.21   0.12    -0.09   0.05  -0.04    -0.05   0.05   0.02
    26  15    -0.11   0.02   0.00     0.05  -0.03   0.06    -0.01   0.02   0.04
    27  15    -0.18  -0.18  -0.22    -0.11   0.02   0.04     0.01  -0.06   0.05
    28  15     0.06  -0.21   0.09    -0.11   0.02   0.03    -0.06  -0.01   0.02
    29  50     0.02   0.09   0.03    -0.13   0.15   0.19    -0.13   0.16   0.21
    30  53    -0.01  -0.02   0.02     0.04   0.04  -0.06     0.04   0.04  -0.07
    31  53     0.01  -0.04  -0.04     0.04  -0.12  -0.14     0.04  -0.13  -0.15
    32  50     0.15   0.24  -0.09     0.01  -0.04  -0.04     0.02  -0.01  -0.02
    33  53    -0.13  -0.11   0.11     0.00   0.00   0.00    -0.01  -0.01   0.01
    34  53     0.00  -0.01   0.00    -0.02   0.03   0.03    -0.01   0.01   0.01
                     61                     62                     63
                      A                      A                      A
 Frequencies --    191.9100               192.5919               195.6359
 Red. masses --    109.5337               108.8494                76.6297
 Frc consts  --      2.3768                 2.3788                 1.7280
 IR Inten    --      0.0000                34.3279                 0.0000
  Atom  AN      X      Y      Z        X      Y      Z        X      Y      Z
     1  15     0.04   0.08   0.03    -0.04  -0.07  -0.03     0.08  -0.17  -0.04
     2  15    -0.06  -0.03   0.05    -0.02  -0.01  -0.02    -0.01   0.05  -0.07
     3  15    -0.07  -0.03  -0.09     0.06   0.02   0.09     0.13  -0.08   0.07
     4  15    -0.08   0.02   0.04     0.04  -0.02   0.01     0.13  -0.14  -0.02
     5  50    -0.01  -0.07   0.15     0.05   0.11  -0.27    -0.06  -0.10   0.26
     6  53    -0.03   0.05  -0.08     0.04  -0.07   0.14    -0.03   0.06  -0.12
     7  53     0.05   0.00  -0.04    -0.10   0.00   0.09     0.10   0.00  -0.09
     8  15    -0.06   0.08   0.01     0.11  -0.07  -0.01    -0.17   0.02  -0.05
     9  15    -0.02  -0.01   0.03     0.00  -0.02  -0.01     0.04   0.07  -0.02
    10  15     0.04   0.08   0.01    -0.04  -0.12  -0.02    -0.05   0.22   0.09
    11  15    -0.06   0.03   0.02     0.08  -0.08  -0.02    -0.10   0.18  -0.01
    12  50     0.28  -0.05  -0.30    -0.19   0.07   0.21    -0.12   0.07   0.19
    13  53    -0.13  -0.10   0.11     0.08   0.06  -0.07     0.06   0.04  -0.05
    14  53    -0.09   0.14   0.17     0.07  -0.10  -0.13     0.05  -0.08  -0.10
    15  50     0.10  -0.07  -0.26    -0.12   0.09   0.30     0.08  -0.09  -0.16
    16  53    -0.06  -0.06   0.10     0.06   0.07  -0.11    -0.03  -0.03   0.05
    17  53    -0.04   0.10   0.12     0.04  -0.12  -0.14    -0.02   0.07   0.08
    18  50     0.01   0.07  -0.15     0.05   0.11  -0.27     0.06   0.10  -0.26
    19  53    -0.05   0.00   0.04    -0.10   0.00   0.09    -0.10   0.00   0.09
    20  53     0.03  -0.05   0.08     0.04  -0.07   0.14     0.03  -0.06   0.12
    21  15    -0.04  -0.08  -0.01    -0.04  -0.12  -0.02     0.05  -0.22  -0.09
    22  15     0.02   0.01  -0.03     0.00  -0.02  -0.01    -0.04  -0.07   0.02
    23  15     0.06  -0.08  -0.01     0.11  -0.07  -0.01     0.17  -0.02   0.05
    24  15     0.06  -0.03  -0.02     0.08  -0.08  -0.02     0.10  -0.18   0.01
    25  15     0.07   0.03   0.09     0.06   0.02   0.09    -0.13   0.08  -0.07
    26  15     0.06   0.03  -0.05    -0.02  -0.01  -0.02     0.01  -0.05   0.07
    27  15    -0.04  -0.08  -0.03    -0.04  -0.07  -0.03    -0.08   0.17   0.04
    28  15     0.08  -0.02  -0.04     0.04  -0.02   0.01    -0.13   0.14   0.02
    29  50    -0.10   0.07   0.26    -0.12   0.09   0.30    -0.08   0.09   0.16
    30  53     0.06   0.06  -0.10     0.06   0.07  -0.11     0.03   0.03  -0.05
    31  53     0.04  -0.10  -0.12     0.04  -0.12  -0.14     0.02  -0.07  -0.08
    32  50    -0.28   0.05   0.30    -0.19   0.07   0.21     0.12  -0.07  -0.19
    33  53     0.13   0.10  -0.11     0.08   0.06  -0.07    -0.06  -0.04   0.05
    34  53     0.09  -0.14  -0.17     0.07  -0.10  -0.13    -0.05   0.08   0.10
                     64                     65                     66
                      A                      A                      A
 Frequencies --    197.1086               201.1560               202.1558
 Red. masses --     78.4521                69.4511                67.6712
 Frc consts  --      1.7958                 1.6558                 1.6294
 IR Inten    --     26.3393               165.8892                 0.0000
  Atom  AN      X      Y      Z        X      Y      Z        X      Y      Z
     1  15    -0.02  -0.23  -0.10     0.07  -0.12   0.02     0.14   0.13   0.07
     2  15    -0.01  -0.07  -0.05     0.05   0.05   0.03    -0.05   0.02  -0.06
     3  15     0.16  -0.07   0.10    -0.05   0.05   0.00     0.03  -0.08   0.02
     4  15     0.09  -0.18   0.02    -0.16  -0.07   0.04     0.22   0.11  -0.04
     5  50    -0.02  -0.07   0.17     0.26  -0.08  -0.10    -0.24   0.08   0.07
     6  53    -0.02   0.04  -0.08    -0.01   0.01  -0.01     0.02  -0.02   0.02
     7  53     0.05   0.00  -0.05    -0.11   0.00   0.10     0.10   0.00  -0.08
     8  15    -0.12   0.07  -0.08    -0.02  -0.01  -0.01     0.01  -0.04   0.06
     9  15     0.01   0.03  -0.01    -0.39  -0.19   0.15     0.35   0.16  -0.14
    10  15    -0.03   0.15   0.05    -0.03  -0.01  -0.06    -0.01   0.03   0.08
    11  15    -0.05   0.15  -0.01    -0.02  -0.02   0.02     0.01   0.01  -0.02
    12  50    -0.20   0.19   0.23    -0.01   0.01   0.01     0.06  -0.03  -0.05
    13  53     0.06   0.04  -0.05     0.00   0.00   0.00    -0.03  -0.02   0.02
    14  53     0.08  -0.13  -0.15     0.00   0.00   0.00    -0.01   0.02   0.02
    15  50     0.06  -0.05  -0.12     0.09   0.24  -0.15    -0.09  -0.22   0.17
    16  53    -0.02  -0.03   0.04    -0.06  -0.07   0.11     0.07   0.08  -0.11
    17  53    -0.02   0.04   0.05     0.00  -0.02   0.00     0.00   0.01   0.00
    18  50    -0.02  -0.07   0.17     0.26  -0.08  -0.10     0.24  -0.08  -0.07
    19  53     0.05   0.00  -0.05    -0.11   0.00   0.10    -0.10   0.00   0.08
    20  53    -0.02   0.04  -0.08    -0.01   0.01  -0.01    -0.02   0.02  -0.02
    21  15    -0.03   0.15   0.05    -0.03  -0.01  -0.06     0.01  -0.03  -0.08
    22  15     0.01   0.03  -0.01    -0.39  -0.19   0.15    -0.35  -0.16   0.14
    23  15    -0.12   0.07  -0.08    -0.02  -0.01  -0.01    -0.01   0.04  -0.06
    24  15    -0.05   0.15  -0.01    -0.02  -0.02   0.02    -0.01  -0.01   0.02
    25  15     0.16  -0.07   0.10    -0.05   0.05   0.00    -0.03   0.08  -0.02
    26  15    -0.01  -0.07  -0.05     0.05   0.05   0.03     0.05  -0.02   0.06
    27  15    -0.02  -0.23  -0.10     0.07  -0.12   0.02    -0.14  -0.13  -0.07
    28  15     0.09  -0.18   0.02    -0.16  -0.07   0.04    -0.22  -0.11   0.04
    29  50     0.06  -0.05  -0.12     0.09   0.24  -0.15     0.09   0.22  -0.17
    30  53    -0.02  -0.03   0.04    -0.06  -0.07   0.11    -0.07  -0.08   0.11
    31  53    -0.02   0.04   0.05     0.00  -0.02   0.00     0.00  -0.01   0.00
    32  50    -0.20   0.19   0.23    -0.01   0.01   0.01    -0.06   0.03   0.05
    33  53     0.06   0.04  -0.05     0.00   0.00   0.00     0.03   0.02  -0.02
    34  53     0.08  -0.13  -0.15     0.00   0.00   0.00     0.01  -0.02  -0.02
                     67                     68                     69
                      A                      A                      A
 Frequencies --    218.4165               218.8001               223.4174
 Red. masses --     37.5351                36.1268                32.9368
 Frc consts  --      1.0550                 1.0190                 0.9686
 IR Inten    --      0.0008                14.7475                 0.0000
  Atom  AN      X      Y      Z        X      Y      Z        X      Y      Z
     1  15    -0.10  -0.14   0.03    -0.03  -0.10   0.10    -0.11  -0.09  -0.19
     2  15     0.04   0.03   0.06    -0.01  -0.02   0.04    -0.10  -0.08   0.12
     3  15    -0.04  -0.03   0.07    -0.06  -0.05   0.08    -0.06   0.13  -0.18
     4  15    -0.12  -0.11   0.01    -0.10  -0.05   0.04    -0.25  -0.06   0.04
     5  50    -0.02   0.04  -0.03     0.00   0.04  -0.03    -0.05   0.00   0.02
     6  53     0.01  -0.01   0.02     0.00  -0.01   0.01     0.00  -0.01   0.01
     7  53     0.00   0.00   0.00    -0.01   0.00   0.01     0.02   0.00  -0.01
     8  15     0.26   0.47   0.11     0.30   0.43   0.13    -0.19   0.10  -0.10
     9  15     0.01  -0.08   0.01    -0.05  -0.11   0.01     0.18   0.12   0.00
    10  15     0.04  -0.15  -0.04    -0.03  -0.12  -0.04     0.24  -0.19  -0.09
    11  15     0.23  -0.01  -0.10     0.27  -0.02  -0.13    -0.20  -0.06   0.18
    12  50    -0.01   0.03   0.03     0.01   0.03   0.00     0.00   0.08   0.02
    13  53     0.00   0.00   0.00    -0.01   0.00   0.00    -0.01  -0.01   0.01
    14  53     0.01  -0.01  -0.01     0.00  -0.01  -0.01     0.01  -0.02  -0.02
    15  50    -0.08  -0.11  -0.09    -0.08  -0.09  -0.09     0.02   0.00   0.03
    16  53     0.01   0.01  -0.01     0.01   0.01  -0.01     0.00   0.00  -0.01
    17  53    -0.01   0.04   0.05    -0.01   0.03   0.04     0.00   0.00   0.00
    18  50     0.02  -0.04   0.02     0.00   0.04  -0.03     0.05   0.00  -0.02
    19  53     0.00   0.00   0.00    -0.01   0.00   0.01    -0.02   0.00   0.01
    20  53    -0.01   0.01  -0.02     0.00  -0.01   0.01     0.00   0.01  -0.01
    21  15    -0.04   0.14   0.04    -0.03  -0.12  -0.04    -0.24   0.19   0.09
    22  15    -0.01   0.07  -0.01    -0.05  -0.11   0.01    -0.18  -0.12   0.00
    23  15    -0.26  -0.47  -0.11     0.30   0.44   0.13     0.19  -0.10   0.10
    24  15    -0.23   0.01   0.10     0.28  -0.02  -0.13     0.20   0.06  -0.18
    25  15     0.04   0.03  -0.07    -0.07  -0.05   0.08     0.06  -0.13   0.18
    26  15    -0.04  -0.03  -0.06    -0.01  -0.02   0.04     0.10   0.08  -0.12
    27  15     0.10   0.14  -0.03    -0.03  -0.10   0.10     0.11   0.09   0.19
    28  15     0.12   0.11  -0.01    -0.10  -0.05   0.04     0.25   0.06  -0.04
    29  50     0.08   0.11   0.09    -0.08  -0.09  -0.09    -0.02   0.00  -0.03
    30  53    -0.01  -0.01   0.01     0.01   0.01  -0.01     0.00   0.00   0.01
    31  53     0.01  -0.04  -0.05    -0.01   0.03   0.04     0.00   0.00   0.00
    32  50     0.01  -0.03  -0.03     0.01   0.03   0.01     0.00  -0.08  -0.02
    33  53     0.00   0.00   0.00    -0.01   0.00   0.00     0.01   0.01  -0.01
    34  53    -0.01   0.01   0.01     0.00  -0.01  -0.01    -0.01   0.02   0.02
                     70                     71                     72
                      A                      A                      A
 Frequencies --    226.6660               229.6901               230.3048
 Red. masses --     34.6357                36.3478                33.2190
 Frc consts  --      1.0484                 1.1298                 1.0381
 IR Inten    --     13.2264                 0.0000                 5.5437
  Atom  AN      X      Y      Z        X      Y      Z        X      Y      Z
     1  15    -0.09   0.01   0.07    -0.01   0.06  -0.05     0.16  -0.18  -0.04
     2  15    -0.14  -0.18  -0.01     0.03   0.04  -0.04     0.11   0.09   0.11
     3  15     0.13   0.20   0.21    -0.10  -0.22  -0.11    -0.04   0.21  -0.06
     4  15     0.28   0.02   0.00    -0.05   0.02  -0.02    -0.21  -0.04   0.00
     5  50    -0.05  -0.03  -0.07     0.09   0.04   0.10    -0.07  -0.01  -0.06
     6  53     0.01  -0.01   0.02    -0.01   0.02  -0.03     0.01  -0.02   0.02
     7  53     0.00   0.00   0.00    -0.01   0.00   0.00     0.01   0.00  -0.01
     8  15     0.04  -0.08   0.02     0.11   0.00  -0.02    -0.20   0.15  -0.03
     9  15    -0.18  -0.03   0.03     0.15  -0.01  -0.04     0.02   0.06   0.04
    10  15     0.14   0.16   0.30    -0.43  -0.06  -0.33     0.44  -0.14   0.09
    11  15     0.15   0.11  -0.15    -0.07  -0.17   0.11    -0.04   0.07   0.04
    12  50    -0.05  -0.03  -0.08     0.06   0.05   0.04    -0.04  -0.03   0.00
    13  53     0.01   0.01  -0.01    -0.01  -0.01   0.01     0.01   0.00  -0.01
    14  53    -0.01   0.01   0.02     0.01  -0.01  -0.01     0.00   0.00   0.00
    15  50     0.01   0.00  -0.03    -0.02   0.00   0.02     0.02  -0.01   0.00
    16  53    -0.01   0.00   0.01     0.00   0.00  -0.01     0.00   0.00   0.00
    17  53     0.00   0.00   0.01     0.00   0.00   0.00     0.00   0.00   0.00
    18  50    -0.05  -0.03  -0.07    -0.09  -0.04  -0.10    -0.07  -0.01  -0.06
    19  53     0.00   0.00   0.00     0.01   0.00   0.00     0.01   0.00  -0.01
    20  53     0.01  -0.01   0.02     0.01  -0.02   0.03     0.01  -0.02   0.02
    21  15     0.15   0.16   0.30     0.44   0.06   0.33     0.44  -0.14   0.09
    22  15    -0.18  -0.03   0.03    -0.15   0.01   0.04     0.02   0.06   0.04
    23  15     0.04  -0.08   0.02    -0.11   0.00   0.02    -0.20   0.15  -0.03
    24  15     0.15   0.11  -0.15     0.07   0.17  -0.11    -0.04   0.07   0.04
    25  15     0.13   0.20   0.21     0.10   0.22   0.11    -0.04   0.21  -0.06
    26  15    -0.14  -0.18  -0.01    -0.03  -0.04   0.04     0.11   0.10   0.11
    27  15    -0.09   0.01   0.07     0.01  -0.06   0.05     0.16  -0.18  -0.04
    28  15     0.28   0.02   0.00     0.05  -0.02   0.02    -0.21  -0.04   0.00
    29  50     0.01   0.00  -0.03     0.02   0.00  -0.02     0.02  -0.01   0.00
    30  53    -0.01   0.00   0.01     0.00   0.00   0.01     0.00   0.00   0.00
    31  53     0.00   0.00   0.01     0.00   0.00   0.00     0.00   0.00   0.00
    32  50    -0.05  -0.03  -0.08    -0.06  -0.05  -0.04    -0.04  -0.03   0.00
    33  53     0.01   0.01  -0.01     0.01   0.01  -0.01     0.01   0.00  -0.01
    34  53    -0.01   0.01   0.02    -0.01   0.01   0.01     0.00   0.00   0.00
                     73                     74                     75
                      A                      A                      A
 Frequencies --    242.0757               243.6417               263.1409
 Red. masses --     33.1375                33.7784                34.9914
 Frc consts  --      1.1441                 1.1814                 1.4275
 IR Inten    --      2.1199                 0.0000                 0.0001
  Atom  AN      X      Y      Z        X      Y      Z        X      Y      Z
     1  15     0.07  -0.19  -0.11     0.01  -0.19  -0.08     0.18  -0.12  -0.01
     2  15     0.02  -0.13   0.08    -0.06   0.02   0.06     0.08   0.59   0.01
     3  15     0.12   0.43   0.04     0.21   0.44   0.09    -0.17   0.04  -0.12
     4  15     0.15  -0.06   0.03     0.22  -0.11  -0.02    -0.02   0.09  -0.01
     5  50     0.03   0.02   0.05     0.02   0.01   0.04     0.00   0.00  -0.01
     6  53     0.00   0.01  -0.01     0.00   0.01  -0.01     0.00   0.00   0.00
     7  53     0.00   0.00   0.00     0.00   0.00   0.00     0.00   0.00   0.00
     8  15     0.06   0.09   0.00     0.10   0.07   0.05    -0.08   0.06  -0.03
     9  15     0.10   0.01   0.02     0.06  -0.01   0.02     0.02   0.00   0.03
    10  15    -0.21  -0.11  -0.10    -0.20  -0.05  -0.02     0.06  -0.07   0.00
    11  15    -0.13  -0.22   0.15    -0.12  -0.19   0.12    -0.03   0.01   0.02
    12  50    -0.04   0.00  -0.08    -0.05  -0.07  -0.07     0.03  -0.14   0.06
    13  53     0.00   0.00   0.00     0.01   0.01  -0.01     0.01   0.01  -0.01
    14  53    -0.01   0.01   0.01    -0.01   0.02   0.02    -0.01   0.01   0.01
    15  50    -0.02   0.01   0.01    -0.02   0.01   0.00     0.01   0.01   0.00
    16  53     0.00   0.00   0.00     0.00   0.00   0.00     0.00   0.00   0.00
    17  53     0.00   0.00   0.00     0.00   0.00   0.00     0.00   0.00   0.00
    18  50     0.03   0.02   0.05    -0.02  -0.01  -0.04     0.00   0.00   0.01
    19  53     0.00   0.00   0.00     0.00   0.00   0.00     0.00   0.00   0.00
    20  53     0.00   0.01  -0.01     0.00  -0.01   0.01     0.00   0.00   0.00
    21  15    -0.21  -0.11  -0.10     0.20   0.05   0.02    -0.06   0.07   0.00
    22  15     0.10   0.01   0.02    -0.06   0.01  -0.02    -0.02   0.00  -0.03
    23  15     0.06   0.09   0.00    -0.10  -0.07  -0.05     0.08  -0.06   0.03
    24  15    -0.13  -0.22   0.16     0.12   0.19  -0.12     0.03  -0.01  -0.02
    25  15     0.12   0.44   0.04    -0.21  -0.44  -0.09     0.17  -0.04   0.12
    26  15     0.02  -0.13   0.08     0.06  -0.02  -0.06    -0.08  -0.59  -0.01
    27  15     0.07  -0.19  -0.11    -0.01   0.18   0.08    -0.19   0.12   0.01
    28  15     0.15  -0.06   0.03    -0.22   0.11   0.02     0.02  -0.09   0.01
    29  50    -0.02   0.01   0.01     0.02  -0.01   0.00    -0.01  -0.01   0.00
    30  53     0.00   0.00   0.00     0.00   0.00   0.00     0.00   0.00   0.00
    31  53     0.00   0.00   0.00     0.00   0.00   0.00     0.00   0.00   0.00
    32  50    -0.04   0.00  -0.08     0.05   0.07   0.07    -0.03   0.13  -0.06
    33  53     0.00   0.00   0.00    -0.01  -0.01   0.01    -0.01  -0.01   0.01
    34  53    -0.01   0.01   0.01     0.01  -0.02  -0.02     0.01  -0.01  -0.01
                     76                     77                     78
                      A                      A                      A
 Frequencies --    263.4372               292.4814               296.3209
 Red. masses --     34.4284                32.0486                31.8927
 Frc consts  --      1.4077                 1.6153                 1.6499
 IR Inten    --     11.4006                 0.0000                 1.1236
  Atom  AN      X      Y      Z        X      Y      Z        X      Y      Z
     1  15    -0.31   0.06  -0.04     0.12   0.00   0.05    -0.03   0.07   0.03
     2  15     0.16   0.43  -0.08     0.06  -0.05  -0.04     0.03  -0.08  -0.01
     3  15     0.29   0.05   0.11     0.00   0.04   0.35    -0.07   0.00   0.37
     4  15    -0.04  -0.20   0.04     0.01   0.00   0.08     0.04   0.01  -0.02
     5  50     0.00   0.00   0.01     0.03   0.02   0.03     0.03   0.02   0.03
     6  53     0.00   0.00   0.00     0.00   0.00  -0.01     0.00   0.00  -0.01
     7  53     0.00   0.00   0.00    -0.01   0.00   0.00    -0.01   0.00   0.00
     8  15     0.03   0.05  -0.07    -0.34   0.03  -0.03    -0.33  -0.01  -0.03
     9  15     0.00  -0.02  -0.02     0.03   0.06  -0.04     0.03   0.04  -0.05
    10  15    -0.05  -0.01   0.01    -0.03  -0.28  -0.27    -0.04  -0.27  -0.28
    11  15     0.01   0.00   0.01     0.20   0.14  -0.05     0.20   0.18  -0.06
    12  50    -0.03  -0.13   0.00    -0.02  -0.02  -0.04    -0.01  -0.01  -0.04
    13  53     0.02   0.01  -0.01     0.00   0.00   0.00     0.00   0.00   0.00
    14  53    -0.01   0.02   0.02     0.00   0.00   0.01     0.00   0.00   0.00
    15  50     0.00   0.00  -0.01     0.03   0.00   0.02     0.03   0.00   0.02
    16  53     0.00   0.00   0.00     0.00   0.00   0.00     0.00   0.00   0.00
    17  53     0.00   0.00   0.00     0.00   0.00   0.00     0.00   0.00   0.00
    18  50     0.00   0.00   0.01    -0.03  -0.02  -0.03     0.03   0.02   0.03
    19  53     0.00   0.00   0.00     0.01   0.00   0.00    -0.01   0.00   0.00
    20  53     0.00   0.00   0.00     0.00   0.00   0.01     0.00   0.00  -0.01
    21  15    -0.05  -0.01   0.01     0.03   0.28   0.27    -0.04  -0.27  -0.28
    22  15     0.00  -0.02  -0.02    -0.02  -0.06   0.04     0.03   0.05  -0.05
    23  15     0.03   0.05  -0.07     0.34  -0.03   0.03    -0.33  -0.01  -0.03
    24  15     0.01   0.00   0.01    -0.20  -0.14   0.05     0.20   0.18  -0.06
    25  15     0.29   0.05   0.11     0.00  -0.04  -0.35    -0.07   0.00   0.37
    26  15     0.16   0.43  -0.08    -0.06   0.05   0.04     0.03  -0.08  -0.01
    27  15    -0.31   0.06  -0.04    -0.12   0.00  -0.05    -0.03   0.07   0.03
    28  15    -0.04  -0.20   0.04    -0.01   0.00  -0.09     0.04   0.01  -0.02
    29  50     0.00   0.00  -0.01    -0.03   0.00  -0.02     0.03   0.00   0.02
    30  53     0.00   0.00   0.00     0.00   0.00   0.00     0.00   0.00   0.00
    31  53     0.00   0.00   0.00     0.00   0.00   0.00     0.00   0.00   0.00
    32  50    -0.03  -0.13   0.00     0.02   0.02   0.04    -0.01  -0.01  -0.04
    33  53     0.02   0.01  -0.01     0.00   0.00   0.00     0.00   0.00   0.00
    34  53    -0.01   0.02   0.02     0.00   0.00  -0.01     0.00   0.00   0.00
                     79                     80                     81
                      A                      A                      A
 Frequencies --    308.6818               309.5936               313.3358
 Red. masses --     32.9399                33.5171                32.5132
 Frc consts  --      1.8492                 1.8928                 1.8807
 IR Inten    --     11.8383                 0.0000                 2.3519
  Atom  AN      X      Y      Z        X      Y      Z        X      Y      Z
     1  15     0.03  -0.16   0.08    -0.05  -0.05  -0.09    -0.03   0.20   0.01
     2  15    -0.16   0.22   0.05    -0.04  -0.02   0.02     0.20  -0.25  -0.10
     3  15    -0.10   0.00  -0.11    -0.09  -0.01   0.07     0.12   0.01   0.08
     4  15     0.18   0.00  -0.11     0.08   0.04  -0.03    -0.22  -0.05   0.14
     5  50     0.05  -0.04  -0.01    -0.05   0.06   0.02     0.03  -0.05  -0.01
     6  53     0.00   0.01  -0.01     0.00  -0.01   0.01     0.00   0.01  -0.01
     7  53    -0.01   0.00   0.01     0.01   0.00  -0.01    -0.01   0.00   0.00
     8  15    -0.08   0.05  -0.07    -0.02  -0.06   0.06     0.11   0.00   0.04
     9  15    -0.21   0.44  -0.03     0.28  -0.56   0.05    -0.21   0.37  -0.05
    10  15    -0.12  -0.05   0.06     0.03  -0.02  -0.01     0.10   0.08  -0.10
    11  15     0.15  -0.12  -0.01    -0.07   0.20  -0.02    -0.06  -0.13   0.04
    12  50     0.02  -0.02   0.03     0.00   0.01   0.00    -0.02   0.03  -0.02
    13  53     0.00   0.00   0.00     0.00   0.00   0.00     0.00   0.00   0.00
    14  53     0.00   0.00   0.00     0.00   0.00   0.00     0.00   0.00   0.00
    15  50     0.03  -0.06   0.03    -0.02   0.08  -0.03     0.00  -0.05   0.02
    16  53     0.00   0.00  -0.01    -0.01  -0.01   0.01     0.00   0.00  -0.01
    17  53     0.00   0.01   0.01     0.00  -0.01  -0.01     0.00   0.01   0.01
    18  50     0.05  -0.04  -0.01     0.05  -0.06  -0.02     0.03  -0.05  -0.01
    19  53    -0.01   0.00   0.01    -0.01   0.00   0.01    -0.01   0.00   0.00
    20  53     0.00   0.01  -0.01     0.00   0.01  -0.01     0.00   0.01  -0.01
    21  15    -0.12  -0.05   0.06    -0.03   0.02   0.01     0.10   0.08  -0.10
    22  15    -0.21   0.44  -0.03    -0.28   0.56  -0.05    -0.21   0.37  -0.05
    23  15    -0.08   0.05  -0.07     0.02   0.06  -0.06     0.11   0.00   0.04
    24  15     0.15  -0.12  -0.01     0.07  -0.20   0.02    -0.06  -0.13   0.04
    25  15    -0.10   0.00  -0.11     0.09   0.01  -0.07     0.12   0.01   0.08
    26  15    -0.16   0.22   0.05     0.04   0.02  -0.02     0.20  -0.25  -0.10
    27  15     0.03  -0.16   0.08     0.05   0.05   0.09    -0.03   0.20   0.01
    28  15     0.18   0.00  -0.11    -0.08  -0.04   0.03    -0.22  -0.05   0.14
    29  50     0.03  -0.06   0.03     0.02  -0.08   0.03     0.00  -0.05   0.02
    30  53     0.00   0.00  -0.01     0.01   0.01  -0.01     0.00   0.00  -0.01
    31  53     0.00   0.01   0.01     0.00   0.01   0.01     0.00   0.01   0.01
    32  50     0.02  -0.02   0.03     0.00  -0.01   0.00    -0.02   0.03  -0.02
    33  53     0.00   0.00   0.00     0.00   0.00   0.00     0.00   0.00   0.00
    34  53     0.00   0.00   0.00     0.00   0.00   0.00     0.00   0.00   0.00
                     82                     83                     84
                      A                      A                      A
 Frequencies --    315.5405               325.3873               331.7723
 Red. masses --     31.7840                31.3831                31.3025
 Frc consts  --      1.8645                 1.9577                 2.0301
 IR Inten    --      0.0000                 0.0000                 9.0439
  Atom  AN      X      Y      Z        X      Y      Z        X      Y      Z
     1  15     0.14   0.19   0.08    -0.05   0.06   0.13    -0.05  -0.18  -0.16
     2  15     0.04   0.10  -0.15    -0.04  -0.02  -0.14    -0.05   0.14   0.12
     3  15     0.41  -0.02   0.06     0.03   0.08  -0.32    -0.14  -0.07   0.28
     4  15    -0.38  -0.06   0.11     0.06  -0.12   0.13     0.10   0.14  -0.09
     5  50    -0.02   0.01   0.01    -0.01   0.02   0.00     0.01  -0.02   0.00
     6  53     0.00   0.00   0.00     0.00   0.00   0.00     0.00   0.00   0.00
     7  53     0.00   0.00   0.00     0.00   0.00   0.00     0.00   0.00   0.00
     8  15     0.10   0.02  -0.14    -0.25   0.11  -0.12     0.26  -0.09   0.10
     9  15     0.08  -0.12   0.00     0.06  -0.11  -0.01    -0.04   0.07   0.02
    10  15     0.01   0.01  -0.01    -0.21  -0.12   0.28     0.19   0.11  -0.25
    11  15    -0.10   0.01   0.04     0.24  -0.06  -0.03    -0.22   0.07   0.02
    12  50    -0.04  -0.04  -0.02     0.02   0.01   0.02     0.00  -0.03   0.00
    13  53     0.01   0.00   0.00     0.00   0.00   0.00     0.00   0.00   0.00
    14  53     0.00   0.01   0.01     0.00   0.00   0.00     0.00   0.00   0.00
    15  50    -0.01   0.01   0.00     0.02   0.02   0.00    -0.02  -0.02  -0.01
    16  53     0.00   0.00   0.00     0.00   0.00   0.00     0.00   0.00   0.00
    17  53     0.00   0.00   0.00     0.00   0.00   0.00     0.00   0.00   0.00
    18  50     0.02  -0.01  -0.01     0.01  -0.02   0.00     0.01  -0.02   0.00
    19  53     0.00   0.00   0.00     0.00   0.00   0.00     0.00   0.00   0.00
    20  53     0.00   0.00   0.00     0.00   0.00   0.00     0.00   0.00   0.00
    21  15    -0.01  -0.01   0.01     0.21   0.12  -0.28     0.19   0.11  -0.25
    22  15    -0.08   0.12   0.00    -0.06   0.11   0.01    -0.04   0.07   0.02
    23  15    -0.10  -0.02   0.14     0.25  -0.11   0.12     0.26  -0.09   0.10
    24  15     0.10  -0.01  -0.04    -0.24   0.06   0.03    -0.22   0.07   0.02
    25  15    -0.41   0.02  -0.06    -0.03  -0.08   0.32    -0.14  -0.07   0.28
    26  15    -0.04  -0.10   0.15     0.04   0.02   0.14    -0.05   0.14   0.12
    27  15    -0.14  -0.19  -0.08     0.05  -0.06  -0.13    -0.05  -0.18  -0.16
    28  15     0.38   0.06  -0.11    -0.06   0.12  -0.13     0.10   0.14  -0.09
    29  50     0.01  -0.01   0.00    -0.02  -0.02   0.00    -0.02  -0.02  -0.01
    30  53     0.00   0.00   0.00     0.00   0.00   0.00     0.00   0.00   0.00
    31  53     0.00   0.00   0.00     0.00   0.00   0.00     0.00   0.00   0.00
    32  50     0.04   0.04   0.02    -0.02  -0.01  -0.02     0.00  -0.03   0.00
    33  53    -0.01   0.00   0.00     0.00   0.00   0.00     0.00   0.00   0.00
    34  53     0.00  -0.01  -0.01     0.00   0.00   0.00     0.00   0.00   0.00
                     85                     86                     87
                      A                      A                      A
 Frequencies --    337.7901               341.6245               345.1824
 Red. masses --     31.2907                31.1712                31.1847
 Frc consts  --      2.1036                 2.1434                 2.1892
 IR Inten    --      0.5727                 0.0000                 0.0000
  Atom  AN      X      Y      Z        X      Y      Z        X      Y      Z
     1  15     0.17  -0.08   0.07     0.22  -0.28  -0.02    -0.19  -0.01  -0.07
     2  15    -0.20   0.00   0.12     0.36  -0.20   0.09    -0.25   0.11   0.13
     3  15     0.43  -0.10   0.06     0.13  -0.02  -0.15     0.22  -0.06  -0.04
     4  15    -0.28   0.25  -0.18    -0.06   0.34   0.03    -0.08   0.15  -0.22
     5  50     0.01   0.00   0.01     0.00   0.00   0.00     0.02   0.00   0.01
     6  53     0.00   0.00   0.00     0.00   0.00   0.00     0.00   0.00   0.00
     7  53     0.00   0.00   0.00     0.00   0.00   0.00     0.00   0.00   0.00
     8  15     0.05  -0.03  -0.04     0.00   0.01   0.03     0.01  -0.08   0.11
     9  15    -0.01   0.04   0.00     0.03   0.01   0.07    -0.06   0.09  -0.03
    10  15    -0.10  -0.11   0.04    -0.08  -0.08   0.10    -0.17  -0.27   0.13
    11  15    -0.03   0.10  -0.01    -0.02   0.02  -0.06     0.00   0.28  -0.05
    12  50    -0.02  -0.02  -0.03     0.00   0.03  -0.02     0.00  -0.01  -0.01
    13  53     0.00   0.00   0.00     0.00   0.00   0.00     0.00   0.00   0.00
    14  53     0.00   0.00   0.00     0.00   0.00   0.00     0.00   0.00   0.00
    15  50     0.00  -0.01   0.00     0.00   0.00   0.00     0.01  -0.02   0.00
    16  53     0.00   0.00   0.00     0.00   0.00   0.00     0.00   0.00   0.00
    17  53     0.00   0.00   0.00     0.00   0.00   0.00     0.00   0.00   0.00
    18  50     0.01   0.00   0.01     0.00   0.00   0.00    -0.02   0.00  -0.01
    19  53     0.00   0.00   0.00     0.00   0.00   0.00     0.00   0.00   0.00
    20  53     0.00   0.00   0.00     0.00   0.00   0.00     0.00   0.00   0.00
    21  15    -0.10  -0.11   0.04     0.08   0.08  -0.10     0.17   0.27  -0.13
    22  15    -0.01   0.04   0.00    -0.03  -0.01  -0.07     0.06  -0.09   0.03
    23  15     0.05  -0.03  -0.04     0.00  -0.01  -0.03    -0.01   0.08  -0.11
    24  15    -0.03   0.10  -0.01     0.02  -0.02   0.06     0.00  -0.28   0.05
    25  15     0.43  -0.10   0.07    -0.13   0.02   0.15    -0.22   0.06   0.04
    26  15    -0.20   0.00   0.12    -0.36   0.20  -0.09     0.25  -0.11  -0.13
    27  15     0.17  -0.08   0.07    -0.22   0.28   0.02     0.19   0.01   0.07
    28  15    -0.28   0.25  -0.18     0.06  -0.34  -0.03     0.09  -0.15   0.22
    29  50     0.00  -0.01   0.00     0.00   0.00   0.00    -0.01   0.02   0.00
    30  53     0.00   0.00   0.00     0.00   0.00   0.00     0.00   0.00   0.00
    31  53     0.00   0.00   0.00     0.00   0.00   0.00     0.00   0.00   0.00
    32  50    -0.02  -0.02  -0.03     0.00  -0.03   0.02     0.00   0.01   0.01
    33  53     0.00   0.00   0.00     0.00   0.00   0.00     0.00   0.00   0.00
    34  53     0.00   0.00   0.00     0.00   0.00   0.00     0.00   0.00   0.00
                     88                     89                     90
                      A                      A                      A
 Frequencies --    347.4438               352.2756               353.8383
 Red. masses --     31.1992                31.0089                31.1146
 Frc consts  --      2.2190                 2.2673                 2.2952
 IR Inten    --      2.5423                 8.8173                 0.0000
  Atom  AN      X      Y      Z        X      Y      Z        X      Y      Z
     1  15    -0.07  -0.14  -0.13    -0.09  -0.03  -0.37    -0.03  -0.06   0.26
     2  15     0.06  -0.01  -0.24     0.13  -0.01   0.14     0.03  -0.06  -0.10
     3  15     0.00   0.02  -0.13     0.09  -0.07  -0.04    -0.14   0.07  -0.03
     4  15     0.05   0.22   0.30    -0.03   0.16  -0.07     0.13  -0.06   0.13
     5  50     0.02   0.00   0.00    -0.01   0.00  -0.01     0.02  -0.01   0.01
     6  53     0.00   0.00   0.00     0.00   0.00   0.00     0.00   0.00   0.00
     7  53     0.00   0.00   0.00     0.00   0.00   0.00     0.00   0.00   0.00
     8  15     0.07  -0.06   0.13    -0.21   0.00   0.38     0.26  -0.04  -0.30
     9  15    -0.03   0.09   0.06    -0.03  -0.01   0.01    -0.01   0.07   0.02
    10  15    -0.09  -0.29   0.12    -0.05   0.10   0.05    -0.01  -0.22   0.01
    11  15    -0.10   0.28  -0.10     0.20  -0.17  -0.05    -0.23   0.29  -0.02
    12  50     0.01  -0.02   0.00     0.00   0.00   0.00     0.01   0.00   0.00
    13  53     0.00   0.00   0.00     0.00   0.00   0.00     0.00   0.00   0.00
    14  53     0.00   0.00   0.00     0.00   0.00   0.00     0.00   0.00   0.00
    15  50     0.00  -0.02  -0.01     0.00   0.00  -0.01     0.00  -0.01   0.00
    16  53     0.00   0.00   0.00     0.00   0.00   0.00     0.00   0.00   0.00
    17  53     0.00   0.00   0.00     0.00   0.00   0.00     0.00   0.00   0.00
    18  50     0.02   0.00   0.00    -0.01   0.00  -0.01    -0.02   0.01  -0.01
    19  53     0.00   0.00   0.00     0.00   0.00   0.00     0.00   0.00   0.00
    20  53     0.00   0.00   0.00     0.00   0.00   0.00     0.00   0.00   0.00
    21  15    -0.09  -0.29   0.12    -0.05   0.10   0.05     0.01   0.22  -0.01
    22  15    -0.03   0.09   0.06    -0.03  -0.01   0.01     0.01  -0.07  -0.02
    23  15     0.07  -0.06   0.13    -0.21   0.00   0.38    -0.26   0.04   0.30
    24  15    -0.10   0.28  -0.10     0.20  -0.17  -0.05     0.23  -0.29   0.02
    25  15     0.00   0.02  -0.13     0.09  -0.07  -0.04     0.14  -0.07   0.03
    26  15     0.06  -0.01  -0.24     0.13  -0.01   0.14    -0.03   0.06   0.10
    27  15    -0.07  -0.14  -0.13    -0.09  -0.03  -0.36     0.03   0.06  -0.26
    28  15     0.05   0.22   0.30    -0.03   0.16  -0.07    -0.13   0.06  -0.13
    29  50     0.00  -0.02  -0.01     0.00   0.00  -0.01     0.00   0.01   0.00
    30  53     0.00   0.00   0.00     0.00   0.00   0.00     0.00   0.00   0.00
    31  53     0.00   0.00   0.00     0.00   0.00   0.00     0.00   0.00   0.00
    32  50     0.01  -0.02   0.00     0.00   0.00   0.00    -0.01   0.00   0.00
    33  53     0.00   0.00   0.00     0.00   0.00   0.00     0.00   0.00   0.00
    34  53     0.00   0.00   0.00     0.00   0.00   0.00     0.00   0.00   0.00
                     91                     92                     93
                      A                      A                      A
 Frequencies --    361.1409               363.0365               369.7366
 Red. masses --     31.2927                31.1123                31.0792
 Frc consts  --      2.4046                 2.4159                 2.5033
 IR Inten    --      2.9966                 0.0000                10.7798
  Atom  AN      X      Y      Z        X      Y      Z        X      Y      Z
     1  15    -0.27   0.01   0.07    -0.04   0.01  -0.33    -0.04  -0.13   0.03
     2  15     0.32  -0.13   0.34    -0.05   0.00  -0.37     0.02   0.00  -0.07
     3  15    -0.05   0.02  -0.12    -0.02   0.02  -0.03     0.00  -0.01  -0.02
     4  15     0.03  -0.01  -0.26     0.01   0.04   0.34     0.01   0.16   0.08
     5  50     0.01   0.00   0.00     0.01  -0.01   0.00    -0.01   0.01   0.00
     6  53     0.00   0.00   0.00     0.00   0.00   0.00     0.00   0.00   0.00
     7  53     0.00   0.00   0.00     0.00   0.00   0.00     0.00   0.00   0.00
     8  15     0.10  -0.06  -0.09     0.06  -0.04   0.24     0.00   0.01  -0.04
     9  15    -0.05   0.03  -0.04     0.00   0.09   0.14    -0.15  -0.13  -0.41
    10  15    -0.07  -0.14   0.10    -0.01  -0.08   0.02     0.03   0.06  -0.01
    11  15    -0.05   0.19   0.02    -0.07   0.04  -0.17     0.14   0.06   0.43
    12  50     0.00   0.04   0.00     0.01  -0.02   0.00     0.00  -0.01   0.00
    13  53     0.00   0.00   0.00     0.00   0.00   0.00     0.00   0.00   0.00
    14  53     0.00   0.00   0.00     0.00   0.00   0.00     0.00   0.00   0.00
    15  50     0.00  -0.01   0.00    -0.01  -0.01  -0.01     0.01  -0.01   0.00
    16  53     0.00   0.00   0.00     0.00   0.00   0.00     0.00   0.00   0.00
    17  53     0.00   0.00   0.00     0.00   0.00   0.00     0.00   0.00   0.00
    18  50     0.01   0.00   0.00    -0.01   0.01   0.00    -0.01   0.01   0.00
    19  53     0.00   0.00   0.00     0.00   0.00   0.00     0.00   0.00   0.00
    20  53     0.00   0.00   0.00     0.00   0.00   0.00     0.00   0.00   0.00
    21  15    -0.07  -0.14   0.10     0.00   0.08  -0.02     0.03   0.06  -0.01
    22  15    -0.05   0.03  -0.04     0.00  -0.09  -0.14    -0.16  -0.13  -0.43
    23  15     0.11  -0.06  -0.09    -0.06   0.04  -0.24     0.00   0.01  -0.04
    24  15    -0.05   0.19   0.02     0.07  -0.04   0.17     0.15   0.07   0.44
    25  15    -0.05   0.02  -0.12     0.02  -0.02   0.03     0.00  -0.01  -0.02
    26  15     0.32  -0.13   0.34     0.05   0.00   0.37     0.02   0.00  -0.07
    27  15    -0.27   0.01   0.07     0.04  -0.01   0.33    -0.05  -0.13   0.03
    28  15     0.03  -0.01  -0.26    -0.01  -0.04  -0.34     0.01   0.17   0.09
    29  50     0.00  -0.01   0.00     0.01   0.01   0.01     0.01  -0.01   0.00
    30  53     0.00   0.00   0.00     0.00   0.00   0.00     0.00   0.00   0.00
    31  53     0.00   0.00   0.00     0.00   0.00   0.00     0.00   0.00   0.00
    32  50     0.00   0.04   0.00    -0.01   0.02   0.00     0.00  -0.01   0.00
    33  53     0.00   0.00   0.00     0.00   0.00   0.00     0.00   0.00   0.00
    34  53     0.00   0.00   0.00     0.00   0.00   0.00     0.00   0.00   0.00
                     94                     95                     96
                      A                      A                      A
 Frequencies --    370.0053               379.2228               379.8481
 Red. masses --     31.0831                31.0966                31.1365
 Frc consts  --      2.5072                 2.6348                 2.6469
 IR Inten    --      0.0030                 6.9510                 0.0000
  Atom  AN      X      Y      Z        X      Y      Z        X      Y      Z
     1  15    -0.08  -0.16  -0.04    -0.21  -0.24   0.23    -0.25  -0.22   0.19
     2  15    -0.05  -0.01  -0.16     0.17  -0.06  -0.07    -0.22   0.04  -0.10
     3  15     0.02  -0.02   0.00     0.01  -0.06   0.02     0.08  -0.09   0.11
     4  15     0.01   0.19   0.17     0.01   0.34   0.08     0.01   0.31   0.06
     5  50    -0.01   0.01   0.00    -0.01   0.00   0.00     0.00   0.00   0.00
     6  53     0.00   0.00   0.00     0.00   0.00   0.00     0.00   0.00   0.00
     7  53     0.00   0.00   0.00     0.00   0.00   0.00     0.00   0.00   0.00
     8  15     0.05   0.01   0.00    -0.11   0.07  -0.22    -0.07   0.07  -0.19
     9  15    -0.16  -0.10  -0.40     0.10   0.00   0.14     0.09   0.02   0.16
    10  15     0.03   0.05  -0.01     0.04   0.13  -0.06     0.04   0.13  -0.08
    11  15     0.12   0.08   0.41     0.01  -0.22  -0.11    -0.01  -0.20  -0.14
    12  50     0.00  -0.01   0.00     0.00  -0.01  -0.01     0.00  -0.02  -0.01
    13  53     0.00   0.00   0.00     0.00   0.00   0.00     0.00   0.00   0.00
    14  53     0.00   0.00   0.00     0.00   0.00   0.00     0.00   0.00   0.00
    15  50     0.00  -0.01   0.00     0.01   0.02   0.00     0.01   0.02   0.00
    16  53     0.00   0.00   0.00     0.00   0.00   0.00     0.00   0.00   0.00
    17  53     0.00   0.00   0.00     0.00   0.00   0.00     0.00   0.00   0.00
    18  50     0.01  -0.01   0.00    -0.01   0.00   0.00     0.00   0.00   0.00
    19  53     0.00   0.00   0.00     0.00   0.00   0.00     0.00   0.00   0.00
    20  53     0.00   0.00   0.00     0.00   0.00   0.00     0.00   0.00   0.00
    21  15    -0.03  -0.05   0.01     0.04   0.14  -0.06    -0.04  -0.13   0.08
    22  15     0.16   0.09   0.38     0.10   0.00   0.14    -0.09  -0.02  -0.16
    23  15    -0.04  -0.01   0.00    -0.11   0.07  -0.22     0.07  -0.07   0.19
    24  15    -0.11  -0.08  -0.39     0.01  -0.22  -0.11     0.01   0.20   0.14
    25  15    -0.02   0.02   0.00     0.01  -0.06   0.02    -0.08   0.09  -0.11
    26  15     0.05   0.01   0.16     0.17  -0.06  -0.07     0.22  -0.04   0.10
    27  15     0.08   0.15   0.04    -0.21  -0.24   0.24     0.25   0.22  -0.19
    28  15    -0.01  -0.19  -0.16     0.01   0.34   0.08    -0.01  -0.31  -0.06
    29  50     0.00   0.01   0.00     0.01   0.02   0.00    -0.01  -0.02   0.00
    30  53     0.00   0.00   0.00     0.00   0.00   0.00     0.00   0.00   0.00
    31  53     0.00   0.00   0.00     0.00   0.00   0.00     0.00   0.00   0.00
    32  50     0.00   0.01   0.00     0.00  -0.01  -0.01     0.00   0.02   0.01
    33  53     0.00   0.00   0.00     0.00   0.00   0.00     0.00   0.00   0.00
    34  53     0.00   0.00   0.00     0.00   0.00   0.00     0.00   0.00   0.00

 -------------------
 - Thermochemistry -
 -------------------
 Temperature   873.000 Kelvin.  Pressure  50.00000 Atm.
 Atom     1 has atomic number 15 and mass  30.97376
 Atom     2 has atomic number 15 and mass  30.97376
 Atom     3 has atomic number 15 and mass  30.97376
 Atom     4 has atomic number 15 and mass  30.97376
 Atom     5 has atomic number 50 and mass 117.90180
 Atom     6 has atomic number 53 and mass 126.90040
 Atom     7 has atomic number 53 and mass 126.90040
 Atom     8 has atomic number 15 and mass  30.97376
 Atom     9 has atomic number 15 and mass  30.97376
 Atom    10 has atomic number 15 and mass  30.97376
 Atom    11 has atomic number 15 and mass  30.97376
 Atom    12 has atomic number 50 and mass 117.90180
 Atom    13 has atomic number 53 and mass 126.90040
 Atom    14 has atomic number 53 and mass 126.90040
 Atom    15 has atomic number 50 and mass 117.90180
 Atom    16 has atomic number 53 and mass 126.90040
 Atom    17 has atomic number 53 and mass 126.90040
 Atom    18 has atomic number 50 and mass 117.90180
 Atom    19 has atomic number 53 and mass 126.90040
 Atom    20 has atomic number 53 and mass 126.90040
 Atom    21 has atomic number 15 and mass  30.97376
 Atom    22 has atomic number 15 and mass  30.97376
 Atom    23 has atomic number 15 and mass  30.97376
 Atom    24 has atomic number 15 and mass  30.97376
 Atom    25 has atomic number 15 and mass  30.97376
 Atom    26 has atomic number 15 and mass  30.97376
 Atom    27 has atomic number 15 and mass  30.97376
 Atom    28 has atomic number 15 and mass  30.97376
 Atom    29 has atomic number 50 and mass 117.90180
 Atom    30 has atomic number 53 and mass 126.90040
 Atom    31 has atomic number 53 and mass 126.90040
 Atom    32 has atomic number 50 and mass 117.90180
 Atom    33 has atomic number 53 and mass 126.90040
 Atom    34 has atomic number 53 and mass 126.90040
 Molecular mass:  2725.79581 amu.
 Principal axes and moments of inertia in atomic units:
                           1         2         3
     Eigenvalues --  ******************************
           X            1.00000  -0.00312   0.00005
           Y            0.00312   1.00000  -0.00039
           Z           -0.00005   0.00039   1.00000
 This molecule is an asymmetric top.
 Rotational symmetry number  1.
 Warning -- assumption of classical behavior for rotation
           may cause significant error
 Rotational temperatures (Kelvin)      0.00054     0.00034     0.00024
 Rotational constants (GHZ):           0.01130     0.00700     0.00492
 Zero-point vibrational energy      88063.3 (Joules/Mol)
                                   21.04762 (Kcal/Mol)
 Warning -- explicit consideration of  96 degrees of freedom as
           vibrations may cause significant error
 Vibrational temperatures:      4.31     9.08    11.97    12.73    14.59
          (Kelvin)             16.76    18.70    20.64    21.54    22.58
                               23.97    25.58    27.04    32.14    32.88
                               36.40    38.35    39.88    40.79    42.68
                               45.75    48.02    48.85    54.20    57.17
                               66.34    67.45    70.62    71.87    76.45
                               84.62    90.29    90.47    98.65    99.92
                              104.04   125.21   128.10   130.84   136.22
                              140.61   146.98   148.70   150.53   159.36
                              170.05   173.54   191.18   193.58   203.89
                              204.53   221.42   223.40   238.91   245.22
                              253.83   260.19   262.40   269.12   269.13
                              276.12   277.10   281.48   283.59   289.42
                              290.86   314.25   314.80   321.45   326.12
                              330.47   331.36   348.29   350.55   378.60
                              379.03   420.82   426.34   444.12   445.44
                              450.82   453.99   468.16   477.35   486.00
                              491.52   496.64   499.89   506.85   509.09
                              519.60   522.33   531.97   532.35   545.62
                              546.52
 
 Zero-point correction=                           0.033542 (Hartree/Particle)
 Thermal correction to Energy=                    0.275959
 Thermal correction to Enthalpy=                  0.278724
 Thermal correction to Gibbs Free Energy=        -0.615128
 Sum of electronic and zero-point Energies=          -5616.802116
 Sum of electronic and thermal Energies=             -5616.559699
 Sum of electronic and thermal Enthalpies=           -5616.556934
 Sum of electronic and thermal Free Energies=        -5617.450786
 
                     E (Thermal)             CV                S
                      KCal/Mol        Cal/Mol-Kelvin    Cal/Mol-Kelvin
 Total                  173.167            195.121            642.498
 Electronic               0.000              0.000              0.000
 Translational            2.602              2.981             47.134
 Rotational               2.602              2.981             48.021
 Vibrational            167.963            189.160            547.343
 Vibration     1          1.735              1.987             12.540
 Vibration     2          1.735              1.987             11.060
 Vibration     3          1.735              1.987             10.511
 Vibration     4          1.735              1.987             10.389
 Vibration     5          1.735              1.987             10.118
 Vibration     6          1.735              1.987              9.842
 Vibration     7          1.735              1.987              9.625
 Vibration     8          1.735              1.987              9.429
 Vibration     9          1.735              1.987              9.344
 Vibration    10          1.735              1.987              9.251
 Vibration    11          1.735              1.987              9.131
 Vibration    12          1.735              1.987              9.003
 Vibration    13          1.735              1.987              8.892
 Vibration    14          1.735              1.987              8.549
 Vibration    15          1.735              1.987              8.504
 Vibration    16          1.735              1.987              8.302
 Vibration    17          1.735              1.987              8.198
 Vibration    18          1.735              1.987              8.120
 Vibration    19          1.735              1.987              8.075
 Vibration    20          1.735              1.987              7.985
 Vibration    21          1.735              1.987              7.847
 Vibration    22          1.735              1.987              7.751
 Vibration    23          1.735              1.987              7.717
 Vibration    24          1.735              1.987              7.510
 Vibration    25          1.735              1.986              7.404
 Vibration    26          1.736              1.986              7.109
 Vibration    27          1.736              1.986              7.076
 Vibration    28          1.736              1.986              6.985
 Vibration    29          1.736              1.986              6.950
 Vibration    30          1.736              1.986              6.827
 Vibration    31          1.736              1.986              6.626
 Vibration    32          1.736              1.985              6.497
 Vibration    33          1.736              1.985              6.493
 Vibration    34          1.737              1.985              6.321
 Vibration    35          1.737              1.985              6.296
 Vibration    36          1.737              1.985              6.216
 Vibration    37          1.738              1.984              5.848
 Vibration    38          1.738              1.984              5.803
 Vibration    39          1.738              1.983              5.761
 Vibration    40          1.738              1.983              5.681
 Vibration    41          1.739              1.983              5.618
 Vibration    42          1.739              1.983              5.530
 Vibration    43          1.739              1.982              5.507
 Vibration    44          1.739              1.982              5.483
 Vibration    45          1.740              1.982              5.370
 Vibration    46          1.740              1.981              5.241
 Vibration    47          1.741              1.981              5.201
 Vibration    48          1.742              1.979              5.009
 Vibration    49          1.742              1.979              4.985
 Vibration    50          1.743              1.978              4.882
 Vibration    51          1.743              1.978              4.876
 Vibration    52          1.744              1.977              4.719
 Vibration    53          1.744              1.976              4.701
 Vibration    54          1.746              1.975              4.569
 Vibration    55          1.746              1.974              4.517
 Vibration    56          1.747              1.973              4.449
 Vibration    57          1.748              1.973              4.400
 Vibration    58          1.748              1.972              4.383
 Vibration    59          1.749              1.972              4.334
 Vibration    60          1.749              1.972              4.333
 Vibration    61          1.749              1.971              4.283
 Vibration    62          1.749              1.971              4.276
 Vibration    63          1.750              1.970              4.245
 Vibration    64          1.750              1.970              4.230
 Vibration    65          1.751              1.969              4.190
 Vibration    66          1.751              1.969              4.181
 Vibration    67          1.754              1.966              4.028
 Vibration    68          1.754              1.966              4.025
 Vibration    69          1.754              1.965              3.984
 Vibration    70          1.755              1.964              3.955
 Vibration    71          1.755              1.964              3.929
 Vibration    72          1.756              1.964              3.924
 Vibration    73          1.758              1.961              3.826
 Vibration    74          1.758              1.961              3.814
 Vibration    75          1.762              1.956              3.663
 Vibration    76          1.762              1.956              3.661
 Vibration    77          1.768              1.949              3.456
 Vibration    78          1.769              1.948              3.431
 Vibration    79          1.772              1.945              3.352
 Vibration    80          1.772              1.945              3.346
 Vibration    81          1.773              1.944              3.322
 Vibration    82          1.774              1.943              3.309
 Vibration    83          1.776              1.940              3.249
 Vibration    84          1.778              1.938              3.211
 Vibration    85          1.779              1.937              3.177
 Vibration    86          1.780              1.936              3.155
 Vibration    87          1.781              1.934              3.135
 Vibration    88          1.782              1.934              3.122
 Vibration    89          1.783              1.932              3.095
 Vibration    90          1.784              1.932              3.087
 Vibration    91          1.786              1.930              3.047
 Vibration    92          1.786              1.929              3.037
 Vibration    93          1.788              1.927              3.002
 Vibration    94          1.788              1.927              3.001
 Vibration    95          1.791              1.924              2.953
 Vibration    96          1.791              1.924              2.950
                       Q            Log10(Q)             Ln(Q)
 Total Bot       0.426776D+97         96.630200        222.499257
 Total V=0       0.792909+102        101.899223        234.631632
 Vib (Bot)       0.372970D+78         77.571674        178.615380
 Vib (Bot)    1  0.202397D+03          2.306204          5.310232
 Vib (Bot)    2  0.961357D+02          1.982884          4.565760
 Vib (Bot)    3  0.729273D+02          1.862890          4.289463
 Vib (Bot)    4  0.685624D+02          1.836086          4.227745
 Vib (Bot)    5  0.598334D+02          1.776944          4.091564
 Vib (Bot)    6  0.520728D+02          1.716611          3.952642
 Vib (Bot)    7  0.466837D+02          1.669166          3.843396
 Vib (Bot)    8  0.423000D+02          1.626341          3.744788
 Vib (Bot)    9  0.405326D+02          1.607804          3.702106
 Vib (Bot)   10  0.386681D+02          1.587353          3.655016
 Vib (Bot)   11  0.364180D+02          1.561316          3.595062
 Vib (Bot)   12  0.341325D+02          1.533168          3.530249
 Vib (Bot)   13  0.322899D+02          1.509067          3.474754
 Vib (Bot)   14  0.271575D+02          1.433890          3.301655
 Vib (Bot)   15  0.265493D+02          1.424054          3.279005
 Vib (Bot)   16  0.239844D+02          1.379928          3.177402
 Vib (Bot)   17  0.227602D+02          1.357176          3.125013
 Vib (Bot)   18  0.218913D+02          1.340272          3.086090
 Vib (Bot)   19  0.213990D+02          1.330394          3.063344
 Vib (Bot)   20  0.204543D+02          1.310784          3.018193
 Vib (Bot)   21  0.190818D+02          1.280620          2.948737
 Vib (Bot)   22  0.181790D+02          1.259571          2.900269
 Vib (Bot)   23  0.178701D+02          1.252128          2.883131
 Vib (Bot)   24  0.161041D+02          1.206936          2.779074
 Vib (Bot)   25  0.152668D+02          1.183748          2.725680
 Vib (Bot)   26  0.131556D+02          1.119110          2.576847
 Vib (Bot)   27  0.129388D+02          1.111895          2.560233
 Vib (Bot)   28  0.123589D+02          1.091981          2.514380
 Vib (Bot)   29  0.121430D+02          1.084324          2.496749
 Vib (Bot)   30  0.114159D+02          1.057508          2.435003
 Vib (Bot)   31  0.103129D+02          1.013379          2.333392
 Vib (Bot)   32  0.966460D+01          0.985184          2.268470
 Vib (Bot)   33  0.964576D+01          0.984336          2.266518
 Vib (Bot)   34  0.884487D+01          0.946692          2.179838
 Vib (Bot)   35  0.873220D+01          0.941124          2.167017
 Vib (Bot)   36  0.838633D+01          0.923572          2.126603
 Vib (Bot)   37  0.696654D+01          0.843017          1.941119
 Vib (Bot)   38  0.680882D+01          0.833072          1.918219
 Vib (Bot)   39  0.666612D+01          0.823873          1.897038
 Vib (Bot)   40  0.640213D+01          0.806325          1.856631
 Vib (Bot)   41  0.620176D+01          0.792515          1.824833
 Vib (Bot)   42  0.593247D+01          0.773235          1.780440
 Vib (Bot)   43  0.586368D+01          0.768170          1.768777
 Vib (Bot)   44  0.579251D+01          0.762867          1.756566
 Vib (Bot)   45  0.547044D+01          0.738022          1.699359
 Vib (Bot)   46  0.512583D+01          0.709764          1.634292
 Vib (Bot)   47  0.502216D+01          0.700891          1.613860
 Vib (Bot)   48  0.455737D+01          0.658715          1.516746
 Vib (Bot)   49  0.450059D+01          0.653270          1.504209
 Vib (Bot)   50  0.427199D+01          0.630630          1.452079
 Vib (Bot)   51  0.425866D+01          0.629273          1.448954
 Vib (Bot)   52  0.393220D+01          0.594635          1.369199
 Vib (Bot)   53  0.389706D+01          0.590737          1.360223
 Vib (Bot)   54  0.364276D+01          0.561430          1.292740
 Vib (Bot)   55  0.354846D+01          0.550040          1.266514
 Vib (Bot)   56  0.342719D+01          0.534938          1.231741
 Vib (Bot)   57  0.334283D+01          0.524114          1.206818
 Vib (Bot)   58  0.331451D+01          0.520420          1.198311
 Vib (Bot)   59  0.323112D+01          0.509354          1.172830
 Vib (Bot)   60  0.323092D+01          0.509326          1.172766
 Vib (Bot)   61  0.314858D+01          0.498115          1.146952
 Vib (Bot)   62  0.313734D+01          0.496562          1.143376
 Vib (Bot)   63  0.308811D+01          0.489693          1.127560
 Vib (Bot)   64  0.306484D+01          0.486408          1.119995
 Vib (Bot)   65  0.300263D+01          0.477501          1.099487
 Vib (Bot)   66  0.298764D+01          0.475328          1.094484
 Vib (Bot)   67  0.276308D+01          0.441394          1.016346
 Vib (Bot)   68  0.275818D+01          0.440623          1.014573
 Vib (Bot)   69  0.270056D+01          0.431454          0.993459
 Vib (Bot)   70  0.266141D+01          0.425113          0.978858
 Vib (Bot)   71  0.262597D+01          0.419289          0.965449
 Vib (Bot)   72  0.261887D+01          0.418114          0.962744
 Vib (Bot)   73  0.248997D+01          0.396194          0.912269
 Vib (Bot)   74  0.247375D+01          0.393356          0.905735
 Vib (Bot)   75  0.228789D+01          0.359435          0.827630
 Vib (Bot)   76  0.228528D+01          0.358939          0.826487
 Vib (Bot)   77  0.205460D+01          0.312726          0.720079
 Vib (Bot)   78  0.202746D+01          0.306952          0.706783
 Vib (Bot)   79  0.194463D+01          0.288837          0.665072
 Vib (Bot)   80  0.193878D+01          0.287529          0.662059
 Vib (Bot)   81  0.191512D+01          0.282196          0.649781
 Vib (Bot)   82  0.190144D+01          0.279084          0.642614
 Vib (Bot)   83  0.184259D+01          0.265429          0.611173
 Vib (Bot)   84  0.180628D+01          0.256784          0.591268
 Vib (Bot)   85  0.177329D+01          0.248781          0.572839
 Vib (Bot)   86  0.175288D+01          0.243751          0.561258
 Vib (Bot)   87  0.173433D+01          0.239132          0.550622
 Vib (Bot)   88  0.172274D+01          0.236220          0.543916
 Vib (Bot)   89  0.169846D+01          0.230056          0.529724
 Vib (Bot)   90  0.169075D+01          0.228080          0.525174
 Vib (Bot)   91  0.165559D+01          0.218953          0.504158
 Vib (Bot)   92  0.164669D+01          0.216612          0.498769
 Vib (Bot)   93  0.161596D+01          0.208430          0.479929
 Vib (Bot)   94  0.161475D+01          0.208105          0.479180
 Vib (Bot)   95  0.157428D+01          0.197081          0.453797
 Vib (Bot)   96  0.157160D+01          0.196343          0.452096
 Vib (V=0)       0.692943D+83         82.840697        190.747755
 Vib (V=0)    1  0.202898D+03          2.307277          5.312702
 Vib (V=0)    2  0.966370D+02          1.985143          4.570961
 Vib (V=0)    3  0.734290D+02          1.865868          4.296319
 Vib (V=0)    4  0.690643D+02          1.839253          4.235037
 Vib (V=0)    5  0.603355D+02          1.780573          4.099921
 Vib (V=0)    6  0.525752D+02          1.720781          3.962244
 Vib (V=0)    7  0.471864D+02          1.673817          3.854106
 Vib (V=0)    8  0.428030D+02          1.631474          3.756608
 Vib (V=0)    9  0.410357D+02          1.613162          3.714442
 Vib (V=0)   10  0.391714D+02          1.592969          3.667946
 Vib (V=0)   11  0.369214D+02          1.567278          3.608791
 Vib (V=0)   12  0.346361D+02          1.539529          3.544898
 Vib (V=0)   13  0.327938D+02          1.515791          3.490238
 Vib (V=0)   14  0.276621D+02          1.441886          3.320065
 Vib (V=0)   15  0.270540D+02          1.432232          3.297836
 Vib (V=0)   16  0.244896D+02          1.388981          3.198247
 Vib (V=0)   17  0.232657D+02          1.366716          3.146979
 Vib (V=0)   18  0.223970D+02          1.350190          3.108928
 Vib (V=0)   19  0.219048D+02          1.340540          3.086708
 Vib (V=0)   20  0.209604D+02          1.321400          3.042635
 Vib (V=0)   21  0.195884D+02          1.291999          2.974937
 Vib (V=0)   22  0.186859D+02          1.271514          2.927770
 Vib (V=0)   23  0.183771D+02          1.264278          2.911107
 Vib (V=0)   24  0.166119D+02          1.220418          2.810117
 Vib (V=0)   25  0.157750D+02          1.197969          2.758425
 Vib (V=0)   26  0.136651D+02          1.135613          2.614845
 Vib (V=0)   27  0.134485D+02          1.128674          2.598867
 Vib (V=0)   28  0.128691D+02          1.109547          2.554826
 Vib (V=0)   29  0.126532D+02          1.102202          2.537914
 Vib (V=0)   30  0.119268D+02          1.076524          2.478788
 Vib (V=0)   31  0.108250D+02          1.034427          2.381856
 Vib (V=0)   32  0.101775D+02          1.007642          2.320182
 Vib (V=0)   33  0.101587D+02          1.006839          2.318332
 Vib (V=0)   34  0.935899D+01          0.971229          2.236338
 Vib (V=0)   35  0.924650D+01          0.965978          2.224245
 Vib (V=0)   36  0.890122D+01          0.949450          2.186189
 Vib (V=0)   37  0.748446D+01          0.874161          2.012829
 Vib (V=0)   38  0.732716D+01          0.864935          1.991587
 Vib (V=0)   39  0.718484D+01          0.856417          1.971974
 Vib (V=0)   40  0.692163D+01          0.840208          1.934651
 Vib (V=0)   41  0.672188D+01          0.827491          1.905369
 Vib (V=0)   42  0.645350D+01          0.809795          1.864622
 Vib (V=0)   43  0.638496D+01          0.805158          1.853945
 Vib (V=0)   44  0.631405D+01          0.800308          1.842778
 Vib (V=0)   45  0.599324D+01          0.777662          1.790633
 Vib (V=0)   46  0.565015D+01          0.752060          1.731683
 Vib (V=0)   47  0.554699D+01          0.744057          1.713255
 Vib (V=0)   48  0.508472D+01          0.706267          1.626240
 Vib (V=0)   49  0.502828D+01          0.701420          1.615078
 Vib (V=0)   50  0.480115D+01          0.681345          1.568855
 Vib (V=0)   51  0.478791D+01          0.680146          1.566094
 Vib (V=0)   52  0.446386D+01          0.649711          1.496014
 Vib (V=0)   53  0.442901D+01          0.646306          1.488175
 Vib (V=0)   54  0.417691D+01          0.620855          1.429572
 Vib (V=0)   55  0.408351D+01          0.611034          1.406958
 Vib (V=0)   56  0.396347D+01          0.598076          1.377121
 Vib (V=0)   57  0.388002D+01          0.588834          1.355839
 Vib (V=0)   58  0.385202D+01          0.585688          1.348596
 Vib (V=0)   59  0.376958D+01          0.576293          1.326964
 Vib (V=0)   60  0.376938D+01          0.576270          1.326910
 Vib (V=0)   61  0.368804D+01          0.566795          1.305094
 Vib (V=0)   62  0.367693D+01          0.565486          1.302079
 Vib (V=0)   63  0.362833D+01          0.559707          1.288772
 Vib (V=0)   64  0.360536D+01          0.556948          1.282421
 Vib (V=0)   65  0.354397D+01          0.549490          1.265248
 Vib (V=0)   66  0.352919D+01          0.547675          1.261069
 Vib (V=0)   67  0.330796D+01          0.519560          1.196330
 Vib (V=0)   68  0.330314D+01          0.518927          1.194873
 Vib (V=0)   69  0.324646D+01          0.511410          1.177564
 Vib (V=0)   70  0.320798D+01          0.506231          1.165640
 Vib (V=0)   71  0.317314D+01          0.501490          1.154723
 Vib (V=0)   72  0.316618D+01          0.500535          1.152525
 Vib (V=0)   73  0.303967D+01          0.482827          1.111750
 Vib (V=0)   74  0.302378D+01          0.480550          1.106506
 Vib (V=0)   75  0.284189D+01          0.453607          1.044468
 Vib (V=0)   76  0.283933D+01          0.453216          1.043569
 Vib (V=0)   77  0.261456D+01          0.417399          0.961096
 Vib (V=0)   78  0.258820D+01          0.412998          0.950963
 Vib (V=0)   79  0.250788D+01          0.399307          0.919438
 Vib (V=0)   80  0.250222D+01          0.398325          0.917177
 Vib (V=0)   81  0.247932D+01          0.394332          0.907983
 Vib (V=0)   82  0.246608D+01          0.392008          0.902632
 Vib (V=0)   83  0.240923D+01          0.381878          0.879306
 Vib (V=0)   84  0.237420D+01          0.375518          0.864662
 Vib (V=0)   85  0.234244D+01          0.369668          0.851191
 Vib (V=0)   86  0.232279D+01          0.366010          0.842770
 Vib (V=0)   87  0.230497D+01          0.362665          0.835066
 Vib (V=0)   88  0.229383D+01          0.360561          0.830223
 Vib (V=0)   89  0.227053D+01          0.356127          0.820014
 Vib (V=0)   90  0.226313D+01          0.354710          0.816751
 Vib (V=0)   91  0.222945D+01          0.348197          0.801753
 Vib (V=0)   92  0.222093D+01          0.346535          0.797925
 Vib (V=0)   93  0.219154D+01          0.340750          0.784607
 Vib (V=0)   94  0.219039D+01          0.340521          0.784079
 Vib (V=0)   95  0.215177D+01          0.332796          0.766292
 Vib (V=0)   96  0.214922D+01          0.332281          0.765106
 Electronic      0.100000D+01          0.000000          0.000000
 Translational   0.164125D+10          9.215174         21.218722
 Rotational      0.697191D+10          9.843352         22.665156
 ***** Axes restored to original set *****
 -------------------------------------------------------------------
 Center     Atomic                   Forces (Hartrees/Bohr)
 Number     Number              X              Y              Z
 -------------------------------------------------------------------
      1       15          -0.000000831   -0.000004330   -0.000004021
      2       15          -0.000000558    0.000004611    0.000006148
      3       15           0.000000918   -0.000001366    0.000005674
      4       15           0.000001131   -0.000002380   -0.000000729
      5       50          -0.000000689   -0.000000610    0.000003535
      6       53           0.000000746   -0.000002737    0.000004885
      7       53           0.000000268    0.000004965    0.000002873
      8       15          -0.000003224    0.000003156   -0.000002421
      9       15          -0.000000107    0.000001573   -0.000002696
     10       15           0.000001843    0.000002740    0.000004350
     11       15           0.000002309    0.000002568    0.000000539
     12       50          -0.000000009    0.000000945    0.000004744
     13       53           0.000002405   -0.000002457    0.000008822
     14       53           0.000001478    0.000004765    0.000009671
     15       50          -0.000001650    0.000000381   -0.000003893
     16       53          -0.000001545    0.000004888   -0.000007809
     17       53          -0.000002217   -0.000002695   -0.000007185
     18       50           0.000001495   -0.000000187   -0.000003846
     19       53          -0.000000327   -0.000004930   -0.000003153
     20       53          -0.000001004    0.000002887   -0.000004739
     21       15          -0.000001169   -0.000003906   -0.000003709
     22       15          -0.000002116   -0.000002488    0.000005445
     23       15           0.000001780   -0.000003046    0.000002711
     24       15           0.000000119   -0.000001710   -0.000001745
     25       15          -0.000001166   -0.000004076   -0.000003686
     26       15           0.000000514   -0.000000976   -0.000004596
     27       15          -0.000002106    0.000000773    0.000001562
     28       15          -0.000001161    0.000008830    0.000000855
     29       50           0.000003114    0.000000441    0.000004707
     30       53           0.000001375   -0.000005374    0.000007398
     31       53           0.000001058    0.000002479    0.000008458
     32       50           0.000001966   -0.000000039   -0.000007893
     33       53          -0.000000612    0.000001272   -0.000010347
     34       53          -0.000002027   -0.000003968   -0.000009907
 -------------------------------------------------------------------
 Cartesian Forces:  Max     0.000010347 RMS     0.000003841

 GradGradGradGradGradGradGradGradGradGradGradGradGradGradGradGradGradGrad
 Berny optimization.
 Search for a local minimum.
 Step number   1 out of a maximum of    2
 All quantities printed in internal units (Hartrees-Bohrs-Radians)
 Second derivative matrix not updated -- analytic derivatives used.
 ITU=  0
     Eigenvalues ---    0.00004   0.00017   0.00031   0.00032   0.00046
     Eigenvalues ---    0.00057   0.00071   0.00082   0.00095   0.00103
     Eigenvalues ---    0.00122   0.00147   0.00148   0.00195   0.00200
     Eigenvalues ---    0.00244   0.00278   0.00291   0.00307   0.00381
     Eigenvalues ---    0.00406   0.00456   0.00466   0.00569   0.00588
     Eigenvalues ---    0.00721   0.00733   0.00756   0.00870   0.00908
     Eigenvalues ---    0.00910   0.00963   0.01104   0.01179   0.01209
     Eigenvalues ---    0.01343   0.01585   0.01598   0.01647   0.01648
     Eigenvalues ---    0.01808   0.01856   0.01960   0.01968   0.02448
     Eigenvalues ---    0.02949   0.03379   0.03411   0.03618   0.03738
     Eigenvalues ---    0.04139   0.04147   0.04297   0.04308   0.05654
     Eigenvalues ---    0.06062   0.06124   0.06200   0.06431   0.06806
     Eigenvalues ---    0.07031   0.07163   0.08135   0.09206   0.10282
     Eigenvalues ---    0.10284   0.11041   0.11242   0.11518   0.12179
     Eigenvalues ---    0.12474   0.12695   0.13490   0.13736   0.13871
     Eigenvalues ---    0.14108   0.14444   0.14549   0.14703   0.15079
     Eigenvalues ---    0.15134   0.15447   0.16101   0.16338   0.16952
     Eigenvalues ---    0.17036   0.17091   0.17094   0.17169   0.17227
     Eigenvalues ---    0.18124   0.18148   0.19188   0.19195   0.19397
     Eigenvalues ---    0.19821
 Angle between quadratic step and forces=  85.53 degrees.
 Linear search not attempted -- first point.
 B after Tr=     0.000007   -0.000008    0.000005
         Rot=    1.000000    0.000002    0.000001   -0.000001 Ang=   0.00 deg.
 Variable       Old X    -DE/DX   Delta X   Delta X   Delta X     New X
                                 (Linear)    (Quad)   (Total)
    X1       -3.11788   0.00000   0.00000   0.00001   0.00002  -3.11786
    Y1       -2.22309   0.00000   0.00000  -0.00012  -0.00013  -2.22322
    Z1        2.56987   0.00000   0.00000   0.00010   0.00011   2.56998
    X2       -1.34632   0.00000   0.00000   0.00002   0.00002  -1.34630
    Y2        2.96219   0.00000   0.00000   0.00011   0.00010   2.96228
    Z2       -1.96118   0.00001   0.00000  -0.00008  -0.00009  -1.96127
    X3       -5.83249   0.00000   0.00000  -0.00027  -0.00029  -5.83278
    Y3        4.89138   0.00000   0.00000  -0.00024  -0.00026   4.89111
    Z3        2.45466   0.00001   0.00000  -0.00033  -0.00035   2.45431
    X4       -2.05597   0.00000   0.00000  -0.00018  -0.00019  -2.05616
    Y4        2.21847   0.00000   0.00000  -0.00007  -0.00008   2.21839
    Z4        2.54359   0.00000   0.00000  -0.00019  -0.00020   2.54340
    X5      -12.47883   0.00000   0.00000   0.00006   0.00006 -12.47877
    Y5        2.35219   0.00000   0.00000   0.00002  -0.00002   2.35217
    Z5        0.80257   0.00000   0.00000  -0.00057  -0.00060   0.80197
    X6      -13.88214   0.00000   0.00000   0.00023   0.00021 -13.88193
    Y6        4.79222   0.00000   0.00000   0.00051   0.00047   4.79270
    Z6        5.25499   0.00000   0.00000  -0.00077  -0.00082   5.25417
    X7      -16.42327   0.00000   0.00000  -0.00002  -0.00001 -16.42329
    Y7        2.50878   0.00000   0.00000  -0.00015  -0.00022   2.50856
    Z7       -2.69134   0.00000   0.00000  -0.00047  -0.00051  -2.69186
    X8       -4.18773   0.00000   0.00000  -0.00013  -0.00011  -4.18784
    Y8       -3.07786   0.00000   0.00000  -0.00081  -0.00083  -3.07869
    Z8       -1.79913   0.00000   0.00000   0.00031   0.00032  -1.79881
    X9       -9.49307   0.00000   0.00000  -0.00011  -0.00010  -9.49317
    Y9       -1.64737   0.00000   0.00000   0.00001  -0.00002  -1.64739
    Z9        1.39584   0.00000   0.00000  -0.00001  -0.00002   1.39582
   X10       -8.11412   0.00000   0.00000   0.00023   0.00023  -8.11390
   Y10        4.03009   0.00000   0.00000  -0.00043  -0.00047   4.02962
   Z10       -1.43934   0.00000   0.00000  -0.00065  -0.00068  -1.44002
   X11       -7.86260   0.00000   0.00000   0.00014   0.00015  -7.86245
   Y11       -0.39143   0.00000   0.00000  -0.00059  -0.00063  -0.39206
   Z11       -2.65321   0.00000   0.00000  -0.00010  -0.00011  -2.65332
   X12       -2.57294   0.00000   0.00000  -0.00016  -0.00018  -2.57312
   Y12        7.59408   0.00000   0.00000   0.00001   0.00000   7.59407
   Z12       -0.40896   0.00000   0.00000   0.00005   0.00003  -0.40893
   X13        0.90832   0.00000   0.00000  -0.00013  -0.00016   0.90816
   Y13       10.27420   0.00000   0.00000  -0.00028  -0.00027  10.27392
   Z13        2.51545   0.00001   0.00000   0.00029   0.00026   2.51572
   X14       -4.60031   0.00000   0.00000   0.00004   0.00003  -4.60028
   Y14       10.70459   0.00000   0.00000   0.00038   0.00035  10.70494
   Z14       -4.11539   0.00001   0.00000   0.00025   0.00022  -4.11518
   X15       -8.00063   0.00000   0.00000  -0.00053  -0.00050  -8.00113
   Y15       -6.21572   0.00000   0.00000  -0.00024  -0.00027  -6.21599
   Z15       -0.08887   0.00000   0.00000   0.00044   0.00044  -0.08843
   X16      -10.21693   0.00000   0.00000  -0.00063  -0.00059 -10.21752
   Y16       -8.86989   0.00000   0.00000   0.00002  -0.00003  -8.86992
   Z16       -4.06332  -0.00001   0.00000   0.00031   0.00032  -4.06300
   X17       -6.86543   0.00000   0.00000  -0.00117  -0.00115  -6.86657
   Y17       -9.47738   0.00000   0.00000  -0.00035  -0.00037  -9.47775
   Z17        3.89636  -0.00001   0.00000   0.00051   0.00053   3.89688
   X18       12.47880   0.00000   0.00000  -0.00008  -0.00006  12.47874
   Y18       -2.35226   0.00000   0.00000   0.00011   0.00013  -2.35213
   Z18       -0.80157   0.00000   0.00000  -0.00046  -0.00042  -0.80198
   X19       16.42252   0.00000   0.00000   0.00072   0.00073  16.42325
   Y19       -2.50824   0.00000   0.00000  -0.00033  -0.00028  -2.50852
   Z19        2.69318   0.00000   0.00000  -0.00138  -0.00133   2.69185
   X20       13.88307   0.00000   0.00000  -0.00120  -0.00116  13.88190
   Y20       -4.79301   0.00000   0.00000   0.00033   0.00034  -4.79266
   Z20       -5.25331   0.00000   0.00000  -0.00093  -0.00088  -5.25418
   X21        8.11367   0.00000   0.00000   0.00017   0.00019   8.11386
   Y21       -4.02978   0.00000   0.00000   0.00018   0.00020  -4.02958
   Z21        1.43982   0.00000   0.00000   0.00015   0.00018   1.44000
   X22        9.49319   0.00000   0.00000  -0.00006  -0.00005   9.49314
   Y22        1.64725   0.00000   0.00000   0.00016   0.00018   1.64743
   Z22       -1.39588   0.00001   0.00000   0.00002   0.00004  -1.39584
   X23        4.18764   0.00000   0.00000   0.00017   0.00016   4.18781
   Y23        3.07837   0.00000   0.00000   0.00035   0.00036   3.07873
   Z23        1.79869   0.00000   0.00000   0.00009   0.00010   1.79879
   X24        7.86229   0.00000   0.00000   0.00013   0.00013   7.86241
   Y24        0.39184   0.00000   0.00000   0.00023   0.00025   0.39210
   Z24        2.65321   0.00000   0.00000   0.00007   0.00009   2.65330
   X25        5.83267   0.00000   0.00000   0.00005   0.00008   5.83275
   Y25       -4.89118   0.00000   0.00000   0.00011   0.00011  -4.89107
   Z25       -2.45457   0.00000   0.00000   0.00020   0.00024  -2.45433
   X26        1.34619   0.00000   0.00000   0.00006   0.00007   1.34626
   Y26       -2.96238   0.00000   0.00000   0.00014   0.00014  -2.96225
   Z26        1.96098   0.00000   0.00000   0.00025   0.00027   1.96125
   X27        3.11774   0.00000   0.00000   0.00008   0.00008   3.11782
   Y27        2.22303   0.00000   0.00000   0.00023   0.00023   2.22326
   Z27       -2.57014   0.00000   0.00000   0.00013   0.00013  -2.57001
   X28        2.05601   0.00000   0.00000   0.00009   0.00011   2.05612
   Y28       -2.21861   0.00001   0.00000   0.00027   0.00026  -2.21835
   Z28       -2.54374   0.00000   0.00000   0.00030   0.00032  -2.54342
   X29        8.00073   0.00000   0.00000   0.00038   0.00037   8.00110
   Y29        6.21582   0.00000   0.00000   0.00020   0.00022   6.21603
   Z29        0.08813   0.00000   0.00000   0.00028   0.00028   0.08841
   X30       10.21680   0.00000   0.00000   0.00072   0.00069  10.21749
   Y30        8.87056  -0.00001   0.00000  -0.00064  -0.00061   8.86996
   Z30        4.06233   0.00001   0.00000   0.00064   0.00064   4.06298
   X31        6.86592   0.00000   0.00000   0.00064   0.00063   6.86655
   Y31        9.47693   0.00000   0.00000   0.00086   0.00086   9.47779
   Z31       -3.89767   0.00001   0.00000   0.00077   0.00076  -3.89691
   X32        2.57293   0.00000   0.00000   0.00012   0.00015   2.57308
   Y32       -7.59420   0.00000   0.00000   0.00016   0.00016  -7.59403
   Z32        0.40872  -0.00001   0.00000   0.00015   0.00018   0.40890
   X33       -0.90851   0.00000   0.00000   0.00028   0.00032  -0.90819
   Y33      -10.27374   0.00000   0.00000  -0.00012  -0.00013 -10.27388
   Z33       -2.51600  -0.00001   0.00000   0.00022   0.00025  -2.51575
   X34        4.60012   0.00000   0.00000   0.00009   0.00012   4.60024
   Y34      -10.70519   0.00000   0.00000   0.00027   0.00028 -10.70491
   Z34        4.11486  -0.00001   0.00000   0.00024   0.00029   4.11515
         Item               Value     Threshold  Converged?
 Maximum Force            0.000010     0.000450     YES
 RMS     Force            0.000004     0.000300     YES
 Maximum Displacement     0.001334     0.001800     YES
 RMS     Displacement     0.000401     0.001200     YES
 Predicted change in Energy=-3.431919D-10
 Optimization completed.
    -- Stationary point found.
 GradGradGradGradGradGradGradGradGradGradGradGradGradGradGradGradGradGrad

 1|1|UNPC-RYZENWINDOWS|Freq|RPBEPBE|SDD|I12P16Sn6|ADMIN|17-Aug-2020|0||
 # freq pbepbe/sdd pressure=50 temperature=873||Title Card Required||0,
 1|P,-1.64991,-1.176407,1.359919|P,-0.712441,1.567522,-1.037812|P,-3.08
 6422,2.588405,1.298949|P,-1.087972,1.173966,1.346011|Sn,-6.603514,1.24
 4724,0.4247|I,-7.346112,2.535936,2.78082|I,-8.690821,1.327587,-1.42419
 8|P,-2.216051,-1.628731,-0.952059|P,-5.023517,-0.871749,0.738646|P,-4.
 29381,2.132632,-0.761667|P,-4.160709,-0.207134,-1.404018|Sn,-1.36154,4
 .018612,-0.21641|I,0.480662,5.43687,1.331121|I,-2.434379,5.664626,-2.1
 77773|Sn,-4.23375,-3.289217,-0.047029|I,-5.406569,-4.693743,-2.150216|
 I,-3.633027,-5.015212,2.061864|Sn,6.603498,-1.244765,-0.424172|I,8.690
 425,-1.327303,1.42517|I,7.346604,-2.53635,-2.77993|P,4.293571,-2.13246
 9,0.761918|P,5.02358,0.871685,-0.738669|P,2.216006,1.629003,0.951826|P
 ,4.160544,0.207355,1.404018|P,3.086516,-2.588301,-1.2989|P,0.712374,-1
 .567625,1.037706|P,1.649837,1.176379,-1.360061|P,1.087995,-1.174037,-1
 .346089|Sn,4.233804,3.289269,0.046634|I,5.406497,4.6941,2.149695|I,3.6
 33289,5.014974,-2.062559|Sn,1.361537,-4.018675,0.216283|I,-0.480765,-5
 .436631,-1.33141|I,2.434278,-5.664943,2.17749||Version=EM64W-G09RevE.0
 1|State=1-A|HF=-5616.8356578|RMSD=4.332e-009|RMSF=3.841e-006|ZeroPoint
 =0.0335415|Thermal=0.2759593|Dipole=-0.0000428,-0.0001085,-0.0000075|D
 ipoleDeriv=0.37209,-0.0220485,-0.1063818,-0.0687831,-0.0560443,-0.0874
 997,-0.0508165,0.0386516,0.0689681,-0.0887371,-0.1000562,0.0284693,0.2
 569873,-0.2045528,-0.0307521,0.1476207,0.1925187,-0.1947723,-0.335446,
 0.1986699,-0.1306228,0.0314316,-0.0502323,0.0734566,-0.0669688,0.04505
 14,0.0157438,-0.0330356,-0.031689,0.0845198,-0.0181747,-0.0950451,0.07
 46088,0.1518452,-0.1479974,-0.0135312,2.2584219,-0.5102491,0.1184287,-
 0.6560171,0.8474957,0.387455,-0.0204665,0.2982449,1.2965406,-0.5935196
 ,0.164631,0.176378,0.4928114,-0.3735717,-0.3031303,0.7749572,-0.406777
 5,-0.6791501,-1.2196776,0.2534944,-0.2309401,0.1324806,-0.195289,-0.01
 99007,-0.7923056,0.1818597,-0.3838175,-0.0993358,0.2282303,-0.04993,-0
 .0208479,0.0493947,0.0244035,-0.0028361,-0.2134904,-0.1599466,-0.62783
 05,-0.2820313,-0.1044993,-0.2607576,-0.0614232,0.0012122,0.1543669,0.0
 283776,-0.3221776,0.0602023,-0.0511576,-0.0442691,0.1226139,-0.2912783
 ,-0.1579802,0.0050357,0.0866156,-0.1621783,-0.3035144,0.121826,0.08547
 01,0.2357226,-0.3002814,0.0146781,-0.2465979,-0.133776,0.1683127,0.899
 0026,0.1408078,0.4797172,-0.3261482,1.786188,-0.1518744,0.2373913,-0.2
 646324,0.8755491,-0.4504544,-0.4204446,-0.1983367,-0.0955615,-0.631080
 4,-0.121157,-0.1574541,-0.3660196,-0.279559,-0.2473418,0.25513,-0.1772
 642,0.180655,-0.7357847,0.2771525,-0.1796312,0.580065,-0.4241578,1.013
 1541,0.3084271,0.399615,0.5516828,1.7105505,-0.0517729,0.2809338,0.106
 1938,1.1861759,-0.4249205,-0.3694286,-0.2165449,-0.3278137,-0.6487849,
 -0.2177565,-0.380258,-0.6194995,-0.4977066,-0.1790402,0.1158336,-0.113
 8156,-0.2303688,-0.7502401,0.2888482,0.1451216,0.594588,-0.4942977,2.2
 583932,-0.5103173,0.1185032,-0.6559683,0.8476205,0.3874503,-0.0201823,
 0.2982166,1.2964304,-1.2194208,0.2534015,-0.2310258,0.1323073,-0.19525
 23,-0.0199152,-0.7924301,0.1818706,-0.3839593,-0.5937369,0.1647568,0.1
 764361,0.4929799,-0.3736955,-0.3031399,0.7749001,-0.4068053,-0.6789347
 ,0.0603031,-0.0511791,-0.0442803,0.1225336,-0.2913172,-0.1579294,0.005
 0204,0.0867314,-0.1622083,-0.6278609,-0.2819418,-0.1044589,-0.2607437,
 -0.0614593,0.0011849,0.1543371,0.0283056,-0.3221715,-0.0991435,0.22822
 49,-0.0499823,-0.0209301,0.0493193,0.0244006,-0.002804,-0.2134229,-0.1
 599174,-0.3034859,0.1218104,0.0853965,0.2357373,-0.3003309,0.0147425,-
 0.2466606,-0.133746,0.1682932,-0.3354895,0.1986942,-0.1305946,0.031476
 8,-0.050113,0.0734773,-0.0669502,0.0449717,0.0157222,-0.0888741,-0.100
 0482,0.0284951,0.2571153,-0.2045274,-0.0307497,0.1476293,0.1925059,-0.
 1947791,0.3719376,-0.0220116,-0.1063188,-0.0687336,-0.0560619,-0.08749
 34,-0.0507407,0.0386754,0.0690044,-0.0330611,-0.0316665,0.0845102,-0.0
 181461,-0.0950717,0.0745999,0.1517912,-0.1479781,-0.0135249,1.013084,0
 .308486,0.3995367,0.5517403,1.7105981,-0.0519065,0.2808399,0.1060636,1
 .1862673,-0.4248862,-0.3694076,-0.2164756,-0.3278668,-0.6488973,-0.217
 7528,-0.3802032,-0.619474,-0.4976157,-0.1790401,0.1157515,-0.1138006,-
 0.2303825,-0.7501263,0.2889182,0.1451835,0.594651,-0.4944889,0.8990594
 ,0.1408104,0.4797015,-0.3261911,1.7861304,-0.1519026,0.2373796,-0.2646
 076,0.875562,-0.4504887,-0.4204446,-0.1983763,-0.0954983,-0.6309582,-0
 .1211503,-0.1574462,-0.3660147,-0.2795959,-0.2473325,0.2551458,-0.1772
 38,0.1806709,-0.7358975,0.2771572,-0.1795925,0.580076,-0.4241007|Polar
 =1876.2047161,-61.5426892,1490.2380117,76.7528063,13.1536259,845.49322
 92|PG=C01 [X(I12P16Sn6)]|NImag=0||0.07583336,0.00990273,0.07635753,0.0
 0338021,0.00335750,0.08509039,0.00035068,-0.00282377,0.00204208,0.0859
 5249,-0.00155271,-0.00465946,0.00633142,-0.02023796,0.07369924,0.00027
 609,0.00137717,0.00124970,-0.01132605,0.00408752,0.08054795,0.00291409
 ,0.00193171,0.00027720,-0.00945525,0.00009934,0.00118419,0.08401421,0.
 00547282,-0.00139424,0.00023331,0.00524935,-0.00325536,-0.00013659,-0.
 00238812,0.04878273,0.00006914,0.00004147,0.00062785,0.01181222,-0.001
 19528,-0.00145954,-0.00654427,0.00317664,0.07383846,-0.01250748,-0.013
 65723,-0.00170394,-0.00611263,0.00015615,0.00291034,-0.03608366,0.0120
 8815,-0.00218923,0.06537708,-0.01590188,-0.04951706,-0.00491684,0.0019
 8128,-0.00715943,0.00430032,0.01709584,-0.01997922,-0.00059819,-0.0062
 6011,0.10178350,-0.00034698,0.00704677,-0.00823516,-0.00320667,0.00779
 309,-0.06224438,0.00623273,-0.00753098,-0.00564540,-0.00133184,-0.0074
 7680,0.07818600,0.00058972,-0.00020829,0.00012287,-0.00029858,-0.00005
 835,-0.00052370,-0.00515119,-0.00133843,-0.00232046,0.00042122,-0.0001
 4669,0.00005616,0.11021210,0.00170434,0.00030658,0.00009739,0.00040253
 ,-0.00107080,-0.00053008,-0.00153548,-0.00053613,-0.00063816,0.0006323
 5,0.00026031,0.00024609,-0.02494330,0.06849114,-0.00040338,0.00014292,
 0.00045344,0.00076117,0.00057224,-0.00017249,-0.00477613,-0.00003746,0
 .00352828,-0.00072248,-0.00065812,-0.00091294,0.00383260,0.01752274,0.
 10400946,0.00001280,-0.00002066,-0.00004037,-0.00016207,0.00008549,0.0
 0025462,0.00066636,0.00007743,-0.00014100,-0.00009218,-0.00000156,0.00
 002130,-0.01042470,0.00847267,0.01490965,0.00855878,-0.00050477,-0.000
 08317,-0.00017768,-0.00019717,0.00013671,-0.00007259,0.00029060,-0.000
 16217,-0.00019631,-0.00003458,0.00009273,0.00019015,0.00954256,-0.0187
 5264,-0.02503304,-0.00876130,0.01675708,-0.00031507,0.00003650,-0.0001
 6773,-0.00008899,-0.00029011,-0.00034212,0.00017643,-0.00019597,-0.000
 18296,0.00005853,0.00027032,0.00020572,0.01640147,-0.02537434,-0.05001
 070,-0.01498231,0.02658854,0.05174004,0.00021904,-0.00017275,0.0001934
 0,-0.00005252,0.00030667,0.00013345,-0.00053354,-0.00006771,0.00054683
 ,-0.00002897,-0.00029059,0.00010107,-0.04272381,0.00168600,-0.03054474
 ,0.00085671,0.00017788,0.00055023,0.04099608,-0.00037422,-0.00000130,-
 0.00004565,-0.00009038,0.00026038,0.00010285,-0.00023206,-0.00004747,0
 .00013373,-0.00014532,-0.00012026,-0.00000828,0.00246950,-0.00457031,0
 .00104635,-0.00098915,0.00043009,-0.00104701,-0.00166484,0.00270815,0.
 00045053,-0.00009014,0.00009200,0.00000712,0.00005869,0.00007718,0.000
 36202,-0.00002319,-0.00022504,0.00018895,-0.00009493,0.00014349,-0.032
 89324,0.00093235,-0.03117900,-0.00197839,0.00008782,-0.00139685,0.0332
 3755,-0.00054066,0.03273155,-0.00333797,-0.00060329,-0.00379754,0.0005
 5816,0.00010844,0.00004293,-0.00200133,0.00065403,0.00055201,-0.001685
 36,-0.00570754,-0.00170042,-0.00147651,-0.00236035,0.00379956,-0.00011
 837,0.00111445,0.00023473,-0.00025003,0.00026594,-0.00062906,0.0827928
 5,0.00057013,-0.00993416,-0.00941995,0.00056824,0.00213632,0.00144906,
 0.00116228,0.00097595,0.00147313,-0.00450598,-0.00473377,-0.00705632,0
 .00159736,-0.00010710,-0.00118632,0.00002385,-0.00040432,-0.00028190,0
 .00018113,-0.00012580,0.00036529,-0.00618658,0.04083206,-0.00950340,-0
 .01037644,-0.06192146,0.00035816,-0.00067363,0.00176811,-0.00061351,0.
 00157932,-0.00097484,-0.00025847,-0.00249883,-0.00118877,0.00050176,0.
 00002698,-0.00289903,0.00045489,-0.00072172,-0.00059920,0.00012047,0.0
 0003406,0.00056694,0.00120462,0.00671365,0.07852144,0.00035245,-0.0002
 0119,-0.00231986,-0.00051141,-0.00046116,0.00022798,0.00079608,-0.0002
 5913,-0.00081761,0.00000732,0.00060115,0.00037627,-0.01955851,0.020666
 51,-0.01031150,0.00081403,-0.00172498,-0.00107373,-0.00028445,0.001688
 48,0.00020231,-0.01131854,0.00321187,0.00892514,0.05437573,-0.00029194
 ,0.00022625,0.00043121,-0.00024183,0.00029982,0.00039019,0.00023144,-0
 .00013258,0.00046657,0.00011611,-0.00000726,0.00038599,0.01729532,-0.0
 3101580,0.00466848,-0.00052194,0.00213122,0.00302486,-0.00184594,0.000
 54082,-0.00166535,0.00392358,-0.00230826,0.00014778,-0.02295103,0.0882
 8040,0.00004432,0.00034067,0.00054588,-0.00022335,-0.00055449,0.000127
 51,-0.00053784,-0.00046419,0.00026471,-0.00007769,0.00035490,-0.000209
 19,-0.00551881,0.00513366,-0.00324594,0.00108197,-0.00223199,-0.000883
 78,-0.00084585,0.00140252,-0.00026013,0.00360926,-0.00112959,-0.000956
 93,-0.02215156,-0.00858463,0.07536929,0.00082313,-0.00143792,0.0000465
 3,0.00153983,0.00104119,0.00081616,-0.01540562,-0.00018903,-0.01709723
 ,-0.00710217,0.00070395,-0.00637485,-0.02476810,-0.01292405,0.01592304
 ,0.00041962,-0.00099553,-0.00188633,0.00148617,-0.00017433,0.00134828,
 0.00361578,0.00252599,0.00192260,-0.00231000,-0.00170817,0.00068764,0.
 05930922,-0.00230159,-0.00145511,-0.00044156,-0.00079416,0.00093442,0.
 00080905,-0.00212665,-0.01166525,-0.00740057,0.00181656,0.00269072,0.0
 0255658,-0.01250778,-0.01072618,0.00649632,0.00085620,0.00091792,-0.00
 125371,0.00106977,0.00079862,0.00048542,0.00110578,0.00007504,0.000916
 99,-0.00091280,-0.01237809,0.00203593,0.01903983,0.07918358,0.00082533
 ,-0.00135057,-0.00087826,-0.00026498,0.00214111,0.00084872,-0.01451458
 ,-0.00593030,-0.04013939,-0.00399213,0.00336389,-0.00275970,0.01305376
 ,0.00700650,-0.01550509,0.00088301,0.00057125,0.00007454,-0.00280604,-
 0.00082297,0.00000977,0.00043806,-0.00081949,0.00349239,0.00577075,0.0
 0467754,0.00021709,0.00990589,0.00436479,0.06056144,-0.00513272,0.0027
 9979,-0.00223467,-0.00106441,-0.00037834,-0.00019221,0.00142832,-0.004
 48917,0.00019125,0.00102083,0.00165928,0.00140973,-0.00718082,0.006787
 57,0.00773577,-0.00043215,0.00075368,0.00062178,-0.00004947,-0.0004495
 8,-0.00047602,-0.03533954,0.01330007,-0.01249983,-0.01211471,-0.006212
 30,0.02168592,-0.01065565,0.00131620,-0.00639763,0.06647377,0.00117044
 ,0.00287253,0.00391018,-0.00003188,-0.00036020,-0.00093239,-0.00493947
 ,-0.00196922,-0.00435592,0.00215954,-0.00314353,0.00119777,0.00670328,
 0.00146560,-0.00496072,0.00078941,-0.00164776,-0.00103874,-0.00008695,
 -0.00030488,0.00022302,0.01668962,-0.01787420,-0.00040745,-0.00725557,
 -0.00931364,0.01605239,-0.00235500,-0.04399144,-0.01215453,-0.01398827
 ,0.08909628,-0.00523343,0.00509479,-0.00282252,-0.00036742,-0.00067264
 ,0.00060314,-0.00053209,-0.00607385,-0.00536891,0.00125354,-0.00040670
 ,0.00139179,0.00498429,-0.00497316,-0.00155468,-0.00045496,0.00115111,
 0.00128555,-0.00080382,0.00020952,-0.00107656,-0.00638027,0.00014189,-
 0.00742867,0.01962014,0.01491672,-0.06103888,-0.00437129,-0.00842261,-
 0.00662981,-0.00698258,-0.00451919,0.08288292,-0.00153982,-0.00113864,
 -0.00005931,-0.00871422,0.00843794,0.00407322,-0.02355196,-0.01447782,
 0.01803459,0.00547797,0.00201217,-0.00116428,-0.00053149,-0.00066616,-
 0.00001344,0.00026623,0.00014702,-0.00019381,0.00018890,0.00014573,-0.
 00004549,0.00007147,-0.00023279,0.00011893,-0.00024695,0.00059662,0.00
 018946,-0.00602340,-0.00448636,-0.00319049,-0.00004531,0.00125136,0.00
 031888,0.08141672,0.00053002,-0.00055003,0.00043659,0.00996721,-0.0450
 4734,-0.01388459,-0.01031760,-0.01106039,0.01256378,-0.00017547,-0.015
 11232,0.00831060,-0.00147851,0.00031579,-0.00008381,0.00041338,-0.0004
 4015,-0.00062112,0.00062337,-0.00012423,0.00041597,0.00027060,-0.00002
 948,0.00064723,0.00036545,-0.00012405,-0.00030245,-0.00433316,-0.00202
 535,-0.00344481,-0.00050845,-0.00018329,0.00059338,0.00978535,0.123376
 35,0.00113276,0.00152527,-0.00247656,0.00317285,-0.01946517,-0.0078295
 9,0.01878393,0.01606037,-0.02186821,-0.00177976,0.01004449,-0.00121757
 ,0.00034773,0.00014066,-0.00137491,0.00007636,0.00005942,0.00016577,-0
 .00061918,-0.00011099,-0.00019408,-0.00116006,-0.00069479,0.00038674,0
 .00028861,-0.00039343,-0.00030384,-0.00138820,-0.00425727,0.00368332,-
 0.00109790,-0.00058461,-0.00073235,0.02057350,-0.01444570,0.09272159,0
 .00011500,0.00013069,0.00015107,-0.00021345,0.00115559,0.00043794,0.00
 162512,0.00061406,-0.00270987,-0.00101269,-0.00035196,-0.00028732,0.00
 066747,0.00008620,-0.00055803,-0.00010835,0.00003974,0.00019900,-0.000
 23402,-0.00007025,-0.00004794,-0.00001333,0.00005445,0.00005189,-0.000
 06299,-0.00050254,-0.00016586,-0.00074048,-0.00065595,0.00014770,-0.00
 047805,-0.00031211,0.00018448,-0.03081346,-0.02128440,-0.02094922,0.03
 159687,-0.00009993,-0.00000079,0.00000334,-0.00214188,-0.00014318,-0.0
 0058222,0.00059498,0.00070273,-0.00161710,-0.00000759,0.00024354,-0.00
 050108,0.00066301,-0.00012970,-0.00037100,-0.00011058,0.00012934,0.000
 22975,-0.00020699,0.00000092,-0.00009164,-0.00023069,-0.00001055,0.000
 01788,-0.00018338,-0.00026192,0.00005867,-0.00063904,-0.00052218,-0.00
 001094,-0.00015387,-0.00009401,0.00009103,-0.02159969,-0.02264536,-0.0
 1735906,0.02195197,0.02230463,-0.00010489,-0.00012706,0.00025678,-0.00
 161399,0.00017773,0.00012681,0.00125198,0.00069285,0.00013484,-0.00018
 754,-0.00043715,-0.00065102,0.00039050,-0.00019858,-0.00013396,-0.0000
 7625,0.00010079,0.00017206,-0.00004459,0.00002409,-0.00002580,0.000045
 58,0.00010989,0.00003720,-0.00024607,-0.00020638,0.00001968,-0.0002422
 5,0.00022587,-0.00057825,0.00005115,0.00012444,0.00021571,-0.02238239,
 -0.01801126,-0.02232846,0.02359723,0.01876354,0.02403128,0.00018418,0.
 00013999,-0.00031640,0.00056485,-0.00111519,-0.00189132,0.00023309,-0.
 00103603,0.00091753,-0.00041998,0.00102582,0.00055631,-0.00029284,0.00
 031420,0.00017218,-0.00001871,-0.00008638,-0.00005031,0.00007560,-0.00
 005317,0.00007044,-0.00012541,-0.00001950,-0.00023939,0.00015984,-0.00
 003971,0.00001027,0.00017847,0.00038749,0.00007624,0.00024967,-0.00040
 912,-0.00001695,-0.01355384,0.01528217,-0.01703694,-0.00053381,0.00119
 184,-0.00170632,0.01328210,0.00007737,0.00016916,0.00086493,0.00011796
 ,0.00152186,0.00262408,0.00109887,0.00033160,-0.00007111,0.00001292,-0
 .00212759,-0.00090722,0.00063677,-0.00026844,0.00005209,-0.00016677,0.
 00015422,0.00018559,-0.00028007,0.00007881,-0.00021937,0.00015117,0.00
 028207,0.00003065,-0.00012828,-0.00015046,0.00007313,0.00008266,-0.000
 20779,0.00034246,-0.00006810,0.00001994,-0.00008495,0.01482229,-0.0292
 7537,0.02794678,-0.00104891,0.00083074,-0.00124713,-0.01522223,0.02879
 882,-0.00040187,-0.00054607,-0.00036847,0.00089487,-0.00124666,-0.0003
 4954,-0.00255624,-0.00037470,0.00024293,0.00072315,0.00131673,0.000391
 19,-0.00072058,0.00021410,0.00010130,0.00008608,-0.00008590,-0.0000771
 4,0.00025867,-0.00005845,0.00020326,0.00005433,-0.00007047,-0.00015867
 ,0.00011858,0.00028160,0.00006281,-0.00005746,0.00045205,-0.00029211,0
 .00030212,-0.00008733,0.00003341,-0.01719100,0.02890951,-0.03724509,-0
 .00073674,0.00130086,-0.00080792,0.01938150,-0.02953586,0.03805808,-0.
 00238034,-0.00336129,-0.00266452,-0.00052895,0.00061074,-0.00070695,0.
 00040938,0.00011454,0.00065092,0.00109375,0.00086509,0.00029264,-0.000
 08221,0.00352743,0.00066154,-0.00034676,0.00023592,0.00030848,0.000405
 91,-0.00059731,0.00025464,-0.02610773,-0.01347794,0.01017808,-0.009710
 85,0.01121640,0.00365049,-0.00129176,-0.00255444,0.00000021,0.00528622
 ,0.00002914,-0.00191130,0.00113645,-0.00092138,-0.00004550,-0.00015134
 ,0.00018025,0.00014527,-0.00033947,0.00015073,-0.00002129,0.05666860,-
 0.00335723,-0.00201096,-0.00237471,-0.00013674,-0.00115726,-0.00087113
 ,-0.00038382,0.00041357,0.00029581,-0.00007002,0.00042163,-0.00010536,
 0.00340279,-0.00479908,0.00142467,-0.00038529,0.00104478,0.00022702,-0
 .00036172,0.00072737,-0.00054655,-0.01283278,-0.01084609,0.00738205,0.
 01015735,-0.03800019,-0.01344419,0.00131227,-0.00081454,0.00044460,-0.
 00116249,-0.01309654,0.00481328,-0.00050119,-0.00020309,0.00050871,0.0
 0055171,0.00036186,0.00021758,-0.00003338,0.00022863,-0.00028691,0.010
 27091,0.12176109,-0.00328212,-0.00462014,0.00297887,0.00048807,0.00096
 055,-0.00078882,-0.00038893,-0.00023140,0.00034223,-0.00082618,-0.0013
 2712,-0.00133398,0.00201344,-0.00088027,-0.00045710,0.00011761,-0.0001
 9256,-0.00040288,0.00010146,0.00003263,-0.00010704,0.00957599,0.008120
 63,-0.01046835,0.00088930,-0.01714270,-0.00773869,0.00076069,0.0041976
 2,-0.00253315,-0.00017760,0.00787680,0.00090679,-0.00016713,0.00016565
 ,-0.00051419,0.00020222,0.00005433,0.00020529,-0.00000627,0.00015071,-
 0.00004177,0.02043213,-0.00295892,0.10015286,-0.00027586,-0.00048106,0
 .00065160,0.00016999,-0.00005770,-0.00013921,-0.00009310,0.00000325,0.
 00007577,-0.00030696,-0.00022907,-0.00002586,0.00021524,-0.00040717,-0
 .00000053,0.00011158,-0.00016200,-0.00016259,0.00025098,-0.00002848,0.
 00021889,0.00138794,0.00025689,-0.00234082,0.00030183,0.00118997,0.000
 82380,0.00012955,0.00012133,-0.00000695,-0.00044573,-0.00003430,-0.000
 25895,-0.00013528,0.00031119,-0.00011687,-0.00001115,-0.00008562,-0.00
 003710,0.00005774,-0.00007475,0.00006362,-0.01589020,-0.01436155,-0.01
 996570,0.01455533,0.00018210,-0.00057846,0.00045644,0.00007905,0.00014
 691,-0.00007805,-0.00006111,0.00019472,0.00017114,-0.00003974,-0.00002
 905,-0.00001684,-0.00014487,0.00087452,0.00017404,0.00008408,-0.000220
 50,-0.00025247,0.00061645,-0.00024147,0.00048893,0.00087645,0.00078289
 ,-0.00176157,-0.00224002,0.00005430,-0.00147606,0.00001528,-0.00020406
 ,0.00001355,0.00013786,0.00046830,-0.00028697,0.00016213,0.00017898,-0
 .00014223,-0.00012587,-0.00009709,-0.00004070,-0.00000981,-0.00010287,
 0.00010554,-0.01458206,-0.02282610,-0.02396232,0.01446530,0.02045692,0
 .00045354,-0.00004383,-0.00013663,0.00001536,0.00007945,0.00000103,0.0
 0006816,0.00023891,0.00021833,0.00010582,0.00031481,0.00014702,-0.0003
 5431,0.00076269,0.00000806,0.00010589,-0.00021907,-0.00022097,0.000688
 10,-0.00023657,0.00058718,0.00131830,0.00105993,-0.00020246,-0.0018759
 4,0.00095692,-0.00047154,0.00003025,-0.00071937,0.00051997,-0.00001404
 ,-0.00037905,-0.00094092,0.00027936,0.00013582,-0.00004240,-0.00013240
 ,-0.00007530,-0.00005485,-0.00004015,-0.00012478,0.00010856,-0.0212140
 4,-0.02561919,-0.03951636,0.02189064,0.02505155,0.04117200,0.00010582,
 0.00037059,-0.00016240,0.00000790,-0.00042565,0.00005897,-0.00014197,-
 0.00009340,-0.00015638,-0.00008031,-0.00012295,0.00016333,0.00055373,-
 0.00040354,-0.00017475,-0.00000884,0.00001373,0.00008087,-0.00014853,0
 .00004419,-0.00008804,0.00097784,-0.00090886,0.00058676,0.00056533,-0.
 00101777,-0.00140640,0.00014841,0.00092751,-0.00041470,-0.00044290,0.0
 0066973,0.00079357,-0.00044904,0.00012653,0.00009473,0.00009838,-0.000
 00204,-0.00002399,0.00013268,-0.00003199,0.00001607,-0.00693306,0.0083
 1203,-0.00965163,0.00019706,0.00088245,-0.00095049,0.00570885,0.000270
 80,-0.00026801,0.00038548,0.00005741,-0.00020617,0.00027512,-0.0000988
 9,0.00033151,-0.00007455,-0.00005146,0.00002741,-0.00007842,-0.0011057
 6,0.00001113,0.00043473,0.00019136,-0.00015642,-0.00041333,0.00035419,
 0.00002304,0.00020399,0.00142917,0.00094017,-0.00034936,-0.00078211,0.
 00225984,0.00289482,0.00012864,-0.00123411,0.00115520,0.00076451,-0.00
 148702,-0.00170276,0.00028277,0.00029708,0.00001724,-0.00019077,-0.000
 13849,-0.00012406,-0.00006643,-0.00009502,0.00003101,0.00785551,-0.030
 93621,0.02970003,-0.00042024,0.00106102,-0.00128623,-0.00849365,0.0296
 1636,-0.00003049,0.00044384,-0.00073653,-0.00010070,0.00014800,-0.0001
 0747,0.00013451,-0.00004202,-0.00006249,0.00004713,-0.00025583,0.00021
 181,0.00020441,0.00021155,-0.00043491,-0.00018749,0.00023156,0.0004619
 2,-0.00030369,0.00004177,-0.00016174,-0.00183082,-0.00096452,0.0005959
 1,0.00162106,-0.00219100,-0.00100002,-0.00025248,0.00036033,-0.0005769
 0,-0.00042777,0.00068479,0.00129378,-0.00021322,-0.00029639,0.00012858
 ,0.00012275,0.00011773,0.00007943,0.00006609,0.00000442,-0.00000427,-0
 .00989558,0.03091187,-0.03963721,-0.00051549,0.00152283,-0.00129012,0.
 01052306,-0.03090819,0.04175329,-0.00021507,-0.00002520,0.00014297,0.0
 0003697,-0.00027419,0.00025633,0.00008928,0.00001233,0.00011604,-0.000
 20690,-0.00018318,-0.00010095,-0.00053088,0.00022798,0.00010479,0.0001
 4979,-0.00015376,-0.00023510,0.00027773,-0.00004218,0.00017369,-0.0001
 4682,-0.00005093,-0.00004011,0.00028784,0.00001220,-0.00008823,0.00001
 791,0.00001516,0.00002043,0.00013832,-0.00015197,0.00002780,-0.0001194
 8,0.00056955,0.00002646,0.00003750,-0.00011384,-0.00011390,0.00011113,
 -0.00021255,0.00015832,-0.00027115,-0.00036942,-0.00003098,0.00015436,
 0.00017152,0.00017884,0.00001915,0.00018999,-0.00017431,0.11021031,-0.
 00025803,-0.00030666,0.00002937,-0.00093721,0.00019207,0.00027215,-0.0
 0052075,0.00005544,-0.00001817,0.00039314,0.00053344,-0.00004198,0.000
 22798,0.00012358,-0.00000496,-0.00008358,0.00000766,0.00007817,-0.0001
 0264,-0.00002949,-0.00004197,-0.00001410,0.00005792,-0.00009791,-0.000
 01492,-0.00012685,0.00004343,0.00006919,-0.00002462,0.00016090,0.00012
 170,0.00003366,-0.00004669,0.00021747,-0.00037724,0.00000077,-0.000097
 07,-0.00001558,-0.00004443,-0.00006545,0.00006087,-0.00005289,0.000049
 58,0.00030488,0.00007898,-0.00004634,-0.00009963,-0.00010210,0.0000212
 5,-0.00013824,0.00008708,-0.02494684,0.06849673,0.00002320,-0.00009269
 ,0.00006749,-0.00032732,-0.00005684,-0.00002959,-0.00000074,0.00010089
 ,0.00027719,-0.00009848,-0.00005864,-0.00042781,0.00010472,-0.00000496
 ,0.00009262,-0.00003421,0.00002097,0.00002673,-0.00003367,-0.00000354,
 -0.00003200,0.00004435,0.00006730,-0.00008081,-0.00005146,-0.00001744,
 -0.00003617,0.00012226,-0.00008959,-0.00006118,-0.00012960,0.00009266,
 0.00003124,0.00012394,-0.00019283,-0.00007787,-0.00001561,0.00005567,0
 .00004115,-0.00003641,0.00004584,-0.00003513,0.00008780,-0.00002272,0.
 00006071,-0.00004994,-0.00003255,-0.00005855,-0.00001900,-0.00001558,0
 .00002246,0.00383522,0.01752504,0.10400509,0.00005697,0.00000311,-0.00
 008675,-0.00002126,0.00009080,0.00005949,-0.00012535,0.00000709,-0.000
 00577,-0.00001933,-0.00008281,0.00005195,0.00027767,-0.00010266,-0.000
 03372,-0.00008077,0.00007623,0.00012057,-0.00013719,0.00001988,-0.0000
 8672,-0.00006999,-0.00002092,0.00001751,-0.00011889,-0.00000343,0.0000
 3206,0.00002221,0.00001851,0.00002597,-0.00006155,0.00000897,-0.000011
 59,0.00011715,-0.00029540,0.00004138,-0.00002101,0.00010910,0.00003639
 ,-0.00006203,0.00010798,-0.00008937,0.00016458,0.00021124,-0.00003462,
 -0.00008448,-0.00009079,-0.00008455,-0.00001092,-0.00009483,0.00008427
 ,-0.04271073,0.00168060,-0.03054705,0.04098284,0.00006652,0.00003249,-
 0.00002200,0.00015642,-0.00002123,-0.00009165,0.00011059,-0.00000986,-
 0.00002041,0.00002372,-0.00009501,0.00000379,-0.00004213,-0.00002948,-
 0.00000355,0.00001739,0.00000059,-0.00001530,0.00001987,0.00000558,0.0
 0000955,-0.00000228,-0.00000748,0.00002290,0.00000883,0.00002637,-0.00
 001284,-0.00001777,0.00000533,-0.00004341,-0.00005629,0.00000242,0.000
 01640,-0.00004943,0.00009485,-0.00000095,0.00001131,-0.00000529,0.0000
 0767,0.00001395,-0.00001166,0.00001005,-0.00000628,-0.00007418,-0.0000
 1831,0.00000747,0.00002158,0.00002029,-0.00000672,0.00003247,-0.000019
 10,0.00246337,-0.00457013,0.00104196,-0.00165901,0.00270822,-0.0000208
 2,-0.00000833,-0.00005708,0.00002991,0.00004537,0.00014573,-0.00014845
 ,0.00000791,-0.00001975,-0.00005650,-0.00000453,0.00007515,0.00017372,
 -0.00004200,-0.00003208,-0.00005455,0.00004177,0.00007702,-0.00008676,
 0.00000956,-0.00005176,-0.00003490,-0.00003095,0.00002282,-0.00005981,
 -0.00001436,0.00002732,0.00001001,0.00001657,0.00005763,0.00001899,0.0
 0000362,-0.00002452,0.00008173,-0.00018484,0.00006039,-0.00004273,0.00
 007526,0.00000366,-0.00003992,0.00006400,-0.00005737,0.00009426,0.0001
 6220,-0.00002341,-0.00004557,-0.00005761,-0.00004889,-0.00000139,-0.00
 007333,0.00005987,-0.03289570,0.00092801,-0.03119203,0.03323942,-0.000
 53564,0.03274534,0.00006530,0.00001161,-0.00013413,0.00005037,0.000021
 66,-0.00003914,-0.00001996,-0.00001746,-0.00006801,0.00000913,-0.00002
 936,0.00007801,0.00014984,-0.00008363,-0.00003429,-0.00003723,0.000043
 33,0.00006202,-0.00008080,0.00001741,-0.00005454,-0.00004996,-0.000010
 36,0.00004626,-0.00009120,0.00002157,0.00002014,-0.00003469,0.00001626
 ,0.00001832,-0.00002156,-0.00000785,-0.00001077,0.00005828,-0.00016219
 ,0.00004850,0.00000421,0.00005027,0.00001498,-0.00003318,0.00006636,-0
 .00005857,0.00009018,0.00013271,-0.00000017,-0.00004820,-0.00005722,-0
 .00005614,-0.00000467,-0.00004984,0.00003686,-0.01043128,0.00848037,0.
 01491682,0.00085700,-0.00098925,-0.00197778,0.00856494,0.00005425,0.00
 006180,0.00011261,-0.00000401,0.00001865,-0.00004499,0.00016060,0.0000
 4169,0.00012254,-0.00006337,-0.00010898,-0.00017787,-0.00015380,0.0000
 0771,0.00002105,0.00004332,-0.00002510,-0.00005413,0.00007624,0.000000
 58,0.00004175,0.00007790,0.00003928,0.00000941,0.00003999,0.00002791,-
 0.00002704,0.00002696,-0.00001728,-0.00006409,-0.00003337,0.00000733,0
 .00002629,-0.00014039,0.00014037,-0.00011727,0.00006001,-0.00003524,0.
 00003435,0.00003902,-0.00005003,0.00006082,-0.00007733,-0.00017067,-0.
 00000943,0.00004744,0.00006594,0.00006355,-0.00000227,0.00006914,-0.00
 004726,0.00955025,-0.01876036,-0.02503569,0.00017797,0.00042992,0.0000
 8750,-0.00876911,0.01676517,-0.00001498,0.00010017,0.00027982,-0.00002
 292,0.00000391,-0.00000500,0.00010105,0.00004638,0.00010815,-0.0000646
 6,0.00004843,-0.00011696,-0.00023508,0.00007822,0.00002687,0.00006198,
 -0.00005410,-0.00008791,0.00012056,-0.00001532,0.00007695,0.00012517,0
 .00003957,-0.00007397,0.00009925,-0.00000256,-0.00001265,0.00002389,-0
 .00001998,-0.00004678,0.00003613,0.00000525,0.00001526,-0.00018703,0.0
 0018524,-0.00014860,0.00008194,-0.00007637,0.00002725,0.00006158,-0.00
 009127,0.00010113,-0.00015395,-0.00021528,-0.00000610,0.00008120,0.000
 09505,0.00009650,0.00000762,0.00007882,-0.00005518,0.01640831,-0.02537
 715,-0.04999558,0.00055069,-0.00104751,-0.00139703,-0.01498977,0.02659
 186,0.05172467,-0.00046154,-0.00033045,-0.00017543,0.00049874,-0.00014
 808,0.00031564,-0.00004655,-0.00000616,0.00025679,0.00015921,0.0002438
 3,-0.00015218,0.00001784,0.00006926,0.00012233,-0.00003466,0.00002694,
 0.00002386,0.00002219,-0.00001778,0.00000999,0.00051312,-0.00012309,-0
 .00018365,0.00008062,-0.00009860,-0.00001776,0.00007214,-0.00012693,-0
 .00019896,-0.00008518,0.00050234,0.00005038,0.00019241,0.00011615,0.00
 003669,-0.00026278,0.00010110,-0.00005228,0.00001094,-0.00003509,0.000
 02049,0.00000169,-0.00025653,0.00008643,-0.00000468,0.00002928,0.00000
 619,-0.00002664,-0.00003968,0.00008069,-0.02477354,-0.01292322,0.01592
 271,0.00148619,-0.00017385,0.00134862,0.00042027,-0.00099579,-0.001886
 36,0.05930496,-0.00019396,-0.00024716,-0.00019908,-0.00018910,0.000646
 30,-0.00032435,-0.00003588,-0.00002211,0.00012446,0.00029605,-0.000044
 24,-0.00007400,0.00001507,-0.00002467,-0.00008964,0.00001626,-0.000017
 26,-0.00001995,0.00001851,0.00000534,0.00001656,-0.00011545,0.00022827
 ,0.00029976,0.00006397,0.00015535,-0.00003408,-0.00012680,0.00007959,0
 .00007735,-0.00013559,-0.00012246,0.00000811,0.00019564,-0.00020990,0.
 00001611,-0.00007742,0.00022096,0.00000616,-0.00005875,0.00009946,-0.0
 0005375,0.00005445,-0.00016935,-0.00017290,-0.00001875,0.00001175,0.00
 001551,-0.00000894,0.00003366,-0.00000247,-0.01250704,-0.01072389,0.00
 649324,0.00106892,0.00079851,0.00048541,0.00085660,0.00091788,-0.00125
 348,0.01904095,0.07918554,0.00089036,-0.00029762,-0.00015815,0.0000138
 0,-0.00026057,0.00062217,-0.00048744,0.00007384,-0.00054551,0.00039750
 ,0.00062126,0.00051539,0.00002043,0.00016092,-0.00006126,0.00001829,-0
 .00006408,-0.00004675,0.00002599,-0.00004344,0.00005763,-0.00025366,0.
 00001292,-0.00013400,0.00019506,-0.00008953,0.00006441,-0.00019904,0.0
 0007730,0.00009430,0.00016306,-0.00014419,-0.00006425,-0.00001157,0.00
 043414,0.00031825,-0.00013856,-0.00006378,-0.00011572,0.00001280,-0.00
 007380,-0.00000696,-0.00022007,0.00007443,-0.00007701,0.00002547,0.000
 02650,0.00004367,0.00003435,0.00000810,-0.00002086,0.01305405,0.007003
 53,-0.01550112,-0.00280607,-0.00082319,0.00000935,0.00088261,0.0005710
 4,0.00007473,0.00990405,0.00436343,0.06056509,0.00006257,-0.00050660,-
 0.00040361,-0.00121673,0.00045145,0.00121221,-0.00069860,0.00027336,0.
 00012995,0.00062533,0.00050567,-0.00042942,0.00028788,-0.00001495,-0.0
 0005154,-0.00009116,0.00003996,0.00009924,-0.00011891,0.00000885,-0.00
 005979,-0.00003565,-0.00002283,0.00023325,-0.00007948,0.00002171,-0.00
 002726,0.00008042,0.00006396,0.00019502,0.00002719,0.00007167,0.000018
 35,-0.00029359,-0.00090418,-0.00015890,0.00015152,0.00017413,0.0001227
 8,-0.00002069,0.00019961,-0.00011508,0.00013103,0.00020290,-0.00000792
 ,-0.00005531,-0.00007138,-0.00006636,-0.00000960,-0.00008457,0.0000648
 7,-0.01955698,0.02066335,-0.01031699,-0.00028464,0.00168871,0.00020166
 ,0.00081431,-0.00172462,-0.00107308,-0.00231028,-0.00091328,0.00577033
 ,0.05437664,0.00041671,0.00012185,-0.00026758,0.00130402,-0.00007342,-
 0.00008718,0.00025071,-0.00019811,-0.00016123,-0.00048675,-0.00034673,
 0.00046455,0.00001219,-0.00012679,-0.00001750,0.00002155,0.00002792,-0
 .00000254,-0.00000344,0.00002637,-0.00001434,-0.00031342,-0.00006976,0
 .00011349,0.00002169,0.00011575,-0.00003175,-0.00009856,0.00015527,-0.
 00008950,-0.00019035,-0.00013084,-0.00003193,-0.00023562,0.00039712,0.
 00003827,0.00001268,0.00000318,0.00004654,0.00001089,0.00000658,0.0000
 0181,0.00009982,-0.00011125,-0.00009965,-0.00002734,0.00002299,0.00002
 280,-0.00003148,0.00007935,-0.00004864,0.01729417,-0.03101509,0.004675
 76,-0.00184555,0.00054064,-0.00166583,-0.00052270,0.00213153,0.0030243
 7,-0.00170888,-0.01237763,0.00467961,-0.02295194,0.08827971,-0.0000189
 5,0.00031445,-0.00011049,-0.00118398,-0.00006013,-0.00024661,0.0002481
 6,-0.00005615,-0.00000190,-0.00020388,-0.00005533,-0.00020677,-0.00008
 819,0.00004343,-0.00003612,0.00002011,-0.00002701,-0.00001263,0.000032
 07,-0.00001284,0.00002731,-0.00001306,-0.00008276,0.00007276,-0.000027
 29,-0.00003175,0.00001400,-0.00001771,-0.00003406,0.00006442,0.0001871
 8,-0.00001474,0.00001416,0.00022524,0.00001097,-0.00024897,-0.00004801
 ,-0.00005823,0.00004583,0.00001503,-0.00009503,0.00011086,-0.00001331,
 -0.00007565,-0.00001116,0.00003260,0.00004256,0.00004774,-0.00000152,0
 .00003307,-0.00002035,-0.00552412,0.00514164,-0.00324921,-0.00084564,0
 .00140271,-0.00026040,0.00108232,-0.00223240,-0.00088365,0.00068724,0.
 00203677,0.00021664,-0.02214649,-0.00858897,0.07536398,0.00045324,0.00
 005614,-0.00006251,-0.00708038,0.00113067,-0.00635949,0.00033163,0.000
 53648,-0.00050673,-0.00098964,-0.00150534,0.00235502,-0.00014688,-0.00
 001408,0.00004434,-0.00004987,0.00007785,0.00012509,-0.00006991,-0.000
 00227,-0.00003482,0.00063995,0.00008129,-0.00066224,-0.00003566,-0.000
 31344,-0.00001309,0.00051286,-0.00011554,-0.00025370,-0.00038533,0.000
 35959,-0.00006223,-0.00025092,0.00079242,-0.00054984,-0.00063372,0.000
 38006,0.00021516,0.00005460,-0.00012589,0.00013234,-0.00001039,0.00003
 556,0.00019673,0.00003859,0.00001509,-0.00001123,-0.00000798,-0.000057
 36,0.00006971,-0.00147708,-0.00235975,0.00379976,-0.00024968,0.0002657
 5,-0.00062899,-0.00011846,0.00111441,0.00023444,0.00361565,0.00110565,
 0.00043945,-0.01131771,0.00392478,0.00360696,0.08279301,0.00064490,0.0
 0039286,0.00043420,0.00126027,0.00021793,0.00174987,-0.00040051,0.0002
 7146,-0.00061455,-0.00011509,-0.00053893,0.00058185,-0.00005088,0.0000
 5785,0.00006730,-0.00001034,0.00003927,0.00003953,-0.00002100,-0.00000
 746,-0.00003096,0.00008108,-0.00051100,-0.00061018,-0.00002282,-0.0000
 6970,-0.00008271,-0.00012316,0.00022823,0.00001285,0.00025935,0.000115
 44,0.00016536,0.00072974,0.00077835,0.00092144,-0.00038312,-0.00050684
 ,-0.00043664,-0.00001285,-0.00012736,-0.00008414,0.00000299,0.00007685
 ,0.00000405,0.00001805,0.00000275,0.00000565,0.00002262,-0.00007068,0.
 00006637,0.00159772,-0.00010759,-0.00118700,0.00018096,-0.00012566,0.0
 0036538,0.00002403,-0.00040448,-0.00028176,0.00252691,0.00007480,-0.00
 081870,0.00321263,-0.00230976,-0.00112870,-0.00618843,0.04083630,-0.00
 048151,-0.00025995,-0.00034463,0.00029790,-0.00053976,-0.00009584,0.00
 045214,-0.00040994,-0.00087008,0.00140902,-0.00007397,0.00308132,-0.00
 004002,-0.00009780,-0.00008071,0.00004622,0.00000940,-0.00007399,0.000
 01749,0.00002288,0.00002281,-0.00066226,-0.00061025,-0.00038886,0.0002
 3322,0.00011353,0.00007271,-0.00018385,0.00029949,-0.00013411,-0.00013
 630,-0.00021102,-0.00006373,-0.00005959,0.00094110,0.00066601,-0.00009
 663,0.00005470,-0.00017997,0.00002567,-0.00004182,-0.00006688,0.000254
 79,0.00004902,-0.00009164,-0.00001633,0.00000901,0.00002907,-0.0000286
 6,0.00003772,-0.00005251,0.00050156,0.00002650,-0.00289917,0.00012025,
 0.00003424,0.00056692,0.00045512,-0.00072185,-0.00059902,0.00192200,0.
 00091686,0.00349294,0.00892381,0.00014813,-0.00095505,0.00120827,0.006
 71760,0.07852077,0.00020853,0.00031580,0.00046623,-0.00194601,-0.00012
 370,-0.00121797,-0.00020144,-0.00017509,-0.00031820,0.00065036,0.00058
 287,-0.00017846,0.00013833,0.00012165,-0.00012946,-0.00002156,-0.00003
 336,0.00003611,-0.00006152,-0.00005627,0.00001897,-0.00038539,0.000259
 50,-0.00013629,0.00002720,-0.00019043,0.00018710,-0.00008498,-0.000135
 49,0.00016294,0.00010512,-0.00011521,-0.00014086,0.00035477,-0.0008360
 8,-0.00024438,0.00025206,0.00012037,0.00006821,-0.00005419,0.00007064,
 -0.00001375,-0.00006150,0.00013852,-0.00006992,-0.00001852,-0.00002851
 ,-0.00001619,0.00002125,-0.00002393,0.00002825,-0.00718239,0.00679024,
 0.00773476,-0.00004931,-0.00044975,-0.00047596,-0.00043235,0.00075361,
 0.00062150,-0.01065433,0.00131469,-0.00639920,-0.01211917,-0.00621152,
 0.02168972,-0.03533873,0.01330145,-0.01250219,0.06647761,-0.00001503,0
 .00003547,0.00043442,-0.00097318,0.00002555,-0.00070211,0.00015131,0.0
 0017126,0.00029817,0.00018993,-0.00008074,-0.00023418,-0.00015190,0.00
 003370,0.00009266,-0.00000785,0.00000731,0.00000524,0.00000903,0.00000
 241,0.00000365,0.00035959,0.00011545,-0.00021109,0.00007162,-0.0001308
 6,-0.00001482,0.00050212,-0.00012240,-0.00014420,-0.00011516,0.0001903
 7,0.00001374,-0.00087203,-0.00045098,-0.00060809,0.00072279,-0.0002636
 0,0.00024118,0.00006350,0.00006409,0.00005093,0.00000915,-0.00021824,0
 .00011752,0.00004255,0.00008252,0.00005703,-0.00003606,0.00008194,-0.0
 0004944,0.00670494,0.00146455,-0.00496084,-0.00008706,-0.00030483,0.00
 022300,0.00078969,-0.00164794,-0.00103835,-0.00235668,-0.04399645,-0.0
 1215069,-0.00725325,-0.00930912,0.01604366,0.01669118,-0.01787658,-0.0
 0040459,-0.01399117,0.08909855,0.00023649,0.00017405,0.00023134,0.0004
 7000,0.00019110,-0.00128347,0.00013379,-0.00006480,0.00017785,-0.00043
 069,-0.00020128,0.00032083,0.00002782,-0.00004668,0.00003120,-0.000010
 77,0.00002628,0.00001528,-0.00001162,0.00001640,-0.00002452,-0.0000623
 6,0.00016525,-0.00006379,0.00001834,-0.00003196,0.00001413,0.00005042,
 0.00000824,-0.00006412,-0.00014078,0.00001368,-0.00020005,-0.00033776,
 -0.00026350,-0.00028112,0.00018299,0.00004565,0.00011452,-0.00001795,0
 .00010573,-0.00002368,0.00007490,0.00000929,0.00004524,-0.00001136,-0.
 00001601,-0.00002642,-0.00001353,-0.00000032,-0.00000297,0.00498342,-0
 .00497308,-0.00155173,-0.00080353,0.00020926,-0.00107673,-0.00045546,0
 .00115158,0.00128546,-0.00437214,-0.00841833,-0.00662847,0.01962374,0.
 01490882,-0.06103582,-0.00638378,0.00014364,-0.00742901,-0.00698162,-0
 .00451865,0.08287786,0.00097648,0.00112061,0.00167972,-0.00028383,-0.0
 0037047,-0.00023408,0.00056039,0.00005505,-0.00012782,-0.00032155,-0.0
 0080148,0.00007712,0.00008928,-0.00052092,-0.00000083,-0.00001993,0.00
 016062,0.00010109,-0.00012543,0.00011066,-0.00014847,0.00033135,-0.000
 40044,0.00045190,-0.00069884,0.00025080,0.00024837,-0.00004666,-0.0000
 3591,-0.00048749,-0.00020140,0.00015124,0.00013387,-0.00030206,-0.0001
 8569,0.00033847,0.00024918,-0.00007453,0.00000615,0.00013220,-0.000045
 36,-0.00006647,0.00004337,0.00057846,0.00008829,-0.00008740,-0.0002263
 4,-0.00020994,0.00003579,-0.00018792,0.00014306,-0.00515037,-0.0015354
 8,-0.00477718,-0.00053364,-0.00023206,0.00036191,0.00066609,0.00029061
 ,0.00017634,-0.01539841,-0.00212492,-0.01451055,0.00079650,0.00023132,
 -0.00053740,-0.00200176,0.00116224,-0.00061376,0.00142805,-0.00493945,
 -0.00053108,0.08401640,-0.00026632,0.00014666,-0.00091430,-0.00033494,
 -0.00251366,0.00033207,0.00005487,-0.00039475,-0.00044892,-0.00018000,
 0.00022636,0.00038966,0.00001238,0.00005559,0.00010090,-0.00001745,0.0
 0004165,0.00004636,0.00000706,-0.00000989,0.00000791,0.00053651,0.0002
 7141,-0.00040978,0.00027352,-0.00019812,-0.00005631,-0.00000627,-0.000
 02216,0.00007407,-0.00017515,0.00017125,-0.00006473,0.00034684,0.00104
 250,0.00000250,-0.00004493,-0.00005364,-0.00003045,-0.00000221,-0.0000
 2992,-0.00001887,-0.00000213,-0.00035505,0.00004505,-0.00007475,0.0000
 2752,0.00001277,-0.00006200,0.00006350,-0.00000818,-0.00133805,-0.0005
 3581,-0.00003717,-0.00006740,-0.00004749,-0.00002310,0.00007738,-0.000
 16219,-0.00019591,-0.00018848,-0.01166365,-0.00593055,-0.00025880,-0.0
 0013218,-0.00046394,0.00065433,0.00097614,0.00157915,-0.00448860,-0.00
 197028,-0.00607483,-0.00239513,0.04878050,-0.00153171,-0.00147506,-0.0
 0242171,0.00012367,0.00015578,-0.00019846,-0.00012777,-0.00044865,0.00
 047400,0.00073356,0.00038377,-0.00028978,0.00011600,-0.00001818,0.0002
 7731,-0.00006799,0.00012254,0.00010817,-0.00000575,-0.00002041,-0.0000
 1977,-0.00050690,-0.00061428,-0.00087047,0.00013010,-0.00016123,-0.000
 00197,0.00025676,0.00012440,-0.00054552,-0.00031832,0.00029818,0.00017
 811,0.00031828,-0.00019918,-0.00020405,-0.00009279,-0.00003546,0.00001
 054,0.00003416,-0.00007724,0.00014492,0.00019599,-0.00024831,-0.000150
 14,-0.00007076,0.00006264,0.00007388,-0.00006153,-0.00002392,0.0001643
 0,-0.00232195,-0.00063802,0.00352699,0.00054684,0.00013367,-0.00022489
 ,-0.00014094,-0.00019631,-0.00018305,-0.01709329,-0.00740087,-0.040146
 45,-0.00081730,0.00046580,0.00026480,0.00055132,0.00147295,-0.00097507
 ,0.00019229,-0.00435655,-0.00536771,-0.00654173,0.00317925,0.07383775,
 -0.05075940,0.00377818,-0.00205412,-0.00018631,-0.00061454,-0.00068654
 ,-0.00028386,-0.00033491,0.00012354,-0.00065033,0.00499346,0.00145198,
 0.00003698,-0.00093723,-0.00032773,0.00005037,-0.00000403,-0.00002289,
 -0.00002124,0.00015642,0.00002996,-0.00707972,0.00126083,0.00029845,-0
 .00121725,0.00130447,-0.00118420,0.00049854,-0.00018905,0.00001392,-0.
 00194594,-0.00097349,0.00047008,0.00005039,0.00026812,0.00029433,0.000
 01499,-0.00001736,-0.00003872,0.00005606,-0.00020093,0.00002119,-0.000
 51430,-0.00029112,-0.00069826,-0.00012426,-0.00006669,-0.00002701,0.00
 004912,0.00014173,-0.00002437,-0.00029871,0.00040306,0.00076137,-0.000
 05266,-0.00009043,0.00000705,-0.00016220,-0.00019714,-0.00008879,0.001
 53947,-0.00079416,-0.00026560,-0.00051128,-0.00024219,-0.00022330,0.00
 055857,0.00056779,0.00035800,-0.00106408,-0.00003171,-0.00036749,-0.00
 945717,0.00524917,0.01181301,0.08595001,0.00202104,-0.01049999,0.00378
 211,-0.00061458,-0.00009555,0.00065105,-0.00037042,-0.00251355,0.00015
 585,0.00884325,-0.00381964,-0.00193021,-0.00027430,0.00019217,-0.00005
 663,0.00002167,0.00001861,0.00000385,0.00009083,-0.00002124,0.00004533
 ,0.00113153,0.00021721,-0.00053965,0.00045151,-0.00007357,-0.00006006,
 -0.00014799,0.00064640,-0.00026045,-0.00012334,0.00002569,0.00019109,0
 .00089506,0.00011405,-0.00053929,-0.00015069,0.00000730,-0.00002341,-0
 .00009577,-0.00003199,0.00017536,0.00076414,-0.00041613,0.00009499,-0.
 00004053,0.00009404,0.00011272,-0.00011502,0.00007974,-0.00005381,-0.0
 0005816,-0.00107067,0.00057217,0.00030683,0.00026036,0.00005886,0.0000
 8568,0.00013661,-0.00029032,0.00103990,0.00093439,0.00214086,-0.000460
 90,0.00030023,-0.00055427,0.00010737,0.00213497,-0.00067310,-0.0003777
 4,-0.00036003,-0.00067288,0.00009994,-0.00325555,-0.00119481,-0.020240
 23,0.07370137,0.01114577,-0.00072947,-0.01050935,-0.00068671,0.0006508
 5,-0.00084115,-0.00023414,0.00033189,-0.00019861,-0.00005035,0.0003658
 2,0.00087241,0.00025635,0.00027224,-0.00002957,-0.00003916,-0.00004498
 ,-0.00000496,0.00005953,-0.00009171,0.00014569,-0.00635901,0.00175053,
 -0.00009547,0.00121251,-0.00008715,-0.00024673,0.00031569,-0.00032428,
 0.00062214,-0.00121784,-0.00070216,-0.00128347,-0.00008481,0.00014426,
 0.00004066,-0.00004976,-0.00006242,-0.00005574,0.00004891,-0.00004002,
 0.00003104,-0.00005146,0.00021835,-0.00083997,0.00001320,0.00007278,0.
 00018744,0.00008440,-0.00005179,0.00015009,-0.00052378,-0.00053040,-0.
 00017246,0.00013340,0.00010291,0.00007717,0.00025478,-0.00007259,-0.00
 034222,0.00081621,0.00080905,0.00084955,0.00022770,0.00039011,0.000127
 61,0.00004250,0.00144909,0.00176650,-0.00019200,-0.00093232,0.00060312
 ,0.00118389,-0.00013646,-0.00145964,-0.01132878,0.00408902,0.08054843,
 -0.00104694,-0.00014188,0.00010233,-0.05076265,0.00202061,0.01114722,0
 .00097577,-0.00026620,-0.00153103,-0.00513760,-0.00069719,0.00195651,-
 0.00021519,-0.00025790,0.00002322,0.00006524,0.00005428,-0.00001490,0.
 00005692,0.00006652,-0.00002084,0.00045314,0.00064495,-0.00048134,0.00
 006285,0.00041667,-0.00001894,-0.00046063,-0.00019399,0.00089019,0.000
 20862,-0.00001531,0.00023639,-0.00105256,0.00351533,0.00127289,0.00045
 917,-0.00016077,-0.00011716,0.00010894,-0.00026523,-0.00040553,-0.0000
 4652,-0.00030717,-0.00002869,0.00000666,0.00003146,0.00002602,-0.00000
 473,0.00005913,-0.00004432,0.00058975,0.00170388,-0.00040366,0.0002189
 3,-0.00037407,0.00045062,0.00001288,-0.00050479,-0.00031493,0.00082281
 ,-0.00230149,0.00082538,0.00035271,-0.00029180,0.00004447,-0.00333800,
 0.00056836,-0.00950515,-0.00513230,0.00116998,-0.00523346,0.00291354,0
 .00547308,0.00006910,0.00035093,-0.00155203,0.00027628,0.07583588,-0.0
 0014191,-0.00127999,0.00018125,0.00377819,-0.01049997,-0.00072967,0.00
 112037,0.00014661,-0.00147545,0.00064045,0.00034859,-0.00125216,-0.000
 02526,-0.00030680,-0.00009282,0.00001169,0.00006180,0.00010016,0.00000
 317,0.00003253,-0.00000830,0.00005613,0.00039346,-0.00026003,-0.000506
 51,0.00012182,0.00031445,-0.00033055,-0.00024707,-0.00029719,0.0003158
 7,0.00003540,0.00017390,0.00379195,0.00143622,0.00076228,-0.00000632,0
 .00054480,0.00042094,0.00010485,-0.00032066,-0.00008442,0.00007412,0.0
 0006295,0.00000293,-0.00000299,-0.00001038,0.00001294,-0.00005238,0.00
 000114,-0.00002203,-0.00020842,0.00030667,0.00014293,-0.00017275,-0.00
 000130,-0.00009021,-0.00002068,-0.00008315,0.00003648,-0.00143826,-0.0
 0145515,-0.00135055,-0.00020136,0.00022645,0.00034063,-0.00060507,-0.0
 0993735,-0.01038286,0.00279964,0.00287368,0.00509478,0.00193205,-0.001
 39448,0.00004173,-0.00282249,-0.00465869,0.00137752,0.00990030,0.07635
 465,0.00010251,0.00018126,-0.00117319,-0.00205304,0.00378171,-0.010509
 46,0.00167919,-0.00091447,-0.00242204,0.00622179,-0.00096276,0.0013733
 4,0.00014283,0.00002925,0.00006732,-0.00013400,0.00011259,0.00027981,-
 0.00008671,-0.00002197,-0.00005703,-0.00006235,0.00043466,-0.00034465,
 -0.00040350,-0.00026764,-0.00011045,-0.00017551,-0.00019873,-0.0001580
 6,0.00046636,0.00043438,0.00023148,0.00064107,-0.00201282,-0.00133889,
 -0.00000967,0.00019111,0.00022048,0.00007782,0.00006915,0.00018740,0.0
 0004641,0.00025257,0.00006914,-0.00003015,-0.00005202,-0.00004154,0.00
 001285,-0.00018797,0.00017458,0.00012278,0.00009752,0.00045348,0.00019
 342,-0.00004566,0.00009207,-0.00004031,-0.00017768,-0.00016769,0.00004
 697,-0.00044177,-0.00087847,-0.00231926,0.00043125,0.00054577,-0.00379
 908,-0.00942630,-0.06192007,-0.00223529,0.00391014,-0.00282416,0.00027
 752,0.00023351,0.00062802,0.00204129,0.00633116,0.00125063,0.00337996,
 0.00336234,0.08509122,-0.00513761,0.00064056,0.00622107,-0.00065134,0.
 00884429,-0.00005044,-0.00032143,-0.00017995,0.00073361,-0.00082302,-0
 .00036567,0.00021347,-0.00020706,0.00039325,-0.00009837,0.00000909,-0.
 00006336,-0.00006463,-0.00001939,0.00002374,-0.00005656,-0.00099009,-0
 .00011589,0.00140924,0.00062540,-0.00048676,-0.00020400,0.00015921,0.0
 0029591,0.00039752,0.00065031,0.00019025,-0.00043074,-0.00075234,-0.00
 091426,-0.00084083,0.00005564,0.00013142,0.00015188,-0.00028110,0.0004
 3257,-0.00005608,-0.00031918,-0.00084075,0.00062499,0.00003613,0.00001
 273,-0.00011442,-0.00000039,-0.00003156,-0.00005484,0.00042147,0.00063
 229,-0.00072259,-0.00002912,-0.00014532,0.00018898,-0.00009216,-0.0000
 3457,0.00005843,-0.00710230,0.00181568,-0.00399262,0.00000708,0.000115
 98,-0.00007758,-0.00168473,-0.00450557,-0.00025758,0.00102066,0.002159
 83,0.00125339,-0.03609145,0.01209145,-0.00219090,-0.00611201,0.0001556
 5,0.00291272,-0.01250593,-0.01365410,-0.00170394,0.06538315,-0.0006974
 3,0.00034868,-0.00096254,0.00499352,-0.00382019,0.00036597,-0.00080140
 ,0.00022619,0.00038404,-0.00036587,0.00073222,-0.00131215,-0.00018304,
 0.00053337,-0.00005858,-0.00002933,-0.00010901,0.00004837,-0.00008276,
 -0.00009502,-0.00000447,-0.00150530,-0.00053853,-0.00007420,0.00050547
 ,-0.00034664,-0.00005516,0.00024388,-0.00004415,0.00062094,0.00058307,
 -0.00008088,-0.00020124,0.00011225,-0.00102847,-0.00028242,0.00034315,
 0.00017605,0.00027711,-0.00020670,0.00018798,-0.00016655,-0.00010663,0
 .00002627,0.00018928,0.00017095,0.00014072,0.00007267,0.00009377,0.000
 10131,-0.00013563,-0.00014670,0.00026047,-0.00065813,-0.00029066,-0.00
 012033,-0.00009503,-0.00000166,0.00009275,0.00027038,0.00070379,0.0026
 9031,0.00336329,0.00060111,-0.00000764,0.00035480,-0.00570690,-0.00473
 262,-0.00249860,0.00165924,-0.00314378,-0.00040620,0.01709880,-0.01997
 891,-0.00059725,0.00198025,-0.00716002,0.00430023,-0.01589785,-0.04951
 237,-0.00491572,-0.00626657,0.10178042,0.00195605,-0.00125219,0.001373
 14,0.00145215,-0.00192977,0.00087215,0.00007706,0.00038956,-0.00028956
 ,0.00021355,-0.00131220,-0.00118311,-0.00010089,-0.00004199,-0.0004279
 4,0.00007802,-0.00017790,-0.00011708,0.00005199,0.00000379,0.00007519,
 0.00235486,0.00058100,0.00308206,-0.00042959,0.00046460,-0.00020658,-0
 .00015204,-0.00007389,0.00051537,-0.00017850,-0.00023426,0.00032036,0.
 00010821,-0.00003323,0.00016392,0.00004717,0.00004671,0.00004410,-0.00
 002980,-0.00006002,-0.00006988,-0.00011766,-0.00054342,-0.00017516,-0.
 00005075,-0.00003562,-0.00006418,-0.00005153,0.00016272,-0.00019164,0.
 00005648,0.00024612,-0.00091333,0.00010107,-0.00000829,0.00014360,0.00
 002123,0.00019019,0.00020578,-0.00637584,0.00255700,-0.00276065,0.0003
 7628,0.00038601,-0.00020917,-0.00169930,-0.00705612,-0.00118713,0.0014
 0956,0.00119793,0.00139220,0.00623074,-0.00752963,-0.00564510,-0.00320
 298,0.00779355,-0.06224460,-0.00034773,0.00704808,-0.00823707,-0.00133
 179,-0.00748082,0.07818664,-0.00004648,0.00007404,0.00004640,-0.000514
 37,0.00076396,-0.00005161,0.00004357,-0.00000210,0.00019588,-0.0003193
 0,-0.00010677,-0.00011776,-0.00027111,0.00004964,0.00008792,0.00009015
 ,-0.00007734,-0.00015401,0.00016460,-0.00000632,0.00009420,-0.00001037
 ,0.00000295,0.00025488,0.00013106,0.00009979,-0.00001338,0.00000161,0.
 00005436,-0.00022005,-0.00006158,0.00000912,0.00007488,-0.00159535,-0.
 00060758,-0.00071520,0.00111550,0.00027610,0.00031515,0.00016701,-0.00
 002568,0.00018013,-0.00018464,-0.00030484,-0.00006749,0.00005460,0.000
 08901,0.00008738,-0.00000224,0.00014899,-0.00011305,-0.00008203,0.0035
 2768,0.00066138,0.00040579,-0.00059733,0.00025479,-0.00034693,0.000236
 02,0.00030841,-0.00129188,-0.00255456,0.00000064,-0.00971070,0.0112182
 2,0.00364817,-0.02611013,-0.01347667,0.01018021,0.00528621,0.00002739,
 -0.00191045,0.00040939,0.00011480,0.00065078,-0.00052903,0.00061099,-0
 .00070658,-0.00238109,-0.00336133,-0.00266438,0.00109369,0.00086498,0.
 00029252,0.05666789,-0.00030731,0.00006321,0.00025274,-0.00029133,-0.0
 0041604,0.00021837,0.00057840,-0.00035520,-0.00024817,-0.00084090,0.00
 002615,-0.00054359,-0.00036943,0.00030486,-0.00002259,0.00013263,-0.00
 017059,-0.00021523,0.00021126,-0.00007422,0.00016213,0.00003584,0.0000
 7674,0.00004897,0.00020279,-0.00011129,-0.00007558,-0.00025641,-0.0001
 6927,0.00007432,0.00013859,-0.00021812,0.00000924,0.00194070,0.0030490
 4,0.00092126,-0.00139684,-0.00159230,-0.00103237,-0.00006660,-0.000713
 43,0.00035384,-0.00030486,-0.00006953,0.00005396,0.00011384,0.00007036
 ,0.00007952,0.00005842,0.00003097,-0.00005515,0.00340308,-0.00479942,0
 .00142602,-0.00036172,0.00072733,-0.00054682,-0.00038531,0.00104478,0.
 00022667,0.00131201,-0.00081380,0.00044435,0.01015741,-0.03800431,-0.0
 1343997,-0.01283140,-0.01084313,0.00738157,-0.00116325,-0.01309499,0.0
 0481483,-0.00038387,0.00041329,0.00029574,-0.00013615,-0.00115652,-0.0
 0087094,-0.00335704,-0.00201168,-0.00237434,-0.00007013,0.00042160,-0.
 00010561,0.01027519,0.12175913,-0.00002860,0.00000282,0.00006914,-0.00
 069859,0.00009510,-0.00084019,0.00008836,0.00004522,-0.00015008,0.0006
 2508,0.00018928,-0.00017524,-0.00003098,0.00007909,0.00006088,-0.00000
 019,-0.00000946,-0.00000615,-0.00003460,-0.00001832,-0.00002347,0.0001
 9674,0.00000421,-0.00009162,-0.00000789,-0.00009966,-0.00001115,0.0000
 8642,-0.00017309,-0.00007712,-0.00007006,0.00011756,0.00004525,0.00006
 645,0.00000444,0.00131428,-0.00018160,-0.00037962,-0.00079171,-0.00007
 258,0.00018165,-0.00042476,-0.00006744,0.00005394,0.00008076,-0.000000
 58,-0.00002180,-0.00003267,0.00001493,-0.00001453,0.00000733,0.0020133
 6,-0.00087946,-0.00045652,0.00010145,0.00003243,-0.00010704,0.00011769
 ,-0.00019281,-0.00040302,0.00076117,0.00419728,-0.00253392,0.00088664,
 -0.01713825,-0.00773455,0.00957836,0.00812031,-0.01047063,-0.00017699,
 0.00787850,0.00090486,-0.00038894,-0.00023134,0.00034253,0.00048777,0.
 00096012,-0.00078853,-0.00328159,-0.00461978,0.00297985,-0.00082607,-0
 .00132675,-0.00133389,0.02042488,-0.00296192,0.10015648,0.00000661,-0.
 00000294,-0.00003014,-0.00012434,-0.00004061,0.00001320,-0.00008743,-0
 .00007482,-0.00007076,0.00003611,0.00017096,-0.00005077,0.00015437,-0.
 00004636,-0.00005004,-0.00004818,0.00004743,0.00008123,-0.00008450,0.0
 0000749,-0.00004554,0.00003855,0.00001803,-0.00001636,-0.00005531,-0.0
 0002736,0.00003262,-0.00000469,-0.00001871,0.00002549,-0.00001848,0.00
 004255,-0.00001136,0.00006858,-0.00016780,0.00007005,-0.00007201,-0.00
 000542,-0.00003829,-0.00004373,0.00007916,-0.00006815,0.00005461,0.000
 11386,-0.00000052,-0.00003725,-0.00004647,-0.00004226,-0.00000222,-0.0
 0005506,0.00004732,0.00021523,-0.00040722,-0.00000063,0.00025092,-0.00
 002841,0.00021897,0.00011164,-0.00016204,-0.00016254,0.00012953,0.0001
 2136,-0.00000692,0.00030193,0.00118991,0.00082377,0.00138810,0.0002562
 0,-0.00234080,-0.00044571,-0.00003420,-0.00025904,-0.00009313,0.000003
 24,0.00007571,0.00016997,-0.00005759,-0.00013915,-0.00027583,-0.000480
 90,0.00065161,-0.00030695,-0.00022897,-0.00002592,-0.01588771,-0.01436
 239,-0.01996163,0.01455264,0.00003148,-0.00001038,-0.00005202,-0.00006
 675,0.00009395,0.00007274,-0.00022634,0.00002750,0.00006264,0.00001274
 ,0.00014073,-0.00003565,0.00017155,-0.00009971,-0.00003268,-0.00005718
 ,0.00006593,0.00009509,-0.00009083,0.00002161,-0.00005759,0.00001502,0
 .00000276,0.00000900,-0.00007137,0.00002299,0.00004257,0.00002927,0.00
 001180,0.00002653,-0.00002852,0.00008249,-0.00001601,-0.00030937,-0.00
 093015,-0.00034552,0.00025565,0.00044765,0.00035182,0.00000912,0.00020
 788,-0.00006659,0.00008903,0.00007040,-0.00002174,-0.00004648,-0.00003
 951,-0.00003728,-0.00001484,-0.00003507,0.00003771,-0.00014488,0.00087
 469,0.00017375,0.00061643,-0.00024143,0.00048922,0.00008417,-0.0002206
 0,-0.00025245,0.00001525,-0.00020414,0.00001369,-0.00224003,0.00005427
 ,-0.00147625,0.00087682,0.00078265,-0.00176167,0.00013788,0.00046820,-
 0.00028722,-0.00006111,0.00019479,0.00017114,0.00007897,0.00014700,-0.
 00007796,0.00018199,-0.00057828,0.00045649,-0.00003972,-0.00002898,-0.
 00001688,-0.01458322,-0.02283296,-0.02396483,0.01446649,0.02046381,0.0
 0002603,0.00001299,-0.00004153,-0.00002703,0.00011258,0.00018740,-0.00
 020991,0.00001269,0.00007386,-0.00011435,0.00007266,-0.00006417,0.0001
 7886,-0.00010219,-0.00005872,-0.00005610,0.00006355,0.00009654,-0.0000
 8458,0.00002033,-0.00004884,-0.00001131,0.00000559,0.00002903,-0.00006
 635,0.00002279,0.00004775,0.00000618,0.00001560,0.00004372,-0.00001616
 ,0.00005702,-0.00002641,-0.00021318,-0.00073358,-0.00041502,0.00017128
 ,0.00040708,0.00029811,0.00000977,0.00013368,0.00001521,0.00008738,0.0
 0007955,-0.00003259,-0.00004224,-0.00003725,-0.00003200,-0.00001249,-0
 .00004000,0.00004159,-0.00035423,0.00076251,0.00000761,0.00068794,-0.0
 0023642,0.00058740,0.00010597,-0.00021911,-0.00022088,0.00003007,-0.00
 071928,0.00052018,-0.00187539,0.00095696,-0.00047140,0.00131837,0.0010
 5963,-0.00020243,-0.00001399,-0.00037924,-0.00094087,0.00006815,0.0002
 3894,0.00021822,0.00001531,0.00007950,0.00000111,0.00045336,-0.0000436
 1,-0.00013669,0.00010580,0.00031479,0.00014697,-0.02121004,-0.02562171
 ,-0.03951088,0.02188647,0.02505474,0.04116678,-0.00000477,-0.00005232,
 0.00001283,0.00004911,-0.00011500,0.00008444,0.00003571,-0.00006202,-0
 .00006152,-0.00000046,0.00009378,-0.00005149,0.00001915,0.00002124,-0.
 00001900,-0.00000467,-0.00000226,0.00000764,-0.00001092,-0.00000672,-0
 .00000139,-0.00000795,0.00002262,-0.00002867,-0.00000963,-0.00003147,-
 0.00000149,-0.00002663,-0.00000892,0.00003434,0.00002129,-0.00003603,-
 0.00001353,0.00064776,0.00047740,0.00001567,-0.00097665,-0.00007824,0.
 00066538,-0.00002495,-0.00008333,0.00004533,-0.00000223,0.00005841,0.0
 0001491,-0.00000222,-0.00001483,-0.00001248,0.00000733,-0.00002932,0.0
 0001944,0.00055365,-0.00040361,-0.00017458,-0.00014846,0.00004418,-0.0
 0008805,-0.00000882,0.00001372,0.00008083,0.00014857,0.00092745,-0.000
 41476,0.00056528,-0.00101780,-0.00140611,0.00097802,-0.00090881,0.0005
 8694,-0.00044292,0.00066972,0.00079328,-0.00014203,-0.00009345,-0.0001
 5633,0.00000799,-0.00042558,0.00005893,0.00010605,0.00037056,-0.000162
 39,-0.00008033,-0.00012292,0.00016330,-0.00693150,0.00830784,-0.009649
 45,0.00019719,0.00088215,-0.00095062,0.00570594,0.00005915,0.00000109,
 -0.00018793,0.00014171,0.00007973,-0.00005177,-0.00018789,0.00006354,-
 0.00002397,-0.00003160,0.00010127,0.00016276,0.00018997,-0.00013818,-0
 .00001559,-0.00004982,0.00006910,0.00007878,-0.00009483,0.00003248,-0.
 00007332,-0.00005747,-0.00007066,0.00003768,-0.00008450,0.00007934,0.0
 0003307,-0.00003968,0.00003356,0.00000812,-0.00002395,0.00008193,-0.00
 000030,-0.00059542,-0.00126022,0.00004983,0.00059545,0.00054177,0.0001
 4135,-0.00001084,0.00035227,-0.00027698,0.00014896,0.00003098,-0.00001
 453,-0.00005505,-0.00003507,-0.00004001,-0.00002930,-0.00000922,0.0000
 1219,-0.00110588,0.00001143,0.00043457,0.00035410,0.00002306,0.0002040
 3,0.00019140,-0.00015647,-0.00041324,0.00012828,-0.00123414,0.00115537
 ,-0.00078175,0.00225977,0.00289439,0.00142873,0.00093990,-0.00034924,0
 .00076473,-0.00148712,-0.00170240,-0.00009881,0.00033156,-0.00007465,0
 .00005734,-0.00020574,0.00027505,0.00027072,-0.00026781,0.00038540,-0.
 00005137,0.00002736,-0.00007836,0.00785106,-0.03092766,0.02969934,-0.0
 0042020,0.00106106,-0.00128656,-0.00848894,0.02960761,-0.00004430,-0.0
 0002199,0.00017459,-0.00002435,-0.00005388,0.00015010,0.00014304,-0.00
 000821,0.00016434,-0.00005481,-0.00013560,-0.00019172,-0.00017435,0.00
 008704,0.00002246,0.00003688,-0.00004725,-0.00005519,0.00008429,-0.000
 01911,0.00005989,0.00006981,0.00006641,-0.00005247,0.00006484,-0.00004
 862,-0.00002037,0.00008072,-0.00000237,-0.00002085,0.00002827,-0.00004
 950,-0.00000299,0.00030293,0.00080248,-0.00065471,0.00055152,-0.000272
 88,-0.00045226,0.00001941,-0.00031181,0.00032967,-0.00011306,-0.000055
 19,0.00000731,0.00004734,0.00003774,0.00004164,0.00001943,0.00001220,-
 0.00001163,0.00020467,0.00021131,-0.00043501,-0.00030371,0.00004176,-0
 .00016183,-0.00018759,0.00023168,0.00046198,-0.00025239,0.00036064,-0.
 00057726,0.00162121,-0.00219138,-0.00100017,-0.00183101,-0.00096443,0.
 00059596,-0.00042810,0.00068518,0.00129414,0.00013452,-0.00004218,-0.0
 0006243,-0.00010063,0.00014769,-0.00010747,-0.00003057,0.00044382,-0.0
 0073657,0.00004706,-0.00025581,0.00021180,-0.00989301,0.03091122,-0.03
 964751,-0.00051539,0.00152250,-0.00129047,0.01052181,-0.03090726,0.041
 76329,-0.00105192,0.00379152,0.00064113,0.00005055,0.00089505,-0.00008
 485,-0.00030189,0.00034666,0.00031834,-0.00075249,0.00011239,0.0001083
 7,-0.00011951,0.00021736,0.00012404,0.00005825,-0.00014033,-0.00018708
 ,0.00011718,-0.00004942,0.00008171,-0.00025066,0.00072965,-0.00006000,
 -0.00029376,-0.00023553,0.00022533,0.00019227,0.00019563,-0.00001173,0
 .00035484,-0.00087198,-0.00033761,0.00022375,-0.00035307,0.00004151,-0
 .00029883,-0.00008777,-0.00012768,-0.00000099,-0.00012726,0.00014485,-
 0.00159585,0.00194103,0.00006628,0.00006858,-0.00030938,-0.00021318,0.
 00064806,-0.00059565,0.00030308,-0.00053158,-0.00066588,-0.00001316,0.
 00018891,0.00014569,-0.00004545,0.00026611,0.00014698,-0.00019364,-0.0
 0602148,-0.00448647,-0.00319146,-0.00024687,0.00059699,0.00018916,0.00
 007161,-0.00023321,0.00011939,-0.00004509,0.00125174,0.00031851,-0.023
 55144,-0.01447745,0.01803073,-0.00871501,0.00843899,0.00407386,-0.0015
 4015,-0.00113859,-0.00005941,0.00547889,0.00201274,-0.00116468,0.00113
 627,-0.00050123,-0.00016694,-0.00013523,0.00016216,0.00027927,-0.00044
 891,0.00028287,-0.00021340,0.08141395,0.00351564,0.00143637,-0.0020128
 6,0.00026820,0.00011402,0.00014424,-0.00018572,0.00104264,-0.00019919,
 -0.00091389,-0.00102881,-0.00003321,0.00056935,-0.00037733,-0.00019311
 ,-0.00016211,0.00014036,0.00018533,-0.00029542,0.00009492,-0.00018479,
 0.00079219,0.00077835,0.00094111,-0.00090420,0.00039725,0.00001105,0.0
 0011615,-0.00020984,0.00043417,-0.00083626,-0.00045111,-0.00026353,-0.
 00035324,-0.00059661,0.00024300,0.00014639,0.00012627,0.00009640,-0.00
 011535,0.00032706,-0.00033036,-0.00060788,0.00304920,0.00000452,-0.000
 16783,-0.00093000,-0.00073360,0.00047760,-0.00126045,0.00080238,-0.001
 47859,0.00031562,-0.00008391,0.00062328,-0.00012407,0.00041604,0.00041
 356,-0.00044025,-0.00062108,-0.00433275,-0.00202617,-0.00344526,0.0003
 6547,-0.00012407,-0.00030261,0.00027083,-0.00002857,0.00064698,-0.0005
 0869,-0.00018301,0.00059359,-0.01031672,-0.01105977,0.01256088,0.00996
 916,-0.04504944,-0.01388601,0.00052993,-0.00055023,0.00043685,-0.00017
 545,-0.01511348,0.00831107,-0.00092131,-0.00020329,0.00016566,0.000311
 08,0.00017892,0.00013572,0.00012651,0.00029697,-0.00029636,0.00977878,
 0.12337947,0.00127299,0.00076240,-0.00133890,0.00029433,-0.00053926,0.
 00004068,0.00033837,0.00000240,-0.00020414,-0.00084076,-0.00028250,0.0
 0016407,0.00002651,0.00000078,-0.00007794,0.00004846,-0.00011722,-0.00
 014862,0.00004138,-0.00000096,0.00006043,-0.00054963,0.00092145,0.0006
 6591,-0.00015901,0.00003828,-0.00024899,0.00003668,0.00001614,0.000318
 30,-0.00024444,-0.00060811,-0.00028113,0.00004151,0.00024291,-0.000068
 11,0.00010592,-0.00001342,0.00004343,-0.00005942,0.00010168,-0.0001283
 0,-0.00071572,0.00092159,0.00131435,0.00007008,-0.00034548,-0.00041499
 ,0.00001586,0.00004974,-0.00065492,0.00034794,0.00014041,-0.00137464,-
 0.00061911,-0.00011099,-0.00019424,0.00007620,0.00005946,0.00016587,-0
 .00138840,-0.00425689,0.00368269,0.00028869,-0.00039340,-0.00030389,-0
 .00115980,-0.00069447,0.00038686,-0.00109813,-0.00058495,-0.00073264,0
 .01877892,0.01605679,-0.02186114,0.00317390,-0.01946709,-0.00783102,0.
 00113264,0.00152518,-0.00247698,-0.00177966,0.01004583,-0.00121706,-0.
 00004549,0.00050871,-0.00051414,-0.00011682,-0.00014221,-0.00004240,0.
 00009471,0.00001721,0.00012860,0.02057780,-0.01444470,0.09271445,0.000
 45905,-0.00000635,-0.00000969,0.00001487,-0.00015058,-0.00004980,0.000
 24912,-0.00004492,-0.00009277,0.00005568,0.00034328,0.00004712,0.00003
 758,-0.00009703,-0.00001556,0.00000423,0.00005998,0.00008194,-0.000021
 03,0.00001130,-0.00004274,-0.00063397,-0.00038312,-0.00009647,0.000151
 53,0.00001261,-0.00004802,-0.00026277,-0.00007741,-0.00013859,0.000252
 17,0.00072283,0.00018299,-0.00029872,0.00014638,0.00010594,0.00011684,
 0.00001135,0.00001224,0.00007861,-0.00004400,0.00001542,0.00111575,-0.
 00139693,-0.00018150,-0.00007196,0.00025560,0.00017127,-0.00097777,0.0
 0059567,0.00055266,0.00066747,0.00008606,-0.00055784,-0.00023398,-0.00
 007024,-0.00004798,-0.00010838,0.00003977,0.00019892,-0.00074027,-0.00
 065619,0.00014757,-0.00006281,-0.00050257,-0.00016598,-0.00001337,0.00
 005472,0.00005191,-0.00047833,-0.00031220,0.00018452,0.00162521,0.0006
 1477,-0.00270977,-0.00021379,0.00115559,0.00043781,0.00011506,0.000130
 63,0.00015115,-0.00101269,-0.00035205,-0.00028736,-0.00015139,0.000551
 72,0.00020202,-0.00001112,-0.00012588,-0.00013234,0.00009836,-0.000190
 78,0.00012281,-0.03081539,-0.02128143,-0.02095261,0.03159990,-0.000160
 98,0.00054489,0.00019116,-0.00001743,0.00000740,-0.00006240,-0.0000745
 5,-0.00005366,-0.00003540,0.00013138,0.00017600,0.00004669,-0.00011381
 ,-0.00001552,0.00005574,0.00005023,-0.00003523,-0.00007638,0.00010910,
 -0.00000532,0.00007522,0.00038014,-0.00050680,0.00005470,0.00017414,0.
 00000316,-0.00005827,0.00010110,0.00022094,-0.00006379,0.00012040,-0.0
 0026363,0.00004566,-0.00008762,0.00012627,-0.00001344,0.00001130,-0.00
 004174,-0.00002237,0.00006322,-0.00008422,0.00007958,0.00027637,-0.001
 59235,-0.00037977,-0.00000544,0.00044751,0.00040704,-0.00007819,0.0005
 4194,-0.00027289,0.00066278,-0.00012971,-0.00037074,-0.00020690,0.0000
 0091,-0.00009165,-0.00011062,0.00012935,0.00022968,-0.00063856,-0.0005
 2238,-0.00001100,-0.00018325,-0.00026178,0.00005856,-0.00023057,-0.000
 01025,0.00001793,-0.00015394,-0.00009403,0.00009096,0.00059469,0.00070
 272,-0.00161655,-0.00214232,-0.00014407,-0.00058299,-0.00009994,-0.000
 00074,0.00000328,-0.00000743,0.00024347,-0.00050101,0.00018012,0.00036
 171,0.00005421,-0.00008558,-0.00009707,-0.00007525,-0.00000203,-0.0001
 3844,0.00011772,-0.02159600,-0.02263852,-0.01735757,0.02194813,0.02229
 833,-0.00011723,0.00042095,0.00022050,-0.00003877,-0.00002333,-0.00005
 576,0.00000617,-0.00003043,0.00001061,0.00015186,0.00027722,0.00004404
 ,-0.00011387,-0.00004439,0.00004120,0.00001499,0.00003433,0.00002723,0
 .00003641,0.00000765,0.00000365,0.00021502,-0.00043667,-0.00017998,0.0
 0012279,0.00004657,0.00004585,-0.00005234,0.00000611,-0.00011578,0.000
 06828,0.00024124,0.00011456,-0.00012759,0.00009642,0.00004345,0.000012
 20,-0.00002238,-0.00002107,0.00006336,-0.00007831,0.00006858,0.0003157
 5,-0.00103280,-0.00079198,-0.00003831,0.00035178,0.00029811,0.00066630
 ,0.00014142,-0.00045293,0.00039043,-0.00019850,-0.00013385,-0.00004459
 ,0.00002406,-0.00002580,-0.00007629,0.00010078,0.00017198,-0.00024216,
 0.00022538,-0.00057819,-0.00024594,-0.00020633,0.00001956,0.00004564,0
 .00011009,0.00003723,0.00005104,0.00012454,0.00021575,0.00125189,0.000
 69298,0.00013476,-0.00161471,0.00017718,0.00012643,-0.00010488,-0.0001
 2708,0.00025692,-0.00018756,-0.00043730,-0.00065111,0.00014520,0.00021
 756,0.00020521,-0.00003706,-0.00004068,-0.00005481,-0.00002399,-0.0001
 2404,0.00007943,-0.02238532,-0.01800957,-0.02233195,0.02359930,0.01876
 231,0.02403597,0.00010890,0.00010480,0.00007780,0.00005607,-0.00009578
 ,0.00004894,0.00013218,-0.00000220,0.00003410,-0.00028106,-0.00020666,
 -0.00002976,0.00011111,-0.00006543,-0.00003646,-0.00003316,0.00003901,
 0.00006160,-0.00006204,0.00001396,-0.00003991,0.00005457,-0.00001284,0
 .00002571,-0.00002066,0.00001086,0.00001502,0.00001096,-0.00005874,0.0
 0001283,-0.00005420,0.00006349,-0.00001796,-0.00000104,-0.00011539,-0.
 00005945,0.00007863,0.00006325,0.00006337,-0.00003283,0.00007942,-0.00
 005894,0.00016704,-0.00006661,-0.00007255,-0.00004373,0.00000913,0.000
 00977,-0.00002491,-0.00001084,0.00001938,-0.00029277,0.00031417,0.0001
 7197,0.00007562,-0.00005313,0.00007047,-0.00001861,-0.00008640,-0.0000
 5039,0.00017826,0.00038752,0.00007625,0.00015980,-0.00003979,0.0000103
 5,-0.00012546,-0.00001955,-0.00023934,0.00024966,-0.00040908,-0.000016
 81,0.00023344,-0.00103595,0.00091730,0.00056505,-0.00111508,-0.0018909
 1,0.00018428,0.00013992,-0.00031647,-0.00042017,0.00102575,0.00055620,
 -0.00033944,-0.00003339,-0.00000627,0.00005773,-0.00000981,-0.00004013
 ,0.00013263,-0.00006641,0.00006608,-0.01355215,0.01528277,-0.01703378,
 -0.00053369,0.00119203,-0.00170604,0.01327997,-0.00026516,-0.00032049,
 0.00006906,-0.00020100,-0.00003198,-0.00004007,-0.00004534,-0.00002988
 ,-0.00007721,0.00043254,0.00018797,-0.00006009,-0.00021255,0.00006085,
 0.00004588,0.00006635,-0.00005002,-0.00009130,0.00010801,-0.00001167,0
 .00006400,-0.00012591,-0.00012739,-0.00004180,0.00019963,0.00000661,-0
 .00009508,-0.00003511,0.00009947,-0.00007381,0.00007063,0.00006410,0.0
 0010574,-0.00012727,0.00032715,0.00010173,-0.00004400,-0.00008424,-0.0
 0007831,0.00007942,-0.00012530,0.00008319,-0.00002565,-0.00071355,0.00
 018167,0.00007917,0.00020786,0.00013370,-0.00008337,0.00035239,-0.0003
 1186,0.00063676,-0.00026862,0.00005210,-0.00028007,0.00007879,-0.00021
 946,-0.00016679,0.00015433,0.00018560,0.00008281,-0.00020759,0.0003423
 9,-0.00012827,-0.00015055,0.00007311,0.00015104,0.00028221,0.00003057,
 -0.00006812,0.00001991,-0.00008500,0.00109945,0.00033207,-0.00007145,0
 .00011728,0.00152221,0.00262396,0.00007746,0.00016933,0.00086521,0.000
 01286,-0.00212814,-0.00090715,0.00015069,0.00022868,0.00015064,-0.0000
 7475,-0.00010289,-0.00012478,-0.00003199,-0.00009503,0.00000446,0.0148
 2296,-0.02928229,0.02794820,-0.00104870,0.00083081,-0.00124678,-0.0152
 2299,0.02880484,-0.00040564,-0.00008446,0.00018743,0.00002122,0.000175
 31,0.00003110,-0.00006649,-0.00001887,0.00014490,-0.00005604,-0.000166
 55,-0.00006992,0.00015828,-0.00005288,-0.00003517,-0.00005855,0.000060
 81,0.00010117,-0.00008939,0.00001006,-0.00005737,0.00013233,-0.0000841
 1,-0.00006687,-0.00011508,0.00000179,0.00011088,0.00002052,-0.00005372
 ,-0.00000694,-0.00001373,0.00005092,-0.00002367,0.00014481,-0.00033039
 ,-0.00012833,0.00001542,0.00007959,0.00006858,-0.00005894,0.00008319,-
 0.00003246,0.00018017,0.00035388,-0.00042474,-0.00006816,-0.00006659,0
 .00001519,0.00004534,-0.00027704,0.00032968,-0.00072051,0.00021424,0.0
 0010117,0.00025866,-0.00005842,0.00020333,0.00008610,-0.00008596,-0.00
 007717,-0.00005765,0.00045179,-0.00029202,0.00011854,0.00028174,0.0000
 6288,0.00005442,-0.00007051,-0.00015862,0.00030222,-0.00008738,0.00003
 348,-0.00255622,-0.00037523,0.00024311,0.00089501,-0.00124649,-0.00034
 908,-0.00040186,-0.00054617,-0.00036849,0.00072307,0.00131687,0.000390
 92,-0.00002128,-0.00028699,-0.00004167,0.00006361,0.00010555,0.0001085
 6,0.00001607,0.00003102,-0.00000431,-0.01718775,0.02891114,-0.03723948
 ,-0.00073657,0.00130100,-0.00080780,0.01937802,-0.02953705,0.03805168|
 |0.00000083,0.00000433,0.00000402,0.00000056,-0.00000461,-0.00000615,-
 0.00000092,0.00000137,-0.00000567,-0.00000113,0.00000238,0.00000073,0.
 00000069,0.00000061,-0.00000353,-0.00000075,0.00000274,-0.00000489,-0.
 00000027,-0.00000497,-0.00000287,0.00000322,-0.00000316,0.00000242,0.0
 0000011,-0.00000157,0.00000270,-0.00000184,-0.00000274,-0.00000435,-0.
 00000231,-0.00000257,-0.00000054,0.,-0.00000095,-0.00000474,-0.0000024
 1,0.00000246,-0.00000882,-0.00000148,-0.00000477,-0.00000967,0.0000016
 5,-0.00000038,0.00000389,0.00000155,-0.00000489,0.00000781,0.00000222,
 0.00000270,0.00000719,-0.00000149,0.00000019,0.00000385,0.00000033,0.0
 0000493,0.00000315,0.00000100,-0.00000289,0.00000474,0.00000117,0.0000
 0391,0.00000371,0.00000212,0.00000249,-0.00000545,-0.00000178,0.000003
 05,-0.00000271,-0.00000012,0.00000171,0.00000175,0.00000117,0.00000408
 ,0.00000369,-0.00000051,0.00000098,0.00000460,0.00000211,-0.00000077,-
 0.00000156,0.00000116,-0.00000883,-0.00000085,-0.00000311,-0.00000044,
 -0.00000471,-0.00000137,0.00000537,-0.00000740,-0.00000106,-0.00000248
 ,-0.00000846,-0.00000197,0.00000004,0.00000789,0.00000061,-0.00000127,
 0.00001035,0.00000203,0.00000397,0.00000991|||@


 SOME THINGS ARE EASY, THEY ARE ONLY HARD TO DO.
            -- A. EINSTEIN TO J. O. HIRSCHFELDER
 THE ONLY TROUBLE WITH A SURE THING IS THE UNCERTAINTY.
     -- FROM A TEABAG (BELONGING TO W.H.?)
 Job cpu time:       0 days  2 hours 32 minutes 44.0 seconds.
 File lengths (MBytes):  RWF=   1103 Int=      0 D2E=      0 Chk=     14 Scr=      1
 Normal termination of Gaussian 09 at Mon Aug 17 12:22:56 2020.
