# Supplementary material for: Formation Mechanisms for Phosphorene and SnIP
Source: Angew Chem Int Ed Engl. 2021 Feb 15;60(12):6816–23. doi: 10.1002/anie.202016257 (PMC7986658; doi:10.1002/anie.202016257)
Supplement: Supplementary file 2 — Supplementary [file ANIE-60-6816-s001.zip › XIV,XV.LOG]

 Entering Link 1 = C:\Gaussian\G09W\l1.exe PID=      1868.
  
 Copyright (c) 1988,1990,1992,1993,1995,1998,2003,2009,2015,
            Gaussian, Inc.  All Rights Reserved.
  
 This is part of the Gaussian(R) 09 program.  It is based on
 the Gaussian(R) 03 system (copyright 2003, Gaussian, Inc.),
 the Gaussian(R) 98 system (copyright 1998, Gaussian, Inc.),
 the Gaussian(R) 94 system (copyright 1995, Gaussian, Inc.),
 the Gaussian 92(TM) system (copyright 1992, Gaussian, Inc.),
 the Gaussian 90(TM) system (copyright 1990, Gaussian, Inc.),
 the Gaussian 88(TM) system (copyright 1988, Gaussian, Inc.),
 the Gaussian 86(TM) system (copyright 1986, Carnegie Mellon
 University), and the Gaussian 82(TM) system (copyright 1983,
 Carnegie Mellon University). Gaussian is a federally registered
 trademark of Gaussian, Inc.
  
 This software contains proprietary and confidential information,
 including trade secrets, belonging to Gaussian, Inc.
  
 This software is provided under written license and may be
 used, copied, transmitted, or stored only in accord with that
 written license.
  
 The following legend is applicable only to US Government
 contracts under FAR:
  
                    RESTRICTED RIGHTS LEGEND
  
 Use, reproduction and disclosure by the US Government is
 subject to restrictions as set forth in subparagraphs (a)
 and (c) of the Commercial Computer Software - Restricted
 Rights clause in FAR 52.227-19.
  
 Gaussian, Inc.
 340 Quinnipiac St., Bldg. 40, Wallingford CT 06492
  
  
 ---------------------------------------------------------------
 Warning -- This program may not be used in any manner that
 competes with the business of Gaussian, Inc. or will provide
 assistance to any competitor of Gaussian, Inc.  The licensee
 of this program is prohibited from giving any competitor of
 Gaussian, Inc. access to this program.  By using this program,
 the user acknowledges that Gaussian, Inc. is engaged in the
 business of creating and licensing software in the field of
 computational chemistry and represents and warrants to the
 licensee that it is not a competitor of Gaussian, Inc. and that
 it will not use this program in any manner prohibited above.
 ---------------------------------------------------------------
  

 Cite this work as:
 Gaussian 09, Revision E.01,
 M. J. Frisch, G. W. Trucks, H. B. Schlegel, G. E. Scuseria, 
 M. A. Robb, J. R. Cheeseman, G. Scalmani, V. Barone, B. Mennucci, 
 G. A. Petersson, H. Nakatsuji, M. Caricato, X. Li, H. P. Hratchian, 
 A. F. Izmaylov, J. Bloino, G. Zheng, J. L. Sonnenberg, M. Hada, 
 M. Ehara, K. Toyota, R. Fukuda, J. Hasegawa, M. Ishida, T. Nakajima, 
 Y. Honda, O. Kitao, H. Nakai, T. Vreven, J. A. Montgomery, Jr., 
 J. E. Peralta, F. Ogliaro, M. Bearpark, J. J. Heyd, E. Brothers, 
 K. N. Kudin, V. N. Staroverov, T. Keith, R. Kobayashi, J. Normand, 
 K. Raghavachari, A. Rendell, J. C. Burant, S. S. Iyengar, J. Tomasi, 
 M. Cossi, N. Rega, J. M. Millam, M. Klene, J. E. Knox, J. B. Cross, 
 V. Bakken, C. Adamo, J. Jaramillo, R. Gomperts, R. E. Stratmann, 
 O. Yazyev, A. J. Austin, R. Cammi, C. Pomelli, J. W. Ochterski, 
 R. L. Martin, K. Morokuma, V. G. Zakrzewski, G. A. Voth, 
 P. Salvador, J. J. Dannenberg, S. Dapprich, A. D. Daniels, 
 O. Farkas, J. B. Foresman, J. V. Ortiz, J. Cioslowski, 
 and D. J. Fox, Gaussian, Inc., Wallingford CT, 2013.
 
 ******************************************
 Gaussian 09:  EM64W-G09RevE.01 30-Nov-2015
                20-Jan-2020 
 ******************************************
 %nprocshared=12
 Will use up to   12 processors via shared memory.
 %chk=\\nas.ads.mwn.de\tuch\ac5\AK_Nilges\Markus\Gaussian\SnIP\SnI2_P4\SNI2_P4DIM
 EROPEN3SATURATED2_DIMER_DIMER2.chk
 ----------------------------------------------
 # opt=calcfc freq pbepbe/sdd geom=connectivity
 ----------------------------------------------
 1/10=4,14=-1,18=20,19=15,26=3,38=1,57=2/1,3;
 2/9=110,12=2,17=6,18=5,40=1/2;
 3/5=17,6=7,11=2,16=1,25=1,30=1,71=2,74=1009,140=1/1,2,3;
 4//1;
 5/5=2,38=5/2;
 8/6=4,10=90,11=11/1;
 11/6=1,8=1,9=11,15=111,16=1/1,2,10;
 10/6=1,13=1/2;
 6/7=2,8=2,9=2,10=2,28=1/1;
 7/10=1,18=20,25=1/1,2,3,16;
 1/10=4,14=-1,18=20,19=15,26=3/3(2);
 2/9=110/2;
 99//99;
 2/9=110/2;
 3/5=17,6=7,11=2,16=1,25=1,30=1,71=1,74=1009/1,2,3;
 4/5=5,16=3,69=1/1;
 5/5=2,38=5/2;
 7//1,2,3,16;
 1/14=-1,18=20,19=15,26=3/3(-5);
 2/9=110/2;
 6/7=2,8=2,9=2,10=2,19=2,28=1/1;
 99/9=1/99;
 -------------------
 Title Card Required
 -------------------
 Symbolic Z-matrix:
 Charge =  0 Multiplicity = 1
 P                    -0.93444   4.72606  -0.25993 
 P                     0.00303   7.46999  -2.65767 
 P                    -2.37095   8.49087  -0.3209 
 P                    -0.3725    7.07643  -0.27384 
 Sn                   -5.88804   7.14719  -1.19515 
 I                    -6.63064   8.4384    1.16097 
 I                    -7.97535   7.23006  -3.04405 
 P                    -1.50058   4.27374  -2.57191 
 P                    -4.30805   5.03072  -0.88121 
 P                    -3.57834   8.0351   -2.38152 
 P                    -3.44524   5.69533  -3.02387 
 Sn                   -3.51828   2.61325  -1.66688 
 I                    -4.6911    1.20873  -3.77007 
 I                    -2.91756   0.88726   0.44201 
 Sn                    7.31897   4.6577   -2.04403 
 I                     9.4059    4.57517  -0.19468 
 I                     8.06208   3.36612  -4.39978 
 P                     5.00904   3.77     -0.85794 
 P                     5.73905   6.77415  -2.35852 
 P                     2.93148   7.53147  -0.66803 
 P                     4.87602   6.10982  -0.21584 
 P                     3.80199   3.31417  -2.91875 
 P                     1.42785   4.33484  -0.58215 
 P                     2.36531   7.07885  -2.97991 
 P                     1.80347   4.72843  -2.96594 
 Sn                    2.07701   1.88379  -1.40357 
 I                     0.23471   0.46584  -2.95126 
 I                     3.14975   0.23753   0.55764 
 P                     1.28246   10.49457  -0.33313 
 P                     2.21993   13.2385  -2.73086 
 P                    -0.15405   14.25938  -0.3941 
 P                     1.8444    12.84494  -0.34704 
 Sn                   -3.67114   12.9157  -1.26835 
 I                    -4.41374   14.20691   1.08777 
 I                    -5.75845   12.99856  -3.11724 
 P                     0.71632   10.04224  -2.64511 
 P                    -2.09114   10.79923  -0.9544 
 P                    -1.36144   13.80361  -2.45471 
 P                    -1.22833   11.46384  -3.09706 
 Sn                    1.57083   15.68959  -1.90946 
 I                     3.41304   17.10784  -0.36193 
 I                     0.498     17.3356  -3.87082 
 Sn                    9.53587   10.42621  -2.11722 
 I                     11.6228   10.34367  -0.26788 
 I                     10.27898   9.13462  -4.47298 
 P                     7.22595   9.53851  -0.93113 
 P                     7.95595   12.54266  -2.43172 
 P                     5.14838   13.29998  -0.74122 
 P                     7.09292   11.87833  -0.28903 
 P                     6.01889   9.08267  -2.99195 
 P                     3.64475   10.10335  -0.65534 
 P                     4.58221   12.84735  -3.05311 
 P                     4.02037   10.49694  -3.03914 
 Sn                    7.16618   14.96024  -1.64641 
 I                     8.33887   16.36507   0.45665 
 I                     6.56566   16.68595  -3.75561 
 
 Add virtual bond connecting atoms P39        and P37        Dist= 4.54D+00.
 Add virtual bond connecting atoms P49        and P47        Dist= 4.54D+00.
 Add virtual bond connecting atoms P37        and P3         Dist= 4.55D+00.
 Add virtual bond connecting atoms P50        and P19        Dist= 4.55D+00.
 Add virtual bond connecting atoms P52        and P30        Dist= 4.57D+00.
 Add virtual bond connecting atoms P51        and P29        Dist= 4.57D+00.
 Add virtual bond connecting atoms P32        and P29        Dist= 4.57D+00.
 Add virtual bond connecting atoms P53        and P52        Dist= 4.57D+00.
 Add virtual bond connecting atoms P52        and P48        Dist= 4.58D+00.
 Add virtual bond connecting atoms P36        and P29        Dist= 4.58D+00.
 Add virtual bond connecting atoms P49        and P46        Dist= 4.59D+00.
 Add virtual bond connecting atoms P39        and P38        Dist= 4.59D+00.
 Add virtual bond connecting atoms P38        and P31        Dist= 4.59D+00.
 Add virtual bond connecting atoms P50        and P46        Dist= 4.59D+00.
 Add virtual bond connecting atoms P30        and P32        Dist= 4.62D+00.
 Add virtual bond connecting atoms P53        and P51        Dist= 4.62D+00.
 Add virtual bond connecting atoms P32        and P31        Dist= 4.63D+00.
 Add virtual bond connecting atoms P36        and P39        Dist= 4.63D+00.
 Add virtual bond connecting atoms P48        and P49        Dist= 4.63D+00.
 Add virtual bond connecting atoms P53        and P50        Dist= 4.63D+00.
 Add virtual bond connecting atoms P46        and Sn43       Dist= 5.19D+00.
 Add virtual bond connecting atoms P47        and Sn43       Dist= 5.03D+00.
 Add virtual bond connecting atoms P37        and Sn33       Dist= 5.03D+00.
 Add virtual bond connecting atoms P38        and Sn33       Dist= 5.19D+00.
 Add virtual bond connecting atoms Sn54       and P47        Dist= 5.03D+00.
 Add virtual bond connecting atoms Sn54       and P48        Dist= 5.23D+00.
 Add virtual bond connecting atoms Sn40       and P30        Dist= 5.04D+00.
 Add virtual bond connecting atoms Sn40       and P31        Dist= 5.11D+00.

 GradGradGradGradGradGradGradGradGradGradGradGradGradGradGradGradGradGrad
 Berny optimization.
 Initialization pass.
                           ----------------------------
                           !    Initial Parameters    !
                           ! (Angstroms and Degrees)  !
 --------------------------                            --------------------------
 ! Name  Definition              Value          Derivative Info.                !
 --------------------------------------------------------------------------------
 ! R1    R(1,4)                  2.4167         calculate D2E/DX2 analytically  !
 ! R2    R(1,8)                  2.4229         calculate D2E/DX2 analytically  !
 ! R3    R(1,23)                 2.416          calculate D2E/DX2 analytically  !
 ! R4    R(2,4)                  2.4451         calculate D2E/DX2 analytically  !
 ! R5    R(2,24)                 2.416          calculate D2E/DX2 analytically  !
 ! R6    R(3,4)                  2.4488         calculate D2E/DX2 analytically  !
 ! R7    R(3,10)                 2.4314         calculate D2E/DX2 analytically  !
 ! R8    R(3,37)                 2.41           calculate D2E/DX2 analytically  !
 ! R9    R(5,6)                  2.7875         calculate D2E/DX2 analytically  !
 ! R10   R(5,7)                  2.7896         calculate D2E/DX2 analytically  !
 ! R11   R(5,9)                  2.6598         calculate D2E/DX2 analytically  !
 ! R12   R(5,10)                 2.7442         calculate D2E/DX2 analytically  !
 ! R13   R(8,11)                 2.4509         calculate D2E/DX2 analytically  !
 ! R14   R(8,12)                 2.7654         calculate D2E/DX2 analytically  !
 ! R15   R(9,11)                 2.4036         calculate D2E/DX2 analytically  !
 ! R16   R(9,12)                 2.6618         calculate D2E/DX2 analytically  !
 ! R17   R(10,11)                2.43           calculate D2E/DX2 analytically  !
 ! R18   R(12,13)                2.7878         calculate D2E/DX2 analytically  !
 ! R19   R(12,14)                2.7906         calculate D2E/DX2 analytically  !
 ! R20   R(15,16)                2.7896         calculate D2E/DX2 analytically  !
 ! R21   R(15,17)                2.7875         calculate D2E/DX2 analytically  !
 ! R22   R(15,18)                2.7442         calculate D2E/DX2 analytically  !
 ! R23   R(15,19)                2.6598         calculate D2E/DX2 analytically  !
 ! R24   R(18,21)                2.43           calculate D2E/DX2 analytically  !
 ! R25   R(18,22)                2.4314         calculate D2E/DX2 analytically  !
 ! R26   R(19,21)                2.4036         calculate D2E/DX2 analytically  !
 ! R27   R(19,50)                2.4101         calculate D2E/DX2 analytically  !
 ! R28   R(20,21)                2.4509         calculate D2E/DX2 analytically  !
 ! R29   R(20,24)                2.4229         calculate D2E/DX2 analytically  !
 ! R30   R(22,25)                2.4488         calculate D2E/DX2 analytically  !
 ! R31   R(22,26)                2.7051         calculate D2E/DX2 analytically  !
 ! R32   R(23,25)                2.4451         calculate D2E/DX2 analytically  !
 ! R33   R(23,26)                2.6653         calculate D2E/DX2 analytically  !
 ! R34   R(24,25)                2.4167         calculate D2E/DX2 analytically  !
 ! R35   R(26,27)                2.7929         calculate D2E/DX2 analytically  !
 ! R36   R(26,28)                2.7762         calculate D2E/DX2 analytically  !
 ! R37   R(29,32)                2.4167         calculate D2E/DX2 analytically  !
 ! R38   R(29,36)                2.4229         calculate D2E/DX2 analytically  !
 ! R39   R(29,51)                2.416          calculate D2E/DX2 analytically  !
 ! R40   R(30,32)                2.4451         calculate D2E/DX2 analytically  !
 ! R41   R(30,40)                2.6653         calculate D2E/DX2 analytically  !
 ! R42   R(30,52)                2.416          calculate D2E/DX2 analytically  !
 ! R43   R(31,32)                2.4488         calculate D2E/DX2 analytically  !
 ! R44   R(31,38)                2.4314         calculate D2E/DX2 analytically  !
 ! R45   R(31,40)                2.705          calculate D2E/DX2 analytically  !
 ! R46   R(33,34)                2.7875         calculate D2E/DX2 analytically  !
 ! R47   R(33,35)                2.7896         calculate D2E/DX2 analytically  !
 ! R48   R(33,37)                2.6598         calculate D2E/DX2 analytically  !
 ! R49   R(33,38)                2.7442         calculate D2E/DX2 analytically  !
 ! R50   R(36,39)                2.4509         calculate D2E/DX2 analytically  !
 ! R51   R(37,39)                2.4036         calculate D2E/DX2 analytically  !
 ! R52   R(38,39)                2.43           calculate D2E/DX2 analytically  !
 ! R53   R(40,41)                2.7929         calculate D2E/DX2 analytically  !
 ! R54   R(40,42)                2.7762         calculate D2E/DX2 analytically  !
 ! R55   R(43,44)                2.7896         calculate D2E/DX2 analytically  !
 ! R56   R(43,45)                2.7875         calculate D2E/DX2 analytically  !
 ! R57   R(43,46)                2.7442         calculate D2E/DX2 analytically  !
 ! R58   R(43,47)                2.6598         calculate D2E/DX2 analytically  !
 ! R59   R(46,49)                2.43           calculate D2E/DX2 analytically  !
 ! R60   R(46,50)                2.4314         calculate D2E/DX2 analytically  !
 ! R61   R(47,49)                2.4036         calculate D2E/DX2 analytically  !
 ! R62   R(47,54)                2.6618         calculate D2E/DX2 analytically  !
 ! R63   R(48,49)                2.4509         calculate D2E/DX2 analytically  !
 ! R64   R(48,52)                2.4229         calculate D2E/DX2 analytically  !
 ! R65   R(48,54)                2.7654         calculate D2E/DX2 analytically  !
 ! R66   R(50,53)                2.4488         calculate D2E/DX2 analytically  !
 ! R67   R(51,53)                2.4451         calculate D2E/DX2 analytically  !
 ! R68   R(52,53)                2.4167         calculate D2E/DX2 analytically  !
 ! R69   R(54,55)                2.7878         calculate D2E/DX2 analytically  !
 ! R70   R(54,56)                2.7906         calculate D2E/DX2 analytically  !
 ! A1    A(4,1,8)              103.3212         calculate D2E/DX2 analytically  !
 ! A2    A(4,1,23)              85.9494         calculate D2E/DX2 analytically  !
 ! A3    A(8,1,23)              94.0701         calculate D2E/DX2 analytically  !
 ! A4    A(4,2,24)             104.723          calculate D2E/DX2 analytically  !
 ! A5    A(4,3,10)             108.2565         calculate D2E/DX2 analytically  !
 ! A6    A(4,3,37)             117.6159         calculate D2E/DX2 analytically  !
 ! A7    A(10,3,37)             90.8266         calculate D2E/DX2 analytically  !
 ! A8    A(1,4,2)              101.4122         calculate D2E/DX2 analytically  !
 ! A9    A(1,4,3)              111.8457         calculate D2E/DX2 analytically  !
 ! A10   A(2,4,3)               90.7812         calculate D2E/DX2 analytically  !
 ! A11   A(6,5,7)              110.3111         calculate D2E/DX2 analytically  !
 ! A12   A(6,5,9)              115.2827         calculate D2E/DX2 analytically  !
 ! A13   A(6,5,10)             116.089          calculate D2E/DX2 analytically  !
 ! A14   A(7,5,9)              123.1164         calculate D2E/DX2 analytically  !
 ! A15   A(7,5,10)             109.489          calculate D2E/DX2 analytically  !
 ! A16   A(9,5,10)              78.9605         calculate D2E/DX2 analytically  !
 ! A17   A(1,8,11)             104.6598         calculate D2E/DX2 analytically  !
 ! A18   A(1,8,12)              88.2978         calculate D2E/DX2 analytically  !
 ! A19   A(11,8,12)             80.1955         calculate D2E/DX2 analytically  !
 ! A20   A(5,9,11)              83.5687         calculate D2E/DX2 analytically  !
 ! A21   A(5,9,12)             149.7806         calculate D2E/DX2 analytically  !
 ! A22   A(11,9,12)             83.1942         calculate D2E/DX2 analytically  !
 ! A23   A(3,10,5)              96.4432         calculate D2E/DX2 analytically  !
 ! A24   A(3,10,11)            112.1682         calculate D2E/DX2 analytically  !
 ! A25   A(5,10,11)             81.3057         calculate D2E/DX2 analytically  !
 ! A26   A(8,11,9)              87.7104         calculate D2E/DX2 analytically  !
 ! A27   A(8,11,10)            123.5875         calculate D2E/DX2 analytically  !
 ! A28   A(9,11,10)             90.6265         calculate D2E/DX2 analytically  !
 ! A29   A(8,12,9)              76.5702         calculate D2E/DX2 analytically  !
 ! A30   A(8,12,13)            111.2581         calculate D2E/DX2 analytically  !
 ! A31   A(8,12,14)            117.4931         calculate D2E/DX2 analytically  !
 ! A32   A(9,12,13)            123.7406         calculate D2E/DX2 analytically  !
 ! A33   A(9,12,14)            113.7371         calculate D2E/DX2 analytically  !
 ! A34   A(13,12,14)           110.4316         calculate D2E/DX2 analytically  !
 ! A35   A(16,15,17)           110.311          calculate D2E/DX2 analytically  !
 ! A36   A(16,15,18)           109.488          calculate D2E/DX2 analytically  !
 ! A37   A(16,15,19)           123.1137         calculate D2E/DX2 analytically  !
 ! A38   A(17,15,18)           116.0905         calculate D2E/DX2 analytically  !
 ! A39   A(17,15,19)           115.2854         calculate D2E/DX2 analytically  !
 ! A40   A(18,15,19)            78.9601         calculate D2E/DX2 analytically  !
 ! A41   A(15,18,21)            81.3039         calculate D2E/DX2 analytically  !
 ! A42   A(15,18,22)            96.4414         calculate D2E/DX2 analytically  !
 ! A43   A(21,18,22)           112.1672         calculate D2E/DX2 analytically  !
 ! A44   A(15,19,21)            83.5663         calculate D2E/DX2 analytically  !
 ! A45   A(15,19,50)           136.4089         calculate D2E/DX2 analytically  !
 ! A46   A(21,19,50)           122.7322         calculate D2E/DX2 analytically  !
 ! A47   A(21,20,24)           104.6605         calculate D2E/DX2 analytically  !
 ! A48   A(18,21,19)            90.6258         calculate D2E/DX2 analytically  !
 ! A49   A(18,21,20)           123.5882         calculate D2E/DX2 analytically  !
 ! A50   A(19,21,20)            87.7124         calculate D2E/DX2 analytically  !
 ! A51   A(18,22,25)           108.2535         calculate D2E/DX2 analytically  !
 ! A52   A(18,22,26)            86.6148         calculate D2E/DX2 analytically  !
 ! A53   A(25,22,26)            78.2142         calculate D2E/DX2 analytically  !
 ! A54   A(1,23,25)            104.7238         calculate D2E/DX2 analytically  !
 ! A55   A(1,23,26)            115.3504         calculate D2E/DX2 analytically  !
 ! A56   A(25,23,26)            79.0559         calculate D2E/DX2 analytically  !
 ! A57   A(2,24,20)             94.0694         calculate D2E/DX2 analytically  !
 ! A58   A(2,24,25)             85.9499         calculate D2E/DX2 analytically  !
 ! A59   A(20,24,25)           103.3266         calculate D2E/DX2 analytically  !
 ! A60   A(22,25,23)            90.7805         calculate D2E/DX2 analytically  !
 ! A61   A(22,25,24)           111.8439         calculate D2E/DX2 analytically  !
 ! A62   A(23,25,24)           101.4147         calculate D2E/DX2 analytically  !
 ! A63   A(22,26,23)            80.89           calculate D2E/DX2 analytically  !
 ! A64   A(22,26,27)           112.254          calculate D2E/DX2 analytically  !
 ! A65   A(22,26,28)           117.5713         calculate D2E/DX2 analytically  !
 ! A66   A(23,26,27)           118.491          calculate D2E/DX2 analytically  !
 ! A67   A(23,26,28)           114.9433         calculate D2E/DX2 analytically  !
 ! A68   A(27,26,28)           110.2003         calculate D2E/DX2 analytically  !
 ! A69   A(32,29,36)           103.3212         calculate D2E/DX2 analytically  !
 ! A70   A(32,29,51)            85.9494         calculate D2E/DX2 analytically  !
 ! A71   A(36,29,51)            94.0701         calculate D2E/DX2 analytically  !
 ! A72   A(32,30,40)            79.0564         calculate D2E/DX2 analytically  !
 ! A73   A(32,30,52)           104.723          calculate D2E/DX2 analytically  !
 ! A74   A(40,30,52)           115.3474         calculate D2E/DX2 analytically  !
 ! A75   A(32,31,38)           108.2565         calculate D2E/DX2 analytically  !
 ! A76   A(32,31,40)            78.2155         calculate D2E/DX2 analytically  !
 ! A77   A(38,31,40)            86.6169         calculate D2E/DX2 analytically  !
 ! A78   A(29,32,30)           101.4122         calculate D2E/DX2 analytically  !
 ! A79   A(29,32,31)           111.8457         calculate D2E/DX2 analytically  !
 ! A80   A(30,32,31)            90.7812         calculate D2E/DX2 analytically  !
 ! A81   A(34,33,35)           110.3111         calculate D2E/DX2 analytically  !
 ! A82   A(34,33,37)           115.2827         calculate D2E/DX2 analytically  !
 ! A83   A(34,33,38)           116.089          calculate D2E/DX2 analytically  !
 ! A84   A(35,33,37)           123.1164         calculate D2E/DX2 analytically  !
 ! A85   A(35,33,38)           109.489          calculate D2E/DX2 analytically  !
 ! A86   A(37,33,38)            78.9605         calculate D2E/DX2 analytically  !
 ! A87   A(29,36,39)           104.6598         calculate D2E/DX2 analytically  !
 ! A88   A(3,37,33)            136.4047         calculate D2E/DX2 analytically  !
 ! A89   A(3,37,39)            122.7418         calculate D2E/DX2 analytically  !
 ! A90   A(33,37,39)            83.5687         calculate D2E/DX2 analytically  !
 ! A91   A(31,38,33)            96.4432         calculate D2E/DX2 analytically  !
 ! A92   A(31,38,39)           112.1682         calculate D2E/DX2 analytically  !
 ! A93   A(33,38,39)            81.3057         calculate D2E/DX2 analytically  !
 ! A94   A(36,39,37)            87.7104         calculate D2E/DX2 analytically  !
 ! A95   A(36,39,38)           123.5875         calculate D2E/DX2 analytically  !
 ! A96   A(37,39,38)            90.6265         calculate D2E/DX2 analytically  !
 ! A97   A(30,40,31)            80.8923         calculate D2E/DX2 analytically  !
 ! A98   A(30,40,41)           118.498          calculate D2E/DX2 analytically  !
 ! A99   A(30,40,42)           114.9377         calculate D2E/DX2 analytically  !
 ! A100  A(31,40,41)           112.2529         calculate D2E/DX2 analytically  !
 ! A101  A(31,40,42)           117.5708         calculate D2E/DX2 analytically  !
 ! A102  A(41,40,42)           110.1993         calculate D2E/DX2 analytically  !
 ! A103  A(44,43,45)           110.311          calculate D2E/DX2 analytically  !
 ! A104  A(44,43,46)           109.488          calculate D2E/DX2 analytically  !
 ! A105  A(44,43,47)           123.1137         calculate D2E/DX2 analytically  !
 ! A106  A(45,43,46)           116.0905         calculate D2E/DX2 analytically  !
 ! A107  A(45,43,47)           115.2854         calculate D2E/DX2 analytically  !
 ! A108  A(46,43,47)            78.9601         calculate D2E/DX2 analytically  !
 ! A109  A(43,46,49)            81.3039         calculate D2E/DX2 analytically  !
 ! A110  A(43,46,50)            96.4414         calculate D2E/DX2 analytically  !
 ! A111  A(49,46,50)           112.1672         calculate D2E/DX2 analytically  !
 ! A112  A(43,47,49)            83.5663         calculate D2E/DX2 analytically  !
 ! A113  A(43,47,54)           149.7779         calculate D2E/DX2 analytically  !
 ! A114  A(49,47,54)            83.1941         calculate D2E/DX2 analytically  !
 ! A115  A(49,48,52)           104.6605         calculate D2E/DX2 analytically  !
 ! A116  A(49,48,54)            80.1963         calculate D2E/DX2 analytically  !
 ! A117  A(52,48,54)            88.2996         calculate D2E/DX2 analytically  !
 ! A118  A(46,49,47)            90.6258         calculate D2E/DX2 analytically  !
 ! A119  A(46,49,48)           123.5882         calculate D2E/DX2 analytically  !
 ! A120  A(47,49,48)            87.7124         calculate D2E/DX2 analytically  !
 ! A121  A(19,50,46)            90.8282         calculate D2E/DX2 analytically  !
 ! A122  A(19,50,53)           117.6128         calculate D2E/DX2 analytically  !
 ! A123  A(46,50,53)           108.2535         calculate D2E/DX2 analytically  !
 ! A124  A(29,51,53)           104.7238         calculate D2E/DX2 analytically  !
 ! A125  A(30,52,48)            94.0694         calculate D2E/DX2 analytically  !
 ! A126  A(30,52,53)            85.9499         calculate D2E/DX2 analytically  !
 ! A127  A(48,52,53)           103.3266         calculate D2E/DX2 analytically  !
 ! A128  A(50,53,51)            90.7805         calculate D2E/DX2 analytically  !
 ! A129  A(50,53,52)           111.8439         calculate D2E/DX2 analytically  !
 ! A130  A(51,53,52)           101.4147         calculate D2E/DX2 analytically  !
 ! A131  A(47,54,48)            76.572          calculate D2E/DX2 analytically  !
 ! A132  A(47,54,55)           123.7415         calculate D2E/DX2 analytically  !
 ! A133  A(47,54,56)           113.7362         calculate D2E/DX2 analytically  !
 ! A134  A(48,54,55)           111.2568         calculate D2E/DX2 analytically  !
 ! A135  A(48,54,56)           117.4941         calculate D2E/DX2 analytically  !
 ! A136  A(55,54,56)           110.431          calculate D2E/DX2 analytically  !
 ! D1    D(8,1,4,2)            -17.4483         calculate D2E/DX2 analytically  !
 ! D2    D(8,1,4,3)             78.0553         calculate D2E/DX2 analytically  !
 ! D3    D(23,1,4,2)            75.7823         calculate D2E/DX2 analytically  !
 ! D4    D(23,1,4,3)           171.2859         calculate D2E/DX2 analytically  !
 ! D5    D(4,1,8,11)           -62.2045         calculate D2E/DX2 analytically  !
 ! D6    D(4,1,8,12)          -141.6093         calculate D2E/DX2 analytically  !
 ! D7    D(23,1,8,11)         -148.9986         calculate D2E/DX2 analytically  !
 ! D8    D(23,1,8,12)          131.5967         calculate D2E/DX2 analytically  !
 ! D9    D(4,1,23,25)          -79.2508         calculate D2E/DX2 analytically  !
 ! D10   D(4,1,23,26)         -163.9313         calculate D2E/DX2 analytically  !
 ! D11   D(8,1,23,25)           23.8422         calculate D2E/DX2 analytically  !
 ! D12   D(8,1,23,26)          -60.8383         calculate D2E/DX2 analytically  !
 ! D13   D(24,2,4,1)           -91.2318         calculate D2E/DX2 analytically  !
 ! D14   D(24,2,4,3)           156.2857         calculate D2E/DX2 analytically  !
 ! D15   D(4,2,24,20)          -23.8478         calculate D2E/DX2 analytically  !
 ! D16   D(4,2,24,25)           79.2507         calculate D2E/DX2 analytically  !
 ! D17   D(10,3,4,1)           -62.3197         calculate D2E/DX2 analytically  !
 ! D18   D(10,3,4,2)            40.3107         calculate D2E/DX2 analytically  !
 ! D19   D(37,3,4,1)          -163.2558         calculate D2E/DX2 analytically  !
 ! D20   D(37,3,4,2)           -60.6255         calculate D2E/DX2 analytically  !
 ! D21   D(4,3,10,5)           118.9327         calculate D2E/DX2 analytically  !
 ! D22   D(4,3,10,11)           35.724          calculate D2E/DX2 analytically  !
 ! D23   D(37,3,10,5)         -121.5345         calculate D2E/DX2 analytically  !
 ! D24   D(37,3,10,11)         155.2568         calculate D2E/DX2 analytically  !
 ! D25   D(4,3,37,33)          179.3472         calculate D2E/DX2 analytically  !
 ! D26   D(4,3,37,39)           60.5163         calculate D2E/DX2 analytically  !
 ! D27   D(10,3,37,33)          68.1773         calculate D2E/DX2 analytically  !
 ! D28   D(10,3,37,39)         -50.6535         calculate D2E/DX2 analytically  !
 ! D29   D(6,5,9,11)          -148.8398         calculate D2E/DX2 analytically  !
 ! D30   D(6,5,9,12)           146.6572         calculate D2E/DX2 analytically  !
 ! D31   D(7,5,9,11)            71.1249         calculate D2E/DX2 analytically  !
 ! D32   D(7,5,9,12)             6.6219         calculate D2E/DX2 analytically  !
 ! D33   D(10,5,9,11)          -35.0505         calculate D2E/DX2 analytically  !
 ! D34   D(10,5,9,12)          -99.5535         calculate D2E/DX2 analytically  !
 ! D35   D(6,5,10,3)            36.1908         calculate D2E/DX2 analytically  !
 ! D36   D(6,5,10,11)          147.7135         calculate D2E/DX2 analytically  !
 ! D37   D(7,5,10,3)           161.8722         calculate D2E/DX2 analytically  !
 ! D38   D(7,5,10,11)          -86.6052         calculate D2E/DX2 analytically  !
 ! D39   D(9,5,10,3)           -76.6997         calculate D2E/DX2 analytically  !
 ! D40   D(9,5,10,11)           34.823          calculate D2E/DX2 analytically  !
 ! D41   D(1,8,11,9)           -43.1688         calculate D2E/DX2 analytically  !
 ! D42   D(1,8,11,10)           46.0625         calculate D2E/DX2 analytically  !
 ! D43   D(12,8,11,9)           42.4515         calculate D2E/DX2 analytically  !
 ! D44   D(12,8,11,10)         131.6828         calculate D2E/DX2 analytically  !
 ! D45   D(1,8,12,9)            66.429          calculate D2E/DX2 analytically  !
 ! D46   D(1,8,12,13)         -172.2491         calculate D2E/DX2 analytically  !
 ! D47   D(1,8,12,14)          -43.5869         calculate D2E/DX2 analytically  !
 ! D48   D(11,8,12,9)          -38.7645         calculate D2E/DX2 analytically  !
 ! D49   D(11,8,12,13)          82.5574         calculate D2E/DX2 analytically  !
 ! D50   D(11,8,12,14)        -148.7804         calculate D2E/DX2 analytically  !
 ! D51   D(5,9,11,8)           163.1284         calculate D2E/DX2 analytically  !
 ! D52   D(5,9,11,10)           39.5382         calculate D2E/DX2 analytically  !
 ! D53   D(12,9,11,8)          -44.0987         calculate D2E/DX2 analytically  !
 ! D54   D(12,9,11,10)        -167.6888         calculate D2E/DX2 analytically  !
 ! D55   D(5,9,12,8)           103.9097         calculate D2E/DX2 analytically  !
 ! D56   D(5,9,12,13)           -2.875          calculate D2E/DX2 analytically  !
 ! D57   D(5,9,12,14)         -141.6666         calculate D2E/DX2 analytically  !
 ! D58   D(11,9,12,8)           39.3154         calculate D2E/DX2 analytically  !
 ! D59   D(11,9,12,13)         -67.4694         calculate D2E/DX2 analytically  !
 ! D60   D(11,9,12,14)         153.739          calculate D2E/DX2 analytically  !
 ! D61   D(3,10,11,8)          -32.5465         calculate D2E/DX2 analytically  !
 ! D62   D(3,10,11,9)           55.121          calculate D2E/DX2 analytically  !
 ! D63   D(5,10,11,8)         -126.0023         calculate D2E/DX2 analytically  !
 ! D64   D(5,10,11,9)          -38.3348         calculate D2E/DX2 analytically  !
 ! D65   D(16,15,18,21)         86.5985         calculate D2E/DX2 analytically  !
 ! D66   D(16,15,18,22)       -161.8797         calculate D2E/DX2 analytically  !
 ! D67   D(17,15,18,21)       -147.72           calculate D2E/DX2 analytically  !
 ! D68   D(17,15,18,22)        -36.1981         calculate D2E/DX2 analytically  !
 ! D69   D(19,15,18,21)        -34.8266         calculate D2E/DX2 analytically  !
 ! D70   D(19,15,18,22)         76.6952         calculate D2E/DX2 analytically  !
 ! D71   D(16,15,19,21)        -71.1204         calculate D2E/DX2 analytically  !
 ! D72   D(16,15,19,50)         61.0024         calculate D2E/DX2 analytically  !
 ! D73   D(17,15,19,21)        148.8443         calculate D2E/DX2 analytically  !
 ! D74   D(17,15,19,50)        -79.0328         calculate D2E/DX2 analytically  !
 ! D75   D(18,15,19,21)         35.0536         calculate D2E/DX2 analytically  !
 ! D76   D(18,15,19,50)        167.1764         calculate D2E/DX2 analytically  !
 ! D77   D(15,18,21,19)         38.3384         calculate D2E/DX2 analytically  !
 ! D78   D(15,18,21,20)        126.0078         calculate D2E/DX2 analytically  !
 ! D79   D(22,18,21,19)        -55.1148         calculate D2E/DX2 analytically  !
 ! D80   D(22,18,21,20)         32.5546         calculate D2E/DX2 analytically  !
 ! D81   D(15,18,22,25)       -118.9431         calculate D2E/DX2 analytically  !
 ! D82   D(15,18,22,26)        164.6462         calculate D2E/DX2 analytically  !
 ! D83   D(21,18,22,25)        -35.737          calculate D2E/DX2 analytically  !
 ! D84   D(21,18,22,26)       -112.1477         calculate D2E/DX2 analytically  !
 ! D85   D(15,19,21,18)        -39.5421         calculate D2E/DX2 analytically  !
 ! D86   D(15,19,21,20)       -163.1329         calculate D2E/DX2 analytically  !
 ! D87   D(50,19,21,18)        177.8994         calculate D2E/DX2 analytically  !
 ! D88   D(50,19,21,20)         54.3087         calculate D2E/DX2 analytically  !
 ! D89   D(15,19,50,46)        -68.1673         calculate D2E/DX2 analytically  !
 ! D90   D(15,19,50,53)       -179.334          calculate D2E/DX2 analytically  !
 ! D91   D(21,19,50,46)         50.6493         calculate D2E/DX2 analytically  !
 ! D92   D(21,19,50,53)        -60.5174         calculate D2E/DX2 analytically  !
 ! D93   D(24,20,21,18)        -46.0583         calculate D2E/DX2 analytically  !
 ! D94   D(24,20,21,19)         43.1734         calculate D2E/DX2 analytically  !
 ! D95   D(21,20,24,2)         148.9912         calculate D2E/DX2 analytically  !
 ! D96   D(21,20,24,25)         62.1965         calculate D2E/DX2 analytically  !
 ! D97   D(18,22,25,23)        -40.3062         calculate D2E/DX2 analytically  !
 ! D98   D(18,22,25,24)         62.3264         calculate D2E/DX2 analytically  !
 ! D99   D(26,22,25,23)         42.0894         calculate D2E/DX2 analytically  !
 ! D100  D(26,22,25,24)        144.722          calculate D2E/DX2 analytically  !
 ! D101  D(18,22,26,23)         70.9287         calculate D2E/DX2 analytically  !
 ! D102  D(18,22,26,27)       -171.9174         calculate D2E/DX2 analytically  !
 ! D103  D(18,22,26,28)        -42.5307         calculate D2E/DX2 analytically  !
 ! D104  D(25,22,26,23)        -38.5143         calculate D2E/DX2 analytically  !
 ! D105  D(25,22,26,27)         78.6396         calculate D2E/DX2 analytically  !
 ! D106  D(25,22,26,28)       -151.9737         calculate D2E/DX2 analytically  !
 ! D107  D(1,23,25,22)        -156.2925         calculate D2E/DX2 analytically  !
 ! D108  D(1,23,25,24)          91.2268         calculate D2E/DX2 analytically  !
 ! D109  D(26,23,25,22)        -42.7096         calculate D2E/DX2 analytically  !
 ! D110  D(26,23,25,24)       -155.1903         calculate D2E/DX2 analytically  !
 ! D111  D(1,23,26,22)         139.6834         calculate D2E/DX2 analytically  !
 ! D112  D(1,23,26,27)          29.2346         calculate D2E/DX2 analytically  !
 ! D113  D(1,23,26,28)        -104.0591         calculate D2E/DX2 analytically  !
 ! D114  D(25,23,26,22)         38.4481         calculate D2E/DX2 analytically  !
 ! D115  D(25,23,26,27)        -72.0007         calculate D2E/DX2 analytically  !
 ! D116  D(25,23,26,28)        154.7056         calculate D2E/DX2 analytically  !
 ! D117  D(2,24,25,22)        -171.2825         calculate D2E/DX2 analytically  !
 ! D118  D(2,24,25,23)         -75.779          calculate D2E/DX2 analytically  !
 ! D119  D(20,24,25,22)        -78.0528         calculate D2E/DX2 analytically  !
 ! D120  D(20,24,25,23)         17.4507         calculate D2E/DX2 analytically  !
 ! D121  D(36,29,32,30)        -17.4483         calculate D2E/DX2 analytically  !
 ! D122  D(36,29,32,31)         78.0553         calculate D2E/DX2 analytically  !
 ! D123  D(51,29,32,30)         75.7823         calculate D2E/DX2 analytically  !
 ! D124  D(51,29,32,31)        171.2859         calculate D2E/DX2 analytically  !
 ! D125  D(32,29,36,39)        -62.2045         calculate D2E/DX2 analytically  !
 ! D126  D(51,29,36,39)       -148.9986         calculate D2E/DX2 analytically  !
 ! D127  D(32,29,51,53)        -79.2508         calculate D2E/DX2 analytically  !
 ! D128  D(36,29,51,53)         23.8422         calculate D2E/DX2 analytically  !
 ! D129  D(40,30,32,29)        155.1882         calculate D2E/DX2 analytically  !
 ! D130  D(40,30,32,31)         42.7057         calculate D2E/DX2 analytically  !
 ! D131  D(52,30,32,29)        -91.2318         calculate D2E/DX2 analytically  !
 ! D132  D(52,30,32,31)        156.2857         calculate D2E/DX2 analytically  !
 ! D133  D(32,30,40,31)        -38.4462         calculate D2E/DX2 analytically  !
 ! D134  D(32,30,40,41)         72.0029         calculate D2E/DX2 analytically  !
 ! D135  D(32,30,40,42)       -154.7038         calculate D2E/DX2 analytically  !
 ! D136  D(52,30,40,31)       -139.6812         calculate D2E/DX2 analytically  !
 ! D137  D(52,30,40,41)        -29.2321         calculate D2E/DX2 analytically  !
 ! D138  D(52,30,40,42)        104.0612         calculate D2E/DX2 analytically  !
 ! D139  D(32,30,52,48)        -23.8478         calculate D2E/DX2 analytically  !
 ! D140  D(32,30,52,53)         79.2507         calculate D2E/DX2 analytically  !
 ! D141  D(40,30,52,48)         60.8323         calculate D2E/DX2 analytically  !
 ! D142  D(40,30,52,53)        163.9308         calculate D2E/DX2 analytically  !
 ! D143  D(38,31,32,29)        -62.3197         calculate D2E/DX2 analytically  !
 ! D144  D(38,31,32,30)         40.3107         calculate D2E/DX2 analytically  !
 ! D145  D(40,31,32,29)       -144.7171         calculate D2E/DX2 analytically  !
 ! D146  D(40,31,32,30)        -42.0868         calculate D2E/DX2 analytically  !
 ! D147  D(32,31,38,33)        118.9327         calculate D2E/DX2 analytically  !
 ! D148  D(32,31,38,39)         35.724          calculate D2E/DX2 analytically  !
 ! D149  D(40,31,38,33)       -164.655          calculate D2E/DX2 analytically  !
 ! D150  D(40,31,38,39)        112.1363         calculate D2E/DX2 analytically  !
 ! D151  D(32,31,40,30)         38.5116         calculate D2E/DX2 analytically  !
 ! D152  D(32,31,40,41)        -78.6506         calculate D2E/DX2 analytically  !
 ! D153  D(32,31,40,42)        151.9657         calculate D2E/DX2 analytically  !
 ! D154  D(38,31,40,30)        -70.9338         calculate D2E/DX2 analytically  !
 ! D155  D(38,31,40,41)        171.904          calculate D2E/DX2 analytically  !
 ! D156  D(38,31,40,42)         42.5203         calculate D2E/DX2 analytically  !
 ! D157  D(34,33,37,3)          79.0216         calculate D2E/DX2 analytically  !
 ! D158  D(34,33,37,39)       -148.8398         calculate D2E/DX2 analytically  !
 ! D159  D(35,33,37,3)         -61.0137         calculate D2E/DX2 analytically  !
 ! D160  D(35,33,37,39)         71.1249         calculate D2E/DX2 analytically  !
 ! D161  D(38,33,37,3)        -167.1891         calculate D2E/DX2 analytically  !
 ! D162  D(38,33,37,39)        -35.0505         calculate D2E/DX2 analytically  !
 ! D163  D(34,33,38,31)         36.1908         calculate D2E/DX2 analytically  !
 ! D164  D(34,33,38,39)        147.7135         calculate D2E/DX2 analytically  !
 ! D165  D(35,33,38,31)        161.8722         calculate D2E/DX2 analytically  !
 ! D166  D(35,33,38,39)        -86.6052         calculate D2E/DX2 analytically  !
 ! D167  D(37,33,38,31)        -76.6997         calculate D2E/DX2 analytically  !
 ! D168  D(37,33,38,39)         34.823          calculate D2E/DX2 analytically  !
 ! D169  D(29,36,39,37)        -43.1688         calculate D2E/DX2 analytically  !
 ! D170  D(29,36,39,38)         46.0625         calculate D2E/DX2 analytically  !
 ! D171  D(3,37,39,36)         -54.3103         calculate D2E/DX2 analytically  !
 ! D172  D(3,37,39,38)        -177.9005         calculate D2E/DX2 analytically  !
 ! D173  D(33,37,39,36)        163.1284         calculate D2E/DX2 analytically  !
 ! D174  D(33,37,39,38)         39.5382         calculate D2E/DX2 analytically  !
 ! D175  D(31,38,39,36)        -32.5465         calculate D2E/DX2 analytically  !
 ! D176  D(31,38,39,37)         55.121          calculate D2E/DX2 analytically  !
 ! D177  D(33,38,39,36)       -126.0023         calculate D2E/DX2 analytically  !
 ! D178  D(33,38,39,37)        -38.3348         calculate D2E/DX2 analytically  !
 ! D179  D(44,43,46,49)         86.5985         calculate D2E/DX2 analytically  !
 ! D180  D(44,43,46,50)       -161.8797         calculate D2E/DX2 analytically  !
 ! D181  D(45,43,46,49)       -147.72           calculate D2E/DX2 analytically  !
 ! D182  D(45,43,46,50)        -36.1981         calculate D2E/DX2 analytically  !
 ! D183  D(47,43,46,49)        -34.8266         calculate D2E/DX2 analytically  !
 ! D184  D(47,43,46,50)         76.6952         calculate D2E/DX2 analytically  !
 ! D185  D(44,43,47,49)        -71.1204         calculate D2E/DX2 analytically  !
 ! D186  D(44,43,47,54)         -6.6199         calculate D2E/DX2 analytically  !
 ! D187  D(45,43,47,49)        148.8443         calculate D2E/DX2 analytically  !
 ! D188  D(45,43,47,54)       -146.6551         calculate D2E/DX2 analytically  !
 ! D189  D(46,43,47,49)         35.0536         calculate D2E/DX2 analytically  !
 ! D190  D(46,43,47,54)         99.5541         calculate D2E/DX2 analytically  !
 ! D191  D(43,46,49,47)         38.3384         calculate D2E/DX2 analytically  !
 ! D192  D(43,46,49,48)        126.0078         calculate D2E/DX2 analytically  !
 ! D193  D(50,46,49,47)        -55.1148         calculate D2E/DX2 analytically  !
 ! D194  D(50,46,49,48)         32.5546         calculate D2E/DX2 analytically  !
 ! D195  D(43,46,50,19)        121.5274         calculate D2E/DX2 analytically  !
 ! D196  D(43,46,50,53)       -118.9431         calculate D2E/DX2 analytically  !
 ! D197  D(49,46,50,19)       -155.2665         calculate D2E/DX2 analytically  !
 ! D198  D(49,46,50,53)        -35.737          calculate D2E/DX2 analytically  !
 ! D199  D(43,47,49,46)        -39.5421         calculate D2E/DX2 analytically  !
 ! D200  D(43,47,49,48)       -163.1329         calculate D2E/DX2 analytically  !
 ! D201  D(54,47,49,46)        167.6868         calculate D2E/DX2 analytically  !
 ! D202  D(54,47,49,48)         44.096          calculate D2E/DX2 analytically  !
 ! D203  D(43,47,54,48)       -103.9038         calculate D2E/DX2 analytically  !
 ! D204  D(43,47,54,55)          2.8804         calculate D2E/DX2 analytically  !
 ! D205  D(43,47,54,56)        141.6707         calculate D2E/DX2 analytically  !
 ! D206  D(49,47,54,48)        -39.3125         calculate D2E/DX2 analytically  !
 ! D207  D(49,47,54,55)         67.4717         calculate D2E/DX2 analytically  !
 ! D208  D(49,47,54,56)       -153.738          calculate D2E/DX2 analytically  !
 ! D209  D(52,48,49,46)        -46.0583         calculate D2E/DX2 analytically  !
 ! D210  D(52,48,49,47)         43.1734         calculate D2E/DX2 analytically  !
 ! D211  D(54,48,49,46)       -131.6806         calculate D2E/DX2 analytically  !
 ! D212  D(54,48,49,47)        -42.4489         calculate D2E/DX2 analytically  !
 ! D213  D(49,48,52,30)        148.9912         calculate D2E/DX2 analytically  !
 ! D214  D(49,48,52,53)         62.1965         calculate D2E/DX2 analytically  !
 ! D215  D(54,48,52,30)       -131.6027         calculate D2E/DX2 analytically  !
 ! D216  D(54,48,52,53)        141.6026         calculate D2E/DX2 analytically  !
 ! D217  D(49,48,54,47)         38.7624         calculate D2E/DX2 analytically  !
 ! D218  D(49,48,54,55)        -82.5611         calculate D2E/DX2 analytically  !
 ! D219  D(49,48,54,56)        148.778          calculate D2E/DX2 analytically  !
 ! D220  D(52,48,54,47)        -66.4313         calculate D2E/DX2 analytically  !
 ! D221  D(52,48,54,55)        172.2452         calculate D2E/DX2 analytically  !
 ! D222  D(52,48,54,56)         43.5843         calculate D2E/DX2 analytically  !
 ! D223  D(19,50,53,51)         60.6289         calculate D2E/DX2 analytically  !
 ! D224  D(19,50,53,52)        163.2615         calculate D2E/DX2 analytically  !
 ! D225  D(46,50,53,51)        -40.3062         calculate D2E/DX2 analytically  !
 ! D226  D(46,50,53,52)         62.3264         calculate D2E/DX2 analytically  !
 ! D227  D(29,51,53,50)       -156.2925         calculate D2E/DX2 analytically  !
 ! D228  D(29,51,53,52)         91.2268         calculate D2E/DX2 analytically  !
 ! D229  D(30,52,53,50)       -171.2825         calculate D2E/DX2 analytically  !
 ! D230  D(30,52,53,51)        -75.779          calculate D2E/DX2 analytically  !
 ! D231  D(48,52,53,50)        -78.0528         calculate D2E/DX2 analytically  !
 ! D232  D(48,52,53,51)         17.4507         calculate D2E/DX2 analytically  !
 --------------------------------------------------------------------------------
 Trust Radius=3.00D-01 FncErr=1.00D-07 GrdErr=1.00D-06
 Number of steps in this run=    336 maximum allowed number of steps=    336.
 GradGradGradGradGradGradGradGradGradGradGradGradGradGradGradGradGradGrad

 Stoichiometry    I16P32Sn8
 Framework group  C1[X(I16P32Sn8)]
 Deg. of freedom   162
 Full point group                 C1      NOp   1
 Largest Abelian subgroup         C1      NOp   1
 Largest concise Abelian subgroup C1      NOp   1
                         Standard orientation:                         
 ---------------------------------------------------------------------
 Center     Atomic      Atomic             Coordinates (Angstroms)
 Number     Number       Type             X           Y           Z
 ---------------------------------------------------------------------
      1         15           0        4.697744    1.475165    1.342630
      2         15           0        2.226507   -0.058134   -1.044646
      3         15           0        3.513865   -2.374984    1.216627
      4         15           0        2.809108   -0.032519    1.329894
      5         50           0        7.096500   -3.457180    0.250549
      6         53           0        6.931896   -4.985026    2.576183
      7         53           0        8.656507   -4.763500   -1.657866
      8         15           0        5.379022    1.536204   -0.981696
      9         15           0        7.158332   -0.824345    0.623059
     10         15           0        4.707480   -2.711006   -0.874791
     11         15           0        6.029407   -0.769687   -1.498191
     12         50           0        8.007689    1.585057   -0.124301
     13         53           0        9.756699    2.019368   -2.251255
     14         53           0        8.634928    3.267546    2.011854
     15         50           0       -1.800034    6.641756   -0.203857
     16         53           0       -3.359933    7.947576    1.704989
     17         53           0       -1.635595    8.170200   -2.529113
     18         15           0        0.589031    5.895289    0.921198
     19         15           0       -1.861924    4.008999   -0.576916
     20         15           0       -0.082740    1.648124    1.027624
     21         15           0       -0.732995    3.953976    1.544349
     22         15           0        1.782416    5.559523   -1.170412
     23         15           0        3.070026    3.242741    1.090703
     24         15           0        0.598746    1.709380   -1.296610
     25         15           0        2.487335    3.217155   -1.283807
     26         50           0        4.050210    5.593020    0.303796
     27         53           0        6.345637    5.613909   -1.286993
     28         53           0        4.253551    7.506073    2.305342
     29         15           0       -0.598680   -1.709396    1.296326
     30         15           0       -3.069917   -3.242696   -1.090950
     31         15           0       -1.782558   -5.559545    1.170323
     32         15           0       -2.487316   -3.217080    1.283590
     33         50           0        1.800076   -6.641742    0.204245
     34         53           0        1.635473   -8.169588    2.529879
     35         53           0        3.360083   -7.948062   -1.704170
     36         15           0        0.082598   -1.648358   -1.028000
     37         15           0        1.861908   -4.008906    0.576755
     38         15           0       -0.588943   -5.895567   -0.921094
     39         15           0        0.732983   -3.954249   -1.544495
     40         50           0       -4.050177   -5.592966   -0.304063
     41         53           0       -6.345713   -5.614151    1.286560
     42         53           0       -4.253287   -7.505875   -2.305766
     43         50           0       -7.096458    3.457194   -0.250161
     44         53           0       -8.656356    4.763014    1.658685
     45         53           0       -6.932018    4.985638   -2.575416
     46         15           0       -4.707393    2.710728    0.874894
     47         15           0       -7.158348    0.824438   -0.623219
     48         15           0       -5.379164   -1.536437    0.981320
     49         15           0       -6.029418    0.769415    1.498045
     50         15           0       -3.514008    2.374962   -1.216715
     51         15           0       -2.226398    0.058180    1.044399
     52         15           0       -4.697677   -1.475182   -1.342913
     53         15           0       -2.809089    0.032594   -1.330111
     54         50           0       -8.007776   -1.585052    0.123768
     55         53           0       -9.756877   -2.019679    2.250590
     56         53           0       -8.635006   -3.267178   -2.012679
 ---------------------------------------------------------------------
 Rotational constants (GHZ):      0.0045412      0.0034278      0.0021202
 Standard basis: SDD (6D, 10F)
 There are   816 symmetry adapted cartesian basis functions of A   symmetry.
 There are   816 symmetry adapted basis functions of A   symmetry.
   816 basis functions,  1584 primitive gaussians,   816 cartesian basis functions
   312 alpha electrons      312 beta electrons
       nuclear repulsion energy     16088.9805742372 Hartrees.
 NAtoms=   56 NActive=   56 NUniq=   56 SFac= 1.00D+00 NAtFMM=   60 NAOKFM=F Big=F
 Integral buffers will be    131072 words long.
 Raffenetti 2 integral format.
 Two-electron integral symmetry is turned on.
 One-electron integrals computed using PRISM.
 PrsmSu:  requested number of processors reduced to:   6 ShMem   1 Linda.
   1 Symmetry operations used in ECPInt.
 ECPInt:  NShTT=   93528 NPrTT=  360760 LenC2=   60278 LenP2D=  132959.
 LDataN:  DoStor=T MaxTD1= 5 Len=  102
 Number of processors reduced to   4 by ecpmxn.
 NBasis=   816 RedAO= T EigKep=  7.17D-03  NBF=   816
 NBsUse=   816 1.00D-06 EigRej= -1.00D+00 NBFU=   816
 Defaulting to unpruned grid for atomic number  53.
 Defaulting to unpruned grid for atomic number  53.
 Defaulting to unpruned grid for atomic number  50.
 Defaulting to unpruned grid for atomic number  53.
 Defaulting to unpruned grid for atomic number  53.
 Defaulting to unpruned grid for atomic number  50.
 Defaulting to unpruned grid for atomic number  50.
 Defaulting to unpruned grid for atomic number  50.
 Defaulting to unpruned grid for atomic number  50.
 Defaulting to unpruned grid for atomic number  50.
 ExpMin= 3.26D-02 ExpMax= 3.06D+04 ExpMxC= 4.68D+03 IAcc=3 IRadAn=         5 AccDes= 0.00D+00
 Harris functional with IExCor= 1009 and IRadAn=       5 diagonalized for initial guess.
 HarFok:  IExCor= 1009 AccDes= 0.00D+00 IRadAn=         5 IDoV= 1 UseB2=F ITyADJ=14
 ICtDFT=  3500011 ScaDFX=  1.000000  1.000000  1.000000  1.000000
 Defaulting to unpruned grid for atomic number  50.
 Defaulting to unpruned grid for atomic number  50.
 Defaulting to unpruned grid for atomic number  50.
 Defaulting to unpruned grid for atomic number  50.
 Defaulting to unpruned grid for atomic number  50.
 Defaulting to unpruned grid for atomic number  50.
 Defaulting to unpruned grid for atomic number  50.
 Defaulting to unpruned grid for atomic number  50.
 Defaulting to unpruned grid for atomic number  50.
 Defaulting to unpruned grid for atomic number  50.
 Defaulting to unpruned grid for atomic number  50.
 Defaulting to unpruned grid for atomic number  50.
 FoFCou: FMM=F IPFlag=           0 FMFlag=      100000 FMFlg1=           0
         NFxFlg=           0 DoJE=T BraDBF=F KetDBF=T FulRan=T
         wScrn=  0.000000 ICntrl=     500 IOpCl=  0 I1Cent=   200000004 NGrid=           0
         NMat0=    1 NMatS0=      1 NMatT0=    0 NMatD0=    1 NMtDS0=    0 NMtDT0=    0
 Petite list used in FoFCou.
 Requested convergence on RMS density matrix=1.00D-08 within 128 cycles.
 Requested convergence on MAX density matrix=1.00D-06.
 Requested convergence on             energy=1.00D-06.
 No special actions if energy rises.
 Defaulting to unpruned grid for atomic number  50.
 Defaulting to unpruned grid for atomic number  50.
 Defaulting to unpruned grid for atomic number  50.
 Defaulting to unpruned grid for atomic number  50.
 Defaulting to unpruned grid for atomic number  50.
 Defaulting to unpruned grid for atomic number  50.
 Defaulting to unpruned grid for atomic number  50.
 Defaulting to unpruned grid for atomic number  50.
 Defaulting to unpruned grid for atomic number  50.
 Defaulting to unpruned grid for atomic number  50.
 Defaulting to unpruned grid for atomic number  50.
 Defaulting to unpruned grid for atomic number  50.
 Rare condition: small coef for last iteration:  0.000D+00
 EnCoef did   100 forward-backward iterations
 EnCoef did   100 forward-backward iterations
 EnCoef did     2 forward-backward iterations
 EnCoef did     6 forward-backward iterations
 Restarting incremental Fock formation.
 SCF Done:  E(RPBE-PBE) =  -11128.2377359     A.U. after   25 cycles
            NFock= 25  Conv=0.52D-08     -V/T= 2.0164
 Range of M.O.s used for correlation:     1   816
 NBasis=   816 NAE=   312 NBE=   312 NFC=     0 NFV=     0
 NROrb=    816 NOA=   312 NOB=   312 NVA=   504 NVB=   504

 **** Warning!!: The smallest alpha delta epsilon is  0.31020133D-01

 PrsmSu:  requested number of processors reduced to:   4 ShMem   1 Linda.
 PrsmSu:  requested number of processors reduced to:   1 ShMem   1 Linda.
   1 Symmetry operations used in ECPInt.
 ECPInt:  NShTT=   93528 NPrTT=  360760 LenC2=   60278 LenP2D=  132959.
 LDataN:  DoStor=T MaxTD1= 6 Len=  172
 Number of processors reduced to   1 by ecpmxn.
 PrsmSu:  requested number of processors reduced to:   1 ShMem   1 Linda.
 ECPInt:  NShTT=   93528 NPrTT=  360760 LenC2=   60278 LenP2D=  132959.
 LDataN:  DoStor=T MaxTD1= 6 Len=  172
 Number of processors reduced to   1 by ecpmxn.
 PrsmSu:  requested number of processors reduced to:   1 ShMem   1 Linda.
 ECPInt:  NShTT=   93528 NPrTT=  360760 LenC2=   60278 LenP2D=  132959.
 LDataN:  DoStor=T MaxTD1= 6 Len=  172
 Number of processors reduced to   1 by ecpmxn.
 Symmetrizing basis deriv contribution to polar:
 IMax=3 JMax=2 DiffMx= 0.00D+00
 G2DrvN: will do     1 centers at a time, making   57 passes.
 Estimated number of processors is:    7
 Calling FoFCou, ICntrl=  3507 FMM=F I1Cent=   0 AccDes= 0.00D+00.
 CoulSu:  requested number of processors reduced to:   9 ShMem   1 Linda.
 CalDSu:  requested number of processors reduced to:   8 ShMem   1 Linda.
 Defaulting to unpruned grid for atomic number  50.
 Defaulting to unpruned grid for atomic number  50.
 Defaulting to unpruned grid for atomic number  50.
 Defaulting to unpruned grid for atomic number  50.
 Defaulting to unpruned grid for atomic number  50.
 Defaulting to unpruned grid for atomic number  50.
 Defaulting to unpruned grid for atomic number  50.
 Defaulting to unpruned grid for atomic number  50.
 Calling FoFCou, ICntrl=  3507 FMM=F I1Cent=   0 AccDes= 0.00D+00.
 CoulSu:  requested number of processors reduced to:   7 ShMem   1 Linda.
 CalDSu:  requested number of processors reduced to:   8 ShMem   1 Linda.
 Calling FoFCou, ICntrl=  3507 FMM=F I1Cent=   0 AccDes= 0.00D+00.
 CoulSu:  requested number of processors reduced to:   7 ShMem   1 Linda.
 CalDSu:  requested number of processors reduced to:   8 ShMem   1 Linda.
 Calling FoFCou, ICntrl=  3507 FMM=F I1Cent=   0 AccDes= 0.00D+00.
 CoulSu:  requested number of processors reduced to:   7 ShMem   1 Linda.
 CalDSu:  requested number of processors reduced to:   8 ShMem   1 Linda.
 Calling FoFCou, ICntrl=  3507 FMM=F I1Cent=   0 AccDes= 0.00D+00.
 CoulSu:  requested number of processors reduced to:   7 ShMem   1 Linda.
 CalDSu:  requested number of processors reduced to:   8 ShMem   1 Linda.
 Calling FoFCou, ICntrl=  3507 FMM=F I1Cent=   0 AccDes= 0.00D+00.
 CoulSu:  requested number of processors reduced to:   7 ShMem   1 Linda.
 CalDSu:  requested number of processors reduced to:   8 ShMem   1 Linda.
 Calling FoFCou, ICntrl=  3507 FMM=F I1Cent=   0 AccDes= 0.00D+00.
 CoulSu:  requested number of processors reduced to:   7 ShMem   1 Linda.
 CalDSu:  requested number of processors reduced to:   8 ShMem   1 Linda.
 Calling FoFCou, ICntrl=  3507 FMM=F I1Cent=   0 AccDes= 0.00D+00.
 CoulSu:  requested number of processors reduced to:   7 ShMem   1 Linda.
 CalDSu:  requested number of processors reduced to:   8 ShMem   1 Linda.
 Calling FoFCou, ICntrl=  3507 FMM=F I1Cent=   0 AccDes= 0.00D+00.
 CoulSu:  requested number of processors reduced to:   7 ShMem   1 Linda.
 CalDSu:  requested number of processors reduced to:   8 ShMem   1 Linda.
 Calling FoFCou, ICntrl=  3507 FMM=F I1Cent=   0 AccDes= 0.00D+00.
 CoulSu:  requested number of processors reduced to:   7 ShMem   1 Linda.
 CalDSu:  requested number of processors reduced to:   8 ShMem   1 Linda.
 Calling FoFCou, ICntrl=  3507 FMM=F I1Cent=   0 AccDes= 0.00D+00.
 CoulSu:  requested number of processors reduced to:   7 ShMem   1 Linda.
 CalDSu:  requested number of processors reduced to:   8 ShMem   1 Linda.
 Calling FoFCou, ICntrl=  3507 FMM=F I1Cent=   0 AccDes= 0.00D+00.
 CoulSu:  requested number of processors reduced to:   7 ShMem   1 Linda.
 CalDSu:  requested number of processors reduced to:   8 ShMem   1 Linda.
 Calling FoFCou, ICntrl=  3507 FMM=F I1Cent=   0 AccDes= 0.00D+00.
 CoulSu:  requested number of processors reduced to:   7 ShMem   1 Linda.
 CalDSu:  requested number of processors reduced to:   8 ShMem   1 Linda.
 Calling FoFCou, ICntrl=  3507 FMM=F I1Cent=   0 AccDes= 0.00D+00.
 CoulSu:  requested number of processors reduced to:   7 ShMem   1 Linda.
 CalDSu:  requested number of processors reduced to:   8 ShMem   1 Linda.
 Calling FoFCou, ICntrl=  3507 FMM=F I1Cent=   0 AccDes= 0.00D+00.
 CoulSu:  requested number of processors reduced to:   7 ShMem   1 Linda.
 CalDSu:  requested number of processors reduced to:   8 ShMem   1 Linda.
 Calling FoFCou, ICntrl=  3507 FMM=F I1Cent=   0 AccDes= 0.00D+00.
 CoulSu:  requested number of processors reduced to:   7 ShMem   1 Linda.
 CalDSu:  requested number of processors reduced to:   8 ShMem   1 Linda.
 Calling FoFCou, ICntrl=  3507 FMM=F I1Cent=   0 AccDes= 0.00D+00.
 CoulSu:  requested number of processors reduced to:   7 ShMem   1 Linda.
 CalDSu:  requested number of processors reduced to:   8 ShMem   1 Linda.
 Calling FoFCou, ICntrl=  3507 FMM=F I1Cent=   0 AccDes= 0.00D+00.
 CoulSu:  requested number of processors reduced to:   7 ShMem   1 Linda.
 CalDSu:  requested number of processors reduced to:   8 ShMem   1 Linda.
 Calling FoFCou, ICntrl=  3507 FMM=F I1Cent=   0 AccDes= 0.00D+00.
 CoulSu:  requested number of processors reduced to:   7 ShMem   1 Linda.
 CalDSu:  requested number of processors reduced to:   8 ShMem   1 Linda.
 Calling FoFCou, ICntrl=  3507 FMM=F I1Cent=   0 AccDes= 0.00D+00.
 CoulSu:  requested number of processors reduced to:   7 ShMem   1 Linda.
 CalDSu:  requested number of processors reduced to:   8 ShMem   1 Linda.
 Calling FoFCou, ICntrl=  3507 FMM=F I1Cent=   0 AccDes= 0.00D+00.
 CoulSu:  requested number of processors reduced to:   7 ShMem   1 Linda.
 CalDSu:  requested number of processors reduced to:   8 ShMem   1 Linda.
 Calling FoFCou, ICntrl=  3507 FMM=F I1Cent=   0 AccDes= 0.00D+00.
 CoulSu:  requested number of processors reduced to:   7 ShMem   1 Linda.
 CalDSu:  requested number of processors reduced to:   8 ShMem   1 Linda.
 Calling FoFCou, ICntrl=  3507 FMM=F I1Cent=   0 AccDes= 0.00D+00.
 CoulSu:  requested number of processors reduced to:   7 ShMem   1 Linda.
 CalDSu:  requested number of processors reduced to:   8 ShMem   1 Linda.
 Calling FoFCou, ICntrl=  3507 FMM=F I1Cent=   0 AccDes= 0.00D+00.
 CoulSu:  requested number of processors reduced to:   7 ShMem   1 Linda.
 CalDSu:  requested number of processors reduced to:   8 ShMem   1 Linda.
 Calling FoFCou, ICntrl=  3507 FMM=F I1Cent=   0 AccDes= 0.00D+00.
 CoulSu:  requested number of processors reduced to:   7 ShMem   1 Linda.
 CalDSu:  requested number of processors reduced to:   8 ShMem   1 Linda.
 Calling FoFCou, ICntrl=  3507 FMM=F I1Cent=   0 AccDes= 0.00D+00.
 CoulSu:  requested number of processors reduced to:   7 ShMem   1 Linda.
 CalDSu:  requested number of processors reduced to:   8 ShMem   1 Linda.
 Calling FoFCou, ICntrl=  3507 FMM=F I1Cent=   0 AccDes= 0.00D+00.
 CoulSu:  requested number of processors reduced to:   7 ShMem   1 Linda.
 CalDSu:  requested number of processors reduced to:   8 ShMem   1 Linda.
 Calling FoFCou, ICntrl=  3507 FMM=F I1Cent=   0 AccDes= 0.00D+00.
 CoulSu:  requested number of processors reduced to:   7 ShMem   1 Linda.
 CalDSu:  requested number of processors reduced to:   8 ShMem   1 Linda.
 Calling FoFCou, ICntrl=  3507 FMM=F I1Cent=   0 AccDes= 0.00D+00.
 CoulSu:  requested number of processors reduced to:   7 ShMem   1 Linda.
 CalDSu:  requested number of processors reduced to:   8 ShMem   1 Linda.
 Calling FoFCou, ICntrl=  3507 FMM=F I1Cent=   0 AccDes= 0.00D+00.
 CoulSu:  requested number of processors reduced to:   7 ShMem   1 Linda.
 CalDSu:  requested number of processors reduced to:   8 ShMem   1 Linda.
 Calling FoFCou, ICntrl=  3507 FMM=F I1Cent=   0 AccDes= 0.00D+00.
 CoulSu:  requested number of processors reduced to:   7 ShMem   1 Linda.
 CalDSu:  requested number of processors reduced to:   8 ShMem   1 Linda.
 Calling FoFCou, ICntrl=  3507 FMM=F I1Cent=   0 AccDes= 0.00D+00.
 CoulSu:  requested number of processors reduced to:   7 ShMem   1 Linda.
 CalDSu:  requested number of processors reduced to:   8 ShMem   1 Linda.
 Calling FoFCou, ICntrl=  3507 FMM=F I1Cent=   0 AccDes= 0.00D+00.
 CoulSu:  requested number of processors reduced to:   7 ShMem   1 Linda.
 CalDSu:  requested number of processors reduced to:   8 ShMem   1 Linda.
 Calling FoFCou, ICntrl=  3507 FMM=F I1Cent=   0 AccDes= 0.00D+00.
 CoulSu:  requested number of processors reduced to:   7 ShMem   1 Linda.
 CalDSu:  requested number of processors reduced to:   8 ShMem   1 Linda.
 Calling FoFCou, ICntrl=  3507 FMM=F I1Cent=   0 AccDes= 0.00D+00.
 CoulSu:  requested number of processors reduced to:   7 ShMem   1 Linda.
 CalDSu:  requested number of processors reduced to:   8 ShMem   1 Linda.
 Calling FoFCou, ICntrl=  3507 FMM=F I1Cent=   0 AccDes= 0.00D+00.
 CoulSu:  requested number of processors reduced to:   7 ShMem   1 Linda.
 CalDSu:  requested number of processors reduced to:   8 ShMem   1 Linda.
 Calling FoFCou, ICntrl=  3507 FMM=F I1Cent=   0 AccDes= 0.00D+00.
 CoulSu:  requested number of processors reduced to:   7 ShMem   1 Linda.
 CalDSu:  requested number of processors reduced to:   8 ShMem   1 Linda.
 Calling FoFCou, ICntrl=  3507 FMM=F I1Cent=   0 AccDes= 0.00D+00.
 CoulSu:  requested number of processors reduced to:   7 ShMem   1 Linda.
 CalDSu:  requested number of processors reduced to:   8 ShMem   1 Linda.
 Calling FoFCou, ICntrl=  3507 FMM=F I1Cent=   0 AccDes= 0.00D+00.
 CoulSu:  requested number of processors reduced to:   7 ShMem   1 Linda.
 CalDSu:  requested number of processors reduced to:   8 ShMem   1 Linda.
 Calling FoFCou, ICntrl=  3507 FMM=F I1Cent=   0 AccDes= 0.00D+00.
 CoulSu:  requested number of processors reduced to:   7 ShMem   1 Linda.
 CalDSu:  requested number of processors reduced to:   8 ShMem   1 Linda.
 Calling FoFCou, ICntrl=  3507 FMM=F I1Cent=   0 AccDes= 0.00D+00.
 CoulSu:  requested number of processors reduced to:   7 ShMem   1 Linda.
 CalDSu:  requested number of processors reduced to:   8 ShMem   1 Linda.
 Calling FoFCou, ICntrl=  3507 FMM=F I1Cent=   0 AccDes= 0.00D+00.
 CoulSu:  requested number of processors reduced to:   7 ShMem   1 Linda.
 CalDSu:  requested number of processors reduced to:   8 ShMem   1 Linda.
 Calling FoFCou, ICntrl=  3507 FMM=F I1Cent=   0 AccDes= 0.00D+00.
 CoulSu:  requested number of processors reduced to:   7 ShMem   1 Linda.
 CalDSu:  requested number of processors reduced to:   8 ShMem   1 Linda.
 Calling FoFCou, ICntrl=  3507 FMM=F I1Cent=   0 AccDes= 0.00D+00.
 CoulSu:  requested number of processors reduced to:   7 ShMem   1 Linda.
 CalDSu:  requested number of processors reduced to:   8 ShMem   1 Linda.
 Calling FoFCou, ICntrl=  3507 FMM=F I1Cent=   0 AccDes= 0.00D+00.
 CoulSu:  requested number of processors reduced to:   7 ShMem   1 Linda.
 CalDSu:  requested number of processors reduced to:   8 ShMem   1 Linda.
 Calling FoFCou, ICntrl=  3507 FMM=F I1Cent=   0 AccDes= 0.00D+00.
 CoulSu:  requested number of processors reduced to:   7 ShMem   1 Linda.
 CalDSu:  requested number of processors reduced to:   8 ShMem   1 Linda.
 Calling FoFCou, ICntrl=  3507 FMM=F I1Cent=   0 AccDes= 0.00D+00.
 CoulSu:  requested number of processors reduced to:   7 ShMem   1 Linda.
 CalDSu:  requested number of processors reduced to:   8 ShMem   1 Linda.
 Calling FoFCou, ICntrl=  3507 FMM=F I1Cent=   0 AccDes= 0.00D+00.
 CoulSu:  requested number of processors reduced to:   7 ShMem   1 Linda.
 CalDSu:  requested number of processors reduced to:   8 ShMem   1 Linda.
 Calling FoFCou, ICntrl=  3507 FMM=F I1Cent=   0 AccDes= 0.00D+00.
 CoulSu:  requested number of processors reduced to:   7 ShMem   1 Linda.
 CalDSu:  requested number of processors reduced to:   8 ShMem   1 Linda.
 Calling FoFCou, ICntrl=  3507 FMM=F I1Cent=   0 AccDes= 0.00D+00.
 CoulSu:  requested number of processors reduced to:   7 ShMem   1 Linda.
 CalDSu:  requested number of processors reduced to:   8 ShMem   1 Linda.
 Calling FoFCou, ICntrl=  3507 FMM=F I1Cent=   0 AccDes= 0.00D+00.
 CoulSu:  requested number of processors reduced to:   7 ShMem   1 Linda.
 CalDSu:  requested number of processors reduced to:   8 ShMem   1 Linda.
 Calling FoFCou, ICntrl=  3507 FMM=F I1Cent=   0 AccDes= 0.00D+00.
 CoulSu:  requested number of processors reduced to:   7 ShMem   1 Linda.
 CalDSu:  requested number of processors reduced to:   8 ShMem   1 Linda.
 Calling FoFCou, ICntrl=  3507 FMM=F I1Cent=   0 AccDes= 0.00D+00.
 CoulSu:  requested number of processors reduced to:   7 ShMem   1 Linda.
 CalDSu:  requested number of processors reduced to:   8 ShMem   1 Linda.
 Calling FoFCou, ICntrl=  3507 FMM=F I1Cent=   0 AccDes= 0.00D+00.
 CoulSu:  requested number of processors reduced to:   7 ShMem   1 Linda.
 CalDSu:  requested number of processors reduced to:   8 ShMem   1 Linda.
 Calling FoFCou, ICntrl=  3507 FMM=F I1Cent=   0 AccDes= 0.00D+00.
 CoulSu:  requested number of processors reduced to:   7 ShMem   1 Linda.
 CalDSu:  requested number of processors reduced to:   8 ShMem   1 Linda.
 Calling FoFCou, ICntrl=  3507 FMM=F I1Cent=   0 AccDes= 0.00D+00.
 CoulSu:  requested number of processors reduced to:   7 ShMem   1 Linda.
 CalDSu:  requested number of processors reduced to:   8 ShMem   1 Linda.
 Calling FoFCou, ICntrl=  3507 FMM=F I1Cent=   0 AccDes= 0.00D+00.
 CoulSu:  requested number of processors reduced to:   7 ShMem   1 Linda.
 CalDSu:  requested number of processors reduced to:   8 ShMem   1 Linda.
 End of G2Drv F.D. properties file   721 does not exist.
 End of G2Drv F.D. properties file   722 does not exist.
 End of G2Drv F.D. properties file   788 does not exist.
          IDoAtm=11111111111111111111111111111111111111111111111111
          IDoAtm=111111
          Differentiating once with respect to nuclear coordinates.
 Defaulting to unpruned grid for atomic number  50.
 Defaulting to unpruned grid for atomic number  53.
 Defaulting to unpruned grid for atomic number  53.
 Defaulting to unpruned grid for atomic number  53.
 Defaulting to unpruned grid for atomic number  53.
 Defaulting to unpruned grid for atomic number  50.
 Defaulting to unpruned grid for atomic number  50.
 Defaulting to unpruned grid for atomic number  50.
 Defaulting to unpruned grid for atomic number  50.
 Defaulting to unpruned grid for atomic number  50.
 CalDSu exits because no D1Ps are significant.
 CoulSu:  requested number of processors reduced to:   9 ShMem   1 Linda.
 CalDSu:  requested number of processors reduced to:  11 ShMem   1 Linda.
 Defaulting to unpruned grid for atomic number  50.
 Defaulting to unpruned grid for atomic number  50.
 Defaulting to unpruned grid for atomic number  50.
 Defaulting to unpruned grid for atomic number  50.
 Defaulting to unpruned grid for atomic number  50.
 Defaulting to unpruned grid for atomic number  50.
 Defaulting to unpruned grid for atomic number  50.
 Defaulting to unpruned grid for atomic number  50.
 Defaulting to unpruned grid for atomic number  50.
 Defaulting to unpruned grid for atomic number  50.
 Defaulting to unpruned grid for atomic number  50.
 CoulSu:  requested number of processors reduced to:   9 ShMem   1 Linda.
 CalDSu:  requested number of processors reduced to:  11 ShMem   1 Linda.
 CoulSu:  requested number of processors reduced to:   9 ShMem   1 Linda.
 CalDSu:  requested number of processors reduced to:  11 ShMem   1 Linda.
 CoulSu:  requested number of processors reduced to:   9 ShMem   1 Linda.
 CalDSu:  requested number of processors reduced to:  11 ShMem   1 Linda.
 CoulSu:  requested number of processors reduced to:   9 ShMem   1 Linda.
 CalDSu:  requested number of processors reduced to:  11 ShMem   1 Linda.
 CoulSu:  requested number of processors reduced to:  10 ShMem   1 Linda.
 CalDSu:  requested number of processors reduced to:  11 ShMem   1 Linda.
 CoulSu:  requested number of processors reduced to:  10 ShMem   1 Linda.
 CalDSu:  requested number of processors reduced to:  11 ShMem   1 Linda.
 CoulSu:  requested number of processors reduced to:   9 ShMem   1 Linda.
 CalDSu:  requested number of processors reduced to:  11 ShMem   1 Linda.
 CoulSu:  requested number of processors reduced to:   9 ShMem   1 Linda.
 CalDSu:  requested number of processors reduced to:  11 ShMem   1 Linda.
 CoulSu:  requested number of processors reduced to:   9 ShMem   1 Linda.
 CalDSu:  requested number of processors reduced to:  11 ShMem   1 Linda.
 CoulSu:  requested number of processors reduced to:   9 ShMem   1 Linda.
 CalDSu:  requested number of processors reduced to:  11 ShMem   1 Linda.
 CoulSu:  requested number of processors reduced to:   9 ShMem   1 Linda.
 CalDSu:  requested number of processors reduced to:  11 ShMem   1 Linda.
 CoulSu:  requested number of processors reduced to:  10 ShMem   1 Linda.
 CalDSu:  requested number of processors reduced to:  11 ShMem   1 Linda.
 CoulSu:  requested number of processors reduced to:  10 ShMem   1 Linda.
 CalDSu:  requested number of processors reduced to:  11 ShMem   1 Linda.
 CoulSu:  requested number of processors reduced to:   9 ShMem   1 Linda.
 CalDSu:  requested number of processors reduced to:  11 ShMem   1 Linda.
 CoulSu:  requested number of processors reduced to:  10 ShMem   1 Linda.
 CalDSu:  requested number of processors reduced to:  11 ShMem   1 Linda.
 CoulSu:  requested number of processors reduced to:  10 ShMem   1 Linda.
 CalDSu:  requested number of processors reduced to:  11 ShMem   1 Linda.
 CoulSu:  requested number of processors reduced to:   9 ShMem   1 Linda.
 CalDSu:  requested number of processors reduced to:  11 ShMem   1 Linda.
 CoulSu:  requested number of processors reduced to:   9 ShMem   1 Linda.
 CalDSu:  requested number of processors reduced to:  11 ShMem   1 Linda.
 CoulSu:  requested number of processors reduced to:   9 ShMem   1 Linda.
 CalDSu:  requested number of processors reduced to:  11 ShMem   1 Linda.
 CoulSu:  requested number of processors reduced to:   9 ShMem   1 Linda.
 CalDSu:  requested number of processors reduced to:  11 ShMem   1 Linda.
 CoulSu:  requested number of processors reduced to:   9 ShMem   1 Linda.
 CalDSu:  requested number of processors reduced to:  11 ShMem   1 Linda.
 CoulSu:  requested number of processors reduced to:   9 ShMem   1 Linda.
 CalDSu:  requested number of processors reduced to:  11 ShMem   1 Linda.
 CoulSu:  requested number of processors reduced to:   9 ShMem   1 Linda.
 CalDSu:  requested number of processors reduced to:  11 ShMem   1 Linda.
 CoulSu:  requested number of processors reduced to:   9 ShMem   1 Linda.
 CalDSu:  requested number of processors reduced to:  11 ShMem   1 Linda.
 CoulSu:  requested number of processors reduced to:   9 ShMem   1 Linda.
 CalDSu:  requested number of processors reduced to:  11 ShMem   1 Linda.
 CoulSu:  requested number of processors reduced to:   9 ShMem   1 Linda.
 CalDSu:  requested number of processors reduced to:  11 ShMem   1 Linda.
 CoulSu:  requested number of processors reduced to:  10 ShMem   1 Linda.
 CalDSu:  requested number of processors reduced to:  11 ShMem   1 Linda.
 CoulSu:  requested number of processors reduced to:   9 ShMem   1 Linda.
 CalDSu:  requested number of processors reduced to:  11 ShMem   1 Linda.
 CoulSu:  requested number of processors reduced to:   9 ShMem   1 Linda.
 CalDSu:  requested number of processors reduced to:  11 ShMem   1 Linda.
 CoulSu:  requested number of processors reduced to:   9 ShMem   1 Linda.
 CalDSu:  requested number of processors reduced to:  11 ShMem   1 Linda.
 CoulSu:  requested number of processors reduced to:   9 ShMem   1 Linda.
 CalDSu:  requested number of processors reduced to:  11 ShMem   1 Linda.
 CoulSu:  requested number of processors reduced to:   9 ShMem   1 Linda.
 CalDSu:  requested number of processors reduced to:  11 ShMem   1 Linda.
 CoulSu:  requested number of processors reduced to:  10 ShMem   1 Linda.
 CalDSu:  requested number of processors reduced to:  11 ShMem   1 Linda.
 CoulSu:  requested number of processors reduced to:  10 ShMem   1 Linda.
 CalDSu:  requested number of processors reduced to:  11 ShMem   1 Linda.
 CoulSu:  requested number of processors reduced to:   9 ShMem   1 Linda.
 CalDSu:  requested number of processors reduced to:  11 ShMem   1 Linda.
 CoulSu:  requested number of processors reduced to:   9 ShMem   1 Linda.
 CalDSu:  requested number of processors reduced to:  11 ShMem   1 Linda.
 CoulSu:  requested number of processors reduced to:   9 ShMem   1 Linda.
 CalDSu:  requested number of processors reduced to:  11 ShMem   1 Linda.
 CoulSu:  requested number of processors reduced to:   9 ShMem   1 Linda.
 CalDSu:  requested number of processors reduced to:  11 ShMem   1 Linda.
 CoulSu:  requested number of processors reduced to:   9 ShMem   1 Linda.
 CalDSu:  requested number of processors reduced to:  11 ShMem   1 Linda.
 CoulSu:  requested number of processors reduced to:   9 ShMem   1 Linda.
 CalDSu:  requested number of processors reduced to:  11 ShMem   1 Linda.
 CoulSu:  requested number of processors reduced to:  10 ShMem   1 Linda.
 CalDSu:  requested number of processors reduced to:  11 ShMem   1 Linda.
 CoulSu:  requested number of processors reduced to:   9 ShMem   1 Linda.
 CalDSu:  requested number of processors reduced to:  11 ShMem   1 Linda.
 CoulSu:  requested number of processors reduced to:  10 ShMem   1 Linda.
 CalDSu:  requested number of processors reduced to:  11 ShMem   1 Linda.
 CoulSu:  requested number of processors reduced to:  10 ShMem   1 Linda.
 CalDSu:  requested number of processors reduced to:  11 ShMem   1 Linda.
 CoulSu:  requested number of processors reduced to:   9 ShMem   1 Linda.
 CalDSu:  requested number of processors reduced to:  11 ShMem   1 Linda.
 CoulSu:  requested number of processors reduced to:   9 ShMem   1 Linda.
 CalDSu:  requested number of processors reduced to:  11 ShMem   1 Linda.
 CoulSu:  requested number of processors reduced to:   9 ShMem   1 Linda.
 CalDSu:  requested number of processors reduced to:  11 ShMem   1 Linda.
 CoulSu:  requested number of processors reduced to:   9 ShMem   1 Linda.
 CalDSu:  requested number of processors reduced to:  11 ShMem   1 Linda.
 CoulSu:  requested number of processors reduced to:   9 ShMem   1 Linda.
 CalDSu:  requested number of processors reduced to:  11 ShMem   1 Linda.
 CoulSu:  requested number of processors reduced to:   9 ShMem   1 Linda.
 CalDSu:  requested number of processors reduced to:  11 ShMem   1 Linda.
 CoulSu:  requested number of processors reduced to:   9 ShMem   1 Linda.
 CalDSu:  requested number of processors reduced to:  11 ShMem   1 Linda.
 CoulSu:  requested number of processors reduced to:   9 ShMem   1 Linda.
 CalDSu:  requested number of processors reduced to:  11 ShMem   1 Linda.
 CoulSu:  requested number of processors reduced to:   9 ShMem   1 Linda.
 CalDSu:  requested number of processors reduced to:  11 ShMem   1 Linda.
 CoulSu:  requested number of processors reduced to:  10 ShMem   1 Linda.
 CalDSu:  requested number of processors reduced to:  11 ShMem   1 Linda.
 CoulSu:  requested number of processors reduced to:  10 ShMem   1 Linda.
 CalDSu:  requested number of processors reduced to:  11 ShMem   1 Linda.
          There are   171 degrees of freedom in the 1st order CPHF.  IDoFFX=6 NUNeed=     0.
    168 vectors produced by pass  0 Test12= 1.57D-13 1.00D-09 XBig12= 2.00D-01 1.16D-01.
 AX will form     3 AO Fock derivatives at one time.
 CoulSu:  requested number of processors reduced to:   9 ShMem   1 Linda.
 CalDSu:  requested number of processors reduced to:  11 ShMem   1 Linda.
 CoulSu:  requested number of processors reduced to:   9 ShMem   1 Linda.
 CalDSu:  requested number of processors reduced to:  11 ShMem   1 Linda.
 CoulSu:  requested number of processors reduced to:   9 ShMem   1 Linda.
 CalDSu:  requested number of processors reduced to:  11 ShMem   1 Linda.
 CoulSu:  requested number of processors reduced to:   9 ShMem   1 Linda.
 CalDSu:  requested number of processors reduced to:  11 ShMem   1 Linda.
 CoulSu:  requested number of processors reduced to:   9 ShMem   1 Linda.
 CalDSu:  requested number of processors reduced to:  11 ShMem   1 Linda.
 CoulSu:  requested number of processors reduced to:   9 ShMem   1 Linda.
 CalDSu:  requested number of processors reduced to:  11 ShMem   1 Linda.
 CoulSu:  requested number of processors reduced to:  10 ShMem   1 Linda.
 CalDSu:  requested number of processors reduced to:  11 ShMem   1 Linda.
 CoulSu:  requested number of processors reduced to:   9 ShMem   1 Linda.
 CalDSu:  requested number of processors reduced to:  11 ShMem   1 Linda.
 CoulSu:  requested number of processors reduced to:   9 ShMem   1 Linda.
 CalDSu:  requested number of processors reduced to:  11 ShMem   1 Linda.
 CoulSu:  requested number of processors reduced to:   9 ShMem   1 Linda.
 CalDSu:  requested number of processors reduced to:  11 ShMem   1 Linda.
 CoulSu:  requested number of processors reduced to:   9 ShMem   1 Linda.
 CalDSu:  requested number of processors reduced to:  11 ShMem   1 Linda.
 CoulSu:  requested number of processors reduced to:   9 ShMem   1 Linda.
 CalDSu:  requested number of processors reduced to:  11 ShMem   1 Linda.
 CoulSu:  requested number of processors reduced to:  10 ShMem   1 Linda.
 CalDSu:  requested number of processors reduced to:  11 ShMem   1 Linda.
 CoulSu:  requested number of processors reduced to:  10 ShMem   1 Linda.
 CalDSu:  requested number of processors reduced to:  11 ShMem   1 Linda.
 CoulSu:  requested number of processors reduced to:   9 ShMem   1 Linda.
 CalDSu:  requested number of processors reduced to:  11 ShMem   1 Linda.
 CoulSu:  requested number of processors reduced to:   9 ShMem   1 Linda.
 CalDSu:  requested number of processors reduced to:  11 ShMem   1 Linda.
 CoulSu:  requested number of processors reduced to:   9 ShMem   1 Linda.
 CalDSu:  requested number of processors reduced to:  11 ShMem   1 Linda.
 CoulSu:  requested number of processors reduced to:   9 ShMem   1 Linda.
 CalDSu:  requested number of processors reduced to:  11 ShMem   1 Linda.
 CoulSu:  requested number of processors reduced to:   9 ShMem   1 Linda.
 CalDSu:  requested number of processors reduced to:  11 ShMem   1 Linda.
 CoulSu:  requested number of processors reduced to:   9 ShMem   1 Linda.
 CalDSu:  requested number of processors reduced to:  11 ShMem   1 Linda.
 CoulSu:  requested number of processors reduced to:   9 ShMem   1 Linda.
 CalDSu:  requested number of processors reduced to:  11 ShMem   1 Linda.
 CoulSu:  requested number of processors reduced to:   9 ShMem   1 Linda.
 CalDSu:  requested number of processors reduced to:  11 ShMem   1 Linda.
 CoulSu:  requested number of processors reduced to:   9 ShMem   1 Linda.
 CalDSu:  requested number of processors reduced to:  11 ShMem   1 Linda.
 CoulSu:  requested number of processors reduced to:   9 ShMem   1 Linda.
 CalDSu:  requested number of processors reduced to:  11 ShMem   1 Linda.
 CoulSu:  requested number of processors reduced to:   9 ShMem   1 Linda.
 CalDSu:  requested number of processors reduced to:  11 ShMem   1 Linda.
 CoulSu:  requested number of processors reduced to:   9 ShMem   1 Linda.
 CalDSu:  requested number of processors reduced to:  11 ShMem   1 Linda.
 CoulSu:  requested number of processors reduced to:   9 ShMem   1 Linda.
 CalDSu:  requested number of processors reduced to:  11 ShMem   1 Linda.
 CoulSu:  requested number of processors reduced to:  10 ShMem   1 Linda.
 CalDSu:  requested number of processors reduced to:  11 ShMem   1 Linda.
 CoulSu:  requested number of processors reduced to:   9 ShMem   1 Linda.
 CalDSu:  requested number of processors reduced to:  11 ShMem   1 Linda.
 CoulSu:  requested number of processors reduced to:   9 ShMem   1 Linda.
 CalDSu:  requested number of processors reduced to:  11 ShMem   1 Linda.
 CoulSu:  requested number of processors reduced to:   9 ShMem   1 Linda.
 CalDSu:  requested number of processors reduced to:  11 ShMem   1 Linda.
 CoulSu:  requested number of processors reduced to:   9 ShMem   1 Linda.
 CalDSu:  requested number of processors reduced to:  11 ShMem   1 Linda.
 CoulSu:  requested number of processors reduced to:   9 ShMem   1 Linda.
 CalDSu:  requested number of processors reduced to:  11 ShMem   1 Linda.
 CoulSu:  requested number of processors reduced to:   9 ShMem   1 Linda.
 CalDSu:  requested number of processors reduced to:  11 ShMem   1 Linda.
 CoulSu:  requested number of processors reduced to:  10 ShMem   1 Linda.
 CalDSu:  requested number of processors reduced to:  11 ShMem   1 Linda.
 CoulSu:  requested number of processors reduced to:   9 ShMem   1 Linda.
 CalDSu:  requested number of processors reduced to:  11 ShMem   1 Linda.
 CoulSu:  requested number of processors reduced to:   9 ShMem   1 Linda.
 CalDSu:  requested number of processors reduced to:  11 ShMem   1 Linda.
 CoulSu:  requested number of processors reduced to:   9 ShMem   1 Linda.
 CalDSu:  requested number of processors reduced to:  11 ShMem   1 Linda.
 CoulSu:  requested number of processors reduced to:  10 ShMem   1 Linda.
 CalDSu:  requested number of processors reduced to:  11 ShMem   1 Linda.
 CoulSu:  requested number of processors reduced to:   9 ShMem   1 Linda.
 CalDSu:  requested number of processors reduced to:  11 ShMem   1 Linda.
 CoulSu:  requested number of processors reduced to:   9 ShMem   1 Linda.
 CalDSu:  requested number of processors reduced to:  11 ShMem   1 Linda.
 CoulSu:  requested number of processors reduced to:  10 ShMem   1 Linda.
 CalDSu:  requested number of processors reduced to:  11 ShMem   1 Linda.
 CoulSu:  requested number of processors reduced to:   9 ShMem   1 Linda.
 CalDSu:  requested number of processors reduced to:  11 ShMem   1 Linda.
 CoulSu:  requested number of processors reduced to:   9 ShMem   1 Linda.
 CalDSu:  requested number of processors reduced to:  11 ShMem   1 Linda.
 CoulSu:  requested number of processors reduced to:   9 ShMem   1 Linda.
 CalDSu:  requested number of processors reduced to:  11 ShMem   1 Linda.
 CoulSu:  requested number of processors reduced to:   9 ShMem   1 Linda.
 CalDSu:  requested number of processors reduced to:  11 ShMem   1 Linda.
 CoulSu:  requested number of processors reduced to:   9 ShMem   1 Linda.
 CalDSu:  requested number of processors reduced to:  11 ShMem   1 Linda.
 CoulSu:  requested number of processors reduced to:   9 ShMem   1 Linda.
 CalDSu:  requested number of processors reduced to:  11 ShMem   1 Linda.
 CoulSu:  requested number of processors reduced to:   9 ShMem   1 Linda.
 CalDSu:  requested number of processors reduced to:  11 ShMem   1 Linda.
 CoulSu:  requested number of processors reduced to:   9 ShMem   1 Linda.
 CalDSu:  requested number of processors reduced to:  11 ShMem   1 Linda.
 CoulSu:  requested number of processors reduced to:   9 ShMem   1 Linda.
 CalDSu:  requested number of processors reduced to:  11 ShMem   1 Linda.
 CoulSu:  requested number of processors reduced to:   9 ShMem   1 Linda.
 CalDSu:  requested number of processors reduced to:  11 ShMem   1 Linda.
 CoulSu:  requested number of processors reduced to:  10 ShMem   1 Linda.
 CalDSu:  requested number of processors reduced to:  11 ShMem   1 Linda.
 CoulSu:  requested number of processors reduced to:   9 ShMem   1 Linda.
 CalDSu:  requested number of processors reduced to:  11 ShMem   1 Linda.
 CoulSu:  requested number of processors reduced to:  10 ShMem   1 Linda.
 CalDSu:  requested number of processors reduced to:  11 ShMem   1 Linda.
 CalDSu:  requested number of processors reduced to:  11 ShMem   1 Linda.
    168 vectors produced by pass  1 Test12= 1.57D-13 1.00D-09 XBig12= 2.43D-01 4.03D-02.
 CoulSu:  requested number of processors reduced to:   9 ShMem   1 Linda.
 CalDSu:  requested number of processors reduced to:  11 ShMem   1 Linda.
 CoulSu:  requested number of processors reduced to:   9 ShMem   1 Linda.
 CalDSu:  requested number of processors reduced to:  11 ShMem   1 Linda.
 CoulSu:  requested number of processors reduced to:   9 ShMem   1 Linda.
 CalDSu:  requested number of processors reduced to:  11 ShMem   1 Linda.
 CoulSu:  requested number of processors reduced to:   9 ShMem   1 Linda.
 CalDSu:  requested number of processors reduced to:  11 ShMem   1 Linda.
 CoulSu:  requested number of processors reduced to:   9 ShMem   1 Linda.
 CalDSu:  requested number of processors reduced to:  11 ShMem   1 Linda.
 CoulSu:  requested number of processors reduced to:  10 ShMem   1 Linda.
 CalDSu:  requested number of processors reduced to:  11 ShMem   1 Linda.
 CoulSu:  requested number of processors reduced to:  10 ShMem   1 Linda.
 CalDSu:  requested number of processors reduced to:  11 ShMem   1 Linda.
 CoulSu:  requested number of processors reduced to:   9 ShMem   1 Linda.
 CalDSu:  requested number of processors reduced to:  11 ShMem   1 Linda.
 CoulSu:  requested number of processors reduced to:  10 ShMem   1 Linda.
 CalDSu:  requested number of processors reduced to:  11 ShMem   1 Linda.
 CoulSu:  requested number of processors reduced to:  10 ShMem   1 Linda.
 CalDSu:  requested number of processors reduced to:  11 ShMem   1 Linda.
 CoulSu:  requested number of processors reduced to:  10 ShMem   1 Linda.
 CalDSu:  requested number of processors reduced to:  11 ShMem   1 Linda.
 CoulSu:  requested number of processors reduced to:  10 ShMem   1 Linda.
 CalDSu:  requested number of processors reduced to:  11 ShMem   1 Linda.
 CoulSu:  requested number of processors reduced to:  10 ShMem   1 Linda.
 CalDSu:  requested number of processors reduced to:  11 ShMem   1 Linda.
 CoulSu:  requested number of processors reduced to:  10 ShMem   1 Linda.
 CalDSu:  requested number of processors reduced to:  11 ShMem   1 Linda.
 CoulSu:  requested number of processors reduced to:   9 ShMem   1 Linda.
 CalDSu:  requested number of processors reduced to:  11 ShMem   1 Linda.
 CoulSu:  requested number of processors reduced to:  10 ShMem   1 Linda.
 CalDSu:  requested number of processors reduced to:  11 ShMem   1 Linda.
 CoulSu:  requested number of processors reduced to:  10 ShMem   1 Linda.
 CalDSu:  requested number of processors reduced to:  11 ShMem   1 Linda.
 CoulSu:  requested number of processors reduced to:  10 ShMem   1 Linda.
 CalDSu:  requested number of processors reduced to:  11 ShMem   1 Linda.
 CoulSu:  requested number of processors reduced to:  10 ShMem   1 Linda.
 CalDSu:  requested number of processors reduced to:  11 ShMem   1 Linda.
 CoulSu:  requested number of processors reduced to:   9 ShMem   1 Linda.
 CalDSu:  requested number of processors reduced to:  11 ShMem   1 Linda.
 CoulSu:  requested number of processors reduced to:  10 ShMem   1 Linda.
 CalDSu:  requested number of processors reduced to:  11 ShMem   1 Linda.
 CoulSu:  requested number of processors reduced to:  10 ShMem   1 Linda.
 CalDSu:  requested number of processors reduced to:  11 ShMem   1 Linda.
 CoulSu:  requested number of processors reduced to:  10 ShMem   1 Linda.
 CalDSu:  requested number of processors reduced to:  11 ShMem   1 Linda.
 CoulSu:  requested number of processors reduced to:  10 ShMem   1 Linda.
 CalDSu:  requested number of processors reduced to:  11 ShMem   1 Linda.
 CoulSu:  requested number of processors reduced to:  10 ShMem   1 Linda.
 CalDSu:  requested number of processors reduced to:  11 ShMem   1 Linda.
 CoulSu:  requested number of processors reduced to:  10 ShMem   1 Linda.
 CalDSu:  requested number of processors reduced to:  11 ShMem   1 Linda.
 CoulSu:  requested number of processors reduced to:  10 ShMem   1 Linda.
 CalDSu:  requested number of processors reduced to:  11 ShMem   1 Linda.
 CoulSu:  requested number of processors reduced to:  10 ShMem   1 Linda.
 CalDSu:  requested number of processors reduced to:  11 ShMem   1 Linda.
 CoulSu:  requested number of processors reduced to:   9 ShMem   1 Linda.
 CalDSu:  requested number of processors reduced to:  11 ShMem   1 Linda.
 CoulSu:  requested number of processors reduced to:   9 ShMem   1 Linda.
 CalDSu:  requested number of processors reduced to:  11 ShMem   1 Linda.
 CoulSu:  requested number of processors reduced to:   9 ShMem   1 Linda.
 CalDSu:  requested number of processors reduced to:  11 ShMem   1 Linda.
 CoulSu:  requested number of processors reduced to:  10 ShMem   1 Linda.
 CalDSu:  requested number of processors reduced to:  11 ShMem   1 Linda.
 CoulSu:  requested number of processors reduced to:  10 ShMem   1 Linda.
 CalDSu:  requested number of processors reduced to:  11 ShMem   1 Linda.
 CoulSu:  requested number of processors reduced to:  10 ShMem   1 Linda.
 CalDSu:  requested number of processors reduced to:  11 ShMem   1 Linda.
 CoulSu:  requested number of processors reduced to:  10 ShMem   1 Linda.
 CalDSu:  requested number of processors reduced to:  11 ShMem   1 Linda.
 CoulSu:  requested number of processors reduced to:  10 ShMem   1 Linda.
 CalDSu:  requested number of processors reduced to:  11 ShMem   1 Linda.
 CoulSu:  requested number of processors reduced to:  10 ShMem   1 Linda.
 CalDSu:  requested number of processors reduced to:  11 ShMem   1 Linda.
 CoulSu:  requested number of processors reduced to:  10 ShMem   1 Linda.
 CalDSu:  requested number of processors reduced to:  11 ShMem   1 Linda.
 CoulSu:  requested number of processors reduced to:  10 ShMem   1 Linda.
 CalDSu:  requested number of processors reduced to:  11 ShMem   1 Linda.
 CoulSu:  requested number of processors reduced to:  10 ShMem   1 Linda.
 CalDSu:  requested number of processors reduced to:  11 ShMem   1 Linda.
 CoulSu:  requested number of processors reduced to:  10 ShMem   1 Linda.
 CalDSu:  requested number of processors reduced to:  11 ShMem   1 Linda.
 CoulSu:  requested number of processors reduced to:  10 ShMem   1 Linda.
 CalDSu:  requested number of processors reduced to:  11 ShMem   1 Linda.
 CoulSu:  requested number of processors reduced to:   9 ShMem   1 Linda.
 CalDSu:  requested number of processors reduced to:  11 ShMem   1 Linda.
 CoulSu:  requested number of processors reduced to:  10 ShMem   1 Linda.
 CalDSu:  requested number of processors reduced to:  11 ShMem   1 Linda.
 CoulSu:  requested number of processors reduced to:  10 ShMem   1 Linda.
 CalDSu:  requested number of processors reduced to:  11 ShMem   1 Linda.
 CoulSu:  requested number of processors reduced to:  10 ShMem   1 Linda.
 CalDSu:  requested number of processors reduced to:  11 ShMem   1 Linda.
 CoulSu:  requested number of processors reduced to:  10 ShMem   1 Linda.
 CalDSu:  requested number of processors reduced to:  11 ShMem   1 Linda.
 CoulSu:  requested number of processors reduced to:  10 ShMem   1 Linda.
 CalDSu:  requested number of processors reduced to:  11 ShMem   1 Linda.
 CoulSu:  requested number of processors reduced to:  10 ShMem   1 Linda.
 CalDSu:  requested number of processors reduced to:  11 ShMem   1 Linda.
 CoulSu:  requested number of processors reduced to:  10 ShMem   1 Linda.
 CalDSu:  requested number of processors reduced to:  11 ShMem   1 Linda.
 CoulSu:  requested number of processors reduced to:  10 ShMem   1 Linda.
 CalDSu:  requested number of processors reduced to:  11 ShMem   1 Linda.
 CoulSu:  requested number of processors reduced to:  10 ShMem   1 Linda.
 CalDSu:  requested number of processors reduced to:  11 ShMem   1 Linda.
 CoulSu:  requested number of processors reduced to:  10 ShMem   1 Linda.
 CalDSu:  requested number of processors reduced to:  11 ShMem   1 Linda.
 CoulSu:  requested number of processors reduced to:  10 ShMem   1 Linda.
 CalDSu:  requested number of processors reduced to:  11 ShMem   1 Linda.
 CoulSu:  requested number of processors reduced to:  10 ShMem   1 Linda.
 CalDSu:  requested number of processors reduced to:  11 ShMem   1 Linda.
 CalDSu:  requested number of processors reduced to:  11 ShMem   1 Linda.
    168 vectors produced by pass  2 Test12= 1.57D-13 1.00D-09 XBig12= 1.78D-03 3.13D-03.
 CoulSu:  requested number of processors reduced to:  10 ShMem   1 Linda.
 CalDSu:  requested number of processors reduced to:  11 ShMem   1 Linda.
 CoulSu:  requested number of processors reduced to:  10 ShMem   1 Linda.
 CalDSu:  requested number of processors reduced to:  11 ShMem   1 Linda.
 CoulSu:  requested number of processors reduced to:  10 ShMem   1 Linda.
 CalDSu:  requested number of processors reduced to:  11 ShMem   1 Linda.
 CoulSu:  requested number of processors reduced to:  10 ShMem   1 Linda.
 CalDSu:  requested number of processors reduced to:  11 ShMem   1 Linda.
 CoulSu:  requested number of processors reduced to:  10 ShMem   1 Linda.
 CalDSu:  requested number of processors reduced to:  11 ShMem   1 Linda.
 CoulSu:  requested number of processors reduced to:  10 ShMem   1 Linda.
 CalDSu:  requested number of processors reduced to:  11 ShMem   1 Linda.
 CoulSu:  requested number of processors reduced to:  11 ShMem   1 Linda.
 CalDSu:  requested number of processors reduced to:  11 ShMem   1 Linda.
 CoulSu:  requested number of processors reduced to:  10 ShMem   1 Linda.
 CalDSu:  requested number of processors reduced to:  11 ShMem   1 Linda.
 CoulSu:  requested number of processors reduced to:  10 ShMem   1 Linda.
 CalDSu:  requested number of processors reduced to:  11 ShMem   1 Linda.
 CoulSu:  requested number of processors reduced to:  10 ShMem   1 Linda.
 CalDSu:  requested number of processors reduced to:  11 ShMem   1 Linda.
 CoulSu:  requested number of processors reduced to:  10 ShMem   1 Linda.
 CalDSu:  requested number of processors reduced to:  11 ShMem   1 Linda.
 CoulSu:  requested number of processors reduced to:  10 ShMem   1 Linda.
 CalDSu:  requested number of processors reduced to:  11 ShMem   1 Linda.
 CoulSu:  requested number of processors reduced to:  11 ShMem   1 Linda.
 CalDSu:  requested number of processors reduced to:  11 ShMem   1 Linda.
 CoulSu:  requested number of processors reduced to:  11 ShMem   1 Linda.
 CalDSu:  requested number of processors reduced to:  11 ShMem   1 Linda.
 CoulSu:  requested number of processors reduced to:  10 ShMem   1 Linda.
 CalDSu:  requested number of processors reduced to:  11 ShMem   1 Linda.
 CoulSu:  requested number of processors reduced to:  10 ShMem   1 Linda.
 CalDSu:  requested number of processors reduced to:  11 ShMem   1 Linda.
 CoulSu:  requested number of processors reduced to:  11 ShMem   1 Linda.
 CalDSu:  requested number of processors reduced to:  11 ShMem   1 Linda.
 CoulSu:  requested number of processors reduced to:  10 ShMem   1 Linda.
 CalDSu:  requested number of processors reduced to:  11 ShMem   1 Linda.
 CoulSu:  requested number of processors reduced to:  10 ShMem   1 Linda.
 CalDSu:  requested number of processors reduced to:  11 ShMem   1 Linda.
 CoulSu:  requested number of processors reduced to:  10 ShMem   1 Linda.
 CalDSu:  requested number of processors reduced to:  11 ShMem   1 Linda.
 CoulSu:  requested number of processors reduced to:  10 ShMem   1 Linda.
 CalDSu:  requested number of processors reduced to:  11 ShMem   1 Linda.
 CoulSu:  requested number of processors reduced to:  10 ShMem   1 Linda.
 CalDSu:  requested number of processors reduced to:  11 ShMem   1 Linda.
 CoulSu:  requested number of processors reduced to:  10 ShMem   1 Linda.
 CalDSu:  requested number of processors reduced to:  11 ShMem   1 Linda.
 CoulSu:  requested number of processors reduced to:  10 ShMem   1 Linda.
 CalDSu:  requested number of processors reduced to:  11 ShMem   1 Linda.
 CoulSu:  requested number of processors reduced to:  11 ShMem   1 Linda.
 CalDSu:  requested number of processors reduced to:  11 ShMem   1 Linda.
 CoulSu:  requested number of processors reduced to:  10 ShMem   1 Linda.
 CalDSu:  requested number of processors reduced to:  11 ShMem   1 Linda.
 CoulSu:  requested number of processors reduced to:  11 ShMem   1 Linda.
 CalDSu:  requested number of processors reduced to:  11 ShMem   1 Linda.
 CoulSu:  requested number of processors reduced to:  11 ShMem   1 Linda.
 CalDSu:  requested number of processors reduced to:  11 ShMem   1 Linda.
 CoulSu:  requested number of processors reduced to:  10 ShMem   1 Linda.
 CalDSu:  requested number of processors reduced to:  11 ShMem   1 Linda.
 CoulSu:  requested number of processors reduced to:  10 ShMem   1 Linda.
 CalDSu:  requested number of processors reduced to:  11 ShMem   1 Linda.
 CoulSu:  requested number of processors reduced to:  10 ShMem   1 Linda.
 CalDSu:  requested number of processors reduced to:  11 ShMem   1 Linda.
 CoulSu:  requested number of processors reduced to:  10 ShMem   1 Linda.
 CalDSu:  requested number of processors reduced to:  11 ShMem   1 Linda.
 CoulSu:  requested number of processors reduced to:  10 ShMem   1 Linda.
 CalDSu:  requested number of processors reduced to:  11 ShMem   1 Linda.
 CoulSu:  requested number of processors reduced to:  11 ShMem   1 Linda.
 CalDSu:  requested number of processors reduced to:  11 ShMem   1 Linda.
 CoulSu:  requested number of processors reduced to:  11 ShMem   1 Linda.
 CalDSu:  requested number of processors reduced to:  11 ShMem   1 Linda.
 CoulSu:  requested number of processors reduced to:  10 ShMem   1 Linda.
 CalDSu:  requested number of processors reduced to:  11 ShMem   1 Linda.
 CoulSu:  requested number of processors reduced to:  10 ShMem   1 Linda.
 CalDSu:  requested number of processors reduced to:  11 ShMem   1 Linda.
 CoulSu:  requested number of processors reduced to:  10 ShMem   1 Linda.
 CalDSu:  requested number of processors reduced to:  11 ShMem   1 Linda.
 CoulSu:  requested number of processors reduced to:  11 ShMem   1 Linda.
 CalDSu:  requested number of processors reduced to:  11 ShMem   1 Linda.
 CoulSu:  requested number of processors reduced to:  10 ShMem   1 Linda.
 CalDSu:  requested number of processors reduced to:  11 ShMem   1 Linda.
 CoulSu:  requested number of processors reduced to:  11 ShMem   1 Linda.
 CalDSu:  requested number of processors reduced to:  11 ShMem   1 Linda.
 CoulSu:  requested number of processors reduced to:  11 ShMem   1 Linda.
 CalDSu:  requested number of processors reduced to:  11 ShMem   1 Linda.
 CoulSu:  requested number of processors reduced to:  10 ShMem   1 Linda.
 CalDSu:  requested number of processors reduced to:  11 ShMem   1 Linda.
 CoulSu:  requested number of processors reduced to:  10 ShMem   1 Linda.
 CalDSu:  requested number of processors reduced to:  11 ShMem   1 Linda.
 CoulSu:  requested number of processors reduced to:  11 ShMem   1 Linda.
 CalDSu:  requested number of processors reduced to:  11 ShMem   1 Linda.
 CoulSu:  requested number of processors reduced to:  10 ShMem   1 Linda.
 CalDSu:  requested number of processors reduced to:  11 ShMem   1 Linda.
 CoulSu:  requested number of processors reduced to:  10 ShMem   1 Linda.
 CalDSu:  requested number of processors reduced to:  11 ShMem   1 Linda.
 CoulSu:  requested number of processors reduced to:  10 ShMem   1 Linda.
 CalDSu:  requested number of processors reduced to:  11 ShMem   1 Linda.
 CoulSu:  requested number of processors reduced to:  11 ShMem   1 Linda.
 CalDSu:  requested number of processors reduced to:  11 ShMem   1 Linda.
 CoulSu:  requested number of processors reduced to:  11 ShMem   1 Linda.
 CalDSu:  requested number of processors reduced to:  11 ShMem   1 Linda.
 CoulSu:  requested number of processors reduced to:  11 ShMem   1 Linda.
 CalDSu:  requested number of processors reduced to:  11 ShMem   1 Linda.
 CoulSu:  requested number of processors reduced to:  10 ShMem   1 Linda.
 CalDSu:  requested number of processors reduced to:  11 ShMem   1 Linda.
 CoulSu:  requested number of processors reduced to:  11 ShMem   1 Linda.
 CalDSu:  requested number of processors reduced to:  11 ShMem   1 Linda.
 CoulSu:  requested number of processors reduced to:  11 ShMem   1 Linda.
 CalDSu:  requested number of processors reduced to:  11 ShMem   1 Linda.
 CoulSu:  requested number of processors reduced to:  11 ShMem   1 Linda.
 CalDSu:  requested number of processors reduced to:  11 ShMem   1 Linda.
 CalDSu:  requested number of processors reduced to:  11 ShMem   1 Linda.
    167 vectors produced by pass  3 Test12= 1.57D-13 1.00D-09 XBig12= 6.80D-06 1.76D-04.
 CoulSu:  requested number of processors reduced to:  10 ShMem   1 Linda.
 CalDSu:  requested number of processors reduced to:  11 ShMem   1 Linda.
 CoulSu:  requested number of processors reduced to:  10 ShMem   1 Linda.
 CalDSu:  requested number of processors reduced to:  11 ShMem   1 Linda.
 CoulSu:  requested number of processors reduced to:  10 ShMem   1 Linda.
 CalDSu:  requested number of processors reduced to:  11 ShMem   1 Linda.
 CoulSu:  requested number of processors reduced to:  11 ShMem   1 Linda.
 CalDSu:  requested number of processors reduced to:  11 ShMem   1 Linda.
 CoulSu:  requested number of processors reduced to:  10 ShMem   1 Linda.
 CalDSu:  requested number of processors reduced to:  11 ShMem   1 Linda.
 CoulSu:  requested number of processors reduced to:  11 ShMem   1 Linda.
 CalDSu:  requested number of processors reduced to:  11 ShMem   1 Linda.
 CalDSu:  requested number of processors reduced to:  11 ShMem   1 Linda.
 CoulSu:  requested number of processors reduced to:  11 ShMem   1 Linda.
 CalDSu:  requested number of processors reduced to:  11 ShMem   1 Linda.
 CoulSu:  requested number of processors reduced to:  11 ShMem   1 Linda.
 CalDSu:  requested number of processors reduced to:  11 ShMem   1 Linda.
 CoulSu:  requested number of processors reduced to:  11 ShMem   1 Linda.
 CalDSu:  requested number of processors reduced to:  11 ShMem   1 Linda.
 CoulSu:  requested number of processors reduced to:  11 ShMem   1 Linda.
 CalDSu:  requested number of processors reduced to:  11 ShMem   1 Linda.
 CoulSu:  requested number of processors reduced to:  11 ShMem   1 Linda.
 CalDSu:  requested number of processors reduced to:  11 ShMem   1 Linda.
 CalDSu:  requested number of processors reduced to:  11 ShMem   1 Linda.
 CalDSu:  requested number of processors reduced to:  11 ShMem   1 Linda.
 CoulSu:  requested number of processors reduced to:  10 ShMem   1 Linda.
 CalDSu:  requested number of processors reduced to:  11 ShMem   1 Linda.
 CoulSu:  requested number of processors reduced to:  11 ShMem   1 Linda.
 CalDSu:  requested number of processors reduced to:  11 ShMem   1 Linda.
 CalDSu:  requested number of processors reduced to:  11 ShMem   1 Linda.
 CoulSu:  requested number of processors reduced to:  11 ShMem   1 Linda.
 CalDSu:  requested number of processors reduced to:  11 ShMem   1 Linda.
 CoulSu:  requested number of processors reduced to:  11 ShMem   1 Linda.
 CalDSu:  requested number of processors reduced to:  11 ShMem   1 Linda.
 CoulSu:  requested number of processors reduced to:  11 ShMem   1 Linda.
 CalDSu:  requested number of processors reduced to:  11 ShMem   1 Linda.
 CoulSu:  requested number of processors reduced to:  11 ShMem   1 Linda.
 CalDSu:  requested number of processors reduced to:  11 ShMem   1 Linda.
 CoulSu:  requested number of processors reduced to:  11 ShMem   1 Linda.
 CalDSu:  requested number of processors reduced to:  11 ShMem   1 Linda.
 CoulSu:  requested number of processors reduced to:  11 ShMem   1 Linda.
 CalDSu:  requested number of processors reduced to:  11 ShMem   1 Linda.
 CoulSu:  requested number of processors reduced to:  11 ShMem   1 Linda.
 CalDSu:  requested number of processors reduced to:  11 ShMem   1 Linda.
 CoulSu:  requested number of processors reduced to:  11 ShMem   1 Linda.
 CalDSu:  requested number of processors reduced to:  11 ShMem   1 Linda.
 CoulSu:  requested number of processors reduced to:  11 ShMem   1 Linda.
 CalDSu:  requested number of processors reduced to:  11 ShMem   1 Linda.
 CalDSu:  requested number of processors reduced to:  11 ShMem   1 Linda.
 CalDSu:  requested number of processors reduced to:  11 ShMem   1 Linda.
 CoulSu:  requested number of processors reduced to:  11 ShMem   1 Linda.
 CalDSu:  requested number of processors reduced to:  11 ShMem   1 Linda.
 CoulSu:  requested number of processors reduced to:  11 ShMem   1 Linda.
 CalDSu:  requested number of processors reduced to:  11 ShMem   1 Linda.
 CoulSu:  requested number of processors reduced to:  11 ShMem   1 Linda.
 CalDSu:  requested number of processors reduced to:  11 ShMem   1 Linda.
 CoulSu:  requested number of processors reduced to:  11 ShMem   1 Linda.
 CalDSu:  requested number of processors reduced to:  11 ShMem   1 Linda.
 CoulSu:  requested number of processors reduced to:  11 ShMem   1 Linda.
 CalDSu:  requested number of processors reduced to:  11 ShMem   1 Linda.
 CalDSu:  requested number of processors reduced to:  11 ShMem   1 Linda.
 CalDSu:  requested number of processors reduced to:  11 ShMem   1 Linda.
 CoulSu:  requested number of processors reduced to:  11 ShMem   1 Linda.
 CalDSu:  requested number of processors reduced to:  11 ShMem   1 Linda.
 CoulSu:  requested number of processors reduced to:  11 ShMem   1 Linda.
 CalDSu:  requested number of processors reduced to:  11 ShMem   1 Linda.
 CoulSu:  requested number of processors reduced to:  11 ShMem   1 Linda.
 CalDSu:  requested number of processors reduced to:  11 ShMem   1 Linda.
 CalDSu:  requested number of processors reduced to:  11 ShMem   1 Linda.
 CoulSu:  requested number of processors reduced to:  11 ShMem   1 Linda.
 CalDSu:  requested number of processors reduced to:  11 ShMem   1 Linda.
 CalDSu:  requested number of processors reduced to:  11 ShMem   1 Linda.
 CalDSu:  requested number of processors reduced to:  11 ShMem   1 Linda.
 CoulSu:  requested number of processors reduced to:  11 ShMem   1 Linda.
 CalDSu:  requested number of processors reduced to:  11 ShMem   1 Linda.
 CoulSu:  requested number of processors reduced to:  11 ShMem   1 Linda.
 CalDSu:  requested number of processors reduced to:  11 ShMem   1 Linda.
 CalDSu:  requested number of processors reduced to:  11 ShMem   1 Linda.
 CoulSu:  requested number of processors reduced to:  11 ShMem   1 Linda.
 CalDSu:  requested number of processors reduced to:  11 ShMem   1 Linda.
 CoulSu:  requested number of processors reduced to:  11 ShMem   1 Linda.
 CalDSu:  requested number of processors reduced to:  11 ShMem   1 Linda.
 CoulSu:  requested number of processors reduced to:  11 ShMem   1 Linda.
 CalDSu:  requested number of processors reduced to:  11 ShMem   1 Linda.
 CalDSu:  requested number of processors reduced to:  11 ShMem   1 Linda.
 CoulSu:  requested number of processors reduced to:  11 ShMem   1 Linda.
 CalDSu:  requested number of processors reduced to:  11 ShMem   1 Linda.
 CalDSu:  requested number of processors reduced to:  11 ShMem   1 Linda.
 CoulSu:  requested number of processors reduced to:  11 ShMem   1 Linda.
 CalDSu:  requested number of processors reduced to:  11 ShMem   1 Linda.
 CalDSu:  requested number of processors reduced to:  11 ShMem   1 Linda.
 CalDSu:  requested number of processors reduced to:  11 ShMem   1 Linda.
 CalDSu:  requested number of processors reduced to:  11 ShMem   1 Linda.
    165 vectors produced by pass  4 Test12= 1.57D-13 1.00D-09 XBig12= 2.94D-08 7.66D-06.
 CoulSu:  requested number of processors reduced to:  11 ShMem   1 Linda.
 CalDSu:  requested number of processors reduced to:  11 ShMem   1 Linda.
 CoulSu:  requested number of processors reduced to:  11 ShMem   1 Linda.
 CalDSu:  requested number of processors reduced to:  11 ShMem   1 Linda.
 CoulSu:  requested number of processors reduced to:  11 ShMem   1 Linda.
 CalDSu:  requested number of processors reduced to:  11 ShMem   1 Linda.
 CalDSu:  requested number of processors reduced to:  11 ShMem   1 Linda.
 CoulSu:  requested number of processors reduced to:  11 ShMem   1 Linda.
 CalDSu:  requested number of processors reduced to:  11 ShMem   1 Linda.
 CalDSu:  requested number of processors reduced to:  11 ShMem   1 Linda.
 CalDSu:  requested number of processors reduced to:  11 ShMem   1 Linda.
 CalDSu:  requested number of processors reduced to:  11 ShMem   1 Linda.
 CalDSu:  requested number of processors reduced to:  11 ShMem   1 Linda.
 CalDSu:  requested number of processors reduced to:  11 ShMem   1 Linda.
 CalDSu:  requested number of processors reduced to:  11 ShMem   1 Linda.
 CalDSu:  requested number of processors reduced to:  11 ShMem   1 Linda.
 CalDSu:  requested number of processors reduced to:  11 ShMem   1 Linda.
 CalDSu:  requested number of processors reduced to:  11 ShMem   1 Linda.
 CoulSu:  requested number of processors reduced to:  11 ShMem   1 Linda.
 CalDSu:  requested number of processors reduced to:  11 ShMem   1 Linda.
 CalDSu:  requested number of processors reduced to:  11 ShMem   1 Linda.
 CalDSu:  requested number of processors reduced to:  11 ShMem   1 Linda.
 CalDSu:  requested number of processors reduced to:  11 ShMem   1 Linda.
 CalDSu:  requested number of processors reduced to:  11 ShMem   1 Linda.
 CalDSu:  requested number of processors reduced to:  11 ShMem   1 Linda.
 CalDSu:  requested number of processors reduced to:  11 ShMem   1 Linda.
 CalDSu:  requested number of processors reduced to:  11 ShMem   1 Linda.
 CalDSu:  requested number of processors reduced to:  11 ShMem   1 Linda.
 CalDSu:  requested number of processors reduced to:  11 ShMem   1 Linda.
 CalDSu:  requested number of processors reduced to:  11 ShMem   1 Linda.
 CalDSu:  requested number of processors reduced to:  11 ShMem   1 Linda.
 CalDSu:  requested number of processors reduced to:  11 ShMem   1 Linda.
 CalDSu:  requested number of processors reduced to:  11 ShMem   1 Linda.
 CalDSu:  requested number of processors reduced to:  11 ShMem   1 Linda.
 CalDSu:  requested number of processors reduced to:  11 ShMem   1 Linda.
 CalDSu:  requested number of processors reduced to:  11 ShMem   1 Linda.
 CalDSu:  requested number of processors reduced to:  11 ShMem   1 Linda.
 CalDSu:  requested number of processors reduced to:  11 ShMem   1 Linda.
 CalDSu:  requested number of processors reduced to:  11 ShMem   1 Linda.
 CalDSu:  requested number of processors reduced to:  11 ShMem   1 Linda.
 CalDSu:  requested number of processors reduced to:  11 ShMem   1 Linda.
 CalDSu:  requested number of processors reduced to:  11 ShMem   1 Linda.
 CalDSu:  requested number of processors reduced to:  11 ShMem   1 Linda.
 CalDSu:  requested number of processors reduced to:  11 ShMem   1 Linda.
 CalDSu:  requested number of processors reduced to:  11 ShMem   1 Linda.
 CalDSu:  requested number of processors reduced to:  11 ShMem   1 Linda.
 CalDSu:  requested number of processors reduced to:  11 ShMem   1 Linda.
 CalDSu:  requested number of processors reduced to:  11 ShMem   1 Linda.
 CalDSu:  requested number of processors reduced to:  11 ShMem   1 Linda.
 CalDSu:  requested number of processors reduced to:  11 ShMem   1 Linda.
 CalDSu:  requested number of processors reduced to:  11 ShMem   1 Linda.
 CalDSu:  requested number of processors reduced to:  11 ShMem   1 Linda.
 CalDSu:  requested number of processors reduced to:  11 ShMem   1 Linda.
 CalDSu:  requested number of processors reduced to:  11 ShMem   1 Linda.
 CalDSu:  requested number of processors reduced to:  11 ShMem   1 Linda.
 CalDSu:  requested number of processors reduced to:  11 ShMem   1 Linda.
 CalDSu:  requested number of processors reduced to:  11 ShMem   1 Linda.
 CalDSu:  requested number of processors reduced to:  11 ShMem   1 Linda.
 CalDSu:  requested number of processors reduced to:  11 ShMem   1 Linda.
 CalDSu:  requested number of processors reduced to:  11 ShMem   1 Linda.
    153 vectors produced by pass  5 Test12= 1.57D-13 1.00D-09 XBig12= 3.88D-11 2.76D-07.
 CalDSu:  requested number of processors reduced to:  11 ShMem   1 Linda.
 CalDSu:  requested number of processors reduced to:  11 ShMem   1 Linda.
 CalDSu:  requested number of processors reduced to:  11 ShMem   1 Linda.
 CalDSu:  requested number of processors reduced to:  11 ShMem   1 Linda.
 CalDSu:  requested number of processors reduced to:  11 ShMem   1 Linda.
 CalDSu:  requested number of processors reduced to:  11 ShMem   1 Linda.
 CalDSu:  requested number of processors reduced to:  11 ShMem   1 Linda.
 CalDSu:  requested number of processors reduced to:  11 ShMem   1 Linda.
 CalDSu:  requested number of processors reduced to:  11 ShMem   1 Linda.
 CalDSu:  requested number of processors reduced to:  11 ShMem   1 Linda.
 CalDSu:  requested number of processors reduced to:  11 ShMem   1 Linda.
 CalDSu:  requested number of processors reduced to:  11 ShMem   1 Linda.
 CalDSu:  requested number of processors reduced to:  11 ShMem   1 Linda.
 CalDSu:  requested number of processors reduced to:  11 ShMem   1 Linda.
 CalDSu:  requested number of processors reduced to:  11 ShMem   1 Linda.
 CalDSu:  requested number of processors reduced to:  11 ShMem   1 Linda.
 CalDSu:  requested number of processors reduced to:  11 ShMem   1 Linda.
 CalDSu:  requested number of processors reduced to:  11 ShMem   1 Linda.
 CalDSu:  requested number of processors reduced to:  11 ShMem   1 Linda.
 CalDSu:  requested number of processors reduced to:  11 ShMem   1 Linda.
 CalDSu:  requested number of processors reduced to:  11 ShMem   1 Linda.
 CalDSu:  requested number of processors reduced to:  11 ShMem   1 Linda.
 CalDSu:  requested number of processors reduced to:  11 ShMem   1 Linda.
 CalDSu:  requested number of processors reduced to:  11 ShMem   1 Linda.
 CalDSu:  requested number of processors reduced to:  11 ShMem   1 Linda.
 CalDSu:  requested number of processors reduced to:  11 ShMem   1 Linda.
 CalDSu:  requested number of processors reduced to:  11 ShMem   1 Linda.
 CalDSu:  requested number of processors reduced to:  11 ShMem   1 Linda.
 CalDSu:  requested number of processors reduced to:  11 ShMem   1 Linda.
 CalDSu:  requested number of processors reduced to:  11 ShMem   1 Linda.
 CalDSu:  requested number of processors reduced to:  11 ShMem   1 Linda.
 CalDSu:  requested number of processors reduced to:  11 ShMem   1 Linda.
 CalDSu:  requested number of processors reduced to:  11 ShMem   1 Linda.
 CalDSu:  requested number of processors reduced to:  11 ShMem   1 Linda.
 CalDSu:  requested number of processors reduced to:  11 ShMem   1 Linda.
 CalDSu:  requested number of processors reduced to:  11 ShMem   1 Linda.
 CalDSu:  requested number of processors reduced to:  11 ShMem   1 Linda.
 CalDSu:  requested number of processors reduced to:  11 ShMem   1 Linda.
 CalDSu:  requested number of processors reduced to:  11 ShMem   1 Linda.
 CalDSu:  requested number of processors reduced to:  11 ShMem   1 Linda.
 CalDSu:  requested number of processors reduced to:  11 ShMem   1 Linda.
 CalDSu:  requested number of processors reduced to:  11 ShMem   1 Linda.
 CalDSu:  requested number of processors reduced to:  11 ShMem   1 Linda.
 CalDSu:  requested number of processors reduced to:  11 ShMem   1 Linda.
 CalDSu:  requested number of processors reduced to:  11 ShMem   1 Linda.
 CalDSu:  requested number of processors reduced to:  11 ShMem   1 Linda.
 CalDSu:  requested number of processors reduced to:  11 ShMem   1 Linda.
 CalDSu:  requested number of processors reduced to:  11 ShMem   1 Linda.
 CalDSu:  requested number of processors reduced to:  11 ShMem   1 Linda.
 CalDSu:  requested number of processors reduced to:  11 ShMem   1 Linda.
 CalDSu:  requested number of processors reduced to:  11 ShMem   1 Linda.
     21 vectors produced by pass  6 Test12= 1.57D-13 1.00D-09 XBig12= 1.25D-14 3.73D-09.
 CalDSu:  requested number of processors reduced to:  11 ShMem   1 Linda.
 CalDSu:  requested number of processors reduced to:  11 ShMem   1 Linda.
 CalDSu:  requested number of processors reduced to:  11 ShMem   1 Linda.
 CalDSu:  requested number of processors reduced to:  11 ShMem   1 Linda.
 CalDSu:  requested number of processors reduced to:  11 ShMem   1 Linda.
 CalDSu:  requested number of processors reduced to:  11 ShMem   1 Linda.
 CalDSu:  requested number of processors reduced to:  11 ShMem   1 Linda.
 InvSVY:  IOpt=1 It=  1 EMax= 1.33D-15
 Solved reduced A of dimension  1010 with   171 vectors.
 End of Minotr F.D. properties file   721 does not exist.
 End of Minotr F.D. properties file   722 does not exist.
 End of Minotr F.D. properties file   788 does not exist.

 **********************************************************************

            Population analysis using the SCF density.

 **********************************************************************

 Orbital symmetries:
       Occupied  (A) (A) (A) (A) (A) (A) (A) (A) (A) (A) (A) (A)
                 (A) (A) (A) (A) (A) (A) (A) (A) (A) (A) (A) (A)
                 (A) (A) (A) (A) (A) (A) (A) (A) (A) (A) (A) (A)
                 (A) (A) (A) (A) (A) (A) (A) (A) (A) (A) (A) (A)
                 (A) (A) (A) (A) (A) (A) (A) (A) (A) (A) (A) (A)
                 (A) (A) (A) (A) (A) (A) (A) (A) (A) (A) (A) (A)
                 (A) (A) (A) (A) (A) (A) (A) (A) (A) (A) (A) (A)
                 (A) (A) (A) (A) (A) (A) (A) (A) (A) (A) (A) (A)
                 (A) (A) (A) (A) (A) (A) (A) (A) (A) (A) (A) (A)
                 (A) (A) (A) (A) (A) (A) (A) (A) (A) (A) (A) (A)
                 (A) (A) (A) (A) (A) (A) (A) (A) (A) (A) (A) (A)
                 (A) (A) (A) (A) (A) (A) (A) (A) (A) (A) (A) (A)
                 (A) (A) (A) (A) (A) (A) (A) (A) (A) (A) (A) (A)
                 (A) (A) (A) (A) (A) (A) (A) (A) (A) (A) (A) (A)
                 (A) (A) (A) (A) (A) (A) (A) (A) (A) (A) (A) (A)
                 (A) (A) (A) (A) (A) (A) (A) (A) (A) (A) (A) (A)
                 (A) (A) (A) (A) (A) (A) (A) (A) (A) (A) (A) (A)
                 (A) (A) (A) (A) (A) (A) (A) (A) (A) (A) (A) (A)
                 (A) (A) (A) (A) (A) (A) (A) (A) (A) (A) (A) (A)
                 (A) (A) (A) (A) (A) (A) (A) (A) (A) (A) (A) (A)
                 (A) (A) (A) (A) (A) (A) (A) (A) (A) (A) (A) (A)
                 (A) (A) (A) (A) (A) (A) (A) (A) (A) (A) (A) (A)
                 (A) (A) (A) (A) (A) (A) (A) (A) (A) (A) (A) (A)
                 (A) (A) (A) (A) (A) (A) (A) (A) (A) (A) (A) (A)
                 (A) (A) (A) (A) (A) (A) (A) (A) (A) (A) (A) (A)
                 (A) (A) (A) (A) (A) (A) (A) (A) (A) (A) (A) (A)
       Virtual   (A) (A) (A) (A) (A) (A) (A) (A) (A) (A) (A) (A)
                 (A) (A) (A) (A) (A) (A) (A) (A) (A) (A) (A) (A)
                 (A) (A) (A) (A) (A) (A) (A) (A) (A) (A) (A) (A)
                 (A) (A) (A) (A) (A) (A) (A) (A) (A) (A) (A) (A)
                 (A) (A) (A) (A) (A) (A) (A) (A) (A) (A) (A) (A)
                 (A) (A) (A) (A) (A) (A) (A) (A) (A) (A) (A) (A)
                 (A) (A) (A) (A) (A) (A) (A) (A) (A) (A) (A) (A)
                 (A) (A) (A) (A) (A) (A) (A) (A) (A) (A) (A) (A)
                 (A) (A) (A) (A) (A) (A) (A) (A) (A) (A) (A) (A)
                 (A) (A) (A) (A) (A) (A) (A) (A) (A) (A) (A) (A)
                 (A) (A) (A) (A) (A) (A) (A) (A) (A) (A) (A) (A)
                 (A) (A) (A) (A) (A) (A) (A) (A) (A) (A) (A) (A)
                 (A) (A) (A) (A) (A) (A) (A) (A) (A) (A) (A) (A)
                 (A) (A) (A) (A) (A) (A) (A) (A) (A) (A) (A) (A)
                 (A) (A) (A) (A) (A) (A) (A) (A) (A) (A) (A) (A)
                 (A) (A) (A) (A) (A) (A) (A) (A) (A) (A) (A) (A)
                 (A) (A) (A) (A) (A) (A) (A) (A) (A) (A) (A) (A)
                 (A) (A) (A) (A) (A) (A) (A) (A) (A) (A) (A) (A)
                 (A) (A) (A) (A) (A) (A) (A) (A) (A) (A) (A) (A)
                 (A) (A) (A) (A) (A) (A) (A) (A) (A) (A) (A) (A)
                 (A) (A) (A) (A) (A) (A) (A) (A) (A) (A) (A) (A)
                 (A) (A) (A) (A) (A) (A) (A) (A) (A) (A) (A) (A)
                 (A) (A) (A) (A) (A) (A) (A) (A) (A) (A) (A) (A)
                 (A) (A) (A) (A) (A) (A) (A) (A) (A) (A) (A) (A)
                 (A) (A) (A) (A) (A) (A) (A) (A) (A) (A) (A) (A)
                 (A) (A) (A) (A) (A) (A) (A) (A) (A) (A) (A) (A)
                 (A) (A) (A) (A) (A) (A) (A) (A) (A) (A) (A) (A)
                 (A) (A) (A) (A) (A) (A) (A) (A) (A) (A) (A) (A)
                 (A) (A) (A) (A) (A) (A) (A) (A) (A) (A) (A) (A)
                 (A) (A) (A) (A) (A) (A) (A) (A) (A) (A) (A) (A)
                 (A) (A) (A) (A) (A) (A) (A) (A) (A) (A) (A) (A)
                 (A) (A) (A) (A) (A) (A) (A) (A) (A) (A) (A) (A)
                 (A) (A) (A) (A) (A) (A) (A) (A) (A) (A) (A) (A)
                 (A) (A) (A) (A) (A) (A) (A) (A) (A) (A) (A) (A)
                 (A) (A) (A) (A) (A) (A) (A) (A) (A) (A) (A) (A)
                 (A) (A) (A) (A) (A) (A) (A) (A) (A) (A) (A) (A)
                 (A) (A) (A) (A) (A) (A) (A) (A) (A) (A) (A) (A)
                 (A) (A) (A) (A) (A) (A) (A) (A) (A) (A) (A) (A)
                 (A) (A) (A) (A) (A) (A) (A) (A) (A) (A) (A) (A)
                 (A) (A) (A) (A) (A) (A) (A) (A) (A) (A) (A) (A)
                 (A) (A) (A) (A) (A) (A) (A) (A) (A) (A) (A) (A)
                 (A) (A) (A) (A) (A) (A) (A) (A) (A) (A) (A) (A)
 The electronic state is 1-A.
 Alpha  occ. eigenvalues --  -76.43264 -76.43263 -76.43107 -76.43107 -76.43012
 Alpha  occ. eigenvalues --  -76.43012 -76.42999 -76.42999 -76.42849 -76.42849
 Alpha  occ. eigenvalues --  -76.42846 -76.42846 -76.42721 -76.42721 -76.42573
 Alpha  occ. eigenvalues --  -76.42573 -76.42452 -76.42452 -76.42403 -76.42403
 Alpha  occ. eigenvalues --  -76.42361 -76.42361 -76.42317 -76.42317 -76.42051
 Alpha  occ. eigenvalues --  -76.42050 -76.41807 -76.41807 -76.41565 -76.41565
 Alpha  occ. eigenvalues --  -76.41014 -76.41013  -6.40500  -6.40499  -6.40486
 Alpha  occ. eigenvalues --   -6.40485  -6.40356  -6.40356  -6.40250  -6.40250
 Alpha  occ. eigenvalues --   -6.40249  -6.40248  -6.40228  -6.40228  -6.40109
 Alpha  occ. eigenvalues --   -6.40109  -6.40012  -6.40012  -6.39845  -6.39845
 Alpha  occ. eigenvalues --   -6.39776  -6.39776  -6.39732  -6.39731  -6.39670
 Alpha  occ. eigenvalues --   -6.39669  -6.39506  -6.39506  -6.39190  -6.39189
 Alpha  occ. eigenvalues --   -6.39044  -6.39044  -6.38531  -6.38531  -4.62239
 Alpha  occ. eigenvalues --   -4.62239  -4.62193  -4.62192  -4.62152  -4.62152
 Alpha  occ. eigenvalues --   -4.62135  -4.62135  -4.62091  -4.62090  -4.61997
 Alpha  occ. eigenvalues --   -4.61997  -4.61971  -4.61971  -4.61958  -4.61956
 Alpha  occ. eigenvalues --   -4.61949  -4.61949  -4.61925  -4.61925  -4.61883
 Alpha  occ. eigenvalues --   -4.61883  -4.61831  -4.61831  -4.61823  -4.61822
 Alpha  occ. eigenvalues --   -4.61803  -4.61803  -4.61768  -4.61768  -4.61746
 Alpha  occ. eigenvalues --   -4.61746  -4.61735  -4.61735  -4.61638  -4.61638
 Alpha  occ. eigenvalues --   -4.61624  -4.61624  -4.61608  -4.61608  -4.61583
 Alpha  occ. eigenvalues --   -4.61582  -4.61544  -4.61543  -4.61530  -4.61530
 Alpha  occ. eigenvalues --   -4.61517  -4.61517  -4.61497  -4.61497  -4.61406
 Alpha  occ. eigenvalues --   -4.61406  -4.61404  -4.61404  -4.61404  -4.61404
 Alpha  occ. eigenvalues --   -4.61361  -4.61361  -4.61301  -4.61300  -4.61295
 Alpha  occ. eigenvalues --   -4.61295  -4.61260  -4.61260  -4.61233  -4.61233
 Alpha  occ. eigenvalues --   -4.61156  -4.61156  -4.61152  -4.61152  -4.61120
 Alpha  occ. eigenvalues --   -4.61120  -4.61119  -4.61119  -4.60971  -4.60971
 Alpha  occ. eigenvalues --   -4.60945  -4.60945  -4.60908  -4.60908  -4.60791
 Alpha  occ. eigenvalues --   -4.60790  -4.60712  -4.60712  -4.60707  -4.60707
 Alpha  occ. eigenvalues --   -4.60556  -4.60556  -4.60290  -4.60290  -4.60226
 Alpha  occ. eigenvalues --   -4.60226  -4.60194  -4.60193  -4.59749  -4.59749
 Alpha  occ. eigenvalues --   -0.71695  -0.70956  -0.69873  -0.69458  -0.68206
 Alpha  occ. eigenvalues --   -0.68093  -0.67966  -0.67417  -0.66845  -0.66784
 Alpha  occ. eigenvalues --   -0.66645  -0.66589  -0.66548  -0.66282  -0.66258
 Alpha  occ. eigenvalues --   -0.66082  -0.66076  -0.65671  -0.65593  -0.65475
 Alpha  occ. eigenvalues --   -0.65457  -0.65449  -0.65365  -0.65336  -0.65278
 Alpha  occ. eigenvalues --   -0.65265  -0.64899  -0.64290  -0.62333  -0.61708
 Alpha  occ. eigenvalues --   -0.59857  -0.59119  -0.58151  -0.57871  -0.56946
 Alpha  occ. eigenvalues --   -0.56734  -0.56403  -0.55475  -0.54923  -0.54818
 Alpha  occ. eigenvalues --   -0.53824  -0.53056  -0.52680  -0.52334  -0.50077
 Alpha  occ. eigenvalues --   -0.49443  -0.48575  -0.48029  -0.48016  -0.47715
 Alpha  occ. eigenvalues --   -0.46417  -0.46391  -0.45152  -0.44628  -0.43891
 Alpha  occ. eigenvalues --   -0.42754  -0.40051  -0.38844  -0.38809  -0.38388
 Alpha  occ. eigenvalues --   -0.37990  -0.37323  -0.36977  -0.36722  -0.36695
 Alpha  occ. eigenvalues --   -0.36336  -0.36072  -0.35621  -0.35303  -0.35197
 Alpha  occ. eigenvalues --   -0.35059  -0.34849  -0.34534  -0.34411  -0.34246
 Alpha  occ. eigenvalues --   -0.34068  -0.33734  -0.33638  -0.33456  -0.33351
 Alpha  occ. eigenvalues --   -0.33062  -0.32938  -0.32810  -0.32727  -0.32525
 Alpha  occ. eigenvalues --   -0.32032  -0.31855  -0.31669  -0.31301  -0.31237
 Alpha  occ. eigenvalues --   -0.31054  -0.30843  -0.30732  -0.30641  -0.30406
 Alpha  occ. eigenvalues --   -0.30397  -0.29981  -0.29616  -0.29455  -0.29068
 Alpha  occ. eigenvalues --   -0.28984  -0.28808  -0.28350  -0.28319  -0.28098
 Alpha  occ. eigenvalues --   -0.27994  -0.27857  -0.27559  -0.27289  -0.27276
 Alpha  occ. eigenvalues --   -0.27177  -0.27096  -0.27055  -0.26978  -0.26976
 Alpha  occ. eigenvalues --   -0.26914  -0.26862  -0.26860  -0.26761  -0.26692
 Alpha  occ. eigenvalues --   -0.26678  -0.26660  -0.26574  -0.26459  -0.26439
 Alpha  occ. eigenvalues --   -0.26381  -0.26369  -0.26345  -0.26289  -0.26253
 Alpha  occ. eigenvalues --   -0.26220  -0.26186  -0.26115  -0.26112  -0.26017
 Alpha  occ. eigenvalues --   -0.25951  -0.25880  -0.25880  -0.25765  -0.25690
 Alpha  occ. eigenvalues --   -0.25478  -0.25387  -0.24997  -0.24968  -0.24430
 Alpha  occ. eigenvalues --   -0.24298  -0.24200  -0.23915  -0.23681  -0.23535
 Alpha  occ. eigenvalues --   -0.22770  -0.22686
 Alpha virt. eigenvalues --   -0.19584  -0.19174  -0.19085  -0.19072  -0.18673
 Alpha virt. eigenvalues --   -0.17843  -0.17835  -0.17611  -0.17571  -0.17272
 Alpha virt. eigenvalues --   -0.16289  -0.15955  -0.15943  -0.15343  -0.15296
 Alpha virt. eigenvalues --   -0.15001  -0.14994  -0.14876  -0.14736  -0.14063
 Alpha virt. eigenvalues --   -0.13856  -0.13672  -0.13311  -0.12963  -0.12744
 Alpha virt. eigenvalues --   -0.12679  -0.12302  -0.12019  -0.11832  -0.11765
 Alpha virt. eigenvalues --   -0.11272  -0.11142  -0.10834  -0.10600  -0.10449
 Alpha virt. eigenvalues --   -0.10176  -0.09906  -0.09813  -0.09661  -0.09529
 Alpha virt. eigenvalues --   -0.09339  -0.09284  -0.08990  -0.08885  -0.08638
 Alpha virt. eigenvalues --   -0.08380  -0.08300  -0.08070  -0.07842  -0.07490
 Alpha virt. eigenvalues --   -0.07414  -0.07318  -0.07023  -0.06969  -0.06892
 Alpha virt. eigenvalues --   -0.06587  -0.06505  -0.05994  -0.05932  -0.05410
 Alpha virt. eigenvalues --   -0.05350  -0.05288  -0.04972  -0.04940  -0.04490
 Alpha virt. eigenvalues --   -0.04388  -0.04368  -0.03634  -0.02306  -0.02083
 Alpha virt. eigenvalues --   -0.01753  -0.01735   0.01137   0.01288   0.01491
 Alpha virt. eigenvalues --    0.01538   0.01880   0.01988   0.02161   0.02197
 Alpha virt. eigenvalues --    0.02625   0.02728   0.02767   0.02838   0.02945
 Alpha virt. eigenvalues --    0.02991   0.03185   0.03259   0.03525   0.03551
 Alpha virt. eigenvalues --    0.03613   0.03714   0.03856   0.04020   0.04114
 Alpha virt. eigenvalues --    0.04130   0.04487   0.04499   0.04689   0.04809
 Alpha virt. eigenvalues --    0.04876   0.04985   0.05060   0.05077   0.05267
 Alpha virt. eigenvalues --    0.05315   0.05564   0.05756   0.05856   0.06049
 Alpha virt. eigenvalues --    0.06346   0.06473   0.06604   0.06979   0.07376
 Alpha virt. eigenvalues --    0.07407   0.07545   0.07925   0.08885   0.09381
 Alpha virt. eigenvalues --    0.24078   0.26821   0.27529   0.28840   0.29128
 Alpha virt. eigenvalues --    0.29359   0.29578   0.29730   0.30731   0.31004
 Alpha virt. eigenvalues --    0.31168   0.31411   0.31564   0.31825   0.32450
 Alpha virt. eigenvalues --    0.32579   0.32620   0.32634   0.32947   0.33130
 Alpha virt. eigenvalues --    0.33376   0.33527   0.33556   0.33759   0.33933
 Alpha virt. eigenvalues --    0.34055   0.34058   0.34215   0.34365   0.34604
 Alpha virt. eigenvalues --    0.34951   0.35292   0.35571   0.35650   0.36019
 Alpha virt. eigenvalues --    0.36190   0.36545   0.36680   0.37092   0.37118
 Alpha virt. eigenvalues --    0.37407   0.37721   0.37942   0.38034   0.38037
 Alpha virt. eigenvalues --    0.38379   0.38509   0.38618   0.39025   0.39187
 Alpha virt. eigenvalues --    0.39189   0.39383   0.39447   0.39880   0.40277
 Alpha virt. eigenvalues --    0.40301   0.40529   0.40729   0.40842   0.41036
 Alpha virt. eigenvalues --    0.41309   0.42170   0.42292   0.42496   0.42905
 Alpha virt. eigenvalues --    0.43166   0.43332   0.43370   0.43692   0.43734
 Alpha virt. eigenvalues --    0.44135   0.44154   0.44730   0.45275   0.45382
 Alpha virt. eigenvalues --    0.45499   0.45671   0.46027   0.46263   0.46390
 Alpha virt. eigenvalues --    0.46849   0.47099   0.47469   0.47482   0.48513
 Alpha virt. eigenvalues --    0.48514   0.48965   0.49376   0.49565   0.50000
 Alpha virt. eigenvalues --    0.50297   0.50435   0.50768   0.50859   0.53004
 Alpha virt. eigenvalues --    0.53394   0.53773   0.54099   0.54465   0.54501
 Alpha virt. eigenvalues --    0.55602   0.55764   0.56515   0.56765   0.57187
 Alpha virt. eigenvalues --    0.57970   0.58360   0.58568   0.58677   0.59243
 Alpha virt. eigenvalues --    0.60039   0.60293   0.60855   0.61302   0.61497
 Alpha virt. eigenvalues --    0.61693   0.61915   0.63308   0.63828   0.64387
 Alpha virt. eigenvalues --    0.64934   0.65146   0.66005   0.66660   0.66671
 Alpha virt. eigenvalues --    0.67001   0.67390   0.67514   0.67974   0.68905
 Alpha virt. eigenvalues --    0.69614   0.70611   0.70686   0.71041   0.71293
 Alpha virt. eigenvalues --    0.71317   0.71382   0.71787   0.72752   0.73069
 Alpha virt. eigenvalues --    0.73335   0.73382   0.73782   0.74033   0.74399
 Alpha virt. eigenvalues --    0.74538   0.74980   0.75239   0.75931   0.76011
 Alpha virt. eigenvalues --    0.76463   0.76465   0.76862   0.77353   0.77536
 Alpha virt. eigenvalues --    0.77813   0.78038   0.78172   0.78578   0.78911
 Alpha virt. eigenvalues --    0.78965   0.79089   0.79356   0.79665   0.79705
 Alpha virt. eigenvalues --    0.80015   0.80229   0.80313   0.80989   0.81035
 Alpha virt. eigenvalues --    0.81249   0.81410   0.81545   0.82087   0.82522
 Alpha virt. eigenvalues --    0.82957   0.83634   0.83999   0.84230   0.84524
 Alpha virt. eigenvalues --    0.84695   0.85533   0.85659   0.85920   0.86421
 Alpha virt. eigenvalues --    0.87076   0.88340   0.88615   0.89240   0.89406
 Alpha virt. eigenvalues --    0.89621   0.89715   0.90244   0.90425   0.90983
 Alpha virt. eigenvalues --    0.91359   0.92206   0.92355   0.93686   0.93857
 Alpha virt. eigenvalues --    4.45588   4.46319   4.46335   4.46942   4.47914
 Alpha virt. eigenvalues --    4.48421   4.49125   4.49748   4.50719   4.50959
 Alpha virt. eigenvalues --    4.51969   4.52424   4.53212   4.53533   4.54014
 Alpha virt. eigenvalues --    4.54960   4.54980   4.55180   4.56472   4.56892
 Alpha virt. eigenvalues --    4.57626   4.57695   4.58258   4.58674   4.59021
 Alpha virt. eigenvalues --    4.59417   4.59625   4.60383   4.60441   4.60837
 Alpha virt. eigenvalues --    4.60944   4.61167   4.61541   4.61613   4.62429
 Alpha virt. eigenvalues --    4.62589   4.62667   4.63052   4.63454   4.63608
 Alpha virt. eigenvalues --    4.63779   4.63935   4.64499   4.65297   4.65386
 Alpha virt. eigenvalues --    4.65743   4.65858   4.66589   4.66770   4.67025
 Alpha virt. eigenvalues --    4.67043   4.67179   4.67670   4.67788   4.68077
 Alpha virt. eigenvalues --    4.68239   4.68248   4.68582   4.69534   4.69645
 Alpha virt. eigenvalues --    4.69828   4.70003   4.70564   4.70621   4.70771
 Alpha virt. eigenvalues --    4.71246   4.71545   4.72155   4.72564   4.72674
 Alpha virt. eigenvalues --    4.73262   4.73324   4.73825   4.73907   4.74698
 Alpha virt. eigenvalues --    4.74712   4.75268   4.75442   4.76694   4.76766
 Alpha virt. eigenvalues --    4.77575   4.77918   4.77977   4.79035   4.80148
 Alpha virt. eigenvalues --    4.80338   4.82050   4.82297   4.83064   4.83867
 Alpha virt. eigenvalues --    4.84495   4.86188   4.86455   4.87265   4.89308
 Alpha virt. eigenvalues --    4.89435   6.04584   6.10329   6.14198   6.16249
 Alpha virt. eigenvalues --    6.17162   6.18137   6.18152   6.18968   6.20264
 Alpha virt. eigenvalues --    6.20570   6.22031   6.22432   6.23404   6.23766
 Alpha virt. eigenvalues --    6.24638   6.24830   6.25207   6.26754   6.26962
 Alpha virt. eigenvalues --    6.27540   6.27724   6.29800   6.31206   6.32010
 Alpha virt. eigenvalues --    6.33661   6.34427   6.37345   6.38103   6.38531
 Alpha virt. eigenvalues --    6.39475   6.42565   6.42645  11.54550  11.54566
 Alpha virt. eigenvalues --   11.60302  11.61564  11.94520  11.95066  12.16033
 Alpha virt. eigenvalues --   12.16314  12.79618  12.80786  12.84073  12.85662
 Alpha virt. eigenvalues --   13.01730  13.02489  13.19237  13.19574  13.84796
 Alpha virt. eigenvalues --   13.86412  13.88358  13.90839  13.94660  13.94687
 Alpha virt. eigenvalues --   14.05986  14.07336 166.38280 166.44593 166.48675
 Alpha virt. eigenvalues --  166.51349 166.51809 166.52921 166.53207 166.54172
 Alpha virt. eigenvalues --  166.55317 166.56285 166.57242 166.57989 166.59373
 Alpha virt. eigenvalues --  166.59535 166.59763 166.60592 166.61140 166.62762
 Alpha virt. eigenvalues --  166.63194 166.64351 166.64431 166.66810 166.68250
 Alpha virt. eigenvalues --  166.68829 166.70068 166.72466 166.73824 166.75193
 Alpha virt. eigenvalues --  166.76411 166.78926 166.79098 166.83036
          Condensed to atoms (all electrons):
 Mulliken charges:
               1
     1  P   -0.013451
     2  P   -0.009541
     3  P    0.004011
     4  P    0.032551
     5  Sn   0.503775
     6  I   -0.132110
     7  I   -0.133639
     8  P   -0.107634
     9  P   -0.278598
    10  P   -0.093679
    11  P   -0.035214
    12  Sn   0.507584
    13  I   -0.130064
    14  I   -0.129882
    15  Sn   0.524371
    16  I   -0.130304
    17  I   -0.130972
    18  P   -0.130419
    19  P   -0.202143
    20  P   -0.005624
    21  P    0.042793
    22  P   -0.062229
    23  P   -0.159572
    24  P    0.022664
    25  P   -0.052645
    26  Sn   0.511113
    27  I   -0.098231
    28  I   -0.112917
    29  P    0.022653
    30  P   -0.159570
    31  P   -0.062228
    32  P   -0.052638
    33  Sn   0.524387
    34  I   -0.130964
    35  I   -0.130302
    36  P   -0.005561
    37  P   -0.202193
    38  P   -0.130424
    39  P    0.042798
    40  Sn   0.511108
    41  I   -0.098230
    42  I   -0.112915
    43  Sn   0.503780
    44  I   -0.133633
    45  I   -0.132109
    46  P   -0.093673
    47  P   -0.278585
    48  P   -0.107638
    49  P   -0.035229
    50  P    0.004001
    51  P   -0.009567
    52  P   -0.013443
    53  P    0.032543
    54  Sn   0.507589
    55  I   -0.130063
    56  I   -0.129886
 Sum of Mulliken charges =   0.00000
 Mulliken charges with hydrogens summed into heavy atoms:
               1
     1  P   -0.013451
     2  P   -0.009541
     3  P    0.004011
     4  P    0.032551
     5  Sn   0.503775
     6  I   -0.132110
     7  I   -0.133639
     8  P   -0.107634
     9  P   -0.278598
    10  P   -0.093679
    11  P   -0.035214
    12  Sn   0.507584
    13  I   -0.130064
    14  I   -0.129882
    15  Sn   0.524371
    16  I   -0.130304
    17  I   -0.130972
    18  P   -0.130419
    19  P   -0.202143
    20  P   -0.005624
    21  P    0.042793
    22  P   -0.062229
    23  P   -0.159572
    24  P    0.022664
    25  P   -0.052645
    26  Sn   0.511113
    27  I   -0.098231
    28  I   -0.112917
    29  P    0.022653
    30  P   -0.159570
    31  P   -0.062228
    32  P   -0.052638
    33  Sn   0.524387
    34  I   -0.130964
    35  I   -0.130302
    36  P   -0.005561
    37  P   -0.202193
    38  P   -0.130424
    39  P    0.042798
    40  Sn   0.511108
    41  I   -0.098230
    42  I   -0.112915
    43  Sn   0.503780
    44  I   -0.133633
    45  I   -0.132109
    46  P   -0.093673
    47  P   -0.278585
    48  P   -0.107638
    49  P   -0.035229
    50  P    0.004001
    51  P   -0.009567
    52  P   -0.013443
    53  P    0.032543
    54  Sn   0.507589
    55  I   -0.130063
    56  I   -0.129886
 APT charges:
               1
     1  P    0.143792
     2  P    0.250410
     3  P   -0.052714
     4  P    0.285291
     5  Sn  -0.410067
     6  I    0.121139
     7  I    0.292204
     8  P   -0.265213
     9  P   -0.521655
    10  P   -0.161227
    11  P    0.234887
    12  Sn  -0.534848
    13  I    0.326074
    14  I    0.162142
    15  Sn  -0.397625
    16  I    0.219622
    17  I    0.235306
    18  P   -0.097759
    19  P   -0.149423
    20  P    0.195168
    21  P    0.188779
    22  P   -0.270584
    23  P   -0.250386
    24  P    0.197736
    25  P    0.228192
    26  Sn  -0.475299
    27  I    0.204431
    28  I    0.301607
    29  P    0.197791
    30  P   -0.250399
    31  P   -0.270490
    32  P    0.228081
    33  Sn  -0.397580
    34  I    0.235245
    35  I    0.219684
    36  P    0.195152
    37  P   -0.149424
    38  P   -0.097744
    39  P    0.188737
    40  Sn  -0.475312
    41  I    0.204492
    42  I    0.301541
    43  Sn  -0.410104
    44  I    0.292176
    45  I    0.121200
    46  P   -0.161190
    47  P   -0.521604
    48  P   -0.265212
    49  P    0.234902
    50  P   -0.052772
    51  P    0.250436
    52  P    0.143809
    53  P    0.285219
    54  Sn  -0.534879
    55  I    0.326076
    56  I    0.162188
 Sum of APT charges =   0.00000
 APT charges with hydrogens summed into heavy atoms:
               1
     1  P    0.143792
     2  P    0.250410
     3  P   -0.052714
     4  P    0.285291
     5  Sn  -0.410067
     6  I    0.121139
     7  I    0.292204
     8  P   -0.265213
     9  P   -0.521655
    10  P   -0.161227
    11  P    0.234887
    12  Sn  -0.534848
    13  I    0.326074
    14  I    0.162142
    15  Sn  -0.397625
    16  I    0.219622
    17  I    0.235306
    18  P   -0.097759
    19  P   -0.149423
    20  P    0.195168
    21  P    0.188779
    22  P   -0.270584
    23  P   -0.250386
    24  P    0.197736
    25  P    0.228192
    26  Sn  -0.475299
    27  I    0.204431
    28  I    0.301607
    29  P    0.197791
    30  P   -0.250399
    31  P   -0.270490
    32  P    0.228081
    33  Sn  -0.397580
    34  I    0.235245
    35  I    0.219684
    36  P    0.195152
    37  P   -0.149424
    38  P   -0.097744
    39  P    0.188737
    40  Sn  -0.475312
    41  I    0.204492
    42  I    0.301541
    43  Sn  -0.410104
    44  I    0.292176
    45  I    0.121200
    46  P   -0.161190
    47  P   -0.521604
    48  P   -0.265212
    49  P    0.234902
    50  P   -0.052772
    51  P    0.250436
    52  P    0.143809
    53  P    0.285219
    54  Sn  -0.534879
    55  I    0.326076
    56  I    0.162188
 Electronic spatial extent (au):  <R**2>=          82488.2487
 Charge=              0.0000 electrons
 Dipole moment (field-independent basis, Debye):
    X=             -0.0003    Y=             -0.0001    Z=             -0.0004  Tot=              0.0005
 Quadrupole moment (field-independent basis, Debye-Ang):
   XX=           -954.2723   YY=           -953.6647   ZZ=           -936.2276
   XY=             13.6420   XZ=              5.2527   YZ=              1.7937
 Traceless Quadrupole moment (field-independent basis, Debye-Ang):
   XX=             -6.2174   YY=             -5.6098   ZZ=             11.8273
   XY=             13.6420   XZ=              5.2527   YZ=              1.7937
 Octapole moment (field-independent basis, Debye-Ang**2):
  XXX=             -0.0204  YYY=              0.0216  ZZZ=              0.0714  XYY=              0.0013
  XXY=              0.0231  XXZ=              0.0189  XZZ=             -0.0025  YZZ=              0.0108
  YYZ=              0.0140  XYZ=              0.0271
 Hexadecapole moment (field-independent basis, Debye-Ang**3):
 XXXX=        -158660.3006 YYYY=        -116061.6350 ZZZZ=         -13444.0536 XXXY=           -621.4306
 XXXZ=            462.0109 YYYX=            958.9551 YYYZ=            141.1486 ZZZX=            178.6877
 ZZZY=            -79.4032 XXYY=         -46783.0594 XXZZ=         -28384.0239 YYZZ=         -21210.3181
 XXYZ=            -39.7925 YYXZ=             80.7307 ZZXY=             20.7545
 N-N= 1.608898057424D+04 E-N=-5.851942474803D+04  KE= 1.094829080381D+04
  Exact polarizability:   0.000   0.000   0.000   0.000   0.000   0.000
 Approx polarizability:8843.368 279.324******** -52.249  57.4265240.023
 PrsmSu:  requested number of processors reduced to:   6 ShMem   1 Linda.
 PrsmSu:  requested number of processors reduced to:   7 ShMem   1 Linda.
   1 Symmetry operations used in ECPInt.
 ECPInt:  NShTT=   93528 NPrTT=  360760 LenC2=   60278 LenP2D=  132959.
 LDataN:  DoStor=T MaxTD1= 7 Len=  274
 Number of processors reduced to   4 by ecpmxn.
 Calling FoFJK, ICntrl=    100547 FMM=F ISym2X=0 I1Cent= 0 IOpClX= 0 NMat=1 NMatS=1 NMatT=0.
 CoulSu:  requested number of processors reduced to:   7 ShMem   1 Linda.
 CalDSu:  requested number of processors reduced to:   8 ShMem   1 Linda.
 Defaulting to unpruned grid for atomic number  50.
 Defaulting to unpruned grid for atomic number  50.
 Defaulting to unpruned grid for atomic number  50.
 Defaulting to unpruned grid for atomic number  50.
 Defaulting to unpruned grid for atomic number  50.
 Defaulting to unpruned grid for atomic number  50.
 Defaulting to unpruned grid for atomic number  50.
 Defaulting to unpruned grid for atomic number  50.
 ***** Axes restored to original set *****
 -------------------------------------------------------------------
 Center     Atomic                   Forces (Hartrees/Bohr)
 Number     Number              X              Y              Z
 -------------------------------------------------------------------
      1       15          -0.001760458   -0.000923141   -0.001461598
      2       15          -0.000581524    0.020140131    0.002610633
      3       15          -0.019720209   -0.003311199    0.001268607
      4       15           0.008543821    0.016775525   -0.004377161
      5       50          -0.000045089    0.000748684   -0.000752942
      6       53          -0.000054705    0.000221540    0.000172780
      7       53          -0.000500110   -0.000197893   -0.000092493
      8       15          -0.000588169   -0.000765465   -0.001363944
      9       15           0.000789353    0.000825633    0.000175514
     10       15           0.002656304    0.002612499    0.000031502
     11       15          -0.000662421   -0.002690072    0.000404611
     12       50          -0.000135255   -0.000251831   -0.000288435
     13       53          -0.000121151   -0.000078870   -0.000068117
     14       53           0.000322654   -0.000140220    0.000200103
     15       50           0.002495821   -0.000083510   -0.001282967
     16       53           0.000943526   -0.000027162    0.000781353
     17       53          -0.000110702   -0.000162158   -0.000247047
     18       15          -0.000296580    0.006421225   -0.003185862
     19       15          -0.013278417   -0.000938692   -0.008959111
     20       15          -0.008698576    0.004023030    0.004902810
     21       15           0.003824391    0.013924107    0.005314901
     22       15          -0.000100084    0.000108032   -0.000661103
     23       15          -0.000270080    0.001257459    0.001290703
     24       15           0.005595165   -0.000228290   -0.002895502
     25       15           0.002287318    0.001451202    0.001162453
     26       50          -0.000255509   -0.001194699   -0.000052404
     27       53           0.000131815    0.000361711    0.000191017
     28       53           0.000020379    0.000053853   -0.000068925
     29       15          -0.005599936    0.000229719    0.002888791
     30       15           0.000269601   -0.001254959   -0.001288625
     31       15           0.000100512   -0.000114311    0.000663478
     32       15          -0.002287662   -0.001442975   -0.001160986
     33       50          -0.002492899    0.000082959    0.001283973
     34       53           0.000110516    0.000161893    0.000246845
     35       53          -0.000943926    0.000027089   -0.000781384
     36       15           0.008691735   -0.004039002   -0.004894827
     37       15           0.013277786    0.000951038    0.008964250
     38       15           0.000296286   -0.006424003    0.003185085
     39       15          -0.003818296   -0.013921395   -0.005320473
     40       50           0.000257113    0.001195566    0.000049030
     41       53          -0.000130088   -0.000363010   -0.000192639
     42       53          -0.000020843   -0.000053082    0.000068797
     43       50           0.000045896   -0.000749276    0.000752066
     44       53           0.000499715    0.000197904    0.000092153
     45       53           0.000054320   -0.000221441   -0.000172449
     46       15          -0.002657926   -0.002615486   -0.000032121
     47       15          -0.000791893   -0.000826183   -0.000172429
     48       15           0.000586496    0.000765339    0.001363685
     49       15           0.000665361    0.002690668   -0.000406170
     50       15           0.019722476    0.003300143   -0.001265434
     51       15           0.000584663   -0.020129881   -0.002615045
     52       15           0.001757553    0.000919063    0.001458182
     53       15          -0.008542023   -0.016768528    0.004378830
     54       50           0.000136739    0.000252638    0.000289101
     55       53           0.000120861    0.000078273    0.000067570
     56       53          -0.000323646    0.000139811   -0.000198628
 -------------------------------------------------------------------
 Cartesian Forces:  Max     0.020140131 RMS     0.004813479
 FormGI is forming the generalized inverse of G from B-inverse, IUseBI=4.

 GradGradGradGradGradGradGradGradGradGradGradGradGradGradGradGradGradGrad
 Berny optimization.
 Internal  Forces:  Max     0.031263607 RMS     0.006554887
 Search for a local minimum.
 Step number   1 out of a maximum of  336
 All quantities printed in internal units (Hartrees-Bohrs-Radians)
 Mixed Optimization -- RFO/linear search
 Second derivative matrix not updated -- analytic derivatives used.
 ITU=  0
     Eigenvalues ---   -0.00543  -0.00284  -0.00188  -0.00125  -0.00099
     Eigenvalues ---    0.00242   0.00270   0.00313   0.00318   0.00374
     Eigenvalues ---    0.00395   0.00446   0.00460   0.00496   0.00503
     Eigenvalues ---    0.00559   0.00599   0.00762   0.00778   0.00962
     Eigenvalues ---    0.01011   0.01067   0.01105   0.01143   0.01200
     Eigenvalues ---    0.01250   0.01271   0.01309   0.01318   0.01406
     Eigenvalues ---    0.01451   0.01505   0.01524   0.01701   0.01722
     Eigenvalues ---    0.01729   0.01821   0.01829   0.01877   0.01901
     Eigenvalues ---    0.01965   0.02017   0.02041   0.02107   0.02200
     Eigenvalues ---    0.02326   0.02472   0.02587   0.02608   0.02618
     Eigenvalues ---    0.02735   0.02853   0.02978   0.02996   0.03082
     Eigenvalues ---    0.03091   0.03108   0.03163   0.03202   0.03216
     Eigenvalues ---    0.03272   0.03274   0.03278   0.03317   0.03348
     Eigenvalues ---    0.03397   0.03427   0.03505   0.03527   0.03570
     Eigenvalues ---    0.03652   0.03664   0.03745   0.03780   0.03828
     Eigenvalues ---    0.03855   0.04012   0.04049   0.04065   0.04123
     Eigenvalues ---    0.04144   0.04271   0.04323   0.04325   0.04357
     Eigenvalues ---    0.04416   0.04495   0.04498   0.04683   0.04709
     Eigenvalues ---    0.04809   0.04841   0.04927   0.05001   0.05036
     Eigenvalues ---    0.05054   0.05065   0.05184   0.05192   0.05207
     Eigenvalues ---    0.05249   0.05299   0.05308   0.05417   0.05570
     Eigenvalues ---    0.05597   0.05634   0.05734   0.05749   0.05848
     Eigenvalues ---    0.05853   0.05993   0.06055   0.06146   0.06238
     Eigenvalues ---    0.06332   0.06379   0.06385   0.06653   0.06666
     Eigenvalues ---    0.06766   0.06802   0.06814   0.06857   0.06909
     Eigenvalues ---    0.06973   0.06976   0.06984   0.07056   0.07080
     Eigenvalues ---    0.07087   0.07101   0.07133   0.07143   0.07173
     Eigenvalues ---    0.07235   0.07292   0.07293   0.07358   0.07484
     Eigenvalues ---    0.07498   0.07546   0.07919   0.07983   0.08211
     Eigenvalues ---    0.08260   0.08482   0.08731   0.08732   0.09270
     Eigenvalues ---    0.09585   0.09692   0.09935   0.10486   0.10566
     Eigenvalues ---    0.10868   0.11117   0.15485   0.16420   0.18119
     Eigenvalues ---    0.25322   0.38897
 RFO step:  Lambda=-7.53619207D-02 EMin=-5.43257130D-03
 Linear search not attempted -- first point.
 Maximum step size (   0.300) exceeded in Quadratic search.
    -- Step size scaled by   0.558
 Iteration  1 RMS(Cart)=  0.19009152 RMS(Int)=  0.00631241
 Iteration  2 RMS(Cart)=  0.01644280 RMS(Int)=  0.00081906
 Iteration  3 RMS(Cart)=  0.00007377 RMS(Int)=  0.00081862
 Iteration  4 RMS(Cart)=  0.00000020 RMS(Int)=  0.00081862
 Variable       Old X    -DE/DX   Delta X   Delta X   Delta X     New X
                                 (Linear)    (Quad)   (Total)
    R1        4.56682   0.00389   0.00000   0.02524   0.02488   4.59170
    R2        4.57858   0.00179   0.00000   0.00097   0.00037   4.57895
    R3        4.56566  -0.00492   0.00000  -0.01265  -0.01210   4.55356
    R4        4.62057   0.00250   0.00000   0.02619   0.02629   4.64686
    R5        4.56563   0.00761   0.00000   0.02870   0.02797   4.59361
    R6        4.62757  -0.00856   0.00000  -0.02676  -0.02675   4.60082
    R7        4.59466  -0.00157   0.00000   0.00077   0.00140   4.59606
    R8        4.55424  -0.02757   0.00000  -0.04729  -0.04737   4.50687
    R9        5.26755   0.00026   0.00000  -0.00062  -0.00062   5.26693
   R10        5.27167   0.00043   0.00000   0.00153   0.00153   5.27321
   R11        5.02625  -0.00009   0.00000  -0.00158  -0.00138   5.02487
   R12        5.18577  -0.00065   0.00000  -0.00454  -0.00439   5.18138
   R13        4.63153  -0.00250   0.00000  -0.00398  -0.00460   4.62692
   R14        5.22584   0.00133   0.00000   0.00875   0.00895   5.23479
   R15        4.54209  -0.00106   0.00000  -0.00252  -0.00283   4.53927
   R16        5.03007  -0.00113   0.00000  -0.00134  -0.00101   5.02906
   R17        4.59201  -0.00298   0.00000   0.00032   0.00026   4.59227
   R18        5.26810   0.00015   0.00000   0.00098   0.00098   5.26908
   R19        5.27344   0.00030   0.00000   0.00384   0.00384   5.27728
   R20        5.27167   0.00122   0.00000   0.00491   0.00491   5.27658
   R21        5.26756   0.00026   0.00000  -0.00117  -0.00117   5.26638
   R22        5.18577  -0.00429   0.00000  -0.00509  -0.00493   5.18084
   R23        5.02625  -0.00849   0.00000  -0.03081  -0.03050   4.99575
   R24        4.59198   0.00429   0.00000   0.00369   0.00337   4.59536
   R25        4.59469  -0.00045   0.00000   0.00887   0.00885   4.60355
   R26        4.54214   0.00160   0.00000  -0.00054  -0.00052   4.54162
   R27        4.55452  -0.02758   0.00000  -0.07970  -0.07962   4.47490
   R28        4.63148   0.00809   0.00000   0.00025  -0.00028   4.63120
   R29        4.57854  -0.00203   0.00000  -0.00704  -0.00744   4.57110
   R30        4.62750   0.00343   0.00000  -0.00534  -0.00539   4.62211
   R31        5.11181  -0.00205   0.00000  -0.00078  -0.00038   5.11143
   R32        4.62056   0.00066   0.00000  -0.00698  -0.00703   4.61353
   R33        5.03668  -0.00270   0.00000  -0.00325  -0.00300   5.03368
   R34        4.56685   0.00598   0.00000  -0.01650  -0.01643   4.55042
   R35        5.27773  -0.00037   0.00000  -0.00292  -0.00292   5.27481
   R36        5.24626  -0.00008   0.00000  -0.00119  -0.00119   5.24508
   R37        4.56682   0.00598   0.00000   0.00703   0.00685   4.57367
   R38        4.57858  -0.00203   0.00000  -0.00129  -0.00065   4.57793
   R39        4.56566   0.00761   0.00000   0.03403   0.03389   4.59955
   R40        4.62057   0.00066   0.00000   0.00084   0.00047   4.62104
   R41        5.03670  -0.00270   0.00000   0.00305   0.00341   5.04011
   R42        4.56563  -0.00492   0.00000  -0.00067  -0.00036   4.56527
   R43        4.62757   0.00342   0.00000  -0.00918  -0.00948   4.61809
   R44        4.59466  -0.00045   0.00000  -0.00371  -0.00378   4.59088
   R45        5.11171  -0.00204   0.00000   0.00107   0.00149   5.11320
   R46        5.26755   0.00026   0.00000  -0.00220  -0.00220   5.26535
   R47        5.27167   0.00122   0.00000   0.00178   0.00178   5.27345
   R48        5.02625  -0.00849   0.00000  -0.01420  -0.01335   5.01290
   R49        5.18577  -0.00429   0.00000  -0.00623  -0.00623   5.17954
   R50        4.63153   0.00809   0.00000  -0.01858  -0.01832   4.61320
   R51        4.54209   0.00160   0.00000   0.01211   0.01152   4.55361
   R52        4.59201   0.00429   0.00000  -0.00507  -0.00575   4.58626
   R53        5.27772  -0.00037   0.00000   0.00325   0.00325   5.28098
   R54        5.24626  -0.00008   0.00000   0.00055   0.00055   5.24680
   R55        5.27167   0.00043   0.00000   0.00152   0.00152   5.27320
   R56        5.26756   0.00026   0.00000   0.00205   0.00205   5.26961
   R57        5.18577  -0.00065   0.00000  -0.00207  -0.00164   5.18413
   R58        5.02625  -0.00009   0.00000   0.00096   0.00097   5.02722
   R59        4.59198  -0.00298   0.00000  -0.00349  -0.00352   4.58846
   R60        4.59469  -0.00157   0.00000   0.00385   0.00318   4.59787
   R61        4.54214  -0.00106   0.00000   0.00025  -0.00026   4.54188
   R62        5.03007  -0.00113   0.00000  -0.00736  -0.00732   5.02274
   R63        4.63148  -0.00250   0.00000  -0.00821  -0.00793   4.62355
   R64        4.57854   0.00180   0.00000   0.00354   0.00421   4.58275
   R65        5.22582   0.00133   0.00000  -0.00154  -0.00144   5.22438
   R66        4.62750  -0.00856   0.00000  -0.00979  -0.00980   4.61769
   R67        4.62056   0.00250   0.00000  -0.01704  -0.01761   4.60295
   R68        4.56685   0.00388   0.00000  -0.00111  -0.00115   4.56571
   R69        5.26811   0.00015   0.00000   0.00065   0.00065   5.26876
   R70        5.27344   0.00030   0.00000  -0.00128  -0.00128   5.27217
    A1        1.80330   0.00803   0.00000   0.00691   0.00625   1.80955
    A2        1.50010  -0.00187   0.00000  -0.00617  -0.00654   1.49356
    A3        1.64183   0.00146   0.00000   0.02303   0.02221   1.66404
    A4        1.82776   0.00058   0.00000  -0.01628  -0.01621   1.81155
    A5        1.88943   0.00943   0.00000   0.01183   0.00997   1.89940
    A6        2.05279  -0.03126   0.00000  -0.09045  -0.09327   1.95951
    A7        1.58522  -0.00395   0.00000  -0.02980  -0.02942   1.55580
    A8        1.76998   0.00868   0.00000  -0.01067  -0.01028   1.75970
    A9        1.95208  -0.01973   0.00000  -0.04758  -0.04588   1.90619
   A10        1.58443   0.00269   0.00000   0.05056   0.04933   1.63376
   A11        1.92529  -0.00056   0.00000  -0.00030  -0.00035   1.92495
   A12        2.01206  -0.00082   0.00000  -0.00838  -0.00810   2.00397
   A13        2.02614   0.00024   0.00000   0.00376   0.00365   2.02978
   A14        2.14879   0.00202   0.00000   0.00976   0.00959   2.15838
   A15        1.91094   0.00189   0.00000   0.00063   0.00087   1.91181
   A16        1.37812  -0.00302   0.00000  -0.00548  -0.00573   1.37239
   A17        1.82666  -0.00115   0.00000  -0.02300  -0.02310   1.80356
   A18        1.54109   0.00264   0.00000  -0.00625  -0.00614   1.53495
   A19        1.39968  -0.00153   0.00000  -0.00335  -0.00328   1.39640
   A20        1.45855   0.00206   0.00000   0.00637   0.00637   1.46491
   A21        2.61416   0.00181   0.00000   0.01325   0.01340   2.62757
   A22        1.45201  -0.00136   0.00000  -0.00177  -0.00176   1.45025
   A23        1.68325  -0.00244   0.00000   0.02828   0.02737   1.71062
   A24        1.95770  -0.00341   0.00000   0.01479   0.01543   1.97314
   A25        1.41905   0.00239   0.00000   0.00622   0.00619   1.42524
   A26        1.53084   0.00151   0.00000   0.00447   0.00464   1.53547
   A27        2.15701  -0.00371   0.00000  -0.01331  -0.01376   2.14325
   A28        1.58173  -0.00296   0.00000  -0.00747  -0.00761   1.57412
   A29        1.33640   0.00058   0.00000   0.00136   0.00125   1.33765
   A30        1.94182  -0.00001   0.00000  -0.00046  -0.00059   1.94123
   A31        2.05064  -0.00061   0.00000  -0.00670  -0.00650   2.04414
   A32        2.15968   0.00063   0.00000   0.00423   0.00421   2.16389
   A33        1.98509  -0.00081   0.00000  -0.00209  -0.00203   1.98305
   A34        1.92740   0.00021   0.00000   0.00198   0.00196   1.92935
   A35        1.92529  -0.00203   0.00000  -0.00255  -0.00268   1.92261
   A36        1.91093   0.00581   0.00000   0.01447   0.01448   1.92541
   A37        2.14874   0.00601   0.00000   0.01267   0.01300   2.16173
   A38        2.02616   0.00298   0.00000   0.00626   0.00626   2.03242
   A39        2.01211   0.00000   0.00000  -0.00467  -0.00481   2.00730
   A40        1.37811  -0.01456   0.00000  -0.02939  -0.02959   1.34852
   A41        1.41902   0.01457   0.00000   0.02704   0.02686   1.44588
   A42        1.68322  -0.00685   0.00000  -0.00952  -0.00973   1.67349
   A43        1.95769  -0.00363   0.00000  -0.00366  -0.00420   1.95349
   A44        1.45851   0.01640   0.00000   0.03390   0.03380   1.49231
   A45        2.38078  -0.00619   0.00000  -0.01275  -0.01112   2.36967
   A46        2.14208  -0.01564   0.00000   0.00404   0.00262   2.14471
   A47        1.82667  -0.00174   0.00000   0.02841   0.02752   1.85419
   A48        1.58172  -0.02168   0.00000  -0.04374  -0.04342   1.53830
   A49        2.15702   0.00495   0.00000  -0.01105  -0.01087   2.14615
   A50        1.53087   0.01478   0.00000   0.03931   0.03829   1.56916
   A51        1.88938  -0.00135   0.00000  -0.00876  -0.00888   1.88050
   A52        1.51171  -0.00201   0.00000  -0.00208  -0.00138   1.51033
   A53        1.36510   0.00335   0.00000  -0.00409  -0.00444   1.36066
   A54        1.82777  -0.00045   0.00000   0.01602   0.01572   1.84350
   A55        2.01324  -0.01214   0.00000   0.00607   0.00711   2.02035
   A56        1.37979   0.00395   0.00000  -0.00341  -0.00374   1.37605
   A57        1.64182   0.00166   0.00000  -0.01252  -0.01325   1.62858
   A58        1.50011   0.00165   0.00000   0.02352   0.02381   1.52392
   A59        1.80339  -0.00107   0.00000   0.00565   0.00548   1.80887
   A60        1.58442  -0.00370   0.00000  -0.01029  -0.01003   1.57438
   A61        1.95204   0.00779   0.00000   0.00735   0.00673   1.95877
   A62        1.77002   0.00103   0.00000   0.01545   0.01546   1.78548
   A63        1.41180  -0.00157   0.00000  -0.01025  -0.01016   1.40164
   A64        1.95920   0.00095   0.00000  -0.00547  -0.00579   1.95341
   A65        2.05201  -0.00016   0.00000   0.00553   0.00577   2.05778
   A66        2.06806  -0.00011   0.00000  -0.00302  -0.00310   2.06496
   A67        2.00614   0.00065   0.00000   0.00592   0.00590   2.01204
   A68        1.92336  -0.00005   0.00000   0.00384   0.00386   1.92722
   A69        1.80330  -0.00106   0.00000  -0.05071  -0.05156   1.75174
   A70        1.50010   0.00164   0.00000   0.00703   0.00671   1.50681
   A71        1.64183   0.00166   0.00000   0.00080   0.00199   1.64382
   A72        1.37979   0.00395   0.00000   0.00490   0.00460   1.38440
   A73        1.82776  -0.00046   0.00000  -0.01449  -0.01499   1.81277
   A74        2.01319  -0.01214   0.00000  -0.02866  -0.02733   1.98586
   A75        1.88943  -0.00135   0.00000   0.00963   0.00893   1.89836
   A76        1.36512   0.00335   0.00000   0.00674   0.00644   1.37155
   A77        1.51175  -0.00201   0.00000  -0.00055  -0.00052   1.51123
   A78        1.76998   0.00103   0.00000  -0.02181  -0.02223   1.74775
   A79        1.95208   0.00778   0.00000   0.00443   0.00370   1.95578
   A80        1.58443  -0.00370   0.00000   0.01001   0.01022   1.59465
   A81        1.92529  -0.00203   0.00000   0.00127   0.00127   1.92656
   A82        2.01206   0.00001   0.00000   0.00138   0.00115   2.01321
   A83        2.02614   0.00298   0.00000   0.01358   0.01349   2.03963
   A84        2.14879   0.00601   0.00000   0.00153   0.00167   2.15046
   A85        1.91094   0.00580   0.00000   0.00110   0.00088   1.91182
   A86        1.37812  -0.01456   0.00000  -0.02209  -0.02172   1.35640
   A87        1.82666  -0.00175   0.00000   0.00217  -0.00050   1.82616
   A88        2.38071  -0.00619   0.00000  -0.06263  -0.06301   2.31770
   A89        2.14225  -0.01565   0.00000  -0.04245  -0.04720   2.09505
   A90        1.45855   0.01640   0.00000   0.02246   0.02141   1.47995
   A91        1.68325  -0.00685   0.00000  -0.00473  -0.00491   1.67834
   A92        1.95770  -0.00362   0.00000   0.01169   0.01118   1.96889
   A93        1.41905   0.01457   0.00000   0.02297   0.02218   1.44123
   A94        1.53084   0.01478   0.00000   0.02555   0.02264   1.55348
   A95        2.15701   0.00496   0.00000  -0.03984  -0.04088   2.11613
   A96        1.58173  -0.02168   0.00000  -0.03265  -0.03154   1.55019
   A97        1.41184  -0.00157   0.00000   0.00619   0.00609   1.41793
   A98        2.06818  -0.00011   0.00000   0.00604   0.00623   2.07441
   A99        2.00604   0.00065   0.00000  -0.00274  -0.00289   2.00315
   A100       1.95918   0.00095   0.00000   0.00229   0.00204   1.96122
   A101       2.05200  -0.00015   0.00000  -0.00381  -0.00354   2.04845
   A102       1.92334  -0.00005   0.00000  -0.00500  -0.00501   1.91833
   A103       1.92529  -0.00056   0.00000  -0.00217  -0.00213   1.92316
   A104       1.91093   0.00189   0.00000   0.01480   0.01465   1.92557
   A105       2.14874   0.00202   0.00000   0.00188   0.00237   2.15111
   A106       2.02616   0.00024   0.00000  -0.01011  -0.00998   2.01618
   A107       2.01211  -0.00082   0.00000   0.00258   0.00202   2.01413
   A108       1.37811  -0.00302   0.00000  -0.00871  -0.00863   1.36948
   A109       1.41902   0.00239   0.00000   0.00118   0.00089   1.41992
   A110       1.68322  -0.00244   0.00000  -0.04618  -0.04578   1.63744
   A111       1.95769  -0.00342   0.00000  -0.02669  -0.02877   1.92892
   A112       1.45851   0.00206   0.00000   0.00000  -0.00013   1.45837
   A113       2.61412   0.00181   0.00000  -0.00461  -0.00368   2.61044
   A114       1.45201  -0.00136   0.00000  -0.00189  -0.00144   1.45057
   A115       1.82667  -0.00115   0.00000   0.01471   0.01417   1.84084
   A116       1.39969  -0.00153   0.00000  -0.00157  -0.00128   1.39841
   A117       1.54112   0.00264   0.00000   0.02061   0.01954   1.56066
   A118       1.58172  -0.00296   0.00000  -0.01020  -0.00989   1.57183
   A119       2.15702  -0.00371   0.00000  -0.00851  -0.00961   2.14741
   A120       1.53087   0.00151   0.00000   0.00241   0.00178   1.53265
   A121       1.58525  -0.00394   0.00000   0.05119   0.05415   1.63941
   A122       2.05273  -0.03126   0.00000  -0.12237  -0.12458   1.92815
   A123       1.88938   0.00943   0.00000   0.01476   0.01395   1.90333
   A124       1.82777   0.00059   0.00000   0.01964   0.01814   1.84592
   A125       1.64182   0.00146   0.00000  -0.00938  -0.00923   1.63259
   A126       1.50011  -0.00187   0.00000   0.01967   0.01877   1.51888
   A127       1.80339   0.00802   0.00000   0.03763   0.03750   1.84089
   A128       1.58442   0.00270   0.00000   0.00727   0.00779   1.59221
   A129       1.95204  -0.01972   0.00000  -0.05832  -0.05847   1.89357
   A130       1.77002   0.00867   0.00000   0.02854   0.02818   1.79820
   A131       1.33643   0.00058   0.00000   0.00194   0.00136   1.33779
   A132       2.15970   0.00063   0.00000  -0.00054  -0.00018   2.15951
   A133       1.98507  -0.00081   0.00000  -0.00267  -0.00277   1.98230
   A134       1.94180   0.00000   0.00000  -0.00274  -0.00239   1.93940
   A135       2.05066  -0.00061   0.00000   0.00300   0.00298   2.05364
   A136       1.92738   0.00021   0.00000   0.00145   0.00136   1.92874
    D1       -0.30453  -0.00121   0.00000   0.00233   0.00336  -0.30117
    D2        1.36232   0.00066   0.00000   0.04216   0.04220   1.40452
    D3        1.32265  -0.00061   0.00000   0.02419   0.02433   1.34698
    D4        2.98950   0.00127   0.00000   0.06403   0.06317   3.05267
    D5       -1.08567  -0.00626   0.00000  -0.05615  -0.05493  -1.14061
    D6       -2.47155  -0.00547   0.00000  -0.05280  -0.05181  -2.52336
    D7       -2.60052  -0.00514   0.00000  -0.05557  -0.05385  -2.65437
    D8        2.29680  -0.00435   0.00000  -0.05222  -0.05073   2.24607
    D9       -1.38319   0.00010   0.00000  -0.00458  -0.00430  -1.38749
   D10       -2.86114  -0.00148   0.00000  -0.00930  -0.00886  -2.87000
   D11        0.41612   0.00797   0.00000   0.00072   0.00028   0.41641
   D12       -1.06183   0.00639   0.00000  -0.00400  -0.00428  -1.06610
   D13       -1.59229   0.00870   0.00000  -0.00909  -0.00864  -1.60094
   D14        2.72770   0.02746   0.00000   0.02939   0.02850   2.75620
   D15       -0.41622  -0.00881   0.00000  -0.02164  -0.02225  -0.43847
   D16        1.38319  -0.00988   0.00000  -0.01394  -0.01490   1.36828
   D17       -1.08768  -0.00661   0.00000   0.00946   0.00961  -1.07807
   D18        0.70355   0.00185   0.00000   0.01390   0.01225   0.71580
   D19       -2.84935   0.00621   0.00000   0.07799   0.07765  -2.77170
   D20       -1.05811   0.01467   0.00000   0.08244   0.08029  -0.97782
   D21        2.07577   0.01690   0.00000   0.00563   0.00596   2.08173
   D22        0.62350   0.01551   0.00000  -0.01329  -0.01311   0.61039
   D23       -2.12118  -0.01624   0.00000  -0.10051  -0.10303  -2.22420
   D24        2.70974  -0.01763   0.00000  -0.11943  -0.12210   2.58764
   D25        3.13020   0.00485   0.00000  -0.07421  -0.07174   3.05846
   D26        1.05621   0.00518   0.00000   0.02998   0.02807   1.08428
   D27        1.18992   0.00307   0.00000  -0.05120  -0.05197   1.13795
   D28       -0.88407   0.00340   0.00000   0.05299   0.04784  -0.83623
   D29       -2.59774   0.00010   0.00000  -0.00287  -0.00300  -2.60074
   D30        2.55965   0.00077   0.00000   0.00106   0.00112   2.56077
   D31        1.24136  -0.00059   0.00000  -0.00383  -0.00403   1.23734
   D32        0.11557   0.00009   0.00000   0.00010   0.00009   0.11566
   D33       -0.61175  -0.00093   0.00000  -0.00103  -0.00131  -0.61306
   D34       -1.73754  -0.00026   0.00000   0.00290   0.00280  -1.73474
   D35        0.63165   0.00187   0.00000  -0.02337  -0.02408   0.60757
   D36        2.57809  -0.00115   0.00000  -0.01139  -0.01097   2.56711
   D37        2.82520   0.00292   0.00000  -0.02028  -0.02091   2.80429
   D38       -1.51155  -0.00010   0.00000  -0.00830  -0.00781  -1.51935
   D39       -1.33866   0.00414   0.00000  -0.01155  -0.01243  -1.35109
   D40        0.60778   0.00112   0.00000   0.00043   0.00067   0.60844
   D41       -0.75344  -0.00205   0.00000   0.00259   0.00233  -0.75111
   D42        0.80394  -0.00441   0.00000  -0.00276  -0.00307   0.80087
   D43        0.74092   0.00053   0.00000  -0.00046  -0.00048   0.74044
   D44        2.29830  -0.00184   0.00000  -0.00581  -0.00588   2.29242
   D45        1.15941  -0.00193   0.00000  -0.02123  -0.02125   1.13816
   D46       -3.00631  -0.00107   0.00000  -0.01625  -0.01631  -3.02263
   D47       -0.76073  -0.00133   0.00000  -0.01994  -0.01996  -0.78070
   D48       -0.67657  -0.00039   0.00000   0.00075   0.00085  -0.67571
   D49        1.44090   0.00047   0.00000   0.00573   0.00579   1.44669
   D50       -2.59671   0.00021   0.00000   0.00204   0.00214  -2.59457
   D51        2.84713  -0.00260   0.00000  -0.01360  -0.01373   2.83340
   D52        0.69007   0.00102   0.00000  -0.00052  -0.00018   0.68989
   D53       -0.76967  -0.00092   0.00000  -0.00104  -0.00100  -0.77067
   D54       -2.92672   0.00270   0.00000   0.01204   0.01254  -2.91418
   D55        1.81357   0.00022   0.00000  -0.00331  -0.00370   1.80986
   D56       -0.05018  -0.00011   0.00000  -0.00341  -0.00358  -0.05376
   D57       -2.47255  -0.00018   0.00000  -0.00999  -0.01021  -2.48276
   D58        0.68618   0.00006   0.00000  -0.00132  -0.00147   0.68471
   D59       -1.17756  -0.00026   0.00000  -0.00142  -0.00135  -1.17891
   D60        2.68325  -0.00033   0.00000  -0.00800  -0.00798   2.67527
   D61       -0.56804  -0.00213   0.00000   0.03096   0.02959  -0.53846
   D62        0.96204  -0.00222   0.00000   0.03157   0.03041   0.99246
   D63       -2.19915  -0.00086   0.00000  -0.00038  -0.00092  -2.20008
   D64       -0.66907  -0.00095   0.00000   0.00024  -0.00009  -0.66916
   D65        1.51143  -0.00261   0.00000  -0.00596  -0.00583   1.50560
   D66       -2.82533  -0.00457   0.00000  -0.00687  -0.00739  -2.83272
   D67       -2.57820   0.00194   0.00000   0.00789   0.00820  -2.57000
   D68       -0.63178  -0.00003   0.00000   0.00698   0.00664  -0.62513
   D69       -0.60784  -0.00461   0.00000  -0.01054  -0.01056  -0.61839
   D70        1.33858  -0.00658   0.00000  -0.01145  -0.01211   1.32647
   D71       -1.24129   0.00754   0.00000   0.01269   0.01319  -1.22810
   D72        1.06469  -0.00173   0.00000   0.05377   0.05336   1.11805
   D73        2.59782   0.00235   0.00000   0.00579   0.00621   2.60403
   D74       -1.37938  -0.00691   0.00000   0.04687   0.04638  -1.33300
   D75        0.61180   0.00533   0.00000   0.01150   0.01162   0.62342
   D76        2.91778  -0.00394   0.00000   0.05257   0.05179   2.96957
   D77        0.66913   0.00120   0.00000   0.00231   0.00259   0.67172
   D78        2.19925   0.00446   0.00000   0.02064   0.02023   2.21948
   D79       -0.96193   0.00236   0.00000   0.00141   0.00200  -0.95994
   D80        0.56818   0.00563   0.00000   0.01973   0.01963   0.58782
   D81       -2.07595  -0.01205   0.00000  -0.06996  -0.06912  -2.14507
   D82        2.87362  -0.01509   0.00000  -0.06612  -0.06518   2.80844
   D83       -0.62373   0.00076   0.00000  -0.04472  -0.04421  -0.66794
   D84       -1.95735  -0.00227   0.00000  -0.04088  -0.04028  -1.99762
   D85       -0.69014  -0.00227   0.00000  -0.00692  -0.00741  -0.69755
   D86       -2.84721  -0.00791   0.00000   0.00288   0.00310  -2.84411
   D87        3.10493   0.00143   0.00000  -0.02312  -0.02588   3.07905
   D88        0.94787  -0.00422   0.00000  -0.01331  -0.01537   0.93249
   D89       -1.18974  -0.00308   0.00000  -0.05476  -0.05778  -1.24752
   D90       -3.12997  -0.00486   0.00000  -0.07405  -0.07267   3.08054
   D91        0.88400  -0.00340   0.00000   0.00108  -0.00176   0.88224
   D92       -1.05623  -0.00519   0.00000  -0.01821  -0.01665  -1.07288
   D93       -0.80387  -0.00458   0.00000   0.02182   0.02158  -0.78228
   D94        0.75352  -0.02104   0.00000  -0.00405  -0.00481   0.74871
   D95        2.60039  -0.00417   0.00000  -0.01719  -0.01679   2.58360
   D96        1.08553  -0.00619   0.00000  -0.03881  -0.03846   1.04707
   D97       -0.70348  -0.00128   0.00000   0.01856   0.01782  -0.68566
   D98        1.08780  -0.00088   0.00000   0.03179   0.03107   1.11887
   D99        0.73460  -0.00191   0.00000   0.01707   0.01702   0.75162
   D100       2.52588  -0.00151   0.00000   0.03029   0.03027   2.55615
   D101       1.23794  -0.00046   0.00000  -0.02373  -0.02387   1.21406
   D102      -3.00053  -0.00114   0.00000  -0.03103  -0.03111  -3.03163
   D103      -0.74230  -0.00040   0.00000  -0.02558  -0.02573  -0.76803
   D104      -0.67220   0.00090   0.00000  -0.01577  -0.01566  -0.68786
   D105       1.37252   0.00022   0.00000  -0.02306  -0.02289   1.34963
   D106      -2.65244   0.00096   0.00000  -0.01761  -0.01751  -2.66995
   D107      -2.72782   0.01365   0.00000  -0.02178  -0.02283  -2.75065
   D108       1.59221   0.00640   0.00000  -0.02853  -0.02892   1.56329
   D109      -0.74542   0.00188   0.00000  -0.01772  -0.01770  -0.76312
   D110      -2.70858  -0.00537   0.00000  -0.02446  -0.02379  -2.73237
   D111       2.43794   0.00203   0.00000   0.03152   0.03085   2.46879
   D112       0.51024   0.00176   0.00000   0.04317   0.04274   0.55298
   D113      -1.81617   0.00120   0.00000   0.03342   0.03304  -1.78314
   D114       0.67105  -0.00047   0.00000   0.01586   0.01575   0.68679
   D115      -1.25665  -0.00074   0.00000   0.02750   0.02763  -1.22902
   D116       2.70012  -0.00130   0.00000   0.01776   0.01793   2.71805
   D117      -2.98944   0.00104   0.00000   0.03019   0.03051  -2.95894
   D118      -1.32259  -0.00073   0.00000   0.02713   0.02767  -1.29493
   D119      -1.36228   0.00319   0.00000   0.02247   0.02226  -1.34002
   D120       0.30457   0.00142   0.00000   0.01941   0.01942   0.32399
   D121      -0.30453  -0.00142   0.00000   0.01712   0.01625  -0.28828
   D122       1.36232  -0.00319   0.00000   0.02003   0.01896   1.38129
   D123       1.32265   0.00073   0.00000   0.02250   0.02251   1.34516
   D124       2.98950  -0.00104   0.00000   0.02542   0.02522   3.01472
   D125      -1.08567   0.00620   0.00000  -0.08778  -0.08847  -1.17414
   D126      -2.60052   0.00418   0.00000  -0.09226  -0.09261  -2.69312
   D127      -1.38319   0.00988   0.00000   0.01886   0.01965  -1.36354
   D128       0.41612   0.00881   0.00000  -0.03170  -0.03182   0.38430
   D129       2.70855   0.00537   0.00000  -0.01212  -0.01291   2.69563
   D130       0.74536  -0.00188   0.00000  -0.01676  -0.01668   0.72868
   D131      -1.59229  -0.00640   0.00000  -0.03950  -0.03885  -1.63114
   D132       2.72770  -0.01365   0.00000  -0.04414  -0.04261   2.68509
   D133      -0.67101   0.00048   0.00000   0.01705   0.01706  -0.65396
   D134       1.25669   0.00074   0.00000   0.02306   0.02282   1.27951
   D135      -2.70009   0.00130   0.00000   0.01868   0.01845  -2.68164
   D136      -2.43790  -0.00202   0.00000   0.02802   0.02874  -2.40916
   D137      -0.51020  -0.00176   0.00000   0.03403   0.03450  -0.47570
   D138       1.81621  -0.00120   0.00000   0.02965   0.03013   1.84634
   D139      -0.41622  -0.00797   0.00000  -0.03419  -0.03437  -0.45059
   D140       1.38319  -0.00010   0.00000   0.00523   0.00469   1.38787
   D141       1.06172  -0.00639   0.00000  -0.04150  -0.04152   1.02021
   D142       2.86113   0.00148   0.00000  -0.00208  -0.00246   2.85867
   D143      -1.08768   0.00088   0.00000   0.03485   0.03535  -1.05233
   D144       0.70355   0.00128   0.00000   0.01584   0.01591   0.71947
   D145      -2.52579   0.00151   0.00000   0.03546   0.03581  -2.48998
   D146      -0.73455   0.00191   0.00000   0.01645   0.01637  -0.71818
   D147       2.07577   0.01205   0.00000  -0.01927  -0.02057   2.05519
   D148       0.62350  -0.00076   0.00000  -0.04300  -0.04338   0.58012
   D149      -2.87377   0.01509   0.00000  -0.01365  -0.01517  -2.88894
   D150       1.95715   0.00228   0.00000  -0.03739  -0.03798   1.91917
   D151       0.67215  -0.00090   0.00000  -0.01573  -0.01578   0.65637
   D152      -1.37271  -0.00021   0.00000  -0.02466  -0.02491  -1.39763
   D153       2.65230  -0.00095   0.00000  -0.01593  -0.01620   2.63610
   D154      -1.23803   0.00046   0.00000  -0.02487  -0.02422  -1.26225
   D155       3.00029   0.00114   0.00000  -0.03380  -0.03335   2.96694
   D156       0.74212   0.00040   0.00000  -0.02506  -0.02464   0.71748
   D157       1.37919   0.00692   0.00000   0.07787   0.07802   1.45721
   D158      -2.59774  -0.00236   0.00000  -0.01289  -0.01312  -2.61087
   D159      -1.06489   0.00173   0.00000   0.07091   0.07120  -0.99369
   D160       1.24136  -0.00754   0.00000  -0.01985  -0.01995   1.22141
   D161      -2.91800   0.00395   0.00000   0.08337   0.08368  -2.83432
   D162      -0.61175  -0.00532   0.00000  -0.00739  -0.00747  -0.61922
   D163       0.63165   0.00002   0.00000  -0.01301  -0.01260   0.61904
   D164       2.57809  -0.00194   0.00000   0.00081   0.00062   2.57871
   D165       2.82520   0.00457   0.00000   0.00036   0.00072   2.82592
   D166      -1.51155   0.00261   0.00000   0.01418   0.01394  -1.49760
   D167      -1.33866   0.00657   0.00000  -0.00456  -0.00382  -1.34248
   D168       0.60778   0.00461   0.00000   0.00927   0.00941   0.61718
   D169      -0.75344   0.02103   0.00000   0.11058   0.11139  -0.64205
   D170       0.80394   0.00456   0.00000   0.09029   0.09018   0.89412
   D171      -0.94789   0.00422   0.00000  -0.12647  -0.12627  -1.07416
   D172      -3.10495  -0.00143   0.00000  -0.08758  -0.08598   3.09226
   D173       2.84713   0.00792   0.00000  -0.03413  -0.03508   2.81205
   D174       0.69007   0.00227   0.00000   0.00476   0.00521   0.69529
   D175      -0.56804  -0.00563   0.00000  -0.00961  -0.00864  -0.57668
   D176       0.96204  -0.00236   0.00000   0.00002  -0.00071   0.96134
   D177      -2.19915  -0.00446   0.00000  -0.01212  -0.01100  -2.21016
   D178      -0.66907  -0.00119   0.00000  -0.00250  -0.00307  -0.67213
   D179       1.51143   0.00010   0.00000  -0.01252  -0.01186   1.49957
   D180      -2.82533  -0.00292   0.00000  -0.03396  -0.03504  -2.86038
   D181      -2.57820   0.00115   0.00000  -0.01076  -0.01015  -2.58835
   D182      -0.63178  -0.00188   0.00000  -0.03220  -0.03333  -0.66511
   D183      -0.60784  -0.00112   0.00000  -0.01175  -0.01158  -0.61942
   D184       1.33858  -0.00414   0.00000  -0.03319  -0.03476   1.30382
   D185      -1.24129   0.00059   0.00000  -0.00081  -0.00081  -1.24210
   D186      -0.11554  -0.00009   0.00000  -0.00063  -0.00078  -0.11631
   D187       2.59782  -0.00010   0.00000  -0.00354  -0.00350   2.59432
   D188      -2.55961  -0.00077   0.00000  -0.00335  -0.00347  -2.56308
   D189       0.61180   0.00093   0.00000   0.01141   0.01128   0.62308
   D190       1.73755   0.00026   0.00000   0.01159   0.01131   1.74886
   D191       0.66913   0.00095   0.00000   0.01203   0.01193   0.68107
   D192       2.19925   0.00086   0.00000   0.00828   0.00777   2.20702
   D193      -0.96193   0.00222   0.00000   0.05834   0.05718  -0.90475
   D194       0.56818   0.00212   0.00000   0.05459   0.05302   0.62120
   D195       2.12105   0.01624   0.00000   0.00864   0.00912   2.13017
   D196      -2.07595  -0.01690   0.00000  -0.09978  -0.10056  -2.17651
   D197      -2.70991   0.01763   0.00000  -0.01014  -0.00860  -2.71851
   D198      -0.62373  -0.01550   0.00000  -0.11856  -0.11827  -0.74200
   D199      -0.69014  -0.00102   0.00000  -0.01222  -0.01216  -0.70230
   D200      -2.84721   0.00260   0.00000  -0.00409  -0.00293  -2.85014
   D201       2.92669  -0.00270   0.00000  -0.00799  -0.00881   2.91787
   D202       0.76962   0.00092   0.00000   0.00014   0.00042   0.77004
   D203      -1.81346  -0.00022   0.00000   0.00073   0.00066  -1.81280
   D204       0.05027   0.00011   0.00000  -0.00133  -0.00136   0.04891
   D205       2.47262   0.00018   0.00000  -0.00344  -0.00328   2.46934
   D206      -0.68613  -0.00007   0.00000   0.00139   0.00103  -0.68510
   D207       1.17760   0.00026   0.00000  -0.00067  -0.00099   1.17661
   D208      -2.68323   0.00033   0.00000  -0.00278  -0.00291  -2.68614
   D209      -0.80387   0.00441   0.00000   0.02953   0.02833  -0.77554
   D210       0.75352   0.00205   0.00000   0.01929   0.01815   0.77166
   D211      -2.29826   0.00184   0.00000   0.01114   0.01083  -2.28743
   D212      -0.74087  -0.00053   0.00000   0.00089   0.00064  -0.74023
   D213       2.60039   0.00514   0.00000  -0.00959  -0.01120   2.58919
   D214       1.08553   0.00626   0.00000  -0.02982  -0.03031   1.05522
   D215      -2.29690   0.00435   0.00000  -0.00678  -0.00810  -2.30500
   D216       2.47143   0.00547   0.00000  -0.02701  -0.02722   2.44422
   D217       0.67653   0.00039   0.00000   0.00014   0.00035   0.67689
   D218      -1.44096  -0.00047   0.00000   0.00001   0.00003  -1.44093
   D219       2.59667  -0.00021   0.00000  -0.00216  -0.00233   2.59434
   D220      -1.15945   0.00193   0.00000  -0.01109  -0.01052  -1.16996
   D221       3.00625   0.00107   0.00000  -0.01123  -0.01084   2.99540
   D222       0.76069   0.00133   0.00000  -0.01340  -0.01320   0.74749
   D223       1.05817  -0.01466   0.00000   0.05896   0.05819   1.11636
   D224       2.84945  -0.00620   0.00000   0.08680   0.08517   2.93462
   D225      -0.70348  -0.00185   0.00000   0.04168   0.04118  -0.66230
   D226       1.08780   0.00661   0.00000   0.06952   0.06816   1.15596
   D227      -2.72782  -0.02745   0.00000  -0.12569  -0.12526  -2.85308
   D228       1.59221  -0.00870   0.00000  -0.07035  -0.06985   1.52236
   D229      -2.98944  -0.00127   0.00000   0.02670   0.02807  -2.96138
   D230      -1.32259   0.00061   0.00000   0.03270   0.03276  -1.28983
   D231      -1.36228  -0.00066   0.00000   0.01946   0.02149  -1.34078
   D232       0.30457   0.00122   0.00000   0.02546   0.02619   0.33076
         Item               Value     Threshold  Converged?
 Maximum Force            0.031264     0.000450     NO 
 RMS     Force            0.006555     0.000300     NO 
 Maximum Displacement     0.894576     0.001800     NO 
 RMS     Displacement     0.200833     0.001200     NO 
 Predicted change in Energy=-3.581901D-02
 GradGradGradGradGradGradGradGradGradGradGradGradGradGradGradGradGradGrad

 Stoichiometry    I16P32Sn8
 Framework group  C1[X(I16P32Sn8)]
 Deg. of freedom   162
 Full point group                 C1      NOp   1
 Largest Abelian subgroup         C1      NOp   1
 Largest concise Abelian subgroup C1      NOp   1
                         Standard orientation:                         
 ---------------------------------------------------------------------
 Center     Atomic      Atomic             Coordinates (Angstroms)
 Number     Number       Type             X           Y           Z
 ---------------------------------------------------------------------
      1         15           0        4.601277    1.628423    1.212207
      2         15           0        2.092925   -0.126656   -0.983842
      3         15           0        3.651338   -2.214117    1.453691
      4         15           0        2.760812    0.050495    1.376092
      5         50           0        7.328121   -3.128822    0.485993
      6         53           0        7.353351   -4.405701    2.963307
      7         53           0        8.906727   -4.528581   -1.340300
      8         15           0        5.185766    1.584887   -1.138915
      9         15           0        7.206875   -0.474962    0.599383
     10         15           0        4.860427   -2.653217   -0.610418
     11         15           0        6.012740   -0.695322   -1.473165
     12         50           0        7.830575    1.917487   -0.385261
     13         53           0        9.471153    2.309615   -2.605448
     14         53           0        8.364000    3.830941    1.577609
     15         50           0       -2.157144    6.543621    0.057446
     16         53           0       -3.615647    7.802130    2.078725
     17         53           0       -2.179935    8.099604   -2.254466
     18         15           0        0.304960    5.782511    0.992881
     19         15           0       -2.159604    3.932035   -0.352948
     20         15           0       -0.208385    1.525043    1.117367
     21         15           0       -0.913210    3.799372    1.697626
     22         15           0        1.326110    5.491579   -1.199641
     23         15           0        2.892225    3.312158    0.987381
     24         15           0        0.375407    1.575908   -1.229498
     25         15           0        2.155001    3.194501   -1.337047
     26         50           0        3.708822    5.674805    0.067380
     27         53           0        5.843522    5.729609   -1.730243
     28         53           0        4.009410    7.655375    1.988526
     29         15           0       -0.472855   -1.671593    1.376567
     30         15           0       -2.737121   -3.206782   -1.160637
     31         15           0       -1.518794   -5.559314    1.123709
     32         15           0       -2.304309   -3.248431    1.245744
     33         50           0        2.164222   -6.469194    0.451828
     34         53           0        1.905296   -8.003432    2.763226
     35         53           0        3.940312   -7.682333   -1.326143
     36         15           0        0.197272   -1.587781   -0.949929
     37         15           0        2.033480   -3.844111    0.810613
     38         15           0       -0.148377   -5.814984   -0.865893
     39         15           0        1.101945   -3.807706   -1.411416
     40         50           0       -3.655162   -5.631554   -0.535206
     41         53           0       -6.072094   -5.842170    0.851775
     42         53           0       -3.594839   -7.470381   -2.614622
     43         50           0       -7.339449    3.098042    0.005132
     44         53           0       -9.081549    4.096012    1.943116
     45         53           0       -7.180576    4.863982   -2.147138
     46         15           0       -4.942180    2.405099    1.144761
     47         15           0       -7.178598    0.517664   -0.621693
     48         15           0       -5.301075   -1.854396    0.848852
     49         15           0       -6.146848    0.334534    1.541305
     50         15           0       -3.770035    2.315279   -0.985483
     51         15           0       -2.158910    0.067595    1.138473
     52         15           0       -4.470839   -1.542697   -1.408267
     53         15           0       -2.726370    0.119331   -1.229714
     54         50           0       -7.875168   -2.003361   -0.148649
     55         53           0       -9.679197   -2.764770    1.836116
     56         53           0       -8.281564   -3.502470   -2.466216
 ---------------------------------------------------------------------
 Rotational constants (GHZ):      0.0046110      0.0034386      0.0021441
 Standard basis: SDD (6D, 10F)
 There are   816 symmetry adapted cartesian basis functions of A   symmetry.
 There are   816 symmetry adapted basis functions of A   symmetry.
   816 basis functions,  1584 primitive gaussians,   816 cartesian basis functions
   312 alpha electrons      312 beta electrons
       nuclear repulsion energy     16204.7881779162 Hartrees.
 NAtoms=   56 NActive=   56 NUniq=   56 SFac= 1.00D+00 NAtFMM=   60 NAOKFM=F Big=F
 Integral buffers will be    131072 words long.
 Raffenetti 2 integral format.
 Two-electron integral symmetry is turned on.
 One-electron integrals computed using PRISM.
 PrsmSu:  requested number of processors reduced to:   6 ShMem   1 Linda.
   1 Symmetry operations used in ECPInt.
 ECPInt:  NShTT=   93528 NPrTT=  360760 LenC2=   60640 LenP2D=  133857.
 LDataN:  DoStor=T MaxTD1= 5 Len=  102
 Number of processors reduced to   4 by ecpmxn.
 NBasis=   816 RedAO= T EigKep=  6.82D-03  NBF=   816
 NBsUse=   816 1.00D-06 EigRej= -1.00D+00 NBFU=   816
 Defaulting to unpruned grid for atomic number  53.
 Defaulting to unpruned grid for atomic number  53.
 Defaulting to unpruned grid for atomic number  53.
 Defaulting to unpruned grid for atomic number  50.
 Defaulting to unpruned grid for atomic number  53.
 Defaulting to unpruned grid for atomic number  50.
 Defaulting to unpruned grid for atomic number  50.
 Defaulting to unpruned grid for atomic number  50.
 Defaulting to unpruned grid for atomic number  50.
 Defaulting to unpruned grid for atomic number  50.
 Initial guess from the checkpoint file:  "\\nas.ads.mwn.de\tuch\ac5\AK_Nilges\Markus\Gaussian\SnIP\SnI2_P4\SNI2_P4DIMEROPEN3SATURATED2_DIMER_DIMER2.chk"
 B after Tr=     0.000000    0.000000    0.000000
         Rot=    0.999661   -0.000740    0.000207   -0.026012 Ang=  -2.98 deg.
 ExpMin= 3.26D-02 ExpMax= 3.06D+04 ExpMxC= 4.68D+03 IAcc=3 IRadAn=         5 AccDes= 0.00D+00
 Harris functional with IExCor= 1009 and IRadAn=       5 diagonalized for initial guess.
 HarFok:  IExCor= 1009 AccDes= 0.00D+00 IRadAn=         5 IDoV= 1 UseB2=F ITyADJ=14
 ICtDFT=  3500011 ScaDFX=  1.000000  1.000000  1.000000  1.000000
 Defaulting to unpruned grid for atomic number  50.
 Defaulting to unpruned grid for atomic number  50.
 Defaulting to unpruned grid for atomic number  50.
 Defaulting to unpruned grid for atomic number  50.
 Defaulting to unpruned grid for atomic number  50.
 Defaulting to unpruned grid for atomic number  50.
 Defaulting to unpruned grid for atomic number  50.
 Defaulting to unpruned grid for atomic number  50.
 Defaulting to unpruned grid for atomic number  50.
 Defaulting to unpruned grid for atomic number  50.
 Defaulting to unpruned grid for atomic number  50.
 Defaulting to unpruned grid for atomic number  50.
 FoFCou: FMM=F IPFlag=           0 FMFlag=      100000 FMFlg1=           0
         NFxFlg=           0 DoJE=T BraDBF=F KetDBF=T FulRan=T
         wScrn=  0.000000 ICntrl=     500 IOpCl=  0 I1Cent=   200000004 NGrid=           0
         NMat0=    1 NMatS0=      1 NMatT0=    0 NMatD0=    1 NMtDS0=    0 NMtDT0=    0
 Petite list used in FoFCou.
 Requested convergence on RMS density matrix=1.00D-08 within 128 cycles.
 Requested convergence on MAX density matrix=1.00D-06.
 Requested convergence on             energy=1.00D-06.
 No special actions if energy rises.
 Defaulting to unpruned grid for atomic number  50.
 Defaulting to unpruned grid for atomic number  50.
 Defaulting to unpruned grid for atomic number  50.
 Defaulting to unpruned grid for atomic number  50.
 Defaulting to unpruned grid for atomic number  50.
 Defaulting to unpruned grid for atomic number  50.
 Defaulting to unpruned grid for atomic number  50.
 Defaulting to unpruned grid for atomic number  50.
 Defaulting to unpruned grid for atomic number  50.
 Defaulting to unpruned grid for atomic number  50.
 Defaulting to unpruned grid for atomic number  50.
 Defaulting to unpruned grid for atomic number  50.
 EnCoef did     3 forward-backward iterations
 SCF Done:  E(RPBE-PBE) =  -11128.2690593     A.U. after   17 cycles
            NFock= 17  Conv=0.58D-08     -V/T= 2.0164
 PrsmSu:  requested number of processors reduced to:   6 ShMem   1 Linda.
   1 Symmetry operations used in ECPInt.
 ECPInt:  NShTT=   93528 NPrTT=  360760 LenC2=   60640 LenP2D=  133857.
 LDataN:  DoStor=T MaxTD1= 6 Len=  172
 Number of processors reduced to   5 by ecpmxn.
 Calling FoFJK, ICntrl=      2527 FMM=F ISym2X=0 I1Cent= 0 IOpClX= 0 NMat=1 NMatS=1 NMatT=0.
 Defaulting to unpruned grid for atomic number  50.
 Defaulting to unpruned grid for atomic number  50.
 Defaulting to unpruned grid for atomic number  50.
 Defaulting to unpruned grid for atomic number  50.
 Defaulting to unpruned grid for atomic number  50.
 Defaulting to unpruned grid for atomic number  50.
 Defaulting to unpruned grid for atomic number  50.
 Defaulting to unpruned grid for atomic number  50.
 Defaulting to unpruned grid for atomic number  50.
 Defaulting to unpruned grid for atomic number  50.
 Defaulting to unpruned grid for atomic number  50.
 Defaulting to unpruned grid for atomic number  50.
 ***** Axes restored to original set *****
 -------------------------------------------------------------------
 Center     Atomic                   Forces (Hartrees/Bohr)
 Number     Number              X              Y              Z
 -------------------------------------------------------------------
      1       15          -0.000967235    0.000791735   -0.000464496
      2       15          -0.003495856    0.000620786    0.002005272
      3       15          -0.016030220   -0.003992142   -0.000661692
      4       15           0.005421790    0.013230827   -0.003877950
      5       50           0.000033218    0.000363521   -0.000835471
      6       53          -0.000015234    0.000201593    0.000122329
      7       53          -0.000335882   -0.000120852   -0.000067783
      8       15          -0.000637935   -0.000505689   -0.000953390
      9       15           0.000472386    0.000238050    0.000413346
     10       15           0.002244419    0.002183138   -0.000473958
     11       15          -0.000784338   -0.001884513   -0.000052881
     12       50           0.000107134   -0.000242205   -0.000023751
     13       53          -0.000062952   -0.000055850   -0.000078205
     14       53           0.000227384   -0.000051553    0.000199582
     15       50           0.001187068   -0.000205062   -0.000656574
     16       53           0.000591601    0.000118558    0.000593596
     17       53          -0.000081585    0.000098982   -0.000139890
     18       15          -0.000957304    0.004431087   -0.000641629
     19       15          -0.012998613   -0.000247633   -0.009950455
     20       15          -0.008299076   -0.011328191    0.003019371
     21       15           0.005372031    0.011644801    0.003524187
     22       15           0.000125219    0.001017820   -0.000831071
     23       15          -0.000369675    0.000429648    0.000972522
     24       15           0.004566909   -0.003803099   -0.002930245
     25       15           0.001744181   -0.000129450    0.001361516
     26       50          -0.000042488   -0.000968861    0.000225124
     27       53           0.000115127    0.000199220   -0.000049906
     28       53          -0.000016366   -0.000082609   -0.000016004
     29       15          -0.005173428    0.002992991    0.002520984
     30       15           0.000821625    0.000292173   -0.001119868
     31       15           0.000648657   -0.000642514    0.000719373
     32       15          -0.001581735   -0.000590732   -0.001216587
     33       50          -0.001139962    0.000073097   -0.000037091
     34       53           0.000229206   -0.000044973    0.000095555
     35       53          -0.000751066   -0.000258359   -0.000348849
     36       15           0.007999818    0.014831421   -0.002580417
     37       15           0.013285270    0.000310031    0.008059628
     38       15           0.000473973   -0.004319828    0.001186575
     39       15          -0.005447675   -0.011548026   -0.002379652
     40       50           0.000304320    0.000651591    0.000174640
     41       53          -0.000167859    0.000097652    0.000023709
     42       53          -0.000035957    0.000012531    0.000034238
     43       50           0.000128504   -0.000373815    0.000802122
     44       53           0.000325722    0.000199242    0.000063978
     45       53           0.000038324   -0.000272721   -0.000057322
     46       15          -0.003321587   -0.002623832    0.000661898
     47       15          -0.000606915   -0.000371907   -0.000359404
     48       15           0.000442709    0.000330258    0.000827834
     49       15           0.000937713    0.001876070   -0.000364155
     50       15           0.015316609    0.004658207   -0.000794357
     51       15           0.002971919   -0.005853471   -0.000837501
     52       15           0.000790725    0.000386619    0.001113798
     53       15          -0.003546257   -0.012187561    0.004159105
     54       50           0.000060785    0.000278106    0.000017678
     55       53           0.000092277    0.000083404    0.000090055
     56       53          -0.000209421    0.000062286   -0.000187461
 -------------------------------------------------------------------
 Cartesian Forces:  Max     0.016030220 RMS     0.003885953

 GradGradGradGradGradGradGradGradGradGradGradGradGradGradGradGradGradGrad
 Berny optimization.
 Using GEDIIS/GDIIS optimizer.
 FormGI is forming the generalized inverse of G from B-inverse, IUseBI=4.
 Internal  Forces:  Max     0.012529798 RMS     0.002466197
 Search for a local minimum.
 Step number   2 out of a maximum of  336
 All quantities printed in internal units (Hartrees-Bohrs-Radians)
 Mixed Optimization -- RFO/linear search
 Update second derivatives using D2CorX and points    1    2
 DE= -3.13D-02 DEPred=-3.58D-02 R= 8.74D-01
 TightC=F SS=  1.41D+00  RLast= 6.29D-01 DXNew= 5.0454D-01 1.8868D+00
 Trust test= 8.74D-01 RLast= 6.29D-01 DXMaxT set to 5.05D-01
 ITU=  1  0
 Use linear search instead of GDIIS.
     Eigenvalues ---   -0.00699  -0.00297  -0.00192  -0.00125  -0.00099
     Eigenvalues ---    0.00242   0.00270   0.00313   0.00318   0.00374
     Eigenvalues ---    0.00394   0.00446   0.00458   0.00498   0.00503
     Eigenvalues ---    0.00558   0.00603   0.00761   0.00777   0.00961
     Eigenvalues ---    0.01022   0.01073   0.01105   0.01143   0.01209
     Eigenvalues ---    0.01250   0.01270   0.01307   0.01318   0.01406
     Eigenvalues ---    0.01453   0.01506   0.01524   0.01693   0.01721
     Eigenvalues ---    0.01727   0.01822   0.01829   0.01878   0.01901
     Eigenvalues ---    0.01965   0.02017   0.02041   0.02098   0.02199
     Eigenvalues ---    0.02330   0.02487   0.02585   0.02606   0.02617
     Eigenvalues ---    0.02734   0.02860   0.02973   0.02983   0.03082
     Eigenvalues ---    0.03091   0.03111   0.03162   0.03207   0.03215
     Eigenvalues ---    0.03271   0.03273   0.03278   0.03318   0.03348
     Eigenvalues ---    0.03396   0.03437   0.03505   0.03526   0.03570
     Eigenvalues ---    0.03651   0.03663   0.03743   0.03779   0.03826
     Eigenvalues ---    0.03854   0.04010   0.04046   0.04064   0.04121
     Eigenvalues ---    0.04152   0.04272   0.04305   0.04324   0.04356
     Eigenvalues ---    0.04410   0.04493   0.04494   0.04682   0.04690
     Eigenvalues ---    0.04808   0.04841   0.04924   0.04998   0.05034
     Eigenvalues ---    0.05054   0.05063   0.05179   0.05191   0.05206
     Eigenvalues ---    0.05247   0.05298   0.05315   0.05418   0.05567
     Eigenvalues ---    0.05595   0.05628   0.05661   0.05746   0.05846
     Eigenvalues ---    0.05856   0.05992   0.06085   0.06142   0.06256
     Eigenvalues ---    0.06329   0.06378   0.06397   0.06651   0.06664
     Eigenvalues ---    0.06765   0.06804   0.06813   0.06856   0.06902
     Eigenvalues ---    0.06969   0.06976   0.06985   0.07055   0.07075
     Eigenvalues ---    0.07087   0.07099   0.07132   0.07142   0.07176
     Eigenvalues ---    0.07235   0.07291   0.07292   0.07358   0.07482
     Eigenvalues ---    0.07492   0.07550   0.07913   0.07977   0.08208
     Eigenvalues ---    0.08256   0.08475   0.08719   0.08729   0.09277
     Eigenvalues ---    0.09579   0.09689   0.09931   0.10471   0.10560
     Eigenvalues ---    0.10857   0.11028   0.15881   0.16435   0.18071
     Eigenvalues ---    0.25179   0.64567
 RFO step:  Lambda=-3.69906088D-02 EMin=-6.99125728D-03
 Quartic linear search produced a step of  0.28267.
 Maximum step size (   0.505) exceeded in Quadratic search.
    -- Step size scaled by   0.939
 Iteration  1 RMS(Cart)=  0.30519951 RMS(Int)=  0.01950011
 Iteration  2 RMS(Cart)=  0.07502402 RMS(Int)=  0.00297086
 Iteration  3 RMS(Cart)=  0.00200714 RMS(Int)=  0.00283324
 Iteration  4 RMS(Cart)=  0.00001665 RMS(Int)=  0.00283324
 Iteration  5 RMS(Cart)=  0.00000017 RMS(Int)=  0.00283324
 Variable       Old X    -DE/DX   Delta X   Delta X   Delta X     New X
                                 (Linear)    (Quad)   (Total)
    R1        4.59170   0.00229   0.00703  -0.00281   0.00360   4.59529
    R2        4.57895   0.00023   0.00010   0.01480   0.01637   4.59532
    R3        4.55356   0.00032  -0.00342   0.00704   0.00513   4.55870
    R4        4.64686  -0.00194   0.00743  -0.07653  -0.07111   4.57576
    R5        4.59361   0.00270   0.00791   0.03177   0.03856   4.63217
    R6        4.60082  -0.00193  -0.00756   0.00709  -0.00143   4.59939
    R7        4.59606   0.00036   0.00040  -0.00362  -0.00488   4.59118
    R8        4.50687  -0.00476  -0.01339  -0.10899  -0.12242   4.38445
    R9        5.26693   0.00019  -0.00018   0.00320   0.00302   5.26995
   R10        5.27321   0.00029   0.00043   0.00210   0.00253   5.27574
   R11        5.02487   0.00039  -0.00039   0.00018   0.00018   5.02505
   R12        5.18138  -0.00041  -0.00124  -0.00648  -0.00661   5.17477
   R13        4.62692  -0.00073  -0.00130  -0.00331  -0.00355   4.62337
   R14        5.23479   0.00030   0.00253  -0.00619  -0.00341   5.23138
   R15        4.53927  -0.00026  -0.00080   0.00553   0.00334   4.54261
   R16        5.02906   0.00022  -0.00028  -0.00774  -0.00751   5.02155
   R17        4.59227   0.00093   0.00007   0.00627   0.00669   4.59896
   R18        5.26908   0.00011   0.00028   0.00041   0.00069   5.26977
   R19        5.27728   0.00023   0.00109  -0.00212  -0.00103   5.27625
   R20        5.27658   0.00082   0.00139   0.00490   0.00629   5.28287
   R21        5.26638   0.00005  -0.00033  -0.00357  -0.00390   5.26248
   R22        5.18084   0.00035  -0.00139  -0.00340  -0.00391   5.17693
   R23        4.99575  -0.00225  -0.00862  -0.00668  -0.01262   4.98313
   R24        4.59536   0.00038   0.00095  -0.02236  -0.02360   4.57175
   R25        4.60355  -0.00076   0.00250  -0.02845  -0.02646   4.57709
   R26        4.54162   0.00223  -0.00015   0.03391   0.03195   4.57356
   R27        4.47490  -0.00577  -0.02251  -0.02606  -0.04856   4.42634
   R28        4.63120  -0.00103  -0.00008  -0.08215  -0.08132   4.54988
   R29        4.57110   0.00059  -0.00210   0.00894   0.00793   4.57903
   R30        4.62211  -0.00195  -0.00152  -0.02866  -0.03166   4.59045
   R31        5.11143   0.00077  -0.00011   0.01912   0.02030   5.13173
   R32        4.61353  -0.00068  -0.00199  -0.00312  -0.00508   4.60844
   R33        5.03368   0.00069  -0.00085   0.02635   0.02669   5.06037
   R34        4.55042  -0.00333  -0.00464  -0.00729  -0.01254   4.53788
   R35        5.27481  -0.00013  -0.00083   0.01001   0.00918   5.28398
   R36        5.24508   0.00004  -0.00034   0.00320   0.00287   5.24794
   R37        4.57367  -0.00242   0.00194  -0.04572  -0.04426   4.52941
   R38        4.57793  -0.00133  -0.00018  -0.02242  -0.02227   4.55566
   R39        4.59955   0.00374   0.00958   0.04516   0.05226   4.65181
   R40        4.62104   0.00011   0.00013  -0.01187  -0.01238   4.60866
   R41        5.04011   0.00064   0.00096   0.00624   0.00849   5.04860
   R42        4.56527  -0.00024  -0.00010  -0.03202  -0.03002   4.53525
   R43        4.61809  -0.00082  -0.00268  -0.01430  -0.01825   4.59984
   R44        4.59088   0.00083  -0.00107   0.01404   0.01253   4.60341
   R45        5.11320   0.00025   0.00042   0.00692   0.00906   5.12226
   R46        5.26535   0.00001  -0.00062  -0.00174  -0.00236   5.26299
   R47        5.27345   0.00081   0.00050   0.00873   0.00924   5.28269
   R48        5.01290  -0.00219  -0.00377  -0.04585  -0.04787   4.96503
   R49        5.17954  -0.00027  -0.00176  -0.01050  -0.01142   5.16812
   R50        4.61320  -0.00181  -0.00518  -0.04062  -0.04645   4.56675
   R51        4.55361   0.00284   0.00326   0.01048   0.01176   4.56537
   R52        4.58626  -0.00085  -0.00162  -0.00132  -0.00342   4.58284
   R53        5.28098  -0.00005   0.00092  -0.00429  -0.00337   5.27760
   R54        5.24680   0.00000   0.00015  -0.00009   0.00006   5.24686
   R55        5.27320   0.00029   0.00043   0.00245   0.00288   5.27607
   R56        5.26961   0.00021   0.00058  -0.00095  -0.00037   5.26923
   R57        5.18413  -0.00026  -0.00046  -0.00535  -0.00510   5.17903
   R58        5.02722   0.00043   0.00027   0.00045   0.00157   5.02879
   R59        4.58846   0.00033  -0.00100   0.01219   0.01098   4.59944
   R60        4.59787  -0.00014   0.00090  -0.00337  -0.00108   4.59679
   R61        4.54188  -0.00044  -0.00007  -0.00481  -0.00618   4.53569
   R62        5.02274   0.00015  -0.00207   0.00686   0.00595   5.02870
   R63        4.62355  -0.00108  -0.00224  -0.00484  -0.00869   4.61486
   R64        4.58275   0.00029   0.00119   0.00253   0.00235   4.58509
   R65        5.22438   0.00055  -0.00041   0.01694   0.01728   5.24167
   R66        4.61769  -0.00307  -0.00277  -0.03309  -0.03610   4.58159
   R67        4.60295   0.00003  -0.00498   0.04905   0.04341   4.64636
   R68        4.56571   0.00380  -0.00032   0.05960   0.05804   4.62375
   R69        5.26876   0.00015   0.00018   0.00175   0.00193   5.27070
   R70        5.27217   0.00023  -0.00036   0.00881   0.00844   5.28061
    A1        1.80955   0.00230   0.00177   0.04474   0.04682   1.85636
    A2        1.49356   0.00048  -0.00185   0.06028   0.05490   1.54845
    A3        1.66404   0.00132   0.00628  -0.03320  -0.02717   1.63686
    A4        1.81155  -0.00106  -0.00458   0.03468   0.02831   1.83986
    A5        1.89940   0.00023   0.00282   0.03140   0.03424   1.93363
    A6        1.95951  -0.01203  -0.02637  -0.15663  -0.19505   1.76446
    A7        1.55580   0.00492  -0.00832   0.14518   0.14688   1.70268
    A8        1.75970  -0.00169  -0.00290   0.02937   0.02552   1.78522
    A9        1.90619  -0.00399  -0.01297  -0.07284  -0.08501   1.82118
   A10        1.63376   0.00273   0.01394   0.01219   0.02315   1.65691
   A11        1.92495  -0.00019  -0.00010  -0.00337  -0.00332   1.92162
   A12        2.00397  -0.00013  -0.00229   0.00130  -0.00211   2.00185
   A13        2.02978  -0.00050   0.00103  -0.01801  -0.01681   2.01298
   A14        2.15838   0.00044   0.00271   0.00303   0.00662   2.16500
   A15        1.91181   0.00099   0.00025   0.02248   0.02235   1.93416
   A16        1.37239  -0.00069  -0.00162  -0.00687  -0.00818   1.36421
   A17        1.80356  -0.00051  -0.00653   0.03094   0.02351   1.82707
   A18        1.53495   0.00055  -0.00173   0.02220   0.01763   1.55258
   A19        1.39640  -0.00016  -0.00093   0.00075   0.00052   1.39691
   A20        1.46491   0.00035   0.00180  -0.00216  -0.00076   1.46415
   A21        2.62757   0.00031   0.00379  -0.01152  -0.00567   2.62189
   A22        1.45025  -0.00023  -0.00050  -0.00039   0.00020   1.45045
   A23        1.71062  -0.00144   0.00774  -0.07926  -0.07130   1.63932
   A24        1.97314  -0.00027   0.00436  -0.05596  -0.05648   1.91666
   A25        1.42524   0.00030   0.00175  -0.00088   0.00004   1.42528
   A26        1.53547   0.00056   0.00131  -0.00024  -0.00037   1.53510
   A27        2.14325  -0.00078  -0.00389  -0.00151  -0.00785   2.13539
   A28        1.57412  -0.00100  -0.00215  -0.01227  -0.01347   1.56064
   A29        1.33765   0.00021   0.00035   0.00231   0.00131   1.33897
   A30        1.94123  -0.00021  -0.00017   0.00115   0.00174   1.94297
   A31        2.04414  -0.00012  -0.00184   0.00203   0.00021   2.04435
   A32        2.16389   0.00004   0.00119  -0.00350  -0.00170   2.16219
   A33        1.98305  -0.00016  -0.00057  -0.00562  -0.00623   1.97682
   A34        1.92935   0.00019   0.00055   0.00385   0.00417   1.93353
   A35        1.92261  -0.00021  -0.00076   0.00581   0.00520   1.92781
   A36        1.92541   0.00029   0.00409  -0.02196  -0.01841   1.90700
   A37        2.16173  -0.00027   0.00367  -0.00932  -0.00501   2.15673
   A38        2.03242   0.00173   0.00177   0.03292   0.03454   2.06696
   A39        2.00730   0.00110  -0.00136   0.00479   0.00240   2.00970
   A40        1.34852  -0.00305  -0.00836  -0.01420  -0.02183   1.32670
   A41        1.44588   0.00377   0.00759   0.02609   0.03184   1.47772
   A42        1.67349   0.00021  -0.00275  -0.00458  -0.00813   1.66535
   A43        1.95349   0.00203  -0.00119   0.04128   0.03727   1.99076
   A44        1.49231   0.00413   0.00956   0.01780   0.02477   1.51708
   A45        2.36967  -0.00730  -0.00314  -0.12413  -0.12248   2.24719
   A46        2.14471  -0.00140   0.00074  -0.02425  -0.03919   2.10551
   A47        1.85419   0.00125   0.00778   0.00136  -0.00373   1.85046
   A48        1.53830  -0.00459  -0.01227  -0.02146  -0.03105   1.50724
   A49        2.14615  -0.00485  -0.00307  -0.08969  -0.09603   2.05012
   A50        1.56916   0.00552   0.01082   0.01363   0.01606   1.58522
   A51        1.88050  -0.00027  -0.00251   0.02644   0.01979   1.90029
   A52        1.51033  -0.00010  -0.00039   0.00688   0.00550   1.51583
   A53        1.36066  -0.00088  -0.00125   0.00379   0.00209   1.36274
   A54        1.84350   0.00042   0.00444  -0.03205  -0.02896   1.81454
   A55        2.02035   0.00093   0.00201  -0.02521  -0.01765   2.00271
   A56        1.37605  -0.00107  -0.00106  -0.00144  -0.00314   1.37290
   A57        1.62858  -0.00246  -0.00374  -0.00924  -0.00646   1.62211
   A58        1.52392   0.00290   0.00673   0.02054   0.02585   1.54977
   A59        1.80887  -0.00263   0.00155  -0.10009  -0.10275   1.70612
   A60        1.57438   0.00144  -0.00284   0.03098   0.02854   1.60293
   A61        1.95877   0.00003   0.00190  -0.01171  -0.01354   1.94523
   A62        1.78548  -0.00174   0.00437  -0.06416  -0.06042   1.72506
   A63        1.40164   0.00048  -0.00287   0.01268   0.00919   1.41083
   A64        1.95341  -0.00060  -0.00164  -0.00762  -0.00971   1.94370
   A65        2.05778   0.00018   0.00163  -0.00008   0.00230   2.06008
   A66        2.06496  -0.00021  -0.00088   0.00574   0.00642   2.07138
   A67        2.01204  -0.00001   0.00167  -0.00118  -0.00073   2.01130
   A68        1.92722   0.00018   0.00109  -0.00532  -0.00432   1.92290
   A69        1.75174  -0.00525  -0.01457   0.00504  -0.00914   1.74259
   A70        1.50681   0.00451   0.00190   0.05591   0.05836   1.56518
   A71        1.64382  -0.00301   0.00056  -0.05067  -0.05065   1.59317
   A72        1.38440  -0.00058   0.00130  -0.01257  -0.01303   1.37137
   A73        1.81277   0.00080  -0.00424   0.03791   0.03260   1.84537
   A74        1.98586   0.00124  -0.00772   0.04928   0.04535   2.03122
   A75        1.89836  -0.00007   0.00252  -0.00970  -0.00664   1.89172
   A76        1.37155  -0.00036   0.00182  -0.01222  -0.01214   1.35941
   A77        1.51123  -0.00033  -0.00015   0.00280   0.00503   1.51626
   A78        1.74775  -0.00111  -0.00628   0.01930   0.01247   1.76022
   A79        1.95578   0.00044   0.00105  -0.00926  -0.01082   1.94496
   A80        1.59465   0.00045   0.00289  -0.01986  -0.01561   1.57904
   A81        1.92656  -0.00023   0.00036  -0.00250  -0.00233   1.92423
   A82        2.01321   0.00009   0.00032  -0.01497  -0.01410   1.99911
   A83        2.03963   0.00028   0.00381   0.00528   0.01006   2.04968
   A84        2.15046   0.00073   0.00047   0.01774   0.01796   2.16842
   A85        1.91182   0.00180   0.00025   0.02095   0.01989   1.93172
   A86        1.35640  -0.00311  -0.00614  -0.02779  -0.03399   1.32241
   A87        1.82616   0.00304  -0.00014   0.05876   0.05658   1.88274
   A88        2.31770  -0.00765  -0.01781  -0.02875  -0.04254   2.27517
   A89        2.09505   0.00005  -0.01334   0.07637   0.05874   2.15379
   A90        1.47995   0.00319   0.00605   0.03773   0.04315   1.52311
   A91        1.67834   0.00137  -0.00139   0.00692   0.00350   1.68185
   A92        1.96889   0.00126   0.00316   0.00447   0.00715   1.97604
   A93        1.44123   0.00334   0.00627   0.03155   0.03699   1.47822
   A94        1.55348   0.00511   0.00640   0.04268   0.04280   1.59627
   A95        2.11613  -0.00576  -0.01156  -0.02845  -0.04023   2.07589
   A96        1.55019  -0.00466  -0.00892  -0.04638  -0.05355   1.49663
   A97        1.41793   0.00010   0.00172  -0.02371  -0.02160   1.39633
   A98        2.07441   0.00037   0.00176   0.00058   0.00168   2.07609
   A99        2.00315  -0.00012  -0.00082   0.00769   0.00716   2.01031
   A100       1.96122   0.00008   0.00058  -0.00476  -0.00545   1.95578
   A101       2.04845  -0.00032  -0.00100   0.00618   0.00623   2.05468
   A102       1.91833  -0.00008  -0.00142   0.00704   0.00565   1.92399
   A103       1.92316  -0.00021  -0.00060   0.00000  -0.00072   1.92245
   A104       1.92557   0.00107   0.00414   0.00040   0.00509   1.93067
   A105       2.15111   0.00047   0.00067   0.01305   0.01341   2.16452
   A106       2.01618  -0.00042  -0.00282   0.00618   0.00318   2.01936
   A107       2.01413  -0.00009   0.00057  -0.01387  -0.01269   2.00144
   A108       1.36948  -0.00094  -0.00244  -0.00499  -0.00816   1.36132
   A109       1.41992   0.00044   0.00025   0.00679   0.00680   1.42672
   A110       1.63744  -0.00145  -0.01294   0.06639   0.05072   1.68816
   A111       1.92892  -0.00043  -0.00813   0.04224   0.03522   1.96415
   A112       1.45837   0.00045  -0.00004   0.00878   0.00868   1.46705
   A113       2.61044   0.00040  -0.00104   0.01698   0.01681   2.62724
   A114       1.45057  -0.00033  -0.00041  -0.00340  -0.00366   1.44691
   A115       1.84084  -0.00047   0.00400  -0.04417  -0.04041   1.80043
   A116       1.39841  -0.00029  -0.00036  -0.00513  -0.00524   1.39317
   A117       1.56066   0.00071   0.00552  -0.02522  -0.02022   1.54044
   A118       1.57183  -0.00109  -0.00280  -0.00874  -0.01177   1.56005
   A119       2.14741  -0.00122  -0.00272  -0.01522  -0.01983   2.12758
   A120       1.53265   0.00059   0.00050   0.00832   0.00912   1.54177
   A121       1.63941  -0.00014   0.01531  -0.09920  -0.08183   1.55758
   A122       1.92815  -0.01189  -0.03522  -0.07212  -0.11909   1.80906
   A123       1.90333   0.00048   0.00394   0.00651   0.00453   1.90786
   A124       1.84592  -0.00211   0.00513  -0.04552  -0.04096   1.80495
   A125       1.63259   0.00137  -0.00261   0.03717   0.03241   1.66499
   A126       1.51888   0.00045   0.00531   0.00664   0.01045   1.52933
   A127       1.84089   0.00250   0.01060  -0.00896  -0.00089   1.84000
   A128       1.59221   0.00186   0.00220   0.09589   0.09257   1.68479
   A129       1.89357  -0.00501  -0.01653  -0.04260  -0.05398   1.83959
   A130       1.79820   0.00008   0.00797  -0.03793  -0.02874   1.76946
   A131       1.33779   0.00011   0.00038   0.00145   0.00125   1.33904
   A132       2.15951   0.00011  -0.00005   0.00382   0.00374   2.16325
   A133       1.98230  -0.00016  -0.00078   0.00173   0.00120   1.98350
   A134       1.93940  -0.00011  -0.00068   0.00291   0.00201   1.94141
   A135       2.05364  -0.00013   0.00084  -0.01764  -0.01623   2.03741
   A136       1.92874   0.00013   0.00038   0.00353   0.00378   1.93252
    D1       -0.30117  -0.00032   0.00095  -0.04769  -0.04845  -0.34962
    D2        1.40452   0.00105   0.01193  -0.04085  -0.03626   1.36826
    D3        1.34698   0.00103   0.00688  -0.07019  -0.06350   1.28348
    D4        3.05267   0.00239   0.01786  -0.06335  -0.05131   3.00136
    D5       -1.14061  -0.00011  -0.01553   0.05598   0.04170  -1.09890
    D6       -2.52336  -0.00012  -0.01464   0.05222   0.03836  -2.48500
    D7       -2.65437  -0.00111  -0.01522  -0.00190  -0.01142  -2.66579
    D8        2.24607  -0.00112  -0.01434  -0.00566  -0.01476   2.23130
    D9       -1.38749  -0.00182  -0.00122  -0.01229  -0.01238  -1.39987
   D10       -2.87000  -0.00101  -0.00250   0.01008   0.00799  -2.86200
   D11        0.41641   0.00046   0.00008   0.03930   0.03926   0.45566
   D12       -1.06610   0.00126  -0.00121   0.06167   0.05964  -1.00647
   D13       -1.60094   0.00138  -0.00244   0.12984   0.12530  -1.47564
   D14        2.75620   0.00509   0.00806   0.19785   0.20370   2.95991
   D15       -0.43847   0.00323  -0.00629   0.10792   0.10236  -0.33611
   D16        1.36828   0.00082  -0.00421   0.00891   0.00084   1.36913
   D17       -1.07807  -0.00317   0.00272  -0.11150  -0.10529  -1.18336
   D18        0.71580  -0.00453   0.00346  -0.08605  -0.08339   0.63241
   D19       -2.77170  -0.00419   0.02195  -0.23104  -0.20201  -2.97371
   D20       -0.97782  -0.00556   0.02270  -0.20559  -0.18012  -1.15794
   D21        2.08173   0.00539   0.00169   0.13743   0.14106   2.22279
   D22        0.61039   0.00569  -0.00371   0.17671   0.17173   0.78211
   D23       -2.22420  -0.00560  -0.02912   0.02774  -0.00442  -2.22863
   D24        2.58764  -0.00530  -0.03451   0.06702   0.02624   2.61389
   D25        3.05846  -0.00052  -0.02028   0.18498   0.15522  -3.06950
   D26        1.08428   0.00181   0.00794   0.05439   0.05172   1.13600
   D27        1.13795  -0.00129  -0.01469   0.10919   0.10336   1.24131
   D28       -0.83623   0.00105   0.01352  -0.02140  -0.00014  -0.83638
   D29       -2.60074   0.00002  -0.00085   0.00758   0.00654  -2.59420
   D30        2.56077   0.00014   0.00032   0.00162   0.00217   2.56294
   D31        1.23734  -0.00006  -0.00114   0.00744   0.00628   1.24362
   D32        0.11566   0.00005   0.00002   0.00149   0.00192   0.11758
   D33       -0.61306  -0.00081  -0.00037  -0.01515  -0.01531  -0.62837
   D34       -1.73474  -0.00070   0.00079  -0.02111  -0.01968  -1.75441
   D35        0.60757   0.00027  -0.00681   0.06234   0.05793   0.66550
   D36        2.56711   0.00017  -0.00310   0.01345   0.00907   2.57618
   D37        2.80429   0.00048  -0.00591   0.06287   0.05916   2.86345
   D38       -1.51935   0.00037  -0.00221   0.01399   0.01029  -1.50906
   D39       -1.35109   0.00072  -0.00351   0.06372   0.06344  -1.28765
   D40        0.60844   0.00062   0.00019   0.01483   0.01458   0.62302
   D41       -0.75111  -0.00078   0.00066  -0.01954  -0.01579  -0.76690
   D42        0.80087  -0.00157  -0.00087  -0.03423  -0.03162   0.76925
   D43        0.74044  -0.00015  -0.00013  -0.00218  -0.00174   0.73870
   D44        2.29242  -0.00093  -0.00166  -0.01687  -0.01757   2.27485
   D45        1.13816  -0.00038  -0.00601   0.02738   0.02057   1.15873
   D46       -3.02263  -0.00027  -0.00461   0.02429   0.01909  -3.00354
   D47       -0.78070  -0.00031  -0.00564   0.03278   0.02700  -0.75370
   D48       -0.67571   0.00023   0.00024   0.00015   0.00000  -0.67571
   D49        1.44669   0.00034   0.00164  -0.00295  -0.00148   1.44521
   D50       -2.59457   0.00031   0.00061   0.00555   0.00643  -2.58814
   D51        2.83340  -0.00015  -0.00388   0.01342   0.00702   2.84042
   D52        0.68989   0.00061  -0.00005   0.01444   0.01427   0.70416
   D53       -0.77067   0.00014  -0.00028   0.00179   0.00097  -0.76970
   D54       -2.91418   0.00090   0.00355   0.00281   0.00822  -2.90596
   D55        1.80986  -0.00030  -0.00105   0.00405   0.00301   1.81288
   D56       -0.05376  -0.00017  -0.00101   0.00104   0.00001  -0.05375
   D57       -2.48276  -0.00035  -0.00289   0.00750   0.00413  -2.47863
   D58        0.68471  -0.00032  -0.00042  -0.00158  -0.00117   0.68354
   D59       -1.17891  -0.00019  -0.00038  -0.00459  -0.00418  -1.18309
   D60        2.67527  -0.00037  -0.00226   0.00187  -0.00005   2.67522
   D61       -0.53846  -0.00216   0.00836  -0.08748  -0.07593  -0.61439
   D62        0.99246  -0.00212   0.00860  -0.09565  -0.08474   0.90772
   D63       -2.20008  -0.00074  -0.00026  -0.00662  -0.00586  -2.20594
   D64       -0.66916  -0.00070  -0.00003  -0.01478  -0.01467  -0.68383
   D65        1.50560  -0.00150  -0.00165  -0.01383  -0.01416   1.49144
   D66       -2.83272   0.00076  -0.00209   0.02988   0.02600  -2.80672
   D67       -2.57000  -0.00010   0.00232   0.00193   0.00529  -2.56471
   D68       -0.62513   0.00217   0.00188   0.04564   0.04546  -0.57968
   D69       -0.61839  -0.00031  -0.00298  -0.00050  -0.00387  -0.62226
   D70        1.32647   0.00196  -0.00342   0.04321   0.03630   1.36277
   D71       -1.22810   0.00169   0.00373   0.02804   0.03201  -1.19609
   D72        1.11805  -0.00160   0.01508  -0.10005  -0.08570   1.03235
   D73        2.60403   0.00074   0.00176   0.02330   0.02568   2.62971
   D74       -1.33300  -0.00255   0.01311  -0.10479  -0.09204  -1.42503
   D75        0.62342   0.00013   0.00328  -0.00701  -0.00351   0.61991
   D76        2.96957  -0.00317   0.01464  -0.13511  -0.12122   2.84835
   D77        0.67172  -0.00083   0.00073  -0.00844  -0.00618   0.66555
   D78        2.21948   0.00300   0.00572  -0.00186   0.00007   2.21955
   D79       -0.95994  -0.00234   0.00056  -0.00962  -0.00752  -0.96746
   D80        0.58782   0.00149   0.00555  -0.00305  -0.00127   0.58655
   D81       -2.14507  -0.00389  -0.01954   0.07558   0.06127  -2.08380
   D82        2.80844  -0.00297  -0.01842   0.07292   0.05988   2.86832
   D83       -0.66794   0.00040  -0.01250   0.10466   0.09501  -0.57294
   D84       -1.99762   0.00133  -0.01138   0.10200   0.09362  -1.90400
   D85       -0.69755   0.00032  -0.00210   0.00675   0.00351  -0.69404
   D86       -2.84411   0.00529   0.00088   0.09656   0.09987  -2.74424
   D87        3.07905   0.00756  -0.00732   0.18166   0.16845  -3.03569
   D88        0.93249   0.01253  -0.00435   0.27147   0.26481   1.19730
   D89       -1.24752   0.00157  -0.01633   0.10663   0.09186  -1.15566
   D90        3.08054   0.00379  -0.02054   0.15848   0.13230  -3.07034
   D91        0.88224  -0.00266  -0.00050  -0.07126  -0.06058   0.82166
   D92       -1.07288  -0.00044  -0.00471  -0.01941  -0.02015  -1.09303
   D93       -0.78228  -0.00463   0.00610  -0.18149  -0.17353  -0.95581
   D94        0.74871  -0.00638  -0.00136  -0.19577  -0.19786   0.55085
   D95        2.58360   0.00767  -0.00475   0.22818   0.22672   2.81032
   D96        1.04707   0.00541  -0.01087   0.21420   0.20670   1.25378
   D97       -0.68566   0.00060   0.00504  -0.02495  -0.01945  -0.70511
   D98        1.11887  -0.00068   0.00878  -0.08271  -0.07442   1.04445
   D99        0.75162   0.00025   0.00481  -0.02301  -0.01784   0.73378
   D100       2.55615  -0.00103   0.00856  -0.08077  -0.07282   2.48333
   D101       1.21406  -0.00005  -0.00675   0.05203   0.04115   1.25522
   D102      -3.03163  -0.00011  -0.00879   0.06275   0.05122  -2.98042
   D103      -0.76803  -0.00029  -0.00727   0.04698   0.03720  -0.73083
   D104      -0.68786   0.00008  -0.00443   0.02696   0.02238  -0.66548
   D105       1.34963   0.00002  -0.00647   0.03769   0.03244   1.38207
   D106      -2.66995  -0.00015  -0.00495   0.02192   0.01843  -2.65153
   D107      -2.75065  -0.00099  -0.00645   0.04758   0.03450  -2.71615
   D108       1.56329  -0.00120  -0.00817   0.05838   0.04819   1.61148
   D109      -0.76312  -0.00029  -0.00500   0.02393   0.01849  -0.74464
   D110      -2.73237  -0.00051  -0.00672   0.03473   0.03218  -2.70019
   D111       2.46879  -0.00040   0.00872  -0.06444  -0.05763   2.41116
   D112       0.55298   0.00004   0.01208  -0.06233  -0.05144   0.50154
   D113      -1.78314   0.00001   0.00934  -0.05897  -0.05104  -1.83417
   D114       0.68679  -0.00029   0.00445  -0.03054  -0.02600   0.66080
   D115      -1.22902   0.00015   0.00781  -0.02844  -0.01980  -1.24882
   D116       2.71805   0.00012   0.00507  -0.02507  -0.01940   2.69865
   D117      -2.95894   0.00025   0.00862  -0.05835  -0.04946  -3.00839
   D118      -1.29493   0.00111   0.00782  -0.05461  -0.04648  -1.34141
   D119      -1.34002  -0.00149   0.00629  -0.05939  -0.04865  -1.38867
   D120       0.32399  -0.00064   0.00549  -0.05565  -0.04567   0.27832
   D121      -0.28828   0.00075   0.00459  -0.00330   0.00139  -0.28689
   D122       1.38129   0.00087   0.00536  -0.01900  -0.01298   1.36831
   D123       1.34516  -0.00123   0.00636  -0.04512  -0.03952   1.30564
   D124       3.01472  -0.00110   0.00713  -0.06082  -0.05388   2.96084
   D125      -1.17414  -0.00643  -0.02501   0.03652   0.00905  -1.16509
   D126      -2.69312  -0.01014  -0.02618  -0.01166  -0.04094  -2.73406
   D127      -1.36354   0.00129   0.00555  -0.00545   0.00152  -1.36201
   D128       0.38430  -0.00354  -0.00900   0.00576  -0.00380   0.38050
   D129       2.69563   0.00077  -0.00365   0.03378   0.02751   2.72314
   D130       0.72868   0.00034  -0.00471   0.04533   0.04062   0.76930
   D131      -1.63114   0.00186  -0.01098   0.07849   0.06876  -1.56238
   D132       2.68509   0.00143  -0.01204   0.09004   0.08187   2.76696
   D133      -0.65396  -0.00010   0.00482  -0.03868  -0.03314  -0.68710
   D134       1.27951   0.00007   0.00645  -0.05668  -0.05072   1.22879
   D135      -2.68164   0.00022   0.00521  -0.03552  -0.03088  -2.71252
   D136      -2.40916  -0.00060   0.00812  -0.06973  -0.05880  -2.46796
   D137      -0.47570  -0.00043   0.00975  -0.08773  -0.07638  -0.55208
   D138       1.84634  -0.00028   0.00852  -0.06656  -0.05654   1.78980
   D139      -0.45059  -0.00129  -0.00971   0.01436   0.00473  -0.44586
   D140       1.38787   0.00119   0.00132   0.00434   0.00367   1.39154
   D141       1.02021  -0.00135  -0.01174   0.02629   0.01457   1.03478
   D142       2.85867   0.00113  -0.00070   0.01626   0.01351   2.87218
   D143      -1.05233   0.00013   0.00999  -0.05506  -0.04295  -1.09528
   D144       0.71947  -0.00084   0.00450  -0.04343  -0.03695   0.68252
   D145      -2.48998   0.00060   0.01012  -0.05600  -0.04564  -2.53562
   D146      -0.71818  -0.00037   0.00463  -0.04437  -0.03964  -0.75782
   D147       2.05519   0.00336  -0.00582   0.09815   0.08899   2.14418
   D148       0.58012  -0.00092  -0.01226   0.06071   0.04667   0.62679
   D149      -2.88894   0.00287  -0.00429   0.08752   0.07880  -2.81014
   D150       1.91917  -0.00141  -0.01074   0.05008   0.03648   1.95565
   D151       0.65637   0.00022  -0.00446   0.03936   0.03435   0.69072
   D152      -1.39763  -0.00022  -0.00704   0.04804   0.04077  -1.35685
   D153       2.63610   0.00012  -0.00458   0.03658   0.03198   2.66808
   D154      -1.26225   0.00017  -0.00685   0.04833   0.04076  -1.22149
   D155       2.96694  -0.00027  -0.00943   0.05701   0.04718   3.01412
   D156       0.71748   0.00007  -0.00697   0.04555   0.03839   0.75587
   D157       1.45721   0.00099   0.02205  -0.13870  -0.11383   1.34338
   D158      -2.61087   0.00009  -0.00371  -0.00116  -0.00667  -2.61753
   D159      -0.99369   0.00019   0.02012  -0.13712  -0.11420  -1.10789
   D160       1.22141  -0.00072  -0.00564   0.00042  -0.00703   1.21439
   D161      -2.83432  -0.00002   0.02365  -0.14418  -0.11576  -2.95008
   D162      -0.61922  -0.00092  -0.00211  -0.00664  -0.00859  -0.62780
   D163       0.61904  -0.00130  -0.00356  -0.02753  -0.03146   0.58758
   D164       2.57871   0.00005   0.00018  -0.02168  -0.02182   2.55688
   D165       2.82592   0.00022   0.00020  -0.00800  -0.00791   2.81801
   D166      -1.49760   0.00157   0.00394  -0.00216   0.00172  -1.49588
   D167      -1.34248   0.00004  -0.00108   0.00213   0.00050  -1.34198
   D168       0.61718   0.00139   0.00266   0.00797   0.01014   0.62732
   D169      -0.64205   0.00836   0.03149  -0.02349   0.01145  -0.63059
   D170       0.89412   0.00623   0.02549  -0.05073  -0.02458   0.86954
   D171      -1.07416  -0.01227  -0.03569   0.00364  -0.02264  -1.09680
   D172       3.09226  -0.00648  -0.02430   0.03207   0.01870   3.11095
   D173       2.81205  -0.00509  -0.00992  -0.02636  -0.03713   2.77492
   D174       0.69529   0.00070   0.00147   0.00207   0.00420   0.69949
   D175      -0.57668  -0.00088  -0.00244   0.00141   0.00059  -0.57609
   D176       0.96134   0.00249  -0.00020   0.02434   0.02148   0.98281
   D177      -2.21016  -0.00363  -0.00311  -0.01870  -0.01810  -2.22826
   D178      -0.67213  -0.00025  -0.00087   0.00422   0.00278  -0.66935
   D179       1.49957  -0.00048  -0.00335   0.01402   0.00951   1.50908
   D180      -2.86038  -0.00071  -0.00991   0.04772   0.03917  -2.82121
   D181      -2.58835  -0.00019  -0.00287   0.01930   0.01549  -2.57286
   D182      -0.66511  -0.00042  -0.00942   0.05301   0.04515  -0.61996
   D183      -0.61942  -0.00068  -0.00327   0.00165  -0.00221  -0.62163
   D184       1.30382  -0.00091  -0.00983   0.03535   0.02745   1.33127
   D185      -1.24210   0.00013  -0.00023   0.00386   0.00425  -1.23785
   D186      -0.11631  -0.00009  -0.00022  -0.00244  -0.00276  -0.11907
   D187       2.59432  -0.00005  -0.00099   0.00603   0.00544   2.59976
   D188      -2.56308  -0.00028  -0.00098  -0.00027  -0.00156  -2.56465
   D189       0.62308   0.00082   0.00319   0.00104   0.00499   0.62807
   D190       1.74886   0.00060   0.00320  -0.00526  -0.00201   1.74685
   D191       0.68107   0.00077   0.00337  -0.00177   0.00254   0.68360
   D192       2.20702   0.00079   0.00220   0.00290   0.00649   2.21351
   D193      -0.90475   0.00210   0.01616  -0.06967  -0.05039  -0.95514
   D194       0.62120   0.00213   0.01499  -0.06500  -0.04644   0.57476
   D195       2.13017   0.00628   0.00258   0.15687   0.16816   2.29833
   D196      -2.17651  -0.00653  -0.02843   0.04013   0.01046  -2.16605
   D197      -2.71851   0.00621  -0.00243   0.18928   0.19664  -2.52186
   D198      -0.74200  -0.00660  -0.03343   0.07253   0.03894  -0.70306
   D199      -0.70230  -0.00070  -0.00344   0.00277  -0.00161  -0.70391
   D200      -2.85014   0.00048  -0.00083   0.01781   0.01798  -2.83216
   D201       2.91787  -0.00109  -0.00249  -0.01357  -0.01792   2.89995
   D202       0.77004   0.00009   0.00012   0.00147   0.00167   0.77170
   D203      -1.81280   0.00024   0.00019   0.00566   0.00697  -1.80583
   D204       0.04891   0.00017  -0.00038   0.00989   0.01001   0.05893
   D205       2.46934   0.00033  -0.00093   0.02451   0.02433   2.49368
   D206      -0.68510   0.00020   0.00029   0.00229   0.00282  -0.68228
   D207       1.17661   0.00013  -0.00028   0.00652   0.00586   1.18247
   D208      -2.68614   0.00029  -0.00082   0.02114   0.02018  -2.66596
   D209      -0.77554   0.00158   0.00801  -0.01557  -0.00772  -0.78326
   D210       0.77166   0.00073   0.00513  -0.01977  -0.01486   0.75680
   D211      -2.28743   0.00083   0.00306   0.00409   0.00707  -2.28036
   D212      -0.74023  -0.00003   0.00018  -0.00011  -0.00007  -0.74030
   D213       2.58919   0.00123  -0.00316   0.12158   0.11180   2.70100
   D214       1.05522   0.00026  -0.00857   0.10493   0.09211   1.14733
   D215      -2.30500   0.00116  -0.00229   0.11180   0.10383  -2.20117
   D216       2.44422   0.00019  -0.00769   0.09515   0.08413   2.52835
   D217       0.67689  -0.00008   0.00010  -0.00187  -0.00197   0.67491
   D218      -1.44093  -0.00024   0.00001  -0.00630  -0.00630  -1.44723
   D219       2.59434  -0.00019  -0.00066   0.00188   0.00101   2.59535
   D220      -1.16996   0.00052  -0.00297   0.03809   0.03499  -1.13497
   D221       2.99540   0.00036  -0.00306   0.03367   0.03067   3.02608
   D222       0.74749   0.00040  -0.00373   0.04185   0.03798   0.78546
   D223       1.11636  -0.00188   0.01645  -0.17522  -0.15568   0.96068
   D224       2.93462  -0.00168   0.02408  -0.18636  -0.16327   2.77135
   D225      -0.66230   0.00320   0.01164  -0.03282  -0.01857  -0.68087
   D226       1.15596   0.00341   0.01927  -0.04396  -0.02616   1.12980
   D227      -2.85308  -0.00745  -0.03541   0.00118  -0.03214  -2.88521
   D228       1.52236  -0.00276  -0.01974   0.02484   0.00461   1.52697
   D229      -2.96138  -0.00224   0.00793  -0.12428  -0.11239  -3.07377
   D230      -1.28983  -0.00153   0.00926  -0.04498  -0.03642  -1.32625
   D231      -1.34078  -0.00079   0.00608  -0.08351  -0.07587  -1.41666
   D232       0.33076  -0.00008   0.00740  -0.00421   0.00010   0.33086
         Item               Value     Threshold  Converged?
 Maximum Force            0.012530     0.000450     NO 
 RMS     Force            0.002466     0.000300     NO 
 Maximum Displacement     1.768711     0.001800     NO 
 RMS     Displacement     0.368370     0.001200     NO 
 Predicted change in Energy=-3.362794D-02
 GradGradGradGradGradGradGradGradGradGradGradGradGradGradGradGradGradGrad

 Stoichiometry    I16P32Sn8
 Framework group  C1[X(I16P32Sn8)]
 Deg. of freedom   162
 Full point group                 C1      NOp   1
 Largest Abelian subgroup         C1      NOp   1
 Largest concise Abelian subgroup C1      NOp   1
                         Standard orientation:                         
 ---------------------------------------------------------------------
 Center     Atomic      Atomic             Coordinates (Angstroms)
 Number     Number       Type             X           Y           Z
 ---------------------------------------------------------------------
      1         15           0        4.333253    1.539082    1.292796
      2         15           0        2.085600   -0.109955   -1.258862
      3         15           0        3.966572   -2.265290    0.889909
      4         15           0        2.664950   -0.218413    1.089691
      5         50           0        7.594239   -2.815714   -0.031789
      6         53           0        7.517358   -4.547348    2.152838
      7         53           0        9.450679   -3.722044   -1.909647
      8         15           0        5.170398    1.951737   -0.952699
      9         15           0        7.212763   -0.253243    0.567597
     10         15           0        5.176493   -2.315674   -1.216330
     11         15           0        6.220768   -0.154789   -1.619806
     12         50           0        7.699163    2.319152    0.112191
     13         53           0        9.487074    3.245600   -1.816953
     14         53           0        7.888852    3.836066    2.448568
     15         50           0       -2.463641    6.289869   -0.390483
     16         53           0       -4.258066    7.421181    1.430343
     17         53           0       -2.311719    7.840650   -2.698519
     18         15           0       -0.137299    5.654511    0.909281
     19         15           0       -2.212079    3.692130   -0.767320
     20         15           0       -0.150289    1.528771    0.933111
     21         15           0       -1.274027    3.591549    1.461455
     22         15           0        1.217516    5.529758   -1.094573
     23         15           0        2.562841    3.166844    1.104375
     24         15           0        0.378993    1.641382   -1.428810
     25         15           0        2.124434    3.284877   -1.291673
     26         50           0        3.381620    5.653456    0.541215
     27         53           0        5.743208    5.990663   -0.917457
     28         53           0        3.308317    7.434990    2.670299
     29         15           0       -0.263708   -1.548856    1.237533
     30         15           0       -2.707781   -3.315746   -0.953023
     31         15           0       -1.084285   -5.455425    1.227952
     32         15           0       -1.993406   -3.202304    1.376038
     33         50           0        2.445915   -6.394304   -0.015593
     34         53           0        2.566557   -7.868606    2.344151
     35         53           0        3.951033   -7.641762   -2.013882
     36         15           0        0.122121   -1.554391   -1.142137
     37         15           0        2.313030   -3.792946    0.328521
     38         15           0       -0.032387   -5.717771   -0.953533
     39         15           0        1.061990   -3.700057   -1.736130
     40         50           0       -3.459841   -5.715470   -0.051254
     41         53           0       -5.600557   -5.878422    1.734927
     42         53           0       -3.673661   -7.692034   -1.989435
     43         50           0       -7.507488    2.880838   -0.476452
     44         53           0       -9.213947    4.167192    1.320332
     45         53           0       -7.552671    4.181112   -2.942662
     46         15           0       -5.027414    2.524794    0.634177
     47         15           0       -7.211610    0.240018   -0.618194
     48         15           0       -5.098789   -1.705600    1.152385
     49         15           0       -6.084434    0.503936    1.484356
     50         15           0       -3.833294    2.145910   -1.450929
     51         15           0       -1.976864    0.204318    1.011484
     52         15           0       -4.441041   -1.671736   -1.182841
     53         15           0       -2.677767    0.017522   -1.337831
     54         50           0       -7.699782   -2.199882    0.325141
     55         53           0       -9.368313   -2.724727    2.497652
     56         53           0       -8.039578   -4.125932   -1.670712
 ---------------------------------------------------------------------
 Rotational constants (GHZ):      0.0047018      0.0034359      0.0021620
 Standard basis: SDD (6D, 10F)
 There are   816 symmetry adapted cartesian basis functions of A   symmetry.
 There are   816 symmetry adapted basis functions of A   symmetry.
   816 basis functions,  1584 primitive gaussians,   816 cartesian basis functions
   312 alpha electrons      312 beta electrons
       nuclear repulsion energy     16296.1794126964 Hartrees.
 NAtoms=   56 NActive=   56 NUniq=   56 SFac= 1.00D+00 NAtFMM=   60 NAOKFM=F Big=F
 Integral buffers will be    131072 words long.
 Raffenetti 2 integral format.
 Two-electron integral symmetry is turned on.
 One-electron integrals computed using PRISM.
 PrsmSu:  requested number of processors reduced to:   6 ShMem   1 Linda.
   1 Symmetry operations used in ECPInt.
 ECPInt:  NShTT=   93528 NPrTT=  360760 LenC2=   60941 LenP2D=  134576.
 LDataN:  DoStor=T MaxTD1= 5 Len=  102
 Number of processors reduced to   4 by ecpmxn.
 NBasis=   816 RedAO= T EigKep=  6.37D-03  NBF=   816
 NBsUse=   816 1.00D-06 EigRej= -1.00D+00 NBFU=   816
 Defaulting to unpruned grid for atomic number  53.
 Defaulting to unpruned grid for atomic number  50.
 Defaulting to unpruned grid for atomic number  53.
 Defaulting to unpruned grid for atomic number  53.
 Defaulting to unpruned grid for atomic number  53.
 Defaulting to unpruned grid for atomic number  50.
 Defaulting to unpruned grid for atomic number  50.
 Defaulting to unpruned grid for atomic number  50.
 Defaulting to unpruned grid for atomic number  50.
 Defaulting to unpruned grid for atomic number  50.
 Initial guess from the checkpoint file:  "\\nas.ads.mwn.de\tuch\ac5\AK_Nilges\Markus\Gaussian\SnIP\SnI2_P4\SNI2_P4DIMEROPEN3SATURATED2_DIMER_DIMER2.chk"
 B after Tr=     0.000000    0.000000    0.000000
         Rot=    0.999771   -0.000976    0.000264   -0.021356 Ang=  -2.45 deg.
 ExpMin= 3.26D-02 ExpMax= 3.06D+04 ExpMxC= 4.68D+03 IAcc=3 IRadAn=         5 AccDes= 0.00D+00
 Harris functional with IExCor= 1009 and IRadAn=       5 diagonalized for initial guess.
 HarFok:  IExCor= 1009 AccDes= 0.00D+00 IRadAn=         5 IDoV= 1 UseB2=F ITyADJ=14
 ICtDFT=  3500011 ScaDFX=  1.000000  1.000000  1.000000  1.000000
 Defaulting to unpruned grid for atomic number  50.
 Defaulting to unpruned grid for atomic number  50.
 Defaulting to unpruned grid for atomic number  50.
 Defaulting to unpruned grid for atomic number  50.
 Defaulting to unpruned grid for atomic number  50.
 Defaulting to unpruned grid for atomic number  50.
 Defaulting to unpruned grid for atomic number  50.
 Defaulting to unpruned grid for atomic number  50.
 Defaulting to unpruned grid for atomic number  50.
 Defaulting to unpruned grid for atomic number  50.
 Defaulting to unpruned grid for atomic number  50.
 Defaulting to unpruned grid for atomic number  50.
 FoFCou: FMM=F IPFlag=           0 FMFlag=      100000 FMFlg1=           0
         NFxFlg=           0 DoJE=T BraDBF=F KetDBF=T FulRan=T
         wScrn=  0.000000 ICntrl=     500 IOpCl=  0 I1Cent=   200000004 NGrid=           0
         NMat0=    1 NMatS0=      1 NMatT0=    0 NMatD0=    1 NMtDS0=    0 NMtDT0=    0
 Petite list used in FoFCou.
 Requested convergence on RMS density matrix=1.00D-08 within 128 cycles.
 Requested convergence on MAX density matrix=1.00D-06.
 Requested convergence on             energy=1.00D-06.
 No special actions if energy rises.
 Defaulting to unpruned grid for atomic number  50.
 Defaulting to unpruned grid for atomic number  50.
 Defaulting to unpruned grid for atomic number  50.
 Defaulting to unpruned grid for atomic number  50.
 Defaulting to unpruned grid for atomic number  50.
 Defaulting to unpruned grid for atomic number  50.
 Defaulting to unpruned grid for atomic number  50.
 Defaulting to unpruned grid for atomic number  50.
 Defaulting to unpruned grid for atomic number  50.
 Defaulting to unpruned grid for atomic number  50.
 Defaulting to unpruned grid for atomic number  50.
 Defaulting to unpruned grid for atomic number  50.
 EnCoef did     5 forward-backward iterations
 SCF Done:  E(RPBE-PBE) =  -11128.2868761     A.U. after   17 cycles
            NFock= 17  Conv=0.83D-08     -V/T= 2.0164
 PrsmSu:  requested number of processors reduced to:   6 ShMem   1 Linda.
   1 Symmetry operations used in ECPInt.
 ECPInt:  NShTT=   93528 NPrTT=  360760 LenC2=   60941 LenP2D=  134576.
 LDataN:  DoStor=T MaxTD1= 6 Len=  172
 Number of processors reduced to   5 by ecpmxn.
 Calling FoFJK, ICntrl=      2527 FMM=F ISym2X=0 I1Cent= 0 IOpClX= 0 NMat=1 NMatS=1 NMatT=0.
 Defaulting to unpruned grid for atomic number  50.
 Defaulting to unpruned grid for atomic number  50.
 Defaulting to unpruned grid for atomic number  50.
 Defaulting to unpruned grid for atomic number  50.
 Defaulting to unpruned grid for atomic number  50.
 Defaulting to unpruned grid for atomic number  50.
 Defaulting to unpruned grid for atomic number  50.
 Defaulting to unpruned grid for atomic number  50.
 Defaulting to unpruned grid for atomic number  50.
 Defaulting to unpruned grid for atomic number  50.
 Defaulting to unpruned grid for atomic number  50.
 Defaulting to unpruned grid for atomic number  50.
 ***** Axes restored to original set *****
 -------------------------------------------------------------------
 Center     Atomic                   Forces (Hartrees/Bohr)
 Number     Number              X              Y              Z
 -------------------------------------------------------------------
      1       15           0.001321494    0.000339097    0.000590384
      2       15           0.000799601    0.004714271   -0.001735752
      3       15          -0.008331146   -0.006489477    0.000745468
      4       15          -0.001856613    0.002500209   -0.002360718
      5       50          -0.000346761   -0.000156007   -0.000415696
      6       53           0.000034639    0.000293776   -0.000116157
      7       53           0.000013507   -0.000162044    0.000000985
      8       15          -0.000274767    0.000447253   -0.000405785
      9       15           0.000299212   -0.000011203    0.000328963
     10       15           0.003617875    0.002717593   -0.001885896
     11       15          -0.001057035   -0.000702524    0.000426497
     12       50           0.000284659   -0.000433660    0.000182244
     13       53          -0.000116197   -0.000049607   -0.000052058
     14       53          -0.000029255    0.000129400    0.000146383
     15       50          -0.000915892   -0.000087407    0.002423249
     16       53           0.000243968    0.000556763   -0.000373845
     17       53          -0.000354772    0.000285103    0.000076820
     18       15           0.001223528    0.000068435    0.002280048
     19       15          -0.010636112   -0.002043473   -0.009673088
     20       15          -0.008535671   -0.032799177   -0.001419537
     21       15           0.006529554    0.004400390   -0.000736537
     22       15          -0.001031069    0.000609022    0.000087517
     23       15          -0.001527770   -0.003048384    0.001114711
     24       15           0.003339536   -0.003229966   -0.000717477
     25       15          -0.001114941   -0.000118718   -0.000107917
     26       50          -0.000340184    0.000046178    0.000094035
     27       53          -0.000010566   -0.000609644   -0.000486416
     28       53           0.000140788   -0.000084258   -0.000028275
     29       15          -0.001987914    0.006789731    0.002162465
     30       15           0.000209618    0.000643125   -0.000628666
     31       15          -0.000493719   -0.001160653    0.000396405
     32       15           0.000305923    0.001495118   -0.000262911
     33       50           0.001104803    0.000439502   -0.000388704
     34       53           0.000086719   -0.000284371   -0.000046335
     35       53           0.000010584   -0.000466291    0.000075414
     36       15           0.002184049    0.008605008   -0.002670582
     37       15           0.008738875    0.000652719    0.008993122
     38       15           0.001493152    0.000263556   -0.002660978
     39       15          -0.006118934   -0.006690297   -0.000552471
     40       50          -0.000243219    0.000556413   -0.000781530
     41       53           0.000043065   -0.000138059    0.000409066
     42       53          -0.000019777    0.000203492   -0.000062782
     43       50           0.000170630    0.000098095    0.000985182
     44       53           0.000061112    0.000105814   -0.000013398
     45       53          -0.000054928   -0.000177684    0.000012510
     46       15          -0.001741428   -0.001627399    0.001069351
     47       15          -0.000101396    0.000286932   -0.000521465
     48       15           0.000147376    0.000126648    0.000682229
     49       15           0.001142769    0.000560992   -0.000187188
     50       15           0.010253661    0.005432304    0.003380778
     51       15           0.005615653    0.024383726    0.000912406
     52       15          -0.000618222   -0.002433505   -0.001027570
     53       15          -0.001012652   -0.004949005    0.003143322
     54       50          -0.000392970    0.000313495   -0.000283056
     55       53          -0.000022607   -0.000016852    0.000012604
     56       53          -0.000129829   -0.000094496   -0.000129368
 -------------------------------------------------------------------
 Cartesian Forces:  Max     0.032799177 RMS     0.004143436

 GradGradGradGradGradGradGradGradGradGradGradGradGradGradGradGradGradGrad
 Berny optimization.
 Using GEDIIS/GDIIS optimizer.
 FormGI is forming the generalized inverse of G from B-inverse, IUseBI=4.
 Internal  Forces:  Max     0.032755392 RMS     0.005443908
 Search for a local minimum.
 Step number   3 out of a maximum of  336
 All quantities printed in internal units (Hartrees-Bohrs-Radians)
 Mixed Optimization -- RFO/linear search
 Update second derivatives using D2CorX and points    2    3
 DE= -1.78D-02 DEPred=-3.36D-02 R= 5.30D-01
 TightC=F SS=  1.41D+00  RLast= 1.13D+00 DXNew= 8.4853D-01 3.3926D+00
 Trust test= 5.30D-01 RLast= 1.13D+00 DXMaxT set to 8.49D-01
 ITU=  1  1  0
 Use linear search instead of GDIIS.
     Eigenvalues ---   -0.07252  -0.00326  -0.00198  -0.00126  -0.00097
     Eigenvalues ---    0.00245   0.00269   0.00313   0.00318   0.00374
     Eigenvalues ---    0.00396   0.00420   0.00455   0.00496   0.00508
     Eigenvalues ---    0.00556   0.00606   0.00753   0.00778   0.00954
     Eigenvalues ---    0.01025   0.01091   0.01108   0.01142   0.01192
     Eigenvalues ---    0.01249   0.01278   0.01301   0.01318   0.01397
     Eigenvalues ---    0.01454   0.01506   0.01544   0.01653   0.01716
     Eigenvalues ---    0.01720   0.01813   0.01831   0.01873   0.01895
     Eigenvalues ---    0.01947   0.01985   0.02031   0.02042   0.02185
     Eigenvalues ---    0.02325   0.02368   0.02598   0.02601   0.02619
     Eigenvalues ---    0.02685   0.02797   0.02902   0.03006   0.03083
     Eigenvalues ---    0.03086   0.03110   0.03153   0.03165   0.03214
     Eigenvalues ---    0.03270   0.03272   0.03278   0.03308   0.03350
     Eigenvalues ---    0.03370   0.03402   0.03521   0.03546   0.03594
     Eigenvalues ---    0.03647   0.03663   0.03744   0.03778   0.03822
     Eigenvalues ---    0.03843   0.03889   0.04058   0.04063   0.04085
     Eigenvalues ---    0.04154   0.04196   0.04298   0.04324   0.04354
     Eigenvalues ---    0.04382   0.04479   0.04493   0.04589   0.04678
     Eigenvalues ---    0.04806   0.04824   0.04931   0.04989   0.05034
     Eigenvalues ---    0.05048   0.05084   0.05120   0.05202   0.05221
     Eigenvalues ---    0.05236   0.05298   0.05317   0.05375   0.05416
     Eigenvalues ---    0.05577   0.05606   0.05684   0.05768   0.05845
     Eigenvalues ---    0.05848   0.05989   0.06075   0.06136   0.06252
     Eigenvalues ---    0.06311   0.06351   0.06420   0.06646   0.06680
     Eigenvalues ---    0.06774   0.06796   0.06828   0.06857   0.06871
     Eigenvalues ---    0.06949   0.06976   0.06986   0.07056   0.07060
     Eigenvalues ---    0.07087   0.07096   0.07131   0.07144   0.07173
     Eigenvalues ---    0.07249   0.07287   0.07290   0.07359   0.07475
     Eigenvalues ---    0.07479   0.07549   0.07885   0.07995   0.08210
     Eigenvalues ---    0.08238   0.08454   0.08531   0.08701   0.09272
     Eigenvalues ---    0.09509   0.09687   0.09920   0.10272   0.10513
     Eigenvalues ---    0.10599   0.10898   0.15497   0.16437   0.22369
     Eigenvalues ---    0.26857   0.85521
 RFO step:  Lambda=-7.65996079D-02 EMin=-7.25238396D-02
 I=     1 Eig=   -7.25D-02 Dot1=  8.88D-03
 I=     1 Stepn=  6.00D-01 RXN=   6.00D-01 EDone=F
 I=     2 Eig=   -3.26D-03 Dot1=  4.90D-04
 I=     2 Stepn=  3.00D-01 RXN=   6.71D-01 EDone=F
 I=     3 Eig=   -1.98D-03 Dot1=  2.62D-03
 I=     3 Stepn=  1.50D-01 RXN=   6.87D-01 EDone=F
 Mixed    3 eigenvectors in step.  Raw Step.Grad=  1.20D-02.
 RFO eigenvector is Hessian eigenvector with negative curvature.
 Taking step of  6.00D-01 in eigenvector direction(s).  Step.Grad= -2.93D-04.
 Quartic linear search produced a step of -0.12533.
 Iteration  1 RMS(Cart)=  0.18932417 RMS(Int)=  0.00637848
 Iteration  2 RMS(Cart)=  0.01527983 RMS(Int)=  0.00080152
 Iteration  3 RMS(Cart)=  0.00007290 RMS(Int)=  0.00080114
 Iteration  4 RMS(Cart)=  0.00000015 RMS(Int)=  0.00080114
 Variable       Old X    -DE/DX   Delta X   Delta X   Delta X     New X
                                 (Linear)    (Quad)   (Total)
    R1        4.59529   0.00521  -0.00045   0.05606   0.05518   4.65047
    R2        4.59532  -0.00124  -0.00205   0.00031  -0.00225   4.59307
    R3        4.55870   0.00268  -0.00064  -0.00264  -0.00267   4.55603
    R4        4.57576   0.00079   0.00891   0.00499   0.01467   4.59043
    R5        4.63217  -0.00157  -0.00483   0.01995   0.01474   4.64691
    R6        4.59939   0.00126   0.00018  -0.00626  -0.00594   4.59345
    R7        4.59118   0.00115   0.00061  -0.00257  -0.00148   4.58969
    R8        4.38445   0.01196   0.01534   0.00233   0.01745   4.40190
    R9        5.26995   0.00006  -0.00038   0.00159   0.00121   5.27117
   R10        5.27574   0.00000  -0.00032   0.00448   0.00416   5.27990
   R11        5.02505   0.00027  -0.00002   0.00582   0.00598   5.03103
   R12        5.17477   0.00008   0.00083  -0.00371  -0.00282   5.17196
   R13        4.62337  -0.00061   0.00045  -0.00582  -0.00568   4.61769
   R14        5.23138  -0.00008   0.00043   0.00551   0.00608   5.23746
   R15        4.54261   0.00021  -0.00042  -0.00547  -0.00607   4.53654
   R16        5.02155   0.00078   0.00094   0.00659   0.00779   5.02935
   R17        4.59896   0.00196  -0.00084   0.01464   0.01393   4.61289
   R18        5.26977   0.00011  -0.00009   0.00175   0.00167   5.27144
   R19        5.27625   0.00005   0.00013   0.00514   0.00527   5.28152
   R20        5.28287  -0.00004  -0.00079   0.01009   0.00930   5.29217
   R21        5.26248  -0.00028   0.00049   0.00027   0.00076   5.26324
   R22        5.17693   0.00149   0.00049  -0.00111  -0.00054   5.17639
   R23        4.98313   0.00431   0.00158  -0.02122  -0.01988   4.96324
   R24        4.57175  -0.00778   0.00296   0.00020   0.00335   4.57511
   R25        4.57709   0.00295   0.00332  -0.00466  -0.00085   4.57624
   R26        4.57356   0.00553  -0.00400   0.01556   0.01235   4.58592
   R27        4.42634   0.01982   0.00609  -0.04830  -0.04203   4.38431
   R28        4.54988  -0.00921   0.01019  -0.01438  -0.00490   4.54499
   R29        4.57903  -0.00428  -0.00099   0.00295   0.00094   4.57997
   R30        4.59045  -0.00164   0.00397  -0.02565  -0.02131   4.56914
   R31        5.13173   0.00153  -0.00254   0.01255   0.01030   5.14203
   R32        4.60844   0.00147   0.00064  -0.01158  -0.01107   4.59737
   R33        5.06037   0.00382  -0.00335   0.00984   0.00657   5.06694
   R34        4.53788  -0.00600   0.00157  -0.04970  -0.04825   4.48963
   R35        5.28398   0.00059  -0.00115  -0.00450  -0.00565   5.27833
   R36        5.24794   0.00008  -0.00036   0.00106   0.00070   5.24864
   R37        4.52941  -0.01030   0.00555  -0.02849  -0.02316   4.50625
   R38        4.55566   0.00685   0.00279  -0.00675  -0.00309   4.55257
   R39        4.65181  -0.00303  -0.00655   0.03474   0.02773   4.67954
   R40        4.60866  -0.00231   0.00155   0.00058   0.00207   4.61072
   R41        5.04860   0.00218  -0.00106   0.00682   0.00595   5.05455
   R42        4.53525   0.00468   0.00376   0.00986   0.01384   4.54909
   R43        4.59984  -0.00730   0.00229  -0.01725  -0.01535   4.58449
   R44        4.60341  -0.00171  -0.00157   0.00374   0.00204   4.60545
   R45        5.12226   0.00342  -0.00114   0.00545   0.00447   5.12673
   R46        5.26299  -0.00018   0.00030  -0.00038  -0.00008   5.26290
   R47        5.28269  -0.00010  -0.00116   0.00671   0.00555   5.28824
   R48        4.96503   0.00306   0.00600  -0.00274   0.00402   4.96905
   R49        5.16812   0.00473   0.00143   0.00346   0.00515   5.17327
   R50        4.56675  -0.00338   0.00582  -0.04489  -0.03883   4.52792
   R51        4.56537  -0.00226  -0.00147   0.02714   0.02439   4.58975
   R52        4.58284   0.00200   0.00043  -0.01669  -0.01679   4.56606
   R53        5.27760   0.00022   0.00042   0.00037   0.00080   5.27840
   R54        5.24686   0.00018  -0.00001   0.00094   0.00093   5.24780
   R55        5.27607   0.00003  -0.00036   0.00378   0.00342   5.27949
   R56        5.26923   0.00004   0.00005   0.00307   0.00311   5.27235
   R57        5.17903  -0.00005   0.00064  -0.00443  -0.00355   5.17549
   R58        5.02879   0.00084  -0.00020   0.00462   0.00449   5.03328
   R59        4.59944   0.00512  -0.00138   0.00826   0.00695   4.60639
   R60        4.59679   0.00129   0.00014  -0.00524  -0.00582   4.59097
   R61        4.53569   0.00059   0.00077  -0.00196  -0.00154   4.53416
   R62        5.02870   0.00152  -0.00075  -0.00200  -0.00274   5.02596
   R63        4.61486   0.00240   0.00109  -0.00659  -0.00491   4.60995
   R64        4.58509  -0.00068  -0.00029   0.00250   0.00283   4.58792
   R65        5.24167  -0.00103  -0.00217   0.00026  -0.00183   5.23984
   R66        4.58159   0.00346   0.00452  -0.01582  -0.01200   4.56959
   R67        4.64636  -0.00584  -0.00544  -0.02500  -0.03134   4.61502
   R68        4.62375  -0.00293  -0.00727   0.03800   0.03081   4.65457
   R69        5.27070  -0.00001  -0.00024   0.00094   0.00069   5.27139
   R70        5.28061   0.00007  -0.00106  -0.00046  -0.00151   5.27910
    A1        1.85636  -0.00234  -0.00587   0.02035   0.01393   1.87029
    A2        1.54845   0.00358  -0.00688  -0.00005  -0.00739   1.54106
    A3        1.63686  -0.00146   0.00341   0.03207   0.03518   1.67204
    A4        1.83986  -0.00438  -0.00355  -0.01568  -0.01881   1.82105
    A5        1.93363  -0.00652  -0.00429   0.00244  -0.00383   1.92981
    A6        1.76446   0.00998   0.02445  -0.05124  -0.02931   1.73515
    A7        1.70268  -0.00801  -0.01841  -0.02622  -0.04360   1.65908
    A8        1.78522  -0.00195  -0.00320  -0.03945  -0.04301   1.74222
    A9        1.82118   0.00583   0.01065  -0.01315  -0.00100   1.82017
   A10        1.65691  -0.00177  -0.00290   0.03997   0.03584   1.69276
   A11        1.92162   0.00015   0.00042  -0.00155  -0.00117   1.92045
   A12        2.00185   0.00071   0.00026  -0.00391  -0.00335   1.99850
   A13        2.01298  -0.00098   0.00211   0.00310   0.00512   2.01809
   A14        2.16500  -0.00093  -0.00083   0.00353   0.00248   2.16747
   A15        1.93416   0.00025  -0.00280   0.00474   0.00209   1.93625
   A16        1.36421   0.00072   0.00103  -0.00506  -0.00416   1.36005
   A17        1.82707   0.00025  -0.00295  -0.02443  -0.02725   1.79982
   A18        1.55258  -0.00051  -0.00221  -0.00779  -0.00982   1.54275
   A19        1.39691   0.00073  -0.00006  -0.00468  -0.00478   1.39213
   A20        1.46415  -0.00089   0.00010   0.00626   0.00633   1.47048
   A21        2.62189  -0.00103   0.00071   0.00510   0.00567   2.62757
   A22        1.45045   0.00046  -0.00002  -0.00515  -0.00525   1.44519
   A23        1.63932  -0.00067   0.00894   0.02395   0.03186   1.67119
   A24        1.91666   0.00244   0.00708   0.02921   0.03703   1.95369
   A25        1.42528  -0.00111  -0.00001   0.00454   0.00447   1.42975
   A26        1.53510  -0.00010   0.00005   0.00874   0.00905   1.54415
   A27        2.13539   0.00100   0.00098  -0.00482  -0.00388   2.13151
   A28        1.56064   0.00048   0.00169  -0.00781  -0.00621   1.55443
   A29        1.33897  -0.00026  -0.00016   0.00336   0.00324   1.34220
   A30        1.94297  -0.00016  -0.00022  -0.00268  -0.00306   1.93991
   A31        2.04435   0.00042  -0.00003  -0.00802  -0.00792   2.03643
   A32        2.16219  -0.00039   0.00021  -0.00050  -0.00043   2.16176
   A33        1.97682   0.00020   0.00078   0.00484   0.00576   1.98259
   A34        1.93353   0.00013  -0.00052   0.00123   0.00067   1.93420
   A35        1.92781   0.00157  -0.00065  -0.00373  -0.00445   1.92336
   A36        1.90700  -0.00043   0.00231   0.01145   0.01369   1.92069
   A37        2.15673  -0.00227   0.00063   0.00250   0.00324   2.15997
   A38        2.06696  -0.00395  -0.00433   0.00470   0.00056   2.06751
   A39        2.00970  -0.00214  -0.00030   0.00755   0.00721   2.01691
   A40        1.32670   0.00829   0.00274  -0.02656  -0.02392   1.30277
   A41        1.47772  -0.00781  -0.00399   0.03526   0.03119   1.50891
   A42        1.66535   0.00889   0.00102   0.02445   0.02538   1.69073
   A43        1.99076   0.00237  -0.00467   0.01565   0.01035   2.00111
   A44        1.51708  -0.01112  -0.00310   0.03779   0.03466   1.55174
   A45        2.24719  -0.00447   0.01535  -0.04029  -0.02408   2.22311
   A46        2.10551   0.01719   0.00491   0.01567   0.02185   2.12736
   A47        1.85046   0.00720   0.00047   0.03318   0.03424   1.88469
   A48        1.50724   0.01146   0.00389  -0.03910  -0.03529   1.47195
   A49        2.05012  -0.01270   0.01203  -0.02744  -0.01472   2.03540
   A50        1.58522  -0.00372  -0.00201   0.04729   0.04598   1.63120
   A51        1.90029   0.00138  -0.00248  -0.01399  -0.01575   1.88453
   A52        1.51583  -0.00068  -0.00069  -0.01581  -0.01527   1.50057
   A53        1.36274  -0.00225  -0.00026  -0.01586  -0.01676   1.34599
   A54        1.81454   0.00203   0.00363   0.02704   0.03038   1.84491
   A55        2.00271   0.01182   0.00221   0.02555   0.02823   2.03093
   A56        1.37290  -0.00316   0.00039  -0.01761  -0.01771   1.35519
   A57        1.62211  -0.00690   0.00081  -0.03716  -0.03802   1.58409
   A58        1.54977   0.01026  -0.00324   0.03542   0.03230   1.58206
   A59        1.70612  -0.01246   0.01288  -0.01143   0.00203   1.70815
   A60        1.60293   0.00188  -0.00358   0.01100   0.00785   1.61078
   A61        1.94523  -0.00463   0.00170   0.00006   0.00136   1.94659
   A62        1.72506  -0.00286   0.00757  -0.00398   0.00374   1.72880
   A63        1.41083   0.00063  -0.00115  -0.00157  -0.00237   1.40846
   A64        1.94370  -0.00002   0.00122   0.00362   0.00442   1.94812
   A65        2.06008  -0.00093  -0.00029  -0.00048  -0.00055   2.05954
   A66        2.07138   0.00097  -0.00080  -0.00489  -0.00611   2.06527
   A67        2.01130  -0.00046   0.00009   0.00097   0.00130   2.01260
   A68        1.92290  -0.00009   0.00054   0.00157   0.00216   1.92505
   A69        1.74259   0.00455   0.00115  -0.05384  -0.05308   1.68951
   A70        1.56518  -0.00307  -0.00731   0.04014   0.03261   1.59779
   A71        1.59317  -0.00224   0.00635  -0.01433  -0.00563   1.58754
   A72        1.37137  -0.00507   0.00163  -0.00630  -0.00476   1.36661
   A73        1.84537   0.00005  -0.00409  -0.00536  -0.00943   1.83594
   A74        2.03122   0.01121  -0.00568  -0.00017  -0.00467   2.02655
   A75        1.89172   0.00085   0.00083   0.00611   0.00594   1.89766
   A76        1.35941  -0.00448   0.00152  -0.00326  -0.00179   1.35762
   A77        1.51626   0.00491  -0.00063   0.00510   0.00409   1.52035
   A78        1.76022  -0.00191  -0.00156  -0.01720  -0.01893   1.74128
   A79        1.94496  -0.00871   0.00136   0.00039   0.00121   1.94618
   A80        1.57904   0.00598   0.00196   0.02092   0.02291   1.60195
   A81        1.92423   0.00159   0.00029  -0.00220  -0.00193   1.92230
   A82        1.99911   0.00315   0.00177   0.00504   0.00625   2.00536
   A83        2.04968   0.00315  -0.00126  -0.00680  -0.00804   2.04164
   A84        2.16842  -0.00740  -0.00225   0.01029   0.00835   2.17676
   A85        1.93172  -0.00726  -0.00249   0.01831   0.01590   1.94762
   A86        1.32241   0.00801   0.00426  -0.03256  -0.02820   1.29421
   A87        1.88274  -0.00261  -0.00709   0.01932   0.00845   1.89119
   A88        2.27517  -0.00300   0.00533  -0.06878  -0.06209   2.21307
   A89        2.15379   0.00246  -0.00736  -0.00685  -0.01755   2.13624
   A90        1.52311  -0.00572  -0.00541   0.01619   0.00997   1.53308
   A91        1.68185   0.00286  -0.00044   0.00508   0.00426   1.68610
   A92        1.97604   0.00706  -0.00090   0.01445   0.01309   1.98913
   A93        1.47822  -0.00659  -0.00464   0.02218   0.01684   1.49506
   A94        1.59627  -0.00407  -0.00536   0.03397   0.02498   1.62125
   A95        2.07589  -0.00909   0.00504  -0.06550  -0.06093   2.01496
   A96        1.49663   0.01103   0.00671  -0.04074  -0.03341   1.46322
   A97        1.39633   0.00230   0.00271   0.01235   0.01483   1.41115
   A98        2.07609  -0.00047  -0.00021  -0.00010   0.00003   2.07612
   A99        2.01031  -0.00058  -0.00090  -0.00270  -0.00384   2.00647
   A100       1.95578  -0.00259   0.00068  -0.00004   0.00070   1.95647
   A101       2.05468   0.00099  -0.00078  -0.00251  -0.00324   2.05144
   A102       1.92399   0.00058  -0.00071  -0.00335  -0.00410   1.91988
   A103       1.92245   0.00033   0.00009  -0.00268  -0.00256   1.91989
   A104       1.93067  -0.00027  -0.00064   0.01442   0.01364   1.94431
   A105       2.16452  -0.00094  -0.00168   0.00120   0.00001   2.16453
   A106       2.01936  -0.00114  -0.00040  -0.00812  -0.00837   2.01099
   A107       2.00144   0.00008   0.00159   0.00204   0.00311   2.00455
   A108       1.36132   0.00211   0.00102  -0.00787  -0.00680   1.35452
   A109       1.42672  -0.00201  -0.00085   0.00408   0.00315   1.42987
   A110       1.68816   0.00032  -0.00636  -0.03846  -0.04447   1.64369
   A111       1.96415   0.00098  -0.00441  -0.01947  -0.02586   1.93828
   A112       1.46705  -0.00150  -0.00109   0.00418   0.00312   1.47017
   A113       2.62724  -0.00123  -0.00211  -0.00121  -0.00253   2.62472
   A114       1.44691   0.00110   0.00046  -0.00226  -0.00151   1.44540
   A115       1.80043   0.00016   0.00506   0.00522   0.00980   1.81023
   A116       1.39317   0.00125   0.00066  -0.00187  -0.00110   1.39206
   A117       1.54044  -0.00207   0.00253   0.01720   0.01903   1.55947
   A118       1.56005   0.00148   0.00148  -0.01099  -0.00932   1.55073
   A119       2.12758   0.00275   0.00249  -0.00298  -0.00126   2.12632
   A120       1.54177  -0.00072  -0.00114   0.00444   0.00288   1.54464
   A121       1.55758   0.01869   0.01026   0.04360   0.05575   1.61333
   A122       1.80906   0.01123   0.01493  -0.10066  -0.08731   1.72175
   A123       1.90786  -0.00660  -0.00057   0.00372   0.00297   1.91083
   A124       1.80495   0.00135   0.00513   0.01298   0.01701   1.82196
   A125       1.66499   0.00251  -0.00406   0.01119   0.00828   1.67327
   A126       1.52933   0.00159  -0.00131   0.00342   0.00122   1.53055
   A127       1.84000  -0.00457   0.00011   0.03312   0.03332   1.87332
   A128       1.68479   0.00326  -0.01160   0.01528   0.00285   1.68764
   A129       1.83959   0.01157   0.00676  -0.04964  -0.04353   1.79606
   A130       1.76946  -0.01340   0.00360   0.00044   0.00392   1.77338
   A131       1.33904  -0.00012  -0.00016   0.00239   0.00192   1.34096
   A132       2.16325  -0.00066  -0.00047   0.00053   0.00032   2.16358
   A133       1.98350   0.00060  -0.00015  -0.00264  -0.00292   1.98058
   A134       1.94141  -0.00027  -0.00025  -0.00425  -0.00425   1.93717
   A135       2.03741   0.00014   0.00203   0.00498   0.00694   2.04435
   A136       1.93252   0.00018  -0.00047   0.00023  -0.00029   1.93224
    D1       -0.34962   0.00227   0.00607  -0.01380  -0.00672  -0.35634
    D2        1.36826   0.00132   0.00454   0.01385   0.01855   1.38681
    D3        1.28348   0.00180   0.00796   0.01953   0.02777   1.31125
    D4        3.00136   0.00085   0.00643   0.04718   0.05304   3.05440
    D5       -1.09890   0.00398  -0.00523  -0.03012  -0.03432  -1.13322
    D6       -2.48500   0.00337  -0.00481  -0.02483  -0.02878  -2.51378
    D7       -2.66579   0.00082   0.00143  -0.04080  -0.03832  -2.70411
    D8        2.23130   0.00022   0.00185  -0.03551  -0.03279   2.19851
    D9       -1.39987  -0.00031   0.00155  -0.01633  -0.01462  -1.41449
   D10       -2.86200  -0.00002  -0.00100  -0.01353  -0.01441  -2.87641
   D11        0.45566  -0.00242  -0.00492   0.00394  -0.00130   0.45436
   D12       -1.00647  -0.00213  -0.00747   0.00673  -0.00109  -1.00756
   D13       -1.47564   0.00362  -0.01570  -0.01694  -0.03218  -1.50782
   D14        2.95991  -0.00167  -0.02553  -0.00738  -0.03243   2.92748
   D15       -0.33611   0.01342  -0.01283   0.03257   0.01927  -0.31684
   D16        1.36913   0.00154  -0.00011   0.02338   0.02235   1.39148
   D17       -1.18336  -0.00063   0.01320   0.04670   0.05943  -1.12393
   D18        0.63241  -0.00228   0.01045   0.01492   0.02456   0.65697
   D19       -2.97371   0.00578   0.02532   0.09721   0.12062  -2.85309
   D20       -1.15794   0.00413   0.02257   0.06543   0.08575  -1.07219
   D21        2.22279  -0.00218  -0.01768  -0.01636  -0.03373   2.18906
   D22        0.78211  -0.00082  -0.02152  -0.03032  -0.05187   0.73025
   D23       -2.22863   0.00376   0.00055  -0.08317  -0.08450  -2.31313
   D24        2.61389   0.00513  -0.00329  -0.09713  -0.10264   2.51125
   D25       -3.06950  -0.01460  -0.01945  -0.11400  -0.13238   3.08130
   D26        1.13600  -0.00395  -0.00648  -0.04957  -0.05775   1.07825
   D27        1.24131  -0.00790  -0.01295  -0.09783  -0.11220   1.12911
   D28       -0.83638   0.00275   0.00002  -0.03340  -0.03757  -0.87395
   D29       -2.59420   0.00018  -0.00082  -0.00496  -0.00587  -2.60007
   D30        2.56294  -0.00006  -0.00027  -0.00109  -0.00133   2.56161
   D31        1.24362   0.00015  -0.00079  -0.00106  -0.00198   1.24164
   D32        0.11758  -0.00008  -0.00024   0.00281   0.00256   0.12013
   D33       -0.62837  -0.00063   0.00192  -0.00349  -0.00181  -0.63018
   D34       -1.75441  -0.00086   0.00247   0.00038   0.00274  -1.75168
   D35        0.66550  -0.00101  -0.00726  -0.03278  -0.04074   0.62476
   D36        2.57618   0.00152  -0.00114  -0.00630  -0.00703   2.56915
   D37        2.86345  -0.00137  -0.00741  -0.02831  -0.03636   2.82709
   D38       -1.50906   0.00116  -0.00129  -0.00183  -0.00265  -1.51171
   D39       -1.28765  -0.00214  -0.00795  -0.02618  -0.03505  -1.32270
   D40        0.62302   0.00040  -0.00183   0.00030  -0.00134   0.62168
   D41       -0.76690  -0.00006   0.00198   0.00487   0.00651  -0.76039
   D42        0.76925   0.00038   0.00396   0.00144   0.00509   0.77434
   D43        0.73870  -0.00044   0.00022   0.00012   0.00029   0.73900
   D44        2.27485   0.00000   0.00220  -0.00331  -0.00113   2.27372
   D45        1.15873   0.00073  -0.00258  -0.02080  -0.02311   1.13561
   D46       -3.00354   0.00024  -0.00239  -0.02018  -0.02245  -3.02599
   D47       -0.75370   0.00065  -0.00338  -0.02834  -0.03158  -0.78528
   D48       -0.67571   0.00043   0.00000   0.00230   0.00243  -0.67328
   D49        1.44521  -0.00007   0.00019   0.00291   0.00309   1.44830
   D50       -2.58814   0.00035  -0.00081  -0.00525  -0.00604  -2.59418
   D51        2.84042   0.00149  -0.00088  -0.00482  -0.00552   2.83490
   D52        0.70416   0.00051  -0.00179  -0.00007  -0.00160   0.70256
   D53       -0.76970   0.00056  -0.00012   0.00032   0.00026  -0.76944
   D54       -2.90596  -0.00042  -0.00103   0.00506   0.00418  -2.90178
   D55        1.81288  -0.00061  -0.00038  -0.00371  -0.00439   1.80849
   D56       -0.05375  -0.00027   0.00000  -0.00262  -0.00275  -0.05650
   D57       -2.47863  -0.00026  -0.00052  -0.01155  -0.01221  -2.49084
   D58        0.68354  -0.00052   0.00015  -0.00254  -0.00255   0.68099
   D59       -1.18309  -0.00018   0.00052  -0.00145  -0.00092  -1.18400
   D60        2.67522  -0.00017   0.00001  -0.01038  -0.01037   2.66485
   D61       -0.61439  -0.00217   0.00952   0.01618   0.02438  -0.59000
   D62        0.90772  -0.00203   0.01062   0.02177   0.03132   0.93904
   D63       -2.20594  -0.00071   0.00073  -0.00706  -0.00683  -2.21276
   D64       -0.68383  -0.00057   0.00184  -0.00147   0.00011  -0.68372
   D65        1.49144   0.00009   0.00177  -0.00460  -0.00321   1.48822
   D66       -2.80672   0.00145  -0.00326   0.01189   0.00886  -2.79786
   D67       -2.56471  -0.00148  -0.00066   0.00503   0.00407  -2.56063
   D68       -0.57968  -0.00012  -0.00570   0.02152   0.01615  -0.56353
   D69       -0.62226   0.00032   0.00048   0.00051   0.00078  -0.62148
   D70        1.36277   0.00168  -0.00455   0.01700   0.01285   1.37562
   D71       -1.19609  -0.00734  -0.00401   0.00096  -0.00267  -1.19876
   D72        1.03235   0.00338   0.01074   0.03735   0.04770   1.08005
   D73        2.62971  -0.00342  -0.00322  -0.00789  -0.01082   2.61889
   D74       -1.42503   0.00730   0.01153   0.02851   0.03955  -1.38548
   D75        0.61991  -0.00249   0.00044  -0.00201  -0.00135   0.61856
   D76        2.84835   0.00822   0.01519   0.03439   0.04902   2.89737
   D77        0.66555   0.00042   0.00077  -0.00981  -0.00869   0.65686
   D78        2.21955   0.00311  -0.00001   0.02521   0.02625   2.24580
   D79       -0.96746  -0.00572   0.00094  -0.05118  -0.05012  -1.01758
   D80        0.58655  -0.00303   0.00016  -0.01616  -0.01518   0.57136
   D81       -2.08380   0.00705  -0.00768  -0.07098  -0.07879  -2.16259
   D82        2.86832   0.00988  -0.00751  -0.05025  -0.05781   2.81051
   D83       -0.57294   0.00256  -0.01191  -0.02042  -0.03209  -0.60503
   D84       -1.90400   0.00540  -0.01173   0.00031  -0.01111  -1.91512
   D85       -0.69404   0.00014  -0.00044   0.00599   0.00506  -0.68898
   D86       -2.74424   0.01282  -0.01252   0.03587   0.02318  -2.72106
   D87       -3.03569   0.00579  -0.02111   0.01990  -0.00398  -3.03967
   D88        1.19730   0.01847  -0.03319   0.04978   0.01414   1.21144
   D89       -1.15566  -0.00021  -0.01151  -0.04090  -0.05579  -1.21145
   D90       -3.07034   0.00105  -0.01658  -0.04845  -0.06322  -3.13356
   D91        0.82166  -0.00324   0.00759  -0.00189   0.00113   0.82278
   D92       -1.09303  -0.00199   0.00252  -0.00943  -0.00630  -1.09933
   D93       -0.95581  -0.01144   0.02175   0.03114   0.05204  -0.90377
   D94        0.55085  -0.00021   0.02480   0.01218   0.03581   0.58666
   D95        2.81032   0.02706  -0.02841   0.02267  -0.00650   2.80381
   D96        1.25378   0.01824  -0.02591  -0.00751  -0.03397   1.21981
   D97       -0.70511   0.00427   0.00244   0.03762   0.03901  -0.66610
   D98        1.04445   0.00147   0.00933   0.03778   0.04639   1.09084
   D99        0.73378   0.00234   0.00224   0.01812   0.02048   0.75426
   D100       2.48333  -0.00046   0.00913   0.01828   0.02786   2.51119
   D101       1.25522   0.00032  -0.00516  -0.02060  -0.02481   1.23041
   D102      -2.98042   0.00158  -0.00642  -0.02633  -0.03214  -3.01256
   D103      -0.73083   0.00057  -0.00466  -0.02087  -0.02503  -0.75586
   D104      -0.66548  -0.00157  -0.00280  -0.01219  -0.01486  -0.68035
   D105       1.38207  -0.00030  -0.00407  -0.01793  -0.02220   1.35987
   D106      -2.65153  -0.00132  -0.00231  -0.01246  -0.01509  -2.66662
   D107      -2.71615  -0.01356  -0.00432  -0.03933  -0.04409  -2.76024
   D108       1.61148  -0.00891  -0.00604  -0.04100  -0.04731   1.56417
   D109      -0.74464  -0.00212  -0.00232  -0.01915  -0.02165  -0.76629
   D110      -2.70019   0.00252  -0.00403  -0.02081  -0.02487  -2.72506
   D111       2.41116   0.00062   0.00722   0.02910   0.03549   2.44665
   D112       0.50154   0.00029   0.00645   0.02590   0.03181   0.53335
   D113      -1.83417  -0.00016   0.00640   0.02793   0.03390  -1.80028
   D114       0.66080   0.00115   0.00326   0.00983   0.01294   0.67374
   D115      -1.24882   0.00082   0.00248   0.00663   0.00926  -1.23956
   D116       2.69865   0.00038   0.00243   0.00865   0.01135   2.71000
   D117      -3.00839   0.00167   0.00620   0.02273   0.02971  -2.97869
   D118      -1.34141   0.00166   0.00583   0.03312   0.04010  -1.30131
   D119      -1.38867  -0.00372   0.00610  -0.00982  -0.00425  -1.39292
   D120       0.27832  -0.00374   0.00572   0.00056   0.00614   0.28446
   D121      -0.28689   0.00065  -0.00017  -0.01078  -0.01157  -0.29846
   D122       1.36831   0.00447   0.00163   0.00521   0.00602   1.37433
   D123       1.30564  -0.00216   0.00495  -0.01827  -0.01321   1.29243
   D124       2.96084   0.00166   0.00675  -0.00228   0.00438   2.96522
   D125      -1.16509  -0.01050  -0.00113  -0.09811  -0.10046  -1.26555
   D126      -2.73406  -0.00709   0.00513  -0.13519  -0.13146  -2.86553
   D127      -1.36201  -0.01245  -0.00019   0.02477   0.02481  -1.33720
   D128       0.38050  -0.00797   0.00048  -0.02818  -0.02767   0.35283
   D129       2.72314  -0.00581  -0.00345  -0.00855  -0.01275   2.71040
   D130       0.76930   0.00199  -0.00509  -0.01186  -0.01687   0.75243
   D131      -1.56238   0.00477  -0.00862  -0.00959  -0.01768  -1.58006
   D132       2.76696   0.01258  -0.01026  -0.01290  -0.02180   2.74516
   D133      -0.68710   0.00053   0.00415   0.01592   0.02000  -0.66709
   D134       1.22879  -0.00123   0.00636   0.02236   0.02862   1.25741
   D135      -2.71252  -0.00155   0.00387   0.01339   0.01724  -2.69528
   D136      -2.46796   0.00396   0.00737   0.02484   0.03226  -2.43570
   D137      -0.55208   0.00220   0.00957   0.03128   0.04088  -0.51119
   D138       1.78980   0.00188   0.00709   0.02231   0.02950   1.81930
   D139      -0.44586   0.00796  -0.00059  -0.00218  -0.00267  -0.44853
   D140       1.39154   0.00346  -0.00046   0.03120   0.03081   1.42235
   D141       1.03478   0.00487  -0.00183  -0.01194  -0.01359   1.02119
   D142       2.87218   0.00037  -0.00169   0.02144   0.01989   2.89207
   D143      -1.09528   0.00225   0.00538   0.02470   0.03001  -1.06527
   D144       0.68252   0.00181   0.00463   0.01462   0.01899   0.70151
   D145      -2.53562  -0.00123   0.00572   0.02194   0.02777  -2.50785
   D146      -0.75782  -0.00167   0.00497   0.01186   0.01675  -0.74107
   D147       2.14418  -0.00387  -0.01115   0.01017  -0.00214   2.14204
   D148       0.62679   0.00148  -0.00585  -0.01748  -0.02367   0.60312
   D149      -2.81014  -0.00701  -0.00988   0.00767  -0.00339  -2.81353
   D150       1.95565  -0.00165  -0.00457  -0.01998  -0.02492   1.93073
   D151       0.69072   0.00031  -0.00431  -0.01331  -0.01760   0.67312
   D152      -1.35685   0.00001  -0.00511  -0.01772  -0.02313  -1.37998
   D153       2.66808   0.00083  -0.00401  -0.01032  -0.01470   2.65338
   D154      -1.22149   0.00005  -0.00511  -0.01879  -0.02295  -1.24444
   D155       3.01412  -0.00026  -0.00591  -0.02320  -0.02848   2.98565
   D156       0.75587   0.00056  -0.00481  -0.01580  -0.02005   0.73582
   D157       1.34338   0.00334   0.01427   0.04148   0.05547   1.39884
   D158      -2.61753  -0.00155   0.00084  -0.00082   0.00027  -2.61727
   D159      -1.10789   0.00652   0.01431   0.02174   0.03574  -1.07215
   D160       1.21439   0.00163   0.00088  -0.02055  -0.01946   1.19493
   D161      -2.95008   0.00968   0.01451   0.02102   0.03514  -2.91494
   D162      -0.62780   0.00479   0.00108  -0.02128  -0.02007  -0.64787
   D163       0.58758  -0.00463   0.00394   0.00242   0.00682   0.59441
   D164       2.55688   0.00178   0.00274   0.01853   0.02130   2.57818
   D165       2.81801  -0.00648   0.00099   0.01069   0.01205   2.83006
   D166      -1.49588  -0.00006  -0.00022   0.02680   0.02653  -1.46935
   D167      -1.34198  -0.01163  -0.00006   0.01117   0.01166  -1.33032
   D168       0.62732  -0.00522  -0.00127   0.02728   0.02613   0.65346
   D169      -0.63059  -0.01258  -0.00144   0.12858   0.12841  -0.50218
   D170       0.86954  -0.00210   0.00308   0.10168   0.10391   0.97345
   D171      -1.09680  -0.02091   0.00284  -0.12736  -0.12439  -1.22118
   D172       3.11095  -0.01195  -0.00234  -0.05975  -0.06125   3.04970
   D173       2.77492  -0.01309   0.00465  -0.04371  -0.03969   2.73523
   D174       0.69949  -0.00413  -0.00053   0.02390   0.02344   0.72293
   D175      -0.57609   0.00159  -0.00007  -0.02805  -0.02642  -0.60251
   D176       0.98281   0.00378  -0.00269  -0.00641  -0.00974   0.97308
   D177      -2.22826   0.00167   0.00227  -0.04213  -0.03772  -2.26598
   D178      -0.66935   0.00385  -0.00035  -0.02049  -0.02104  -0.69039
   D179       1.50908  -0.00003  -0.00119  -0.00771  -0.00819   1.50089
   D180      -2.82121   0.00079  -0.00491  -0.02296  -0.02901  -2.85021
   D181      -2.57286  -0.00074  -0.00194  -0.00547  -0.00673  -2.57959
   D182      -0.61996   0.00008  -0.00566  -0.02073  -0.02756  -0.64751
   D183      -0.62163   0.00031   0.00028  -0.00632  -0.00583  -0.62746
   D184       1.33127   0.00113  -0.00344  -0.02157  -0.02665   1.30462
   D185      -1.23785  -0.00073  -0.00053  -0.00420  -0.00475  -1.24260
   D186      -0.11907  -0.00008   0.00035   0.00032   0.00056  -0.11851
   D187       2.59976  -0.00009  -0.00068  -0.00409  -0.00477   2.59499
   D188      -2.56465   0.00057   0.00020   0.00043   0.00053  -2.56412
   D189       0.62807   0.00030  -0.00063   0.00814   0.00737   0.63544
   D190       1.74685   0.00096   0.00025   0.01266   0.01267   1.75952
   D191       0.68360   0.00003  -0.00032   0.00702   0.00656   0.69016
   D192       2.21351   0.00001  -0.00081   0.00551   0.00419   2.21770
   D193      -0.95514   0.00062   0.00632   0.04497   0.05030  -0.90484
   D194       0.57476   0.00060   0.00582   0.04345   0.04794   0.62270
   D195       2.29833  -0.00948  -0.02108  -0.00075  -0.02127   2.27707
   D196      -2.16605   0.00865  -0.00131  -0.09179  -0.09366  -2.25971
   D197      -2.52186  -0.01146  -0.02464  -0.01332  -0.03657  -2.55843
   D198      -0.70306   0.00667  -0.00488  -0.10436  -0.10896  -0.81202
   D199      -0.70391   0.00023   0.00020  -0.00595  -0.00559  -0.70950
   D200      -2.83216  -0.00248  -0.00225  -0.00328  -0.00462  -2.83678
   D201       2.89995   0.00141   0.00225  -0.00365  -0.00199   2.89796
   D202       0.77170  -0.00131  -0.00021  -0.00098  -0.00102   0.77068
   D203      -1.80583   0.00045  -0.00087  -0.00369  -0.00472  -1.81054
   D204       0.05893   0.00008  -0.00125  -0.00733  -0.00864   0.05029
   D205       2.49368   0.00038  -0.00305  -0.01020  -0.01320   2.48047
   D206      -0.68228   0.00050  -0.00035   0.00237   0.00173  -0.68055
   D207       1.18247   0.00013  -0.00073  -0.00126  -0.00219   1.18028
   D208      -2.66596   0.00044  -0.00253  -0.00414  -0.00676  -2.67272
   D209      -0.78326  -0.00220   0.00097   0.02782   0.02798  -0.75528
   D210       0.75680  -0.00103   0.00186   0.01777   0.01884   0.77564
   D211      -2.28036  -0.00031  -0.00089   0.01133   0.01026  -2.27010
   D212      -0.74030   0.00086   0.00001   0.00128   0.00113  -0.73917
   D213       2.70100  -0.00304  -0.01401  -0.01962  -0.03414   2.66685
   D214       1.14733  -0.00498  -0.01154  -0.02923  -0.04099   1.10634
   D215      -2.20117  -0.00227  -0.01301  -0.01775  -0.03123  -2.23240
   D216       2.52835  -0.00421  -0.01054  -0.02736  -0.03808   2.49027
   D217       0.67491  -0.00088   0.00025  -0.00150  -0.00112   0.67379
   D218      -1.44723  -0.00014   0.00079  -0.00297  -0.00222  -1.44945
   D219       2.59535  -0.00027  -0.00013  -0.00372  -0.00398   2.59137
   D220      -1.13497  -0.00135  -0.00439  -0.00365  -0.00755  -1.14252
   D221       3.02608  -0.00061  -0.00384  -0.00513  -0.00865   3.01743
   D222       0.78546  -0.00074  -0.00476  -0.00587  -0.01041   0.77506
   D223       0.96068   0.03276   0.01951   0.07694   0.09553   1.05621
   D224       2.77135   0.02180   0.02046   0.07297   0.09260   2.86395
   D225      -0.68087   0.00995   0.00233   0.06538   0.06669  -0.61418
   D226       1.12980  -0.00100   0.00328   0.06141   0.06376   1.19356
   D227      -2.88521   0.02022   0.00403  -0.09989  -0.09516  -2.98038
   D228       1.52697   0.00986  -0.00058  -0.05229  -0.05146   1.47551
   D229      -3.07377  -0.00387   0.01409  -0.00471   0.01026  -3.06351
   D230      -1.32625  -0.00168   0.00456  -0.00085   0.00351  -1.32274
   D231      -1.41666  -0.00075   0.00951   0.00725   0.01876  -1.39789
   D232       0.33086   0.00144  -0.00001   0.01111   0.01202   0.34288
         Item               Value     Threshold  Converged?
 Maximum Force            0.032755     0.000450     NO 
 RMS     Force            0.005444     0.000300     NO 
 Maximum Displacement     1.155982     0.001800     NO 
 RMS     Displacement     0.198441     0.001200     NO 
 Predicted change in Energy=-2.153515D-02
 GradGradGradGradGradGradGradGradGradGradGradGradGradGradGradGradGradGrad

 Stoichiometry    I16P32Sn8
 Framework group  C1[X(I16P32Sn8)]
 Deg. of freedom   162
 Full point group                 C1      NOp   1
 Largest Abelian subgroup         C1      NOp   1
 Largest concise Abelian subgroup C1      NOp   1
                         Standard orientation:                         
 ---------------------------------------------------------------------
 Center     Atomic      Atomic             Coordinates (Angstroms)
 Number     Number       Type             X           Y           Z
 ---------------------------------------------------------------------
      1         15           0        4.344690    1.657309    1.162345
      2         15           0        2.128827   -0.161390   -1.241537
      3         15           0        3.973467   -2.187096    1.154260
      4         15           0        2.663621   -0.139623    1.127913
      5         50           0        7.702689   -2.692840    0.406659
      6         53           0        7.622755   -4.154723    2.780928
      7         53           0        9.616233   -3.773456   -1.318763
      8         15           0        5.191133    1.890946   -1.104042
      9         15           0        7.255878   -0.084754    0.700120
     10         15           0        5.302529   -2.375972   -0.869797
     11         15           0        6.310880   -0.244407   -1.500911
     12         50           0        7.687839    2.437280   -0.031921
     13         53           0        9.493756    3.191076   -2.019860
     14         53           0        7.768002    4.226732    2.113468
     15         50           0       -2.655951    6.216523   -0.262161
     16         53           0       -4.286191    7.355720    1.709466
     17         53           0       -2.734820    7.755149   -2.582437
     18         15           0       -0.212258    5.574223    0.795757
     19         15           0       -2.398654    3.628300   -0.626941
     20         15           0       -0.073060    1.471196    0.895177
     21         15           0       -1.230393    3.492189    1.495749
     22         15           0        0.989906    5.455402   -1.303058
     23         15           0        2.547372    3.245291    0.916128
     24         15           0        0.374601    1.544481   -1.485607
     25         15           0        2.009281    3.268270   -1.456332
     26         50           0        3.245547    5.731244    0.193631
     27         53           0        5.509908    6.059388   -1.408495
     28         53           0        3.231802    7.610392    2.238847
     29         15           0       -0.306984   -1.584331    1.293306
     30         15           0       -2.606502   -3.264770   -1.052328
     31         15           0       -0.979574   -5.498202    1.085950
     32         15           0       -1.969369   -3.293928    1.302726
     33         50           0        2.655987   -6.264648    0.006958
     34         53           0        2.672492   -7.869955    2.282697
     35         53           0        4.356257   -7.336159   -1.940367
     36         15           0        0.054395   -1.550861   -1.088316
     37         15           0        2.336869   -3.695408    0.466819
     38         15           0        0.210062   -5.616354   -1.037785
     39         15           0        1.248050   -3.536837   -1.698445
     40         50           0       -3.272456   -5.755744   -0.341096
     41         53           0       -5.496162   -6.143404    1.304157
     42         53           0       -3.292895   -7.601164   -2.416143
     43         50           0       -7.638861    2.740886   -0.132471
     44         53           0       -9.400111    3.821196    1.748000
     45         53           0       -7.682243    4.267032   -2.467665
     46         15           0       -5.155434    2.328121    0.945939
     47         15           0       -7.279241    0.128753   -0.508849
     48         15           0       -5.145707   -1.930924    1.105984
     49         15           0       -6.176171    0.219657    1.619992
     50         15           0       -4.058646    2.116517   -1.211478
     51         15           0       -2.030158    0.183396    1.098631
     52         15           0       -4.416586   -1.684339   -1.196602
     53         15           0       -2.721410    0.102028   -1.242250
     54         50           0       -7.727221   -2.393562    0.205877
     55         53           0       -9.399315   -3.143943    2.308813
     56         53           0       -8.028522   -4.128223   -1.963051
 ---------------------------------------------------------------------
 Rotational constants (GHZ):      0.0047332      0.0034002      0.0021504
 Standard basis: SDD (6D, 10F)
 There are   816 symmetry adapted cartesian basis functions of A   symmetry.
 There are   816 symmetry adapted basis functions of A   symmetry.
   816 basis functions,  1584 primitive gaussians,   816 cartesian basis functions
   312 alpha electrons      312 beta electrons
       nuclear repulsion energy     16280.3038921801 Hartrees.
 NAtoms=   56 NActive=   56 NUniq=   56 SFac= 1.00D+00 NAtFMM=   60 NAOKFM=F Big=F
 Integral buffers will be    131072 words long.
 Raffenetti 2 integral format.
 Two-electron integral symmetry is turned on.
 One-electron integrals computed using PRISM.
 PrsmSu:  requested number of processors reduced to:   6 ShMem   1 Linda.
   1 Symmetry operations used in ECPInt.
 ECPInt:  NShTT=   93528 NPrTT=  360760 LenC2=   60888 LenP2D=  134458.
 LDataN:  DoStor=T MaxTD1= 5 Len=  102
 Number of processors reduced to   4 by ecpmxn.
 NBasis=   816 RedAO= T EigKep=  6.37D-03  NBF=   816
 NBsUse=   816 1.00D-06 EigRej= -1.00D+00 NBFU=   816
 Defaulting to unpruned grid for atomic number  53.
 Defaulting to unpruned grid for atomic number  53.
 Defaulting to unpruned grid for atomic number  50.
 Defaulting to unpruned grid for atomic number  53.
 Defaulting to unpruned grid for atomic number  53.
 Defaulting to unpruned grid for atomic number  50.
 Defaulting to unpruned grid for atomic number  50.
 Defaulting to unpruned grid for atomic number  50.
 Defaulting to unpruned grid for atomic number  50.
 Defaulting to unpruned grid for atomic number  50.
 Initial guess from the checkpoint file:  "\\nas.ads.mwn.de\tuch\ac5\AK_Nilges\Markus\Gaussian\SnIP\SnI2_P4\SNI2_P4DIMEROPEN3SATURATED2_DIMER_DIMER2.chk"
 B after Tr=     0.000000    0.000000    0.000000
         Rot=    0.999930   -0.000651    0.000354   -0.011851 Ang=  -1.36 deg.
 ExpMin= 3.26D-02 ExpMax= 3.06D+04 ExpMxC= 4.68D+03 IAcc=3 IRadAn=         5 AccDes= 0.00D+00
 Harris functional with IExCor= 1009 and IRadAn=       5 diagonalized for initial guess.
 HarFok:  IExCor= 1009 AccDes= 0.00D+00 IRadAn=         5 IDoV= 1 UseB2=F ITyADJ=14
 ICtDFT=  3500011 ScaDFX=  1.000000  1.000000  1.000000  1.000000
 Defaulting to unpruned grid for atomic number  50.
 Defaulting to unpruned grid for atomic number  50.
 Defaulting to unpruned grid for atomic number  50.
 Defaulting to unpruned grid for atomic number  50.
 Defaulting to unpruned grid for atomic number  50.
 Defaulting to unpruned grid for atomic number  50.
 Defaulting to unpruned grid for atomic number  50.
 Defaulting to unpruned grid for atomic number  50.
 Defaulting to unpruned grid for atomic number  50.
 Defaulting to unpruned grid for atomic number  50.
 Defaulting to unpruned grid for atomic number  50.
 Defaulting to unpruned grid for atomic number  50.
 FoFCou: FMM=F IPFlag=           0 FMFlag=      100000 FMFlg1=           0
         NFxFlg=           0 DoJE=T BraDBF=F KetDBF=T FulRan=T
         wScrn=  0.000000 ICntrl=     500 IOpCl=  0 I1Cent=   200000004 NGrid=           0
         NMat0=    1 NMatS0=      1 NMatT0=    0 NMatD0=    1 NMtDS0=    0 NMtDT0=    0
 Petite list used in FoFCou.
 Requested convergence on RMS density matrix=1.00D-08 within 128 cycles.
 Requested convergence on MAX density matrix=1.00D-06.
 Requested convergence on             energy=1.00D-06.
 No special actions if energy rises.
 Defaulting to unpruned grid for atomic number  50.
 Defaulting to unpruned grid for atomic number  50.
 Defaulting to unpruned grid for atomic number  50.
 Defaulting to unpruned grid for atomic number  50.
 Defaulting to unpruned grid for atomic number  50.
 Defaulting to unpruned grid for atomic number  50.
 Defaulting to unpruned grid for atomic number  50.
 Defaulting to unpruned grid for atomic number  50.
 Defaulting to unpruned grid for atomic number  50.
 Defaulting to unpruned grid for atomic number  50.
 Defaulting to unpruned grid for atomic number  50.
 Defaulting to unpruned grid for atomic number  50.
 SCF Done:  E(RPBE-PBE) =  -11128.2900704     A.U. after   16 cycles
            NFock= 16  Conv=0.63D-08     -V/T= 2.0164
 PrsmSu:  requested number of processors reduced to:   6 ShMem   1 Linda.
   1 Symmetry operations used in ECPInt.
 ECPInt:  NShTT=   93528 NPrTT=  360760 LenC2=   60888 LenP2D=  134458.
 LDataN:  DoStor=T MaxTD1= 6 Len=  172
 Number of processors reduced to   5 by ecpmxn.
 Calling FoFJK, ICntrl=      2527 FMM=F ISym2X=0 I1Cent= 0 IOpClX= 0 NMat=1 NMatS=1 NMatT=0.
 Defaulting to unpruned grid for atomic number  50.
 Defaulting to unpruned grid for atomic number  50.
 Defaulting to unpruned grid for atomic number  50.
 Defaulting to unpruned grid for atomic number  50.
 Defaulting to unpruned grid for atomic number  50.
 Defaulting to unpruned grid for atomic number  50.
 Defaulting to unpruned grid for atomic number  50.
 Defaulting to unpruned grid for atomic number  50.
 Defaulting to unpruned grid for atomic number  50.
 Defaulting to unpruned grid for atomic number  50.
 Defaulting to unpruned grid for atomic number  50.
 Defaulting to unpruned grid for atomic number  50.
 ***** Axes restored to original set *****
 -------------------------------------------------------------------
 Center     Atomic                   Forces (Hartrees/Bohr)
 Number     Number              X              Y              Z
 -------------------------------------------------------------------
      1       15           0.002993923    0.001873839    0.002359811
      2       15           0.006727939    0.007690495   -0.000430402
      3       15          -0.006052111   -0.006744582   -0.001551021
      4       15          -0.002340973   -0.001235159   -0.002668728
      5       50          -0.000132341   -0.000561921   -0.000731296
      6       53           0.000124260    0.000110903   -0.000262049
      7       53           0.000250308   -0.000095465    0.000156201
      8       15           0.000568778    0.000730721   -0.000678368
      9       15           0.000044160   -0.000399295    0.000607734
     10       15           0.002588437    0.002714785   -0.001983222
     11       15          -0.001365189    0.000655189    0.000313890
     12       50           0.000469567   -0.000467188    0.000642347
     13       53           0.000095740    0.000083004    0.000085753
     14       53          -0.000013644    0.000241626   -0.000183872
     15       50          -0.003281340   -0.000167069    0.003237225
     16       53          -0.000463633    0.000643399   -0.000842569
     17       53          -0.000371499    0.000677841    0.000217593
     18       15           0.001264967   -0.003396137    0.005400379
     19       15          -0.008180601   -0.001775633   -0.010483633
     20       15           0.001731102   -0.019637836   -0.000871364
     21       15           0.006587167    0.001017854   -0.002042269
     22       15          -0.000773804    0.000688137    0.000808019
     23       15          -0.001656218   -0.003628104    0.001267328
     24       15           0.002860780   -0.000771866   -0.000570365
     25       15          -0.003105831   -0.001105401   -0.001254012
     26       50          -0.000013659   -0.000586898    0.001115814
     27       53          -0.000488898   -0.000458479   -0.000714552
     28       53           0.000150689   -0.000300748    0.000065498
     29       15          -0.002105334    0.004235177    0.001618883
     30       15           0.001335341    0.001974896   -0.000719201
     31       15          -0.000339905   -0.001905493   -0.000747077
     32       15           0.002477240    0.002435645    0.001335867
     33       50           0.003505785    0.000711909   -0.001691430
     34       53           0.000150209   -0.000646254   -0.000230443
     35       53           0.000759564   -0.000628836    0.000761250
     36       15          -0.005579717    0.001514570   -0.003138669
     37       15           0.006525010   -0.001414547    0.008607305
     38       15           0.000312358    0.004950600   -0.005102608
     39       15          -0.006252894   -0.001854643    0.002937143
     40       50          -0.000455426    0.000690331   -0.000945282
     41       53           0.000352247   -0.000016975    0.000441083
     42       53          -0.000067895    0.000247779   -0.000135829
     43       50           0.000436860    0.000517759    0.001124074
     44       53          -0.000237483    0.000113500   -0.000183796
     45       53          -0.000172865   -0.000120018    0.000230917
     46       15          -0.002453742   -0.001946806    0.001526239
     47       15          -0.000020279    0.000676840   -0.000631571
     48       15          -0.000769023   -0.000382373    0.000797500
     49       15           0.001617666   -0.000315637   -0.000076853
     50       15           0.007017026    0.006402489    0.002753982
     51       15          -0.002674219    0.010170797    0.000237933
     52       15          -0.002939539   -0.003376844   -0.002312994
     53       15           0.001982237    0.002054656    0.003255808
     54       50          -0.000366310    0.000392737   -0.000858966
     55       53          -0.000145082   -0.000106929   -0.000063573
     56       53          -0.000109906   -0.000170345    0.000200437
 -------------------------------------------------------------------
 Cartesian Forces:  Max     0.019637836 RMS     0.003064876

 GradGradGradGradGradGradGradGradGradGradGradGradGradGradGradGradGradGrad
 Berny optimization.
 Using GEDIIS/GDIIS optimizer.
 FormGI is forming the generalized inverse of G from B-inverse, IUseBI=4.
 Internal  Forces:  Max     0.016276759 RMS     0.003539934
 Search for a local minimum.
 Step number   4 out of a maximum of  336
 All quantities printed in internal units (Hartrees-Bohrs-Radians)
 Mixed Optimization -- RFO/linear search
 Update second derivatives using D2CorX and points    3    4
 ITU=  0  1  1  0
 Use linear search instead of GDIIS.
     Eigenvalues ---   -0.00364  -0.00200  -0.00125  -0.00096   0.00244
     Eigenvalues ---    0.00267   0.00313   0.00318   0.00364   0.00374
     Eigenvalues ---    0.00397   0.00454   0.00494   0.00505   0.00554
     Eigenvalues ---    0.00604   0.00740   0.00770   0.00938   0.01026
     Eigenvalues ---    0.01069   0.01108   0.01134   0.01146   0.01249
     Eigenvalues ---    0.01249   0.01292   0.01314   0.01385   0.01453
     Eigenvalues ---    0.01486   0.01545   0.01580   0.01710   0.01717
     Eigenvalues ---    0.01737   0.01828   0.01832   0.01878   0.01916
     Eigenvalues ---    0.01972   0.02022   0.02041   0.02120   0.02258
     Eigenvalues ---    0.02326   0.02492   0.02598   0.02605   0.02632
     Eigenvalues ---    0.02763   0.02896   0.03006   0.03046   0.03083
     Eigenvalues ---    0.03091   0.03110   0.03159   0.03192   0.03213
     Eigenvalues ---    0.03270   0.03272   0.03279   0.03325   0.03353
     Eigenvalues ---    0.03390   0.03501   0.03532   0.03547   0.03601
     Eigenvalues ---    0.03647   0.03679   0.03745   0.03788   0.03831
     Eigenvalues ---    0.03844   0.04039   0.04061   0.04079   0.04154
     Eigenvalues ---    0.04170   0.04242   0.04322   0.04351   0.04377
     Eigenvalues ---    0.04417   0.04490   0.04508   0.04672   0.04769
     Eigenvalues ---    0.04804   0.04897   0.04978   0.05004   0.05038
     Eigenvalues ---    0.05083   0.05086   0.05189   0.05201   0.05224
     Eigenvalues ---    0.05279   0.05298   0.05324   0.05412   0.05562
     Eigenvalues ---    0.05604   0.05642   0.05693   0.05774   0.05843
     Eigenvalues ---    0.05904   0.05987   0.06084   0.06134   0.06253
     Eigenvalues ---    0.06343   0.06409   0.06422   0.06668   0.06681
     Eigenvalues ---    0.06773   0.06795   0.06829   0.06857   0.06896
     Eigenvalues ---    0.06976   0.06977   0.07025   0.07055   0.07082
     Eigenvalues ---    0.07086   0.07123   0.07143   0.07172   0.07194
     Eigenvalues ---    0.07248   0.07286   0.07289   0.07358   0.07477
     Eigenvalues ---    0.07490   0.07555   0.07937   0.07994   0.08207
     Eigenvalues ---    0.08263   0.08450   0.08575   0.08697   0.09268
     Eigenvalues ---    0.09595   0.09686   0.09917   0.10493   0.10594
     Eigenvalues ---    0.10818   0.10935   0.16254   0.16450   0.26003
     Eigenvalues ---    0.29040   1.08231
 RFO step:  Lambda=-3.17595677D-02 EMin=-3.64284082D-03
 Quartic linear search produced a step of -0.28920.
 Iteration  1 RMS(Cart)=  0.37383966 RMS(Int)=  0.02181654
 Iteration  2 RMS(Cart)=  0.10568489 RMS(Int)=  0.00379667
 Iteration  3 RMS(Cart)=  0.00337248 RMS(Int)=  0.00354709
 Iteration  4 RMS(Cart)=  0.00002445 RMS(Int)=  0.00354709
 Iteration  5 RMS(Cart)=  0.00000056 RMS(Int)=  0.00354709
 Variable       Old X    -DE/DX   Delta X   Delta X   Delta X     New X
                                 (Linear)    (Quad)   (Total)
    R1        4.65047   0.00234  -0.01596  -0.02574  -0.04186   4.60861
    R2        4.59307  -0.00005   0.00065   0.01373   0.01369   4.60676
    R3        4.55603   0.00069   0.00077  -0.02183  -0.01882   4.53721
    R4        4.59043   0.00127  -0.00424   0.01137   0.00636   4.59679
    R5        4.64691  -0.00166  -0.00426   0.00203  -0.00310   4.64382
    R6        4.59345   0.00542   0.00172   0.03671   0.03861   4.63205
    R7        4.58969  -0.00018   0.00043  -0.00790  -0.00705   4.58264
    R8        4.40190   0.00650  -0.00505  -0.00637  -0.00908   4.39282
    R9        5.27117  -0.00020  -0.00035  -0.00223  -0.00259   5.26858
   R10        5.27990  -0.00029  -0.00120  -0.00294  -0.00414   5.27576
   R11        5.03103  -0.00061  -0.00173  -0.00628  -0.00702   5.02401
   R12        5.17196  -0.00032   0.00081   0.00258   0.00357   5.17553
   R13        4.61769   0.00124   0.00164   0.00193   0.00408   4.62177
   R14        5.23746  -0.00045  -0.00176  -0.00703  -0.00879   5.22867
   R15        4.53654   0.00090   0.00176   0.00537   0.00670   4.54325
   R16        5.02935  -0.00040  -0.00225  -0.00085  -0.00193   5.02741
   R17        4.61289   0.00096  -0.00403  -0.00619  -0.00898   4.60391
   R18        5.27144  -0.00015  -0.00048  -0.00010  -0.00058   5.27086
   R19        5.28152  -0.00028  -0.00153   0.00101  -0.00052   5.28101
   R20        5.29217  -0.00094  -0.00269  -0.00586  -0.00855   5.28362
   R21        5.26324  -0.00060  -0.00022  -0.00666  -0.00688   5.25636
   R22        5.17639  -0.00044   0.00015  -0.02774  -0.02732   5.14908
   R23        4.96324   0.00423   0.00575  -0.00587   0.00349   4.96674
   R24        4.57511  -0.00619  -0.00097  -0.00129  -0.00606   4.56905
   R25        4.57624   0.00132   0.00025  -0.01531  -0.01420   4.56204
   R26        4.58592   0.00162  -0.00357  -0.00350  -0.00942   4.57650
   R27        4.38431   0.01396   0.01216  -0.00877   0.00079   4.38509
   R28        4.54499  -0.01093   0.00142  -0.01990  -0.01919   4.52580
   R29        4.57997  -0.00254  -0.00027   0.00254   0.00171   4.58168
   R30        4.56914  -0.00095   0.00616  -0.00531   0.00146   4.57060
   R31        5.14203   0.00195  -0.00298   0.01767   0.01576   5.15779
   R32        4.59737   0.00032   0.00320   0.00460   0.00739   4.60477
   R33        5.06694   0.00303  -0.00190   0.03259   0.03245   5.09939
   R34        4.48963   0.00045   0.01395   0.04944   0.06230   4.55194
   R35        5.27833   0.00095   0.00163   0.01744   0.01908   5.29741
   R36        5.24864   0.00028  -0.00020   0.00119   0.00098   5.24962
   R37        4.50625  -0.00251   0.00670  -0.00016   0.00684   4.51309
   R38        4.55257   0.00482   0.00089   0.00611   0.00720   4.55976
   R39        4.67954  -0.00217  -0.00802  -0.00378  -0.01589   4.66365
   R40        4.61072  -0.00155  -0.00060  -0.00363  -0.00463   4.60610
   R41        5.05455   0.00173  -0.00172  -0.02218  -0.02275   5.03180
   R42        4.54909   0.00129  -0.00400  -0.01084  -0.01189   4.53720
   R43        4.58449  -0.00468   0.00444   0.00352   0.00667   4.59116
   R44        4.60545  -0.00133  -0.00059   0.01551   0.01628   4.62173
   R45        5.12673   0.00246  -0.00129  -0.01050  -0.00953   5.11720
   R46        5.26290  -0.00055   0.00002  -0.00150  -0.00147   5.26143
   R47        5.28824  -0.00108  -0.00161  -0.01399  -0.01560   5.27264
   R48        4.96905   0.00340  -0.00116   0.01498   0.01530   4.98435
   R49        5.17327   0.00116  -0.00149   0.00559   0.00576   5.17903
   R50        4.52792  -0.00603   0.01123  -0.04411  -0.03578   4.49214
   R51        4.58975  -0.00415  -0.00705   0.00143  -0.00744   4.58232
   R52        4.56606   0.00125   0.00485   0.00231   0.00656   4.57262
   R53        5.27840   0.00046  -0.00023  -0.00426  -0.00449   5.27391
   R54        5.24780   0.00027  -0.00027  -0.00082  -0.00109   5.24671
   R55        5.27949  -0.00030  -0.00099  -0.00861  -0.00959   5.26990
   R56        5.27235  -0.00019  -0.00090  -0.00203  -0.00293   5.26941
   R57        5.17549  -0.00014   0.00103  -0.00453  -0.00264   5.17285
   R58        5.03328   0.00007  -0.00130  -0.00675  -0.00458   5.02870
   R59        4.60639   0.00310  -0.00201   0.00343   0.00006   4.60645
   R60        4.59097   0.00049   0.00168   0.02401   0.02512   4.61609
   R61        4.53416   0.00085   0.00044   0.00691   0.00459   4.53874
   R62        5.02596   0.00017   0.00079  -0.00695  -0.00338   5.02258
   R63        4.60995   0.00269   0.00142   0.00903   0.01013   4.62008
   R64        4.58792  -0.00014  -0.00082  -0.00339  -0.00459   4.58333
   R65        5.23984  -0.00072   0.00053   0.00403   0.00629   5.24613
   R66        4.56959   0.00564   0.00347  -0.04274  -0.04441   4.52518
   R67        4.61502  -0.00142   0.00906  -0.00465   0.00344   4.61847
   R68        4.65457  -0.00294  -0.00891  -0.05391  -0.06609   4.58848
   R69        5.27139  -0.00016  -0.00020  -0.00297  -0.00317   5.26822
   R70        5.27910  -0.00022   0.00044  -0.00666  -0.00623   5.27287
    A1        1.87029  -0.00299  -0.00403  -0.00159  -0.00544   1.86485
    A2        1.54106   0.00518   0.00214   0.09542   0.09377   1.63483
    A3        1.67204  -0.00262  -0.01017  -0.06469  -0.07231   1.59973
    A4        1.82105   0.00188   0.00544   0.00671   0.00640   1.82745
    A5        1.92981  -0.00248   0.00111   0.03463   0.03448   1.96429
    A6        1.73515   0.00908   0.00848  -0.01248  -0.00851   1.72664
    A7        1.65908  -0.00735   0.01261  -0.00046   0.01613   1.67521
    A8        1.74222   0.00128   0.01244   0.03245   0.04195   1.78416
    A9        1.82017   0.00127   0.00029   0.01441   0.01707   1.83725
   A10        1.69276   0.00384  -0.01037  -0.00398  -0.01395   1.67881
   A11        1.92045   0.00026   0.00034   0.00108   0.00144   1.92189
   A12        1.99850  -0.00029   0.00097  -0.00640  -0.00516   1.99334
   A13        2.01809  -0.00078  -0.00148  -0.00085  -0.00240   2.01569
   A14        2.16747  -0.00010  -0.00072   0.00415   0.00309   2.17056
   A15        1.93625  -0.00013  -0.00060  -0.00273  -0.00337   1.93288
   A16        1.36005   0.00107   0.00120   0.00559   0.00696   1.36701
   A17        1.79982   0.00020   0.00788   0.01865   0.02635   1.82617
   A18        1.54275  -0.00048   0.00284  -0.01439  -0.01244   1.53032
   A19        1.39213   0.00062   0.00138   0.00411   0.00578   1.39791
   A20        1.47048  -0.00096  -0.00183  -0.00912  -0.01113   1.45935
   A21        2.62757  -0.00093  -0.00164  -0.00814  -0.00944   2.61813
   A22        1.44519   0.00069   0.00152   0.00251   0.00425   1.44944
   A23        1.67119   0.00042  -0.00921  -0.00377  -0.01377   1.65741
   A24        1.95369  -0.00033  -0.01071  -0.01352  -0.02361   1.93007
   A25        1.42975  -0.00098  -0.00129  -0.00854  -0.01014   1.41961
   A26        1.54415  -0.00059  -0.00262  -0.00819  -0.01078   1.53338
   A27        2.13151   0.00144   0.00112  -0.00146  -0.00034   2.13117
   A28        1.55443   0.00072   0.00180   0.00631   0.00836   1.56279
   A29        1.34220   0.00002  -0.00094  -0.00417  -0.00527   1.33693
   A30        1.93991  -0.00014   0.00089   0.01415   0.01494   1.95485
   A31        2.03643  -0.00003   0.00229  -0.01357  -0.01106   2.02536
   A32        2.16176  -0.00023   0.00012  -0.00554  -0.00554   2.15623
   A33        1.98259   0.00021  -0.00167   0.00070  -0.00081   1.98177
   A34        1.93420   0.00011  -0.00019   0.00465   0.00446   1.93866
   A35        1.92336   0.00168   0.00129   0.01791   0.01874   1.94210
   A36        1.92069  -0.00212  -0.00396  -0.05892  -0.06246   1.85823
   A37        2.15997  -0.00111  -0.00094  -0.04749  -0.04503   2.11494
   A38        2.06751  -0.00159  -0.00016   0.05484   0.05640   2.12391
   A39        2.01691  -0.00327  -0.00208  -0.01288  -0.02099   1.99592
   A40        1.30277   0.00763   0.00692   0.06389   0.06974   1.37252
   A41        1.50891  -0.00823  -0.00902  -0.02293  -0.03407   1.47484
   A42        1.69073   0.00152  -0.00734   0.04106   0.03326   1.72399
   A43        2.00111   0.00010  -0.00299   0.02065   0.01409   2.01520
   A44        1.55174  -0.01103  -0.01002  -0.02808  -0.04108   1.51067
   A45        2.22311   0.00373   0.00696  -0.05315  -0.04085   2.18226
   A46        2.12736   0.00728  -0.00632  -0.08050  -0.10473   2.02264
   A47        1.88469   0.00293  -0.00990  -0.02181  -0.03827   1.84642
   A48        1.47195   0.01061   0.01021   0.07062   0.08176   1.55371
   A49        2.03540  -0.00534   0.00426  -0.03251  -0.03156   2.00385
   A50        1.63120  -0.00903  -0.01330  -0.03334  -0.05049   1.58071
   A51        1.88453   0.00239   0.00456   0.01654   0.01820   1.90274
   A52        1.50057   0.00198   0.00441   0.00065   0.00510   1.50566
   A53        1.34599  -0.00051   0.00485   0.00526   0.00942   1.35541
   A54        1.84491  -0.00087  -0.00879  -0.01448  -0.02380   1.82111
   A55        2.03093   0.00537  -0.00816   0.01042   0.01015   2.04108
   A56        1.35519  -0.00090   0.00512   0.00114   0.00557   1.36076
   A57        1.58409  -0.00121   0.01100  -0.01661  -0.00757   1.57652
   A58        1.58206   0.00471  -0.00934  -0.02156  -0.02978   1.55228
   A59        1.70815  -0.00636  -0.00059  -0.08589  -0.09328   1.61487
   A60        1.61078   0.00065  -0.00227  -0.01049  -0.01228   1.59850
   A61        1.94659  -0.00411  -0.00039  -0.03438  -0.03857   1.90803
   A62        1.72880  -0.00096  -0.00108  -0.03882  -0.04286   1.68594
   A63        1.40846  -0.00042   0.00069  -0.01703  -0.01628   1.39218
   A64        1.94812  -0.00063  -0.00128  -0.00464  -0.00602   1.94210
   A65        2.05954   0.00047   0.00016  -0.00219  -0.00173   2.05780
   A66        2.06527  -0.00015   0.00177   0.01926   0.02206   2.08732
   A67        2.01260   0.00071  -0.00037   0.00664   0.00498   2.01758
   A68        1.92505  -0.00008  -0.00062  -0.00437  -0.00519   1.91986
   A69        1.68951   0.00482   0.01535   0.06755   0.08256   1.77207
   A70        1.59779  -0.00341  -0.00943   0.03569   0.02676   1.62455
   A71        1.58754   0.00082   0.00163   0.02857   0.02355   1.61109
   A72        1.36661  -0.00215   0.00138   0.01286   0.01354   1.38015
   A73        1.83594  -0.00118   0.00273  -0.04025  -0.03599   1.79995
   A74        2.02655   0.00562   0.00135   0.03208   0.03994   2.06649
   A75        1.89766   0.00199  -0.00172   0.02345   0.02248   1.92014
   A76        1.35762  -0.00180   0.00052   0.00959   0.00931   1.36693
   A77        1.52035   0.00469  -0.00118   0.07891   0.07845   1.59880
   A78        1.74128  -0.00024   0.00548   0.02871   0.03420   1.77549
   A79        1.94618  -0.00698  -0.00035  -0.03105  -0.03487   1.91130
   A80        1.60195   0.00285  -0.00663  -0.01022  -0.01552   1.58643
   A81        1.92230   0.00170   0.00056   0.00744   0.00790   1.93021
   A82        2.00536   0.00030  -0.00181  -0.01010  -0.01036   1.99500
   A83        2.04164   0.00239   0.00232   0.00801   0.01124   2.05288
   A84        2.17676  -0.00461  -0.00241  -0.01102  -0.01545   2.16131
   A85        1.94762  -0.00607  -0.00460  -0.01211  -0.01749   1.93012
   A86        1.29421   0.00768   0.00816   0.02304   0.03153   1.32574
   A87        1.89119  -0.00388  -0.00244  -0.06154  -0.06637   1.82483
   A88        2.21307   0.00464   0.01796   0.01498   0.03837   2.25144
   A89        2.13624  -0.00184   0.00508  -0.01864  -0.01440   2.12184
   A90        1.53308  -0.00755  -0.00288  -0.06833  -0.07419   1.45888
   A91        1.68610  -0.00172  -0.00123  -0.12094  -0.12284   1.56326
   A92        1.98913   0.00268  -0.00379  -0.01917  -0.03006   1.95907
   A93        1.49506  -0.00785  -0.00487  -0.06435  -0.07242   1.42265
   A94        1.62125  -0.00850  -0.00722  -0.02742  -0.03713   1.58412
   A95        2.01496  -0.00281   0.01762  -0.04024  -0.02658   1.98838
   A96        1.46322   0.01048   0.00966   0.03019   0.04152   1.50474
   A97        1.41115   0.00050  -0.00429  -0.00302  -0.00713   1.40402
   A98        2.07612  -0.00071  -0.00001  -0.01507  -0.01657   2.05955
   A99        2.00647   0.00032   0.00111   0.00750   0.00941   2.01587
   A100       1.95647  -0.00158  -0.00020  -0.03681  -0.03730   1.91918
   A101       2.05144   0.00117   0.00094   0.02309   0.02389   2.07533
   A102       1.91988   0.00030   0.00119   0.01725   0.01872   1.93860
   A103       1.91989   0.00038   0.00074   0.00313   0.00350   1.92339
   A104       1.94431  -0.00028  -0.00395   0.00739   0.00406   1.94837
   A105       2.16453  -0.00032   0.00000   0.01244   0.01313   2.17766
   A106       2.01099  -0.00104   0.00242  -0.02229  -0.01917   1.99181
   A107       2.00455  -0.00036  -0.00090  -0.00630  -0.00705   1.99750
   A108       1.35452   0.00171   0.00197   0.00052   0.00018   1.35470
   A109       1.42987  -0.00159  -0.00091  -0.00689  -0.00644   1.42343
   A110       1.64369   0.00105   0.01286  -0.01261  -0.00438   1.63930
   A111       1.93828  -0.00045   0.00748  -0.04195  -0.03560   1.90268
   A112       1.47017  -0.00131  -0.00090  -0.00734  -0.00710   1.46307
   A113       2.62472  -0.00112   0.00073   0.00921   0.01336   2.63807
   A114       1.44540   0.00098   0.00044   0.01465   0.01480   1.46020
   A115       1.81023   0.00003  -0.00284  -0.00578  -0.00815   1.80208
   A116       1.39206   0.00082   0.00032   0.01162   0.01142   1.40348
   A117       1.55947  -0.00122  -0.00550   0.01414   0.00703   1.56650
   A118       1.55073   0.00121   0.00270  -0.00373  -0.00215   1.54858
   A119       2.12632   0.00225   0.00036  -0.00382  -0.00775   2.11857
   A120       1.54464  -0.00071  -0.00083  -0.00343  -0.00344   1.54120
   A121       1.61333   0.00654  -0.01612   0.01235  -0.00088   1.61245
   A122       1.72175   0.01114   0.02525  -0.06458  -0.05998   1.66177
   A123       1.91083  -0.00353  -0.00086  -0.07601  -0.08354   1.82729
   A124       1.82196   0.00444  -0.00492  -0.01282  -0.02398   1.79798
   A125       1.67327  -0.00009  -0.00239   0.00306   0.00388   1.67715
   A126       1.53055   0.00340  -0.00035  -0.02891  -0.03414   1.49641
   A127       1.87332  -0.00425  -0.00964  -0.05834  -0.07018   1.80314
   A128       1.68764   0.00634  -0.00082   0.07988   0.07367   1.76131
   A129       1.79606   0.00542   0.01259  -0.07504  -0.06757   1.72849
   A130       1.77338  -0.00534  -0.00113   0.02046   0.02196   1.79535
   A131       1.34096   0.00013  -0.00056   0.00037  -0.00075   1.34021
   A132       2.16358  -0.00044  -0.00009   0.00636   0.00582   2.16940
   A133       1.98058   0.00052   0.00084  -0.00863  -0.00710   1.97348
   A134       1.93717  -0.00034   0.00123  -0.01265  -0.01149   1.92567
   A135       2.04435  -0.00008  -0.00201   0.01545   0.01391   2.05826
   A136       1.93224   0.00012   0.00008   0.00097   0.00097   1.93321
    D1       -0.35634  -0.00232   0.00194  -0.06124  -0.06093  -0.41727
    D2        1.38681   0.00238  -0.00536  -0.05290  -0.05893   1.32788
    D3        1.31125  -0.00347  -0.00803  -0.09962  -0.10800   1.20325
    D4        3.05440   0.00124  -0.01534  -0.09129  -0.10600   2.94841
    D5       -1.13322   0.00059   0.00992   0.00197   0.01337  -1.11985
    D6       -2.51378   0.00008   0.00832   0.00260   0.01278  -2.50100
    D7       -2.70411  -0.00374   0.01108  -0.07822  -0.06226  -2.76637
    D8        2.19851  -0.00425   0.00948  -0.07759  -0.06285   2.13566
    D9       -1.41449   0.00086   0.00423   0.06261   0.06828  -1.34622
   D10       -2.87641   0.00107   0.00417   0.06570   0.07107  -2.80534
   D11        0.45436  -0.00164   0.00038   0.07027   0.06696   0.52132
   D12       -1.00756  -0.00143   0.00032   0.07336   0.06975  -0.93780
   D13       -1.50782   0.00839   0.00931   0.08993   0.09929  -1.40852
   D14        2.92748   0.00602   0.00938   0.07021   0.07747   3.00495
   D15       -0.31684   0.00407  -0.00557   0.13518   0.13197  -0.18488
   D16        1.39148  -0.00223  -0.00646   0.04874   0.03841   1.42989
   D17       -1.12393  -0.00277  -0.01719   0.03452   0.01974  -1.10419
   D18        0.65697  -0.00010  -0.00710   0.06995   0.06271   0.71967
   D19       -2.85309   0.00212  -0.03488   0.03220  -0.00234  -2.85543
   D20       -1.07219   0.00479  -0.02480   0.06763   0.04063  -1.03156
   D21        2.18906  -0.00130   0.00975  -0.03527  -0.02668   2.16238
   D22        0.73025  -0.00039   0.01500  -0.02380  -0.00943   0.72082
   D23       -2.31313   0.00514   0.02444  -0.04304  -0.02277  -2.33590
   D24        2.51125   0.00606   0.02968  -0.03158  -0.00552   2.50573
   D25        3.08130  -0.00449   0.03828  -0.11376  -0.07692   3.00439
   D26        1.07825   0.00501   0.01670   0.00263   0.02016   1.09841
   D27        1.12911  -0.00184   0.03245  -0.14719  -0.11436   1.01474
   D28       -0.87395   0.00765   0.01087  -0.03080  -0.01729  -0.89124
   D29       -2.60007   0.00031   0.00170  -0.00379  -0.00216  -2.60223
   D30        2.56161  -0.00021   0.00038   0.00107   0.00146   2.56307
   D31        1.24164   0.00042   0.00057  -0.00196  -0.00140   1.24023
   D32        0.12013  -0.00010  -0.00074   0.00290   0.00221   0.12235
   D33       -0.63018  -0.00011   0.00052  -0.00220  -0.00181  -0.63198
   D34       -1.75168  -0.00063  -0.00079   0.00265   0.00181  -1.74987
   D35        0.62476   0.00074   0.01178   0.01322   0.02450   0.64927
   D36        2.56915   0.00031   0.00203  -0.00047   0.00184   2.57099
   D37        2.82709   0.00034   0.01051   0.01163   0.02159   2.84868
   D38       -1.51171  -0.00010   0.00077  -0.00206  -0.00107  -1.51279
   D39       -1.32270   0.00057   0.01014   0.01788   0.02713  -1.29557
   D40        0.62168   0.00013   0.00039   0.00419   0.00447   0.62615
   D41       -0.76039  -0.00021  -0.00188   0.02053   0.01937  -0.74101
   D42        0.77434   0.00020  -0.00147   0.02291   0.02249   0.79683
   D43        0.73900  -0.00060  -0.00008   0.00280   0.00262   0.74162
   D44        2.27372  -0.00019   0.00033   0.00518   0.00575   2.27946
   D45        1.13561   0.00057   0.00668   0.01734   0.02426   1.15987
   D46       -3.02599   0.00033   0.00649   0.00959   0.01609  -3.00990
   D47       -0.78528   0.00033   0.00913   0.01756   0.02672  -0.75857
   D48       -0.67328   0.00032  -0.00070  -0.00413  -0.00451  -0.67779
   D49        1.44830   0.00008  -0.00089  -0.01188  -0.01267   1.43562
   D50       -2.59418   0.00007   0.00175  -0.00391  -0.00205  -2.59623
   D51        2.83490   0.00152   0.00160   0.00361   0.00516   2.84006
   D52        0.70256   0.00009   0.00046   0.00504   0.00551   0.70807
   D53       -0.76944   0.00062  -0.00008  -0.00226  -0.00202  -0.77146
   D54       -2.90178  -0.00081  -0.00121  -0.00082  -0.00167  -2.90344
   D55        1.80849  -0.00011   0.00127  -0.00361  -0.00272   1.80577
   D56       -0.05650   0.00004   0.00080  -0.01825  -0.01761  -0.07411
   D57       -2.49084  -0.00015   0.00353  -0.02005  -0.01673  -2.50757
   D58        0.68099  -0.00025   0.00074   0.00392   0.00451   0.68550
   D59       -1.18400  -0.00010   0.00026  -0.01071  -0.01038  -1.19438
   D60        2.66485  -0.00029   0.00300  -0.01251  -0.00950   2.65534
   D61       -0.59000   0.00034  -0.00705  -0.00386  -0.01208  -0.60209
   D62        0.93904   0.00004  -0.00906  -0.00951  -0.01954   0.91950
   D63       -2.21276   0.00023   0.00197   0.00197   0.00362  -2.20915
   D64       -0.68372  -0.00007  -0.00003  -0.00367  -0.00384  -0.68756
   D65        1.48822   0.00055   0.00093   0.02856   0.03011   1.51834
   D66       -2.79786  -0.00023  -0.00256   0.04643   0.03963  -2.75823
   D67       -2.56063  -0.00050  -0.00118   0.04568   0.04450  -2.51613
   D68       -0.56353  -0.00128  -0.00467   0.06355   0.05402  -0.50951
   D69       -0.62148  -0.00047  -0.00022   0.05667   0.05553  -0.56595
   D70        1.37562  -0.00125  -0.00372   0.07454   0.06505   1.44067
   D71       -1.19876  -0.00327   0.00077  -0.03050  -0.02702  -1.22577
   D72        1.08005  -0.00159  -0.01380  -0.20495  -0.22065   0.85941
   D73        2.61889   0.00060   0.00313   0.03099   0.03545   2.65435
   D74       -1.38548   0.00228  -0.01144  -0.14345  -0.15818  -1.54366
   D75        0.61856  -0.00096   0.00039  -0.05661  -0.05541   0.56315
   D76        2.89737   0.00072  -0.01418  -0.23106  -0.24905   2.64833
   D77        0.65686   0.00170   0.00251  -0.05321  -0.04959   0.60727
   D78        2.24580  -0.00266  -0.00759  -0.05243  -0.06472   2.18108
   D79       -1.01758   0.00377   0.01450  -0.08766  -0.07022  -1.08780
   D80        0.57136  -0.00058   0.00439  -0.08687  -0.08535   0.48601
   D81       -2.16259   0.01055   0.02279   0.11816   0.14742  -2.01517
   D82        2.81051   0.01077   0.01672   0.11497   0.13840   2.94890
   D83       -0.60503   0.00215   0.00928   0.11394   0.12679  -0.47823
   D84       -1.91512   0.00237   0.00321   0.11075   0.11777  -1.79735
   D85       -0.68898  -0.00079  -0.00146   0.06101   0.05802  -0.63096
   D86       -2.72106   0.00365  -0.00670   0.08970   0.08635  -2.63471
   D87       -3.03967  -0.00055   0.00115   0.20241   0.18180  -2.85787
   D88        1.21144   0.00389  -0.00409   0.23110   0.21012   1.42156
   D89       -1.21145  -0.00346   0.01614  -0.17551  -0.16775  -1.37919
   D90       -3.13356  -0.00216   0.01828  -0.09391  -0.07817   3.07145
   D91        0.82278  -0.00923  -0.00033  -0.37305  -0.36952   0.45327
   D92       -1.09933  -0.00792   0.00182  -0.29146  -0.27994  -1.37928
   D93       -0.90377  -0.00889  -0.01505  -0.06696  -0.08158  -0.98535
   D94        0.58666  -0.00163  -0.01036  -0.00521  -0.01546   0.57120
   D95        2.80381   0.01628   0.00188   0.12275   0.12844   2.93225
   D96        1.21981   0.01178   0.00982   0.14811   0.15993   1.37974
   D97       -0.66610  -0.00025  -0.01128   0.01672   0.00548  -0.66062
   D98        1.09084  -0.00149  -0.01342  -0.03350  -0.04878   1.04206
   D99        0.75426   0.00105  -0.00592   0.01470   0.00951   0.76376
   D100       2.51119  -0.00020  -0.00806  -0.03552  -0.04475   2.46645
   D101       1.23041   0.00152   0.00717   0.00531   0.00918   1.23959
   D102      -3.01256   0.00120   0.00929   0.01980   0.02706  -2.98549
   D103      -0.75586   0.00090   0.00724   0.00658   0.01182  -0.74404
   D104      -0.68035  -0.00051   0.00430  -0.01086  -0.00690  -0.68725
   D105       1.35987  -0.00082   0.00642   0.00363   0.01099   1.37086
   D106      -2.66662  -0.00113   0.00436  -0.00960  -0.00425  -2.67087
   D107      -2.76024  -0.00646   0.01275  -0.02586  -0.02177  -2.78201
   D108       1.56417  -0.00229   0.01368   0.01534   0.02310   1.58728
   D109      -0.76629  -0.00094   0.00626  -0.01309  -0.00737  -0.77366
   D110      -2.72506   0.00324   0.00719   0.02811   0.03750  -2.68756
   D111       2.44665  -0.00171  -0.01026  -0.00725  -0.01894   2.42771
   D112       0.53335  -0.00078  -0.00920   0.00642  -0.00372   0.52963
   D113      -1.80028  -0.00133  -0.00980  -0.01693  -0.02790  -1.82818
   D114       0.67374   0.00034  -0.00374   0.00975   0.00650   0.68024
   D115      -1.23956   0.00127  -0.00268   0.02342   0.02171  -1.21784
   D116       2.71000   0.00072  -0.00328   0.00007  -0.00247   2.70753
   D117      -2.97869  -0.00016  -0.00859  -0.06230  -0.07035  -3.04904
   D118      -1.30131  -0.00068  -0.01160  -0.09681  -0.10677  -1.40809
   D119      -1.39292  -0.00081   0.00123  -0.08320  -0.08042  -1.47334
   D120       0.28446  -0.00133  -0.00178  -0.11771  -0.11684   0.16762
   D121      -0.29846  -0.00016   0.00335  -0.06591  -0.05976  -0.35822
   D122       1.37433   0.00138  -0.00174  -0.07186  -0.07114   1.30319
   D123       1.29243   0.00040   0.00382  -0.03086  -0.02768   1.26475
   D124       2.96522   0.00193  -0.00127  -0.03681  -0.03906   2.92616
   D125      -1.26555  -0.00592   0.02905  -0.06357  -0.03459  -1.30014
   D126      -2.86553  -0.00268   0.03802  -0.10432  -0.06855  -2.93408
   D127      -1.33720  -0.00459  -0.00718   0.08834   0.08026  -1.25694
   D128       0.35283   0.00019   0.00800   0.15748   0.16498   0.51781
   D129       2.71040  -0.00549   0.00369  -0.03790  -0.03734   2.67306
   D130       0.75243   0.00109   0.00488  -0.00717  -0.00174   0.75069
   D131      -1.58006   0.00005   0.00511   0.00237   0.01019  -1.56987
   D132       2.74516   0.00663   0.00631   0.03310   0.04579   2.79095
   D133      -0.66709   0.00040  -0.00579   0.00318  -0.00236  -0.66945
   D134       1.25741  -0.00117  -0.00828  -0.04099  -0.04868   1.20873
   D135      -2.69528  -0.00113  -0.00499  -0.02136  -0.02614  -2.72142
   D136      -2.43570   0.00333  -0.00933   0.04596   0.03613  -2.39956
   D137      -0.51119   0.00177  -0.01182   0.00179  -0.01019  -0.52139
   D138       1.81930   0.00181  -0.00853   0.02142   0.01235   1.83165
   D139      -0.44853   0.00476   0.00077   0.09769   0.09662  -0.35191
   D140       1.42235   0.00081  -0.00891   0.03625   0.02272   1.44507
   D141       1.02119   0.00302   0.00393   0.10073   0.10247   1.12366
   D142       2.89207  -0.00093  -0.00575   0.03930   0.02857   2.92064
   D143      -1.06527   0.00289  -0.00868   0.06844   0.05969  -1.00558
   D144       0.70151   0.00302  -0.00549   0.09187   0.08676   0.78827
   D145      -2.50785  -0.00103  -0.00803  -0.01482  -0.02363  -2.53148
   D146      -0.74107  -0.00089  -0.00484   0.00862   0.00344  -0.73763
   D147       2.14204  -0.00803   0.00062  -0.02146  -0.02485   2.11720
   D148       0.60312   0.00108   0.00685   0.10457   0.10658   0.70969
   D149      -2.81353  -0.00852   0.00098   0.01412   0.01151  -2.80202
   D150       1.93073   0.00059   0.00721   0.14014   0.14293   2.07366
   D151       0.67312   0.00010   0.00509  -0.00400   0.00101   0.67414
   D152      -1.37998   0.00073   0.00669   0.01454   0.02167  -1.35831
   D153       2.65338   0.00077   0.00425   0.00414   0.00937   2.66275
   D154      -1.24444  -0.00103   0.00664  -0.00732  -0.00325  -1.24769
   D155       2.98565  -0.00039   0.00824   0.01122   0.01741   3.00305
   D156       0.73582  -0.00036   0.00580   0.00082   0.00511   0.74093
   D157       1.39884   0.00358  -0.01604   0.01949   0.00569   1.40453
   D158      -2.61727  -0.00340  -0.00008  -0.06198  -0.06332  -2.68058
   D159      -1.07215   0.00711  -0.01034   0.03944   0.03120  -1.04095
   D160       1.19493   0.00014   0.00563  -0.04203  -0.03780   1.15712
   D161      -2.91494   0.00914  -0.01016   0.03835   0.03112  -2.88383
   D162      -0.64787   0.00217   0.00580  -0.04312  -0.03789  -0.68576
   D163       0.59441  -0.00146  -0.00197   0.06444   0.05838   0.65279
   D164       2.57818   0.00057  -0.00616   0.04301   0.03944   2.61762
   D165       2.83006  -0.00267  -0.00349   0.07078   0.06303   2.89309
   D166      -1.46935  -0.00065  -0.00767   0.04936   0.04409  -1.42526
   D167      -1.33032  -0.00488  -0.00337   0.06666   0.05689  -1.27343
   D168       0.65346  -0.00286  -0.00756   0.04523   0.03795   0.69140
   D169      -0.50218  -0.00877  -0.03714   0.13164   0.09170  -0.41048
   D170       0.97345  -0.00120  -0.03005   0.15189   0.12051   1.09396
   D171      -1.22118  -0.00486   0.03597  -0.03185   0.00879  -1.21239
   D172       3.04970  -0.00290   0.01771   0.00586   0.03266   3.08236
   D173       2.73523  -0.00360   0.01148   0.01595   0.02487   2.76010
   D174       0.72293  -0.00164  -0.00678   0.05366   0.04874   0.77167
   D175      -0.60251  -0.00035   0.00764  -0.20187  -0.19211  -0.79462
   D176       0.97308  -0.00452   0.00282  -0.21377  -0.21164   0.76143
   D177      -2.26598   0.00508   0.01091  -0.04184  -0.03011  -2.29608
   D178      -0.69039   0.00090   0.00608  -0.05374  -0.04964  -0.74003
   D179       1.50089   0.00033   0.00237   0.00194   0.00415   1.50504
   D180      -2.85021  -0.00030   0.00839  -0.03904  -0.03142  -2.88163
   D181      -2.57959  -0.00025   0.00195  -0.00580  -0.00332  -2.58291
   D182      -0.64751  -0.00088   0.00797  -0.04678  -0.03889  -0.68640
   D183      -0.62746   0.00012   0.00169  -0.01148  -0.00998  -0.63744
   D184       1.30462  -0.00051   0.00771  -0.05246  -0.04555   1.25907
   D185      -1.24260  -0.00059   0.00137   0.00187   0.00437  -1.23823
   D186      -0.11851   0.00003  -0.00016   0.01117   0.01058  -0.10793
   D187       2.59499  -0.00026   0.00138  -0.01315  -0.01141   2.58358
   D188      -2.56412   0.00036  -0.00015  -0.00385  -0.00520  -2.56932
   D189       0.63544   0.00017  -0.00213   0.01092   0.00926   0.64470
   D190       1.75952   0.00079  -0.00367   0.02023   0.01547   1.77499
   D191       0.69016   0.00001  -0.00190   0.01086   0.00983   0.69999
   D192       2.21770  -0.00017  -0.00121   0.00468   0.00483   2.22254
   D193      -0.90484  -0.00058  -0.01455   0.02154   0.01199  -0.89285
   D194       0.62270  -0.00076  -0.01386   0.01536   0.00700   0.62970
   D195       2.27707  -0.00820   0.00615  -0.05334  -0.02525   2.25182
   D196      -2.25971   0.00570   0.02709  -0.12571  -0.09574  -2.35545
   D197      -2.55843  -0.00952   0.01058  -0.06659  -0.03455  -2.59299
   D198      -0.81202   0.00438   0.03151  -0.13896  -0.10504  -0.91707
   D199      -0.70950   0.00011   0.00162  -0.01149  -0.01040  -0.71990
   D200      -2.83678  -0.00212   0.00134  -0.00796  -0.00288  -2.83966
   D201       2.89796   0.00118   0.00057  -0.01832  -0.02164   2.87632
   D202       0.77068  -0.00104   0.00029  -0.01480  -0.01412   0.75656
   D203      -1.81054   0.00024   0.00136   0.00756   0.00998  -1.80056
   D204       0.05029  -0.00007   0.00250  -0.00774  -0.00467   0.04562
   D205       2.48047   0.00031   0.00382  -0.00998  -0.00534   2.47513
   D206      -0.68055   0.00033  -0.00050   0.01152   0.01095  -0.66960
   D207       1.18028   0.00002   0.00063  -0.00378  -0.00370   1.17658
   D208      -2.67272   0.00040   0.00195  -0.00602  -0.00438  -2.67710
   D209      -0.75528  -0.00110  -0.00809   0.04131   0.03110  -0.72418
   D210       0.77564  -0.00023  -0.00545   0.03498   0.02686   0.80250
   D211      -2.27010  -0.00003  -0.00297   0.02242   0.01938  -2.25072
   D212      -0.73917   0.00085  -0.00033   0.01608   0.01514  -0.72403
   D213       2.66685   0.00175   0.00987  -0.02209  -0.02265   2.64420
   D214       1.10634  -0.00138   0.01186   0.01320   0.01863   1.12497
   D215      -2.23240   0.00229   0.00903  -0.00624  -0.00875  -2.24115
   D216       2.49027  -0.00084   0.01101   0.02905   0.03254   2.52281
   D217       0.67379  -0.00066   0.00032  -0.01191  -0.01191   0.66188
   D218      -1.44945  -0.00024   0.00064  -0.01932  -0.01839  -1.46784
   D219       2.59137  -0.00001   0.00115  -0.02243  -0.02116   2.57021
   D220      -1.14252  -0.00087   0.00218  -0.00268  -0.00177  -1.14428
   D221       3.01743  -0.00045   0.00250  -0.01010  -0.00824   3.00918
   D222       0.77506  -0.00022   0.00301  -0.01321  -0.01101   0.76405
   D223       1.05621   0.01479  -0.02763   0.16164   0.13351   1.18973
   D224       2.86395   0.01186  -0.02678   0.19082   0.15989   3.02384
   D225      -0.61418   0.00427  -0.01929   0.18659   0.16591  -0.44827
   D226       1.19356   0.00135  -0.01844   0.21577   0.19228   1.38584
   D227      -2.98038   0.00698   0.02752  -0.06539  -0.03656  -3.01694
   D228       1.47551   0.00075   0.01488  -0.01068   0.01031   1.48582
   D229      -3.06351  -0.00338  -0.00297  -0.14657  -0.14654   3.07313
   D230      -1.32274   0.00322  -0.00102  -0.07537  -0.08136  -1.40410
   D231      -1.39789  -0.00237  -0.00543  -0.15169  -0.14948  -1.54738
   D232       0.34288   0.00423  -0.00348  -0.08049  -0.08430   0.25858
         Item               Value     Threshold  Converged?
 Maximum Force            0.016277     0.000450     NO 
 RMS     Force            0.003540     0.000300     NO 
 Maximum Displacement     2.480775     0.001800     NO 
 RMS     Displacement     0.461520     0.001200     NO 
 Predicted change in Energy=-2.779672D-02
 GradGradGradGradGradGradGradGradGradGradGradGradGradGradGradGradGradGrad

 Stoichiometry    I16P32Sn8
 Framework group  C1[X(I16P32Sn8)]
 Deg. of freedom   162
 Full point group                 C1      NOp   1
 Largest Abelian subgroup         C1      NOp   1
 Largest concise Abelian subgroup C1      NOp   1
                         Standard orientation:                         
 ---------------------------------------------------------------------
 Center     Atomic      Atomic             Coordinates (Angstroms)
 Number     Number       Type             X           Y           Z
 ---------------------------------------------------------------------
      1         15           0        3.960546    1.524382    1.298039
      2         15           0        2.015433   -0.249173   -1.431090
      3         15           0        3.675267   -2.342469    1.033461
      4         15           0        2.351598   -0.280169    0.977887
      5         50           0        7.454402   -2.805294    0.847252
      6         53           0        7.027640   -4.379843    3.108155
      7         53           0        9.633477   -3.777191   -0.602325
      8         15           0        5.140545    1.802392   -0.816940
      9         15           0        6.915477   -0.225587    1.197671
     10         15           0        5.278690   -2.467352   -0.781533
     11         15           0        6.341760   -0.304043   -1.135735
     12         50           0        7.423487    2.328853    0.655041
     13         53           0        9.536644    3.170858   -0.959065
     14         53           0        7.101942    4.022751    2.854370
     15         50           0       -2.442197    6.108737   -1.355444
     16         53           0       -4.174304    7.517382    0.327699
     17         53           0       -2.446089    7.171941   -3.925770
     18         15           0       -0.130483    5.749091    0.041349
     19         15           0       -2.293161    3.486158   -1.267409
     20         15           0        0.000270    1.730967    0.569766
     21         15           0       -1.223308    3.765133    0.887260
     22         15           0        1.370777    5.395159   -1.815788
     23         15           0        2.382855    3.240627    0.723473
     24         15           0        0.414192    1.575155   -1.814072
     25         15           0        2.241287    3.141204   -1.707116
     26         50           0        3.391713    5.637375    0.002642
     27         53           0        5.889530    5.763885   -1.263543
     28         53           0        3.190451    7.647083    1.909930
     29         15           0       -0.217893   -1.788785    0.824333
     30         15           0       -2.869498   -3.242561   -1.381732
     31         15           0       -1.009830   -5.612088    0.337546
     32         15           0       -1.948129   -3.434416    0.866688
     33         50           0        2.441011   -6.299807   -0.667574
     34         53           0        2.307653   -8.147394    1.411025
     35         53           0        4.284314   -7.121537   -2.594228
     36         15           0        0.146737   -1.533125   -1.547140
     37         15           0        2.124314   -3.792292    0.086766
     38         15           0        0.086195   -5.542785   -1.847733
     39         15           0        1.329257   -3.494273   -2.184578
     40         50           0       -3.457002   -5.775977   -0.810168
     41         53           0       -5.393017   -6.264341    1.139726
     42         53           0       -3.802874   -7.446332   -3.000805
     43         50           0       -7.242528    2.989995    0.603051
     44         53           0       -8.421104    4.198065    2.823057
     45         53           0       -7.710559    4.514281   -1.684518
     46         15           0       -4.602143    2.420478    1.047027
     47         15           0       -7.145449    0.365104    0.176625
     48         15           0       -4.822917   -1.825215    1.275117
     49         15           0       -5.569367    0.390802    1.988791
     50         15           0       -4.112102    2.046119   -1.316582
     51         15           0       -1.818913    0.088434    0.881702
     52         15           0       -4.588805   -1.586102   -1.127080
     53         15           0       -2.801978    0.042054   -1.355372
     54         50           0       -7.563808   -2.138467    0.964782
     55         53           0       -8.738943   -2.845706    3.391883
     56         53           0       -8.465369   -3.795848   -1.090932
 ---------------------------------------------------------------------
 Rotational constants (GHZ):      0.0046715      0.0035214      0.0022313
 Standard basis: SDD (6D, 10F)
 There are   816 symmetry adapted cartesian basis functions of A   symmetry.
 There are   816 symmetry adapted basis functions of A   symmetry.
   816 basis functions,  1584 primitive gaussians,   816 cartesian basis functions
   312 alpha electrons      312 beta electrons
       nuclear repulsion energy     16402.4214568695 Hartrees.
 NAtoms=   56 NActive=   56 NUniq=   56 SFac= 1.00D+00 NAtFMM=   60 NAOKFM=F Big=F
 Integral buffers will be    131072 words long.
 Raffenetti 2 integral format.
 Two-electron integral symmetry is turned on.
 One-electron integrals computed using PRISM.
 PrsmSu:  requested number of processors reduced to:   6 ShMem   1 Linda.
   1 Symmetry operations used in ECPInt.
 ECPInt:  NShTT=   93528 NPrTT=  360760 LenC2=   61492 LenP2D=  135691.
 LDataN:  DoStor=T MaxTD1= 5 Len=  102
 Number of processors reduced to   4 by ecpmxn.
 NBasis=   816 RedAO= T EigKep=  5.72D-03  NBF=   816
 NBsUse=   816 1.00D-06 EigRej= -1.00D+00 NBFU=   816
 Defaulting to unpruned grid for atomic number  53.
 Defaulting to unpruned grid for atomic number  53.
 Defaulting to unpruned grid for atomic number  53.
 Defaulting to unpruned grid for atomic number  53.
 Defaulting to unpruned grid for atomic number  50.
 Defaulting to unpruned grid for atomic number  50.
 Defaulting to unpruned grid for atomic number  50.
 Defaulting to unpruned grid for atomic number  50.
 Defaulting to unpruned grid for atomic number  50.
 Defaulting to unpruned grid for atomic number  50.
 Initial guess from the checkpoint file:  "\\nas.ads.mwn.de\tuch\ac5\AK_Nilges\Markus\Gaussian\SnIP\SnI2_P4\SNI2_P4DIMEROPEN3SATURATED2_DIMER_DIMER2.chk"
 B after Tr=     0.000000    0.000000    0.000000
         Rot=    0.999929    0.000977   -0.000891    0.011836 Ang=   1.36 deg.
 ExpMin= 3.26D-02 ExpMax= 3.06D+04 ExpMxC= 4.68D+03 IAcc=3 IRadAn=         5 AccDes= 0.00D+00
 Harris functional with IExCor= 1009 and IRadAn=       5 diagonalized for initial guess.
 HarFok:  IExCor= 1009 AccDes= 0.00D+00 IRadAn=         5 IDoV= 1 UseB2=F ITyADJ=14
 ICtDFT=  3500011 ScaDFX=  1.000000  1.000000  1.000000  1.000000
 Defaulting to unpruned grid for atomic number  50.
 Defaulting to unpruned grid for atomic number  50.
 Defaulting to unpruned grid for atomic number  50.
 Defaulting to unpruned grid for atomic number  50.
 Defaulting to unpruned grid for atomic number  50.
 Defaulting to unpruned grid for atomic number  50.
 Defaulting to unpruned grid for atomic number  50.
 Defaulting to unpruned grid for atomic number  50.
 Defaulting to unpruned grid for atomic number  50.
 Defaulting to unpruned grid for atomic number  50.
 Defaulting to unpruned grid for atomic number  50.
 Defaulting to unpruned grid for atomic number  50.
 FoFCou: FMM=F IPFlag=           0 FMFlag=      100000 FMFlg1=           0
         NFxFlg=           0 DoJE=T BraDBF=F KetDBF=T FulRan=T
         wScrn=  0.000000 ICntrl=     500 IOpCl=  0 I1Cent=   200000004 NGrid=           0
         NMat0=    1 NMatS0=      1 NMatT0=    0 NMatD0=    1 NMtDS0=    0 NMtDT0=    0
 Petite list used in FoFCou.
 Requested convergence on RMS density matrix=1.00D-08 within 128 cycles.
 Requested convergence on MAX density matrix=1.00D-06.
 Requested convergence on             energy=1.00D-06.
 No special actions if energy rises.
 Defaulting to unpruned grid for atomic number  50.
 Defaulting to unpruned grid for atomic number  50.
 Defaulting to unpruned grid for atomic number  50.
 Defaulting to unpruned grid for atomic number  50.
 Defaulting to unpruned grid for atomic number  50.
 Defaulting to unpruned grid for atomic number  50.
 Defaulting to unpruned grid for atomic number  50.
 Defaulting to unpruned grid for atomic number  50.
 Defaulting to unpruned grid for atomic number  50.
 Defaulting to unpruned grid for atomic number  50.
 Defaulting to unpruned grid for atomic number  50.
 Defaulting to unpruned grid for atomic number  50.
 SCF Done:  E(RPBE-PBE) =  -11128.2992637     A.U. after   17 cycles
            NFock= 17  Conv=0.80D-08     -V/T= 2.0164
 PrsmSu:  requested number of processors reduced to:   6 ShMem   1 Linda.
   1 Symmetry operations used in ECPInt.
 ECPInt:  NShTT=   93528 NPrTT=  360760 LenC2=   61492 LenP2D=  135691.
 LDataN:  DoStor=T MaxTD1= 6 Len=  172
 Number of processors reduced to   5 by ecpmxn.
 Calling FoFJK, ICntrl=      2527 FMM=F ISym2X=0 I1Cent= 0 IOpClX= 0 NMat=1 NMatS=1 NMatT=0.
 Defaulting to unpruned grid for atomic number  50.
 Defaulting to unpruned grid for atomic number  50.
 Defaulting to unpruned grid for atomic number  50.
 Defaulting to unpruned grid for atomic number  50.
 Defaulting to unpruned grid for atomic number  50.
 Defaulting to unpruned grid for atomic number  50.
 Defaulting to unpruned grid for atomic number  50.
 Defaulting to unpruned grid for atomic number  50.
 Defaulting to unpruned grid for atomic number  50.
 Defaulting to unpruned grid for atomic number  50.
 Defaulting to unpruned grid for atomic number  50.
 Defaulting to unpruned grid for atomic number  50.
 ***** Axes restored to original set *****
 -------------------------------------------------------------------
 Center     Atomic                   Forces (Hartrees/Bohr)
 Number     Number              X              Y              Z
 -------------------------------------------------------------------
      1       15          -0.000018654   -0.000654753    0.000588189
      2       15          -0.006788460   -0.024583735   -0.000752008
      3       15          -0.005673729   -0.005879539    0.001973309
      4       15          -0.002673329   -0.002155498   -0.002619632
      5       50          -0.000532948   -0.000100624    0.000237936
      6       53          -0.000086595    0.000253597   -0.000094698
      7       53           0.000108929   -0.000144345   -0.000038419
      8       15          -0.000280615    0.000444277    0.000073090
      9       15           0.000027757    0.000354258    0.000049671
     10       15           0.003088981    0.002020636   -0.002789905
     11       15          -0.000665345   -0.000636193    0.000931138
     12       50           0.000296530   -0.000772111   -0.000571810
     13       53          -0.000556013    0.000018192    0.000146521
     14       53           0.000207876    0.000153406   -0.000142949
     15       50           0.000167725   -0.000490148    0.002729581
     16       53           0.000395840    0.000541071   -0.000385717
     17       53          -0.000295245   -0.000224974   -0.000104734
     18       15           0.001864851   -0.000879258    0.000255738
     19       15          -0.006711147   -0.004249348   -0.007813280
     20       15          -0.003001941    0.004198951   -0.001335256
     21       15           0.006014697    0.007443909    0.001878649
     22       15          -0.000506931   -0.001050721    0.000819856
     23       15          -0.002955318   -0.004027499    0.001304583
     24       15           0.002804166   -0.001982914    0.000616221
     25       15          -0.001610244   -0.001155625   -0.000565120
     26       50          -0.000875933   -0.000843848   -0.000211737
     27       53          -0.000303970   -0.001016675   -0.000595404
     28       53           0.000539366   -0.000302894    0.000179822
     29       15           0.002263387    0.002638943   -0.000461518
     30       15          -0.000331621    0.000274821    0.000273667
     31       15          -0.000137393   -0.001191390    0.001149050
     32       15           0.001969928    0.001105896    0.000017076
     33       50           0.000334788    0.001967305   -0.000898546
     34       53          -0.000047275   -0.000016245   -0.000088764
     35       53          -0.000461418   -0.000663109    0.000205638
     36       15           0.013624654    0.030288144   -0.003222530
     37       15           0.006095026    0.003160122    0.005226070
     38       15          -0.000570292    0.001146979   -0.001344872
     39       15          -0.007320855   -0.001618360    0.001356960
     40       50          -0.000279463   -0.000001672   -0.000692515
     41       53           0.000007999    0.000115573    0.000396188
     42       53          -0.000182133    0.000433071   -0.000428430
     43       50           0.000682845   -0.000217868    0.000113306
     44       53           0.000004032    0.000083342    0.000180190
     45       53           0.000017419   -0.000108694   -0.000057850
     46       15          -0.001717805   -0.001323450    0.000397589
     47       15           0.000219583    0.000087398   -0.000309742
     48       15           0.000112574    0.000709212    0.000557150
     49       15           0.000463004   -0.000363530   -0.000938601
     50       15           0.007178637    0.004517890    0.005991865
     51       15           0.000481860   -0.002325527    0.001393448
     52       15          -0.001605419   -0.000644345   -0.001397273
     53       15          -0.002303404   -0.002332343   -0.001295185
     54       50          -0.000576310    0.000059821    0.000000118
     55       53           0.000062408    0.000105491    0.000070046
     56       53           0.000034942   -0.000165070    0.000043831
 -------------------------------------------------------------------
 Cartesian Forces:  Max     0.030288144 RMS     0.003851980

 GradGradGradGradGradGradGradGradGradGradGradGradGradGradGradGradGradGrad
 Berny optimization.
 Using GEDIIS/GDIIS optimizer.
 FormGI is forming the generalized inverse of G from B-inverse, IUseBI=4.
 Internal  Forces:  Max     0.030137036 RMS     0.005712706
 Search for a local minimum.
 Step number   5 out of a maximum of  336
 All quantities printed in internal units (Hartrees-Bohrs-Radians)
 Mixed Optimization -- RFO/linear search
 Update second derivatives using D2CorX and points    4    5
 DE= -9.19D-03 DEPred=-2.78D-02 R= 3.31D-01
 Trust test= 3.31D-01 RLast= 1.21D+00 DXMaxT set to 8.49D-01
 ITU=  0  0  1  1  0
 Use linear search instead of GDIIS.
     Eigenvalues ---   -0.03190  -0.00208  -0.00128  -0.00093   0.00246
     Eigenvalues ---    0.00266   0.00311   0.00317   0.00371   0.00375
     Eigenvalues ---    0.00397   0.00454   0.00492   0.00511   0.00545
     Eigenvalues ---    0.00610   0.00747   0.00776   0.00929   0.01034
     Eigenvalues ---    0.01089   0.01119   0.01136   0.01160   0.01216
     Eigenvalues ---    0.01256   0.01291   0.01314   0.01387   0.01448
     Eigenvalues ---    0.01487   0.01550   0.01621   0.01648   0.01711
     Eigenvalues ---    0.01754   0.01828   0.01832   0.01882   0.01895
     Eigenvalues ---    0.01952   0.02018   0.02039   0.02104   0.02239
     Eigenvalues ---    0.02321   0.02463   0.02579   0.02596   0.02607
     Eigenvalues ---    0.02735   0.02892   0.02970   0.03016   0.03076
     Eigenvalues ---    0.03088   0.03102   0.03152   0.03174   0.03204
     Eigenvalues ---    0.03234   0.03268   0.03276   0.03320   0.03332
     Eigenvalues ---    0.03363   0.03420   0.03504   0.03542   0.03544
     Eigenvalues ---    0.03602   0.03653   0.03682   0.03767   0.03819
     Eigenvalues ---    0.03827   0.03856   0.04058   0.04063   0.04138
     Eigenvalues ---    0.04158   0.04208   0.04268   0.04337   0.04351
     Eigenvalues ---    0.04379   0.04482   0.04505   0.04568   0.04675
     Eigenvalues ---    0.04775   0.04799   0.04909   0.04989   0.05004
     Eigenvalues ---    0.05028   0.05081   0.05120   0.05194   0.05213
     Eigenvalues ---    0.05241   0.05290   0.05298   0.05403   0.05441
     Eigenvalues ---    0.05568   0.05602   0.05669   0.05770   0.05781
     Eigenvalues ---    0.05883   0.05983   0.06048   0.06123   0.06221
     Eigenvalues ---    0.06326   0.06336   0.06408   0.06565   0.06673
     Eigenvalues ---    0.06748   0.06780   0.06793   0.06848   0.06874
     Eigenvalues ---    0.06898   0.06975   0.06979   0.07047   0.07054
     Eigenvalues ---    0.07085   0.07090   0.07126   0.07142   0.07170
     Eigenvalues ---    0.07242   0.07283   0.07286   0.07356   0.07471
     Eigenvalues ---    0.07487   0.07524   0.07733   0.07971   0.08197
     Eigenvalues ---    0.08261   0.08373   0.08576   0.08697   0.09196
     Eigenvalues ---    0.09282   0.09677   0.09900   0.10049   0.10545
     Eigenvalues ---    0.10603   0.10897   0.13087   0.16348   0.19286
     Eigenvalues ---    0.46470   1.01449
 RFO step:  Lambda=-5.19406901D-02 EMin=-3.18978355D-02
 Quartic linear search produced a step of -0.31138.
 Iteration  1 RMS(Cart)=  0.40824721 RMS(Int)=  0.02634237
 Iteration  2 RMS(Cart)=  0.17028951 RMS(Int)=  0.00587595
 Iteration  3 RMS(Cart)=  0.00867380 RMS(Int)=  0.00463854
 Iteration  4 RMS(Cart)=  0.00010203 RMS(Int)=  0.00463852
 Iteration  5 RMS(Cart)=  0.00000169 RMS(Int)=  0.00463852
 Iteration  6 RMS(Cart)=  0.00000003 RMS(Int)=  0.00463852
 Variable       Old X    -DE/DX   Delta X   Delta X   Delta X     New X
                                 (Linear)    (Quad)   (Total)
    R1        4.60861  -0.00182   0.01303  -0.00595   0.00475   4.61336
    R2        4.60676  -0.00073  -0.00426   0.00135  -0.00147   4.60529
    R3        4.53721   0.00303   0.00586  -0.05100  -0.04226   4.49495
    R4        4.59679   0.00050  -0.00198   0.05217   0.04807   4.64486
    R5        4.64382  -0.00236   0.00096  -0.02459  -0.02762   4.61620
    R6        4.63205  -0.00035  -0.01202   0.00428  -0.01461   4.61744
    R7        4.58264   0.00058   0.00220  -0.00809  -0.00876   4.57389
    R8        4.39282   0.02264   0.00283   0.08505   0.08470   4.47752
    R9        5.26858   0.00007   0.00081  -0.00425  -0.00345   5.26513
   R10        5.27576  -0.00006   0.00129  -0.00980  -0.00851   5.26725
   R11        5.02401   0.00083   0.00218  -0.01664  -0.01110   5.01291
   R12        5.17553   0.00055  -0.00111  -0.00573  -0.00614   5.16939
   R13        4.62177   0.00206  -0.00127   0.02363   0.02486   4.64663
   R14        5.22867  -0.00113   0.00274  -0.01064  -0.00649   5.22219
   R15        4.54325   0.00018  -0.00209   0.01474   0.01021   4.55346
   R16        5.02741   0.00219   0.00060  -0.00777  -0.00515   5.02226
   R17        4.60391   0.00533   0.00279   0.01877   0.02056   4.62447
   R18        5.27086   0.00018   0.00018  -0.00476  -0.00458   5.26628
   R19        5.28101  -0.00009   0.00016  -0.00912  -0.00896   5.27205
   R20        5.28362   0.00005   0.00266  -0.02313  -0.02046   5.26315
   R21        5.25636   0.00011   0.00214  -0.00679  -0.00465   5.25171
   R22        5.14908   0.00430   0.00851  -0.02178  -0.01057   5.13850
   R23        4.96674   0.00098  -0.00109   0.02234   0.02364   4.99038
   R24        4.56905   0.00840   0.00189   0.00010   0.00092   4.56997
   R25        4.56204   0.00450   0.00442   0.04533   0.05262   4.61466
   R26        4.57650  -0.00053   0.00293   0.02874   0.02536   4.60186
   R27        4.38509   0.01371  -0.00024   0.18132   0.18412   4.56921
   R28        4.52580   0.00279   0.00598  -0.08147  -0.07745   4.44834
   R29        4.58168   0.00131  -0.00053  -0.06159  -0.05790   4.52378
   R30        4.57060  -0.00316  -0.00046   0.02306   0.02078   4.59138
   R31        5.15779   0.00297  -0.00491   0.01467   0.01304   5.17083
   R32        4.60477  -0.00142  -0.00230   0.00473  -0.00216   4.60261
   R33        5.09939  -0.00021  -0.01010  -0.00014  -0.00925   5.09013
   R34        4.55194  -0.00426  -0.01940   0.07551   0.05544   4.60737
   R35        5.29741   0.00101  -0.00594   0.01522   0.00928   5.30669
   R36        5.24962   0.00055  -0.00031   0.00709   0.00679   5.25641
   R37        4.51309  -0.00664  -0.00213   0.02531   0.02194   4.53503
   R38        4.55976   0.00047  -0.00224   0.07763   0.06783   4.62759
   R39        4.66365  -0.00471   0.00495  -0.06209  -0.05822   4.60543
   R40        4.60610  -0.00032   0.00144  -0.01644  -0.01347   4.59263
   R41        5.03180   0.00490   0.00708   0.05215   0.06007   5.09187
   R42        4.53720   0.00289   0.00370  -0.03305  -0.02717   4.51003
   R43        4.59116  -0.00167  -0.00208  -0.04846  -0.04673   4.54443
   R44        4.62173  -0.00065  -0.00507  -0.05291  -0.05548   4.56626
   R45        5.11720   0.00215   0.00297   0.05043   0.05303   5.17024
   R46        5.26143  -0.00006   0.00046  -0.00808  -0.00762   5.25381
   R47        5.27264   0.00027   0.00486  -0.01680  -0.01194   5.26070
   R48        4.98435   0.00541  -0.00477   0.04273   0.03771   5.02206
   R49        5.17903   0.00324  -0.00179  -0.01167  -0.01377   5.16526
   R50        4.49214  -0.00174   0.01114   0.00344   0.01064   4.50278
   R51        4.58232   0.00527   0.00232  -0.05158  -0.04567   4.53665
   R52        4.57262  -0.00764  -0.00204   0.03493   0.03191   4.60452
   R53        5.27391   0.00034   0.00140   0.01856   0.01996   5.29387
   R54        5.24671   0.00063   0.00034   0.01051   0.01085   5.25755
   R55        5.26990   0.00013   0.00299  -0.00644  -0.00345   5.26645
   R56        5.26941   0.00009   0.00091  -0.00267  -0.00175   5.26766
   R57        5.17285   0.00071   0.00082   0.00887   0.01002   5.18286
   R58        5.02870   0.00067   0.00143   0.00033   0.00218   5.03088
   R59        4.60645   0.00049  -0.00002   0.01422   0.01620   4.62265
   R60        4.61609  -0.00005  -0.00782  -0.01120  -0.01732   4.59877
   R61        4.53874  -0.00001  -0.00143   0.00918   0.00770   4.54644
   R62        5.02258   0.00109   0.00105  -0.00153   0.00090   5.02348
   R63        4.62008  -0.00031  -0.00316   0.02184   0.01780   4.63788
   R64        4.58333  -0.00007   0.00143   0.01371   0.01340   4.59673
   R65        5.24613  -0.00050  -0.00196  -0.01114  -0.01347   5.23266
   R66        4.52518   0.00211   0.01383   0.08090   0.09604   4.62122
   R67        4.61847  -0.00525  -0.00107  -0.02323  -0.02080   4.59766
   R68        4.58848   0.00464   0.02058  -0.04794  -0.02812   4.56036
   R69        5.26822   0.00012   0.00099  -0.00168  -0.00069   5.26753
   R70        5.27287  -0.00015   0.00194  -0.00463  -0.00270   5.27018
    A1        1.86485  -0.00738   0.00169  -0.08197  -0.08392   1.78093
    A2        1.63483  -0.00158  -0.02920   0.03389  -0.00056   1.63427
    A3        1.59973   0.00806   0.02252   0.00688   0.04064   1.64037
    A4        1.82745   0.00132  -0.00199   0.02696   0.01237   1.83982
    A5        1.96429  -0.00956  -0.01074  -0.05380  -0.06216   1.90213
    A6        1.72664   0.01474   0.00265   0.14060   0.12148   1.84812
    A7        1.67521   0.01449  -0.00502  -0.08837  -0.08354   1.59167
    A8        1.78416  -0.01182  -0.01306   0.04823   0.04053   1.82469
    A9        1.83725   0.01406  -0.00532  -0.01686  -0.02843   1.80881
   A10        1.67881   0.00275   0.00434   0.09521   0.09838   1.77719
   A11        1.92189   0.00037  -0.00045   0.00528   0.00458   1.92648
   A12        1.99334   0.00077   0.00161  -0.00986  -0.00876   1.98459
   A13        2.01569  -0.00098   0.00075  -0.02322  -0.02147   1.99422
   A14        2.17056  -0.00163  -0.00096   0.00429   0.00456   2.17512
   A15        1.93288  -0.00065   0.00105   0.00422   0.00527   1.93815
   A16        1.36701   0.00228  -0.00217   0.01812   0.01421   1.38122
   A17        1.82617   0.00007  -0.00820  -0.00776  -0.01475   1.81141
   A18        1.53032  -0.00139   0.00387  -0.00228  -0.00081   1.52951
   A19        1.39791   0.00117  -0.00180   0.01155   0.00874   1.40665
   A20        1.45935  -0.00143   0.00347  -0.01714  -0.01226   1.44708
   A21        2.61813  -0.00170   0.00294  -0.01913  -0.01302   2.60511
   A22        1.44944   0.00088  -0.00132   0.01291   0.01127   1.46071
   A23        1.65741   0.00014   0.00429  -0.00020   0.00141   1.65883
   A24        1.93007   0.00174   0.00735  -0.04116  -0.03854   1.89153
   A25        1.41961  -0.00215   0.00316  -0.01916  -0.01435   1.40526
   A26        1.53338  -0.00079   0.00336  -0.01041  -0.00665   1.52673
   A27        2.13117   0.00308   0.00011   0.02651   0.02341   2.15458
   A28        1.56279   0.00184  -0.00260   0.01048   0.00718   1.56998
   A29        1.33693  -0.00041   0.00164   0.00094   0.00240   1.33933
   A30        1.95485   0.00062  -0.00465  -0.00080  -0.00524   1.94960
   A31        2.02536  -0.00025   0.00345  -0.00076   0.00254   2.02791
   A32        2.15623  -0.00095   0.00172  -0.00890  -0.00775   2.14848
   A33        1.98177   0.00059   0.00025   0.00574   0.00663   1.98840
   A34        1.93866   0.00022  -0.00139   0.00268   0.00126   1.93992
   A35        1.94210   0.00088  -0.00584   0.01698   0.01135   1.95345
   A36        1.85823  -0.00357   0.01945  -0.01010   0.00841   1.86664
   A37        2.11494  -0.00466   0.01402   0.01946   0.02853   2.14346
   A38        2.12391   0.00091  -0.01756  -0.02063  -0.03844   2.08547
   A39        1.99592   0.00156   0.00654  -0.06629  -0.05416   1.94176
   A40        1.37252   0.00541  -0.02172   0.07548   0.05290   1.42541
   A41        1.47484  -0.00523   0.01061  -0.10239  -0.09619   1.37865
   A42        1.72399   0.00353  -0.01036  -0.07078  -0.08487   1.63912
   A43        2.01520   0.00600  -0.00439  -0.02558  -0.03096   1.98423
   A44        1.51067  -0.00310   0.01279  -0.12022  -0.10966   1.40100
   A45        2.18226  -0.00611   0.01272   0.04296   0.06246   2.24473
   A46        2.02264  -0.00050   0.03261   0.03502   0.07459   2.09723
   A47        1.84642  -0.00520   0.01192  -0.04780  -0.03562   1.81080
   A48        1.55371   0.00584  -0.02546   0.08419   0.06029   1.61400
   A49        2.00385  -0.00534   0.00983  -0.02834  -0.02228   1.98157
   A50        1.58071   0.00074   0.01572  -0.10140  -0.09372   1.48699
   A51        1.90274   0.00144  -0.00567   0.05826   0.05553   1.95826
   A52        1.50566   0.01314  -0.00159   0.14902   0.14726   1.65292
   A53        1.35541  -0.00314  -0.00293   0.02091   0.01534   1.37075
   A54        1.82111   0.00054   0.00741  -0.05195  -0.04269   1.77842
   A55        2.04108   0.01275  -0.00316   0.06918   0.07109   2.11217
   A56        1.36076  -0.00283  -0.00173   0.02642   0.02304   1.38380
   A57        1.57652  -0.00300   0.00236   0.02934   0.02458   1.60110
   A58        1.55228  -0.00532   0.00927   0.04717   0.05528   1.60756
   A59        1.61487   0.01226   0.02905   0.04202   0.07408   1.68895
   A60        1.59850   0.00310   0.00382  -0.02684  -0.01978   1.57872
   A61        1.90803  -0.00971   0.01201  -0.06427  -0.05427   1.85376
   A62        1.68594   0.00508   0.01335   0.06796   0.07983   1.76576
   A63        1.39218   0.00124   0.00507  -0.01915  -0.01342   1.37875
   A64        1.94210  -0.00119   0.00187  -0.01604  -0.01418   1.92792
   A65        2.05780  -0.00026   0.00054   0.00919   0.00916   2.06696
   A66        2.08732   0.00167  -0.00687   0.00226  -0.00835   2.07897
   A67        2.01758  -0.00114  -0.00155   0.01370   0.01535   2.03292
   A68        1.91986  -0.00008   0.00162   0.00365   0.00542   1.92528
   A69        1.77207  -0.01400  -0.02571  -0.00674  -0.03760   1.73447
   A70        1.62455   0.01085  -0.00833  -0.02309  -0.02940   1.59515
   A71        1.61109  -0.00229  -0.00733   0.02521   0.01058   1.62167
   A72        1.38015  -0.00329  -0.00422  -0.00844  -0.01258   1.36757
   A73        1.79995   0.00074   0.01121  -0.03986  -0.02890   1.77105
   A74        2.06649   0.00902  -0.01244   0.03025   0.02562   2.09211
   A75        1.92014   0.00107  -0.00700   0.03873   0.02737   1.94751
   A76        1.36693  -0.00255  -0.00290  -0.00322  -0.00630   1.36063
   A77        1.59880  -0.00610  -0.02443  -0.01489  -0.03797   1.56083
   A78        1.77549  -0.00762  -0.01065  -0.05698  -0.06919   1.70630
   A79        1.91130  -0.00225   0.01086  -0.07433  -0.06437   1.84693
   A80        1.58643   0.00298   0.00483   0.01236   0.01579   1.60222
   A81        1.93021   0.00136  -0.00246   0.02910   0.02659   1.95680
   A82        1.99500  -0.00016   0.00322   0.00469  -0.00407   1.99093
   A83        2.05288  -0.00260  -0.00350   0.06298   0.06033   2.11321
   A84        2.16131  -0.00439   0.00481  -0.08838  -0.07436   2.08696
   A85        1.93012  -0.00192   0.00545  -0.11448  -0.10719   1.82294
   A86        1.32574   0.00901  -0.00982   0.13117   0.11696   1.44270
   A87        1.82483   0.00621   0.02067  -0.06971  -0.05233   1.77250
   A88        2.25144  -0.00332  -0.01195   0.06027   0.06390   2.31534
   A89        2.12184   0.01635   0.00448  -0.05311  -0.05517   2.06667
   A90        1.45888  -0.01005   0.02310  -0.09647  -0.07377   1.38511
   A91        1.56326   0.01236   0.03825   0.04284   0.08432   1.64758
   A92        1.95907   0.00330   0.00936   0.01879   0.02730   1.98638
   A93        1.42265  -0.00718   0.02255  -0.09762  -0.07425   1.34840
   A94        1.58412   0.00085   0.01156  -0.05695  -0.03845   1.54566
   A95        1.98838  -0.01301   0.00828  -0.02267  -0.01342   1.97497
   A96        1.50474   0.01286  -0.01293   0.16595   0.14970   1.65444
   A97        1.40402   0.00095   0.00222  -0.01873  -0.01664   1.38739
   A98        2.05955  -0.00043   0.00516  -0.00798  -0.00062   2.05893
   A99        2.01587   0.00020  -0.00293   0.01815   0.01334   2.02921
   A100       1.91918  -0.00084   0.01161  -0.00837   0.00337   1.92255
   A101       2.07533  -0.00002  -0.00744   0.01372   0.00642   2.08175
   A102       1.93860   0.00020  -0.00583  -0.00098  -0.00692   1.93169
   A103       1.92339   0.00020  -0.00109   0.00593   0.00491   1.92829
   A104       1.94837  -0.00022  -0.00126   0.00161   0.00046   1.94883
   A105       2.17766  -0.00084  -0.00409   0.00244  -0.00263   2.17503
   A106       1.99181  -0.00022   0.00597  -0.01448  -0.00896   1.98285
   A107       1.99750   0.00053   0.00220  -0.01180  -0.00890   1.98859
   A108       1.35470   0.00054  -0.00005   0.01624   0.01686   1.37155
   A109       1.42343  -0.00078   0.00201  -0.02302  -0.02195   1.40148
   A110       1.63930  -0.00050   0.00137   0.00429   0.00444   1.64374
   A111       1.90268   0.00159   0.01109  -0.01661  -0.00286   1.89982
   A112       1.46307  -0.00072   0.00221  -0.02143  -0.01992   1.44315
   A113       2.63807  -0.00121  -0.00416  -0.02056  -0.02481   2.61326
   A114       1.46020   0.00016  -0.00461   0.01205   0.00801   1.46821
   A115       1.80208   0.00174   0.00254   0.02148   0.02357   1.82566
   A116       1.40348   0.00050  -0.00356   0.01133   0.00877   1.41226
   A117       1.56650  -0.00051  -0.00219  -0.01620  -0.01850   1.54800
   A118       1.54858   0.00082   0.00067   0.01653   0.01772   1.56630
   A119       2.11857   0.00139   0.00241   0.02191   0.02469   2.14326
   A120       1.54120   0.00001   0.00107  -0.00903  -0.00821   1.53299
   A121       1.61245  -0.00672   0.00027  -0.00192   0.00690   1.61935
   A122       1.66177   0.00992   0.01868   0.13710   0.15046   1.81223
   A123       1.82729  -0.00252   0.02601   0.00555   0.02575   1.85304
   A124       1.79798  -0.00717   0.00747   0.02744   0.03417   1.83215
   A125       1.67715  -0.00637  -0.00121  -0.09173  -0.09261   1.58454
   A126       1.49641   0.00520   0.01063   0.12083   0.12935   1.62576
   A127       1.80314  -0.00162   0.02185  -0.02694  -0.00403   1.79911
   A128       1.76131  -0.01021  -0.02294  -0.00878  -0.03408   1.72722
   A129       1.72849   0.00729   0.02104   0.06450   0.09209   1.82059
   A130       1.79535  -0.00164  -0.00684   0.00370  -0.00961   1.78573
   A131       1.34021  -0.00013   0.00023   0.00002  -0.00029   1.33993
   A132       2.16940  -0.00074  -0.00181  -0.01540  -0.01720   2.15219
   A133       1.97348   0.00069   0.00221   0.01810   0.02057   1.99406
   A134       1.92567  -0.00012   0.00358  -0.00625  -0.00298   1.92269
   A135       2.05826   0.00028  -0.00433  -0.00267  -0.00646   2.05180
   A136       1.93321  -0.00001  -0.00030   0.00274   0.00236   1.93557
    D1       -0.41727  -0.00003   0.01897   0.01058   0.02570  -0.39157
    D2        1.32788   0.00296   0.01835   0.12321   0.13599   1.46387
    D3        1.20325   0.00735   0.03363   0.02168   0.06086   1.26411
    D4        2.94841   0.01034   0.03301   0.13431   0.17115   3.11955
    D5       -1.11985   0.00587  -0.00416  -0.00908  -0.01140  -1.13124
    D6       -2.50100   0.00505  -0.00398  -0.02116  -0.02154  -2.52254
    D7       -2.76637   0.00544   0.01939  -0.04238  -0.01564  -2.78200
    D8        2.13566   0.00461   0.01957  -0.05445  -0.02578   2.10988
    D9       -1.34622  -0.00237  -0.02126  -0.00070  -0.01617  -1.36239
   D10       -2.80534  -0.00195  -0.02213  -0.01957  -0.03268  -2.83803
   D11        0.52132  -0.00924  -0.02085  -0.08073  -0.09730   0.42402
   D12       -0.93780  -0.00883  -0.02172  -0.09960  -0.11381  -1.05162
   D13       -1.40852  -0.01606  -0.03092   0.08871   0.05247  -1.35606
   D14        3.00495  -0.02925  -0.02412   0.07277   0.04334   3.04829
   D15       -0.18488  -0.00422  -0.04109  -0.18169  -0.22186  -0.40674
   D16        1.42989   0.00807  -0.01196  -0.13997  -0.14642   1.28347
   D17       -1.10419  -0.00067  -0.00615  -0.16542  -0.17036  -1.27455
   D18        0.71967  -0.00969  -0.01953  -0.08822  -0.10312   0.61656
   D19       -2.85543  -0.02112   0.00073  -0.11819  -0.11109  -2.96651
   D20       -1.03156  -0.03014  -0.01265  -0.04100  -0.04385  -1.07541
   D21        2.16238  -0.00924   0.00831   0.04154   0.04693   2.20931
   D22        0.72082  -0.00705   0.00294   0.06369   0.06320   0.78402
   D23       -2.33590   0.01158   0.00709   0.14611   0.13413  -2.20177
   D24        2.50573   0.01377   0.00172   0.16826   0.15040   2.65612
   D25        3.00439  -0.00248   0.02395   0.06152   0.09809   3.10247
   D26        1.09841  -0.00094  -0.00628   0.21553   0.21859   1.31699
   D27        1.01474   0.00146   0.03561   0.11024   0.16550   1.18024
   D28       -0.89124   0.00301   0.00538   0.26425   0.28600  -0.60523
   D29       -2.60223   0.00016   0.00067   0.01239   0.01299  -2.58924
   D30        2.56307  -0.00062  -0.00045  -0.00083  -0.00017   2.56290
   D31        1.24023   0.00067   0.00044   0.01143   0.01122   1.25146
   D32        0.12235  -0.00011  -0.00069  -0.00179  -0.00193   0.12041
   D33       -0.63198  -0.00003   0.00056  -0.00548  -0.00457  -0.63655
   D34       -1.74987  -0.00081  -0.00056  -0.01870  -0.01772  -1.76759
   D35        0.64927  -0.00045  -0.00763   0.04557   0.04032   0.68959
   D36        2.57099   0.00121  -0.00057   0.00323   0.00053   2.57151
   D37        2.84868  -0.00130  -0.00672   0.03756   0.03375   2.88243
   D38       -1.51279   0.00036   0.00033  -0.00479  -0.00604  -1.51883
   D39       -1.29557  -0.00232  -0.00845   0.04788   0.04331  -1.25226
   D40        0.62615  -0.00066  -0.00139   0.00553   0.00351   0.62966
   D41       -0.74101   0.00080  -0.00603  -0.01377  -0.01572  -0.75673
   D42        0.79683   0.00230  -0.00700  -0.00947  -0.01288   0.78395
   D43        0.74162  -0.00035  -0.00082  -0.01143  -0.01138   0.73024
   D44        2.27946   0.00115  -0.00179  -0.00712  -0.00854   2.27093
   D45        1.15987   0.00080  -0.00755  -0.00182  -0.00755   1.15232
   D46       -3.00990  -0.00038  -0.00501  -0.01109  -0.01493  -3.02483
   D47       -0.75857   0.00030  -0.00832  -0.00869  -0.01580  -0.77437
   D48       -0.67779   0.00057   0.00140   0.00668   0.00809  -0.66970
   D49        1.43562  -0.00061   0.00395  -0.00259   0.00070   1.43633
   D50       -2.59623   0.00006   0.00064  -0.00018  -0.00017  -2.59639
   D51        2.84006   0.00255  -0.00161   0.03147   0.02617   2.86622
   D52        0.70807  -0.00047  -0.00172   0.00510   0.00289   0.71096
   D53       -0.77146   0.00091   0.00063   0.01217   0.01211  -0.75935
   D54       -2.90344  -0.00211   0.00052  -0.01419  -0.01117  -2.91461
   D55        1.80577   0.00006   0.00085   0.00119   0.00183   1.80760
   D56       -0.07411  -0.00046   0.00548   0.00123   0.00632  -0.06779
   D57       -2.50757  -0.00041   0.00521   0.00027   0.00504  -2.50252
   D58        0.68550  -0.00017  -0.00140  -0.00490  -0.00556   0.67994
   D59       -1.19438  -0.00069   0.00323  -0.00486  -0.00106  -1.19544
   D60        2.65534  -0.00064   0.00296  -0.00581  -0.00234   2.65300
   D61       -0.60209  -0.00073   0.00376   0.00124   0.00371  -0.59838
   D62        0.91950  -0.00062   0.00608  -0.00550  -0.00045   0.91905
   D63       -2.20915   0.00017  -0.00113   0.00283   0.00153  -2.20761
   D64       -0.68756   0.00027   0.00120  -0.00391  -0.00262  -0.69018
   D65        1.51834  -0.00061  -0.00938  -0.00546  -0.01823   1.50011
   D66       -2.75823   0.00469  -0.01234  -0.04179  -0.04587  -2.80410
   D67       -2.51613  -0.00221  -0.01386  -0.00908  -0.02638  -2.54252
   D68       -0.50951   0.00308  -0.01682  -0.04540  -0.05403  -0.56354
   D69       -0.56595   0.00281  -0.01729  -0.04350  -0.06086  -0.62681
   D70        1.44067   0.00810  -0.02026  -0.07983  -0.08851   1.35216
   D71       -1.22577  -0.00102   0.00841   0.00744   0.01478  -1.21099
   D72        0.85941  -0.00604   0.06871  -0.02696   0.04197   0.90138
   D73        2.65435   0.00148  -0.01104   0.04382   0.03241   2.68676
   D74       -1.54366  -0.00354   0.04925   0.00942   0.05960  -1.48406
   D75        0.56315  -0.00176   0.01725   0.03763   0.05573   0.61888
   D76        2.64833  -0.00678   0.07755   0.00323   0.08292   2.73125
   D77        0.60727  -0.00217   0.01544   0.05588   0.07424   0.68151
   D78        2.18108   0.00143   0.02015  -0.01648  -0.00140   2.17968
   D79       -1.08780  -0.00341   0.02187   0.18127   0.20792  -0.87988
   D80        0.48601   0.00019   0.02658   0.10891   0.13228   0.61829
   D81       -2.01517   0.00035  -0.04591   0.12088   0.08228  -1.93289
   D82        2.94890  -0.00096  -0.04309   0.05207   0.01337   2.96228
   D83       -0.47823  -0.00299  -0.03948  -0.03031  -0.06384  -0.54207
   D84       -1.79735  -0.00431  -0.03667  -0.09911  -0.13274  -1.93009
   D85       -0.63096   0.00205  -0.01807  -0.05047  -0.07140  -0.70235
   D86       -2.63471   0.00738  -0.02689  -0.02382  -0.04720  -2.68190
   D87       -2.85787   0.01098  -0.05661  -0.04226  -0.10030  -2.95817
   D88        1.42156   0.01631  -0.06543  -0.01562  -0.07610   1.34547
   D89       -1.37919   0.00858   0.05223   0.02901   0.09041  -1.28878
   D90        3.07145   0.01115   0.02434   0.01436   0.04837   3.11982
   D91        0.45327  -0.00042   0.11506  -0.08002   0.04442   0.49769
   D92       -1.37928   0.00216   0.08717  -0.09467   0.00239  -1.37689
   D93       -0.98535   0.00705   0.02540  -0.13805  -0.11166  -1.09701
   D94        0.57120   0.01381   0.00481  -0.09227  -0.08674   0.48447
   D95        2.93225   0.00014  -0.03999   0.16297   0.12313   3.05538
   D96        1.37974   0.00554  -0.04980   0.11426   0.06421   1.44395
   D97       -0.66062  -0.01145  -0.00171  -0.15981  -0.16111  -0.82173
   D98        1.04206  -0.00568   0.01519  -0.10199  -0.08749   0.95457
   D99        0.76376   0.00131  -0.00296  -0.00495  -0.00704   0.75672
   D100       2.46645   0.00709   0.01393   0.05287   0.06658   2.53303
   D101       1.23959  -0.00207  -0.00286   0.01865   0.02574   1.26533
   D102      -2.98549   0.00014  -0.00843   0.01444   0.01252  -2.97297
   D103      -0.74404  -0.00140  -0.00368   0.01239   0.01477  -0.72927
   D104      -0.68725  -0.00065   0.00215  -0.00008   0.00261  -0.68464
   D105       1.37086   0.00156  -0.00342  -0.00429  -0.01061   1.36025
   D106      -2.67087   0.00003   0.00132  -0.00634  -0.00836  -2.67923
   D107      -2.78201  -0.01452   0.00678  -0.07942  -0.07722  -2.85923
   D108       1.58728  -0.00550  -0.00719  -0.01581  -0.02434   1.56294
   D109      -0.77366  -0.00186   0.00230   0.00327   0.00434  -0.76932
   D110      -2.68756   0.00717  -0.01168   0.06688   0.05722  -2.63034
   D111       2.42771  -0.00209   0.00590  -0.05224  -0.04493   2.38278
   D112       0.52963  -0.00139   0.00116  -0.02348  -0.02165   0.50798
   D113      -1.82818  -0.00187   0.00869  -0.05010  -0.04031  -1.86849
   D114       0.68024   0.00026  -0.00202   0.00247   0.00033   0.68057
   D115      -1.21784   0.00097  -0.00676   0.03123   0.02362  -1.19423
   D116       2.70753   0.00049   0.00077   0.00461   0.00496   2.71249
   D117      -3.04904   0.00208   0.02191   0.03232   0.05585  -2.99320
   D118      -1.40809   0.00586   0.03325   0.01903   0.05156  -1.35652
   D119      -1.47334  -0.00138   0.02504   0.06300   0.08584  -1.38750
   D120       0.16762   0.00239   0.03638   0.04971   0.08156   0.24918
   D121      -0.35822   0.00443   0.01861   0.09772   0.11515  -0.24308
   D122       1.30319   0.00427   0.02215   0.07193   0.09619   1.39938
   D123       1.26475   0.00343   0.00862   0.11829   0.11858   1.38333
   D124       2.92616   0.00328   0.01216   0.09249   0.09962   3.02578
   D125      -1.30014  -0.01709   0.01077  -0.11806  -0.11003  -1.41016
   D126      -2.93408  -0.02696   0.02134  -0.09932  -0.08001  -3.01408
   D127      -1.25694  -0.00669  -0.02499  -0.07714  -0.09324  -1.35019
   D128       0.51781  -0.02031  -0.05137  -0.08351  -0.13200   0.38581
   D129       2.67306  -0.00076   0.01163  -0.06043  -0.04870   2.62436
   D130       0.75069   0.00158   0.00054   0.01828   0.01951   0.77020
   D131      -1.56987   0.00793  -0.00317  -0.02670  -0.02090  -1.59076
   D132       2.79095   0.01027  -0.01426   0.05201   0.04731   2.83826
   D133      -0.66945  -0.00056   0.00073  -0.00170  -0.00201  -0.67146
   D134       1.20873  -0.00103   0.01516  -0.02057  -0.00653   1.20220
   D135      -2.72142  -0.00097   0.00814  -0.00956  -0.00230  -2.72373
   D136      -2.39956   0.00127  -0.01125   0.05147   0.04119  -2.35838
   D137      -0.52139   0.00080   0.00317   0.03260   0.03667  -0.48471
   D138       1.83165   0.00086  -0.00385   0.04361   0.04090   1.87255
   D139      -0.35191   0.00045  -0.03009  -0.02380  -0.04579  -0.39770
   D140       1.44507  -0.00037  -0.00707  -0.03500  -0.04250   1.40257
   D141       1.12366  -0.00130  -0.03191  -0.04876  -0.07179   1.05188
   D142       2.92064  -0.00212  -0.00890  -0.05996  -0.06850   2.85214
   D143      -1.00558  -0.00252  -0.01859   0.01989   0.00317  -1.00241
   D144       0.78827  -0.00976  -0.02702  -0.04345  -0.06994   0.71833
   D145      -2.53148   0.00530   0.00736   0.04594   0.05377  -2.47771
   D146      -0.73763  -0.00195  -0.00107  -0.01740  -0.01934  -0.75697
   D147       2.11720  -0.00525   0.00774  -0.13022  -0.12254   1.99465
   D148       0.70969  -0.00237  -0.03319  -0.04090  -0.07645   0.63324
   D149      -2.80202  -0.01024  -0.00358  -0.14096  -0.14606  -2.94807
   D150       2.07366  -0.00736  -0.04451  -0.05164  -0.09997   1.97370
   D151       0.67414   0.00071  -0.00032   0.00653   0.00696   0.68110
   D152      -1.35831   0.00086  -0.00675   0.02099   0.01301  -1.34530
   D153       2.66275   0.00144  -0.00292   0.01822   0.01378   2.67653
   D154      -1.24769  -0.00178   0.00101  -0.03633  -0.02995  -1.27764
   D155       3.00305  -0.00163  -0.00542  -0.02187  -0.02391   2.97914
   D156       0.74093  -0.00105  -0.00159  -0.02465  -0.02314   0.71779
   D157       1.40453  -0.00745  -0.00177   0.07530   0.07861   1.48313
   D158      -2.68058   0.00411   0.01972  -0.05867  -0.04206  -2.72264
   D159      -1.04095  -0.00321  -0.00971   0.14489   0.13843  -0.90252
   D160       1.15712   0.00835   0.01177   0.01091   0.01776   1.17489
   D161      -2.88383  -0.00685  -0.00969   0.19441   0.19267  -2.69116
   D162      -0.68576   0.00471   0.01180   0.06043   0.07201  -0.61375
   D163       0.65279  -0.00008  -0.01818  -0.03075  -0.03887   0.61391
   D164       2.61762   0.00172  -0.01228  -0.01190  -0.02386   2.59376
   D165       2.89309  -0.00230  -0.01963  -0.04304  -0.05332   2.83977
   D166      -1.42526  -0.00050  -0.01373  -0.02420  -0.03831  -1.46357
   D167      -1.27343  -0.00428  -0.01771  -0.09252  -0.09775  -1.37118
   D168       0.69140  -0.00247  -0.01182  -0.07368  -0.08273   0.60867
   D169      -0.41048  -0.00387  -0.02855  -0.13650  -0.16137  -0.57186
   D170       1.09396   0.01078  -0.03753   0.02016  -0.01479   1.07917
   D171      -1.21239  -0.02005  -0.00274  -0.09881  -0.07635  -1.28874
   D172       3.08236  -0.00677  -0.01017  -0.07742  -0.06223   3.02013
   D173       2.76010  -0.01528  -0.00774  -0.08163  -0.08734   2.67276
   D174       0.77167  -0.00200  -0.01518  -0.06024  -0.07322   0.69845
   D175      -0.79462   0.00385   0.05982   0.03277   0.09084  -0.70378
   D176       0.76143   0.01144   0.06590   0.04577   0.11402   0.87545
   D177      -2.29608  -0.00608   0.00937   0.03025   0.03534  -2.26074
   D178      -0.74003   0.00151   0.01546   0.04325   0.05851  -0.68151
   D179       1.50504  -0.00071  -0.00129   0.00174  -0.00047   1.50457
   D180      -2.88163   0.00094   0.00978  -0.01614  -0.00448  -2.88611
   D181      -2.58291  -0.00080   0.00103  -0.00058  -0.00066  -2.58357
   D182      -0.68640   0.00085   0.01211  -0.01846  -0.00466  -0.69106
   D183      -0.63744   0.00001   0.00311  -0.00625  -0.00332  -0.64076
   D184       1.25907   0.00166   0.01418  -0.02413  -0.00732   1.25175
   D185      -1.23823  -0.00005  -0.00136  -0.00633  -0.00779  -1.24602
   D186      -0.10793   0.00001  -0.00329  -0.00279  -0.00592  -0.11385
   D187       2.58358  -0.00002   0.00355  -0.00237   0.00126   2.58484
   D188      -2.56932   0.00004   0.00162   0.00117   0.00313  -2.56618
   D189       0.64470   0.00004  -0.00288   0.00632   0.00387   0.64857
   D190       1.77499   0.00010  -0.00482   0.00986   0.00574   1.78073
   D191       0.69999   0.00019  -0.00306   0.00815   0.00552   0.70551
   D192       2.22254   0.00063  -0.00150   0.00654   0.00589   2.22843
   D193      -0.89285   0.00121  -0.00373   0.00909   0.00780  -0.88505
   D194       0.62970   0.00165  -0.00218   0.00748   0.00817   0.63787
   D195       2.25182  -0.00415   0.00786  -0.07422  -0.06425   2.18757
   D196      -2.35545   0.00415   0.02981   0.06771   0.09710  -2.25835
   D197      -2.59299  -0.00511   0.01076  -0.09751  -0.08603  -2.67901
   D198      -0.91707   0.00319   0.03271   0.04442   0.07532  -0.84175
   D199      -0.71990  -0.00017   0.00324  -0.00897  -0.00606  -0.72596
   D200      -2.83966  -0.00152   0.00090  -0.03051  -0.03023  -2.86989
   D201       2.87632   0.00091   0.00674   0.00943   0.01593   2.89225
   D202       0.75656  -0.00044   0.00440  -0.01211  -0.00824   0.74832
   D203      -1.80056   0.00047  -0.00311   0.00917   0.00697  -1.79359
   D204       0.04562   0.00028   0.00145   0.00239   0.00416   0.04978
   D205       2.47513   0.00026   0.00166   0.01316   0.01530   2.49043
   D206      -0.66960   0.00032  -0.00341   0.00495   0.00205  -0.66755
   D207       1.17658   0.00013   0.00115  -0.00183  -0.00077   1.17582
   D208      -2.67710   0.00011   0.00136   0.00894   0.01038  -2.66672
   D209      -0.72418  -0.00141  -0.00968  -0.02037  -0.02984  -0.75402
   D210       0.80250  -0.00053  -0.00836  -0.00775  -0.01546   0.78705
   D211      -2.25072  -0.00069  -0.00603  -0.00238  -0.00855  -2.25927
   D212      -0.72403   0.00020  -0.00471   0.01024   0.00583  -0.71820
   D213       2.64420  -0.00115   0.00705   0.06926   0.06988   2.71409
   D214       1.12497  -0.00489  -0.00580  -0.03166  -0.04132   1.08365
   D215      -2.24115  -0.00084   0.00272   0.07605   0.07290  -2.16825
   D216       2.52281  -0.00458  -0.01013  -0.02487  -0.03830   2.48451
   D217       0.66188  -0.00032   0.00371  -0.00742  -0.00413   0.65775
   D218      -1.46784   0.00050   0.00573   0.00873   0.01416  -1.45368
   D219       2.57021   0.00038   0.00659   0.01327   0.01938   2.58960
   D220      -1.14428  -0.00215   0.00055  -0.03155  -0.03077  -1.17506
   D221       3.00918  -0.00133   0.00257  -0.01540  -0.01248   2.99670
   D222       0.76405  -0.00145   0.00343  -0.01085  -0.00726   0.75679
   D223       1.18973  -0.00485  -0.04157   0.01049  -0.01660   1.17312
   D224       3.02384  -0.00700  -0.04979   0.02809  -0.01371   3.01013
   D225      -0.44827  -0.00026  -0.05166  -0.02500  -0.07316  -0.52143
   D226       1.38584  -0.00241  -0.05987  -0.00740  -0.07027   1.31557
   D227      -3.01694   0.00030   0.01138  -0.03584  -0.02241  -3.03935
   D228       1.48582  -0.00418  -0.00321  -0.10238  -0.10761   1.37821
   D229       3.07313   0.00855   0.04563   0.10576   0.15071  -3.05934
   D230      -1.40410  -0.00053   0.02533   0.11497   0.13763  -1.26646
   D231      -1.54738   0.00328   0.04655   0.04068   0.08575  -1.46163
   D232       0.25858  -0.00580   0.02625   0.04989   0.07267   0.33125
         Item               Value     Threshold  Converged?
 Maximum Force            0.030137     0.000450     NO 
 RMS     Force            0.005713     0.000300     NO 
 Maximum Displacement     2.973345     0.001800     NO 
 RMS     Displacement     0.558973     0.001200     NO 
 Predicted change in Energy=-6.417278D-02
 GradGradGradGradGradGradGradGradGradGradGradGradGradGradGradGradGradGrad

 Stoichiometry    I16P32Sn8
 Framework group  C1[X(I16P32Sn8)]
 Deg. of freedom   162
 Full point group                 C1      NOp   1
 Largest Abelian subgroup         C1      NOp   1
 Largest concise Abelian subgroup C1      NOp   1
                         Standard orientation:                         
 ---------------------------------------------------------------------
 Center     Atomic      Atomic             Coordinates (Angstroms)
 Number     Number       Type             X           Y           Z
 ---------------------------------------------------------------------
      1         15           0        4.509827    1.230689    1.293953
      2         15           0        1.710148   -0.075886   -1.044942
      3         15           0        3.505656   -2.475357    1.298602
      4         15           0        2.551308   -0.226329    1.259694
      5         50           0        6.932668   -3.650385    0.123647
      6         53           0        6.839292   -5.131777    2.481530
      7         53           0        8.446343   -4.982871   -1.800506
      8         15           0        5.124050    1.312210   -1.062976
      9         15           0        6.961710   -1.026546    0.512923
     10         15           0        4.478580   -2.955370   -0.865034
     11         15           0        5.769259   -1.003331   -1.580787
     12         50           0        7.765396    1.387783   -0.254082
     13         53           0        9.489740    1.806308   -2.402967
     14         53           0        8.356711    3.108369    1.860910
     15         50           0       -1.628920    6.604135   -0.446310
     16         53           0       -3.380234    7.993837    1.214604
     17         53           0       -1.352828    7.833123   -2.923542
     18         15           0        0.588116    6.048643    1.026822
     19         15           0       -1.662787    3.974000   -0.680944
     20         15           0        0.177413    2.081722    1.201759
     21         15           0       -0.827703    4.173117    1.597910
     22         15           0        1.994661    5.655914   -0.930375
     23         15           0        3.216324    3.224494    1.196801
     24         15           0        0.527086    2.057852   -1.166325
     25         15           0        2.614297    3.317985   -1.161366
     26         50           0        4.333423    5.570612    0.487434
     27         53           0        6.536985    5.563848   -1.253295
     28         53           0        4.716544    7.427432    2.522770
     29         15           0       -0.710085   -2.013271    1.273174
     30         15           0       -3.092789   -3.153612   -1.229569
     31         15           0       -2.062724   -5.590307    1.019495
     32         15           0       -2.740777   -3.288073    1.171355
     33         50           0        1.562915   -6.592815    0.603701
     34         53           0        1.321379   -7.964977    3.009594
     35         53           0        3.270872   -7.886395   -1.173745
     36         15           0       -0.135323   -1.987541   -1.107097
     37         15           0        1.703036   -3.952453    0.871029
     38         15           0       -0.637828   -5.972914   -0.894158
     39         15           0        0.877969   -4.127208   -1.376647
     40         50           0       -4.233432   -5.523644   -0.644573
     41         53           0       -6.599374   -5.508382    0.855394
     42         53           0       -4.404908   -7.355904   -2.731181
     43         50           0       -6.926329    3.621092    0.152264
     44         53           0       -8.444451    4.775526    2.184335
     45         53           0       -6.783009    5.327058   -2.047607
     46         15           0       -4.474761    2.796174    1.064116
     47         15           0       -6.969070    1.036819   -0.485834
     48         15           0       -5.165596   -1.447618    0.907131
     49         15           0       -5.804356    0.816132    1.607720
     50         15           0       -3.537811    2.526330   -1.165581
     51         15           0       -1.947314    0.081144    1.124563
     52         15           0       -4.444574   -1.194338   -1.402190
     53         15           0       -2.550201    0.289928   -1.223270
     54         50           0       -7.789399   -1.440176    0.022263
     55         53           0       -9.511790   -2.082859    2.117551
     56         53           0       -8.388108   -2.937907   -2.252836
 ---------------------------------------------------------------------
 Rotational constants (GHZ):      0.0045537      0.0035199      0.0021698
 Standard basis: SDD (6D, 10F)
 There are   816 symmetry adapted cartesian basis functions of A   symmetry.
 There are   816 symmetry adapted basis functions of A   symmetry.
   816 basis functions,  1584 primitive gaussians,   816 cartesian basis functions
   312 alpha electrons      312 beta electrons
       nuclear repulsion energy     16171.2747501105 Hartrees.
 NAtoms=   56 NActive=   56 NUniq=   56 SFac= 1.00D+00 NAtFMM=   60 NAOKFM=F Big=F
 Integral buffers will be    131072 words long.
 Raffenetti 2 integral format.
 Two-electron integral symmetry is turned on.
 One-electron integrals computed using PRISM.
 PrsmSu:  requested number of processors reduced to:   6 ShMem   1 Linda.
   1 Symmetry operations used in ECPInt.
 ECPInt:  NShTT=   93528 NPrTT=  360760 LenC2=   60646 LenP2D=  133812.
 LDataN:  DoStor=T MaxTD1= 5 Len=  102
 Number of processors reduced to   4 by ecpmxn.
 NBasis=   816 RedAO= T EigKep=  6.21D-03  NBF=   816
 NBsUse=   816 1.00D-06 EigRej= -1.00D+00 NBFU=   816
 Defaulting to unpruned grid for atomic number  50.
 Defaulting to unpruned grid for atomic number  53.
 Defaulting to unpruned grid for atomic number  53.
 Defaulting to unpruned grid for atomic number  53.
 Defaulting to unpruned grid for atomic number  53.
 Defaulting to unpruned grid for atomic number  50.
 Defaulting to unpruned grid for atomic number  50.
 Defaulting to unpruned grid for atomic number  50.
 Defaulting to unpruned grid for atomic number  50.
 Defaulting to unpruned grid for atomic number  50.
 Initial guess from the checkpoint file:  "\\nas.ads.mwn.de\tuch\ac5\AK_Nilges\Markus\Gaussian\SnIP\SnI2_P4\SNI2_P4DIMEROPEN3SATURATED2_DIMER_DIMER2.chk"
 B after Tr=     0.000000    0.000000    0.000000
         Rot=    0.998289    0.000142    0.000255    0.058478 Ang=   6.71 deg.
 ExpMin= 3.26D-02 ExpMax= 3.06D+04 ExpMxC= 4.68D+03 IAcc=3 IRadAn=         5 AccDes= 0.00D+00
 Harris functional with IExCor= 1009 and IRadAn=       5 diagonalized for initial guess.
 HarFok:  IExCor= 1009 AccDes= 0.00D+00 IRadAn=         5 IDoV= 1 UseB2=F ITyADJ=14
 ICtDFT=  3500011 ScaDFX=  1.000000  1.000000  1.000000  1.000000
 Defaulting to unpruned grid for atomic number  50.
 Defaulting to unpruned grid for atomic number  50.
 Defaulting to unpruned grid for atomic number  50.
 Defaulting to unpruned grid for atomic number  50.
 Defaulting to unpruned grid for atomic number  50.
 Defaulting to unpruned grid for atomic number  50.
 Defaulting to unpruned grid for atomic number  50.
 Defaulting to unpruned grid for atomic number  50.
 Defaulting to unpruned grid for atomic number  50.
 Defaulting to unpruned grid for atomic number  50.
 Defaulting to unpruned grid for atomic number  50.
 Defaulting to unpruned grid for atomic number  50.
 FoFCou: FMM=F IPFlag=           0 FMFlag=      100000 FMFlg1=           0
         NFxFlg=           0 DoJE=T BraDBF=F KetDBF=T FulRan=T
         wScrn=  0.000000 ICntrl=     500 IOpCl=  0 I1Cent=   200000004 NGrid=           0
         NMat0=    1 NMatS0=      1 NMatT0=    0 NMatD0=    1 NMtDS0=    0 NMtDT0=    0
 Petite list used in FoFCou.
 Requested convergence on RMS density matrix=1.00D-08 within 128 cycles.
 Requested convergence on MAX density matrix=1.00D-06.
 Requested convergence on             energy=1.00D-06.
 No special actions if energy rises.
 Defaulting to unpruned grid for atomic number  50.
 Defaulting to unpruned grid for atomic number  50.
 Defaulting to unpruned grid for atomic number  50.
 Defaulting to unpruned grid for atomic number  50.
 Defaulting to unpruned grid for atomic number  50.
 Defaulting to unpruned grid for atomic number  50.
 Defaulting to unpruned grid for atomic number  50.
 Defaulting to unpruned grid for atomic number  50.
 Defaulting to unpruned grid for atomic number  50.
 Defaulting to unpruned grid for atomic number  50.
 Defaulting to unpruned grid for atomic number  50.
 Defaulting to unpruned grid for atomic number  50.
 EnCoef did     3 forward-backward iterations
 EnCoef did     2 forward-backward iterations
 EnCoef did     6 forward-backward iterations
 EnCoef did     4 forward-backward iterations
 SCF Done:  E(RPBE-PBE) =  -11128.2551976     A.U. after   20 cycles
            NFock= 20  Conv=0.61D-08     -V/T= 2.0164
 PrsmSu:  requested number of processors reduced to:   6 ShMem   1 Linda.
   1 Symmetry operations used in ECPInt.
 ECPInt:  NShTT=   93528 NPrTT=  360760 LenC2=   60646 LenP2D=  133812.
 LDataN:  DoStor=T MaxTD1= 6 Len=  172
 Number of processors reduced to   5 by ecpmxn.
 Calling FoFJK, ICntrl=      2527 FMM=F ISym2X=0 I1Cent= 0 IOpClX= 0 NMat=1 NMatS=1 NMatT=0.
 Defaulting to unpruned grid for atomic number  50.
 Defaulting to unpruned grid for atomic number  50.
 Defaulting to unpruned grid for atomic number  50.
 Defaulting to unpruned grid for atomic number  50.
 Defaulting to unpruned grid for atomic number  50.
 Defaulting to unpruned grid for atomic number  50.
 Defaulting to unpruned grid for atomic number  50.
 Defaulting to unpruned grid for atomic number  50.
 Defaulting to unpruned grid for atomic number  50.
 Defaulting to unpruned grid for atomic number  50.
 Defaulting to unpruned grid for atomic number  50.
 Defaulting to unpruned grid for atomic number  50.
 ***** Axes restored to original set *****
 -------------------------------------------------------------------
 Center     Atomic                   Forces (Hartrees/Bohr)
 Number     Number              X              Y              Z
 -------------------------------------------------------------------
      1       15          -0.005063855    0.002558022   -0.000510770
      2       15          -0.017598831    0.009365518   -0.000011402
      3       15          -0.010292290   -0.002748582   -0.002448647
      4       15           0.008713555    0.010015429   -0.000982135
      5       50          -0.001290548    0.001218829    0.000563406
      6       53          -0.000301433    0.000443313    0.000287870
      7       53          -0.000164376   -0.000191908   -0.000267003
      8       15          -0.001134283   -0.000585429   -0.000372876
      9       15           0.000323143    0.001556133   -0.000363454
     10       15           0.002055210   -0.000341918   -0.002148739
     11       15           0.000454190   -0.002338215    0.000989546
     12       50           0.000545342    0.000253716   -0.001741478
     13       53          -0.000126317   -0.000249344    0.000105194
     14       53          -0.000451840   -0.000017784    0.001265387
     15       50           0.005620616   -0.001889152   -0.003542695
     16       53           0.001917872    0.000400385    0.000721617
     17       53           0.000466492   -0.001739171   -0.001067469
     18       15          -0.002774114    0.001792577   -0.005386150
     19       15          -0.002426083    0.001692220   -0.005377023
     20       15          -0.022911890    0.018712674    0.007571765
     21       15           0.007648285    0.011061412    0.004143754
     22       15           0.001725094   -0.002112631    0.000123858
     23       15           0.004969235    0.007185498   -0.000643191
     24       15           0.001548959    0.005921137   -0.001363891
     25       15           0.000538661    0.002453899   -0.001194594
     26       50           0.000966291    0.000340099   -0.000990360
     27       53           0.001502393    0.000909069   -0.000335141
     28       53           0.000045084    0.000229026    0.000338701
     29       15          -0.002583784   -0.011498816   -0.001601178
     30       15          -0.005016080   -0.002875500   -0.000546228
     31       15          -0.001480834    0.006335605   -0.000532077
     32       15           0.000930860   -0.004269976    0.000244489
     33       50          -0.005657931    0.001018231    0.002312391
     34       53          -0.000060560    0.001527183    0.001101363
     35       53          -0.002847327   -0.000265597   -0.000962718
     36       15           0.024329847   -0.009092446   -0.000235689
     37       15           0.009414220    0.006397362    0.008744130
     38       15          -0.001493779   -0.007848759    0.005257194
     39       15          -0.004963788   -0.012529817   -0.009283032
     40       50           0.000345751    0.000867313    0.000603925
     41       53          -0.000534309    0.000123850    0.000749038
     42       53          -0.000352404   -0.000216452    0.000026562
     43       50           0.000506161   -0.001024310   -0.001177959
     44       53           0.000060393    0.000170307    0.000283888
     45       53           0.000442166   -0.000552948   -0.000282250
     46       15          -0.002015417   -0.000929956    0.001490415
     47       15          -0.000156383   -0.001805649    0.000222686
     48       15           0.003697469   -0.000139632   -0.000058900
     49       15          -0.000668745    0.000746016   -0.001165476
     50       15           0.007735582   -0.000840485    0.003703351
     51       15           0.008629930   -0.017210550    0.000699856
     52       15           0.004874314    0.001870986   -0.000443838
     53       15          -0.007836024   -0.012410899    0.002759177
     54       50          -0.000770982    0.000479498    0.001758576
     55       53           0.000493870    0.000277220    0.000029295
     56       53           0.000473222   -0.000196600   -0.001061072
 -------------------------------------------------------------------
 Cartesian Forces:  Max     0.024329847 RMS     0.005128555

 GradGradGradGradGradGradGradGradGradGradGradGradGradGradGradGradGradGrad
 Berny optimization.
 Using GEDIIS/GDIIS optimizer.
 FormGI is forming the generalized inverse of G from B-inverse, IUseBI=4.
 Internal  Forces:  Max     0.036221192 RMS     0.007896988
 Search for a local minimum.
 Step number   6 out of a maximum of  336
 All quantities printed in internal units (Hartrees-Bohrs-Radians)
 Mixed Optimization -- RFO/linear search
 Update second derivatives using D2CorX and points    6    5
 DE=  4.41D-02 DEPred=-6.42D-02 R=-6.87D-01
 Trust test=-6.87D-01 RLast= 1.27D+00 DXMaxT set to 4.24D-01
 ITU= -1  0  0  1  1  0
 Use linear search instead of GDIIS.
 Energy rises -- skip Quadratic/GDIIS search.
 Quartic linear search produced a step of -0.80369.
 Iteration  1 RMS(Cart)=  0.35637632 RMS(Int)=  0.01915736
 Iteration  2 RMS(Cart)=  0.10602939 RMS(Int)=  0.00143038
 Iteration  3 RMS(Cart)=  0.00292067 RMS(Int)=  0.00077134
 Iteration  4 RMS(Cart)=  0.00000356 RMS(Int)=  0.00077134
 Iteration  5 RMS(Cart)=  0.00000001 RMS(Int)=  0.00077134
 Variable       Old X    -DE/DX   Delta X   Delta X   Delta X     New X
                                 (Linear)    (Quad)   (Total)
    R1        4.61336  -0.00655  -0.00382   0.00000  -0.00343   4.60993
    R2        4.60529  -0.00010   0.00118   0.00000   0.00097   4.60625
    R3        4.49495  -0.00466   0.03396   0.00000   0.03339   4.52834
    R4        4.64486  -0.00196  -0.03863   0.00000  -0.03831   4.60655
    R5        4.61620   0.01019   0.02220   0.00000   0.02295   4.63914
[truncated: 2,441,602 more chars]
