# Supplementary material for: Formation Mechanisms for Phosphorene and SnIP
Source: Angew Chem Int Ed Engl. 2021 Feb 15;60(12):6816–23. doi: 10.1002/anie.202016257 (PMC7986658; doi:10.1002/anie.202016257)
Supplement: Supplementary file 2 — Supplementary [file ANIE-60-6816-s001.zip › XIV,XV_473K.LOG]

 Entering Link 1 = C:\G09\G09W\l1.exe PID=      1048.
  
 Copyright (c) 1988,1990,1992,1993,1995,1998,2003,2009,2015,
            Gaussian, Inc.  All Rights Reserved.
  
 This is part of the Gaussian(R) 09 program.  It is based on
 the Gaussian(R) 03 system (copyright 2003, Gaussian, Inc.),
 the Gaussian(R) 98 system (copyright 1998, Gaussian, Inc.),
 the Gaussian(R) 94 system (copyright 1995, Gaussian, Inc.),
 the Gaussian 92(TM) system (copyright 1992, Gaussian, Inc.),
 the Gaussian 90(TM) system (copyright 1990, Gaussian, Inc.),
 the Gaussian 88(TM) system (copyright 1988, Gaussian, Inc.),
 the Gaussian 86(TM) system (copyright 1986, Carnegie Mellon
 University), and the Gaussian 82(TM) system (copyright 1983,
 Carnegie Mellon University). Gaussian is a federally registered
 trademark of Gaussian, Inc.
  
 This software contains proprietary and confidential information,
 including trade secrets, belonging to Gaussian, Inc.
  
 This software is provided under written license and may be
 used, copied, transmitted, or stored only in accord with that
 written license.
  
 The following legend is applicable only to US Government
 contracts under FAR:
  
                    RESTRICTED RIGHTS LEGEND
  
 Use, reproduction and disclosure by the US Government is
 subject to restrictions as set forth in subparagraphs (a)
 and (c) of the Commercial Computer Software - Restricted
 Rights clause in FAR 52.227-19.
  
 Gaussian, Inc.
 340 Quinnipiac St., Bldg. 40, Wallingford CT 06492
  
  
 ---------------------------------------------------------------
 Warning -- This program may not be used in any manner that
 competes with the business of Gaussian, Inc. or will provide
 assistance to any competitor of Gaussian, Inc.  The licensee
 of this program is prohibited from giving any competitor of
 Gaussian, Inc. access to this program.  By using this program,
 the user acknowledges that Gaussian, Inc. is engaged in the
 business of creating and licensing software in the field of
 computational chemistry and represents and warrants to the
 licensee that it is not a competitor of Gaussian, Inc. and that
 it will not use this program in any manner prohibited above.
 ---------------------------------------------------------------
  

 Cite this work as:
 Gaussian 09, Revision E.01,
 M. J. Frisch, G. W. Trucks, H. B. Schlegel, G. E. Scuseria, 
 M. A. Robb, J. R. Cheeseman, G. Scalmani, V. Barone, B. Mennucci, 
 G. A. Petersson, H. Nakatsuji, M. Caricato, X. Li, H. P. Hratchian, 
 A. F. Izmaylov, J. Bloino, G. Zheng, J. L. Sonnenberg, M. Hada, 
 M. Ehara, K. Toyota, R. Fukuda, J. Hasegawa, M. Ishida, T. Nakajima, 
 Y. Honda, O. Kitao, H. Nakai, T. Vreven, J. A. Montgomery, Jr., 
 J. E. Peralta, F. Ogliaro, M. Bearpark, J. J. Heyd, E. Brothers, 
 K. N. Kudin, V. N. Staroverov, T. Keith, R. Kobayashi, J. Normand, 
 K. Raghavachari, A. Rendell, J. C. Burant, S. S. Iyengar, J. Tomasi, 
 M. Cossi, N. Rega, J. M. Millam, M. Klene, J. E. Knox, J. B. Cross, 
 V. Bakken, C. Adamo, J. Jaramillo, R. Gomperts, R. E. Stratmann, 
 O. Yazyev, A. J. Austin, R. Cammi, C. Pomelli, J. W. Ochterski, 
 R. L. Martin, K. Morokuma, V. G. Zakrzewski, G. A. Voth, 
 P. Salvador, J. J. Dannenberg, S. Dapprich, A. D. Daniels, 
 O. Farkas, J. B. Foresman, J. V. Ortiz, J. Cioslowski, 
 and D. J. Fox, Gaussian, Inc., Wallingford CT, 2013.
 
 ******************************************
 Gaussian 09:  EM64W-G09RevE.01 30-Nov-2015
                14-Aug-2020 
 ******************************************
 %nprocshared=4
 Will use up to    4 processors via shared memory.
 %chk=\\Nas.ads.mwn.de\tuch\ac5\AK_Nilges\Markus\Gaussian\SnIP\Publikation\Pblack
 \final\Temp+Druck\473K50atm\SNI2_P4DIMEROPEN3SATURATED2_DIMER_DIMER2473K.chk
 ---------------------------------------------
 # freq pbepbe/sdd pressure=50 temperature=473
 ---------------------------------------------
 1/10=4,30=1,38=1,112=473000,113=50000/1,3;
 2/12=2,17=6,18=5,40=1/2;
 3/5=17,6=7,11=2,16=1,25=1,30=1,71=2,74=1009,140=1/1,2,3;
 4//1;
 5/5=2,38=5,98=1/2;
 8/6=4,10=90,11=11/1;
 11/6=1,8=1,9=11,15=111,16=1/1,2,10;
 10/6=1/2;
 6/7=2,8=2,9=2,10=2,18=1,28=1/1;
 7/8=1,10=1,25=1/1,2,3,16;
 1/10=4,30=1/3;
 99//99;
 -------------------
 Title Card Required
 -------------------
 Symbolic Z-matrix:
 Charge =  0 Multiplicity = 1
 P                     4.1434    1.85031   1.4083 
 P                     2.00099   0.00019  -1.06013 
 P                     4.14368  -1.84968   1.40853 
 P                     2.56976   0.00018   1.31838 
 Sn                    7.43117  -2.58268  -0.11983 
 I                     7.78742  -4.16794   2.1505 
 I                     8.97827  -3.53821  -2.23592 
 P                     4.82069   2.13173  -0.91166 
 P                     7.0761    0.00023   0.44772 
 P                     4.82073  -2.1313   -0.91142 
 P                     5.79771   0.00017  -1.58307 
 Sn                    7.43106   2.58308  -0.12001 
 I                     8.97808   3.53859  -2.23616 
 I                     7.78733   4.1686    2.15013 
 Sn                   -2.91501   6.00459  -0.6512 
 I                    -5.18697   6.54349   0.88675 
 I                    -2.6735    7.80619  -2.75455 
 P                    -0.76477   5.62669   0.96101 
 P                    -2.36309   3.45198  -1.22668 
 P                    -0.27435   1.71765   1.17944 
 P                    -1.90669   3.48295   1.16425 
 P                     0.76402   5.62672  -0.96187 
 P                     2.3624    3.45246   1.2264 
 P                     0.27398   1.71773  -1.17932 
 P                     1.90614   3.48312  -1.16454 
 Sn                    2.91399   6.00515   0.65065 
 I                     5.18615   6.54454  -0.88687 
 I                     2.67177   7.80693   2.75379 
 P                    -0.27401  -1.71773   1.17912 
 P                    -2.36254  -3.45255  -1.22668 
 P                    -0.76394  -5.62673   0.96145 
 P                    -1.90613  -3.48315   1.16427 
 Sn                    2.9149   -6.00473   0.65027 
 I                     2.67369  -7.80711   2.75298 
 I                     5.1869   -6.5429   -0.88793 
 P                     0.27426  -1.71763  -1.17963 
 P                     2.36292  -3.45227   1.22659 
 P                     0.76454  -5.62657  -0.96173 
 P                     1.90662  -3.48283  -1.16444 
 Sn                   -2.91426  -6.00513  -0.65064 
 I                    -5.18631  -6.54358   0.8874 
 I                    -2.67278  -7.80735  -2.75349 
 Sn                   -7.43097   2.58265   0.12054 
 I                    -8.97735   3.53871   2.23691 
 I                    -7.7873    4.168    -2.1497 
 P                    -4.82042   2.13113   0.91163 
 P                    -7.07623  -0.00026  -0.44703 
 P                    -4.82052  -2.13185   0.91145 
 P                    -5.79729  -0.00035   1.58338 
 P                    -4.1438    1.84953  -1.40847 
 P                    -2.00093  -0.00018   1.05982 
 P                    -4.14346  -1.8503   -1.40852 
 P                    -2.56977  -0.0002   -1.31867 
 Sn                   -7.43107  -2.5832    0.12036 
 I                    -8.97752  -3.53929   2.23667 
 I                    -7.78772  -4.16821  -2.15007 
 

 GradGradGradGradGradGradGradGradGradGradGradGradGradGradGradGradGradGrad
 Berny optimization.
 Initialization pass.
 Trust Radius=3.00D-01 FncErr=1.00D-07 GrdErr=1.00D-07
 Number of steps in this run=      2 maximum allowed number of steps=      2.
 GradGradGradGradGradGradGradGradGradGradGradGradGradGradGradGradGradGrad

 Stoichiometry    I16P32Sn8
 Framework group  C1[X(I16P32Sn8)]
 Deg. of freedom   162
 Full point group                 C1      NOp   1
 Largest Abelian subgroup         C1      NOp   1
 Largest concise Abelian subgroup C1      NOp   1
                         Standard orientation:                         
 ---------------------------------------------------------------------
 Center     Atomic      Atomic             Coordinates (Angstroms)
 Number     Number       Type             X           Y           Z
 ---------------------------------------------------------------------
      1         15           0       -4.143398   -1.850309    1.408303
      2         15           0       -2.000991   -0.000192   -1.060130
      3         15           0       -4.143675    1.849679    1.408526
      4         15           0       -2.569762   -0.000182    1.318377
      5         50           0       -7.431170    2.582677   -0.119830
      6         53           0       -7.787424    4.167937    2.150505
      7         53           0       -8.978272    3.538214   -2.235916
      8         15           0       -4.820685   -2.131733   -0.911657
      9         15           0       -7.076096   -0.000234    0.447718
     10         15           0       -4.820725    2.131302   -0.911416
     11         15           0       -5.797710   -0.000173   -1.583073
     12         50           0       -7.431063   -2.583083   -0.120008
     13         53           0       -8.978081   -3.538594   -2.236162
     14         53           0       -7.787327   -4.168596    2.150132
     15         50           0        2.915005   -6.004594   -0.651202
     16         53           0        5.186969   -6.543494    0.886753
     17         53           0        2.673495   -7.806192   -2.754552
     18         15           0        0.764766   -5.626691    0.961006
     19         15           0        2.363091   -3.451981   -1.226680
     20         15           0        0.274345   -1.717650    1.179443
     21         15           0        1.906686   -3.482952    1.164248
     22         15           0       -0.764016   -5.626723   -0.961872
     23         15           0       -2.362401   -3.452462    1.226396
     24         15           0       -0.273983   -1.717732   -1.179316
     25         15           0       -1.906143   -3.483123   -1.164536
     26         50           0       -2.913990   -6.005147    0.650654
     27         53           0       -5.186150   -6.544540   -0.886871
     28         53           0       -2.671772   -7.806934    2.753793
     29         15           0        0.274014    1.717730    1.179118
     30         15           0        2.362535    3.452545   -1.226681
     31         15           0        0.763943    5.626730    0.961450
     32         15           0        1.906134    3.483154    1.164266
     33         50           0       -2.914895    6.004734    0.650269
     34         53           0       -2.673693    7.807111    2.752983
     35         53           0       -5.186899    6.542898   -0.887931
     36         15           0       -0.274261    1.717625   -1.179625
     37         15           0       -2.362923    3.452269    1.226588
     38         15           0       -0.764543    5.626570   -0.961731
     39         15           0       -1.906618    3.482826   -1.164437
     40         50           0        2.914259    6.005126   -0.650635
     41         53           0        5.186308    6.543580    0.887401
     42         53           0        2.672782    7.807348   -2.753486
     43         50           0        7.430966   -2.582647    0.120539
     44         53           0        8.977348   -3.538707    2.236910
     45         53           0        7.787303   -4.167999   -2.149702
     46         15           0        4.820423   -2.131131    0.911628
     47         15           0        7.076229    0.000260   -0.447029
     48         15           0        4.820523    2.131848    0.911448
     49         15           0        5.797288    0.000354    1.583383
     50         15           0        4.143800   -1.849534   -1.408474
     51         15           0        2.000925    0.000184    1.059820
     52         15           0        4.143456    1.850298   -1.408523
     53         15           0        2.569770    0.000202   -1.318667
     54         50           0        7.431075    2.583196    0.120361
     55         53           0        8.977520    3.539292    2.236671
     56         53           0        7.787716    4.168210   -2.150065
 ---------------------------------------------------------------------
 Rotational constants (GHZ):      0.0047263      0.0035647      0.0022229
 Standard basis: SDD (6D, 10F)
 There are   816 symmetry adapted cartesian basis functions of A   symmetry.
 There are   816 symmetry adapted basis functions of A   symmetry.
   816 basis functions,  1584 primitive gaussians,   816 cartesian basis functions
   312 alpha electrons      312 beta electrons
       nuclear repulsion energy     16457.7832685373 Hartrees.
 NAtoms=   56 NActive=   56 NUniq=   56 SFac= 1.00D+00 NAtFMM=   60 NAOKFM=F Big=F
 Integral buffers will be    131072 words long.
 Raffenetti 2 integral format.
 Two-electron integral symmetry is turned on.
 One-electron integrals computed using PRISM.
   1 Symmetry operations used in ECPInt.
 ECPInt:  NShTT=   93528 NPrTT=  360760 LenC2=   61693 LenP2D=  136288.
 LDataN:  DoStor=T MaxTD1= 5 Len=  102
 NBasis=   816 RedAO= T EigKep=  5.65D-03  NBF=   816
 NBsUse=   816 1.00D-06 EigRej= -1.00D+00 NBFU=   816
 Defaulting to unpruned grid for atomic number  50.
 Defaulting to unpruned grid for atomic number  50.
 Defaulting to unpruned grid for atomic number  50.
 Defaulting to unpruned grid for atomic number  50.
 ExpMin= 3.26D-02 ExpMax= 3.06D+04 ExpMxC= 4.68D+03 IAcc=3 IRadAn=         5 AccDes= 0.00D+00
 Harris functional with IExCor= 1009 and IRadAn=       5 diagonalized for initial guess.
 HarFok:  IExCor= 1009 AccDes= 0.00D+00 IRadAn=         5 IDoV= 1 UseB2=F ITyADJ=14
 ICtDFT=  3500011 ScaDFX=  1.000000  1.000000  1.000000  1.000000
 Defaulting to unpruned grid for atomic number  50.
 Defaulting to unpruned grid for atomic number  50.
 Defaulting to unpruned grid for atomic number  50.
 Defaulting to unpruned grid for atomic number  50.
 FoFCou: FMM=F IPFlag=           0 FMFlag=      100000 FMFlg1=           0
         NFxFlg=           0 DoJE=T BraDBF=F KetDBF=T FulRan=T
         wScrn=  0.000000 ICntrl=     500 IOpCl=  0 I1Cent=   200000004 NGrid=           0
         NMat0=    1 NMatS0=      1 NMatT0=    0 NMatD0=    1 NMtDS0=    0 NMtDT0=    0
 Petite list used in FoFCou.
 Requested convergence on RMS density matrix=1.00D-08 within 128 cycles.
 Requested convergence on MAX density matrix=1.00D-06.
 Requested convergence on             energy=1.00D-06.
 No special actions if energy rises.
 Defaulting to unpruned grid for atomic number  50.
 Defaulting to unpruned grid for atomic number  50.
 Defaulting to unpruned grid for atomic number  50.
 Defaulting to unpruned grid for atomic number  50.
 Rare condition: small coef for last iteration:  0.000D+00
 EnCoef did   100 forward-backward iterations
 EnCoef did     6 forward-backward iterations
 EnCoef did     2 forward-backward iterations
 EnCoef did     5 forward-backward iterations
 Restarting incremental Fock formation.
 SCF Done:  E(RPBE-PBE) =  -11128.3308846     A.U. after   23 cycles
            NFock= 23  Conv=0.66D-08     -V/T= 2.0164
 Range of M.O.s used for correlation:     1   816
 NBasis=   816 NAE=   312 NBE=   312 NFC=     0 NFV=     0
 NROrb=    816 NOA=   312 NOB=   312 NVA=   504 NVB=   504

 **** Warning!!: The smallest alpha delta epsilon is  0.37250209D-01

 PrsmSu:  requested number of processors reduced to:   1 ShMem   1 Linda.
   1 Symmetry operations used in ECPInt.
 ECPInt:  NShTT=   93528 NPrTT=  360760 LenC2=   61693 LenP2D=  136288.
 LDataN:  DoStor=T MaxTD1= 6 Len=  172
 Number of processors reduced to   1 by ecpmxn.
 PrsmSu:  requested number of processors reduced to:   1 ShMem   1 Linda.
 ECPInt:  NShTT=   93528 NPrTT=  360760 LenC2=   61693 LenP2D=  136288.
 LDataN:  DoStor=T MaxTD1= 6 Len=  172
 Number of processors reduced to   1 by ecpmxn.
 PrsmSu:  requested number of processors reduced to:   1 ShMem   1 Linda.
 ECPInt:  NShTT=   93528 NPrTT=  360760 LenC2=   61693 LenP2D=  136288.
 LDataN:  DoStor=T MaxTD1= 6 Len=  172
 Number of processors reduced to   1 by ecpmxn.
 Symmetrizing basis deriv contribution to polar:
 IMax=3 JMax=2 DiffMx= 0.00D+00
 G2DrvN: will do     3 centers at a time, making   19 passes.
 Calling FoFCou, ICntrl=  3507 FMM=F I1Cent=   0 AccDes= 0.00D+00.
 Defaulting to unpruned grid for atomic number  50.
 Defaulting to unpruned grid for atomic number  50.
 Defaulting to unpruned grid for atomic number  50.
 Defaulting to unpruned grid for atomic number  50.
 Calling FoFCou, ICntrl=  3507 FMM=F I1Cent=   0 AccDes= 0.00D+00.
 Calling FoFCou, ICntrl=  3507 FMM=F I1Cent=   0 AccDes= 0.00D+00.
 Calling FoFCou, ICntrl=  3507 FMM=F I1Cent=   0 AccDes= 0.00D+00.
 Calling FoFCou, ICntrl=  3507 FMM=F I1Cent=   0 AccDes= 0.00D+00.
 Calling FoFCou, ICntrl=  3507 FMM=F I1Cent=   0 AccDes= 0.00D+00.
 Calling FoFCou, ICntrl=  3507 FMM=F I1Cent=   0 AccDes= 0.00D+00.
 Calling FoFCou, ICntrl=  3507 FMM=F I1Cent=   0 AccDes= 0.00D+00.
 Calling FoFCou, ICntrl=  3507 FMM=F I1Cent=   0 AccDes= 0.00D+00.
 Calling FoFCou, ICntrl=  3507 FMM=F I1Cent=   0 AccDes= 0.00D+00.
 Calling FoFCou, ICntrl=  3507 FMM=F I1Cent=   0 AccDes= 0.00D+00.
 Calling FoFCou, ICntrl=  3507 FMM=F I1Cent=   0 AccDes= 0.00D+00.
 Calling FoFCou, ICntrl=  3507 FMM=F I1Cent=   0 AccDes= 0.00D+00.
 Calling FoFCou, ICntrl=  3507 FMM=F I1Cent=   0 AccDes= 0.00D+00.
 Calling FoFCou, ICntrl=  3507 FMM=F I1Cent=   0 AccDes= 0.00D+00.
 Calling FoFCou, ICntrl=  3507 FMM=F I1Cent=   0 AccDes= 0.00D+00.
 Calling FoFCou, ICntrl=  3507 FMM=F I1Cent=   0 AccDes= 0.00D+00.
 Calling FoFCou, ICntrl=  3507 FMM=F I1Cent=   0 AccDes= 0.00D+00.
 Calling FoFCou, ICntrl=  3507 FMM=F I1Cent=   0 AccDes= 0.00D+00.
 End of G2Drv F.D. properties file   721 does not exist.
 End of G2Drv F.D. properties file   722 does not exist.
 End of G2Drv F.D. properties file   788 does not exist.
          IDoAtm=11111111111111111111111111111111111111111111111111
          IDoAtm=111111
          Differentiating once with respect to electric field.
                with respect to dipole field.
          Differentiating once with respect to nuclear coordinates.
 Defaulting to unpruned grid for atomic number  50.
 Defaulting to unpruned grid for atomic number  50.
 Defaulting to unpruned grid for atomic number  50.
 Defaulting to unpruned grid for atomic number  50.
 Defaulting to unpruned grid for atomic number  50.
 Defaulting to unpruned grid for atomic number  50.
 Defaulting to unpruned grid for atomic number  50.
 Defaulting to unpruned grid for atomic number  50.
          There are   171 degrees of freedom in the 1st order CPHF.  IDoFFX=6 NUNeed=     3.
    171 vectors produced by pass  0 Test12= 1.57D-13 1.00D-09 XBig12= 2.78D+04 6.62D+01.
 AX will form    12 AO Fock derivatives at one time.
    171 vectors produced by pass  1 Test12= 1.57D-13 1.00D-09 XBig12= 1.73D+04 1.96D+01.
    171 vectors produced by pass  2 Test12= 1.57D-13 1.00D-09 XBig12= 3.40D+02 2.06D+00.
    169 vectors produced by pass  3 Test12= 1.57D-13 1.00D-09 XBig12= 1.72D+00 1.01D-01.
    168 vectors produced by pass  4 Test12= 1.57D-13 1.00D-09 XBig12= 5.20D-03 5.45D-03.
    135 vectors produced by pass  5 Test12= 1.57D-13 1.00D-09 XBig12= 8.05D-06 2.00D-04.
     31 vectors produced by pass  6 Test12= 1.57D-13 1.00D-09 XBig12= 1.87D-09 2.02D-06.
      9 vectors produced by pass  7 Test12= 1.57D-13 1.00D-09 XBig12= 5.52D-13 3.90D-08.
      3 vectors produced by pass  8 Test12= 1.57D-13 1.00D-09 XBig12= 1.26D-15 1.72D-09.
 InvSVY:  IOpt=1 It=  1 EMax= 1.71D-13
 Solved reduced A of dimension  1028 with   171 vectors.
 Isotropic polarizability for W=    0.000000     2432.88 Bohr**3.
 End of Minotr F.D. properties file   721 does not exist.
 End of Minotr F.D. properties file   722 does not exist.
 End of Minotr F.D. properties file   788 does not exist.

 **********************************************************************

            Population analysis using the SCF density.

 **********************************************************************

 Orbital symmetries:
       Occupied  (A) (A) (A) (A) (A) (A) (A) (A) (A) (A) (A) (A)
                 (A) (A) (A) (A) (A) (A) (A) (A) (A) (A) (A) (A)
                 (A) (A) (A) (A) (A) (A) (A) (A) (A) (A) (A) (A)
                 (A) (A) (A) (A) (A) (A) (A) (A) (A) (A) (A) (A)
                 (A) (A) (A) (A) (A) (A) (A) (A) (A) (A) (A) (A)
                 (A) (A) (A) (A) (A) (A) (A) (A) (A) (A) (A) (A)
                 (A) (A) (A) (A) (A) (A) (A) (A) (A) (A) (A) (A)
                 (A) (A) (A) (A) (A) (A) (A) (A) (A) (A) (A) (A)
                 (A) (A) (A) (A) (A) (A) (A) (A) (A) (A) (A) (A)
                 (A) (A) (A) (A) (A) (A) (A) (A) (A) (A) (A) (A)
                 (A) (A) (A) (A) (A) (A) (A) (A) (A) (A) (A) (A)
                 (A) (A) (A) (A) (A) (A) (A) (A) (A) (A) (A) (A)
                 (A) (A) (A) (A) (A) (A) (A) (A) (A) (A) (A) (A)
                 (A) (A) (A) (A) (A) (A) (A) (A) (A) (A) (A) (A)
                 (A) (A) (A) (A) (A) (A) (A) (A) (A) (A) (A) (A)
                 (A) (A) (A) (A) (A) (A) (A) (A) (A) (A) (A) (A)
                 (A) (A) (A) (A) (A) (A) (A) (A) (A) (A) (A) (A)
                 (A) (A) (A) (A) (A) (A) (A) (A) (A) (A) (A) (A)
                 (A) (A) (A) (A) (A) (A) (A) (A) (A) (A) (A) (A)
                 (A) (A) (A) (A) (A) (A) (A) (A) (A) (A) (A) (A)
                 (A) (A) (A) (A) (A) (A) (A) (A) (A) (A) (A) (A)
                 (A) (A) (A) (A) (A) (A) (A) (A) (A) (A) (A) (A)
                 (A) (A) (A) (A) (A) (A) (A) (A) (A) (A) (A) (A)
                 (A) (A) (A) (A) (A) (A) (A) (A) (A) (A) (A) (A)
                 (A) (A) (A) (A) (A) (A) (A) (A) (A) (A) (A) (A)
                 (A) (A) (A) (A) (A) (A) (A) (A) (A) (A) (A) (A)
       Virtual   (A) (A) (A) (A) (A) (A) (A) (A) (A) (A) (A) (A)
                 (A) (A) (A) (A) (A) (A) (A) (A) (A) (A) (A) (A)
                 (A) (A) (A) (A) (A) (A) (A) (A) (A) (A) (A) (A)
                 (A) (A) (A) (A) (A) (A) (A) (A) (A) (A) (A) (A)
                 (A) (A) (A) (A) (A) (A) (A) (A) (A) (A) (A) (A)
                 (A) (A) (A) (A) (A) (A) (A) (A) (A) (A) (A) (A)
                 (A) (A) (A) (A) (A) (A) (A) (A) (A) (A) (A) (A)
                 (A) (A) (A) (A) (A) (A) (A) (A) (A) (A) (A) (A)
                 (A) (A) (A) (A) (A) (A) (A) (A) (A) (A) (A) (A)
                 (A) (A) (A) (A) (A) (A) (A) (A) (A) (A) (A) (A)
                 (A) (A) (A) (A) (A) (A) (A) (A) (A) (A) (A) (A)
                 (A) (A) (A) (A) (A) (A) (A) (A) (A) (A) (A) (A)
                 (A) (A) (A) (A) (A) (A) (A) (A) (A) (A) (A) (A)
                 (A) (A) (A) (A) (A) (A) (A) (A) (A) (A) (A) (A)
                 (A) (A) (A) (A) (A) (A) (A) (A) (A) (A) (A) (A)
                 (A) (A) (A) (A) (A) (A) (A) (A) (A) (A) (A) (A)
                 (A) (A) (A) (A) (A) (A) (A) (A) (A) (A) (A) (A)
                 (A) (A) (A) (A) (A) (A) (A) (A) (A) (A) (A) (A)
                 (A) (A) (A) (A) (A) (A) (A) (A) (A) (A) (A) (A)
                 (A) (A) (A) (A) (A) (A) (A) (A) (A) (A) (A) (A)
                 (A) (A) (A) (A) (A) (A) (A) (A) (A) (A) (A) (A)
                 (A) (A) (A) (A) (A) (A) (A) (A) (A) (A) (A) (A)
                 (A) (A) (A) (A) (A) (A) (A) (A) (A) (A) (A) (A)
                 (A) (A) (A) (A) (A) (A) (A) (A) (A) (A) (A) (A)
                 (A) (A) (A) (A) (A) (A) (A) (A) (A) (A) (A) (A)
                 (A) (A) (A) (A) (A) (A) (A) (A) (A) (A) (A) (A)
                 (A) (A) (A) (A) (A) (A) (A) (A) (A) (A) (A) (A)
                 (A) (A) (A) (A) (A) (A) (A) (A) (A) (A) (A) (A)
                 (A) (A) (A) (A) (A) (A) (A) (A) (A) (A) (A) (A)
                 (A) (A) (A) (A) (A) (A) (A) (A) (A) (A) (A) (A)
                 (A) (A) (A) (A) (A) (A) (A) (A) (A) (A) (A) (A)
                 (A) (A) (A) (A) (A) (A) (A) (A) (A) (A) (A) (A)
                 (A) (A) (A) (A) (A) (A) (A) (A) (A) (A) (A) (A)
                 (A) (A) (A) (A) (A) (A) (A) (A) (A) (A) (A) (A)
                 (A) (A) (A) (A) (A) (A) (A) (A) (A) (A) (A) (A)
                 (A) (A) (A) (A) (A) (A) (A) (A) (A) (A) (A) (A)
                 (A) (A) (A) (A) (A) (A) (A) (A) (A) (A) (A) (A)
                 (A) (A) (A) (A) (A) (A) (A) (A) (A) (A) (A) (A)
                 (A) (A) (A) (A) (A) (A) (A) (A) (A) (A) (A) (A)
                 (A) (A) (A) (A) (A) (A) (A) (A) (A) (A) (A) (A)
                 (A) (A) (A) (A) (A) (A) (A) (A) (A) (A) (A) (A)
                 (A) (A) (A) (A) (A) (A) (A) (A) (A) (A) (A) (A)
 The electronic state is 1-A.
 Alpha  occ. eigenvalues --  -76.43122 -76.43121 -76.43121 -76.43121 -76.42886
 Alpha  occ. eigenvalues --  -76.42886 -76.42886 -76.42886 -76.42828 -76.42828
 Alpha  occ. eigenvalues --  -76.42779 -76.42779 -76.42734 -76.42734 -76.42626
 Alpha  occ. eigenvalues --  -76.42626 -76.42626 -76.42626 -76.42270 -76.42270
 Alpha  occ. eigenvalues --  -76.42270 -76.42270 -76.41981 -76.41981 -76.41981
 Alpha  occ. eigenvalues --  -76.41981 -76.41845 -76.41845 -76.41845 -76.41845
 Alpha  occ. eigenvalues --  -76.41046 -76.41045  -6.40506  -6.40504  -6.40502
 Alpha  occ. eigenvalues --   -6.40500  -6.40306  -6.40306  -6.40306  -6.40305
 Alpha  occ. eigenvalues --   -6.40205  -6.40205  -6.40189  -6.40188  -6.40098
 Alpha  occ. eigenvalues --   -6.40098  -6.40013  -6.40013  -6.40012  -6.40012
 Alpha  occ. eigenvalues --   -6.39629  -6.39628  -6.39627  -6.39627  -6.39357
 Alpha  occ. eigenvalues --   -6.39357  -6.39355  -6.39355  -6.39317  -6.39316
 Alpha  occ. eigenvalues --   -6.39316  -6.39316  -6.38553  -6.38553  -4.62180
 Alpha  occ. eigenvalues --   -4.62179  -4.62176  -4.62176  -4.62145  -4.62144
 Alpha  occ. eigenvalues --   -4.62144  -4.62143  -4.62024  -4.62023  -4.62023
 Alpha  occ. eigenvalues --   -4.62023  -4.61938  -4.61938  -4.61938  -4.61937
 Alpha  occ. eigenvalues --   -4.61931  -4.61931  -4.61886  -4.61886  -4.61872
 Alpha  occ. eigenvalues --   -4.61871  -4.61832  -4.61831  -4.61830  -4.61829
 Alpha  occ. eigenvalues --   -4.61810  -4.61810  -4.61807  -4.61807  -4.61746
 Alpha  occ. eigenvalues --   -4.61746  -4.61710  -4.61710  -4.61710  -4.61709
 Alpha  occ. eigenvalues --   -4.61666  -4.61666  -4.61664  -4.61664  -4.61586
 Alpha  occ. eigenvalues --   -4.61586  -4.61586  -4.61586  -4.61495  -4.61495
 Alpha  occ. eigenvalues --   -4.61461  -4.61461  -4.61395  -4.61395  -4.61378
 Alpha  occ. eigenvalues --   -4.61378  -4.61378  -4.61378  -4.61291  -4.61291
 Alpha  occ. eigenvalues --   -4.61291  -4.61290  -4.61133  -4.61133  -4.61131
 Alpha  occ. eigenvalues --   -4.61130  -4.61113  -4.61112  -4.61112  -4.61112
 Alpha  occ. eigenvalues --   -4.61073  -4.61073  -4.61072  -4.61072  -4.61070
 Alpha  occ. eigenvalues --   -4.61070  -4.61070  -4.61069  -4.60934  -4.60934
 Alpha  occ. eigenvalues --   -4.60933  -4.60933  -4.60873  -4.60873  -4.60872
 Alpha  occ. eigenvalues --   -4.60872  -4.60715  -4.60714  -4.60714  -4.60713
 Alpha  occ. eigenvalues --   -4.60593  -4.60593  -4.60593  -4.60593  -4.60313
 Alpha  occ. eigenvalues --   -4.60313  -4.60254  -4.60254  -4.59765  -4.59765
 Alpha  occ. eigenvalues --   -0.72659  -0.70921  -0.70780  -0.69700  -0.68675
 Alpha  occ. eigenvalues --   -0.68383  -0.68026  -0.67009  -0.66935  -0.66776
 Alpha  occ. eigenvalues --   -0.66761  -0.66667  -0.66613  -0.66376  -0.66313
 Alpha  occ. eigenvalues --   -0.65899  -0.65707  -0.65689  -0.65679  -0.65669
 Alpha  occ. eigenvalues --   -0.65564  -0.65421  -0.65399  -0.65386  -0.65385
 Alpha  occ. eigenvalues --   -0.65247  -0.64588  -0.64351  -0.64329  -0.61477
 Alpha  occ. eigenvalues --   -0.60021  -0.59655  -0.58270  -0.57934  -0.56918
 Alpha  occ. eigenvalues --   -0.56760  -0.56176  -0.55365  -0.55090  -0.54816
 Alpha  occ. eigenvalues --   -0.53544  -0.53057  -0.52895  -0.52246  -0.50658
 Alpha  occ. eigenvalues --   -0.49455  -0.48761  -0.48084  -0.48078  -0.47266
 Alpha  occ. eigenvalues --   -0.46525  -0.46275  -0.45282  -0.44353  -0.44160
 Alpha  occ. eigenvalues --   -0.42230  -0.39660  -0.39395  -0.38671  -0.38334
 Alpha  occ. eigenvalues --   -0.38214  -0.37608  -0.37601  -0.37094  -0.37075
 Alpha  occ. eigenvalues --   -0.36383  -0.35868  -0.35642  -0.35627  -0.35570
 Alpha  occ. eigenvalues --   -0.35434  -0.35056  -0.34912  -0.34832  -0.34087
 Alpha  occ. eigenvalues --   -0.34068  -0.33965  -0.33774  -0.33729  -0.33339
 Alpha  occ. eigenvalues --   -0.33096  -0.32956  -0.32801  -0.32653  -0.32291
 Alpha  occ. eigenvalues --   -0.32200  -0.31835  -0.31731  -0.31470  -0.31358
 Alpha  occ. eigenvalues --   -0.31249  -0.30790  -0.30695  -0.30555  -0.30542
 Alpha  occ. eigenvalues --   -0.30258  -0.30178  -0.29779  -0.29698  -0.29599
 Alpha  occ. eigenvalues --   -0.29317  -0.29281  -0.28599  -0.28312  -0.28218
 Alpha  occ. eigenvalues --   -0.27798  -0.27796  -0.27746  -0.27377  -0.27130
 Alpha  occ. eigenvalues --   -0.27081  -0.27006  -0.27003  -0.26970  -0.26962
 Alpha  occ. eigenvalues --   -0.26929  -0.26816  -0.26807  -0.26724  -0.26722
 Alpha  occ. eigenvalues --   -0.26713  -0.26658  -0.26656  -0.26550  -0.26497
 Alpha  occ. eigenvalues --   -0.26478  -0.26427  -0.26403  -0.26332  -0.26299
 Alpha  occ. eigenvalues --   -0.26188  -0.26157  -0.26126  -0.26044  -0.26031
 Alpha  occ. eigenvalues --   -0.25983  -0.25965  -0.25957  -0.25924  -0.25871
 Alpha  occ. eigenvalues --   -0.25786  -0.25466  -0.25435  -0.25087  -0.24651
 Alpha  occ. eigenvalues --   -0.24533  -0.24092  -0.24055  -0.23731  -0.23308
 Alpha  occ. eigenvalues --   -0.22911  -0.22910
 Alpha virt. eigenvalues --   -0.19185  -0.19038  -0.18601  -0.18316  -0.18078
 Alpha virt. eigenvalues --   -0.17946  -0.17815  -0.17782  -0.16817  -0.16173
 Alpha virt. eigenvalues --   -0.15700  -0.15273  -0.14991  -0.14794  -0.14757
 Alpha virt. eigenvalues --   -0.14657  -0.14509  -0.14247  -0.13900  -0.13885
 Alpha virt. eigenvalues --   -0.13443  -0.13313  -0.13016  -0.12964  -0.12594
 Alpha virt. eigenvalues --   -0.12027  -0.11985  -0.11959  -0.11806  -0.11477
 Alpha virt. eigenvalues --   -0.11282  -0.11210  -0.10964  -0.10866  -0.10852
 Alpha virt. eigenvalues --   -0.10847  -0.10114  -0.10033  -0.09872  -0.09620
 Alpha virt. eigenvalues --   -0.09513  -0.09153  -0.08783  -0.08712  -0.08524
 Alpha virt. eigenvalues --   -0.08262  -0.08162  -0.07850  -0.07476  -0.07097
 Alpha virt. eigenvalues --   -0.07064  -0.07040  -0.06812  -0.06695  -0.06265
 Alpha virt. eigenvalues --   -0.05970  -0.05897  -0.05635  -0.05614  -0.05437
 Alpha virt. eigenvalues --   -0.05201  -0.05180  -0.04918  -0.04895  -0.04124
 Alpha virt. eigenvalues --   -0.04096  -0.04067  -0.03639  -0.03061  -0.03000
 Alpha virt. eigenvalues --   -0.01707  -0.01637   0.00813   0.01210   0.01426
 Alpha virt. eigenvalues --    0.01516   0.01551   0.01781   0.02174   0.02374
 Alpha virt. eigenvalues --    0.02385   0.02814   0.02880   0.02899   0.02947
 Alpha virt. eigenvalues --    0.02989   0.03165   0.03409   0.03421   0.03487
 Alpha virt. eigenvalues --    0.03634   0.03710   0.03812   0.03859   0.04216
 Alpha virt. eigenvalues --    0.04468   0.04620   0.04849   0.04950   0.04963
 Alpha virt. eigenvalues --    0.04964   0.05165   0.05180   0.05269   0.05441
 Alpha virt. eigenvalues --    0.05641   0.05840   0.05999   0.06166   0.06363
 Alpha virt. eigenvalues --    0.06579   0.06707   0.06804   0.06942   0.07354
 Alpha virt. eigenvalues --    0.07393   0.07492   0.07791   0.08875   0.09144
 Alpha virt. eigenvalues --    0.25781   0.27913   0.29146   0.29620   0.30090
 Alpha virt. eigenvalues --    0.30322   0.30509   0.30909   0.31297   0.31446
 Alpha virt. eigenvalues --    0.31499   0.31585   0.31904   0.32028   0.32085
 Alpha virt. eigenvalues --    0.32307   0.32749   0.32866   0.33194   0.33540
 Alpha virt. eigenvalues --    0.33663   0.33695   0.34034   0.34072   0.34298
 Alpha virt. eigenvalues --    0.34414   0.34762   0.34811   0.35101   0.35660
 Alpha virt. eigenvalues --    0.35704   0.35833   0.36118   0.36130   0.36201
 Alpha virt. eigenvalues --    0.36347   0.36453   0.36702   0.36791   0.37154
 Alpha virt. eigenvalues --    0.37592   0.37708   0.37830   0.38105   0.38252
 Alpha virt. eigenvalues --    0.38641   0.38715   0.38721   0.39119   0.39191
 Alpha virt. eigenvalues --    0.39672   0.39956   0.40171   0.40327   0.40502
 Alpha virt. eigenvalues --    0.40766   0.40956   0.41347   0.41608   0.41867
 Alpha virt. eigenvalues --    0.41991   0.42155   0.43067   0.43538   0.43608
 Alpha virt. eigenvalues --    0.43872   0.43907   0.43935   0.44218   0.44425
 Alpha virt. eigenvalues --    0.44585   0.45315   0.45831   0.46007   0.46380
 Alpha virt. eigenvalues --    0.46407   0.46865   0.46884   0.47064   0.47461
 Alpha virt. eigenvalues --    0.47740   0.47938   0.48005   0.48199   0.49070
 Alpha virt. eigenvalues --    0.49668   0.49932   0.50264   0.50504   0.51151
 Alpha virt. eigenvalues --    0.51623   0.51844   0.52544   0.53422   0.53630
 Alpha virt. eigenvalues --    0.54310   0.54808   0.55660   0.56503   0.56608
 Alpha virt. eigenvalues --    0.56767   0.56836   0.57216   0.57664   0.57835
 Alpha virt. eigenvalues --    0.58961   0.59291   0.59314   0.59929   0.60367
 Alpha virt. eigenvalues --    0.61321   0.61382   0.61436   0.61794   0.63364
 Alpha virt. eigenvalues --    0.63477   0.63700   0.63940   0.64248   0.64383
 Alpha virt. eigenvalues --    0.65963   0.66433   0.67304   0.67483   0.67670
 Alpha virt. eigenvalues --    0.68070   0.68386   0.69948   0.70336   0.70707
 Alpha virt. eigenvalues --    0.71288   0.71385   0.71756   0.72137   0.72385
 Alpha virt. eigenvalues --    0.72881   0.72888   0.73875   0.74086   0.74173
 Alpha virt. eigenvalues --    0.74785   0.75127   0.75332   0.76166   0.76446
 Alpha virt. eigenvalues --    0.76491   0.76625   0.76756   0.76865   0.77301
 Alpha virt. eigenvalues --    0.77422   0.77997   0.78093   0.78120   0.78536
 Alpha virt. eigenvalues --    0.78571   0.78676   0.79380   0.79448   0.79748
 Alpha virt. eigenvalues --    0.80121   0.80206   0.80643   0.80842   0.80896
 Alpha virt. eigenvalues --    0.80901   0.81300   0.81761   0.81865   0.81879
 Alpha virt. eigenvalues --    0.81948   0.82781   0.82813   0.83226   0.83633
 Alpha virt. eigenvalues --    0.83917   0.84033   0.85245   0.85282   0.85905
 Alpha virt. eigenvalues --    0.86406   0.86446   0.86559   0.87178   0.87839
 Alpha virt. eigenvalues --    0.87995   0.88314   0.88356   0.89153   0.89579
 Alpha virt. eigenvalues --    0.89634   0.90365   0.91255   0.91496   0.91828
 Alpha virt. eigenvalues --    0.91858   0.92324   0.93113   0.94551   0.95035
 Alpha virt. eigenvalues --    4.45704   4.46949   4.47766   4.48658   4.49396
 Alpha virt. eigenvalues --    4.49900   4.50236   4.50791   4.51102   4.52107
 Alpha virt. eigenvalues --    4.52352   4.53565   4.54773   4.55123   4.55356
 Alpha virt. eigenvalues --    4.55498   4.56377   4.57139   4.57139   4.57783
 Alpha virt. eigenvalues --    4.58517   4.58739   4.58936   4.59189   4.59380
 Alpha virt. eigenvalues --    4.59629   4.59762   4.59944   4.60447   4.60940
 Alpha virt. eigenvalues --    4.61481   4.61834   4.62214   4.62400   4.62426
 Alpha virt. eigenvalues --    4.62998   4.63014   4.63445   4.63933   4.64053
 Alpha virt. eigenvalues --    4.64573   4.64707   4.65876   4.65962   4.66920
 Alpha virt. eigenvalues --    4.66959   4.67423   4.67443   4.67522   4.67643
 Alpha virt. eigenvalues --    4.67748   4.67860   4.68353   4.68802   4.69056
 Alpha virt. eigenvalues --    4.69141   4.69400   4.69497   4.69591   4.70001
 Alpha virt. eigenvalues --    4.70168   4.70910   4.71483   4.71498   4.71744
 Alpha virt. eigenvalues --    4.71888   4.71960   4.73432   4.73613   4.73908
 Alpha virt. eigenvalues --    4.74050   4.74575   4.74793   4.75289   4.75303
 Alpha virt. eigenvalues --    4.76496   4.76507   4.76712   4.78021   4.78788
 Alpha virt. eigenvalues --    4.79015   4.79060   4.80088   4.81076   4.81234
 Alpha virt. eigenvalues --    4.81872   4.83458   4.83648   4.85073   4.85212
 Alpha virt. eigenvalues --    4.85801   4.86679   4.87038   4.88411   4.89837
 Alpha virt. eigenvalues --    4.89871   6.04843   6.10682   6.16527   6.16730
 Alpha virt. eigenvalues --    6.18726   6.18811   6.20231   6.20302   6.20604
 Alpha virt. eigenvalues --    6.22612   6.22630   6.24766   6.24915   6.26088
 Alpha virt. eigenvalues --    6.27248   6.27603   6.28133   6.28786   6.29111
 Alpha virt. eigenvalues --    6.31420   6.32441   6.32992   6.33983   6.35969
 Alpha virt. eigenvalues --    6.37161   6.39966   6.41381   6.41462   6.43197
 Alpha virt. eigenvalues --    6.45102   6.46665   6.47825  11.85322  11.85978
 Alpha virt. eigenvalues --   11.88837  11.88850  11.89145  11.96448  11.97264
 Alpha virt. eigenvalues --   12.04447  12.82597  12.86023  12.98873  13.01157
 Alpha virt. eigenvalues --   13.07624  13.07664  13.20807  13.23896  13.85293
 Alpha virt. eigenvalues --   13.85944  13.89109  13.91621  14.00141  14.03801
 Alpha virt. eigenvalues --   14.04915  14.08076 166.39033 166.45154 166.51068
 Alpha virt. eigenvalues --  166.51674 166.53579 166.54328 166.55205 166.55669
 Alpha virt. eigenvalues --  166.56241 166.58119 166.58233 166.60858 166.60873
 Alpha virt. eigenvalues --  166.61384 166.63201 166.63880 166.64701 166.65115
 Alpha virt. eigenvalues --  166.65369 166.69302 166.69488 166.69638 166.71958
 Alpha virt. eigenvalues --  166.72187 166.74552 166.76000 166.78193 166.81183
 Alpha virt. eigenvalues --  166.82153 166.82336 166.88838 166.88991
          Condensed to atoms (all electrons):
 Mulliken charges:
               1
     1  P    0.004416
     2  P   -0.029390
     3  P    0.004439
     4  P    0.005861
     5  Sn   0.505307
     6  I   -0.129623
     7  I   -0.131600
     8  P   -0.109308
     9  P   -0.273757
    10  P   -0.109364
    11  P   -0.014366
    12  Sn   0.505309
    13  I   -0.131620
    14  I   -0.129622
    15  Sn   0.513563
    16  I   -0.105695
    17  I   -0.127221
    18  P   -0.093640
    19  P   -0.152341
    20  P    0.009486
    21  P   -0.027413
    22  P   -0.093601
    23  P   -0.152317
    24  P    0.009361
    25  P   -0.027427
    26  Sn   0.513563
    27  I   -0.105747
    28  I   -0.127224
    29  P    0.009367
    30  P   -0.152305
    31  P   -0.093613
    32  P   -0.027426
    33  Sn   0.513551
    34  I   -0.127229
    35  I   -0.105713
    36  P    0.009453
    37  P   -0.152261
    38  P   -0.093597
    39  P   -0.027487
    40  Sn   0.513562
    41  I   -0.105706
    42  I   -0.127231
    43  Sn   0.505296
    44  I   -0.131614
    45  I   -0.129613
    46  P   -0.109396
    47  P   -0.273771
    48  P   -0.109353
    49  P   -0.014321
    50  P    0.004443
    51  P   -0.029460
    52  P    0.004438
    53  P    0.005896
    54  Sn   0.505297
    55  I   -0.131605
    56  I   -0.129629
 Sum of Mulliken charges =   0.00000
 Mulliken charges with hydrogens summed into heavy atoms:
               1
     1  P    0.004416
     2  P   -0.029390
     3  P    0.004439
     4  P    0.005861
     5  Sn   0.505307
     6  I   -0.129623
     7  I   -0.131600
     8  P   -0.109308
     9  P   -0.273757
    10  P   -0.109364
    11  P   -0.014366
    12  Sn   0.505309
    13  I   -0.131620
    14  I   -0.129622
    15  Sn   0.513563
    16  I   -0.105695
    17  I   -0.127221
    18  P   -0.093640
    19  P   -0.152341
    20  P    0.009486
    21  P   -0.027413
    22  P   -0.093601
    23  P   -0.152317
    24  P    0.009361
    25  P   -0.027427
    26  Sn   0.513563
    27  I   -0.105747
    28  I   -0.127224
    29  P    0.009367
    30  P   -0.152305
    31  P   -0.093613
    32  P   -0.027426
    33  Sn   0.513551
    34  I   -0.127229
    35  I   -0.105713
    36  P    0.009453
    37  P   -0.152261
    38  P   -0.093597
    39  P   -0.027487
    40  Sn   0.513562
    41  I   -0.105706
    42  I   -0.127231
    43  Sn   0.505296
    44  I   -0.131614
    45  I   -0.129613
    46  P   -0.109396
    47  P   -0.273771
    48  P   -0.109353
    49  P   -0.014321
    50  P    0.004443
    51  P   -0.029460
    52  P    0.004438
    53  P    0.005896
    54  Sn   0.505297
    55  I   -0.131605
    56  I   -0.129629
 APT charges:
               1
     1  P    0.051339
     2  P   -0.052815
     3  P    0.051348
     4  P    0.026604
     5  Sn   1.361133
     6  I   -0.499972
     7  I   -0.571832
     8  P   -0.081864
     9  P   -0.339669
    10  P   -0.081797
    11  P   -0.139822
    12  Sn   1.361179
    13  I   -0.571849
    14  I   -0.499989
    15  Sn   1.236332
    16  I   -0.496513
    17  I   -0.532490
    18  P   -0.122678
    19  P   -0.135293
    20  P    0.100525
    21  P   -0.055816
    22  P   -0.122615
    23  P   -0.135255
    24  P    0.100499
    25  P   -0.055968
    26  Sn   1.236433
    27  I   -0.496600
    28  I   -0.532508
    29  P    0.100461
    30  P   -0.135257
    31  P   -0.122587
    32  P   -0.055916
    33  Sn   1.236352
    34  I   -0.532537
    35  I   -0.496511
    36  P    0.100503
    37  P   -0.135311
    38  P   -0.122666
    39  P   -0.055884
    40  Sn   1.236375
    41  I   -0.496514
    42  I   -0.532577
    43  Sn   1.361110
    44  I   -0.571842
    45  I   -0.499957
    46  P   -0.081899
    47  P   -0.339629
    48  P   -0.081852
    49  P   -0.139790
    50  P    0.051336
    51  P   -0.052756
    52  P    0.051276
    53  P    0.026633
    54  Sn   1.361164
    55  I   -0.571861
    56  I   -0.499997
 Sum of APT charges =  -0.00009
 APT charges with hydrogens summed into heavy atoms:
               1
     1  P    0.051339
     2  P   -0.052815
     3  P    0.051348
     4  P    0.026604
     5  Sn   1.361133
     6  I   -0.499972
     7  I   -0.571832
     8  P   -0.081864
     9  P   -0.339669
    10  P   -0.081797
    11  P   -0.139822
    12  Sn   1.361179
    13  I   -0.571849
    14  I   -0.499989
    15  Sn   1.236332
    16  I   -0.496513
    17  I   -0.532490
    18  P   -0.122678
    19  P   -0.135293
    20  P    0.100525
    21  P   -0.055816
    22  P   -0.122615
    23  P   -0.135255
    24  P    0.100499
    25  P   -0.055968
    26  Sn   1.236433
    27  I   -0.496600
    28  I   -0.532508
    29  P    0.100461
    30  P   -0.135257
    31  P   -0.122587
    32  P   -0.055916
    33  Sn   1.236352
    34  I   -0.532537
    35  I   -0.496511
    36  P    0.100503
    37  P   -0.135311
    38  P   -0.122666
    39  P   -0.055884
    40  Sn   1.236375
    41  I   -0.496514
    42  I   -0.532577
    43  Sn   1.361110
    44  I   -0.571842
    45  I   -0.499957
    46  P   -0.081899
    47  P   -0.339629
    48  P   -0.081852
    49  P   -0.139790
    50  P    0.051336
    51  P   -0.052756
    52  P    0.051276
    53  P    0.026633
    54  Sn   1.361164
    55  I   -0.571861
    56  I   -0.499997
 Electronic spatial extent (au):  <R**2>=          78372.2101
 Charge=              0.0000 electrons
 Dipole moment (field-independent basis, Debye):
    X=              0.0004    Y=              0.0011    Z=             -0.0001  Tot=              0.0011
 Quadrupole moment (field-independent basis, Debye-Ang):
   XX=           -955.3080   YY=           -954.4213   ZZ=           -933.9331
   XY=             -0.0048   XZ=             -2.8449   YZ=              0.0037
 Traceless Quadrupole moment (field-independent basis, Debye-Ang):
   XX=             -7.4205   YY=             -6.5338   ZZ=             13.9544
   XY=             -0.0048   XZ=             -2.8449   YZ=              0.0037
 Octapole moment (field-independent basis, Debye-Ang**2):
  XXX=              0.0522  YYY=              0.0534  ZZZ=              0.0488  XYY=              0.0157
  XXY=              0.0030  XXZ=              0.0344  XZZ=             -0.0058  YZZ=              0.0000
  YYZ=             -0.0020  XYZ=             -0.0126
 Hexadecapole moment (field-independent basis, Debye-Ang**3):
 XXXX=        -150476.2051 YYYY=        -109934.1706 ZZZZ=         -13943.0838 XXXY=             -0.3538
 XXXZ=           -113.5914 YYYX=             -0.5036 YYYZ=              0.1994 ZZZX=           -101.9776
 ZZZY=             -0.0621 XXYY=         -44878.2759 XXZZ=         -27278.5212 YYZZ=         -20305.6782
 XXYZ=             -0.0016 YYXZ=            -27.9006 ZZXY=             -0.1013
 N-N= 1.645778326854D+04 E-N=-5.925717799713D+04  KE= 1.094859044076D+04
  Exact polarizability:3165.259   0.0672892.530  74.511  -0.0031240.863
 Approx polarizability:8757.856   0.4089689.075 -27.139  -0.0125171.822
   1 Symmetry operations used in ECPInt.
 ECPInt:  NShTT=   93528 NPrTT=  360760 LenC2=   61693 LenP2D=  136288.
 LDataN:  DoStor=T MaxTD1= 7 Len=  274
 Calling FoFJK, ICntrl=    100527 FMM=F ISym2X=0 I1Cent= 0 IOpClX= 0 NMat=1 NMatS=1 NMatT=0.
 Defaulting to unpruned grid for atomic number  50.
 Defaulting to unpruned grid for atomic number  50.
 Defaulting to unpruned grid for atomic number  50.
 Defaulting to unpruned grid for atomic number  50.
 Full mass-weighted force constant matrix:
 Low frequencies ---   -0.0026   -0.0023   -0.0012    0.8466    1.0966    1.2956
 Low frequencies ---    4.7005    6.0937    7.8723
 Diagonal vibrational polarizability:
      607.5824498     430.4094484     192.8042943
 Harmonic frequencies (cm**-1), IR intensities (KM/Mole), Raman scattering
 activities (A**4/AMU), depolarization ratios for plane and unpolarized
 incident light, reduced masses (AMU), force constants (mDyne/A),
 and normal coordinates:
                      1                      2                      3
                      A                      A                      A
 Frequencies --      4.7005                 6.0937                 7.8689
 Red. masses --     98.3424               116.4804               118.7755
 Frc consts  --      0.0013                 0.0025                 0.0043
 IR Inten    --      0.0078                 0.0054                 0.0000
  Atom  AN      X      Y      Z        X      Y      Z        X      Y      Z
     1  15     0.05   0.00  -0.02    -0.02   0.00  -0.05    -0.03   0.02  -0.03
     2  15    -0.01   0.00  -0.08     0.00   0.01   0.00     0.00  -0.01   0.00
     3  15     0.05   0.00  -0.02     0.02   0.00   0.05     0.03   0.02   0.03
     4  15     0.05   0.00  -0.07     0.00  -0.01   0.00     0.00   0.00   0.00
     5  50     0.01   0.00   0.13    -0.03   0.00   0.12     0.01   0.03   0.11
     6  53     0.15   0.01   0.14    -0.01  -0.12   0.20     0.11  -0.09   0.21
     7  53    -0.12   0.00   0.22    -0.06   0.10   0.19    -0.06   0.18   0.22
     8  15    -0.03   0.00   0.00     0.03   0.06  -0.07     0.01   0.05  -0.04
     9  15     0.04   0.00   0.11     0.00  -0.02   0.00     0.00   0.01   0.00
    10  15    -0.03   0.00   0.00    -0.03   0.06   0.07    -0.01   0.05   0.04
    11  15    -0.07   0.00   0.05     0.00   0.07   0.00     0.00   0.06   0.00
    12  50     0.01   0.00   0.13     0.03   0.00  -0.12    -0.01   0.03  -0.11
    13  53    -0.12   0.00   0.22     0.06   0.10  -0.19     0.06   0.18  -0.22
    14  53     0.15  -0.01   0.14     0.01  -0.12  -0.20    -0.11  -0.09  -0.21
    15  50    -0.01   0.00  -0.12     0.02   0.00   0.11     0.02   0.01   0.07
    16  53    -0.04  -0.05  -0.10    -0.05   0.04   0.23     0.07   0.14   0.06
    17  53     0.00   0.04  -0.16     0.12  -0.05   0.14     0.05  -0.10   0.16
    18  15    -0.02  -0.01  -0.14    -0.03   0.02   0.03     0.03   0.02   0.08
    19  15     0.03   0.01  -0.09     0.02  -0.01   0.05    -0.03  -0.02   0.01
    20  15     0.00   0.00  -0.11    -0.01   0.02   0.00     0.00   0.01   0.03
    21  15    -0.01  -0.01  -0.10    -0.02   0.01   0.04     0.02   0.02   0.02
    22  15    -0.02   0.01  -0.14     0.03   0.02  -0.03     0.03  -0.02   0.08
    23  15     0.03  -0.01  -0.09    -0.02  -0.01  -0.05    -0.03   0.02   0.00
    24  15     0.00   0.00  -0.11     0.01   0.02   0.00     0.00  -0.01   0.03
    25  15    -0.01   0.01  -0.10     0.02   0.01  -0.04     0.02  -0.02   0.02
    26  50    -0.01   0.00  -0.12    -0.02   0.00  -0.11     0.02  -0.01   0.07
    27  53    -0.04   0.05  -0.10     0.05   0.04  -0.23     0.07  -0.14   0.06
    28  53     0.00  -0.04  -0.16    -0.12  -0.05  -0.14     0.05   0.09   0.16
    29  15     0.00   0.00  -0.11     0.01   0.02   0.00     0.00   0.01  -0.03
    30  15     0.03  -0.01  -0.09    -0.02  -0.01  -0.05     0.03  -0.02  -0.01
    31  15    -0.02   0.01  -0.14     0.03   0.02  -0.03    -0.03   0.02  -0.08
    32  15    -0.01   0.01  -0.10     0.02   0.01  -0.04    -0.02   0.02  -0.02
    33  50    -0.01   0.00  -0.12     0.02   0.00   0.11    -0.02  -0.01  -0.07
    34  53     0.00   0.04  -0.16     0.12  -0.05   0.14    -0.05   0.09  -0.16
    35  53    -0.04  -0.05  -0.10    -0.05   0.04   0.23    -0.07  -0.14  -0.06
    36  15     0.00   0.00  -0.11    -0.01   0.02   0.00     0.00  -0.01  -0.03
    37  15     0.03   0.01  -0.09     0.02  -0.01   0.05     0.03   0.02  -0.01
    38  15    -0.02  -0.01  -0.14    -0.03   0.02   0.03    -0.03  -0.02  -0.08
    39  15    -0.01  -0.01  -0.10    -0.02   0.01   0.04    -0.02  -0.02  -0.02
    40  50    -0.01   0.00  -0.12    -0.02   0.00  -0.11    -0.02   0.01  -0.07
    41  53    -0.04   0.05  -0.10     0.05   0.04  -0.23    -0.07   0.14  -0.06
    42  53     0.00  -0.04  -0.16    -0.12  -0.05  -0.14    -0.05  -0.09  -0.16
    43  50     0.01   0.00   0.13    -0.03   0.00   0.12    -0.01  -0.03  -0.11
    44  53    -0.12   0.00   0.22    -0.06   0.10   0.19     0.06  -0.18  -0.22
    45  53     0.15   0.01   0.14    -0.01  -0.12   0.20    -0.11   0.09  -0.21
    46  15    -0.03   0.00   0.00    -0.03   0.06   0.07     0.01  -0.05  -0.04
    47  15     0.04   0.00   0.11     0.00  -0.02   0.00     0.00  -0.01   0.00
    48  15    -0.03   0.00   0.00     0.03   0.06  -0.07    -0.01  -0.05   0.04
    49  15    -0.07   0.00   0.05     0.00   0.07   0.00     0.00  -0.06   0.00
    50  15     0.05   0.00  -0.02     0.02   0.00   0.05    -0.03  -0.02  -0.03
    51  15    -0.01   0.00  -0.08     0.00   0.01   0.00     0.00   0.01   0.00
    52  15     0.05   0.00  -0.02    -0.02   0.00  -0.05     0.03  -0.02   0.03
    53  15     0.05   0.00  -0.07     0.00  -0.01   0.00     0.00   0.00   0.00
    54  50     0.01   0.00   0.13     0.03   0.00  -0.12     0.01  -0.03   0.11
    55  53    -0.12   0.00   0.22     0.06   0.10  -0.19    -0.06  -0.18   0.22
    56  53     0.15  -0.01   0.14     0.01  -0.12  -0.20     0.11   0.09   0.21
                      4                      5                      6
                      A                      A                      A
 Frequencies --      8.1481                 8.2636                10.2974
 Red. masses --    119.1828               120.2389               108.7950
 Frc consts  --      0.0047                 0.0048                 0.0068
 IR Inten    --      0.0000                 0.0051                 0.1697
  Atom  AN      X      Y      Z        X      Y      Z        X      Y      Z
     1  15    -0.02   0.00   0.04     0.03   0.02   0.01    -0.02  -0.01  -0.07
     2  15    -0.03   0.00   0.05     0.00   0.05   0.00    -0.03   0.00  -0.08
     3  15    -0.02   0.00   0.04    -0.03   0.02  -0.01    -0.02   0.01  -0.07
     4  15    -0.02   0.00   0.05     0.00   0.04   0.00    -0.03   0.00  -0.08
     5  50    -0.03   0.00  -0.04    -0.06  -0.05  -0.06    -0.04  -0.02   0.01
     6  53    -0.19  -0.02  -0.06    -0.22   0.03  -0.14    -0.02   0.08  -0.06
     7  53     0.10   0.00  -0.14    -0.01  -0.20  -0.16    -0.18  -0.20   0.03
     8  15     0.00   0.00   0.04     0.03   0.01   0.01    -0.06  -0.01  -0.06
     9  15    -0.05   0.00  -0.04     0.00  -0.02   0.00     0.02   0.00   0.06
    10  15     0.00   0.00   0.04    -0.03   0.01  -0.01    -0.06   0.01  -0.06
    11  15     0.03   0.00   0.00     0.00  -0.01   0.00    -0.08   0.00  -0.01
    12  50    -0.04   0.01  -0.05     0.06  -0.05   0.05    -0.04   0.02   0.01
    13  53     0.09   0.02  -0.15     0.02  -0.20   0.16    -0.18   0.20   0.03
    14  53    -0.20   0.02  -0.07     0.21   0.03   0.14    -0.02  -0.07  -0.05
    15  50    -0.03   0.00  -0.12     0.01   0.04   0.07     0.04   0.03  -0.02
    16  53     0.03  -0.11  -0.25    -0.01   0.16   0.14     0.02   0.22   0.09
    17  53    -0.19   0.09  -0.17     0.11  -0.04   0.13     0.23  -0.07   0.05
    18  15     0.03   0.00  -0.03    -0.02   0.05   0.02     0.01   0.01  -0.06
    19  15     0.00   0.02  -0.05    -0.02   0.02   0.00    -0.01   0.00  -0.07
    20  15     0.03   0.00  -0.01    -0.01   0.06   0.00    -0.03   0.00  -0.08
    21  15     0.03   0.00  -0.04    -0.02   0.05   0.01    -0.02   0.02  -0.07
    22  15    -0.03   0.00   0.03     0.02   0.05  -0.02     0.01  -0.01  -0.06
    23  15     0.00   0.02   0.05     0.02   0.02   0.00    -0.01   0.00  -0.07
    24  15    -0.03   0.00   0.01     0.01   0.06   0.00    -0.03   0.00  -0.08
    25  15    -0.03   0.00   0.04     0.02   0.05  -0.01    -0.02  -0.02  -0.07
    26  50     0.03   0.00   0.12    -0.01   0.04  -0.07     0.04  -0.03  -0.02
    27  53    -0.03  -0.11   0.25     0.01   0.16  -0.14     0.02  -0.22   0.09
    28  53     0.19   0.09   0.17    -0.11  -0.04  -0.13     0.23   0.07   0.05
    29  15     0.03   0.00  -0.01     0.01   0.06   0.00    -0.03   0.00  -0.08
    30  15     0.00  -0.02  -0.05     0.02   0.02  -0.01    -0.01   0.00  -0.07
    31  15     0.03   0.00  -0.03     0.03   0.05  -0.02     0.01  -0.01  -0.06
    32  15     0.03   0.00  -0.04     0.02   0.05  -0.01    -0.02  -0.02  -0.07
    33  50     0.03  -0.01   0.11     0.01   0.04   0.07     0.04   0.03  -0.02
    34  53     0.18  -0.09   0.16     0.12  -0.05   0.14     0.22  -0.07   0.05
    35  53    -0.02   0.10   0.24    -0.01   0.17   0.16     0.02   0.22   0.09
    36  15    -0.03   0.00   0.01    -0.01   0.06   0.00    -0.03   0.00  -0.08
    37  15     0.00  -0.02   0.05    -0.02   0.02   0.01    -0.01   0.00  -0.07
    38  15    -0.03   0.00   0.03    -0.03   0.05   0.02     0.01   0.01  -0.06
    39  15    -0.03   0.00   0.04    -0.02   0.05   0.01    -0.02   0.02  -0.07
    40  50    -0.03  -0.01  -0.11    -0.01   0.04  -0.07     0.04  -0.03  -0.02
    41  53     0.02   0.10  -0.24     0.01   0.17  -0.16     0.02  -0.22   0.09
    42  53    -0.18  -0.09  -0.16    -0.12  -0.05  -0.14     0.22   0.07   0.05
    43  50     0.04   0.01   0.05    -0.06  -0.05  -0.05    -0.04  -0.02   0.01
    44  53    -0.09   0.02   0.15    -0.02  -0.20  -0.16    -0.18  -0.20   0.03
    45  53     0.20   0.02   0.07    -0.21   0.03  -0.14    -0.02   0.07  -0.05
    46  15     0.00   0.00  -0.04    -0.03   0.01  -0.01    -0.06   0.01  -0.06
    47  15     0.05   0.00   0.04     0.00  -0.02   0.00     0.02   0.00   0.06
    48  15     0.00   0.00  -0.04     0.03   0.01   0.01    -0.06  -0.01  -0.06
    49  15    -0.03   0.00   0.00     0.00  -0.01   0.00    -0.08   0.00  -0.01
    50  15     0.02   0.00  -0.04    -0.03   0.02  -0.01    -0.02   0.01  -0.07
    51  15     0.03   0.00  -0.05     0.00   0.05   0.00    -0.03   0.00  -0.08
    52  15     0.02   0.00  -0.04     0.03   0.02   0.01    -0.02  -0.01  -0.07
    53  15     0.02   0.00  -0.05     0.00   0.04   0.00    -0.03   0.00  -0.08
    54  50     0.03   0.00   0.04     0.06  -0.05   0.06    -0.04   0.02   0.01
    55  53    -0.10   0.00   0.14     0.01  -0.20   0.16    -0.18   0.20   0.03
    56  53     0.19  -0.02   0.06     0.22   0.03   0.14    -0.02  -0.07  -0.06
                      7                      8                      9
                      A                      A                      A
 Frequencies --     10.6067                11.0463                11.8590
 Red. masses --    111.3303               117.7993                97.4557
 Frc consts  --      0.0074                 0.0085                 0.0081
 IR Inten    --      0.0000                 0.0000                 0.3428
  Atom  AN      X      Y      Z        X      Y      Z        X      Y      Z
     1  15    -0.02   0.06  -0.01    -0.02  -0.01  -0.01    -0.04   0.01  -0.08
     2  15     0.00  -0.01   0.00    -0.01   0.00  -0.01    -0.05   0.00  -0.09
     3  15     0.02   0.06   0.01    -0.02   0.01  -0.01    -0.04  -0.01  -0.08
     4  15     0.00   0.05   0.00    -0.04   0.00  -0.01    -0.03   0.00  -0.08
     5  50    -0.08  -0.04   0.05    -0.06  -0.04   0.05    -0.03   0.03  -0.07
     6  53    -0.19  -0.07   0.06    -0.11   0.13  -0.08     0.09  -0.12   0.06
     7  53    -0.11  -0.09   0.05    -0.20  -0.37   0.01     0.01   0.30   0.03
     8  15     0.06   0.07  -0.04    -0.06  -0.01   0.00    -0.04   0.01  -0.08
     9  15     0.00  -0.04   0.00     0.04   0.00   0.15    -0.09   0.00  -0.15
    10  15    -0.06   0.07   0.04    -0.06   0.01   0.00    -0.04  -0.01  -0.08
    11  15     0.00   0.05   0.00    -0.08   0.00   0.06    -0.03   0.00  -0.11
    12  50     0.08  -0.04  -0.05    -0.06   0.04   0.05    -0.03  -0.03  -0.07
    13  53     0.11  -0.09  -0.05    -0.20   0.37   0.01     0.00  -0.30   0.03
    14  53     0.19  -0.08  -0.06    -0.11  -0.13  -0.08     0.09   0.12   0.06
    15  50    -0.06  -0.03   0.06     0.00   0.00   0.01    -0.02   0.00  -0.01
    16  53     0.06  -0.07  -0.14    -0.02  -0.03   0.03    -0.06   0.12   0.09
    17  53    -0.29  -0.06   0.10    -0.01   0.01   0.01     0.10  -0.09   0.05
    18  15    -0.01   0.02   0.12    -0.01   0.01   0.01    -0.04   0.01  -0.05
    19  15    -0.04  -0.03   0.03     0.01   0.00   0.01    -0.04  -0.01  -0.07
    20  15     0.00   0.01   0.04     0.00   0.01   0.00    -0.05   0.01  -0.10
    21  15     0.00   0.02   0.04     0.00   0.01   0.01    -0.05   0.01  -0.07
    22  15    -0.01  -0.02   0.12     0.01   0.01  -0.01    -0.04  -0.01  -0.05
    23  15    -0.04   0.03   0.03    -0.01   0.00  -0.01    -0.04   0.01  -0.07
    24  15     0.00  -0.01   0.04     0.00   0.01   0.00    -0.05  -0.01  -0.10
    25  15     0.00  -0.02   0.04     0.00   0.01  -0.01    -0.05  -0.01  -0.07
    26  50    -0.06   0.03   0.06     0.00   0.00  -0.01    -0.02   0.00  -0.01
    27  53     0.06   0.07  -0.14     0.02  -0.03  -0.03    -0.06  -0.12   0.09
    28  53    -0.29   0.06   0.10     0.01   0.01  -0.01     0.10   0.09   0.05
    29  15     0.00   0.01  -0.04     0.00  -0.01   0.00    -0.05  -0.01  -0.10
    30  15     0.04  -0.03  -0.03     0.01   0.00   0.01    -0.04   0.01  -0.07
    31  15     0.01   0.02  -0.12    -0.01  -0.01   0.01    -0.04  -0.01  -0.05
    32  15     0.00   0.02  -0.04     0.00  -0.01   0.01    -0.05  -0.01  -0.07
    33  50     0.07   0.03  -0.06     0.00   0.00  -0.01    -0.02   0.00  -0.01
    34  53     0.29   0.06  -0.10     0.01  -0.01  -0.01     0.10  -0.09   0.05
    35  53    -0.06   0.07   0.14     0.02   0.03  -0.03    -0.06   0.12   0.09
    36  15     0.00  -0.01  -0.04     0.00  -0.01   0.00    -0.05   0.01  -0.10
    37  15     0.04   0.03  -0.03    -0.01   0.00  -0.01    -0.04  -0.01  -0.07
    38  15     0.01  -0.02  -0.12     0.01  -0.01  -0.01    -0.04   0.01  -0.05
    39  15     0.00  -0.02  -0.04     0.00  -0.01  -0.01    -0.05   0.01  -0.07
    40  50     0.07  -0.03  -0.06     0.00   0.00   0.01    -0.02   0.00  -0.01
    41  53    -0.06  -0.07   0.14    -0.02   0.03   0.03    -0.06  -0.12   0.09
    42  53     0.29  -0.05  -0.10    -0.01  -0.01   0.01     0.10   0.09   0.05
    43  50     0.08   0.04  -0.05     0.06   0.04  -0.05    -0.03   0.03  -0.07
    44  53     0.11   0.09  -0.05     0.20   0.37  -0.01     0.00   0.30   0.03
    45  53     0.19   0.08  -0.06     0.11  -0.13   0.08     0.09  -0.12   0.06
    46  15     0.06  -0.07  -0.04     0.06  -0.01   0.00    -0.04  -0.01  -0.08
    47  15     0.00   0.04   0.00    -0.04   0.00  -0.15    -0.09   0.00  -0.15
    48  15    -0.06  -0.07   0.04     0.06   0.01   0.00    -0.04   0.01  -0.08
    49  15     0.00  -0.05   0.00     0.08   0.00  -0.06    -0.03   0.00  -0.11
    50  15    -0.02  -0.06  -0.01     0.02  -0.01   0.01    -0.04  -0.01  -0.08
    51  15     0.00   0.01   0.00     0.01   0.00   0.01    -0.05   0.00  -0.09
    52  15     0.02  -0.06   0.01     0.02   0.01   0.01    -0.04   0.01  -0.08
    53  15     0.00  -0.05   0.00     0.04   0.00   0.01    -0.03   0.00  -0.08
    54  50    -0.08   0.04   0.05     0.06  -0.04  -0.05    -0.03  -0.03  -0.07
    55  53    -0.11   0.09   0.05     0.20  -0.37  -0.01     0.00  -0.30   0.03
    56  53    -0.19   0.07   0.06     0.11   0.13   0.08     0.09   0.12   0.06
                     10                     11                     12
                      A                      A                      A
 Frequencies --     12.4063                13.1452                13.5873
 Red. masses --    108.9684               106.1086               107.8556
 Frc consts  --      0.0099                 0.0108                 0.0117
 IR Inten    --      0.0254                 0.0000                 0.0000
  Atom  AN      X      Y      Z        X      Y      Z        X      Y      Z
     1  15    -0.01  -0.07   0.02    -0.03   0.00  -0.11    -0.03   0.03  -0.06
     2  15     0.00  -0.06   0.00     0.04   0.00  -0.06     0.00   0.03   0.00
     3  15     0.01  -0.07  -0.02    -0.03  -0.01  -0.11     0.03   0.03   0.06
     4  15     0.00  -0.08   0.00    -0.02   0.00  -0.07     0.00   0.01   0.00
     5  50     0.10   0.04  -0.07     0.03   0.01  -0.07    -0.02   0.10   0.02
     6  53     0.22   0.08  -0.07     0.24   0.05  -0.06    -0.29   0.04   0.01
     7  53     0.17   0.13  -0.08    -0.10   0.03   0.04     0.16   0.10  -0.12
     8  15    -0.08  -0.10   0.05     0.01   0.01  -0.12     0.00   0.11  -0.08
     9  15     0.00   0.04   0.00     0.03   0.00  -0.07     0.00   0.10   0.00
    10  15     0.08  -0.10  -0.04     0.01  -0.01  -0.12     0.00   0.11   0.08
    11  15     0.00  -0.07   0.00    -0.02   0.00  -0.10     0.00   0.13   0.00
    12  50    -0.10   0.04   0.07     0.03  -0.01  -0.07     0.02   0.10  -0.02
    13  53    -0.17   0.13   0.08    -0.11  -0.03   0.04    -0.16   0.10   0.11
    14  53    -0.22   0.08   0.07     0.24  -0.04  -0.06     0.29   0.04  -0.01
    15  50     0.02  -0.06   0.03    -0.02  -0.03   0.03    -0.01   0.01  -0.04
    16  53     0.06   0.11   0.03    -0.07  -0.27   0.02     0.05   0.19  -0.05
    17  53     0.08  -0.18   0.13    -0.14   0.11  -0.07     0.08  -0.09   0.03
    18  15     0.00  -0.04   0.01    -0.02  -0.01   0.02     0.00  -0.01  -0.03
    19  15     0.00  -0.07  -0.02     0.04   0.00   0.07    -0.05  -0.01  -0.07
    20  15     0.00  -0.06   0.00    -0.03  -0.01   0.01    -0.01  -0.02   0.00
    21  15     0.01  -0.05  -0.01    -0.03  -0.01   0.05    -0.01  -0.01  -0.05
    22  15     0.00  -0.04  -0.01     0.02  -0.01  -0.02     0.00   0.01  -0.03
    23  15     0.00  -0.07   0.02    -0.04   0.00  -0.07    -0.05   0.01  -0.07
    24  15     0.00  -0.06   0.00     0.03  -0.01  -0.01    -0.01   0.02   0.00
    25  15    -0.01  -0.05   0.01     0.03  -0.01  -0.05    -0.01   0.01  -0.05
    26  50    -0.02  -0.06  -0.03     0.02  -0.03  -0.03    -0.01  -0.01  -0.04
    27  53    -0.06   0.11  -0.04     0.07  -0.27  -0.02     0.05  -0.19  -0.05
    28  53    -0.08  -0.18  -0.13     0.14   0.11   0.07     0.07   0.09   0.03
    29  15     0.00  -0.06   0.00    -0.03   0.01   0.01     0.01  -0.02   0.00
    30  15     0.00  -0.07   0.02     0.04   0.00   0.07     0.05  -0.01   0.07
    31  15     0.00  -0.04  -0.01    -0.02   0.01   0.02     0.00  -0.01   0.03
    32  15    -0.01  -0.05   0.01    -0.03   0.01   0.05     0.01  -0.01   0.05
    33  50     0.02  -0.06   0.03     0.02   0.02  -0.03     0.01  -0.01   0.04
    34  53     0.08  -0.18   0.13     0.14  -0.11   0.07    -0.08   0.09  -0.03
    35  53     0.06   0.11   0.04     0.07   0.27  -0.02    -0.05  -0.19   0.05
    36  15     0.00  -0.06   0.00     0.03   0.01  -0.01     0.01   0.02   0.00
    37  15     0.00  -0.07  -0.02    -0.04   0.00  -0.07     0.05   0.01   0.07
    38  15     0.00  -0.04   0.01     0.02   0.01  -0.02     0.00   0.01   0.03
    39  15     0.01  -0.05  -0.01     0.03   0.01  -0.05     0.01   0.01   0.06
    40  50    -0.02  -0.06  -0.03    -0.02   0.02   0.03     0.01   0.01   0.04
    41  53    -0.06   0.11  -0.04    -0.07   0.27   0.02    -0.05   0.19   0.05
    42  53    -0.08  -0.18  -0.13    -0.14  -0.11  -0.07    -0.08  -0.09  -0.03
    43  50     0.10   0.04  -0.07    -0.03  -0.01   0.07     0.02  -0.10  -0.02
    44  53     0.17   0.13  -0.08     0.11  -0.03  -0.04    -0.16  -0.10   0.11
    45  53     0.22   0.08  -0.07    -0.24  -0.04   0.06     0.29  -0.04  -0.01
    46  15     0.08  -0.10  -0.05    -0.01   0.01   0.12     0.00  -0.11  -0.08
    47  15     0.00   0.04   0.00    -0.03   0.00   0.07     0.00  -0.10   0.00
    48  15    -0.08  -0.10   0.04    -0.01  -0.01   0.12     0.00  -0.11   0.08
    49  15     0.00  -0.07   0.00     0.02   0.00   0.10     0.00  -0.13   0.00
    50  15     0.01  -0.07  -0.02     0.03   0.00   0.11    -0.03  -0.03  -0.06
    51  15     0.00  -0.06   0.00    -0.04   0.00   0.06     0.00  -0.03   0.00
    52  15    -0.01  -0.07   0.02     0.03  -0.01   0.11     0.03  -0.03   0.06
    53  15     0.00  -0.08   0.00     0.02   0.00   0.07     0.00  -0.01   0.00
    54  50    -0.10   0.04   0.07    -0.03   0.01   0.07    -0.02  -0.10   0.02
    55  53    -0.17   0.13   0.08     0.10   0.03  -0.04     0.16  -0.10  -0.11
    56  53    -0.22   0.08   0.07    -0.25   0.04   0.06    -0.29  -0.05   0.01
                     13                     14                     15
                      A                      A                      A
 Frequencies --     14.1053                14.6873                16.0329
 Red. masses --    111.0611               115.0691               109.4451
 Frc consts  --      0.0130                 0.0146                 0.0166
 IR Inten    --      0.1638                 0.1672                 0.0059
  Atom  AN      X      Y      Z        X      Y      Z        X      Y      Z
     1  15    -0.05   0.01  -0.07    -0.03  -0.02  -0.05     0.02   0.02   0.00
     2  15     0.03   0.00  -0.01     0.00  -0.03   0.00     0.00   0.08   0.00
     3  15    -0.05  -0.01  -0.07     0.03  -0.02   0.05    -0.02   0.02   0.00
     4  15    -0.05   0.00  -0.03     0.00  -0.04   0.00     0.00   0.04   0.00
     5  50     0.02   0.01  -0.05     0.01   0.08   0.01    -0.01   0.01   0.00
     6  53     0.22   0.06  -0.06    -0.23   0.00   0.02     0.00   0.02   0.00
     7  53    -0.11  -0.01   0.04     0.24   0.16  -0.13    -0.05  -0.01   0.02
     8  15     0.01   0.01  -0.09    -0.02   0.06  -0.07     0.01   0.02   0.01
     9  15     0.03   0.00  -0.04     0.00   0.08   0.00     0.00   0.01   0.00
    10  15     0.01  -0.01  -0.09     0.02   0.06   0.07    -0.01   0.02  -0.01
    11  15    -0.02   0.00  -0.07     0.00   0.09   0.00     0.00   0.02   0.00
    12  50     0.02  -0.01  -0.05    -0.01   0.08  -0.01     0.01   0.01   0.00
    13  53    -0.11   0.01   0.04    -0.24   0.16   0.13     0.05  -0.01  -0.02
    14  53     0.22  -0.06  -0.06     0.23   0.00  -0.02     0.00   0.02   0.00
    15  50    -0.02  -0.01   0.05     0.00  -0.05   0.04    -0.07   0.02   0.09
    16  53     0.11   0.06  -0.13    -0.07  -0.20   0.08    -0.01  -0.03  -0.03
    17  53    -0.22  -0.14   0.18    -0.04   0.01   0.00    -0.35  -0.11   0.23
    18  15     0.02   0.02   0.10    -0.01  -0.02   0.01    -0.06   0.11   0.06
    19  15    -0.04  -0.02  -0.01     0.05  -0.03   0.05    -0.03   0.03   0.01
    20  15     0.02   0.01   0.05     0.00  -0.03   0.00    -0.01   0.09   0.00
    21  15     0.03   0.02   0.01     0.00  -0.03   0.03    -0.02   0.09   0.01
    22  15     0.02  -0.02   0.10     0.01  -0.02  -0.01     0.06   0.11  -0.06
    23  15    -0.04   0.02  -0.01    -0.05  -0.03  -0.05     0.03   0.03  -0.01
    24  15     0.02  -0.01   0.05     0.00  -0.03   0.00     0.01   0.09   0.00
    25  15     0.03  -0.02   0.01     0.00  -0.03  -0.03     0.02   0.09  -0.01
    26  50    -0.02   0.01   0.05     0.00  -0.05  -0.04     0.07   0.02  -0.09
    27  53     0.11  -0.06  -0.13     0.07  -0.20  -0.08     0.01  -0.03   0.03
    28  53    -0.22   0.14   0.18     0.04   0.01   0.00     0.35  -0.11  -0.23
    29  15     0.02  -0.01   0.05     0.00  -0.03   0.00     0.01   0.09   0.00
    30  15    -0.04   0.02  -0.01    -0.05  -0.03  -0.05     0.03   0.03  -0.01
    31  15     0.02  -0.02   0.10     0.01  -0.02  -0.01     0.06   0.11  -0.06
    32  15     0.03  -0.02   0.01     0.00  -0.03  -0.03     0.02   0.09  -0.01
    33  50    -0.02  -0.01   0.05     0.00  -0.05   0.04    -0.07   0.02   0.09
    34  53    -0.22  -0.14   0.18    -0.04   0.01   0.00    -0.35  -0.11   0.23
    35  53     0.11   0.07  -0.13    -0.07  -0.20   0.08    -0.01  -0.03  -0.03
    36  15     0.02   0.01   0.05     0.00  -0.03   0.00    -0.01   0.09   0.00
    37  15    -0.04  -0.02  -0.01     0.05  -0.03   0.05    -0.03   0.03   0.01
    38  15     0.02   0.02   0.10    -0.01  -0.02   0.01    -0.06   0.11   0.06
    39  15     0.03   0.02   0.01     0.00  -0.03   0.03    -0.02   0.09   0.01
    40  50    -0.02   0.01   0.05     0.00  -0.05  -0.04     0.07   0.02  -0.09
    41  53     0.11  -0.07  -0.13     0.07  -0.20  -0.08     0.01  -0.03   0.03
    42  53    -0.22   0.14   0.18     0.04   0.01   0.00     0.35  -0.11  -0.23
    43  50     0.02   0.01  -0.05     0.01   0.08   0.01    -0.01   0.01   0.00
    44  53    -0.11  -0.01   0.04     0.24   0.16  -0.13    -0.05  -0.01   0.02
    45  53     0.22   0.06  -0.06    -0.23   0.00   0.02     0.00   0.02   0.00
    46  15     0.01  -0.01  -0.09     0.02   0.06   0.07    -0.01   0.02  -0.01
    47  15     0.03   0.00  -0.04     0.00   0.08   0.00     0.00   0.01   0.00
    48  15     0.01   0.01  -0.09    -0.02   0.06  -0.07     0.01   0.02   0.01
    49  15    -0.02   0.00  -0.07     0.00   0.09   0.00     0.00   0.02   0.00
    50  15    -0.05  -0.01  -0.07     0.03  -0.02   0.05    -0.02   0.02   0.00
    51  15     0.03   0.00  -0.01     0.00  -0.03   0.00     0.00   0.08   0.00
    52  15    -0.05   0.01  -0.07    -0.03  -0.02  -0.05     0.02   0.02   0.00
    53  15    -0.05   0.00  -0.03     0.00  -0.04   0.00     0.00   0.04   0.00
    54  50     0.02  -0.01  -0.05    -0.01   0.08  -0.01     0.01   0.01   0.00
    55  53    -0.11   0.01   0.04    -0.24   0.16   0.13     0.05  -0.01  -0.02
    56  53     0.22  -0.06  -0.06     0.23   0.00  -0.02     0.00   0.02   0.00
                     16                     17                     18
                      A                      A                      A
 Frequencies --     16.2173                18.1190                18.4953
 Red. masses --    110.6009                97.4920                96.7967
 Frc consts  --      0.0171                 0.0189                 0.0195
 IR Inten    --      0.0000                 0.0000                 0.0000
  Atom  AN      X      Y      Z        X      Y      Z        X      Y      Z
     1  15    -0.07   0.01  -0.07    -0.09  -0.01  -0.10    -0.01   0.07  -0.02
     2  15    -0.01   0.00  -0.02    -0.01   0.00  -0.04     0.00   0.07   0.00
     3  15    -0.07  -0.01  -0.07    -0.09   0.01  -0.10     0.01   0.07   0.02
     4  15    -0.08   0.00  -0.04    -0.10   0.00  -0.06     0.00   0.05   0.00
     5  50    -0.06   0.00  -0.05    -0.10  -0.01  -0.08    -0.05   0.05   0.06
     6  53    -0.03  -0.08   0.01    -0.11  -0.17   0.03    -0.09   0.12   0.01
     7  53    -0.15   0.05   0.03    -0.22   0.10   0.05    -0.22  -0.14   0.10
     8  15    -0.06  -0.01  -0.07    -0.09  -0.02  -0.10     0.03   0.13  -0.04
     9  15    -0.06   0.00  -0.08    -0.09   0.00  -0.12     0.00   0.04   0.00
    10  15    -0.06   0.01  -0.07    -0.09   0.02  -0.10    -0.03   0.13   0.04
    11  15    -0.06   0.00  -0.07    -0.07   0.00  -0.11     0.00   0.12   0.00
    12  50    -0.06   0.00  -0.05    -0.10   0.01  -0.08     0.05   0.04  -0.06
    13  53    -0.15  -0.05   0.03    -0.22  -0.10   0.05     0.22  -0.14  -0.10
    14  53    -0.03   0.08   0.01    -0.11   0.17   0.03     0.09   0.12  -0.01
    15  50     0.05   0.06  -0.05    -0.01   0.02   0.05    -0.07  -0.04  -0.05
    16  53     0.02   0.07   0.00     0.05   0.03  -0.04    -0.16   0.04   0.10
    17  53     0.24   0.23  -0.21    -0.15  -0.06   0.14     0.11  -0.08  -0.04
    18  15     0.03  -0.01  -0.04    -0.02   0.04   0.03    -0.10  -0.03  -0.09
    19  15     0.05   0.05   0.02     0.05   0.03   0.04    -0.04  -0.03  -0.05
    20  15     0.00   0.01   0.00    -0.01   0.02   0.00    -0.04  -0.03  -0.04
    21  15     0.00   0.01   0.01    -0.01   0.03   0.02    -0.07  -0.05  -0.06
    22  15    -0.03  -0.02   0.04     0.02   0.04  -0.03    -0.10   0.03  -0.09
    23  15    -0.05   0.05  -0.02    -0.05   0.03  -0.04    -0.04   0.03  -0.05
    24  15     0.00   0.01   0.00     0.01   0.02   0.00    -0.04   0.03  -0.04
    25  15     0.00   0.01  -0.01     0.01   0.03  -0.02    -0.07   0.05  -0.06
    26  50    -0.05   0.06   0.05     0.01   0.02  -0.05    -0.07   0.04  -0.05
    27  53    -0.02   0.07   0.00    -0.05   0.03   0.03    -0.16  -0.04   0.10
    28  53    -0.24   0.23   0.21     0.15  -0.06  -0.14     0.11   0.08  -0.04
    29  15     0.00  -0.01   0.00    -0.01  -0.02   0.00     0.04  -0.03   0.04
    30  15     0.05  -0.05   0.02     0.05  -0.03   0.04     0.04  -0.03   0.05
    31  15     0.03   0.02  -0.04    -0.02  -0.04   0.03     0.10  -0.03   0.09
    32  15     0.00  -0.01   0.01    -0.01  -0.03   0.02     0.07  -0.05   0.06
    33  50    -0.05  -0.06   0.05     0.01  -0.02  -0.05     0.07   0.04   0.05
    34  53    -0.24  -0.23   0.21     0.15   0.06  -0.14    -0.11   0.08   0.04
    35  53    -0.02  -0.07   0.00    -0.05  -0.03   0.03     0.16  -0.04  -0.10
    36  15     0.00  -0.01   0.00     0.01  -0.02   0.00     0.04   0.03   0.04
    37  15    -0.05  -0.05  -0.02    -0.05  -0.03  -0.04     0.04   0.03   0.05
    38  15    -0.04   0.02   0.04     0.02  -0.04  -0.03     0.10   0.03   0.09
    39  15     0.00  -0.01  -0.01     0.01  -0.03  -0.02     0.07   0.05   0.06
    40  50     0.05  -0.06  -0.05    -0.01  -0.02   0.05     0.07  -0.04   0.05
    41  53     0.02  -0.07   0.00     0.05  -0.03  -0.03     0.16   0.04  -0.10
    42  53     0.24  -0.23  -0.21    -0.15   0.06   0.14    -0.11  -0.08   0.04
    43  50     0.06   0.00   0.05     0.10   0.01   0.08     0.05  -0.04  -0.06
    44  53     0.15  -0.05  -0.03     0.22  -0.10  -0.05     0.22   0.14  -0.10
    45  53     0.03   0.08  -0.01     0.11   0.17  -0.03     0.09  -0.12  -0.01
    46  15     0.06  -0.01   0.07     0.09  -0.02   0.10     0.03  -0.13  -0.04
    47  15     0.06   0.00   0.08     0.09   0.00   0.12     0.00  -0.04   0.00
    48  15     0.06   0.01   0.07     0.09   0.02   0.10    -0.03  -0.13   0.04
    49  15     0.06   0.00   0.07     0.07   0.00   0.11     0.00  -0.12   0.00
    50  15     0.07   0.01   0.07     0.09  -0.01   0.10    -0.01  -0.07  -0.02
    51  15     0.01   0.00   0.02     0.01   0.00   0.04     0.00  -0.07   0.00
    52  15     0.07  -0.01   0.07     0.09   0.01   0.10     0.01  -0.07   0.02
    53  15     0.08   0.00   0.04     0.10   0.00   0.06     0.00  -0.05   0.00
    54  50     0.06   0.00   0.05     0.10  -0.01   0.08    -0.05  -0.05   0.06
    55  53     0.15   0.05  -0.03     0.22   0.10  -0.05    -0.22   0.14   0.10
    56  53     0.03  -0.08  -0.01     0.11  -0.17  -0.03    -0.09  -0.12   0.00
                     19                     20                     21
                      A                      A                      A
 Frequencies --     19.1242                22.9708                24.6288
 Red. masses --     84.7901                82.1607                89.6606
 Frc consts  --      0.0183                 0.0255                 0.0320
 IR Inten    --      0.2358                 0.0544                 0.0000
  Atom  AN      X      Y      Z        X      Y      Z        X      Y      Z
     1  15    -0.07  -0.01   0.10     0.09   0.02   0.04    -0.06   0.00   0.07
     2  15    -0.11   0.00   0.12    -0.04   0.00  -0.08    -0.05   0.00   0.04
     3  15    -0.07   0.01   0.10     0.09  -0.02   0.04    -0.06   0.00   0.07
     4  15    -0.06   0.00   0.13     0.10   0.00  -0.04    -0.05   0.00   0.05
     5  50    -0.03   0.03   0.04     0.02   0.01   0.12    -0.14   0.03   0.08
     6  53     0.07   0.16  -0.04    -0.02   0.14   0.03    -0.15   0.17  -0.01
     7  53     0.08   0.09  -0.02     0.20  -0.02  -0.03     0.01   0.18   0.03
     8  15    -0.03   0.02   0.09    -0.01   0.02   0.07    -0.14   0.01   0.09
     9  15    -0.08   0.00   0.05     0.00   0.00   0.13    -0.19   0.00   0.08
    10  15    -0.03  -0.02   0.09    -0.01  -0.02   0.07    -0.14  -0.01   0.09
    11  15    -0.04   0.00   0.08    -0.05   0.00   0.09    -0.16   0.00   0.10
    12  50    -0.03  -0.03   0.04     0.02  -0.01   0.12    -0.14  -0.03   0.08
    13  53     0.08  -0.09  -0.02     0.20   0.02  -0.03     0.01  -0.18   0.03
    14  53     0.07  -0.16  -0.04    -0.02  -0.14   0.03    -0.15  -0.17  -0.01
    15  50    -0.05   0.07   0.02    -0.05  -0.02  -0.08     0.00   0.01   0.02
    16  53     0.05   0.20  -0.08    -0.09   0.04   0.00    -0.12  -0.10   0.13
    17  53     0.02   0.17  -0.08    -0.05  -0.19   0.05     0.00   0.02   0.01
    18  15    -0.04  -0.01   0.05    -0.07   0.01  -0.12     0.00   0.06   0.00
    19  15    -0.09   0.05   0.08     0.04   0.01  -0.09     0.05   0.02  -0.02
    20  15    -0.11  -0.01   0.08    -0.03   0.00  -0.17     0.04   0.02  -0.01
    21  15    -0.08   0.01   0.08    -0.05  -0.01  -0.11     0.04   0.04  -0.02
    22  15    -0.04   0.01   0.05    -0.07  -0.01  -0.12     0.00   0.06   0.00
    23  15    -0.09  -0.05   0.08     0.04  -0.01  -0.09    -0.05   0.02   0.02
    24  15    -0.11   0.01   0.08    -0.03   0.00  -0.17    -0.04   0.02   0.01
    25  15    -0.08  -0.01   0.08    -0.05   0.01  -0.11    -0.04   0.04   0.02
    26  50    -0.05  -0.07   0.02    -0.05   0.02  -0.08     0.00   0.01  -0.02
    27  53     0.05  -0.20  -0.08    -0.09  -0.04   0.00     0.12  -0.10  -0.14
    28  53     0.02  -0.17  -0.08    -0.05   0.19   0.05     0.00   0.02  -0.01
    29  15    -0.11   0.01   0.08    -0.03   0.00  -0.17     0.04  -0.02  -0.01
    30  15    -0.09  -0.05   0.08     0.04  -0.01  -0.09     0.05  -0.02  -0.02
    31  15    -0.04   0.01   0.05    -0.07  -0.01  -0.12     0.00  -0.06   0.00
    32  15    -0.08  -0.01   0.08    -0.05   0.01  -0.11     0.04  -0.04  -0.02
    33  50    -0.05   0.07   0.02    -0.05  -0.02  -0.08     0.00  -0.01  -0.02
    34  53     0.02   0.17  -0.08    -0.05  -0.19   0.05     0.00  -0.02  -0.01
    35  53     0.05   0.20  -0.08    -0.09   0.04   0.00     0.12   0.10  -0.14
    36  15    -0.11  -0.01   0.08    -0.03   0.00  -0.17    -0.04  -0.02   0.01
    37  15    -0.09   0.05   0.08     0.04   0.01  -0.09    -0.05  -0.02   0.02
    38  15    -0.04  -0.01   0.05    -0.07   0.01  -0.12     0.00  -0.06   0.00
    39  15    -0.08   0.01   0.08    -0.05  -0.01  -0.11    -0.04  -0.04   0.02
    40  50    -0.05  -0.07   0.02    -0.05   0.02  -0.08     0.00  -0.01   0.02
    41  53     0.05  -0.20  -0.08    -0.09  -0.04   0.00    -0.12   0.10   0.14
    42  53     0.02  -0.17  -0.08    -0.05   0.19   0.05     0.00  -0.02   0.01
    43  50    -0.03   0.03   0.04     0.02   0.01   0.12     0.14  -0.03  -0.08
    44  53     0.08   0.09  -0.02     0.20  -0.02  -0.03    -0.01  -0.18  -0.03
    45  53     0.07   0.16  -0.04    -0.02   0.14   0.03     0.15  -0.17   0.01
    46  15    -0.03  -0.02   0.09    -0.01  -0.02   0.07     0.14   0.01  -0.09
    47  15    -0.08   0.00   0.05     0.00   0.00   0.13     0.19   0.00  -0.08
    48  15    -0.03   0.02   0.09    -0.01   0.02   0.07     0.14  -0.01  -0.09
    49  15    -0.04   0.00   0.08    -0.05   0.00   0.09     0.16   0.00  -0.10
    50  15    -0.07   0.01   0.10     0.09  -0.02   0.04     0.06   0.00  -0.07
    51  15    -0.11   0.00   0.12    -0.04   0.00  -0.08     0.05   0.00  -0.04
    52  15    -0.07  -0.01   0.10     0.09   0.02   0.04     0.06   0.00  -0.06
    53  15    -0.06   0.00   0.12     0.10   0.00  -0.04     0.05   0.00  -0.05
    54  50    -0.03  -0.03   0.04     0.02  -0.01   0.12     0.14   0.03  -0.08
    55  53     0.08  -0.09  -0.02     0.20   0.02  -0.03    -0.01   0.18  -0.03
    56  53     0.07  -0.16  -0.04    -0.02  -0.14   0.03     0.15   0.17   0.01
                     22                     23                     24
                      A                      A                      A
 Frequencies --     24.8411                25.5783                26.6291
 Red. masses --     97.9630               100.0909               112.5157
 Frc consts  --      0.0356                 0.0386                 0.0470
 IR Inten    --      0.0000                 0.2746                 0.0672
  Atom  AN      X      Y      Z        X      Y      Z        X      Y      Z
     1  15     0.00  -0.05  -0.03    -0.03  -0.02  -0.04    -0.01   0.01  -0.01
     2  15     0.00   0.02   0.00     0.00  -0.07   0.00     0.00  -0.03   0.00
     3  15     0.00  -0.05   0.02     0.03  -0.02   0.04     0.01   0.01   0.01
     4  15     0.00  -0.06   0.00     0.00  -0.05   0.00     0.00   0.00   0.00
     5  50     0.07  -0.06   0.01     0.00   0.13   0.06    -0.07  -0.01   0.04
     6  53     0.15  -0.03   0.00    -0.05   0.28  -0.05    -0.21  -0.08   0.06
     7  53     0.09  -0.15  -0.04    -0.15  -0.04   0.09     0.01   0.13   0.04
     8  15    -0.05  -0.08   0.00    -0.01   0.11  -0.06     0.05   0.05  -0.04
     9  15     0.00  -0.07   0.00     0.00   0.11   0.00     0.00  -0.01   0.00
    10  15     0.05  -0.08   0.00     0.01   0.11   0.06    -0.05   0.05   0.04
    11  15     0.00  -0.07   0.00     0.00   0.14   0.00     0.00   0.05   0.00
    12  50    -0.07  -0.06  -0.01     0.00   0.13  -0.06     0.07  -0.01  -0.04
    13  53    -0.09  -0.15   0.04     0.15  -0.04  -0.09    -0.01   0.13  -0.04
    14  53    -0.15  -0.03   0.00     0.05   0.28   0.05     0.22  -0.08  -0.07
    15  50    -0.03  -0.01  -0.14     0.04  -0.08   0.00     0.02  -0.01  -0.12
    16  53    -0.04   0.11  -0.08     0.04  -0.14  -0.01     0.12   0.16  -0.21
    17  53    -0.07  -0.25   0.07     0.08  -0.11   0.02     0.02  -0.18   0.01
    18  15    -0.03  -0.01  -0.15     0.02  -0.08  -0.02     0.05  -0.07  -0.05
    19  15     0.00   0.03  -0.11     0.06  -0.05   0.03     0.00   0.00  -0.07
    20  15     0.01  -0.03  -0.06     0.01  -0.08   0.00     0.02  -0.05  -0.01
    21  15    -0.01  -0.04  -0.11     0.01  -0.08   0.02     0.03  -0.06  -0.06
    22  15    -0.03   0.01  -0.15    -0.02  -0.08   0.02    -0.06  -0.07   0.05
    23  15     0.00  -0.03  -0.11    -0.06  -0.05  -0.03     0.00   0.00   0.07
    24  15     0.01   0.03  -0.06    -0.01  -0.08   0.00    -0.03  -0.05   0.00
    25  15    -0.01   0.04  -0.11    -0.01  -0.08  -0.02    -0.03  -0.05   0.06
    26  50    -0.03   0.01  -0.14    -0.04  -0.08   0.00    -0.02  -0.01   0.13
    27  53    -0.04  -0.11  -0.08    -0.03  -0.14   0.01    -0.14   0.17   0.22
    28  53    -0.07   0.25   0.07    -0.08  -0.11  -0.02    -0.02  -0.18  -0.02
    29  15    -0.01  -0.03   0.06    -0.01  -0.08   0.00    -0.02  -0.05   0.01
    30  15     0.00   0.03   0.11    -0.06  -0.05  -0.03     0.00   0.00   0.07
    31  15     0.03  -0.01   0.15    -0.02  -0.08   0.02    -0.06  -0.07   0.05
    32  15     0.01  -0.04   0.11    -0.01  -0.08  -0.02    -0.03  -0.06   0.06
    33  50     0.03   0.01   0.14     0.04  -0.08   0.00     0.02  -0.01  -0.12
    34  53     0.07   0.25  -0.07     0.08  -0.11   0.02     0.01  -0.18   0.02
    35  53     0.04  -0.11   0.08     0.04  -0.14  -0.01     0.13   0.17  -0.22
    36  15    -0.01   0.03   0.06     0.01  -0.08   0.00     0.03  -0.05   0.00
    37  15     0.00  -0.03   0.11     0.06  -0.05   0.03     0.00   0.00  -0.07
    38  15     0.03   0.01   0.15     0.02  -0.08  -0.02     0.06  -0.07  -0.05
    39  15     0.01   0.04   0.11     0.01  -0.08   0.02     0.03  -0.05  -0.06
    40  50     0.03  -0.01   0.14    -0.04  -0.08   0.00    -0.02  -0.01   0.13
    41  53     0.04   0.11   0.08    -0.04  -0.14   0.01    -0.12   0.16   0.21
    42  53     0.07  -0.25  -0.07    -0.08  -0.11  -0.02    -0.02  -0.18  -0.02
    43  50    -0.07   0.06  -0.01     0.00   0.13   0.06    -0.07   0.00   0.03
    44  53    -0.09   0.15   0.04    -0.15  -0.04   0.09     0.00   0.12   0.04
    45  53    -0.15   0.03   0.00    -0.05   0.28  -0.05    -0.20  -0.06   0.06
    46  15    -0.05   0.08   0.00     0.01   0.11   0.06    -0.05   0.06   0.04
    47  15     0.00   0.07   0.00     0.00   0.11   0.00     0.00   0.00   0.00
    48  15     0.05   0.08   0.00    -0.01   0.11  -0.06     0.05   0.06  -0.04
    49  15     0.00   0.07   0.00     0.00   0.14   0.00     0.00   0.05   0.00
    50  15     0.00   0.05  -0.02     0.03  -0.02   0.04     0.01   0.01   0.01
    51  15     0.00  -0.02   0.00     0.00  -0.07   0.00     0.00  -0.04   0.00
    52  15     0.00   0.05   0.03    -0.03  -0.02  -0.04    -0.01   0.01  -0.01
    53  15     0.00   0.06   0.00     0.00  -0.05   0.00     0.00   0.00   0.00
    54  50     0.07   0.06   0.01     0.00   0.13  -0.06     0.07   0.00  -0.04
    55  53     0.09   0.15  -0.04     0.15  -0.04  -0.09     0.00   0.13  -0.04
    56  53     0.15   0.03   0.00     0.05   0.28   0.05     0.21  -0.06  -0.06
                     25                     26                     27
                      A                      A                      A
 Frequencies --     26.7332                27.0266                28.4993
 Red. masses --    115.5705               113.0917               107.0282
 Frc consts  --      0.0487                 0.0487                 0.0512
 IR Inten    --      0.0001                 0.0347                 0.0000
  Atom  AN      X      Y      Z        X      Y      Z        X      Y      Z
     1  15    -0.01   0.01   0.00    -0.03   0.01  -0.01     0.00  -0.02  -0.03
     2  15     0.00   0.02   0.00    -0.03   0.00   0.01    -0.02  -0.01   0.01
     3  15     0.01   0.01   0.00    -0.03  -0.01  -0.01    -0.06  -0.03   0.04
     4  15     0.00   0.00   0.00    -0.02   0.00   0.02    -0.03   0.00   0.01
     5  50    -0.02  -0.11   0.03     0.08   0.00  -0.06    -0.04   0.01   0.00
     6  53    -0.10  -0.25   0.11     0.26   0.06  -0.07     0.00   0.09  -0.04
     7  53     0.14   0.03  -0.03     0.02  -0.10  -0.07    -0.02   0.06   0.00
     8  15     0.02  -0.04  -0.01     0.06   0.02  -0.05     0.00   0.03  -0.04
     9  15     0.00  -0.11   0.00     0.07   0.00  -0.04    -0.03   0.00  -0.01
    10  15    -0.03  -0.04   0.01     0.06  -0.02  -0.05    -0.03   0.02   0.03
    11  15     0.00  -0.06   0.00     0.05   0.00  -0.06    -0.02   0.03   0.00
    12  50     0.02  -0.11  -0.02     0.08   0.00  -0.06     0.02   0.00  -0.03
    13  53    -0.15   0.02   0.03     0.01   0.10  -0.06    -0.03   0.02  -0.01
    14  53     0.09  -0.25  -0.10     0.26  -0.06  -0.08     0.09  -0.04  -0.04
    15  50    -0.07  -0.03   0.01    -0.09  -0.01   0.04     0.11  -0.05  -0.06
    16  53    -0.22  -0.10   0.19    -0.22  -0.08   0.22     0.08  -0.23  -0.07
    17  53     0.01  -0.02  -0.02    -0.01   0.08  -0.04     0.13  -0.20   0.06
    18  15    -0.10   0.00  -0.04    -0.09   0.01   0.01     0.10  -0.01  -0.06
    19  15     0.00  -0.01   0.02    -0.03  -0.01   0.04     0.09  -0.03  -0.08
    20  15    -0.02   0.00  -0.04    -0.04   0.01  -0.02     0.07  -0.03   0.00
    21  15    -0.05  -0.03   0.01    -0.06   0.00   0.03     0.10  -0.01  -0.08
    22  15    -0.09   0.01  -0.05    -0.09  -0.01   0.01     0.08   0.03  -0.05
    23  15    -0.01   0.01   0.01    -0.03   0.01   0.04     0.07   0.07  -0.03
    24  15    -0.02   0.00  -0.04    -0.04  -0.01  -0.02     0.04   0.05   0.00
    25  15    -0.05   0.03   0.00    -0.06   0.00   0.03     0.07   0.03  -0.04
    26  50    -0.07   0.03   0.00    -0.09   0.01   0.04     0.12   0.09   0.00
    27  53    -0.21   0.09   0.17    -0.22   0.08   0.21     0.07   0.37  -0.02
    28  53     0.01   0.03  -0.02    -0.01  -0.07  -0.04     0.18   0.18   0.06
    29  15     0.02   0.00   0.04    -0.04  -0.01  -0.02    -0.04  -0.05   0.00
    30  15     0.01  -0.01  -0.02    -0.03   0.00   0.04    -0.07  -0.07   0.03
    31  15     0.10   0.00   0.04    -0.09  -0.01   0.01    -0.08  -0.03   0.05
    32  15     0.06  -0.03  -0.01    -0.06   0.00   0.03    -0.07  -0.03   0.04
    33  50     0.07   0.03   0.00    -0.08  -0.01   0.04    -0.11   0.05   0.06
    34  53    -0.01   0.03   0.02    -0.01   0.08  -0.04    -0.13   0.20  -0.06
    35  53     0.22   0.09  -0.18    -0.22  -0.08   0.21    -0.08   0.23   0.07
    36  15     0.02   0.00   0.04    -0.04   0.01  -0.01    -0.07   0.03   0.00
    37  15     0.01   0.01  -0.01    -0.03  -0.01   0.04    -0.09   0.03   0.08
    38  15     0.09   0.01   0.05    -0.09   0.01   0.01    -0.10   0.01   0.06
    39  15     0.05   0.03   0.00    -0.06   0.00   0.03    -0.10   0.01   0.08
    40  50     0.08  -0.03  -0.01    -0.08   0.01   0.04    -0.12  -0.09   0.00
    41  53     0.23  -0.11  -0.20    -0.21   0.07   0.21    -0.07  -0.37   0.02
    42  53    -0.01  -0.01   0.02    -0.01  -0.07  -0.04    -0.18  -0.18  -0.06
    43  50     0.03   0.11  -0.03     0.08   0.00  -0.06     0.04  -0.01   0.00
    44  53    -0.15  -0.03   0.03     0.01  -0.11  -0.07     0.02  -0.06   0.00
    45  53     0.10   0.25  -0.11     0.26   0.06  -0.08     0.00  -0.09   0.04
    46  15     0.03   0.04  -0.01     0.07  -0.02  -0.05     0.03  -0.02  -0.03
    47  15     0.00   0.11   0.00     0.07   0.00  -0.04     0.02   0.00   0.01
    48  15    -0.03   0.04   0.01     0.06   0.02  -0.05     0.00  -0.03   0.04
    49  15     0.00   0.05   0.00     0.05   0.00  -0.06     0.02  -0.03   0.00
    50  15    -0.01  -0.01   0.00    -0.03  -0.01  -0.01     0.06   0.03  -0.04
    51  15     0.00  -0.02   0.00    -0.03   0.00   0.01     0.02   0.01  -0.01
    52  15     0.01  -0.01   0.00    -0.03   0.01  -0.02     0.00   0.02   0.03
    53  15     0.00   0.00   0.00    -0.02   0.00   0.01     0.03   0.00  -0.01
    54  50    -0.03   0.11   0.03     0.08   0.00  -0.06    -0.02   0.00   0.03
    55  53     0.15  -0.04  -0.03     0.02   0.10  -0.07     0.03  -0.02   0.01
    56  53    -0.11   0.26   0.11     0.25  -0.05  -0.07    -0.09   0.04   0.04
                     28                     29                     30
                      A                      A                      A
 Frequencies --     28.5034                30.2353                30.9538
 Red. masses --    105.2194               108.1794               106.8069
 Frc consts  --      0.0504                 0.0583                 0.0603
 IR Inten    --      0.0000                 0.1115                 0.0000
  Atom  AN      X      Y      Z        X      Y      Z        X      Y      Z
     1  15    -0.10   0.01   0.02    -0.04   0.00  -0.01     0.04   0.00  -0.03
     2  15    -0.06   0.00   0.05     0.06   0.00   0.01     0.03   0.00  -0.04
     3  15    -0.08   0.00   0.00    -0.04   0.00  -0.01     0.04   0.00  -0.03
     4  15    -0.09   0.00   0.05    -0.05   0.00  -0.01     0.02   0.00  -0.04
     5  50    -0.03   0.03  -0.05    -0.09   0.04   0.01     0.03  -0.01   0.05
     6  53     0.16   0.20  -0.14    -0.01   0.26  -0.13    -0.01  -0.01   0.05
     7  53    -0.08   0.05  -0.02    -0.07   0.15   0.04     0.09  -0.04   0.00
     8  15    -0.05   0.01   0.00    -0.09   0.00   0.00     0.00   0.00  -0.01
     9  15    -0.08   0.00  -0.03    -0.13   0.00   0.02     0.04   0.00   0.05
    10  15    -0.04  -0.02  -0.03    -0.09   0.00   0.00     0.00   0.00  -0.01
    11  15    -0.05  -0.01  -0.01    -0.12   0.00   0.03    -0.02   0.00   0.01
    12  50    -0.05  -0.03  -0.04    -0.09  -0.04   0.01     0.03   0.01   0.05
    13  53    -0.07  -0.08  -0.01    -0.08  -0.15   0.04     0.08   0.04   0.00
    14  53     0.13  -0.21  -0.14    -0.01  -0.26  -0.13    -0.01   0.01   0.05
    15  50    -0.05   0.08  -0.09     0.04  -0.06   0.03    -0.04   0.07   0.12
    16  53    -0.01   0.32  -0.08     0.02  -0.22   0.01    -0.02   0.19   0.13
    17  53    -0.12   0.02  -0.02     0.14  -0.06   0.02    -0.21   0.26  -0.01
    18  15     0.01   0.04  -0.02     0.02  -0.03   0.01    -0.07   0.06   0.06
    19  15     0.00   0.08  -0.06     0.00  -0.05   0.01    -0.05   0.03   0.10
    20  15     0.03   0.04  -0.01     0.06  -0.01   0.09    -0.05   0.03   0.01
    21  15     0.02   0.04  -0.06     0.04  -0.03   0.02    -0.06   0.04   0.10
    22  15    -0.07   0.03   0.05     0.02   0.03   0.01     0.07   0.06  -0.06
    23  15    -0.05   0.05   0.10     0.00   0.05   0.01     0.05   0.03  -0.10
    24  15    -0.07   0.02   0.01     0.06   0.01   0.09     0.05   0.03  -0.01
    25  15    -0.07   0.03   0.09     0.04   0.03   0.02     0.06   0.04  -0.10
    26  50    -0.02   0.04   0.11     0.04   0.06   0.02     0.04   0.07  -0.12
    27  53    -0.04   0.14   0.11     0.02   0.22   0.01     0.02   0.19  -0.13
    28  53     0.03  -0.09  -0.01     0.14   0.06   0.01     0.21   0.26   0.01
    29  15     0.07  -0.02  -0.01     0.06   0.01   0.09    -0.05  -0.03   0.01
    30  15     0.05  -0.05  -0.10     0.00   0.05   0.01    -0.05  -0.03   0.10
    31  15     0.07  -0.03  -0.05     0.02   0.03   0.01    -0.07  -0.06   0.06
    32  15     0.07  -0.03  -0.09     0.04   0.03   0.02    -0.06  -0.04   0.10
    33  50     0.05  -0.08   0.09     0.04  -0.06   0.02     0.05  -0.07  -0.12
    34  53     0.12  -0.02   0.02     0.14  -0.06   0.02     0.21  -0.26   0.01
    35  53     0.01  -0.32   0.08     0.02  -0.22   0.01     0.03  -0.19  -0.13
    36  15    -0.03  -0.04   0.01     0.06  -0.01   0.09     0.05  -0.03  -0.01
    37  15     0.00  -0.08   0.06     0.00  -0.05   0.01     0.05  -0.03  -0.10
    38  15    -0.01  -0.04   0.01     0.02  -0.03   0.01     0.07  -0.06  -0.06
    39  15    -0.02  -0.04   0.05     0.04  -0.03   0.02     0.06  -0.04  -0.10
    40  50     0.02  -0.04  -0.11     0.04   0.06   0.02    -0.04  -0.07   0.12
    41  53     0.04  -0.14  -0.11     0.02   0.22   0.01    -0.03  -0.19   0.13
    42  53    -0.03   0.09   0.01     0.14   0.06   0.02    -0.21  -0.26  -0.01
    43  50     0.03  -0.03   0.05    -0.09   0.04   0.01    -0.03   0.01  -0.05
    44  53     0.08  -0.05   0.02    -0.07   0.15   0.04    -0.08   0.04   0.00
    45  53    -0.16  -0.20   0.14    -0.01   0.26  -0.13     0.01   0.01  -0.05
    46  15     0.04   0.02   0.03    -0.09   0.00   0.00     0.00   0.00   0.01
    47  15     0.08   0.00   0.03    -0.13   0.00   0.02    -0.04   0.00  -0.05
    48  15     0.05  -0.01   0.00    -0.09   0.00   0.00     0.00   0.00   0.01
    49  15     0.05   0.01   0.01    -0.12   0.00   0.03     0.02   0.00  -0.01
    50  15     0.08   0.00   0.00    -0.04   0.00  -0.01    -0.04   0.00   0.03
    51  15     0.06   0.00  -0.05     0.06   0.00   0.01    -0.03   0.00   0.04
    52  15     0.10  -0.01  -0.02    -0.04   0.00  -0.01    -0.04   0.00   0.03
    53  15     0.09   0.00  -0.05    -0.05   0.00  -0.01    -0.02   0.00   0.04
    54  50     0.05   0.03   0.04    -0.09  -0.04   0.01    -0.03  -0.01  -0.05
    55  53     0.07   0.08   0.02    -0.08  -0.15   0.04    -0.09  -0.04   0.00
    56  53    -0.13   0.21   0.14    -0.01  -0.26  -0.13     0.01  -0.01  -0.05
                     31                     32                     33
                      A                      A                      A
 Frequencies --     31.0421                31.8313                34.5061
 Red. masses --    103.7085               100.0676                95.2426
 Frc consts  --      0.0589                 0.0597                 0.0668
 IR Inten    --      0.0000                 0.0000                 0.0000
  Atom  AN      X      Y      Z        X      Y      Z        X      Y      Z
     1  15    -0.07  -0.02  -0.10    -0.08  -0.01  -0.09     0.05   0.00  -0.07
     2  15     0.00  -0.01   0.00     0.00  -0.03   0.00     0.07   0.00  -0.10
     3  15     0.07  -0.02   0.10     0.08  -0.01   0.09     0.05   0.00  -0.07
     4  15     0.00  -0.06   0.00     0.00  -0.05   0.00     0.05   0.00  -0.11
     5  50     0.06  -0.02   0.21     0.06   0.01   0.22    -0.01   0.02   0.05
     6  53     0.02   0.09   0.14     0.02   0.14   0.13    -0.02   0.14  -0.03
     7  53     0.22  -0.21   0.02     0.20  -0.20   0.04     0.03   0.05   0.03
     8  15    -0.02   0.06  -0.14    -0.01   0.07  -0.13    -0.04   0.00  -0.04
     9  15     0.00  -0.06   0.00     0.00  -0.04   0.00    -0.01   0.00   0.05
    10  15     0.02   0.06   0.14     0.01   0.07   0.13    -0.04   0.00  -0.04
    11  15     0.00   0.11   0.00     0.00   0.13   0.00    -0.09   0.00   0.00
    12  50    -0.06  -0.02  -0.21    -0.06   0.01  -0.22    -0.01  -0.02   0.05
    13  53    -0.22  -0.21  -0.02    -0.20  -0.20  -0.04     0.03  -0.05   0.03
    14  53    -0.02   0.09  -0.14    -0.02   0.14  -0.13    -0.02  -0.14  -0.03
    15  50     0.01   0.01   0.03     0.03   0.01   0.07     0.07  -0.01   0.16
    16  53     0.09   0.07  -0.06     0.03  -0.05   0.04     0.27  -0.05  -0.13
    17  53    -0.03   0.05   0.01     0.01   0.09   0.01     0.06   0.08   0.09
    18  15    -0.01  -0.01   0.01     0.04   0.02   0.08    -0.05  -0.02   0.05
    19  15     0.04   0.01   0.05    -0.05  -0.01   0.01     0.00  -0.03   0.13
    20  15    -0.01   0.00   0.00     0.01   0.02   0.06    -0.07  -0.01   0.02
    21  15    -0.02   0.00   0.04     0.03   0.03   0.03    -0.07  -0.01   0.12
    22  15     0.01  -0.01  -0.01     0.04  -0.02   0.08     0.05  -0.02  -0.05
    23  15    -0.04   0.01  -0.05    -0.05   0.01   0.01     0.00  -0.03  -0.13
    24  15     0.01   0.00  -0.01     0.01  -0.02   0.06     0.07  -0.01  -0.02
    25  15     0.02   0.00  -0.04     0.03  -0.03   0.03     0.07  -0.01  -0.12
    26  50    -0.01   0.01  -0.03     0.03  -0.01   0.07    -0.07  -0.01  -0.16
    27  53    -0.09   0.07   0.06     0.03   0.05   0.04    -0.27  -0.05   0.13
    28  53     0.03   0.05  -0.01     0.01  -0.09   0.01    -0.06   0.08  -0.09
    29  15     0.01   0.00  -0.01    -0.01   0.02  -0.06    -0.07   0.01   0.02
    30  15    -0.04   0.01  -0.05     0.05  -0.01  -0.01     0.00   0.03   0.13
    31  15     0.01  -0.01  -0.01    -0.04   0.02  -0.08    -0.05   0.02   0.05
    32  15     0.02   0.00  -0.04    -0.03   0.03  -0.03    -0.07   0.01   0.12
    33  50     0.01   0.01   0.03    -0.03  -0.01  -0.07    -0.07   0.01  -0.16
    34  53    -0.03   0.05   0.01    -0.01  -0.09  -0.01    -0.06  -0.08  -0.09
    35  53     0.09   0.07  -0.06    -0.03   0.05  -0.04    -0.27   0.05   0.13
    36  15    -0.01   0.00   0.01    -0.01  -0.02  -0.06     0.07   0.01  -0.02
    37  15     0.04   0.01   0.05     0.05   0.01  -0.01     0.00   0.03  -0.13
    38  15    -0.01   0.00   0.01    -0.04  -0.02  -0.08     0.05   0.02  -0.05
    39  15    -0.02   0.00   0.04    -0.03  -0.03  -0.03     0.07   0.01  -0.12
    40  50    -0.01   0.01  -0.03    -0.03   0.01  -0.07     0.07   0.01   0.16
    41  53    -0.09   0.07   0.06    -0.03  -0.05  -0.04     0.27   0.05  -0.13
    42  53     0.03   0.05  -0.01    -0.01   0.09  -0.01     0.06  -0.08   0.09
    43  50     0.06  -0.02   0.21    -0.06  -0.01  -0.22     0.01  -0.02  -0.05
    44  53     0.22  -0.21   0.02    -0.20   0.20  -0.04    -0.03  -0.05  -0.03
    45  53     0.02   0.09   0.14    -0.02  -0.14  -0.13     0.02  -0.14   0.03
    46  15     0.02   0.06   0.14    -0.01  -0.07  -0.13     0.04   0.00   0.04
    47  15     0.00  -0.06   0.00     0.00   0.04   0.00     0.01   0.00  -0.05
    48  15    -0.02   0.06  -0.14     0.01  -0.07   0.13     0.04   0.00   0.04
    49  15     0.00   0.11   0.00     0.00  -0.13   0.00     0.09   0.00   0.00
    50  15     0.07  -0.02   0.10    -0.08   0.01  -0.09    -0.05   0.00   0.07
    51  15     0.00  -0.01   0.00     0.00   0.03   0.00    -0.07   0.00   0.10
    52  15    -0.07  -0.02  -0.10     0.08   0.01   0.09    -0.05   0.00   0.07
    53  15     0.00  -0.06   0.00     0.00   0.05   0.00    -0.05   0.00   0.11
    54  50    -0.06  -0.02  -0.21     0.06  -0.01   0.22     0.01   0.02  -0.05
    55  53    -0.22  -0.21  -0.02     0.20   0.20   0.04    -0.03   0.05  -0.03
    56  53    -0.02   0.09  -0.14     0.02  -0.14   0.13     0.02   0.14   0.03
                     34                     35                     36
                      A                      A                      A
 Frequencies --     35.6396                38.6228                41.8632
 Red. masses --     99.7917                57.3885                68.8439
 Frc consts  --      0.0747                 0.0504                 0.0711
 IR Inten    --      0.0086                 2.3409                 4.6177
  Atom  AN      X      Y      Z        X      Y      Z        X      Y      Z
     1  15     0.05  -0.05  -0.03    -0.10   0.00   0.07     0.02  -0.15  -0.04
     2  15     0.00   0.00   0.00     0.04   0.00   0.21     0.00  -0.14   0.00
     3  15    -0.05  -0.05   0.03    -0.10   0.00   0.07    -0.02  -0.15   0.04
     4  15     0.00  -0.02   0.00    -0.09   0.00   0.16     0.00  -0.14   0.00
     5  50    -0.03  -0.02  -0.05    -0.02  -0.01  -0.01     0.00  -0.03   0.01
     6  53    -0.02  -0.05  -0.03     0.06  -0.07   0.05    -0.05   0.06  -0.07
     7  53    -0.04   0.06  -0.01     0.02  -0.05  -0.05    -0.02   0.06   0.07
     8  15     0.01  -0.02  -0.01    -0.01   0.02   0.04    -0.01  -0.07  -0.05
     9  15     0.00  -0.01   0.00    -0.04   0.00   0.00     0.00  -0.04   0.00
    10  15    -0.01  -0.02   0.01    -0.01  -0.02   0.04     0.01  -0.07   0.05
    11  15     0.00  -0.03   0.00    -0.02   0.00   0.02     0.00  -0.05   0.00
    12  50     0.03  -0.02   0.05    -0.02   0.01  -0.01     0.00  -0.03  -0.01
    13  53     0.04   0.06   0.01     0.02   0.05  -0.05     0.02   0.06  -0.07
    14  53     0.02  -0.05   0.03     0.06   0.07   0.05     0.05   0.06   0.07
    15  50     0.06  -0.01   0.21    -0.09  -0.05  -0.05    -0.03  -0.11   0.05
    16  53     0.27  -0.08  -0.11    -0.04  -0.01  -0.11     0.02   0.16   0.09
    17  53     0.07   0.14   0.09     0.12  -0.11  -0.02    -0.13   0.07  -0.10
    18  15    -0.08   0.01   0.08    -0.05  -0.06   0.01    -0.04  -0.14   0.03
    19  15    -0.02  -0.06   0.13    -0.09  -0.01   0.07    -0.03  -0.12   0.10
    20  15    -0.05   0.04   0.01     0.05  -0.03   0.28    -0.03  -0.13   0.01
    21  15    -0.08   0.01   0.12     0.02  -0.09   0.10    -0.04  -0.14   0.09
    22  15     0.08   0.01  -0.08    -0.05   0.06   0.01     0.04  -0.14  -0.03
    23  15     0.02  -0.06  -0.13    -0.09   0.01   0.07     0.03  -0.12  -0.10
    24  15     0.05   0.04  -0.01     0.05   0.03   0.28     0.03  -0.13  -0.01
    25  15     0.08   0.01  -0.12     0.02   0.09   0.10     0.04  -0.14  -0.09
    26  50    -0.06  -0.01  -0.21    -0.09   0.05  -0.05     0.03  -0.11  -0.05
    27  53    -0.27  -0.08   0.11    -0.04   0.01  -0.11    -0.02   0.16  -0.09
    28  53    -0.07   0.14  -0.09     0.12   0.11  -0.02     0.13   0.07   0.10
    29  15     0.05   0.04  -0.01     0.05   0.03   0.28     0.03  -0.13  -0.01
    30  15     0.02  -0.06  -0.13    -0.09   0.01   0.07     0.03  -0.12  -0.10
    31  15     0.08   0.01  -0.08    -0.05   0.06   0.01     0.04  -0.14  -0.03
    32  15     0.08   0.01  -0.12     0.02   0.09   0.10     0.04  -0.14  -0.09
    33  50     0.06  -0.01   0.21    -0.09  -0.05  -0.05    -0.03  -0.11   0.05
    34  53     0.07   0.14   0.09     0.12  -0.11  -0.02    -0.13   0.07  -0.10
    35  53     0.27  -0.08  -0.11    -0.04  -0.01  -0.11     0.02   0.16   0.09
    36  15    -0.05   0.04   0.01     0.05  -0.03   0.28    -0.03  -0.13   0.01
    37  15    -0.02  -0.06   0.13    -0.09  -0.01   0.07    -0.03  -0.12   0.10
    38  15    -0.08   0.01   0.08    -0.05  -0.06   0.01    -0.04  -0.14   0.03
    39  15    -0.08   0.01   0.12     0.02  -0.09   0.10    -0.04  -0.14   0.09
    40  50    -0.06  -0.01  -0.21    -0.09   0.05  -0.05     0.03  -0.11  -0.05
    41  53    -0.27  -0.08   0.11    -0.04   0.01  -0.11    -0.02   0.16  -0.09
    42  53    -0.07   0.14  -0.09     0.12   0.11  -0.02     0.13   0.07   0.10
    43  50    -0.03  -0.02  -0.05    -0.02  -0.01  -0.01     0.00  -0.03   0.01
    44  53    -0.04   0.06  -0.01     0.02  -0.05  -0.05    -0.02   0.06   0.06
    45  53    -0.02  -0.05  -0.03     0.06  -0.07   0.05    -0.05   0.06  -0.07
    46  15    -0.01  -0.02   0.01    -0.01  -0.02   0.04     0.01  -0.07   0.04
    47  15     0.00  -0.01   0.00    -0.04   0.00   0.00     0.00  -0.04   0.00
    48  15     0.01  -0.02  -0.01    -0.01   0.02   0.04    -0.01  -0.07  -0.04
    49  15     0.00  -0.03   0.00    -0.02   0.00   0.02     0.00  -0.04   0.00
    50  15    -0.05  -0.05   0.03    -0.10   0.00   0.07    -0.02  -0.15   0.04
    51  15     0.00   0.00   0.00     0.04   0.00   0.21     0.00  -0.14   0.00
    52  15     0.05  -0.05  -0.03    -0.10   0.00   0.07     0.02  -0.15  -0.04
    53  15     0.00  -0.02   0.00    -0.09   0.00   0.16     0.00  -0.14   0.00
    54  50     0.03  -0.02   0.05    -0.02   0.01  -0.01     0.00  -0.03  -0.01
    55  53     0.04   0.06   0.01     0.02   0.05  -0.05     0.02   0.06  -0.06
    56  53     0.02  -0.05   0.03     0.06   0.07   0.05     0.05   0.06   0.07
                     37                     38                     39
                      A                      A                      A
 Frequencies --     41.9252                42.3028                44.3627
 Red. masses --     71.6654                53.8038                69.9722
 Frc consts  --      0.0742                 0.0567                 0.0811
 IR Inten    --      0.0001                 2.1213                 0.0000
  Atom  AN      X      Y      Z        X      Y      Z        X      Y      Z
     1  15    -0.05   0.15   0.06     0.05   0.00   0.00     0.14  -0.01  -0.02
     2  15     0.00   0.04   0.00     0.20   0.00   0.11     0.08   0.00  -0.05
     3  15     0.05   0.15  -0.06     0.05   0.00   0.00     0.14   0.01  -0.02
     4  15     0.00   0.12   0.00     0.04   0.00   0.06     0.13   0.00  -0.05
     5  50     0.03   0.06  -0.04     0.06   0.00  -0.02     0.15   0.00  -0.03
     6  53     0.06  -0.08   0.07    -0.06   0.04  -0.06    -0.13   0.05  -0.12
     7  53     0.00  -0.07  -0.08    -0.03   0.05   0.07    -0.05   0.07   0.16
     8  15    -0.01   0.06   0.06     0.07   0.00  -0.01     0.17  -0.02  -0.03
     9  15     0.00   0.08   0.00     0.06   0.00  -0.02     0.20   0.00  -0.05
    10  15     0.01   0.06  -0.06     0.07   0.00  -0.01     0.17   0.02  -0.03
    11  15     0.00   0.04   0.00     0.06   0.00  -0.01     0.20   0.00  -0.04
    12  50    -0.03   0.06   0.04     0.06   0.00  -0.02     0.15   0.00  -0.03
    13  53     0.00  -0.07   0.08    -0.03  -0.05   0.07    -0.05  -0.07   0.16
    14  53    -0.06  -0.08  -0.07    -0.06  -0.04  -0.06    -0.13  -0.05  -0.12
    15  50    -0.14  -0.09   0.09     0.01  -0.02  -0.08    -0.04  -0.07  -0.01
    16  53     0.03  -0.01  -0.14    -0.07   0.10   0.07    -0.03   0.04   0.02
    17  53     0.15   0.00  -0.02    -0.08  -0.03  -0.07    -0.02  -0.02  -0.06
    18  15    -0.14  -0.03   0.11     0.06  -0.04  -0.03    -0.02  -0.09   0.01
    19  15    -0.10  -0.08   0.12     0.04   0.00   0.00    -0.10  -0.06   0.04
    20  15    -0.06   0.01   0.02     0.20  -0.02   0.26    -0.06  -0.05   0.01
    21  15    -0.10  -0.04   0.11     0.16  -0.08   0.03    -0.05  -0.07   0.05
    22  15    -0.14   0.03   0.11     0.06   0.04  -0.03     0.02  -0.09  -0.01
    23  15    -0.10   0.08   0.12     0.04   0.00   0.00     0.10  -0.06  -0.04
    24  15    -0.06  -0.01   0.02     0.20   0.02   0.26     0.06  -0.05  -0.01
    25  15    -0.10   0.04   0.11     0.16   0.08   0.03     0.05  -0.07  -0.05
    26  50    -0.14   0.09   0.09     0.01   0.02  -0.08     0.04  -0.07   0.01
    27  53     0.03   0.01  -0.14    -0.07  -0.10   0.07     0.03   0.04  -0.02
    28  53     0.15   0.00  -0.02    -0.08   0.03  -0.07     0.02  -0.02   0.06
    29  15     0.06   0.01  -0.02     0.20   0.02   0.26    -0.06   0.05   0.01
    30  15     0.10  -0.08  -0.12     0.04   0.00   0.00    -0.10   0.06   0.04
    31  15     0.14  -0.03  -0.11     0.06   0.04  -0.03    -0.02   0.09   0.01
    32  15     0.10  -0.04  -0.11     0.16   0.08   0.03    -0.05   0.07   0.05
    33  50     0.14   0.09  -0.09     0.01  -0.02  -0.08     0.04   0.07   0.01
    34  53    -0.15   0.00   0.02    -0.08  -0.03  -0.07     0.02   0.02   0.06
    35  53    -0.03   0.01   0.14    -0.07   0.10   0.07     0.03  -0.04  -0.02
    36  15     0.06  -0.01  -0.02     0.20  -0.02   0.26     0.06   0.05  -0.01
    37  15     0.10   0.08  -0.12     0.04   0.00   0.00     0.10   0.06  -0.04
    38  15     0.14   0.03  -0.11     0.06  -0.04  -0.03     0.02   0.09  -0.01
    39  15     0.10   0.04  -0.11     0.16  -0.08   0.03     0.05   0.07  -0.05
    40  50     0.14  -0.09  -0.09     0.01   0.02  -0.08    -0.04   0.07  -0.01
    41  53    -0.03  -0.01   0.14    -0.07  -0.10   0.07    -0.03  -0.04   0.02
    42  53    -0.15   0.00   0.02    -0.08   0.03  -0.07    -0.02   0.02  -0.06
    43  50    -0.03  -0.06   0.04     0.06   0.00  -0.02    -0.15   0.00   0.03
    44  53     0.00   0.07   0.08    -0.03   0.05   0.07     0.05  -0.07  -0.16
    45  53    -0.06   0.08  -0.07    -0.06   0.04  -0.06     0.13  -0.05   0.12
    46  15    -0.01  -0.06   0.06     0.07   0.00  -0.01    -0.17  -0.02   0.03
    47  15     0.00  -0.08   0.00     0.06   0.00  -0.02    -0.20   0.00   0.05
    48  15     0.01  -0.06  -0.06     0.07   0.00  -0.01    -0.17   0.02   0.03
    49  15     0.00  -0.04   0.00     0.06   0.00  -0.01    -0.20   0.00   0.04
    50  15    -0.05  -0.16   0.06     0.05   0.00   0.00    -0.14  -0.01   0.02
    51  15     0.00  -0.05   0.00     0.20   0.00   0.11    -0.08   0.00   0.05
    52  15     0.05  -0.16  -0.06     0.05   0.00   0.00    -0.14   0.01   0.02
    53  15     0.00  -0.12   0.00     0.04   0.00   0.06    -0.13   0.00   0.05
    54  50     0.03  -0.06  -0.04     0.06   0.00  -0.02    -0.15   0.00   0.03
    55  53     0.00   0.07  -0.08    -0.03  -0.05   0.07     0.05   0.07  -0.16
    56  53     0.06   0.08   0.07    -0.06  -0.04  -0.06     0.13   0.05   0.12
                     40                     41                     42
                      A                      A                      A
 Frequencies --     49.2095                50.0031                50.7081
 Red. masses --     57.1107                91.5120                90.8989
 Frc consts  --      0.0815                 0.1348                 0.1377
 IR Inten    --      4.8223                 1.6564                 0.0000
  Atom  AN      X      Y      Z        X      Y      Z        X      Y      Z
     1  15     0.03   0.01   0.09    -0.02  -0.02   0.00     0.02  -0.04  -0.03
     2  15    -0.12   0.00   0.08     0.00  -0.08   0.00     0.00   0.00   0.00
     3  15     0.03  -0.01   0.09     0.02  -0.02   0.00    -0.02  -0.04   0.03
     4  15     0.06   0.00   0.14     0.00  -0.05   0.00     0.00  -0.03   0.00
     5  50     0.15   0.00  -0.04     0.10   0.25  -0.10     0.06   0.23  -0.08
     6  53    -0.07   0.00  -0.09     0.01  -0.12   0.15     0.02  -0.10   0.16
     7  53    -0.04   0.02   0.11    -0.09  -0.09  -0.13    -0.08  -0.09  -0.14
     8  15     0.18   0.01   0.04    -0.11   0.06   0.02    -0.08   0.08  -0.01
     9  15     0.16   0.00  -0.06     0.00   0.26   0.00     0.00   0.24   0.00
    10  15     0.18  -0.01   0.04     0.11   0.06  -0.02     0.08   0.08   0.01
    11  15     0.22   0.00  -0.03     0.00   0.09   0.00     0.00   0.11   0.00
    12  50     0.15   0.00  -0.04    -0.10   0.25   0.10    -0.06   0.23   0.08
    13  53    -0.04  -0.02   0.11     0.09  -0.09   0.13     0.08  -0.09   0.14
    14  53    -0.07   0.00  -0.09    -0.01  -0.12  -0.15    -0.02  -0.10  -0.16
    15  50    -0.08   0.01   0.02     0.03  -0.05   0.01     0.11   0.03  -0.04
    16  53    -0.03  -0.01  -0.08     0.05   0.06   0.03     0.02  -0.03   0.10
    17  53     0.06  -0.03   0.03    -0.05   0.00  -0.03    -0.07   0.02   0.00
    18  15    -0.08   0.01   0.02     0.01  -0.07  -0.01     0.09   0.00  -0.06
    19  15     0.00   0.04   0.09     0.04  -0.04   0.05     0.04   0.01  -0.10
    20  15    -0.12   0.00  -0.16     0.00  -0.09   0.00     0.02  -0.02   0.01
    21  15    -0.10   0.02   0.06     0.02  -0.07   0.04     0.05   0.01  -0.10
    22  15    -0.08  -0.01   0.02    -0.01  -0.07   0.01     0.09   0.00  -0.06
    23  15     0.00  -0.04   0.09    -0.04  -0.04  -0.05     0.04  -0.01  -0.10
    24  15    -0.12   0.00  -0.16     0.00  -0.09   0.00     0.02   0.02   0.01
    25  15    -0.10  -0.02   0.06    -0.02  -0.07  -0.04     0.05  -0.01  -0.10
    26  50    -0.08  -0.01   0.02    -0.03  -0.05  -0.01     0.11  -0.03  -0.04
    27  53    -0.03   0.01  -0.08    -0.05   0.06  -0.03     0.02   0.03   0.10
    28  53     0.06   0.03   0.03     0.05   0.00   0.03    -0.07  -0.02   0.00
    29  15    -0.12   0.00  -0.16     0.00  -0.09   0.00    -0.02  -0.02  -0.01
    30  15     0.00  -0.04   0.09    -0.04  -0.04  -0.05    -0.04   0.01   0.10
    31  15    -0.08  -0.01   0.02    -0.01  -0.07   0.01    -0.09   0.00   0.06
    32  15    -0.10  -0.02   0.06    -0.02  -0.07  -0.04    -0.05   0.01   0.10
    33  50    -0.08   0.01   0.02     0.03  -0.05   0.01    -0.11  -0.03   0.04
    34  53     0.06  -0.03   0.03    -0.05   0.00  -0.03     0.07  -0.02   0.00
    35  53    -0.03  -0.01  -0.08     0.05   0.06   0.03    -0.02   0.03  -0.10
    36  15    -0.12   0.00  -0.16     0.00  -0.09   0.00    -0.02   0.02  -0.01
    37  15     0.00   0.04   0.09     0.04  -0.04   0.05    -0.04  -0.01   0.10
    38  15    -0.08   0.01   0.02     0.01  -0.07  -0.01    -0.09   0.00   0.06
    39  15    -0.10   0.02   0.06     0.02  -0.07   0.04    -0.05  -0.01   0.10
    40  50    -0.08  -0.01   0.02    -0.03  -0.05  -0.01    -0.11   0.03   0.04
    41  53    -0.03   0.01  -0.08    -0.05   0.06  -0.03    -0.02  -0.03  -0.10
    42  53     0.06   0.03   0.03     0.05   0.00   0.03     0.07   0.02   0.00
    43  50     0.15   0.00  -0.04     0.10   0.25  -0.10    -0.06  -0.23   0.08
    44  53    -0.04   0.02   0.11    -0.09  -0.09  -0.13     0.08   0.09   0.14
    45  53    -0.07   0.00  -0.09     0.01  -0.12   0.15    -0.02   0.10  -0.16
    46  15     0.18  -0.01   0.04     0.11   0.06  -0.02    -0.08  -0.08  -0.01
    47  15     0.16   0.00  -0.06     0.00   0.26   0.00     0.00  -0.24   0.00
    48  15     0.18   0.01   0.04    -0.11   0.06   0.02     0.08  -0.08   0.01
    49  15     0.22   0.00  -0.03     0.00   0.09   0.00     0.00  -0.11   0.00
    50  15     0.03  -0.01   0.09     0.02  -0.02   0.00     0.02   0.04  -0.03
    51  15    -0.12   0.00   0.08     0.00  -0.08   0.00     0.00   0.00   0.00
    52  15     0.03   0.01   0.09    -0.02  -0.02   0.00    -0.02   0.04   0.03
    53  15     0.06   0.00   0.14     0.00  -0.05   0.00     0.00   0.03   0.00
    54  50     0.15   0.00  -0.04    -0.10   0.25   0.10     0.06  -0.23  -0.08
    55  53    -0.04  -0.02   0.11     0.09  -0.09   0.13    -0.08   0.09  -0.14
    56  53    -0.07   0.00  -0.09    -0.01  -0.12  -0.15     0.02   0.10   0.16
                     43                     44                     45
                      A                      A                      A
 Frequencies --     54.2974                55.6594                56.5236
 Red. masses --     71.3578                75.9357                41.5062
 Frc consts  --      0.1240                 0.1386                 0.0781
 IR Inten    --      0.0000                 0.2314                 0.0000
  Atom  AN      X      Y      Z        X      Y      Z        X      Y      Z
     1  15     0.05   0.08  -0.06     0.04   0.04  -0.06     0.06   0.01  -0.17
     2  15     0.00   0.00   0.00     0.00  -0.03   0.00     0.12   0.00  -0.24
     3  15    -0.05   0.08   0.06    -0.04   0.04   0.06     0.06  -0.01  -0.17
     4  15     0.00   0.12   0.00     0.00   0.06   0.00     0.05   0.00  -0.28
     5  50    -0.25  -0.07   0.03    -0.26  -0.04   0.03    -0.07   0.01   0.04
     6  53     0.12   0.02   0.04     0.12   0.03   0.06     0.01   0.02   0.05
     7  53     0.00   0.03  -0.14    -0.02   0.03  -0.16     0.02   0.00  -0.04
     8  15     0.18   0.19  -0.11     0.18   0.20  -0.13    -0.11  -0.02  -0.12
     9  15     0.00  -0.05   0.00     0.00  -0.02   0.00    -0.04   0.00   0.03
    10  15    -0.18   0.19   0.11    -0.18   0.20   0.13    -0.11   0.02  -0.12
    11  15     0.00   0.15   0.00     0.00   0.16   0.00    -0.15   0.00  -0.04
    12  50     0.25  -0.07  -0.03     0.26  -0.04  -0.03    -0.07  -0.01   0.04
    13  53     0.00   0.03   0.14     0.02   0.03   0.16     0.02   0.00  -0.04
    14  53    -0.12   0.02  -0.04    -0.12   0.03  -0.06     0.01  -0.02   0.05
    15  50     0.02  -0.04  -0.01     0.03  -0.03  -0.01    -0.04  -0.05  -0.04
    16  53     0.01   0.04   0.02     0.02   0.00   0.04    -0.04   0.04  -0.01
    17  53    -0.02  -0.01  -0.04    -0.03  -0.02  -0.03     0.00  -0.07  -0.06
    18  15     0.04  -0.01   0.02     0.01  -0.08  -0.02    -0.01  -0.10   0.00
    19  15     0.01  -0.05  -0.04     0.00  -0.01   0.05    -0.02   0.00   0.14
    20  15     0.04  -0.04   0.11     0.00  -0.03   0.00    -0.11  -0.06   0.04
    21  15     0.07  -0.02  -0.02    -0.03  -0.06   0.04    -0.07  -0.07   0.12
    22  15     0.04   0.01   0.02    -0.01  -0.08   0.02     0.01  -0.10   0.00
    23  15     0.01   0.05  -0.04     0.00  -0.01  -0.05     0.02   0.00  -0.14
    24  15     0.04   0.04   0.11     0.00  -0.03   0.00     0.11  -0.06  -0.04
    25  15     0.07   0.02  -0.02     0.03  -0.06  -0.04     0.07  -0.07  -0.12
    26  50     0.02   0.04  -0.01    -0.03  -0.03   0.01     0.04  -0.05   0.04
    27  53     0.01  -0.04   0.02    -0.02   0.00  -0.04     0.04   0.04   0.01
    28  53    -0.02   0.01  -0.04     0.03  -0.02   0.03     0.00  -0.07   0.06
    29  15    -0.04  -0.04  -0.11     0.00  -0.03   0.00    -0.11   0.06   0.04
    30  15    -0.01  -0.05   0.04     0.00  -0.01  -0.05    -0.02   0.00   0.14
    31  15    -0.04  -0.01  -0.02    -0.01  -0.08   0.02    -0.01   0.10   0.00
    32  15    -0.07  -0.02   0.02     0.03  -0.06  -0.04    -0.07   0.07   0.12
    33  50    -0.02   0.04   0.01     0.03  -0.03  -0.01     0.04   0.05   0.04
    34  53     0.02   0.01   0.04    -0.03  -0.02  -0.03     0.00   0.07   0.06
    35  53    -0.01  -0.04  -0.02     0.02   0.00   0.04     0.04  -0.04   0.01
    36  15    -0.04   0.04  -0.11     0.00  -0.03   0.00     0.11   0.06  -0.04
    37  15    -0.01   0.05   0.04     0.00  -0.01   0.05     0.02   0.00  -0.14
    38  15    -0.04   0.01  -0.02     0.01  -0.08  -0.02     0.01   0.10   0.00
    39  15    -0.07   0.02   0.02    -0.03  -0.06   0.04     0.07   0.07  -0.12
    40  50    -0.02  -0.04   0.01    -0.03  -0.03   0.01    -0.04   0.05  -0.04
    41  53    -0.01   0.04  -0.02    -0.02   0.00  -0.04    -0.04  -0.04  -0.01
    42  53     0.02  -0.01   0.04     0.03  -0.02   0.03     0.00   0.07  -0.06
    43  50     0.25   0.07  -0.03    -0.26  -0.04   0.03     0.07  -0.01  -0.04
    44  53     0.00  -0.03   0.14    -0.02   0.03  -0.16    -0.02   0.00   0.04
    45  53    -0.12  -0.02  -0.04     0.12   0.02   0.06    -0.01  -0.02  -0.05
    46  15     0.18  -0.19  -0.11    -0.18   0.20   0.13     0.11  -0.02   0.12
    47  15     0.00   0.05   0.00     0.00  -0.02   0.00     0.04   0.00  -0.03
    48  15    -0.18  -0.19   0.11     0.18   0.20  -0.13     0.11   0.02   0.12
    49  15     0.00  -0.15   0.00     0.00   0.16   0.00     0.15   0.00   0.04
    50  15     0.05  -0.08  -0.06    -0.04   0.03   0.06    -0.06   0.01   0.17
    51  15     0.00   0.00   0.00     0.00  -0.03   0.00    -0.12   0.00   0.24
    52  15    -0.05  -0.08   0.06     0.04   0.03  -0.06    -0.06  -0.01   0.17
    53  15     0.00  -0.12   0.00     0.00   0.06   0.00    -0.05   0.00   0.28
    54  50    -0.25   0.07   0.03     0.26  -0.04  -0.03     0.07   0.01  -0.04
    55  53     0.00  -0.03  -0.14     0.02   0.03   0.16    -0.02   0.00   0.04
    56  53     0.12  -0.02   0.04    -0.12   0.02  -0.06    -0.01   0.02  -0.05
                     46                     47                     48
                      A                      A                      A
 Frequencies --     60.3436                60.6007                61.7182
 Red. masses --     65.7707                46.3570                36.7747
 Frc consts  --      0.1411                 0.1003                 0.0825
 IR Inten    --      0.6614                 0.4763                 0.0000
  Atom  AN      X      Y      Z        X      Y      Z        X      Y      Z
     1  15     0.10  -0.10  -0.05     0.07  -0.07   0.21    -0.02   0.04  -0.03
     2  15     0.00   0.02   0.00    -0.12   0.00   0.15     0.00  -0.10   0.00
     3  15    -0.10  -0.10   0.05     0.07   0.07   0.21     0.02   0.04   0.03
     4  15     0.00  -0.03   0.00     0.04   0.00   0.20     0.00   0.03   0.00
     5  50    -0.01   0.04   0.00    -0.05  -0.01  -0.04     0.05   0.00  -0.02
     6  53     0.00   0.01   0.03     0.04  -0.02  -0.02    -0.02  -0.02  -0.03
     7  53    -0.01   0.00  -0.03    -0.06   0.01  -0.04     0.00   0.00   0.03
     8  15     0.00   0.00  -0.04     0.04   0.00   0.21    -0.04  -0.03   0.00
     9  15     0.00   0.03   0.00    -0.10   0.00   0.01     0.00   0.01   0.00
    10  15     0.00   0.00   0.04     0.04   0.00   0.21     0.04  -0.03   0.00
    11  15     0.00   0.02   0.00     0.12   0.00   0.15     0.00  -0.02   0.00
    12  50     0.01   0.04   0.00    -0.05   0.01  -0.04    -0.05   0.00   0.02
    13  53     0.01   0.00   0.03    -0.06  -0.01  -0.04     0.00  -0.01  -0.03
    14  53     0.00   0.01  -0.03     0.04   0.02  -0.02     0.02  -0.02   0.03
    15  50    -0.21  -0.04   0.05     0.10   0.09  -0.09    -0.01  -0.06  -0.02
    16  53    -0.13   0.02  -0.13     0.00  -0.02   0.03    -0.01   0.02   0.02
    17  53     0.09  -0.02   0.00    -0.03  -0.03   0.02    -0.01  -0.03  -0.06
    18  15    -0.12   0.02   0.10     0.05  -0.03  -0.12     0.07  -0.03   0.08
    19  15    -0.15  -0.01   0.18     0.06   0.09   0.02    -0.03  -0.05  -0.01
    20  15    -0.07   0.05   0.02    -0.09  -0.04  -0.02     0.14  -0.03   0.40
    21  15    -0.09   0.00   0.18    -0.05   0.00   0.00     0.15  -0.05   0.03
    22  15     0.12   0.02  -0.10     0.05   0.03  -0.12     0.07   0.03   0.08
    23  15     0.15  -0.01  -0.18     0.06  -0.09   0.02    -0.03   0.05  -0.01
    24  15     0.07   0.06  -0.02    -0.09   0.04  -0.02     0.14   0.03   0.40
    25  15     0.09   0.00  -0.18    -0.05   0.00   0.00     0.15   0.05   0.03
    26  50     0.22  -0.04  -0.05     0.10  -0.09  -0.09    -0.01   0.06  -0.02
    27  53     0.13   0.02   0.13     0.00   0.02   0.03    -0.01  -0.02   0.02
    28  53    -0.09  -0.02   0.00    -0.03   0.03   0.02    -0.01   0.03  -0.06
    29  15     0.07   0.06  -0.02    -0.09   0.04  -0.02    -0.14  -0.03  -0.40
    30  15     0.15  -0.01  -0.18     0.06  -0.09   0.02     0.03  -0.05   0.01
    31  15     0.12   0.02  -0.10     0.05   0.03  -0.12    -0.07  -0.03  -0.08
    32  15     0.09   0.00  -0.18    -0.05   0.00   0.00    -0.15  -0.05  -0.03
    33  50    -0.21  -0.04   0.05     0.10   0.09  -0.09     0.01   0.06   0.02
    34  53     0.09  -0.02   0.00    -0.03  -0.03   0.02     0.01   0.03   0.06
    35  53    -0.13   0.02  -0.13     0.00  -0.02   0.03     0.01  -0.02  -0.02
    36  15    -0.07   0.06   0.02    -0.09  -0.04  -0.02    -0.14   0.03  -0.40
    37  15    -0.15  -0.01   0.18     0.06   0.09   0.02     0.03   0.05   0.01
    38  15    -0.12   0.02   0.10     0.05  -0.03  -0.12    -0.07   0.03  -0.08
    39  15    -0.09   0.00   0.18    -0.05   0.00   0.00    -0.15   0.05  -0.03
    40  50     0.22  -0.04  -0.05     0.10  -0.09  -0.09     0.01  -0.06   0.02
    41  53     0.13   0.02   0.13     0.00   0.02   0.03     0.01   0.02  -0.02
    42  53    -0.09  -0.02   0.00    -0.03   0.03   0.02     0.01  -0.03   0.06
    43  50    -0.01   0.04   0.00    -0.05  -0.01  -0.04    -0.05   0.00   0.02
    44  53    -0.01   0.00  -0.03    -0.06   0.01  -0.04     0.00   0.00  -0.03
    45  53     0.00   0.01   0.03     0.04  -0.02  -0.02     0.02   0.02   0.03
    46  15     0.00   0.00   0.04     0.04   0.00   0.21    -0.04   0.03   0.00
    47  15     0.00   0.03   0.00    -0.10   0.00   0.01     0.00  -0.01   0.00
    48  15     0.00   0.00  -0.04     0.04   0.00   0.21     0.04   0.03   0.00
    49  15     0.00   0.02   0.00     0.12   0.00   0.15     0.00   0.02   0.00
    50  15    -0.10  -0.10   0.06     0.07   0.07   0.21    -0.02  -0.04  -0.03
    51  15     0.00   0.02   0.00    -0.12   0.00   0.15     0.00   0.10   0.00
    52  15     0.10  -0.10  -0.05     0.07  -0.07   0.21     0.02  -0.04   0.03
    53  15     0.00  -0.03   0.00     0.04   0.00   0.20     0.00  -0.03   0.00
    54  50     0.01   0.04   0.00    -0.05   0.01  -0.04     0.05   0.00  -0.02
    55  53     0.01   0.00   0.03    -0.06  -0.01  -0.04     0.00   0.01   0.03
    56  53     0.00   0.01  -0.03     0.04   0.02  -0.02    -0.02   0.02  -0.03
                     49                     50                     51
                      A                      A                      A
 Frequencies --     61.9226                62.7458                64.0659
 Red. masses --     75.1838                68.8154                54.3344
 Frc consts  --      0.1699                 0.1596                 0.1314
 IR Inten    --      0.0000                 0.0000                 0.2469
  Atom  AN      X      Y      Z        X      Y      Z        X      Y      Z
     1  15     0.09   0.00   0.12     0.00   0.08   0.07     0.09   0.07   0.13
     2  15     0.04   0.00   0.00     0.00   0.08   0.00     0.08   0.00  -0.03
     3  15     0.09   0.00   0.12     0.00   0.08  -0.07     0.09  -0.07   0.13
     4  15     0.13   0.00   0.02     0.00   0.07   0.00     0.17   0.00   0.03
     5  50    -0.07   0.00  -0.02     0.03  -0.01   0.01    -0.05  -0.01  -0.02
     6  53     0.03  -0.01   0.00    -0.01   0.01  -0.01     0.02  -0.01   0.00
     7  53    -0.05   0.01  -0.05     0.02  -0.01   0.03    -0.05   0.01  -0.04
     8  15     0.00   0.01   0.15     0.00   0.00   0.08     0.02   0.02   0.16
     9  15    -0.11   0.00   0.01     0.00  -0.02   0.00    -0.11   0.00  -0.01
    10  15     0.00  -0.01   0.15     0.00   0.00  -0.08     0.02  -0.02   0.16
    11  15     0.05   0.00   0.11     0.00  -0.03   0.00     0.06   0.00   0.09
    12  50    -0.07   0.00  -0.02    -0.03  -0.01  -0.01    -0.05   0.01  -0.02
    13  53    -0.05  -0.01  -0.05    -0.02  -0.01  -0.03    -0.05  -0.01  -0.04
    14  53     0.03   0.01   0.00     0.01   0.01   0.01     0.02   0.01   0.00
    15  50     0.14  -0.15   0.00     0.06  -0.21   0.04    -0.05  -0.18   0.06
    16  53     0.15   0.03   0.14     0.13   0.05   0.10     0.06   0.05   0.03
    17  53    -0.10  -0.03  -0.12    -0.07  -0.04  -0.13    -0.02  -0.03  -0.10
    18  15     0.05  -0.12  -0.05    -0.03  -0.07  -0.05    -0.06  -0.03   0.04
    19  15     0.03  -0.13  -0.06     0.08  -0.16   0.06     0.10  -0.10   0.11
    20  15     0.02  -0.08  -0.01    -0.01  -0.05  -0.26     0.08   0.02  -0.22
    21  15     0.04  -0.09  -0.06    -0.04  -0.08   0.01     0.01  -0.05   0.06
    22  15    -0.05  -0.12   0.05    -0.03   0.07  -0.05    -0.06   0.03   0.04
    23  15    -0.03  -0.13   0.06     0.08   0.16   0.06     0.10   0.10   0.11
    24  15    -0.02  -0.08   0.01    -0.01   0.05  -0.26     0.07  -0.02  -0.22
    25  15    -0.04  -0.09   0.06    -0.04   0.08   0.01     0.01   0.05   0.06
    26  50    -0.14  -0.15   0.00     0.06   0.21   0.04    -0.05   0.18   0.06
    27  53    -0.15   0.03  -0.14     0.13  -0.05   0.10     0.06  -0.05   0.03
    28  53     0.10  -0.03   0.12    -0.07   0.04  -0.13    -0.02   0.03  -0.10
    29  15     0.02   0.08  -0.01     0.01  -0.05   0.26     0.07  -0.02  -0.22
    30  15     0.03   0.13  -0.06    -0.08  -0.16  -0.06     0.10   0.10   0.11
    31  15     0.05   0.12  -0.05     0.03  -0.07   0.05    -0.06   0.03   0.04
    32  15     0.04   0.09  -0.06     0.04  -0.08  -0.01     0.01   0.05   0.06
    33  50    -0.14   0.15   0.00    -0.06   0.21  -0.04    -0.05  -0.18   0.06
    34  53     0.10   0.03   0.12     0.07   0.04   0.13    -0.02  -0.03  -0.10
    35  53    -0.15  -0.03  -0.14    -0.13  -0.05  -0.10     0.06   0.05   0.03
    36  15    -0.02   0.08   0.01     0.01   0.05   0.26     0.07   0.02  -0.22
    37  15    -0.03   0.13   0.06    -0.08   0.16  -0.06     0.10  -0.10   0.11
    38  15    -0.05   0.12   0.05     0.03   0.07   0.05    -0.06  -0.03   0.04
    39  15    -0.04   0.09   0.06     0.03   0.08  -0.01     0.01  -0.05   0.06
    40  50     0.14   0.15   0.00    -0.06  -0.21  -0.04    -0.05   0.18   0.06
    41  53     0.15  -0.03   0.14    -0.13   0.05  -0.10     0.06  -0.05   0.03
    42  53    -0.10   0.03  -0.12     0.07  -0.04   0.13    -0.02   0.03  -0.10
    43  50     0.07   0.00   0.02    -0.03   0.01  -0.01    -0.06  -0.01  -0.02
    44  53     0.05  -0.01   0.05    -0.02   0.01  -0.03    -0.05   0.01  -0.04
    45  53    -0.03   0.01   0.00     0.01  -0.01   0.01     0.02  -0.01   0.00
    46  15     0.00   0.01  -0.15     0.00   0.00   0.08     0.02  -0.02   0.16
    47  15     0.11   0.00  -0.01     0.00   0.02   0.00    -0.11   0.00  -0.01
    48  15     0.00  -0.01  -0.15     0.00   0.00  -0.08     0.02   0.02   0.16
    49  15    -0.05   0.00  -0.11     0.00   0.03   0.00     0.06   0.00   0.09
    50  15    -0.09   0.00  -0.12     0.00  -0.08   0.07     0.09  -0.07   0.13
    51  15    -0.04   0.00   0.00     0.00  -0.08   0.00     0.08   0.00  -0.03
    52  15    -0.09   0.00  -0.12     0.00  -0.08  -0.07     0.09   0.07   0.13
    53  15    -0.13   0.00  -0.02     0.00  -0.07   0.00     0.17   0.00   0.03
    54  50     0.07   0.00   0.02     0.03   0.01   0.01    -0.06   0.01  -0.02
    55  53     0.05   0.01   0.05     0.02   0.01   0.03    -0.05  -0.01  -0.04
    56  53    -0.03  -0.01   0.00    -0.01  -0.01  -0.01     0.02   0.01   0.00
                     52                     53                     54
                      A                      A                      A
 Frequencies --     64.8708                74.9315                77.2911
 Red. masses --     49.1197                45.4089                46.7597
 Frc consts  --      0.1218                 0.1502                 0.1646
 IR Inten    --      0.0000                 1.2348                 0.0000
  Atom  AN      X      Y      Z        X      Y      Z        X      Y      Z
     1  15    -0.15   0.06  -0.17     0.20   0.04   0.05    -0.17  -0.10  -0.08
     2  15    -0.01   0.00  -0.05     0.18   0.00  -0.19    -0.11   0.00   0.26
     3  15    -0.15  -0.06  -0.17     0.20  -0.04   0.05    -0.17   0.10  -0.08
     4  15    -0.12   0.00  -0.08     0.22   0.00  -0.20    -0.21   0.00   0.24
     5  50     0.07   0.01   0.03    -0.04  -0.02  -0.01     0.02   0.02   0.01
     6  53    -0.04   0.02   0.02     0.01  -0.01  -0.02    -0.01   0.01   0.03
     7  53     0.06  -0.02   0.05    -0.03   0.01  -0.02     0.02  -0.01   0.00
     8  15    -0.02   0.01  -0.22     0.01  -0.01   0.13    -0.03   0.00  -0.14
     9  15     0.12   0.00  -0.03    -0.07   0.00   0.04     0.05   0.00  -0.02
    10  15    -0.02  -0.01  -0.22     0.01   0.01   0.13    -0.03   0.00  -0.14
    11  15    -0.11   0.00  -0.17     0.05   0.00   0.12    -0.08   0.00  -0.10
    12  50     0.07  -0.01   0.03    -0.04   0.02  -0.01     0.02  -0.02   0.01
    13  53     0.06   0.02   0.05    -0.03  -0.01  -0.02     0.02   0.01   0.00
    14  53    -0.04  -0.02   0.02     0.01   0.01  -0.02    -0.01  -0.01   0.03
    15  50     0.13   0.06  -0.08    -0.08   0.08   0.02    -0.08  -0.15   0.08
    16  53     0.04  -0.02   0.06    -0.08   0.00  -0.07     0.02   0.03   0.00
    17  53    -0.04  -0.02   0.00     0.04   0.05   0.08     0.01  -0.02  -0.07
    18  15     0.09  -0.03  -0.08     0.00   0.07   0.07    -0.06   0.05   0.06
    19  15     0.14   0.05  -0.08     0.08   0.06  -0.05     0.10  -0.07   0.04
    20  15     0.03  -0.01  -0.01     0.15   0.06   0.05     0.09   0.04  -0.03
    21  15     0.03   0.00  -0.10     0.09   0.04  -0.04     0.05   0.00   0.01
    22  15    -0.09  -0.03   0.08     0.00  -0.07   0.07     0.06   0.05  -0.06
    23  15    -0.14   0.05   0.08     0.08  -0.06  -0.05    -0.09  -0.07  -0.04
    24  15    -0.03  -0.01   0.01     0.15  -0.06   0.05    -0.09   0.04   0.03
    25  15    -0.03   0.00   0.10     0.09  -0.04  -0.04    -0.05   0.00  -0.01
    26  50    -0.13   0.06   0.08    -0.08  -0.08   0.02     0.08  -0.15  -0.08
    27  53    -0.04  -0.02  -0.06    -0.08   0.00  -0.07    -0.02   0.03   0.00
    28  53     0.04  -0.02   0.00     0.04  -0.05   0.08    -0.01  -0.02   0.07
    29  15     0.03   0.01  -0.01     0.15  -0.06   0.05     0.09  -0.04  -0.03
    30  15     0.14  -0.05  -0.08     0.08  -0.06  -0.05     0.10   0.07   0.04
    31  15     0.09   0.03  -0.08     0.00  -0.07   0.07    -0.06  -0.05   0.06
    32  15     0.03   0.00  -0.10     0.09  -0.04  -0.04     0.05   0.00   0.01
    33  50    -0.13  -0.06   0.08    -0.08   0.08   0.02     0.08   0.15  -0.08
    34  53     0.04   0.02   0.00     0.04   0.05   0.08    -0.01   0.02   0.07
    35  53    -0.04   0.02  -0.06    -0.08   0.00  -0.07    -0.02  -0.03   0.00
    36  15    -0.03   0.01   0.01     0.15   0.06   0.05    -0.09  -0.04   0.03
    37  15    -0.14  -0.05   0.08     0.08   0.06  -0.05    -0.10   0.07  -0.04
    38  15    -0.09   0.03   0.08     0.00   0.07   0.07     0.06  -0.05  -0.06
    39  15    -0.03   0.00   0.10     0.09   0.04  -0.04    -0.05   0.00  -0.01
    40  50     0.13  -0.06  -0.08    -0.08  -0.08   0.02    -0.08   0.15   0.08
    41  53     0.04   0.02   0.06    -0.08   0.00  -0.07     0.02  -0.03   0.00
    42  53    -0.04   0.02   0.00     0.04  -0.05   0.08     0.01   0.02  -0.07
    43  50    -0.07  -0.01  -0.03    -0.04  -0.02  -0.01    -0.02  -0.02  -0.01
    44  53    -0.06   0.02  -0.05    -0.03   0.01  -0.02    -0.02   0.01   0.00
    45  53     0.04  -0.02  -0.02     0.01  -0.01  -0.02     0.01  -0.01  -0.03
    46  15     0.02   0.01   0.22     0.01   0.01   0.13     0.03   0.00   0.14
    47  15    -0.12   0.00   0.03    -0.07   0.00   0.04    -0.05   0.00   0.02
    48  15     0.02  -0.01   0.22     0.01  -0.01   0.13     0.03   0.00   0.14
    49  15     0.11   0.00   0.17     0.05   0.00   0.12     0.08   0.00   0.10
    50  15     0.15   0.06   0.17     0.20  -0.04   0.05     0.17  -0.10   0.08
    51  15     0.01   0.00   0.05     0.18   0.00  -0.19     0.11   0.00  -0.26
    52  15     0.15  -0.06   0.17     0.20   0.04   0.05     0.17   0.10   0.08
    53  15     0.12   0.00   0.08     0.22   0.00  -0.20     0.21   0.00  -0.24
    54  50    -0.07   0.01  -0.03    -0.04   0.02  -0.01    -0.02   0.02  -0.01
    55  53    -0.06  -0.02  -0.05    -0.03  -0.01  -0.02    -0.02  -0.01   0.00
    56  53     0.04   0.02  -0.02     0.01   0.01  -0.02     0.01   0.01  -0.03
                     55                     56                     57
                      A                      A                      A
 Frequencies --     80.6667                82.2950                86.8622
 Red. masses --     43.0351                36.9230                85.8481
 Frc consts  --      0.1650                 0.1473                 0.3816
 IR Inten    --      3.9531                 0.0000                29.3651
  Atom  AN      X      Y      Z        X      Y      Z        X      Y      Z
     1  15    -0.03  -0.02   0.09    -0.02  -0.05   0.09     0.04   0.03  -0.03
     2  15     0.00   0.09   0.00     0.00  -0.10   0.00     0.06   0.00   0.06
     3  15     0.03  -0.02  -0.09     0.02  -0.05  -0.09     0.04  -0.04  -0.02
     4  15     0.00  -0.03   0.00     0.00  -0.08   0.00     0.09   0.00   0.07
     5  50    -0.03   0.01   0.02    -0.02   0.03   0.02     0.08   0.25  -0.03
     6  53    -0.01   0.02   0.04    -0.01   0.03   0.05    -0.04   0.10   0.20
     7  53     0.00   0.00  -0.02    -0.01   0.00  -0.02    -0.10  -0.01  -0.13
     8  15     0.03  -0.01   0.06     0.03  -0.04   0.06     0.10   0.04  -0.05
     9  15     0.00   0.00   0.00     0.00   0.00   0.00    -0.08   0.00  -0.26
    10  15    -0.03  -0.01  -0.06    -0.03  -0.04  -0.06     0.10  -0.04  -0.05
    11  15     0.00  -0.02   0.00     0.00  -0.05   0.00     0.03   0.00  -0.15
    12  50     0.03   0.01  -0.02     0.02   0.03  -0.02     0.08  -0.25  -0.03
    13  53     0.00   0.00   0.02     0.01   0.00   0.02    -0.10   0.01  -0.13
    14  53     0.01   0.02  -0.04     0.01   0.03  -0.05    -0.04  -0.11   0.20
    15  50    -0.07  -0.12   0.08     0.01   0.02  -0.07     0.01   0.04  -0.02
    16  53     0.02   0.02   0.00    -0.04   0.01   0.00    -0.03   0.01  -0.02
    17  53     0.01   0.00  -0.05     0.00  -0.05  -0.04     0.00   0.01   0.02
    18  15    -0.05   0.17   0.06     0.13  -0.04   0.13     0.05   0.00   0.04
    19  15     0.04  -0.10  -0.24     0.02   0.07   0.26     0.01   0.02   0.06
    20  15     0.07   0.07  -0.02     0.07   0.07  -0.11     0.05   0.01  -0.08
    21  15     0.08   0.10  -0.25     0.08   0.02   0.26     0.05   0.01   0.07
    22  15     0.05   0.17  -0.06     0.13   0.04   0.13     0.05   0.00   0.04
    23  15    -0.04  -0.10   0.24     0.02  -0.07   0.26     0.01  -0.02   0.06
    24  15    -0.07   0.07   0.03     0.07  -0.07  -0.11     0.05  -0.01  -0.08
    25  15    -0.08   0.10   0.25     0.08  -0.02   0.26     0.05  -0.01   0.07
    26  50     0.07  -0.12  -0.08     0.01  -0.02  -0.07     0.01  -0.04  -0.02
    27  53    -0.02   0.02   0.00    -0.04  -0.01   0.00    -0.03  -0.01  -0.02
    28  53    -0.01   0.00   0.05     0.00   0.05  -0.04     0.00  -0.01   0.02
    29  15    -0.07   0.07   0.02    -0.07   0.07   0.11     0.05  -0.01  -0.08
    30  15    -0.04  -0.10   0.24    -0.02   0.07  -0.26     0.01  -0.02   0.06
    31  15     0.05   0.17  -0.06    -0.13  -0.04  -0.13     0.05   0.00   0.04
    32  15    -0.08   0.10   0.25    -0.08   0.02  -0.26     0.04  -0.01   0.07
    33  50    -0.07  -0.12   0.08    -0.01  -0.02   0.07     0.01   0.04  -0.02
    34  53     0.01   0.00  -0.05     0.00   0.05   0.04     0.00   0.01   0.02
    35  53     0.02   0.02   0.00     0.04  -0.01   0.00    -0.03   0.01  -0.02
    36  15     0.07   0.07  -0.03    -0.07  -0.07   0.11     0.05   0.01  -0.08
    37  15     0.04  -0.10  -0.24    -0.02  -0.07  -0.26     0.01   0.03   0.06
    38  15    -0.05   0.17   0.06    -0.13   0.04  -0.13     0.05   0.00   0.04
    39  15     0.08   0.10  -0.25    -0.08  -0.02  -0.26     0.04   0.01   0.07
    40  50     0.07  -0.12  -0.08    -0.01   0.02   0.07     0.01  -0.04  -0.02
    41  53    -0.02   0.02   0.00     0.04   0.01   0.00    -0.03  -0.01  -0.02
    42  53    -0.01   0.00   0.05     0.00  -0.05   0.04     0.00  -0.01   0.02
    43  50    -0.03   0.01   0.02     0.02  -0.03  -0.02     0.08   0.25  -0.03
    44  53     0.00   0.00  -0.02     0.01   0.00   0.02    -0.10  -0.01  -0.13
    45  53    -0.01   0.02   0.04     0.01  -0.03  -0.05    -0.04   0.11   0.20
    46  15    -0.03  -0.01  -0.06     0.03   0.04   0.06     0.10  -0.04  -0.05
    47  15     0.00   0.00   0.00     0.00   0.00   0.00    -0.08   0.00  -0.26
    48  15     0.03  -0.01   0.06    -0.03   0.04  -0.06     0.10   0.04  -0.05
    49  15     0.00  -0.02   0.00     0.00   0.05   0.00     0.03   0.00  -0.15
    50  15     0.03  -0.02  -0.09    -0.02   0.05   0.09     0.03  -0.03  -0.03
    51  15     0.00   0.09   0.00     0.00   0.10   0.00     0.06   0.00   0.06
    52  15    -0.03  -0.02   0.09     0.02   0.05  -0.09     0.04   0.04  -0.02
    53  15     0.00  -0.03   0.00     0.00   0.08   0.00     0.09   0.00   0.07
    54  50     0.03   0.01  -0.02    -0.02  -0.03   0.02     0.08  -0.25  -0.03
    55  53     0.00   0.00   0.02    -0.01   0.00  -0.02    -0.10   0.01  -0.13
    56  53     0.01   0.02  -0.04    -0.01  -0.03   0.05    -0.04  -0.10   0.20
                     58                     59                     60
                      A                      A                      A
 Frequencies --     86.9729                87.6096                89.5544
 Red. masses --     35.5655                82.9411                35.8892
 Frc consts  --      0.1585                 0.3751                 0.1696
 IR Inten    --      0.0012                 0.0000                 0.0000
  Atom  AN      X      Y      Z        X      Y      Z        X      Y      Z
     1  15    -0.06  -0.10  -0.16     0.06   0.03   0.02     0.00  -0.06   0.00
     2  15     0.00  -0.10   0.00     0.04   0.00   0.12    -0.01   0.00   0.28
     3  15     0.06  -0.10   0.16     0.06  -0.03   0.02     0.00   0.06   0.00
     4  15     0.00  -0.16   0.00     0.09   0.00   0.13    -0.04   0.00   0.27
     5  50     0.00   0.00  -0.02     0.09   0.25  -0.03    -0.01  -0.04   0.00
     6  53     0.01  -0.02  -0.03    -0.04   0.10   0.18     0.01  -0.02  -0.03
     7  53    -0.02   0.01  -0.01    -0.10  -0.01  -0.12     0.02   0.00   0.02
     8  15    -0.05  -0.03  -0.18     0.12   0.06   0.00    -0.02   0.03   0.00
     9  15     0.00   0.01   0.00    -0.09   0.00  -0.25    -0.03   0.00   0.06
    10  15     0.05  -0.03   0.18     0.12  -0.06   0.00    -0.02  -0.03   0.00
    11  15     0.00   0.04   0.00     0.06   0.00  -0.12    -0.06   0.00   0.04
    12  50    -0.01   0.01   0.02     0.09  -0.25  -0.03    -0.01   0.04   0.00
    13  53     0.02   0.01   0.01    -0.10   0.01  -0.12     0.02   0.00   0.02
    14  53    -0.01  -0.02   0.02    -0.04  -0.10   0.18     0.01   0.02  -0.03
    15  50    -0.06  -0.06   0.04     0.02   0.04  -0.03     0.05   0.05  -0.06
    16  53    -0.02   0.01  -0.01    -0.01  -0.01   0.00     0.00  -0.01   0.01
    17  53     0.01  -0.01  -0.03     0.00   0.00   0.02    -0.01  -0.02   0.01
    18  15     0.08   0.11   0.18     0.01  -0.05  -0.01     0.03  -0.11  -0.04
    19  15     0.01  -0.02  -0.09    -0.04   0.02   0.08    -0.03   0.06   0.25
    20  15     0.08   0.05  -0.19    -0.02  -0.02   0.00     0.00   0.00   0.00
    21  15     0.14   0.12  -0.08    -0.01  -0.03   0.09    -0.03  -0.07   0.26
    22  15     0.08  -0.11   0.18    -0.01  -0.05   0.01    -0.03  -0.11   0.04
    23  15     0.01   0.02  -0.09     0.04   0.02  -0.08     0.03   0.06  -0.25
    24  15     0.08  -0.05  -0.19     0.02  -0.02   0.00     0.00   0.00   0.00
    25  15     0.14  -0.12  -0.08     0.01  -0.03  -0.09     0.03  -0.07  -0.26
    26  50    -0.06   0.06   0.04    -0.02   0.04   0.03    -0.05   0.05   0.06
    27  53    -0.02  -0.01  -0.01     0.01  -0.01   0.00     0.00  -0.01  -0.01
    28  53     0.01   0.01  -0.03     0.00   0.00  -0.02     0.01  -0.02  -0.01
    29  15    -0.08   0.05   0.19    -0.02   0.02   0.00     0.00   0.00   0.00
    30  15    -0.01  -0.02   0.09    -0.04  -0.02   0.08    -0.03  -0.06   0.25
    31  15    -0.08   0.11  -0.18     0.01   0.05  -0.01     0.03   0.11  -0.04
    32  15    -0.14   0.12   0.08    -0.01   0.03   0.09    -0.03   0.07   0.26
    33  50     0.06   0.06  -0.04    -0.02  -0.04   0.03    -0.05  -0.05   0.06
    34  53    -0.01   0.01   0.03     0.00   0.00  -0.02     0.01   0.02  -0.01
    35  53     0.02  -0.01   0.01     0.01   0.01   0.00     0.00   0.01  -0.01
    36  15    -0.08  -0.05   0.19     0.02   0.02   0.00     0.00   0.00   0.00
    37  15    -0.01   0.02   0.09     0.04  -0.02  -0.08     0.03  -0.06  -0.25
    38  15    -0.08  -0.11  -0.18    -0.01   0.05   0.01    -0.03   0.11   0.04
    39  15    -0.14  -0.12   0.08     0.01   0.03  -0.09     0.03   0.07  -0.26
    40  50     0.06  -0.06  -0.04     0.02  -0.04  -0.03     0.05  -0.05  -0.06
    41  53     0.02   0.01   0.01    -0.01   0.01   0.00     0.00   0.01   0.01
    42  53    -0.01  -0.01   0.03     0.00   0.00   0.02    -0.01   0.02   0.01
    43  50    -0.01  -0.01   0.02    -0.09  -0.25   0.03     0.01   0.04   0.00
    44  53     0.02  -0.01   0.01     0.10   0.01   0.12    -0.02   0.00  -0.02
    45  53    -0.01   0.02   0.02     0.04  -0.10  -0.18    -0.01   0.02   0.03
    46  15    -0.05   0.03  -0.18    -0.12   0.06   0.00     0.02   0.03   0.00
    47  15     0.00  -0.01   0.00     0.09   0.00   0.25     0.03   0.00  -0.06
    48  15     0.05   0.03   0.18    -0.12  -0.06   0.00     0.02  -0.03   0.00
    49  15     0.00  -0.04   0.00    -0.06   0.00   0.12     0.06   0.00  -0.04
    50  15    -0.06   0.10  -0.16    -0.06   0.03  -0.02     0.00  -0.06   0.00
    51  15     0.00   0.10   0.00    -0.04   0.00  -0.12     0.01   0.00  -0.28
    52  15     0.06   0.10   0.16    -0.06  -0.03  -0.02     0.00   0.06   0.00
    53  15     0.00   0.16   0.00    -0.09   0.00  -0.13     0.04   0.00  -0.27
    54  50     0.00   0.00  -0.02    -0.09   0.25   0.03     0.01  -0.04   0.00
    55  53    -0.02  -0.01  -0.01     0.10  -0.01   0.12    -0.02   0.00  -0.02
    56  53     0.01   0.02  -0.03     0.04   0.10  -0.18    -0.01  -0.02   0.03
                     61                     62                     63
                      A                      A                      A
 Frequencies --     92.9600                93.0469                96.4386
 Red. masses --     35.9984                34.4723                35.5362
 Frc consts  --      0.1833                 0.1758                 0.1947
 IR Inten    --      3.8944                 0.3088                 0.0000
  Atom  AN      X      Y      Z        X      Y      Z        X      Y      Z
     1  15    -0.04   0.02  -0.05    -0.20   0.00  -0.24     0.20  -0.07   0.17
     2  15     0.02   0.00  -0.06     0.00   0.01   0.00     0.00  -0.08   0.00
     3  15    -0.03  -0.01  -0.04     0.20   0.00   0.24    -0.20  -0.07  -0.17
     4  15     0.00   0.00  -0.04     0.00  -0.14   0.00     0.00   0.07   0.00
     5  50    -0.04  -0.04   0.02     0.01  -0.01  -0.03    -0.01   0.02   0.02
     6  53     0.01   0.00  -0.01     0.02  -0.04  -0.06    -0.01   0.04   0.06
     7  53     0.01   0.00   0.01    -0.02   0.01   0.00     0.01   0.00  -0.01
     8  15    -0.04  -0.03  -0.05    -0.08   0.03  -0.28     0.06  -0.05   0.22
     9  15     0.02   0.00   0.02     0.00   0.01   0.00     0.00  -0.02   0.00
    10  15    -0.04   0.03  -0.05     0.08   0.03   0.28    -0.06  -0.05  -0.22
    11  15    -0.03   0.00  -0.02     0.00   0.13   0.00     0.00  -0.13   0.00
    12  50    -0.04   0.04   0.02    -0.01  -0.02   0.03     0.01   0.02  -0.02
    13  53     0.01   0.00   0.01     0.02   0.01   0.00    -0.01   0.00   0.01
    14  53     0.01   0.00  -0.01    -0.02  -0.04   0.06     0.01   0.04  -0.06
    15  50     0.02   0.04  -0.07    -0.02   0.00   0.01    -0.05  -0.03   0.03
    16  53    -0.05   0.00  -0.01    -0.02   0.01  -0.02    -0.03   0.01  -0.02
    17  53     0.00  -0.03  -0.02     0.01   0.01   0.01     0.01   0.01   0.01
    18  15     0.20  -0.03   0.21     0.00   0.06   0.00     0.00   0.09   0.03
    19  15    -0.04   0.04   0.21     0.17   0.01  -0.02     0.19   0.01  -0.11
    20  15     0.01   0.04  -0.17     0.03   0.00   0.00     0.08   0.00   0.00
    21  15     0.07   0.06   0.23     0.04   0.03  -0.06     0.10   0.05  -0.14
    22  15     0.20   0.03   0.21     0.00   0.06  -0.01     0.00  -0.09   0.03
    23  15    -0.04  -0.04   0.21    -0.16   0.01   0.02     0.19  -0.01  -0.11
    24  15     0.01  -0.04  -0.17    -0.03   0.00   0.01     0.08   0.00   0.00
    25  15     0.07  -0.06   0.23    -0.05   0.03   0.05     0.10  -0.05  -0.14
    26  50     0.02  -0.04  -0.07     0.02   0.00  -0.01    -0.05   0.03   0.03
    27  53    -0.05   0.00  -0.01     0.02   0.01   0.02    -0.03  -0.01  -0.02
    28  53     0.00   0.03  -0.02    -0.01   0.01  -0.01     0.01  -0.01   0.01
    29  15     0.01  -0.04  -0.17    -0.03   0.00   0.01    -0.08   0.00   0.00
    30  15    -0.04  -0.04   0.21    -0.16   0.01   0.02    -0.19   0.01   0.11
    31  15     0.20   0.03   0.21     0.00   0.06  -0.01     0.00   0.09  -0.03
    32  15     0.07  -0.06   0.23    -0.05   0.03   0.05    -0.10   0.05   0.14
    33  50     0.02   0.04  -0.07    -0.02   0.00   0.01     0.05   0.03  -0.03
    34  53     0.00  -0.03  -0.02     0.01   0.01   0.01    -0.01  -0.01  -0.01
    35  53    -0.05   0.00  -0.01    -0.02   0.01  -0.02     0.03  -0.01   0.02
    36  15     0.01   0.04  -0.17     0.03   0.00   0.00    -0.08   0.00   0.00
    37  15    -0.04   0.04   0.21     0.17   0.01  -0.02    -0.19  -0.01   0.11
    38  15     0.20  -0.03   0.21     0.00   0.06   0.00     0.00  -0.09  -0.03
    39  15     0.07   0.06   0.23     0.04   0.03  -0.06    -0.10  -0.05   0.14
    40  50     0.02  -0.04  -0.07     0.02   0.00  -0.01     0.05  -0.03  -0.03
    41  53    -0.05   0.00  -0.01     0.02   0.01   0.02     0.03   0.01   0.02
    42  53     0.00   0.03  -0.02    -0.01   0.01  -0.01    -0.01   0.01  -0.01
    43  50    -0.04  -0.04   0.02     0.01  -0.01  -0.03     0.01  -0.02  -0.02
    44  53     0.01   0.00   0.01    -0.02   0.01   0.00    -0.01   0.00   0.01
    45  53     0.01   0.00  -0.01     0.02  -0.04  -0.06     0.01  -0.04  -0.06
    46  15    -0.04   0.03  -0.05     0.08   0.03   0.28     0.06   0.05   0.22
    47  15     0.02   0.00   0.02     0.00   0.01   0.00     0.00   0.02   0.00
    48  15    -0.04  -0.03  -0.05    -0.08   0.03  -0.28    -0.06   0.05  -0.22
    49  15    -0.03   0.00  -0.02     0.00   0.13   0.00     0.00   0.13   0.00
    50  15    -0.03  -0.01  -0.04     0.20   0.00   0.24     0.20   0.07   0.17
    51  15     0.02   0.00  -0.06     0.00   0.01   0.00     0.00   0.08   0.00
    52  15    -0.04   0.02  -0.05    -0.20   0.00  -0.24    -0.20   0.07  -0.17
    53  15     0.00   0.00  -0.04     0.00  -0.14   0.00     0.00  -0.07   0.00
    54  50    -0.04   0.04   0.02    -0.01  -0.02   0.03    -0.01  -0.02   0.02
    55  53     0.01   0.00   0.01     0.02   0.01   0.00     0.01   0.00  -0.01
    56  53     0.01   0.00  -0.01    -0.02  -0.04   0.06    -0.01  -0.04   0.06
                     64                     65                     66
                      A                      A                      A
 Frequencies --     98.7824               101.3730               104.0515
 Red. masses --     48.8428                33.1897                37.8271
 Frc consts  --      0.2808                 0.2010                 0.2413
 IR Inten    --      2.0966                 0.0242                 0.0000
  Atom  AN      X      Y      Z        X      Y      Z        X      Y      Z
     1  15    -0.06  -0.12   0.04     0.00   0.05   0.00     0.02  -0.02   0.00
     2  15     0.00  -0.20   0.00     0.09   0.00  -0.15     0.01   0.00   0.06
     3  15     0.06  -0.12  -0.04     0.00  -0.05   0.00     0.02   0.02   0.00
     4  15     0.00  -0.17   0.00     0.03   0.00  -0.17     0.00   0.00   0.04
     5  50    -0.03   0.01   0.01    -0.04  -0.03   0.02    -0.10  -0.07   0.05
     6  53    -0.01   0.03   0.05     0.00   0.02   0.01     0.01   0.04   0.03
     7  53    -0.02   0.01  -0.04     0.01   0.00   0.00     0.01   0.00   0.00
     8  15     0.00  -0.10   0.01    -0.01  -0.07   0.01    -0.01  -0.10   0.03
     9  15     0.00  -0.02   0.00     0.15   0.00  -0.20     0.24   0.00  -0.38
    10  15     0.00  -0.10  -0.01    -0.01   0.07   0.01    -0.01   0.10   0.03
    11  15     0.00  -0.08   0.00     0.20   0.00  -0.18     0.35   0.00  -0.33
    12  50     0.03   0.01  -0.01    -0.04   0.03   0.02    -0.10   0.07   0.05
    13  53     0.02   0.01   0.04     0.01   0.00   0.00     0.01   0.00   0.00
    14  53     0.01   0.03  -0.05     0.00  -0.02   0.01     0.01  -0.04   0.03
    15  50    -0.01   0.08   0.01     0.02   0.02  -0.01     0.01   0.01   0.00
    16  53    -0.07   0.00  -0.05     0.02   0.00   0.00     0.00   0.00   0.00
    17  53     0.01   0.10   0.12    -0.01   0.01   0.02     0.00   0.00   0.01
    18  15     0.03  -0.15  -0.01    -0.14  -0.08  -0.20     0.00  -0.02   0.00
    19  15    -0.01  -0.06  -0.18     0.00   0.01   0.15    -0.04   0.00   0.01
    20  15     0.00  -0.18  -0.01     0.03   0.05   0.05     0.00  -0.01   0.00
    21  15     0.00  -0.12  -0.16    -0.11  -0.11   0.14     0.01  -0.01   0.01
    22  15    -0.03  -0.15   0.01    -0.14   0.08  -0.20     0.00  -0.02   0.00
    23  15     0.01  -0.06   0.18     0.00  -0.01   0.15     0.04   0.00  -0.01
    24  15     0.00  -0.18   0.01     0.03  -0.05   0.05     0.00  -0.01   0.00
    25  15     0.00  -0.12   0.16    -0.11   0.11   0.14    -0.01  -0.01  -0.01
    26  50     0.01   0.08  -0.01     0.02  -0.02  -0.01    -0.01   0.01   0.00
    27  53     0.07   0.00   0.05     0.02   0.00   0.00     0.00   0.00   0.00
    28  53    -0.01   0.10  -0.12    -0.01  -0.01   0.02     0.00   0.00  -0.01
    29  15     0.00  -0.18   0.01     0.03  -0.05   0.05     0.00   0.01   0.00
    30  15     0.01  -0.06   0.19     0.00  -0.01   0.15    -0.04   0.00   0.01
    31  15    -0.03  -0.15   0.01    -0.14   0.08  -0.20     0.00   0.02   0.00
    32  15     0.00  -0.12   0.16    -0.11   0.11   0.14     0.01   0.01   0.01
    33  50    -0.01   0.08   0.01     0.02   0.02  -0.01    -0.01  -0.01   0.00
    34  53     0.01   0.10   0.12    -0.01   0.01   0.02     0.00   0.00  -0.01
    35  53    -0.07   0.00  -0.05     0.02   0.00   0.00     0.00   0.00   0.00
    36  15     0.00  -0.18  -0.01     0.03   0.05   0.05     0.00   0.01   0.00
    37  15    -0.01  -0.06  -0.18     0.00   0.01   0.15     0.04   0.00  -0.01
    38  15     0.03  -0.15  -0.01    -0.14  -0.08  -0.20     0.00   0.02   0.00
    39  15     0.00  -0.12  -0.16    -0.11  -0.11   0.14    -0.01   0.01  -0.01
    40  50     0.01   0.08  -0.01     0.02  -0.02  -0.01     0.01  -0.01   0.00
    41  53     0.07   0.00   0.05     0.02   0.00   0.00     0.00   0.00   0.00
    42  53    -0.01   0.10  -0.12    -0.01  -0.01   0.02     0.00   0.00   0.01
    43  50    -0.03   0.01   0.01    -0.04  -0.03   0.02     0.10   0.07  -0.05
    44  53    -0.02   0.01  -0.04     0.01   0.00   0.00    -0.01   0.00   0.00
    45  53    -0.01   0.03   0.05     0.00   0.02   0.01    -0.01  -0.04  -0.03
    46  15     0.00  -0.10  -0.01    -0.01   0.07   0.01     0.01  -0.10  -0.03
    47  15     0.00  -0.02   0.00     0.15   0.00  -0.20    -0.24   0.00   0.38
    48  15     0.00  -0.10   0.01    -0.01  -0.07   0.01     0.01   0.10  -0.03
    49  15     0.00  -0.08   0.00     0.20   0.00  -0.18    -0.35   0.00   0.33
    50  15     0.06  -0.12  -0.04     0.00  -0.05   0.00    -0.02  -0.02   0.00
    51  15     0.00  -0.20   0.00     0.09   0.00  -0.15    -0.01   0.00  -0.06
    52  15    -0.06  -0.12   0.04     0.00   0.05   0.00    -0.02   0.02   0.00
    53  15     0.00  -0.17   0.00     0.03   0.00  -0.17     0.00   0.00  -0.04
    54  50     0.03   0.01  -0.01    -0.04   0.03   0.02     0.10  -0.07  -0.05
    55  53     0.02   0.01   0.04     0.01   0.00   0.00    -0.01   0.00   0.00
    56  53     0.01   0.03  -0.05     0.00  -0.02   0.01    -0.01   0.04  -0.03
                     67                     68                     69
                      A                      A                      A
 Frequencies --    104.9055               109.3847               110.2396
 Red. masses --     36.8503                34.2872                36.1631
 Frc consts  --      0.2389                 0.2417                 0.2589
 IR Inten    --      2.4354                37.6108                 0.0000
  Atom  AN      X      Y      Z        X      Y      Z        X      Y      Z
     1  15    -0.03   0.06   0.02     0.00   0.00  -0.08    -0.06  -0.16  -0.06
     2  15     0.01   0.00  -0.22     0.18   0.00   0.24     0.00  -0.12   0.00
     3  15    -0.03  -0.06   0.02     0.00   0.00  -0.08     0.06  -0.16   0.06
     4  15     0.01   0.00  -0.22     0.05   0.00   0.27     0.00  -0.20   0.00
     5  50     0.09   0.06  -0.04    -0.01  -0.02   0.00    -0.03   0.00   0.01
     6  53    -0.01  -0.03  -0.02     0.00  -0.02  -0.02    -0.01   0.04   0.05
     7  53    -0.01   0.00   0.00     0.00   0.00   0.00    -0.04   0.02  -0.05
     8  15     0.01   0.05   0.00    -0.03   0.06  -0.11    -0.05  -0.16  -0.08
     9  15    -0.17   0.00   0.29    -0.06   0.00   0.11     0.00  -0.04   0.00
    10  15     0.01  -0.05   0.00    -0.03  -0.06  -0.11     0.05  -0.16   0.08
    11  15    -0.24   0.00   0.27    -0.19   0.00   0.01     0.00  -0.08   0.00
    12  50     0.09  -0.06  -0.04    -0.01   0.02   0.00     0.03   0.00  -0.01
    13  53    -0.01   0.00   0.00     0.00   0.00   0.00     0.04   0.02   0.05
    14  53    -0.01   0.03  -0.02     0.00   0.02  -0.02     0.01   0.04  -0.05
    15  50     0.02   0.01  -0.02     0.00   0.02   0.00    -0.03  -0.03   0.04
    16  53     0.02   0.00   0.01    -0.02   0.00  -0.02     0.03   0.00   0.00
    17  53    -0.01  -0.01   0.00     0.00   0.05   0.06     0.00   0.01   0.01
    18  15    -0.06  -0.06  -0.08    -0.08  -0.04  -0.17    -0.21   0.00  -0.23
    19  15    -0.06   0.00   0.11     0.03  -0.02   0.05     0.05   0.03   0.07
    20  15    -0.02   0.04   0.06     0.14   0.00  -0.18     0.11   0.04   0.07
    21  15    -0.08  -0.06   0.11     0.03  -0.09   0.05    -0.02  -0.09   0.06
    22  15    -0.06   0.06  -0.08    -0.08   0.04  -0.17    -0.21   0.00  -0.23
    23  15    -0.06   0.00   0.11     0.03   0.02   0.05     0.05  -0.03   0.07
    24  15    -0.02  -0.04   0.06     0.14   0.00  -0.18     0.11  -0.04   0.07
    25  15    -0.08   0.06   0.11     0.03   0.09   0.05    -0.02   0.09   0.06
    26  50     0.02  -0.01  -0.02     0.00  -0.02   0.00    -0.03   0.03   0.04
    27  53     0.02   0.00   0.01    -0.02   0.00  -0.02     0.03   0.00   0.00
    28  53    -0.01   0.01   0.00     0.00  -0.05   0.06     0.00  -0.01   0.01
    29  15    -0.02  -0.04   0.06     0.14   0.00  -0.18    -0.11   0.04  -0.07
    30  15    -0.06   0.00   0.11     0.03   0.02   0.05    -0.05   0.03  -0.07
    31  15    -0.06   0.06  -0.08    -0.08   0.04  -0.17     0.21   0.00   0.23
    32  15    -0.08   0.06   0.11     0.03   0.09   0.05     0.02  -0.09  -0.06
    33  50     0.02   0.01  -0.02     0.00   0.02   0.00     0.03   0.03  -0.04
    34  53    -0.01  -0.01   0.00     0.00   0.05   0.06     0.00  -0.01  -0.01
    35  53     0.02   0.00   0.01    -0.02   0.00  -0.02    -0.03   0.00   0.00
    36  15    -0.02   0.04   0.06     0.14   0.00  -0.18    -0.11  -0.04  -0.07
    37  15    -0.06   0.00   0.11     0.03  -0.02   0.05    -0.05  -0.03  -0.07
    38  15    -0.06  -0.06  -0.08    -0.08  -0.04  -0.17     0.21   0.00   0.23
    39  15    -0.08  -0.06   0.11     0.03  -0.09   0.05     0.02   0.09  -0.06
    40  50     0.02  -0.01  -0.02     0.00  -0.02   0.00     0.03  -0.03  -0.04
    41  53     0.02   0.00   0.01    -0.02   0.00  -0.02    -0.03   0.00   0.00
    42  53    -0.01   0.01   0.00     0.00  -0.05   0.06     0.00   0.01  -0.01
    43  50     0.09   0.06  -0.04    -0.01  -0.02   0.00     0.03   0.00  -0.01
    44  53    -0.01   0.00   0.00     0.00   0.00   0.00     0.04  -0.02   0.05
    45  53    -0.01  -0.03  -0.02     0.00  -0.02  -0.02     0.01  -0.04  -0.05
    46  15     0.01  -0.05   0.00    -0.03  -0.06  -0.11    -0.05   0.16  -0.08
    47  15    -0.17   0.00   0.29    -0.06   0.00   0.11     0.00   0.04   0.00
    48  15     0.01   0.05   0.00    -0.03   0.06  -0.11     0.05   0.16   0.08
    49  15    -0.24   0.00   0.27    -0.19   0.00   0.01     0.00   0.08   0.00
    50  15    -0.03  -0.06   0.02     0.00   0.00  -0.08    -0.06   0.16  -0.06
    51  15     0.01   0.00  -0.22     0.18   0.00   0.24     0.00   0.12   0.00
    52  15    -0.03   0.06   0.02     0.00   0.00  -0.08     0.06   0.16   0.06
    53  15     0.01   0.00  -0.22     0.05   0.00   0.27     0.00   0.20   0.00
    54  50     0.09  -0.06  -0.04    -0.01   0.02   0.00    -0.03   0.00   0.01
    55  53    -0.01   0.00   0.00     0.00   0.00   0.00    -0.04  -0.02  -0.05
    56  53    -0.01   0.03  -0.02     0.00   0.02  -0.02    -0.01  -0.04   0.05
                     70                     71                     72
                      A                      A                      A
 Frequencies --    114.2961               115.8516               127.1777
 Red. masses --     35.0671                33.0524                40.2153
 Frc consts  --      0.2699                 0.2614                 0.3832
 IR Inten    --      1.6796                 0.0000                 6.1317
  Atom  AN      X      Y      Z        X      Y      Z        X      Y      Z
     1  15     0.06  -0.13  -0.15     0.01  -0.17  -0.06     0.14   0.03  -0.03
     2  15     0.00   0.18   0.00    -0.12   0.00   0.03     0.00   0.04   0.00
     3  15    -0.06  -0.13   0.15     0.01   0.17  -0.06    -0.14   0.02   0.03
     4  15     0.00  -0.07   0.00    -0.14   0.00   0.02     0.00   0.11   0.00
     5  50     0.00   0.01   0.00    -0.01   0.00   0.00     0.01   0.05  -0.01
     6  53    -0.01   0.03   0.04     0.00   0.01   0.02     0.02  -0.06  -0.08
     7  53    -0.02   0.01  -0.03    -0.02   0.02  -0.03     0.05  -0.03   0.07
     8  15    -0.04  -0.20  -0.14     0.00  -0.11  -0.08     0.08   0.21  -0.06
     9  15     0.00  -0.04   0.00     0.09   0.00   0.15     0.00   0.11   0.00
    10  15     0.04  -0.20   0.14     0.00   0.11  -0.08    -0.09   0.21   0.06
    11  15     0.00  -0.11   0.00     0.04   0.00   0.12     0.00   0.17   0.00
    12  50    -0.01   0.01   0.00    -0.01   0.00   0.00    -0.01   0.05   0.01
    13  53     0.02   0.01   0.03    -0.02  -0.02  -0.03    -0.05  -0.03  -0.07
    14  53     0.01   0.03  -0.04     0.00  -0.01   0.02    -0.02  -0.06   0.08
    15  50     0.04   0.03  -0.03     0.01   0.01   0.00     0.00  -0.02   0.02
    16  53     0.03  -0.01   0.03    -0.02   0.00  -0.01    -0.01   0.00  -0.01
    17  53    -0.01  -0.02  -0.03     0.00   0.03   0.03     0.00   0.02   0.02
    18  15    -0.01  -0.05   0.01     0.00  -0.24   0.00    -0.01  -0.18   0.00
    19  15    -0.15  -0.01  -0.06    -0.14  -0.06  -0.11    -0.13  -0.04  -0.14
    20  15    -0.02   0.21  -0.01     0.02   0.06  -0.02     0.00   0.05  -0.02
    21  15    -0.17   0.03  -0.08    -0.17  -0.12  -0.12    -0.14  -0.08  -0.16
    22  15     0.01  -0.05  -0.01     0.00  -0.24   0.00     0.01  -0.18   0.00
    23  15     0.15  -0.01   0.06     0.14  -0.06   0.11     0.13  -0.04   0.14
    24  15     0.02   0.21   0.01    -0.02   0.06   0.02     0.01   0.05   0.02
    25  15     0.17   0.03   0.08     0.17  -0.12   0.12     0.14  -0.08   0.16
    26  50    -0.04   0.03   0.03    -0.01   0.01   0.00     0.00  -0.02  -0.02
    27  53    -0.03  -0.01  -0.03     0.02   0.00   0.01     0.01   0.00   0.01
    28  53     0.01  -0.02   0.03     0.00   0.03  -0.03     0.00   0.02  -0.02
    29  15     0.02   0.21   0.01     0.02  -0.06  -0.02     0.00   0.05   0.02
    30  15     0.15  -0.01   0.06    -0.14   0.06  -0.11     0.13  -0.04   0.14
    31  15     0.01  -0.05  -0.01     0.00   0.24   0.00     0.01  -0.18   0.00
    32  15     0.17   0.03   0.08    -0.17   0.12  -0.12     0.14  -0.08   0.16
    33  50     0.04   0.03  -0.03    -0.01  -0.01   0.00     0.00  -0.02   0.02
    34  53    -0.01  -0.02  -0.03     0.00  -0.03  -0.03     0.00   0.02   0.02
    35  53     0.03  -0.01   0.03     0.02   0.00   0.01    -0.01   0.00  -0.01
    36  15    -0.02   0.21  -0.01    -0.02  -0.06   0.02    -0.01   0.05  -0.02
    37  15    -0.15  -0.01  -0.06     0.14   0.06   0.11    -0.13  -0.04  -0.14
    38  15    -0.01  -0.05   0.01     0.00   0.24   0.00    -0.01  -0.18   0.00
    39  15    -0.17   0.03  -0.08     0.17   0.12   0.12    -0.14  -0.08  -0.16
    40  50    -0.04   0.03   0.03     0.01  -0.01   0.00     0.00  -0.02  -0.02
    41  53    -0.03  -0.01  -0.03    -0.02   0.00  -0.01     0.01   0.00   0.01
    42  53     0.01  -0.02   0.03     0.00  -0.03   0.03     0.00   0.02  -0.02
    43  50     0.01   0.01   0.00     0.01   0.00   0.00     0.01   0.05  -0.01
    44  53    -0.02   0.01  -0.03     0.02  -0.02   0.03     0.05  -0.03   0.07
    45  53    -0.01   0.03   0.04     0.00  -0.01  -0.02     0.02  -0.06  -0.08
    46  15     0.04  -0.20   0.14     0.00  -0.11   0.08    -0.08   0.21   0.06
    47  15     0.00  -0.04   0.00    -0.09   0.00  -0.15     0.00   0.11   0.00
    48  15    -0.04  -0.20  -0.14     0.00   0.11   0.08     0.08   0.21  -0.06
    49  15     0.00  -0.11   0.00    -0.04   0.00  -0.12     0.00   0.17   0.00
    50  15    -0.06  -0.13   0.15    -0.01  -0.17   0.06    -0.14   0.02   0.03
    51  15     0.00   0.18   0.00     0.12   0.00  -0.03     0.00   0.04   0.00
    52  15     0.06  -0.13  -0.15    -0.01   0.17   0.06     0.14   0.03  -0.03
    53  15     0.00  -0.07   0.00     0.14   0.00  -0.02     0.00   0.11   0.00
    54  50    -0.01   0.01   0.00     0.01   0.00   0.00    -0.01   0.05   0.01
    55  53     0.02   0.01   0.03     0.02   0.02   0.03    -0.05  -0.03  -0.07
    56  53     0.01   0.03  -0.04     0.00   0.01  -0.02    -0.02  -0.06   0.08
                     73                     74                     75
                      A                      A                      A
 Frequencies --    128.1707               128.2647               129.4904
 Red. masses --     40.0689                35.1280                37.3389
 Frc consts  --      0.3878                 0.3405                 0.3689
 IR Inten    --      0.0000                 1.5659                 0.0000
  Atom  AN      X      Y      Z        X      Y      Z        X      Y      Z
     1  15    -0.08   0.01  -0.01     0.00  -0.18  -0.06     0.04   0.11  -0.04
     2  15     0.00   0.17   0.00    -0.02   0.00  -0.01     0.20   0.00   0.17
     3  15     0.08   0.01   0.01    -0.01   0.18  -0.06     0.04  -0.11  -0.04
     4  15     0.00  -0.02   0.00    -0.18   0.00  -0.02     0.21   0.00   0.16
     5  50     0.00  -0.04   0.01     0.00  -0.01   0.00    -0.02  -0.02   0.01
     6  53    -0.01   0.06   0.08     0.00   0.02   0.04     0.00  -0.01  -0.01
     7  53    -0.04   0.03  -0.06    -0.04   0.04  -0.07     0.01  -0.01   0.01
     8  15    -0.06  -0.22   0.04     0.03  -0.17  -0.08    -0.01   0.11  -0.06
     9  15     0.00  -0.10   0.00     0.29   0.00   0.30    -0.10   0.00  -0.06
    10  15     0.06  -0.22  -0.04     0.03   0.17  -0.08    -0.01  -0.12  -0.06
    11  15     0.00  -0.19   0.00     0.13   0.00   0.20    -0.16   0.00  -0.10
    12  50     0.00  -0.04  -0.01     0.00   0.01   0.00    -0.02   0.02   0.01
    13  53     0.04   0.03   0.06    -0.04  -0.04  -0.07     0.01   0.01   0.01
    14  53     0.01   0.06  -0.08     0.00  -0.02   0.04     0.00   0.01  -0.01
    15  50     0.00   0.01   0.00    -0.02  -0.02   0.02     0.00  -0.04   0.02
    16  53     0.03  -0.01   0.03    -0.01   0.01  -0.01    -0.06   0.02  -0.04
    17  53     0.00  -0.04  -0.05     0.00   0.00   0.00     0.01   0.06   0.06
    18  15     0.05   0.03   0.17    -0.02   0.05  -0.06     0.04  -0.16  -0.03
    19  15    -0.13   0.03  -0.08     0.14   0.03   0.05     0.09  -0.07  -0.09
    20  15    -0.20  -0.02   0.08     0.00  -0.01   0.00    -0.02  -0.17  -0.02
    21  15    -0.11   0.08  -0.07     0.04   0.02   0.03     0.05  -0.12  -0.10
    22  15     0.05  -0.03   0.17    -0.02  -0.05  -0.06    -0.04  -0.16   0.03
    23  15    -0.13  -0.03  -0.08     0.14  -0.03   0.05    -0.09  -0.07   0.09
    24  15    -0.20   0.02   0.08     0.00   0.01   0.00     0.02  -0.17   0.02
    25  15    -0.11  -0.08  -0.07     0.04  -0.03   0.03    -0.05  -0.12   0.10
    26  50     0.00  -0.01   0.00    -0.02   0.02   0.02     0.00  -0.04  -0.02
    27  53     0.03   0.01   0.03    -0.01  -0.01  -0.01     0.06   0.02   0.04
    28  53     0.00   0.04  -0.05     0.00   0.01   0.00    -0.01   0.06  -0.06
    29  15     0.20  -0.02  -0.08     0.00   0.01   0.00    -0.02   0.17  -0.02
    30  15     0.13   0.03   0.08     0.14  -0.03   0.05     0.09   0.07  -0.09
    31  15    -0.05   0.02  -0.17    -0.02  -0.05  -0.06     0.04   0.16  -0.03
    32  15     0.11   0.08   0.08     0.04  -0.03   0.03     0.05   0.12  -0.10
    33  50     0.00  -0.01   0.00    -0.02  -0.02   0.02     0.00   0.04  -0.02
    34  53     0.00   0.04   0.05     0.00  -0.01   0.00    -0.01  -0.06  -0.06
    35  53    -0.03   0.01  -0.03    -0.01   0.01  -0.01     0.06  -0.02   0.04
    36  15     0.20   0.02  -0.08     0.00  -0.01   0.00     0.02   0.17   0.02
    37  15     0.13  -0.03   0.08     0.14   0.03   0.05    -0.09   0.07   0.09
    38  15    -0.05  -0.03  -0.17    -0.02   0.05  -0.06    -0.04   0.16   0.03
    39  15     0.11  -0.08   0.07     0.04   0.03   0.03    -0.05   0.12   0.10
    40  50     0.00   0.01   0.00    -0.02   0.02   0.02     0.00   0.04   0.02
    41  53    -0.03  -0.01  -0.03    -0.01  -0.01  -0.01    -0.06  -0.02  -0.04
    42  53     0.00  -0.04   0.05     0.00   0.01   0.00     0.01  -0.06   0.06
    43  50     0.00   0.04  -0.01     0.00  -0.01   0.00     0.02   0.02  -0.01
    44  53     0.04  -0.03   0.06    -0.04   0.04  -0.07    -0.01   0.01  -0.01
    45  53     0.01  -0.06  -0.08     0.00   0.02   0.04     0.00   0.01   0.01
    46  15    -0.06   0.23   0.04     0.03   0.17  -0.08     0.01   0.11   0.06
    47  15     0.00   0.10   0.00     0.29   0.00   0.30     0.10   0.00   0.06
    48  15     0.06   0.22  -0.04     0.03  -0.17  -0.08     0.01  -0.11   0.06
    49  15     0.00   0.19   0.00     0.13   0.00   0.20     0.15   0.00   0.10
    50  15    -0.08  -0.01  -0.01    -0.01   0.18  -0.06    -0.04   0.11   0.04
    51  15     0.00  -0.17   0.00    -0.02   0.00  -0.01    -0.20   0.00  -0.17
    52  15     0.08  -0.01   0.01     0.00  -0.18  -0.06    -0.04  -0.11   0.04
    53  15     0.00   0.02   0.00    -0.19   0.00  -0.02    -0.21   0.00  -0.16
    54  50     0.00   0.04   0.01     0.00   0.01   0.00     0.02  -0.02  -0.01
    55  53    -0.04  -0.03  -0.06    -0.04  -0.04  -0.07    -0.01  -0.01  -0.01
    56  53    -0.01  -0.06   0.08     0.00  -0.02   0.04     0.00  -0.01   0.01
                     76                     77                     78
                      A                      A                      A
 Frequencies --    136.2775               138.5516               144.4500
 Red. masses --     43.5667                38.3418                43.1597
 Frc consts  --      0.4767                 0.4337                 0.5306
 IR Inten    --      0.0000                 0.0000                 2.4878
  Atom  AN      X      Y      Z        X      Y      Z        X      Y      Z
     1  15     0.05   0.07  -0.14    -0.01  -0.03   0.04     0.05   0.15  -0.02
     2  15     0.00   0.21   0.00    -0.17   0.00  -0.06     0.03   0.00   0.06
     3  15    -0.05   0.07   0.14    -0.01   0.03   0.04     0.05  -0.15  -0.02
     4  15     0.00   0.12   0.00    -0.06   0.00  -0.06     0.25   0.00   0.07
     5  50     0.03  -0.02  -0.01     0.01   0.06  -0.01    -0.01  -0.08   0.02
     6  53    -0.01   0.03   0.04     0.00  -0.02  -0.04    -0.01   0.02   0.03
     7  53    -0.02   0.01  -0.03     0.06  -0.06   0.09    -0.05   0.04  -0.07
     8  15    -0.05  -0.15  -0.10    -0.09  -0.01   0.08     0.11   0.17  -0.06
     9  15     0.00  -0.06   0.00    -0.42   0.00  -0.35     0.29   0.00   0.20
    10  15     0.05  -0.15   0.10    -0.09   0.01   0.08     0.11  -0.17  -0.06
    11  15     0.00  -0.09   0.00    -0.05   0.00  -0.10    -0.07   0.00  -0.05
    12  50    -0.03  -0.02   0.01     0.01  -0.06  -0.01    -0.01   0.08   0.02
    13  53     0.02   0.01   0.03     0.06   0.06   0.09    -0.05  -0.04  -0.07
    14  53     0.01   0.03  -0.04     0.00   0.02  -0.04    -0.01  -0.02   0.03
    15  50     0.04  -0.06   0.00    -0.01  -0.01   0.01    -0.03   0.07  -0.01
    16  53    -0.09   0.02  -0.06     0.00   0.00   0.00     0.07  -0.02   0.05
    17  53     0.01   0.07   0.08     0.00   0.00   0.00     0.00  -0.04  -0.04
    18  15     0.13  -0.14  -0.02    -0.01  -0.11   0.00    -0.06   0.03   0.07
    19  15     0.10  -0.12   0.04    -0.04  -0.01  -0.01    -0.14   0.06  -0.04
    20  15     0.00  -0.18  -0.06     0.03   0.09   0.00    -0.02   0.04   0.04
    21  15     0.09  -0.10   0.05    -0.11  -0.05  -0.02    -0.07   0.01  -0.01
    22  15     0.13   0.14  -0.02     0.01  -0.11   0.00    -0.06  -0.03   0.07
    23  15     0.10   0.12   0.04     0.04  -0.01   0.01    -0.14  -0.06  -0.04
    24  15     0.00   0.18  -0.06    -0.03   0.09   0.00    -0.02  -0.04   0.04
    25  15     0.09   0.10   0.05     0.11  -0.05   0.02    -0.07  -0.01  -0.01
    26  50     0.04   0.06   0.00     0.01  -0.01  -0.01    -0.03  -0.07  -0.01
    27  53    -0.09  -0.02  -0.06     0.00   0.00   0.00     0.07   0.02   0.05
    28  53     0.01  -0.07   0.08     0.00   0.00   0.00     0.00   0.04  -0.04
    29  15     0.00  -0.18   0.06     0.03  -0.09   0.00    -0.02  -0.04   0.04
    30  15    -0.10  -0.12  -0.04    -0.04   0.01  -0.01    -0.14  -0.06  -0.04
    31  15    -0.13  -0.14   0.02    -0.01   0.11   0.00    -0.06  -0.03   0.07
    32  15    -0.09  -0.10  -0.05    -0.11   0.05  -0.02    -0.07  -0.01  -0.01
    33  50    -0.04   0.06   0.00     0.01   0.01  -0.01    -0.03   0.07  -0.01
    34  53    -0.01  -0.07  -0.08     0.00   0.00   0.00     0.00  -0.04  -0.04
    35  53     0.09  -0.02   0.06     0.00   0.00   0.00     0.07  -0.02   0.05
    36  15     0.00   0.18   0.06    -0.03  -0.09   0.00    -0.02   0.04   0.04
    37  15    -0.10   0.12  -0.04     0.04   0.01   0.01    -0.14   0.06  -0.04
    38  15    -0.13   0.14   0.02     0.01   0.11   0.00    -0.06   0.03   0.07
    39  15    -0.09   0.10  -0.05     0.11   0.05   0.02    -0.07   0.01  -0.01
    40  50    -0.04  -0.06   0.00    -0.01   0.01   0.01    -0.03  -0.07  -0.01
    41  53     0.09   0.02   0.06     0.00   0.00   0.00     0.07   0.02   0.05
    42  53    -0.01   0.07  -0.08     0.00   0.00   0.00     0.00   0.04  -0.04
    43  50    -0.03   0.02   0.01    -0.01  -0.06   0.01    -0.01  -0.08   0.02
    44  53     0.02  -0.01   0.03    -0.06   0.06  -0.09    -0.05   0.04  -0.07
    45  53     0.01  -0.03  -0.04     0.00   0.02   0.04    -0.01   0.02   0.03
    46  15    -0.05   0.15  -0.10     0.09  -0.01  -0.08     0.11  -0.17  -0.06
    47  15     0.00   0.06   0.00     0.42   0.00   0.35     0.29   0.00   0.20
    48  15     0.05   0.15   0.10     0.09   0.01  -0.08     0.11   0.17  -0.06
    49  15     0.00   0.09   0.00     0.05   0.00   0.10    -0.07   0.00  -0.05
    50  15     0.05  -0.07  -0.14     0.01  -0.04  -0.04     0.05  -0.15  -0.02
    51  15     0.00  -0.21   0.00     0.17   0.00   0.06     0.03   0.00   0.06
    52  15    -0.05  -0.07   0.14     0.01   0.03  -0.04     0.05   0.15  -0.02
    53  15     0.00  -0.12   0.00     0.07   0.00   0.06     0.25   0.00   0.07
    54  50     0.03   0.02  -0.01    -0.01   0.06   0.01    -0.01   0.08   0.02
    55  53    -0.02  -0.01  -0.03    -0.06  -0.06  -0.09    -0.05  -0.04  -0.07
    56  53    -0.01  -0.03   0.04     0.00  -0.02   0.04    -0.01  -0.02   0.03
                     79                     80                     81
                      A                      A                      A
 Frequencies --    146.7736               147.8040               153.6433
 Red. masses --     35.6955                34.9729                48.4286
 Frc consts  --      0.4531                 0.4501                 0.6736
 IR Inten    --      0.0000                 0.0000                 8.5682
  Atom  AN      X      Y      Z        X      Y      Z        X      Y      Z
     1  15     0.17   0.06  -0.09     0.22  -0.07  -0.14    -0.08   0.14   0.07
     2  15    -0.05   0.00   0.15     0.00   0.17   0.00    -0.08   0.00  -0.07
     3  15     0.17  -0.06  -0.09    -0.22  -0.07   0.14    -0.08  -0.14   0.07
     4  15     0.22   0.00   0.15     0.00   0.10   0.00     0.02   0.00  -0.04
     5  50    -0.03  -0.03   0.02    -0.01   0.05  -0.01     0.01  -0.03   0.01
     6  53     0.00   0.00   0.00     0.00  -0.02  -0.02     0.00   0.01   0.01
     7  53    -0.01   0.01  -0.01     0.02  -0.02   0.03    -0.03   0.02  -0.04
     8  15     0.03   0.12  -0.12     0.05  -0.04  -0.14     0.06   0.09   0.05
     9  15    -0.05   0.00  -0.02     0.00   0.03   0.00     0.25   0.00   0.13
    10  15     0.03  -0.12  -0.12    -0.05  -0.04   0.14     0.06  -0.09   0.05
    11  15    -0.16   0.00  -0.10     0.00  -0.01   0.00     0.02   0.00  -0.01
    12  50    -0.03   0.03   0.02     0.01   0.05   0.01     0.01   0.03   0.01
    13  53    -0.01  -0.01  -0.01    -0.02  -0.02  -0.03    -0.03  -0.02  -0.04
    14  53     0.00   0.00   0.00     0.00  -0.02   0.02     0.00  -0.01   0.01
    15  50    -0.02   0.05   0.01    -0.03   0.01   0.02     0.09  -0.10  -0.02
    16  53     0.04  -0.02   0.03     0.02   0.00   0.01    -0.09   0.02  -0.06
    17  53     0.00  -0.04  -0.05     0.00  -0.04  -0.04     0.00   0.08   0.08
    18  15    -0.07   0.08   0.05    -0.01   0.08  -0.02     0.15  -0.19   0.01
    19  15    -0.16   0.06  -0.08     0.20   0.08   0.10    -0.08  -0.16  -0.05
    20  15    -0.02   0.13  -0.01    -0.17  -0.02   0.09    -0.04  -0.07  -0.01
    21  15    -0.14   0.07  -0.10    -0.05   0.09   0.11     0.00  -0.10  -0.07
    22  15     0.07   0.08  -0.05    -0.01  -0.08  -0.02     0.15   0.19   0.01
    23  15     0.16   0.06   0.08     0.20  -0.08   0.10    -0.08   0.16  -0.05
    24  15     0.02   0.13   0.01    -0.17   0.02   0.09    -0.04   0.07  -0.01
    25  15     0.14   0.07   0.10    -0.05  -0.09   0.11     0.00   0.10  -0.07
    26  50     0.02   0.05  -0.01    -0.03  -0.01   0.02     0.09   0.10  -0.02
    27  53    -0.04  -0.02  -0.03     0.02   0.00   0.01    -0.09  -0.02  -0.06
    28  53     0.00  -0.04   0.05     0.00   0.04  -0.04     0.00  -0.08   0.08
    29  15    -0.02  -0.13  -0.01     0.17  -0.02  -0.09    -0.04   0.07  -0.01
    30  15    -0.16  -0.06  -0.08    -0.20   0.08  -0.10    -0.08   0.16  -0.05
    31  15    -0.07  -0.08   0.05     0.01   0.08   0.02     0.15   0.19   0.01
    32  15    -0.14  -0.07  -0.10     0.05   0.09  -0.11     0.00   0.10  -0.07
    33  50     0.02  -0.05  -0.01     0.03  -0.01  -0.02     0.09  -0.10  -0.02
    34  53     0.00   0.04   0.05     0.00   0.04   0.04     0.00   0.08   0.08
    35  53    -0.04   0.02  -0.03    -0.02   0.00  -0.01    -0.09   0.02  -0.06
    36  15     0.02  -0.13   0.01     0.17   0.02  -0.09    -0.04  -0.07  -0.01
    37  15     0.16  -0.06   0.08    -0.20  -0.08  -0.10    -0.08  -0.16  -0.05
    38  15     0.07  -0.08  -0.05     0.01  -0.08   0.02     0.15  -0.19   0.01
    39  15     0.14  -0.07   0.10     0.05  -0.09  -0.11     0.00  -0.10  -0.07
    40  50    -0.02  -0.05   0.00     0.03   0.01  -0.02     0.09   0.10  -0.02
    41  53     0.04   0.02   0.03    -0.02   0.00  -0.01    -0.09  -0.02  -0.06
    42  53     0.00   0.04  -0.05     0.00  -0.04   0.04     0.00  -0.08   0.08
    43  50     0.03   0.03  -0.02     0.01  -0.05   0.01     0.01  -0.03   0.01
    44  53     0.01  -0.01   0.01    -0.02   0.02  -0.03    -0.03   0.02  -0.04
    45  53     0.00   0.00   0.00     0.00   0.02   0.02     0.00   0.01   0.01
    46  15    -0.03   0.12   0.12     0.05   0.04  -0.14     0.06  -0.09   0.05
    47  15     0.05   0.00   0.02     0.00  -0.03   0.00     0.25   0.00   0.13
    48  15    -0.03  -0.12   0.12    -0.05   0.04   0.14     0.06   0.09   0.05
    49  15     0.16   0.00   0.10     0.00   0.01   0.00     0.02   0.00  -0.01
    50  15    -0.17   0.06   0.09     0.22   0.07  -0.14    -0.08  -0.14   0.07
    51  15     0.05   0.00  -0.15     0.00  -0.17   0.00    -0.08   0.00  -0.07
    52  15    -0.17  -0.06   0.09    -0.22   0.07   0.14    -0.08   0.14   0.07
    53  15    -0.22   0.00  -0.14     0.00  -0.10   0.00     0.02   0.00  -0.04
    54  50     0.03  -0.03  -0.02    -0.01  -0.05  -0.01     0.01   0.03   0.01
    55  53     0.01   0.01   0.01     0.02   0.02   0.03    -0.03  -0.02  -0.04
    56  53     0.00   0.00   0.00     0.00   0.02  -0.02     0.00  -0.01   0.01
                     82                     83                     84
                      A                      A                      A
 Frequencies --    159.7233               161.7014               162.6384
 Red. masses --     38.6697                35.7231                33.0910
 Frc consts  --      0.5812                 0.5503                 0.5157
 IR Inten    --      9.7673                 0.0000                 3.6362
  Atom  AN      X      Y      Z        X      Y      Z        X      Y      Z
     1  15     0.04   0.30  -0.11    -0.01  -0.11  -0.07    -0.20  -0.01   0.10
     2  15     0.00   0.07   0.00     0.36   0.00   0.12     0.22   0.00  -0.06
     3  15    -0.04   0.30   0.11    -0.01   0.11  -0.07    -0.20   0.01   0.10
     4  15     0.00   0.32   0.00    -0.10   0.00   0.10    -0.19   0.00   0.01
     5  50     0.07  -0.06  -0.02    -0.01   0.06  -0.01     0.02   0.02  -0.02
     6  53    -0.01   0.04   0.06     0.00  -0.01  -0.02     0.00   0.00   0.01
     7  53    -0.03   0.02  -0.04     0.02  -0.02   0.03     0.00   0.00   0.00
     8  15    -0.04  -0.08  -0.04    -0.08  -0.19  -0.03    -0.02  -0.08   0.13
     9  15     0.00  -0.10   0.00    -0.12   0.00  -0.02     0.08   0.00   0.04
    10  15     0.04  -0.08   0.04    -0.08   0.19  -0.03    -0.02   0.08   0.13
    11  15     0.00  -0.06   0.00     0.06   0.00   0.10     0.14   0.00   0.08
    12  50    -0.07  -0.06   0.02    -0.01  -0.06  -0.01     0.02  -0.02  -0.02
    13  53     0.03   0.02   0.04     0.02   0.02   0.03     0.00   0.00   0.00
    14  53     0.01   0.04  -0.06     0.00   0.01  -0.02     0.00   0.00   0.01
    15  50    -0.04  -0.04   0.04    -0.04   0.05  -0.01    -0.02   0.05  -0.02
    16  53     0.00   0.00   0.00     0.04  -0.02   0.03     0.03  -0.01   0.02
    17  53     0.00   0.01   0.01     0.00  -0.01  -0.02     0.00   0.00   0.00
    18  15     0.00  -0.17   0.00    -0.02   0.07   0.03    -0.04  -0.02   0.08
    19  15     0.05   0.08  -0.03    -0.11   0.03  -0.08    -0.18   0.00  -0.08
    20  15     0.05  -0.04  -0.01    -0.14  -0.17  -0.02     0.17   0.05  -0.14
    21  15    -0.01  -0.11  -0.05     0.07   0.02  -0.05     0.02  -0.06  -0.09
    22  15     0.00  -0.17   0.00     0.02   0.07  -0.03    -0.04   0.02   0.08
    23  15    -0.05   0.08   0.03     0.11   0.03   0.08    -0.18   0.00  -0.08
    24  15    -0.05  -0.04   0.01     0.14  -0.17   0.02     0.17  -0.05  -0.14
    25  15     0.01  -0.11   0.05    -0.07   0.02   0.05     0.02   0.06  -0.09
    26  50     0.04  -0.04  -0.04     0.04   0.05   0.01    -0.02  -0.05  -0.02
    27  53     0.00   0.00   0.00    -0.04  -0.02  -0.03     0.03   0.01   0.02
    28  53     0.00   0.01  -0.01     0.00  -0.01   0.02     0.00   0.00   0.00
    29  15    -0.06  -0.04   0.01    -0.14   0.17  -0.02     0.17  -0.05  -0.14
    30  15    -0.05   0.08   0.03    -0.11  -0.03  -0.08    -0.18   0.00  -0.08
    31  15     0.00  -0.17   0.00    -0.02  -0.07   0.03    -0.04   0.02   0.08
    32  15     0.01  -0.11   0.05     0.07  -0.02  -0.05     0.02   0.06  -0.09
    33  50    -0.04  -0.04   0.04     0.04  -0.05   0.01    -0.02   0.05  -0.02
    34  53     0.00   0.01   0.01     0.00   0.01   0.02     0.00   0.00   0.00
    35  53     0.00   0.00   0.00    -0.04   0.02  -0.03     0.03  -0.01   0.02
    36  15     0.06  -0.04  -0.01     0.14   0.17   0.02     0.17   0.05  -0.14
    37  15     0.05   0.08  -0.03     0.11  -0.03   0.08    -0.18   0.00  -0.08
    38  15     0.00  -0.17   0.00     0.02  -0.07  -0.03    -0.04  -0.02   0.08
    39  15    -0.01  -0.11  -0.05    -0.07  -0.02   0.05     0.02  -0.06  -0.09
    40  50     0.04  -0.04  -0.04    -0.04  -0.05  -0.01    -0.02  -0.05  -0.02
    41  53     0.00   0.00   0.00     0.04   0.02   0.03     0.03   0.01   0.02
    42  53     0.00   0.01  -0.01     0.00   0.01  -0.02     0.00   0.00   0.00
    43  50     0.07  -0.06  -0.02     0.01  -0.06   0.01     0.02   0.02  -0.02
    44  53    -0.03   0.02  -0.04    -0.02   0.02  -0.03     0.00   0.00   0.00
    45  53    -0.01   0.04   0.06     0.00   0.01   0.02     0.00   0.00   0.01
    46  15     0.04  -0.08   0.04     0.08  -0.19   0.03    -0.02   0.08   0.13
    47  15     0.00  -0.10   0.00     0.12   0.00   0.02     0.07   0.00   0.04
    48  15    -0.04  -0.08  -0.04     0.08   0.19   0.03    -0.02  -0.08   0.13
    49  15     0.00  -0.06   0.00    -0.06   0.00  -0.10     0.14   0.00   0.08
    50  15    -0.04   0.30   0.11     0.00  -0.11   0.07    -0.20   0.01   0.09
    51  15     0.00   0.07   0.00    -0.36   0.00  -0.12     0.22   0.00  -0.06
    52  15     0.04   0.30  -0.11     0.00   0.11   0.07    -0.20  -0.01   0.09
    53  15     0.00   0.32   0.00     0.10   0.00  -0.10    -0.19   0.00   0.02
    54  50    -0.07  -0.06   0.02     0.01   0.06   0.01     0.02  -0.02  -0.02
    55  53     0.03   0.02   0.04    -0.02  -0.02  -0.03     0.00   0.00   0.00
    56  53     0.01   0.04  -0.06     0.00  -0.01   0.02     0.00   0.00   0.01
                     85                     86                     87
                      A                      A                      A
 Frequencies --    165.0673               169.6452               171.2171
 Red. masses --     56.4954                43.9088                34.5008
 Frc consts  --      0.9070                 0.7445                 0.5959
 IR Inten    --     76.0641                 0.0000                 1.3916
  Atom  AN      X      Y      Z        X      Y      Z        X      Y      Z
     1  15    -0.02   0.01   0.03     0.04   0.12  -0.04    -0.16   0.03   0.11
     2  15     0.00   0.25   0.00     0.00  -0.20   0.00     0.00  -0.11   0.00
     3  15     0.02   0.01  -0.03    -0.04   0.12   0.04     0.16   0.03  -0.11
     4  15     0.00   0.01   0.00     0.00   0.13   0.00     0.00  -0.09   0.00
     5  50    -0.02   0.00   0.00     0.09  -0.08  -0.01     0.04  -0.04   0.02
     6  53     0.00   0.00   0.00    -0.01   0.03   0.04     0.00   0.00   0.00
     7  53     0.01   0.00   0.01    -0.04   0.02  -0.05    -0.02   0.02  -0.03
     8  15     0.02  -0.04   0.06    -0.06   0.08  -0.03    -0.03   0.09   0.09
     9  15     0.00   0.00   0.00     0.00  -0.08   0.00     0.00  -0.03   0.00
    10  15    -0.02  -0.04  -0.06     0.06   0.08   0.03     0.03   0.09  -0.09
    11  15     0.00  -0.06   0.00     0.00   0.10   0.00     0.00   0.07   0.00
    12  50     0.02   0.00   0.00    -0.09  -0.08   0.01    -0.03  -0.04  -0.02
    13  53    -0.01   0.00  -0.01     0.04   0.02   0.05     0.02   0.02   0.03
    14  53     0.00   0.00   0.00     0.01   0.03  -0.04     0.00   0.00   0.00
    15  50     0.14  -0.14   0.00     0.09  -0.04   0.02    -0.01   0.02   0.04
    16  53    -0.12   0.04  -0.08    -0.06   0.02  -0.04    -0.01   0.00  -0.01
    17  53     0.00   0.06   0.07     0.00  -0.01  -0.01     0.00  -0.03  -0.04
    18  15     0.10  -0.08  -0.10     0.01   0.15  -0.11    -0.01  -0.09  -0.02
    19  15     0.17  -0.14   0.11     0.06  -0.07   0.05     0.14   0.02  -0.03
    20  15     0.06   0.21  -0.01    -0.05   0.24   0.04    -0.23   0.11  -0.01
    21  15    -0.02   0.04   0.07    -0.07   0.19   0.03    -0.27   0.04  -0.02
    22  15    -0.10  -0.08   0.10     0.01  -0.15  -0.11     0.01  -0.09   0.02
    23  15    -0.17  -0.14  -0.11     0.06   0.07   0.05    -0.14   0.02   0.03
    24  15    -0.06   0.21   0.01    -0.05  -0.24   0.04     0.23   0.11   0.01
    25  15     0.02   0.04  -0.07    -0.07  -0.19   0.03     0.27   0.04   0.02
    26  50    -0.14  -0.14   0.00     0.09   0.04   0.02     0.01   0.02  -0.04
    27  53     0.12   0.04   0.08    -0.06  -0.02  -0.04     0.01   0.00   0.01
    28  53     0.00   0.06  -0.07     0.00   0.01  -0.01     0.00  -0.03   0.04
    29  15    -0.06   0.21   0.01     0.05   0.24  -0.04     0.23   0.11   0.01
    30  15    -0.17  -0.14  -0.11    -0.06  -0.07  -0.05    -0.14   0.02   0.03
    31  15    -0.10  -0.08   0.10    -0.01   0.15   0.11     0.01  -0.09   0.02
    32  15     0.02   0.04  -0.07     0.07   0.19  -0.03     0.27   0.04   0.02
    33  50     0.14  -0.14   0.00    -0.09   0.04  -0.02    -0.01   0.02   0.04
    34  53     0.00   0.06   0.07     0.00   0.01   0.01     0.00  -0.03  -0.04
    35  53    -0.12   0.04  -0.08     0.06  -0.02   0.04    -0.01   0.00  -0.01
    36  15     0.06   0.21  -0.01     0.05  -0.24  -0.04    -0.23   0.11  -0.01
    37  15     0.17  -0.14   0.11    -0.06   0.07  -0.05     0.14   0.02  -0.03
    38  15     0.10  -0.08  -0.10    -0.01  -0.15   0.11    -0.01  -0.09  -0.02
    39  15    -0.02   0.04   0.07     0.07  -0.19  -0.03    -0.27   0.04  -0.02
    40  50    -0.14  -0.14   0.00    -0.09  -0.04  -0.02     0.01   0.02  -0.04
    41  53     0.12   0.04   0.08     0.06   0.02   0.04     0.01   0.00   0.01
    42  53     0.00   0.06  -0.07     0.00  -0.01   0.01     0.00  -0.03   0.04
    43  50    -0.02   0.00   0.00    -0.09   0.08   0.01     0.04  -0.04   0.02
    44  53     0.01   0.00   0.01     0.04  -0.02   0.05    -0.02   0.02  -0.03
    45  53     0.00   0.00   0.00     0.01  -0.03  -0.04     0.00   0.00   0.00
    46  15    -0.02  -0.04  -0.06    -0.06  -0.08  -0.03     0.03   0.09  -0.09
    47  15     0.00   0.00   0.00     0.00   0.08   0.00     0.00  -0.03   0.00
    48  15     0.02  -0.04   0.06     0.06  -0.08   0.03    -0.03   0.09   0.09
    49  15     0.00  -0.06   0.00     0.00  -0.10   0.00     0.00   0.07   0.00
    50  15     0.02   0.01  -0.03     0.04  -0.12  -0.04     0.16   0.03  -0.11
    51  15     0.00   0.25   0.00     0.00   0.20   0.00     0.00  -0.11   0.00
    52  15    -0.02   0.01   0.03    -0.04  -0.12   0.04    -0.16   0.03   0.11
    53  15     0.00   0.01   0.00     0.00  -0.13   0.00     0.00  -0.09   0.00
    54  50     0.02   0.00   0.00     0.09   0.08  -0.01    -0.04  -0.04  -0.02
    55  53    -0.01   0.00  -0.01    -0.04  -0.02  -0.05     0.02   0.02   0.03
    56  53     0.00   0.00   0.00    -0.01  -0.03   0.04     0.00   0.00   0.00
                     88                     89                     90
                      A                      A                      A
 Frequencies --    177.1672               177.6292               178.6767
 Red. masses --     58.6588                35.8803                51.6275
 Frc consts  --      1.0848                 0.6670                 0.9711
 IR Inten    --      0.0000                 0.0000                76.7689
  Atom  AN      X      Y      Z        X      Y      Z        X      Y      Z
     1  15     0.14   0.16  -0.09     0.15  -0.03  -0.08     0.09  -0.14   0.04
     2  15     0.00   0.01   0.00    -0.19   0.00   0.01     0.00   0.09   0.00
     3  15    -0.14   0.16   0.09     0.15   0.03  -0.08    -0.09  -0.14  -0.04
     4  15     0.00   0.22   0.00     0.11   0.00  -0.09     0.00  -0.08   0.00
     5  50     0.11  -0.09  -0.02    -0.01   0.05   0.03     0.14  -0.11   0.06
     6  53    -0.01   0.04   0.05     0.01  -0.02  -0.03    -0.01   0.01   0.01
     7  53    -0.04   0.03  -0.05     0.00   0.00   0.00    -0.07   0.05  -0.09
     8  15    -0.03   0.07  -0.05    -0.05  -0.06  -0.06    -0.10   0.25   0.01
     9  15     0.00  -0.11   0.00     0.02   0.00   0.01     0.00  -0.11   0.00
    10  15     0.03   0.07   0.05    -0.05   0.06  -0.06     0.10   0.25  -0.01
    11  15     0.00   0.08   0.00    -0.05   0.00  -0.02     0.00   0.27   0.00
    12  50    -0.11  -0.09   0.02    -0.01  -0.04   0.03    -0.14  -0.11  -0.06
    13  53     0.04   0.03   0.05     0.00   0.00   0.00     0.07   0.05   0.09
    14  53     0.01   0.04  -0.05     0.01   0.02  -0.03     0.01   0.01  -0.01
    15  50    -0.12   0.12  -0.05    -0.03  -0.01  -0.06     0.00  -0.02  -0.05
    16  53     0.10  -0.03   0.07     0.03  -0.01   0.02     0.01   0.00   0.01
    17  53     0.00  -0.01  -0.01     0.00   0.04   0.04     0.00   0.03   0.03
    18  15    -0.09   0.01   0.02     0.01   0.05   0.02     0.02   0.01   0.00
    19  15     0.01   0.03   0.01    -0.13  -0.02   0.03    -0.12  -0.07   0.01
    20  15     0.17  -0.07  -0.11     0.27  -0.06   0.02     0.11   0.04   0.00
    21  15     0.13  -0.07   0.05     0.25  -0.06   0.03     0.09   0.00  -0.01
    22  15    -0.09  -0.01   0.02    -0.01   0.05  -0.02    -0.02   0.01   0.00
    23  15     0.01  -0.03   0.01     0.13  -0.02  -0.03     0.12  -0.07  -0.01
    24  15     0.17   0.07  -0.11    -0.27  -0.06  -0.02    -0.11   0.04   0.00
    25  15     0.13   0.07   0.05    -0.25  -0.06  -0.03    -0.09   0.00   0.01
    26  50    -0.12  -0.12  -0.05     0.03  -0.01   0.06     0.00  -0.02   0.05
    27  53     0.10   0.03   0.07    -0.03  -0.01  -0.02    -0.01   0.00  -0.01
    28  53     0.00   0.01  -0.01     0.00   0.04  -0.04     0.00   0.03  -0.03
    29  15    -0.17  -0.07   0.11     0.27   0.06   0.02    -0.11   0.04   0.00
    30  15    -0.01   0.03  -0.01    -0.13   0.02   0.03     0.12  -0.07  -0.01
    31  15     0.09   0.01  -0.02     0.01  -0.05   0.02    -0.02   0.01   0.00
    32  15    -0.13  -0.07  -0.05     0.25   0.06   0.03    -0.09   0.00   0.01
    33  50     0.12  -0.12   0.05     0.03   0.01   0.06     0.00  -0.02  -0.05
    34  53     0.00   0.01   0.01     0.00  -0.04  -0.04     0.00   0.03   0.03
    35  53    -0.10   0.03  -0.07    -0.03   0.01  -0.02     0.01   0.00   0.01
    36  15    -0.17   0.07   0.11    -0.27   0.06  -0.02     0.11   0.04   0.00
    37  15    -0.01  -0.03  -0.01     0.13   0.02  -0.03    -0.12  -0.07   0.01
    38  15     0.09  -0.01  -0.02    -0.01  -0.05  -0.02     0.02   0.01   0.00
    39  15    -0.13   0.07  -0.05    -0.25   0.06  -0.03     0.09   0.00  -0.01
    40  50     0.12   0.12   0.05    -0.03   0.01  -0.06     0.00  -0.02   0.05
    41  53    -0.10  -0.03  -0.07     0.03   0.01   0.02    -0.01   0.00  -0.01
    42  53     0.00  -0.01   0.01     0.00  -0.04   0.04     0.00   0.03  -0.03
    43  50    -0.11   0.09   0.02     0.01  -0.05  -0.03     0.14  -0.11   0.06
    44  53     0.04  -0.03   0.05     0.00   0.00   0.00    -0.07   0.05  -0.09
    45  53     0.01  -0.04  -0.05    -0.01   0.02   0.03    -0.01   0.01   0.01
    46  15    -0.03  -0.07  -0.05     0.05  -0.06   0.06     0.10   0.25  -0.01
    47  15     0.00   0.11   0.00    -0.02   0.00  -0.01     0.00  -0.10   0.00
    48  15     0.03  -0.07   0.05     0.05   0.06   0.06    -0.10   0.25   0.01
    49  15     0.00  -0.08   0.00     0.05   0.00   0.02     0.00   0.27   0.00
    50  15     0.14  -0.16  -0.09    -0.15  -0.03   0.08    -0.09  -0.14  -0.04
    51  15     0.00  -0.01   0.00     0.19   0.00  -0.01     0.00   0.09   0.00
    52  15    -0.14  -0.16   0.09    -0.15   0.03   0.08     0.09  -0.14   0.04
    53  15     0.00  -0.22   0.00    -0.11   0.00   0.09     0.00  -0.08   0.00
    54  50     0.11   0.09  -0.02     0.01   0.05  -0.03    -0.14  -0.11  -0.06
    55  53    -0.04  -0.03  -0.05     0.00   0.00   0.00     0.07   0.05   0.09
    56  53    -0.01  -0.04   0.05    -0.01  -0.02   0.03     0.01   0.01  -0.01
                     91                     92                     93
                      A                      A                      A
 Frequencies --    180.7811               181.9460               185.7612
 Red. masses --     52.4651                43.9024                80.4125
 Frc consts  --      1.0102                 0.8563                 1.6349
 IR Inten    --      0.0000                 0.0000                60.9058
  Atom  AN      X      Y      Z        X      Y      Z        X      Y      Z
     1  15     0.14  -0.13  -0.10     0.02  -0.23   0.09     0.03   0.05   0.01
     2  15     0.04   0.00   0.06     0.00   0.15   0.00     0.07   0.00   0.07
     3  15     0.14   0.13  -0.10    -0.02  -0.23  -0.09     0.03  -0.05   0.01
     4  15     0.02   0.00   0.03     0.00  -0.19   0.00     0.08   0.00   0.05
     5  50     0.01  -0.04  -0.04     0.09  -0.05   0.10     0.00   0.20   0.21
     6  53     0.00   0.02   0.03     0.00  -0.02  -0.03     0.03  -0.12  -0.16
     7  53     0.01  -0.01   0.01    -0.06   0.04  -0.08    -0.04   0.02  -0.05
     8  15    -0.01  -0.09  -0.08    -0.07   0.19   0.04    -0.14  -0.11   0.05
     9  15    -0.18   0.00  -0.05     0.00  -0.05   0.00     0.30   0.00   0.05
    10  15    -0.01   0.09  -0.08     0.07   0.19  -0.04    -0.14   0.11   0.05
    11  15     0.03   0.00   0.06     0.00   0.22   0.00    -0.07   0.00  -0.11
    12  50     0.01   0.04  -0.04    -0.09  -0.05  -0.10     0.00  -0.20   0.21
    13  53     0.01   0.01   0.01     0.06   0.04   0.08    -0.04  -0.02  -0.05
    14  53     0.00  -0.02   0.03     0.00  -0.02   0.03     0.03   0.12  -0.16
    15  50     0.18  -0.09   0.00     0.00  -0.02   0.04     0.05   0.02   0.05
    16  53    -0.10   0.03  -0.06    -0.02   0.01  -0.01    -0.03   0.01  -0.02
    17  53     0.00   0.02   0.03     0.00  -0.01  -0.01     0.00  -0.03  -0.03
    18  15     0.03   0.24  -0.03     0.04  -0.07   0.06    -0.02   0.04   0.03
    19  15    -0.08  -0.11   0.04     0.08   0.07   0.00    -0.01   0.00  -0.01
    20  15    -0.03   0.08  -0.01    -0.08  -0.13   0.05     0.00   0.05   0.01
    21  15     0.00   0.15  -0.01    -0.03  -0.06   0.01    -0.07   0.02  -0.01
    22  15    -0.03   0.24   0.03     0.04   0.07   0.06    -0.02  -0.04   0.03
    23  15     0.08  -0.11  -0.04     0.08  -0.07   0.00    -0.01   0.00  -0.01
    24  15     0.03   0.08   0.00    -0.08   0.13   0.05     0.00  -0.04   0.01
    25  15     0.00   0.15   0.01    -0.03   0.06   0.01    -0.07  -0.02  -0.01
    26  50    -0.18  -0.09   0.00     0.00   0.02   0.04     0.05  -0.02   0.05
    27  53     0.10   0.03   0.06    -0.02  -0.01  -0.01    -0.03  -0.01  -0.02
    28  53     0.00   0.02  -0.03     0.00   0.01  -0.01     0.00   0.03  -0.03
    29  15    -0.03  -0.08   0.00     0.08  -0.13  -0.05     0.00  -0.05   0.01
    30  15    -0.08   0.11   0.04    -0.08   0.07   0.00    -0.01   0.00  -0.01
    31  15     0.03  -0.24  -0.03    -0.04  -0.07  -0.06    -0.02  -0.04   0.03
    32  15     0.00  -0.15  -0.01     0.03  -0.06  -0.01    -0.07  -0.02  -0.01
    33  50    -0.18   0.09   0.00     0.00   0.02  -0.04     0.05   0.02   0.05
    34  53     0.00  -0.02  -0.03     0.00   0.01   0.01     0.00  -0.03  -0.03
    35  53     0.10  -0.03   0.06     0.02  -0.01   0.01    -0.03   0.01  -0.02
    36  15     0.03  -0.08   0.01     0.08   0.13  -0.05     0.00   0.05   0.01
    37  15     0.08   0.11  -0.04    -0.08  -0.07   0.00    -0.01   0.00  -0.01
    38  15    -0.03  -0.24   0.03    -0.04   0.07  -0.06    -0.02   0.04   0.03
    39  15     0.00  -0.15   0.01     0.03   0.06  -0.01    -0.07   0.02  -0.01
    40  50     0.18   0.09   0.00     0.00  -0.02  -0.04     0.05  -0.02   0.05
    41  53    -0.10  -0.03  -0.06     0.02   0.01   0.01    -0.03  -0.01  -0.02
    42  53     0.00  -0.02   0.03     0.00  -0.01   0.01     0.00   0.03  -0.03
    43  50    -0.01   0.04   0.04    -0.09   0.05  -0.10     0.00   0.20   0.21
    44  53    -0.01   0.01  -0.01     0.06  -0.04   0.08    -0.04   0.02  -0.05
    45  53     0.00  -0.02  -0.03     0.00   0.02   0.03     0.03  -0.12  -0.16
    46  15     0.01  -0.09   0.08    -0.07  -0.19   0.04    -0.14   0.11   0.05
    47  15     0.18   0.00   0.05     0.00   0.05   0.00     0.30   0.00   0.05
    48  15     0.01   0.09   0.08     0.07  -0.19  -0.04    -0.14  -0.11   0.05
    49  15    -0.03   0.00  -0.06     0.00  -0.22   0.00    -0.07   0.00  -0.11
    50  15    -0.14  -0.13   0.10     0.02   0.23   0.09     0.03  -0.05   0.01
    51  15    -0.04   0.00  -0.06     0.00  -0.15   0.00     0.07   0.00   0.07
    52  15    -0.14   0.13   0.10    -0.02   0.23  -0.09     0.03   0.05   0.01
    53  15    -0.02   0.00  -0.03     0.00   0.19   0.00     0.08   0.00   0.05
    54  50    -0.01  -0.04   0.04     0.09   0.05   0.10     0.00  -0.20   0.21
    55  53    -0.01  -0.01  -0.01    -0.06  -0.04  -0.08    -0.04  -0.02  -0.05
    56  53     0.00   0.02  -0.03     0.00   0.02  -0.03     0.03   0.12  -0.16
                     94                     95                     96
                      A                      A                      A
 Frequencies --    187.1314               188.3364               191.8939
 Red. masses --     84.1527                72.3530                69.2366
 Frc consts  --      1.7362                 1.5121                 1.5021
 IR Inten    --      0.0000                21.8438                 6.2869
  Atom  AN      X      Y      Z        X      Y      Z        X      Y      Z
     1  15    -0.02  -0.03  -0.03    -0.08   0.03   0.02     0.16  -0.02  -0.07
     2  15    -0.04   0.00  -0.04     0.21   0.00   0.02     0.00  -0.19   0.00
     3  15    -0.02   0.03  -0.03    -0.08  -0.03   0.02    -0.16  -0.02   0.07
     4  15    -0.03   0.00  -0.06    -0.02   0.00   0.07     0.00   0.05   0.00
     5  50    -0.02  -0.17  -0.23    -0.02  -0.03  -0.07     0.03  -0.06  -0.10
     6  53    -0.03   0.12   0.16    -0.01   0.03   0.04    -0.01   0.04   0.06
     7  53     0.05  -0.03   0.07     0.02  -0.01   0.03     0.01   0.00   0.02
     8  15     0.12   0.11  -0.07     0.03   0.06   0.01    -0.01   0.08  -0.07
     9  15    -0.24   0.00  -0.01     0.00   0.00   0.03     0.00  -0.04   0.00
    10  15     0.12  -0.11  -0.07     0.03  -0.06   0.01     0.01   0.08   0.08
    11  15     0.07   0.00   0.11     0.02   0.00   0.02     0.00   0.08   0.00
    12  50    -0.02   0.17  -0.23    -0.02   0.03  -0.07    -0.03  -0.06   0.10
    13  53     0.05   0.03   0.07     0.02   0.01   0.03    -0.01   0.00  -0.02
    14  53    -0.03  -0.12   0.16    -0.01  -0.03   0.04     0.01   0.04  -0.06
    15  50    -0.09   0.00  -0.06     0.19   0.04   0.17     0.18   0.05   0.15
    16  53     0.06  -0.02   0.04    -0.13   0.03  -0.08    -0.11   0.03  -0.07
    17  53     0.01   0.02   0.03    -0.01  -0.08  -0.09    -0.01  -0.06  -0.08
    18  15     0.00  -0.02   0.02    -0.06   0.18  -0.02    -0.05   0.18   0.05
    19  15    -0.04   0.03   0.00    -0.03  -0.04   0.01    -0.10  -0.03  -0.03
    20  15     0.09  -0.06   0.02     0.03   0.17   0.01    -0.08  -0.14   0.00
    21  15     0.10  -0.06   0.01    -0.12   0.12  -0.02     0.01   0.04  -0.05
    22  15     0.00  -0.02  -0.02    -0.06  -0.18  -0.02     0.05   0.18  -0.05
    23  15     0.04   0.03   0.00    -0.03   0.04   0.01     0.10  -0.03   0.03
    24  15    -0.09  -0.06  -0.02     0.03  -0.17   0.01     0.08  -0.14   0.00
    25  15    -0.10  -0.06  -0.01    -0.12  -0.12  -0.02    -0.01   0.04   0.05
    26  50     0.09   0.00   0.06     0.19  -0.04   0.17    -0.18   0.05  -0.15
    27  53    -0.06  -0.02  -0.04    -0.13  -0.03  -0.08     0.11   0.03   0.07
    28  53    -0.01   0.02  -0.03    -0.01   0.08  -0.09     0.01  -0.06   0.08
    29  15     0.09   0.06   0.02     0.03  -0.17   0.01     0.08  -0.14   0.00
    30  15    -0.04  -0.03   0.00    -0.03   0.04   0.01     0.10  -0.03   0.03
    31  15     0.00   0.02   0.02    -0.06  -0.18  -0.02     0.05   0.18  -0.05
    32  15     0.10   0.06   0.01    -0.12  -0.12  -0.02    -0.01   0.04   0.05
    33  50     0.09   0.00   0.06     0.19   0.04   0.17     0.18   0.05   0.15
    34  53    -0.01  -0.02  -0.03    -0.01  -0.08  -0.09    -0.01  -0.06  -0.08
    35  53    -0.06   0.02  -0.04    -0.13   0.03  -0.08    -0.11   0.03  -0.07
    36  15    -0.09   0.06  -0.02     0.03   0.17   0.01    -0.08  -0.14   0.00
    37  15     0.04  -0.03   0.00    -0.03  -0.04   0.01    -0.10  -0.03  -0.03
    38  15     0.00   0.02  -0.02    -0.06   0.18  -0.02    -0.05   0.18   0.05
    39  15    -0.10   0.06  -0.01    -0.12   0.12  -0.02     0.01   0.04  -0.05
    40  50    -0.09   0.00  -0.06     0.19  -0.04   0.17    -0.18   0.05  -0.15
    41  53     0.06   0.02   0.04    -0.13  -0.03  -0.08     0.11   0.03   0.07
    42  53     0.01  -0.02   0.03    -0.01   0.08  -0.09     0.01  -0.06   0.08
    43  50     0.02   0.17   0.23    -0.02  -0.03  -0.07     0.03  -0.06  -0.10
    44  53    -0.05   0.03  -0.07     0.02  -0.01   0.03     0.01   0.00   0.02
    45  53     0.03  -0.12  -0.16    -0.01   0.03   0.04    -0.01   0.04   0.06
    46  15    -0.12   0.11   0.07     0.03  -0.06   0.01     0.01   0.08   0.07
    47  15     0.24   0.00   0.01     0.00   0.00   0.03     0.00  -0.04   0.00
    48  15    -0.12  -0.11   0.07     0.03   0.06   0.01    -0.01   0.08  -0.08
    49  15    -0.07   0.00  -0.11     0.02   0.00   0.02     0.00   0.08   0.00
    50  15     0.02  -0.03   0.03    -0.08  -0.03   0.02    -0.16  -0.02   0.07
    51  15     0.04   0.00   0.04     0.21   0.00   0.02     0.00  -0.19   0.00
    52  15     0.02   0.03   0.03    -0.08   0.03   0.02     0.16  -0.02  -0.07
    53  15     0.03   0.00   0.06    -0.02   0.00   0.07     0.00   0.05   0.00
    54  50     0.02  -0.17   0.23    -0.02   0.03  -0.07    -0.03  -0.06   0.10
    55  53    -0.05  -0.03  -0.07     0.02   0.01   0.03    -0.01   0.00  -0.02
    56  53     0.03   0.12  -0.16    -0.01  -0.03   0.04     0.01   0.04  -0.06
                     97                     98                     99
                      A                      A                      A
 Frequencies --    193.5315               194.2480               195.8436
 Red. masses --     94.6707                79.6795                74.8069
 Frc consts  --      2.0891                 1.7714                 1.6905
 IR Inten    --     22.0987                 0.0000                 0.0000
  Atom  AN      X      Y      Z        X      Y      Z        X      Y      Z
     1  15    -0.02  -0.07   0.02    -0.01   0.14  -0.03    -0.02  -0.04   0.05
     2  15     0.00  -0.02   0.00     0.00  -0.06   0.00     0.08   0.00  -0.02
     3  15     0.02  -0.07  -0.02     0.01   0.14   0.02    -0.02   0.05   0.05
     4  15     0.00  -0.11   0.00     0.00   0.15   0.00    -0.09   0.00   0.05
     5  50    -0.04  -0.10  -0.30     0.03   0.10   0.27     0.05  -0.03   0.07
     6  53    -0.02   0.10   0.14     0.02  -0.09  -0.13     0.00  -0.01  -0.02
     7  53     0.07  -0.04   0.10    -0.06   0.04  -0.09    -0.03   0.02  -0.04
     8  15    -0.08   0.15   0.01     0.09  -0.17   0.00    -0.01   0.06   0.02
     9  15     0.00   0.04   0.00     0.00  -0.04   0.00    -0.04   0.00  -0.06
    10  15     0.08   0.15  -0.01    -0.09  -0.17   0.00    -0.01  -0.06   0.02
    11  15     0.00   0.16   0.00     0.00  -0.19   0.00    -0.06   0.00  -0.08
    12  50     0.04  -0.10   0.30    -0.03   0.10  -0.27     0.05   0.03   0.07
    13  53    -0.07  -0.04  -0.10     0.06   0.04   0.09    -0.03  -0.02  -0.04
    14  53     0.02   0.10  -0.14    -0.02  -0.09   0.13     0.00   0.01  -0.02
    15  50    -0.07  -0.05  -0.11    -0.04  -0.03  -0.09    -0.10  -0.15  -0.21
    16  53     0.05  -0.01   0.04     0.03  -0.01   0.03     0.08  -0.02   0.06
    17  53     0.01   0.05   0.06     0.00   0.03   0.04     0.01   0.10   0.12
    18  15     0.05  -0.01  -0.04     0.02   0.07  -0.06     0.07   0.07  -0.09
    19  15     0.02  -0.03   0.01    -0.02  -0.04   0.02     0.00  -0.01   0.02
    20  15    -0.07   0.07   0.00     0.00   0.09  -0.01    -0.19   0.11  -0.01
    21  15    -0.04   0.05  -0.01     0.03   0.09   0.00    -0.13   0.12  -0.02
    22  15    -0.05  -0.01   0.04     0.02  -0.07  -0.06    -0.07   0.07   0.09
    23  15    -0.02  -0.03  -0.01    -0.02   0.04   0.02     0.00  -0.01  -0.02
    24  15     0.07   0.07   0.00     0.00  -0.09  -0.01     0.20   0.11   0.01
    25  15     0.04   0.05   0.01     0.03  -0.09   0.00     0.14   0.12   0.02
    26  50     0.07  -0.05   0.11    -0.04   0.03  -0.09     0.10  -0.15   0.21
    27  53    -0.05  -0.01  -0.04     0.04   0.01   0.03    -0.08  -0.02  -0.06
    28  53    -0.01   0.05  -0.06     0.00  -0.03   0.04    -0.01   0.10  -0.12
    29  15     0.07   0.07   0.00     0.00   0.09   0.01    -0.19  -0.11  -0.01
    30  15    -0.02  -0.03  -0.01     0.02  -0.04  -0.02     0.00   0.01   0.02
    31  15    -0.05  -0.01   0.04    -0.02   0.07   0.06     0.07  -0.07  -0.09
    32  15     0.04   0.05   0.01    -0.03   0.09   0.00    -0.14  -0.12  -0.02
    33  50    -0.07  -0.05  -0.11     0.04   0.03   0.09     0.10   0.15   0.21
    34  53     0.01   0.05   0.06     0.00  -0.03  -0.04    -0.01  -0.10  -0.12
    35  53     0.05  -0.01   0.04    -0.03   0.01  -0.03    -0.08   0.02  -0.06
    36  15    -0.07   0.07   0.00     0.00  -0.09   0.01     0.19  -0.11   0.01
    37  15     0.02  -0.03   0.01     0.02   0.04  -0.02     0.00   0.01  -0.02
    38  15     0.05  -0.01  -0.04    -0.02  -0.07   0.06    -0.07  -0.07   0.09
    39  15    -0.04   0.05  -0.01    -0.03  -0.09   0.00     0.13  -0.12   0.02
    40  50     0.07  -0.05   0.11     0.04  -0.03   0.09    -0.10   0.15  -0.21
    41  53    -0.05  -0.01  -0.04    -0.04  -0.01  -0.03     0.08   0.02   0.06
    42  53    -0.01   0.05  -0.06     0.00   0.03  -0.04     0.01  -0.10   0.12
    43  50    -0.04  -0.10  -0.30    -0.03  -0.10  -0.27    -0.05   0.03  -0.07
    44  53     0.07  -0.04   0.10     0.06  -0.04   0.09     0.03  -0.02   0.04
    45  53    -0.02   0.10   0.14    -0.02   0.09   0.13     0.00   0.01   0.02
    46  15     0.08   0.15  -0.01     0.09   0.17   0.00     0.01   0.06  -0.02
    47  15     0.00   0.04   0.00     0.00   0.04   0.00     0.04   0.00   0.06
    48  15    -0.08   0.15   0.01    -0.09   0.17   0.00     0.01  -0.06  -0.02
    49  15     0.00   0.16   0.00     0.00   0.19   0.00     0.06   0.00   0.08
    50  15     0.02  -0.07  -0.02    -0.01  -0.14  -0.03     0.02  -0.05  -0.05
    51  15     0.00  -0.02   0.00     0.00   0.06   0.00    -0.08   0.00   0.02
    52  15    -0.02  -0.07   0.02     0.01  -0.14   0.03     0.02   0.05  -0.05
    53  15     0.00  -0.11   0.00     0.00  -0.15   0.00     0.09   0.00  -0.05
    54  50     0.04  -0.10   0.30     0.03  -0.10   0.27    -0.05  -0.03  -0.07
    55  53    -0.07  -0.04  -0.10    -0.06  -0.04  -0.09     0.03   0.02   0.04
    56  53     0.02   0.10  -0.14     0.02   0.09  -0.13     0.00  -0.01   0.02
                    100                    101                    102
                      A                      A                      A
 Frequencies --    196.9277               198.4129               199.0570
 Red. masses --     79.1407                64.5329                42.2156
 Frc consts  --      1.8083                 1.4968                 0.9855
 IR Inten    --      0.0000               171.8203                88.2244
  Atom  AN      X      Y      Z        X      Y      Z        X      Y      Z
     1  15    -0.01   0.12  -0.04    -0.08  -0.08   0.09     0.10   0.07  -0.07
     2  15     0.00   0.02   0.00     0.01   0.00  -0.10     0.00  -0.24   0.00
     3  15     0.01   0.12   0.04    -0.08   0.08   0.09    -0.10   0.07   0.07
     4  15     0.00   0.11   0.00    -0.23   0.00  -0.05     0.00   0.11   0.00
     5  50     0.00   0.04   0.07     0.16  -0.15   0.15     0.03   0.01   0.04
     6  53     0.00  -0.03  -0.04     0.00   0.00  -0.01     0.00  -0.01  -0.01
     7  53    -0.01   0.01  -0.02    -0.08   0.05  -0.11    -0.01   0.01  -0.02
     8  15     0.03  -0.10  -0.01    -0.02   0.10   0.06     0.03  -0.04  -0.07
     9  15     0.00   0.00   0.00    -0.26   0.00  -0.17     0.00  -0.03   0.00
    10  15    -0.03  -0.10   0.01    -0.02  -0.10   0.06    -0.03  -0.04   0.07
    11  15     0.00  -0.09   0.00    -0.11   0.00  -0.12     0.00  -0.04   0.00
    12  50     0.00   0.04  -0.07     0.16   0.15   0.15    -0.03   0.01  -0.04
    13  53     0.01   0.01   0.02    -0.08  -0.05  -0.11     0.01   0.01   0.02
    14  53     0.00  -0.03   0.04     0.00   0.00  -0.01     0.00  -0.01   0.01
    15  50     0.12   0.17   0.21     0.01   0.00   0.01     0.01  -0.11  -0.09
    16  53    -0.08   0.02  -0.06    -0.01   0.00  -0.01     0.01   0.00   0.01
    17  53    -0.02  -0.11  -0.12     0.00   0.00   0.00     0.01   0.05   0.06
    18  15    -0.12   0.01   0.02    -0.01   0.09  -0.05     0.02   0.20  -0.05
    19  15    -0.03  -0.04  -0.03     0.05  -0.01   0.03    -0.05   0.03  -0.01
    20  15     0.16  -0.10  -0.08     0.04   0.04  -0.01    -0.28  -0.09   0.00
    21  15     0.07  -0.11  -0.01     0.06   0.05   0.01    -0.08   0.11  -0.05
    22  15    -0.12  -0.01   0.02    -0.01  -0.10  -0.05    -0.02   0.20   0.05
    23  15    -0.03   0.04  -0.03     0.05   0.01   0.03     0.05   0.03   0.01
    24  15     0.16   0.10  -0.08     0.04  -0.04  -0.01     0.28  -0.09   0.00
    25  15     0.07   0.11  -0.01     0.06  -0.05   0.01     0.08   0.11   0.05
    26  50     0.12  -0.17   0.21     0.01   0.00   0.01    -0.01  -0.11   0.09
    27  53    -0.08  -0.01  -0.06    -0.01   0.00  -0.01    -0.01   0.00  -0.01
    28  53    -0.02   0.11  -0.12     0.00   0.00   0.00    -0.01   0.05  -0.06
    29  15    -0.16  -0.10   0.08     0.04  -0.04  -0.01     0.28  -0.09   0.00
    30  15     0.03  -0.04   0.03     0.05   0.01   0.03     0.05   0.03   0.01
    31  15     0.12   0.01  -0.02    -0.01  -0.10  -0.05    -0.02   0.20   0.05
    32  15    -0.07  -0.11   0.01     0.06  -0.05   0.01     0.08   0.11   0.05
    33  50    -0.12  -0.17  -0.21     0.01   0.00   0.01     0.01  -0.11  -0.09
    34  53     0.02   0.11   0.12     0.00   0.00   0.00     0.01   0.05   0.06
    35  53     0.08  -0.02   0.06    -0.01   0.00  -0.01     0.01   0.00   0.01
    36  15    -0.17   0.10   0.08     0.04   0.04  -0.01    -0.28  -0.09   0.00
    37  15     0.03   0.04   0.03     0.05  -0.01   0.03    -0.05   0.03  -0.01
    38  15     0.12  -0.01  -0.02    -0.01   0.09  -0.05     0.02   0.20  -0.05
    39  15    -0.07   0.11   0.01     0.06   0.05   0.01    -0.08   0.11  -0.05
    40  50    -0.12   0.17  -0.21     0.01   0.00   0.01    -0.01  -0.11   0.09
    41  53     0.08   0.01   0.06    -0.01   0.00  -0.01    -0.01   0.00  -0.01
    42  53     0.02  -0.11   0.12     0.00   0.00   0.00    -0.01   0.05  -0.06
    43  50     0.00  -0.04  -0.07     0.16  -0.15   0.15     0.03   0.01   0.04
    44  53     0.01  -0.01   0.02    -0.08   0.05  -0.11    -0.01   0.01  -0.02
    45  53     0.00   0.03   0.04     0.00   0.00  -0.01     0.00  -0.01  -0.01
    46  15     0.03   0.10  -0.01    -0.02  -0.10   0.06    -0.03  -0.04   0.07
    47  15     0.00   0.00   0.00    -0.26   0.00  -0.17     0.00  -0.03   0.00
    48  15    -0.03   0.10   0.01    -0.02   0.10   0.06     0.03  -0.04  -0.07
    49  15     0.00   0.09   0.00    -0.11   0.00  -0.12     0.00  -0.04   0.00
    50  15    -0.01  -0.12  -0.04    -0.08   0.08   0.09    -0.10   0.07   0.07
    51  15     0.00  -0.02   0.00     0.01   0.00  -0.10     0.00  -0.24   0.00
    52  15     0.01  -0.12   0.04    -0.08  -0.08   0.09     0.10   0.07  -0.07
    53  15     0.00  -0.11   0.00    -0.23   0.00  -0.05     0.00   0.11   0.00
    54  50     0.00  -0.04   0.07     0.16   0.15   0.15    -0.03   0.01  -0.04
    55  53    -0.01  -0.01  -0.02    -0.08  -0.05  -0.11     0.01   0.01   0.02
    56  53     0.00   0.03  -0.04     0.00   0.00  -0.01     0.00  -0.01   0.01
                    103                    104                    105
                      A                      A                      A
 Frequencies --    200.9509               206.1847               210.4240
 Red. masses --     67.4299                41.9787                34.9442
 Frc consts  --      1.6043                 1.0515                 0.9116
 IR Inten    --      0.0001                33.8024                42.8932
  Atom  AN      X      Y      Z        X      Y      Z        X      Y      Z
     1  15     0.03   0.09  -0.02     0.08  -0.02  -0.05     0.03   0.10  -0.15
     2  15    -0.04   0.00   0.05    -0.09   0.00   0.02     0.11   0.00   0.14
     3  15     0.03  -0.09  -0.02     0.08   0.02  -0.05     0.03  -0.10  -0.15
     4  15     0.18   0.00   0.06     0.04   0.00  -0.03     0.18   0.00   0.06
     5  50    -0.17   0.17  -0.13     0.04  -0.04   0.01     0.05  -0.04   0.02
     6  53     0.01  -0.02  -0.01     0.00   0.01   0.01     0.00   0.01   0.01
     7  53     0.08  -0.05   0.10    -0.01   0.01  -0.02    -0.02   0.01  -0.02
     8  15     0.04  -0.01  -0.02    -0.05  -0.12  -0.02    -0.04  -0.26  -0.03
     9  15     0.35   0.00   0.17    -0.09   0.00  -0.02    -0.21   0.00  -0.02
    10  15     0.04   0.01  -0.02    -0.05   0.12  -0.02    -0.04   0.26  -0.03
    11  15     0.07   0.00   0.05     0.01   0.00   0.03     0.17   0.00   0.18
    12  50    -0.17  -0.17  -0.13     0.04   0.04   0.01     0.05   0.04   0.02
    13  53     0.08   0.05   0.10    -0.01  -0.01  -0.02    -0.02  -0.01  -0.02
    14  53     0.01   0.02  -0.01     0.00  -0.01   0.01     0.00  -0.01   0.01
    15  50    -0.01  -0.05  -0.05     0.01   0.10   0.11     0.02  -0.05  -0.04
    16  53     0.00   0.00   0.00    -0.02   0.00  -0.01     0.00   0.00   0.00
    17  53     0.00   0.03   0.03    -0.01  -0.05  -0.06     0.00   0.02   0.02
    18  15     0.02   0.02  -0.04     0.00  -0.29   0.09     0.00   0.01   0.05
    19  15     0.09  -0.02   0.02     0.02  -0.01  -0.08    -0.11  -0.02  -0.03
    20  15    -0.04   0.11  -0.01     0.00  -0.18  -0.04    -0.06   0.09   0.04
    21  15    -0.10   0.06   0.00     0.00  -0.22  -0.02    -0.13   0.05  -0.03
    22  15    -0.02   0.02   0.04     0.00   0.29   0.09     0.00  -0.01   0.05
    23  15    -0.09  -0.02  -0.02     0.02   0.01  -0.08    -0.11   0.02  -0.03
    24  15     0.04   0.11   0.01     0.00   0.18  -0.04    -0.06  -0.09   0.04
    25  15     0.10   0.06   0.00     0.00   0.22  -0.02    -0.13  -0.05  -0.03
    26  50     0.01  -0.05   0.05     0.01  -0.10   0.11     0.02   0.05  -0.04
    27  53     0.00   0.00   0.00    -0.02   0.00  -0.01     0.00   0.00   0.00
    28  53     0.00   0.03  -0.03    -0.01   0.05  -0.06     0.00  -0.02   0.02
    29  15    -0.05  -0.11  -0.01     0.00   0.18  -0.04    -0.06  -0.09   0.04
    30  15     0.09   0.02   0.02     0.02   0.01  -0.08    -0.11   0.02  -0.03
    31  15     0.02  -0.02  -0.04     0.00   0.29   0.09     0.00  -0.01   0.05
    32  15    -0.10  -0.06   0.00     0.00   0.22  -0.02    -0.13  -0.05  -0.03
    33  50     0.01   0.05   0.05     0.01   0.10   0.11     0.02  -0.05  -0.04
    34  53     0.00  -0.03  -0.03    -0.01  -0.05  -0.06     0.00   0.02   0.02
    35  53     0.00   0.00   0.00    -0.02   0.00  -0.01     0.00   0.00   0.00
    36  15     0.05  -0.11   0.01     0.00  -0.18  -0.04    -0.06   0.09   0.04
    37  15    -0.09   0.02  -0.02     0.02  -0.01  -0.08    -0.11  -0.02  -0.03
    38  15    -0.02  -0.02   0.04     0.00  -0.29   0.09     0.00   0.01   0.05
    39  15     0.10  -0.06   0.00     0.00  -0.22  -0.02    -0.13   0.05  -0.03
    40  50    -0.01   0.05  -0.05     0.01  -0.10   0.11     0.02   0.05  -0.04
    41  53     0.00   0.00   0.00    -0.02   0.00  -0.01     0.00   0.00   0.00
    42  53     0.00  -0.03   0.03    -0.01   0.05  -0.06     0.00  -0.02   0.02
    43  50     0.17  -0.17   0.13     0.04  -0.04   0.01     0.05  -0.04   0.02
    44  53    -0.08   0.05  -0.10    -0.01   0.01  -0.02    -0.02   0.01  -0.02
    45  53    -0.01   0.02   0.01     0.00   0.01   0.01     0.00   0.01   0.01
    46  15    -0.04  -0.01   0.02    -0.05   0.12  -0.02    -0.04   0.26  -0.03
    47  15    -0.35   0.00  -0.17    -0.09   0.00  -0.02    -0.21   0.00  -0.02
    48  15    -0.04   0.01   0.02    -0.05  -0.12  -0.02    -0.04  -0.26  -0.03
    49  15    -0.07   0.00  -0.05     0.01   0.00   0.03     0.17   0.00   0.18
    50  15    -0.03   0.09   0.02     0.08   0.02  -0.05     0.03  -0.10  -0.15
    51  15     0.04   0.00  -0.05    -0.09   0.00   0.02     0.11   0.00   0.14
    52  15    -0.03  -0.09   0.02     0.08  -0.02  -0.05     0.03   0.10  -0.15
    53  15    -0.18   0.00  -0.06     0.04   0.00  -0.03     0.18   0.00   0.06
    54  50     0.17   0.17   0.13     0.04   0.04   0.01     0.05   0.04   0.02
    55  53    -0.08  -0.05  -0.10    -0.01  -0.01  -0.02    -0.02  -0.01  -0.02
    56  53    -0.01  -0.02   0.01     0.00  -0.01   0.01     0.00  -0.01   0.01
                    106                    107                    108
                      A                      A                      A
 Frequencies --    215.2477               220.7773               221.7669
 Red. masses --     32.2009                35.5024                36.0381
 Frc consts  --      0.8790                 1.0196                 1.0443
 IR Inten    --      0.0000                27.3663                 0.0006
  Atom  AN      X      Y      Z        X      Y      Z        X      Y      Z
     1  15     0.01  -0.16   0.14    -0.08   0.03  -0.12     0.05   0.05   0.10
     2  15     0.08   0.00  -0.11    -0.11   0.00  -0.04    -0.01   0.00   0.07
     3  15     0.01   0.16   0.14    -0.08  -0.03  -0.12     0.05  -0.05   0.10
     4  15    -0.22   0.00  -0.03    -0.01   0.00  -0.03     0.10   0.00   0.02
     5  50    -0.03   0.02  -0.02    -0.06   0.03   0.08     0.07  -0.03  -0.08
     6  53     0.00  -0.01   0.00     0.01  -0.02  -0.03    -0.01   0.02   0.03
     7  53     0.01  -0.01   0.02     0.00   0.00   0.00     0.00   0.00   0.00
     8  15     0.00   0.25   0.02     0.25   0.11  -0.09    -0.28  -0.21   0.11
     9  15     0.17   0.00   0.01    -0.18   0.00  -0.05     0.17   0.00   0.06
    10  15     0.00  -0.25   0.02     0.25  -0.11  -0.09    -0.28   0.21   0.11
    11  15    -0.20   0.00  -0.20     0.28   0.00   0.24    -0.26   0.00  -0.21
    12  50    -0.03  -0.02  -0.02    -0.06  -0.03   0.08     0.07   0.03  -0.08
    13  53     0.01   0.01   0.02     0.00   0.00   0.00     0.00   0.00   0.00
    14  53     0.00   0.01   0.00     0.01   0.02  -0.03    -0.01  -0.02   0.03
    15  50     0.03   0.00   0.01     0.01   0.01   0.03     0.00   0.00   0.00
    16  53    -0.01   0.00  -0.01    -0.01   0.00   0.00     0.00   0.00   0.00
    17  53     0.00   0.00   0.00     0.00  -0.01  -0.01     0.00   0.00   0.00
    18  15     0.00   0.02   0.02    -0.01   0.03  -0.07     0.01  -0.01  -0.01
    19  15    -0.19  -0.03  -0.02    -0.11   0.01   0.02    -0.01   0.01   0.00
    20  15    -0.04  -0.07   0.01     0.02  -0.07  -0.02    -0.01   0.03  -0.02
    21  15     0.07   0.01  -0.02     0.13  -0.01   0.00    -0.02   0.01  -0.01
    22  15     0.00   0.02  -0.02    -0.01  -0.03  -0.07    -0.01  -0.01   0.01
    23  15     0.19  -0.03   0.02    -0.11  -0.01   0.02     0.01   0.01   0.00
    24  15     0.04  -0.07  -0.01     0.02   0.07  -0.02     0.01   0.03   0.02
    25  15    -0.07   0.01   0.02     0.13   0.01   0.00     0.02   0.01   0.01
    26  50    -0.03   0.00  -0.01     0.01  -0.01   0.03     0.00   0.00   0.00
    27  53     0.01   0.00   0.01    -0.01   0.00   0.00     0.00   0.00   0.00
    28  53     0.00   0.00   0.00     0.00   0.01  -0.01     0.00   0.00   0.00
    29  15    -0.04   0.07   0.01     0.02   0.07  -0.02    -0.01  -0.03  -0.02
    30  15    -0.19   0.03  -0.02    -0.11  -0.01   0.02    -0.01  -0.01   0.00
    31  15     0.00  -0.02   0.02    -0.01  -0.03  -0.07     0.01   0.01  -0.01
    32  15     0.07  -0.01  -0.02     0.13   0.01   0.00    -0.02  -0.01  -0.01
    33  50    -0.03   0.00  -0.01     0.01   0.01   0.03     0.00   0.00   0.00
    34  53     0.00   0.00   0.00     0.00  -0.01  -0.01     0.00   0.00   0.00
    35  53     0.01   0.00   0.01    -0.01   0.00   0.00     0.00   0.00   0.00
    36  15     0.04   0.07  -0.01     0.02  -0.07  -0.02     0.01  -0.03   0.02
    37  15     0.19   0.03   0.02    -0.11   0.01   0.02     0.01  -0.01   0.00
    38  15     0.00  -0.02  -0.02    -0.01   0.03  -0.07    -0.01   0.01   0.01
    39  15    -0.07  -0.01   0.02     0.13  -0.01   0.00     0.02  -0.01   0.01
    40  50     0.03   0.00   0.01     0.01  -0.01   0.03     0.00   0.00   0.00
    41  53    -0.01   0.00  -0.01    -0.01   0.00   0.00     0.00   0.00   0.00
    42  53     0.00   0.00   0.00     0.00   0.01  -0.01     0.00   0.00   0.00
    43  50     0.03  -0.02   0.02    -0.06   0.03   0.08    -0.07   0.03   0.08
    44  53    -0.01   0.01  -0.02     0.00   0.00   0.00     0.00   0.00   0.00
    45  53     0.00   0.01   0.00     0.01  -0.02  -0.03     0.01  -0.02  -0.03
    46  15     0.00   0.25  -0.02     0.25  -0.11  -0.09     0.28  -0.21  -0.11
    47  15    -0.17   0.00  -0.01    -0.18   0.00  -0.05    -0.18   0.00  -0.06
    48  15     0.00  -0.25  -0.02     0.25   0.11  -0.09     0.28   0.21  -0.11
    49  15     0.20   0.00   0.20     0.28   0.00   0.24     0.26   0.00   0.22
    50  15    -0.01  -0.16  -0.14    -0.08  -0.03  -0.11    -0.05   0.05  -0.11
    51  15    -0.08   0.00   0.11    -0.11   0.00  -0.04     0.01   0.00  -0.07
    52  15    -0.01   0.16  -0.14    -0.08   0.03  -0.11    -0.05  -0.05  -0.11
    53  15     0.22   0.00   0.03    -0.01   0.00  -0.03    -0.10   0.00  -0.02
    54  50     0.03   0.02   0.02    -0.06  -0.03   0.08    -0.07  -0.03   0.08
    55  53    -0.01  -0.01  -0.02     0.00   0.00   0.00     0.00   0.00   0.00
    56  53     0.00  -0.01   0.00     0.01   0.02  -0.03     0.01   0.02  -0.03
                    109                    110                    111
                      A                      A                      A
 Frequencies --    224.2264               224.5014               225.2478
 Red. masses --     34.4476                34.3598                32.3506
 Frc consts  --      1.0204                 1.0203                 0.9671
 IR Inten    --      5.9391                 0.0027                 5.1371
  Atom  AN      X      Y      Z        X      Y      Z        X      Y      Z
     1  15    -0.06  -0.03  -0.02     0.05   0.04   0.02    -0.05   0.13   0.04
     2  15     0.00  -0.01   0.00     0.00   0.04   0.00    -0.20   0.00   0.04
     3  15     0.06  -0.03   0.02    -0.05   0.04  -0.02    -0.05  -0.13   0.04
     4  15     0.00  -0.05   0.00     0.00   0.06   0.00     0.16   0.00  -0.04
     5  50     0.09   0.01  -0.04    -0.08  -0.01   0.03     0.03  -0.01  -0.03
     6  53     0.00   0.01   0.02     0.00  -0.01  -0.02     0.00   0.01   0.01
     7  53    -0.01   0.01  -0.01     0.01  -0.01   0.01     0.00   0.00   0.00
     8  15     0.44   0.09  -0.09    -0.41  -0.08   0.09    -0.11  -0.16   0.07
     9  15     0.00  -0.11   0.00     0.00   0.11   0.00     0.06   0.00   0.03
    10  15    -0.44   0.09   0.09     0.41  -0.08  -0.09    -0.11   0.16   0.07
    11  15     0.00  -0.23   0.00     0.00   0.21   0.00    -0.06   0.00  -0.04
    12  50    -0.09   0.01   0.04     0.08  -0.01  -0.03     0.03   0.01  -0.03
    13  53     0.01   0.01   0.01    -0.01  -0.01  -0.01     0.00   0.00   0.00
    14  53     0.00   0.01  -0.02     0.00  -0.01   0.02     0.00  -0.01   0.01
    15  50    -0.01   0.02  -0.01    -0.01   0.01   0.00     0.00   0.00   0.04
    16  53     0.01   0.00   0.00     0.01   0.00   0.00     0.00   0.00   0.00
    17  53     0.00   0.00   0.00     0.00   0.00   0.00     0.00  -0.01  -0.01
    18  15     0.00   0.00  -0.01     0.01   0.04  -0.03     0.02   0.11  -0.18
    19  15     0.04  -0.04   0.00     0.02  -0.03   0.01    -0.15   0.03   0.05
    20  15     0.02   0.02   0.00     0.00  -0.01  -0.01     0.02  -0.11  -0.02
    21  15     0.01   0.02   0.03     0.04   0.04   0.03     0.23   0.07   0.02
    22  15     0.00   0.00   0.01     0.01  -0.04  -0.03     0.02  -0.11  -0.18
    23  15    -0.04  -0.04   0.00     0.02   0.03   0.01    -0.15  -0.03   0.05
    24  15    -0.02   0.02   0.00     0.00   0.01  -0.01     0.02   0.11  -0.02
    25  15    -0.01   0.02  -0.03     0.04  -0.04   0.03     0.23  -0.07   0.02
    26  50     0.01   0.02   0.01    -0.01  -0.01   0.00     0.00   0.00   0.04
    27  53    -0.01   0.00   0.00     0.01   0.00   0.00     0.00   0.00   0.00
    28  53     0.00   0.00   0.00     0.00   0.00   0.00     0.00   0.01  -0.01
    29  15    -0.02   0.02   0.00     0.00  -0.01   0.01     0.02   0.11  -0.02
    30  15    -0.04  -0.04   0.00    -0.02  -0.03  -0.01    -0.15  -0.03   0.05
    31  15     0.00   0.00   0.01    -0.01   0.04   0.03     0.02  -0.11  -0.18
    32  15    -0.01   0.02  -0.03    -0.05   0.04  -0.03     0.23  -0.07   0.02
    33  50    -0.01   0.02  -0.01     0.01  -0.01   0.00     0.00   0.00   0.04
    34  53     0.00   0.00   0.00     0.00   0.00   0.00     0.00  -0.01  -0.01
    35  53     0.01   0.00   0.00    -0.01   0.00   0.00     0.00   0.00   0.00
    36  15     0.02   0.02   0.00     0.00   0.01   0.01     0.02  -0.11  -0.02
    37  15     0.04  -0.04   0.00    -0.02   0.03  -0.01    -0.15   0.03   0.05
    38  15     0.00   0.00  -0.01    -0.01  -0.04   0.03     0.03   0.11  -0.18
    39  15     0.01   0.02   0.03    -0.05  -0.04  -0.03     0.23   0.07   0.02
    40  50     0.01   0.02   0.01     0.01   0.01   0.00     0.00   0.00   0.04
    41  53    -0.01   0.00   0.00    -0.01   0.00   0.00     0.00   0.00   0.00
    42  53     0.00   0.00   0.00     0.00   0.00   0.00     0.00   0.01  -0.01
    43  50     0.08   0.01  -0.03     0.09   0.01  -0.03     0.03  -0.01  -0.03
    44  53    -0.01   0.00  -0.01    -0.01   0.01  -0.01     0.00   0.00   0.00
    45  53     0.00   0.01   0.02     0.00   0.01   0.02     0.00   0.01   0.01
    46  15    -0.42   0.08   0.08    -0.43   0.09   0.09    -0.11   0.16   0.07
    47  15     0.00  -0.11   0.00     0.00  -0.11   0.00     0.06   0.00   0.03
    48  15     0.42   0.08  -0.08     0.43   0.09  -0.09    -0.11  -0.16   0.07
    49  15     0.00  -0.22   0.00     0.00  -0.22   0.00    -0.06   0.00  -0.04
    50  15     0.06  -0.03   0.02     0.05  -0.04   0.02    -0.05  -0.13   0.04
    51  15     0.00  -0.01   0.00     0.00  -0.04   0.00    -0.20   0.00   0.04
    52  15    -0.06  -0.03  -0.02    -0.05  -0.04  -0.02    -0.05   0.13   0.04
    53  15     0.00  -0.05   0.00     0.00  -0.06   0.00     0.16   0.00  -0.04
    54  50    -0.08   0.01   0.03    -0.09   0.01   0.04     0.03   0.01  -0.03
    55  53     0.01   0.00   0.01     0.01   0.01   0.01     0.00   0.00   0.00
    56  53     0.00   0.01  -0.02     0.00   0.01  -0.02     0.00  -0.01   0.01
                    112                    113                    114
                      A                      A                      A
 Frequencies --    228.9474               236.8269               240.9015
 Red. masses --     31.2967                36.7401                34.6929
 Frc consts  --      0.9665                 1.2141                 1.1862
 IR Inten    --      0.0000                 0.0000                 8.2539
  Atom  AN      X      Y      Z        X      Y      Z        X      Y      Z
     1  15    -0.13   0.03   0.05     0.01  -0.01  -0.01    -0.01  -0.05   0.00
     2  15     0.00   0.20   0.00     0.00   0.07   0.00     0.15   0.00  -0.01
     3  15     0.13   0.03  -0.05    -0.01  -0.01   0.01    -0.01   0.05   0.00
     4  15     0.00  -0.03   0.00     0.00  -0.01   0.00     0.01   0.00   0.04
     5  50     0.01  -0.01  -0.01     0.00   0.00   0.00     0.00   0.00   0.01
     6  53     0.00   0.00   0.01     0.00   0.00   0.00     0.00   0.00   0.00
     7  53     0.00   0.00   0.00     0.00   0.00   0.00     0.00   0.00   0.00
     8  15     0.05   0.04   0.05    -0.02  -0.01  -0.02     0.00   0.04   0.01
     9  15     0.00   0.00   0.00     0.00   0.00   0.00     0.00   0.00   0.00
    10  15    -0.05   0.04  -0.05     0.02  -0.01   0.02     0.00  -0.04   0.01
    11  15     0.00   0.00   0.00     0.00   0.03   0.00     0.03   0.00   0.01
    12  50    -0.01  -0.01   0.01     0.00   0.00   0.00     0.00   0.00   0.01
    13  53     0.00   0.00   0.00     0.00   0.00   0.00     0.00   0.00   0.00
    14  53     0.00   0.00  -0.01     0.00   0.00   0.00     0.00   0.00   0.00
    15  50     0.00  -0.02   0.01     0.09  -0.03  -0.08    -0.08   0.00   0.06
    16  53     0.00   0.00   0.00    -0.01   0.00  -0.01     0.01   0.00   0.01
    17  53     0.00   0.00   0.00     0.00   0.02   0.02     0.00  -0.01  -0.02
    18  15     0.01   0.25  -0.17    -0.29   0.24   0.24     0.29  -0.20  -0.22
    19  15    -0.10   0.06   0.09     0.05  -0.02   0.04    -0.05   0.05  -0.05
    20  15    -0.04  -0.17   0.00     0.07  -0.08   0.00    -0.06   0.16   0.01
    21  15     0.21   0.11   0.02    -0.07  -0.08   0.00    -0.03   0.12   0.00
    22  15     0.01  -0.25  -0.17    -0.29  -0.24   0.24     0.29   0.20  -0.22
    23  15    -0.10  -0.06   0.09     0.05   0.02   0.04    -0.05  -0.05  -0.05
    24  15    -0.04   0.17   0.00     0.07   0.08   0.00    -0.06  -0.16   0.01
    25  15     0.21  -0.11   0.02    -0.07   0.08   0.00    -0.03  -0.12   0.00
    26  50     0.00   0.02   0.01     0.09   0.03  -0.08    -0.08   0.00   0.06
    27  53     0.00   0.00   0.00    -0.01   0.00  -0.01     0.01   0.00   0.01
    28  53     0.00   0.00   0.00     0.00  -0.02   0.02     0.00   0.01  -0.02
    29  15     0.04  -0.17   0.00    -0.07  -0.08   0.00    -0.06  -0.16   0.01
    30  15     0.10   0.06  -0.09    -0.05  -0.02  -0.04    -0.05  -0.05  -0.05
    31  15    -0.01   0.25   0.17     0.29   0.24  -0.25     0.29   0.20  -0.21
    32  15    -0.21   0.11  -0.02     0.07  -0.08   0.00    -0.03  -0.12   0.00
    33  50     0.00   0.02  -0.01    -0.09   0.03   0.08    -0.08   0.00   0.06
    34  53     0.00   0.00   0.00     0.00  -0.02  -0.02     0.00  -0.01  -0.02
    35  53     0.00   0.00   0.00     0.01   0.00   0.01     0.01   0.00   0.01
    36  15     0.04   0.17   0.00    -0.07   0.08   0.00    -0.06   0.16   0.01
    37  15     0.10  -0.06  -0.09    -0.05   0.02  -0.04    -0.05   0.05  -0.05
    38  15    -0.01  -0.25   0.17     0.29  -0.24  -0.24     0.29  -0.20  -0.21
    39  15    -0.21  -0.11  -0.02     0.07   0.08   0.00    -0.03   0.12   0.00
    40  50     0.00  -0.02  -0.01    -0.09  -0.03   0.08    -0.08   0.00   0.06
    41  53     0.00   0.00   0.00     0.01   0.00   0.01     0.01   0.00   0.01
    42  53     0.00   0.00   0.00     0.00   0.02  -0.02     0.00   0.01  -0.02
    43  50    -0.01   0.01   0.01     0.00   0.00   0.00     0.00   0.00   0.01
    44  53     0.00   0.00   0.00     0.00   0.00   0.00     0.00   0.00   0.00
    45  53     0.00   0.00  -0.01     0.00   0.00   0.00     0.00   0.00   0.00
    46  15     0.05  -0.04   0.05    -0.02   0.01  -0.02     0.00  -0.04   0.01
    47  15     0.00   0.00   0.00     0.00   0.00   0.00     0.00   0.00   0.00
    48  15    -0.05  -0.04  -0.05     0.02   0.01   0.02     0.00   0.04   0.01
    49  15     0.00   0.00   0.00     0.00  -0.03   0.00     0.03   0.00   0.01
    50  15    -0.13  -0.03   0.05     0.01   0.01  -0.01    -0.01   0.05   0.00
    51  15     0.00  -0.20   0.00     0.00  -0.07   0.00     0.15   0.00  -0.01
    52  15     0.13  -0.03  -0.05    -0.01   0.01   0.01    -0.01  -0.05   0.00
    53  15     0.00   0.03   0.00     0.00   0.01   0.00     0.01   0.00   0.04
    54  50     0.01   0.01  -0.01     0.00   0.00   0.00     0.00   0.00   0.01
    55  53     0.00   0.00   0.00     0.00   0.00   0.00     0.00   0.00   0.00
    56  53     0.00   0.00   0.01     0.00   0.00   0.00     0.00   0.00   0.00
                    115                    116                    117
                      A                      A                      A
 Frequencies --    245.9653               248.6232               260.1316
 Red. masses --     33.3379                33.1517                34.4119
 Frc consts  --      1.1883                 1.2074                 1.3720
 IR Inten    --      0.3531                 0.0000                17.0216
  Atom  AN      X      Y      Z        X      Y      Z        X      Y      Z
     1  15     0.04  -0.03  -0.01     0.05   0.03  -0.03     0.05  -0.27   0.05
     2  15     0.00  -0.01   0.00    -0.01   0.00   0.02    -0.03   0.00  -0.06
     3  15    -0.04  -0.03   0.01     0.05  -0.03  -0.03     0.05   0.27   0.05
     4  15     0.00  -0.02   0.00    -0.04   0.00   0.00     0.18   0.00  -0.01
     5  50     0.00   0.00   0.00     0.00   0.00   0.00     0.00   0.00   0.00
     6  53     0.00   0.00   0.00     0.00   0.00   0.00     0.00   0.00   0.00
     7  53     0.00   0.00   0.00     0.00   0.00   0.00     0.00   0.00   0.00
     8  15    -0.01  -0.01  -0.04     0.01  -0.01  -0.02     0.00   0.02  -0.05
     9  15     0.00  -0.02   0.00    -0.02   0.00   0.01     0.00   0.00  -0.03
    10  15     0.01  -0.01   0.04     0.01   0.01  -0.02     0.00  -0.02  -0.05
    11  15     0.00   0.00   0.00     0.01   0.00   0.02    -0.06   0.00  -0.04
    12  50     0.00   0.00   0.00     0.00   0.00   0.00     0.00   0.00   0.00
    13  53     0.00   0.00   0.00     0.00   0.00   0.00     0.00   0.00   0.00
    14  53     0.00   0.00   0.00     0.00   0.00   0.00     0.00   0.00   0.00
    15  50    -0.04   0.01   0.07    -0.04  -0.01   0.07     0.04  -0.08   0.01
    16  53     0.00   0.00   0.00     0.00   0.00   0.00    -0.01   0.00  -0.01
    17  53     0.00  -0.01  -0.02     0.00  -0.01  -0.01     0.00   0.01   0.01
    18  15     0.32  -0.16  -0.12     0.33  -0.17  -0.12    -0.05  -0.03   0.04
    19  15    -0.07   0.03  -0.01    -0.08   0.07   0.01    -0.19   0.29  -0.01
    20  15    -0.14   0.02   0.02    -0.05   0.10   0.01     0.04   0.03  -0.02
    21  15     0.18   0.19   0.00     0.15   0.21   0.01     0.01  -0.07  -0.01
    22  15    -0.32  -0.16   0.12    -0.33  -0.17   0.12    -0.06   0.03   0.04
    23  15     0.07   0.03   0.01     0.08   0.07  -0.01    -0.21  -0.31  -0.01
    24  15     0.14   0.02  -0.02     0.05   0.10  -0.01     0.04  -0.03  -0.02
    25  15    -0.18   0.19   0.00    -0.15   0.21  -0.01     0.01   0.07  -0.01
    26  50     0.04   0.01  -0.07     0.04  -0.01  -0.07     0.05   0.09   0.01
    27  53     0.00   0.00   0.00     0.00   0.00   0.00    -0.02   0.00  -0.01
    28  53     0.00  -0.01   0.02     0.00  -0.01   0.01     0.00  -0.01   0.01
    29  15     0.14   0.02  -0.02    -0.05  -0.10   0.01     0.04  -0.03  -0.02
    30  15     0.07   0.03   0.01    -0.08  -0.07   0.01    -0.19  -0.29  -0.01
    31  15    -0.32  -0.16   0.12     0.33   0.17  -0.12    -0.05   0.03   0.04
    32  15    -0.18   0.19   0.00     0.15  -0.21   0.01     0.01   0.07  -0.01
    33  50    -0.04   0.01   0.07     0.04   0.01  -0.07     0.05  -0.09   0.01
    34  53     0.00  -0.01  -0.02     0.00   0.01   0.01     0.00   0.01   0.01
    35  53     0.00   0.00   0.00     0.00   0.00   0.00    -0.02   0.00  -0.01
    36  15    -0.14   0.02   0.02     0.05  -0.10  -0.01     0.04   0.03  -0.02
    37  15    -0.07   0.03  -0.01     0.08  -0.07  -0.01    -0.21   0.31  -0.01
    38  15     0.32  -0.16  -0.12    -0.33   0.17   0.12    -0.06  -0.03   0.04
    39  15     0.18   0.19   0.00    -0.15  -0.21  -0.01     0.01  -0.07  -0.01
    40  50     0.04   0.01  -0.07    -0.04   0.01   0.07     0.04   0.08   0.01
    41  53     0.00   0.00   0.00     0.00   0.00   0.00    -0.01   0.00  -0.01
    42  53     0.00  -0.01   0.02     0.00   0.01  -0.01     0.00  -0.01   0.01
    43  50     0.00   0.00   0.00     0.00   0.00   0.00     0.00   0.00   0.00
    44  53     0.00   0.00   0.00     0.00   0.00   0.00     0.00   0.00   0.00
    45  53     0.00   0.00   0.00     0.00   0.00   0.00     0.00   0.00   0.00
    46  15     0.01  -0.01   0.04    -0.01  -0.01   0.02     0.00  -0.02  -0.05
    47  15     0.00  -0.02   0.00     0.02   0.00  -0.01     0.00   0.00  -0.03
    48  15    -0.01  -0.01  -0.04    -0.01   0.01   0.02     0.00   0.02  -0.05
    49  15     0.00   0.00   0.00    -0.01   0.00  -0.02    -0.05   0.00  -0.03
    50  15    -0.04  -0.03   0.01    -0.05   0.03   0.03     0.05   0.25   0.04
    51  15     0.00  -0.01   0.00     0.01   0.00  -0.02    -0.03   0.00  -0.06
    52  15     0.04  -0.03  -0.01    -0.05  -0.03   0.03     0.05  -0.25   0.04
    53  15     0.00  -0.02   0.00     0.04   0.00   0.00     0.17   0.00  -0.01
    54  50     0.00   0.00   0.00     0.00   0.00   0.00     0.00   0.00   0.00
    55  53     0.00   0.00   0.00     0.00   0.00   0.00     0.00   0.00   0.00
    56  53     0.00   0.00   0.00     0.00   0.00   0.00     0.00   0.00   0.00
                    118                    119                    120
                      A                      A                      A
 Frequencies --    260.3070               267.5071               270.4267
 Red. masses --     34.8280                34.1034                34.0075
 Frc consts  --      1.3904                 1.4379                 1.4653
 IR Inten    --      0.0247                16.7826                 0.0000
  Atom  AN      X      Y      Z        X      Y      Z        X      Y      Z
     1  15     0.06  -0.23   0.03    -0.24   0.06   0.04     0.22  -0.04  -0.04
     2  15    -0.02   0.00  -0.07     0.00   0.02   0.00     0.00   0.03   0.00
     3  15     0.06   0.23   0.03     0.24   0.06  -0.04    -0.22  -0.04   0.04
     4  15     0.16   0.00   0.02     0.00  -0.15   0.00     0.00   0.12   0.00
     5  50     0.00   0.00   0.00     0.00   0.00  -0.01     0.00   0.00   0.01
     6  53     0.00   0.00   0.00     0.00   0.00   0.00     0.00   0.00   0.00
     7  53     0.00   0.00   0.00     0.00   0.00   0.00     0.00   0.00   0.00
     8  15     0.00   0.01  -0.05     0.03   0.02   0.02    -0.02  -0.01  -0.01
     9  15     0.00   0.00  -0.03     0.00  -0.01   0.00     0.00   0.01   0.00
    10  15     0.00  -0.01  -0.05    -0.03   0.02  -0.02     0.02  -0.01   0.01
    11  15    -0.05   0.00  -0.03     0.00  -0.01   0.00     0.00   0.00   0.00
    12  50     0.00   0.00   0.00     0.00   0.00   0.01     0.00   0.00  -0.01
    13  53     0.00   0.00   0.00     0.00   0.00   0.00     0.00   0.00   0.00
    14  53     0.00   0.00   0.00     0.00   0.00   0.00     0.00   0.00   0.00
    15  50    -0.05   0.09  -0.01     0.05  -0.08   0.01     0.04  -0.08   0.02
    16  53     0.02   0.00   0.01    -0.01   0.00  -0.01    -0.01   0.00  -0.01
    17  53     0.00  -0.02  -0.01     0.00   0.01   0.01     0.00   0.01   0.01
    18  15     0.08   0.00  -0.02    -0.05  -0.04   0.06    -0.04  -0.04   0.00
    19  15     0.21  -0.33   0.02    -0.27   0.28  -0.03    -0.28   0.29  -0.03
    20  15    -0.02   0.02  -0.03     0.00   0.01   0.06     0.05   0.06  -0.04
    21  15     0.00   0.07   0.01     0.05  -0.02   0.02     0.04  -0.03   0.02
    22  15    -0.08   0.00   0.02     0.05  -0.04  -0.06    -0.04   0.04   0.00
    23  15    -0.20  -0.30  -0.02     0.27   0.28   0.03    -0.28  -0.29  -0.03
    24  15     0.01   0.02   0.03     0.00   0.01  -0.06     0.05  -0.06  -0.04
    25  15     0.00   0.06  -0.01    -0.05  -0.02  -0.02     0.04   0.03   0.02
    26  50     0.04   0.09   0.01    -0.05  -0.08  -0.01     0.04   0.08   0.02
    27  53    -0.01   0.00  -0.01     0.01   0.00   0.01    -0.01   0.00  -0.01
    28  53     0.00  -0.01   0.01     0.00   0.01  -0.01     0.00  -0.01   0.01
    29  15    -0.02  -0.02  -0.03     0.00   0.01  -0.06    -0.05   0.06   0.04
    30  15     0.21   0.33   0.02     0.27   0.28   0.03     0.28   0.29   0.03
    31  15     0.08   0.00  -0.02     0.05  -0.04  -0.06     0.04  -0.04   0.00
    32  15     0.00  -0.07   0.01    -0.05  -0.02  -0.02    -0.04  -0.03  -0.02
    33  50     0.04  -0.09   0.01     0.05  -0.08   0.01    -0.04   0.08  -0.02
    34  53     0.00   0.01   0.01     0.00   0.01   0.01     0.00  -0.01  -0.01
    35  53    -0.01   0.00  -0.01    -0.01   0.00  -0.01     0.01   0.00   0.01
    36  15     0.01  -0.02   0.03     0.00   0.01   0.06    -0.05  -0.06   0.04
    37  15    -0.20   0.30  -0.02    -0.27   0.28  -0.03     0.28  -0.29   0.03
    38  15    -0.08   0.00   0.02    -0.05  -0.04   0.06     0.04   0.04   0.00
    39  15     0.00  -0.06  -0.01     0.05  -0.02   0.02    -0.04   0.03  -0.02
    40  50    -0.05  -0.09  -0.01    -0.05  -0.08  -0.01    -0.04  -0.08  -0.02
    41  53     0.02   0.00   0.01     0.01   0.00   0.01     0.01   0.00   0.01
    42  53     0.00   0.02  -0.01     0.00   0.01  -0.01     0.00   0.01  -0.01
    43  50     0.00   0.00   0.00     0.00   0.00  -0.01     0.00   0.00  -0.01
    44  53     0.00   0.00   0.00     0.00   0.00   0.00     0.00   0.00   0.00
    45  53     0.00   0.00   0.00     0.00   0.00   0.00     0.00   0.00   0.00
    46  15     0.00   0.01   0.05    -0.03   0.02  -0.02    -0.02   0.01  -0.01
    47  15     0.00   0.00   0.03     0.00  -0.01   0.00     0.00  -0.01   0.00
    48  15     0.00  -0.01   0.05     0.03   0.02   0.02     0.02   0.01   0.01
    49  15     0.05   0.00   0.03     0.00  -0.01   0.00     0.00   0.00   0.00
    50  15    -0.07  -0.25  -0.04     0.24   0.06  -0.03     0.22   0.04  -0.04
    51  15     0.02   0.00   0.07     0.00   0.02   0.00     0.00  -0.03   0.00
    52  15    -0.07   0.25  -0.04    -0.24   0.06   0.03    -0.22   0.04   0.04
    53  15    -0.17   0.00  -0.02     0.00  -0.15   0.00     0.00  -0.12   0.00
    54  50     0.00   0.00   0.00     0.00   0.00   0.01     0.00   0.00   0.01
    55  53     0.00   0.00   0.00     0.00   0.00   0.00     0.00   0.00   0.00
    56  53     0.00   0.00   0.00     0.00   0.00   0.00     0.00   0.00   0.00
                    121                    122                    123
                      A                      A                      A
 Frequencies --    296.3044               296.4840               302.1311
 Red. masses --     32.0095                31.9540                31.5055
 Frc consts  --      1.6558                 1.6549                 1.6944
 IR Inten    --      2.3619                 0.0011                 0.0000
  Atom  AN      X      Y      Z        X      Y      Z        X      Y      Z
     1  15    -0.03   0.07   0.00     0.08  -0.08  -0.02    -0.06   0.00   0.12
     2  15     0.00   0.04   0.00    -0.09   0.00   0.01    -0.13   0.00  -0.09
     3  15     0.03   0.06   0.00     0.08   0.08  -0.02    -0.06   0.00   0.12
     4  15     0.00   0.04   0.00    -0.02   0.00  -0.01     0.05   0.00   0.07
     5  50     0.00   0.01   0.00     0.01   0.00   0.00    -0.03  -0.01   0.01
     6  53     0.00   0.00   0.00     0.00   0.00   0.00     0.00   0.00   0.00
     7  53     0.00   0.00   0.00     0.00   0.00   0.00     0.00   0.00   0.00
     8  15     0.00  -0.02  -0.01    -0.06   0.06   0.00     0.28  -0.23  -0.07
     9  15     0.00  -0.07   0.00     0.02   0.00   0.00    -0.04   0.00  -0.04
    10  15     0.00  -0.01   0.01    -0.06  -0.06   0.00     0.28   0.23  -0.07
    11  15     0.00   0.04   0.00     0.05   0.00   0.02    -0.29   0.00  -0.09
    12  50     0.00   0.01   0.00     0.01   0.00   0.00    -0.03   0.01   0.01
    13  53     0.00   0.00   0.00     0.00   0.00   0.00     0.00   0.00   0.00
    14  53     0.00   0.00   0.00     0.00   0.00   0.00     0.00   0.00   0.00
    15  50     0.03   0.01  -0.05    -0.03   0.00   0.04     0.00  -0.01   0.01
    16  53     0.00   0.00   0.00     0.00   0.00   0.00     0.00   0.00   0.00
    17  53     0.00   0.00   0.00     0.00   0.00   0.00     0.00   0.00   0.00
    18  15     0.01  -0.11   0.43     0.00   0.13  -0.39     0.01   0.04  -0.07
    19  15     0.01  -0.14  -0.02     0.03   0.09   0.01    -0.03   0.03  -0.05
    20  15    -0.12   0.01   0.00     0.01  -0.10   0.03    -0.06  -0.07   0.04
    21  15     0.10   0.08   0.03    -0.08  -0.11  -0.04     0.00  -0.02   0.08
    22  15    -0.01  -0.11  -0.43     0.00   0.13   0.39    -0.01   0.04   0.07
    23  15    -0.01  -0.14   0.02    -0.03   0.09  -0.01     0.03   0.03   0.05
    24  15     0.12   0.01   0.00    -0.01  -0.10  -0.03     0.06  -0.07  -0.04
    25  15    -0.10   0.08  -0.03     0.08  -0.11   0.04     0.00  -0.02  -0.08
    26  50    -0.03   0.01   0.05     0.03   0.00  -0.04     0.00  -0.01  -0.01
    27  53     0.00   0.00   0.00     0.00   0.00   0.00     0.00   0.00   0.00
    28  53     0.00   0.00   0.00     0.00   0.00   0.00     0.00   0.00   0.00
    29  15     0.12   0.01   0.00     0.01   0.10   0.03    -0.06   0.07   0.04
    30  15    -0.01  -0.14   0.02     0.03  -0.10   0.01    -0.03  -0.03  -0.05
    31  15    -0.01  -0.10  -0.41     0.00  -0.13  -0.41     0.01  -0.04  -0.07
    32  15    -0.10   0.08  -0.03    -0.08   0.12  -0.04     0.00   0.02   0.08
    33  50     0.02   0.01  -0.04     0.03   0.00  -0.04     0.00   0.01  -0.01
    34  53     0.00   0.00   0.00     0.00   0.00   0.01     0.00   0.00   0.00
    35  53     0.00   0.00   0.00     0.00   0.00   0.00     0.00   0.00   0.00
    36  15    -0.12   0.01   0.00    -0.01   0.10  -0.03     0.06   0.07  -0.04
    37  15     0.01  -0.14  -0.02    -0.03  -0.10  -0.01     0.03  -0.03   0.05
    38  15     0.01  -0.10   0.41     0.00  -0.13   0.41    -0.01  -0.04   0.07
    39  15     0.10   0.08   0.03     0.08   0.12   0.04     0.00   0.02  -0.08
    40  50    -0.02   0.01   0.04    -0.03   0.00   0.04     0.00   0.01   0.01
    41  53     0.00   0.00   0.00     0.00   0.00   0.00     0.00   0.00   0.00
    42  53     0.00   0.00   0.00     0.00   0.00  -0.01     0.00   0.00   0.00
    43  50     0.00   0.01   0.00    -0.01   0.00   0.00     0.03   0.01  -0.01
    44  53     0.00   0.00   0.00     0.00   0.00   0.00     0.00   0.00   0.00
    45  53     0.00   0.00   0.00     0.00   0.00   0.00     0.00   0.00   0.00
    46  15     0.00  -0.02   0.01     0.06   0.06   0.00    -0.28  -0.23   0.07
    47  15     0.00  -0.07   0.00    -0.02   0.00   0.00     0.04   0.00   0.04
    48  15     0.00  -0.01  -0.01     0.06  -0.06   0.00    -0.28   0.23   0.07
    49  15     0.00   0.04   0.00    -0.05   0.00  -0.02     0.30   0.00   0.09
    50  15     0.03   0.07   0.00    -0.08  -0.08   0.02     0.06   0.00  -0.12
    51  15     0.00   0.04   0.00     0.09   0.00  -0.01     0.13   0.00   0.09
    52  15    -0.03   0.06   0.00    -0.08   0.08   0.02     0.06   0.00  -0.12
    53  15     0.00   0.04   0.00     0.02   0.00   0.01    -0.05   0.00  -0.07
    54  50     0.00   0.01   0.00    -0.01   0.00   0.00     0.03  -0.01  -0.01
    55  53     0.00   0.00   0.00     0.00   0.00   0.00     0.00   0.00   0.00
    56  53     0.00   0.00   0.00     0.00   0.00   0.00     0.00   0.00   0.00
                    124                    125                    126
                      A                      A                      A
 Frequencies --    303.3989               306.5604               307.2803
 Red. masses --     31.5327                33.5626                33.6328
 Frc consts  --      1.7102                 1.8584                 1.8710
 IR Inten    --      0.5942                 0.0002                 2.6313
  Atom  AN      X      Y      Z        X      Y      Z        X      Y      Z
     1  15     0.07  -0.02  -0.12     0.03  -0.01  -0.08     0.02   0.02  -0.08
     2  15     0.01   0.00   0.09     0.00   0.04   0.00     0.00   0.00   0.00
     3  15     0.07   0.02  -0.12    -0.03  -0.01   0.08    -0.02   0.02   0.08
     4  15    -0.03   0.00  -0.07     0.00  -0.07   0.00     0.00  -0.07   0.00
     5  50     0.03   0.01  -0.01     0.01  -0.08   0.03     0.01  -0.08   0.03
     6  53     0.00   0.00   0.00     0.00   0.01   0.01     0.00   0.01   0.01
     7  53     0.00   0.00   0.00    -0.01   0.01  -0.01    -0.01   0.01  -0.01
     8  15    -0.30   0.25   0.06     0.03   0.04   0.05     0.03   0.03   0.04
     9  15     0.05   0.00   0.04     0.00   0.62   0.00     0.00   0.63   0.00
    10  15    -0.30  -0.25   0.06    -0.03   0.04  -0.05    -0.03   0.03  -0.04
    11  15     0.31   0.00   0.09     0.00  -0.20   0.00     0.00  -0.20   0.00
    12  50     0.03  -0.01  -0.01    -0.01  -0.08  -0.03    -0.01  -0.08  -0.03
    13  53     0.00   0.00   0.00     0.01   0.01   0.01     0.01   0.01   0.01
    14  53     0.00   0.00   0.00     0.00   0.01  -0.01     0.00   0.01  -0.01
    15  50     0.01  -0.01   0.00     0.01   0.01  -0.01     0.00   0.00   0.00
    16  53     0.00   0.00   0.00     0.00   0.00   0.00     0.00   0.00   0.00
    17  53     0.00   0.00   0.00     0.00   0.00   0.00     0.00   0.00   0.00
    18  15    -0.03   0.01   0.00    -0.06  -0.04   0.01     0.05   0.00   0.07
    19  15    -0.04   0.00  -0.02    -0.01  -0.06  -0.01     0.01   0.01   0.00
    20  15    -0.01  -0.04  -0.01    -0.04   0.04   0.00     0.00  -0.01   0.01
    21  15     0.02   0.02   0.07     0.06   0.03   0.02     0.00   0.01  -0.01
    22  15    -0.03  -0.01   0.00    -0.06   0.04   0.01    -0.04   0.00  -0.07
    23  15    -0.04   0.00  -0.02    -0.01   0.06  -0.01    -0.01   0.01   0.00
    24  15    -0.01   0.04  -0.01    -0.04  -0.04   0.00     0.00  -0.01  -0.01
    25  15     0.02  -0.02   0.07     0.06  -0.03   0.03     0.00   0.01   0.01
    26  50     0.01   0.01   0.00     0.01  -0.01  -0.01     0.00   0.00   0.00
    27  53     0.00   0.00   0.00     0.00   0.00   0.00     0.00   0.00   0.00
    28  53     0.00   0.00   0.00     0.00   0.00   0.00     0.00   0.00   0.00
    29  15    -0.01   0.04  -0.01     0.04   0.04   0.00     0.00  -0.01  -0.01
    30  15    -0.04   0.00  -0.02     0.01  -0.06   0.01    -0.01   0.01   0.00
    31  15    -0.03  -0.01   0.00     0.06  -0.04  -0.01    -0.05   0.00  -0.07
    32  15     0.02  -0.02   0.07    -0.06   0.03  -0.02     0.00   0.01   0.01
    33  50     0.01  -0.01   0.00    -0.01  -0.01   0.01     0.00   0.00   0.00
    34  53     0.00   0.00   0.00     0.00   0.00   0.00     0.00   0.00   0.00
    35  53     0.00   0.00   0.00     0.00   0.00   0.00     0.00   0.00   0.00
    36  15    -0.01  -0.04  -0.01     0.04  -0.04   0.00     0.00  -0.01   0.01
    37  15    -0.04   0.00  -0.02     0.01   0.06   0.01     0.01   0.01   0.00
    38  15    -0.03   0.01   0.00     0.06   0.04  -0.01     0.05   0.00   0.07
    39  15     0.02   0.02   0.07    -0.06  -0.03  -0.03     0.00   0.01  -0.01
    40  50     0.01   0.01   0.00    -0.01   0.01   0.01     0.00   0.00   0.00
    41  53     0.00   0.00   0.00     0.00   0.00   0.00     0.00   0.00   0.00
    42  53     0.00   0.00   0.00     0.00   0.00   0.00     0.00   0.00   0.00
    43  50     0.03   0.01  -0.01    -0.01   0.08  -0.03     0.01  -0.08   0.03
    44  53     0.00   0.00   0.00     0.01   0.00   0.01    -0.01   0.01  -0.01
    45  53     0.00   0.00   0.00     0.00  -0.01  -0.01     0.00   0.01   0.01
    46  15    -0.30  -0.25   0.06     0.03  -0.04   0.05    -0.03   0.03  -0.04
    47  15     0.05   0.00   0.04     0.00  -0.61   0.00     0.00   0.64   0.00
    48  15    -0.30   0.25   0.06    -0.03  -0.04  -0.05     0.03   0.03   0.04
    49  15     0.31   0.00   0.09     0.00   0.19   0.00     0.00  -0.20   0.00
    50  15     0.07   0.02  -0.12     0.03   0.01  -0.08    -0.02   0.02   0.08
    51  15     0.01   0.00   0.09     0.00  -0.04   0.00     0.00   0.00   0.00
    52  15     0.07  -0.02  -0.12    -0.03   0.01   0.08     0.02   0.02  -0.08
    53  15    -0.03   0.00  -0.07     0.00   0.07   0.00     0.00  -0.07   0.00
    54  50     0.03  -0.01  -0.01     0.01   0.08   0.03    -0.01  -0.08  -0.03
    55  53     0.00   0.00   0.00    -0.01   0.00  -0.01     0.01   0.01   0.01
    56  53     0.00   0.00   0.00     0.00  -0.01   0.01     0.00   0.01  -0.01
                    127                    128                    129
                      A                      A                      A
 Frequencies --    307.7502               316.4582               316.5094
 Red. masses --     31.2948                31.0351                31.2738
 Frc consts  --      1.7463                 1.8312                 1.8459
 IR Inten    --      4.9975                 2.8274                 0.0009
  Atom  AN      X      Y      Z        X      Y      Z        X      Y      Z
     1  15     0.01  -0.09   0.01     0.04   0.04  -0.09    -0.08  -0.12   0.04
     2  15    -0.25   0.00  -0.14     0.00   0.45   0.00    -0.26  -0.01  -0.14
     3  15     0.01   0.09   0.01    -0.04   0.05   0.09    -0.08   0.12   0.04
     4  15     0.12   0.00   0.18     0.00  -0.18   0.00     0.25   0.00   0.17
     5  50     0.00   0.00   0.00     0.00   0.00   0.00     0.01   0.00   0.00
     6  53     0.00   0.00   0.00     0.00   0.00   0.00     0.00   0.00   0.00
     7  53     0.00   0.00   0.00     0.00   0.00   0.00     0.00   0.00   0.00
     8  15    -0.03  -0.01  -0.01     0.01   0.04   0.09    -0.12   0.04  -0.08
     9  15     0.02   0.00  -0.01     0.00  -0.04   0.00     0.02   0.00  -0.01
    10  15    -0.03   0.01  -0.01    -0.02   0.04  -0.09    -0.12  -0.04  -0.07
    11  15     0.02   0.00   0.02     0.00   0.00   0.00     0.11   0.00   0.06
    12  50     0.00   0.00   0.00     0.00   0.00   0.00     0.01   0.00   0.00
    13  53     0.00   0.00   0.00     0.00   0.00   0.00     0.00   0.00   0.00
    14  53     0.00   0.00   0.00     0.00   0.00   0.00     0.00   0.00   0.00
    15  50     0.01   0.02  -0.02     0.00   0.01   0.00     0.01  -0.02   0.00
    16  53     0.00   0.00   0.00     0.00   0.00   0.00     0.00   0.00   0.00
    17  53     0.00   0.00   0.00     0.00   0.00   0.00     0.00   0.00   0.00
    18  15    -0.14  -0.12   0.02    -0.07   0.03  -0.07     0.12   0.03   0.15
    19  15    -0.02  -0.19  -0.09     0.03  -0.03  -0.06     0.01   0.16   0.01
    20  15     0.02   0.26   0.02    -0.21  -0.15   0.15    -0.11  -0.13   0.09
    21  15     0.14   0.06   0.08     0.04  -0.08   0.01    -0.02  -0.02  -0.04
    22  15    -0.14   0.12   0.02     0.07   0.03   0.07    -0.12   0.03  -0.16
    23  15    -0.02   0.19  -0.09    -0.03  -0.03   0.06    -0.01   0.16  -0.01
    24  15     0.03  -0.26   0.02     0.21  -0.16  -0.15     0.11  -0.13  -0.09
    25  15     0.14  -0.06   0.08    -0.04  -0.08  -0.01     0.02  -0.02   0.03
    26  50     0.01  -0.02  -0.02     0.00   0.01   0.00    -0.01  -0.02   0.00
    27  53     0.00   0.00   0.00     0.00   0.00   0.00     0.00   0.00   0.00
    28  53     0.00   0.00   0.00     0.00   0.00   0.00     0.00   0.00   0.00
    29  15     0.02  -0.26   0.02     0.20  -0.15  -0.14    -0.12   0.14   0.10
    30  15    -0.02   0.19  -0.09    -0.03  -0.04   0.06     0.01  -0.16   0.01
    31  15    -0.14   0.12   0.02     0.07   0.03   0.08     0.12  -0.03   0.15
    32  15     0.14  -0.06   0.08    -0.04  -0.08  -0.01    -0.02   0.02  -0.03
    33  50     0.01   0.02  -0.02     0.00   0.01   0.00    -0.01   0.02   0.00
    34  53     0.00   0.00   0.00     0.00   0.00   0.00     0.00   0.00   0.00
    35  53     0.00   0.00   0.00     0.00   0.00   0.00     0.00   0.00   0.00
    36  15     0.03   0.26   0.02    -0.20  -0.15   0.14     0.12   0.14  -0.10
    37  15    -0.02  -0.19  -0.09     0.03  -0.04  -0.06    -0.01  -0.16  -0.01
    38  15    -0.14  -0.12   0.02    -0.07   0.03  -0.08    -0.12  -0.03  -0.15
    39  15     0.14   0.06   0.08     0.04  -0.08   0.01     0.02   0.02   0.03
    40  50     0.01  -0.02  -0.02     0.00   0.01   0.00     0.01   0.02   0.00
    41  53     0.00   0.00   0.00     0.00   0.00   0.00     0.00   0.00   0.00
    42  53     0.00   0.00   0.00     0.00   0.00   0.00     0.00   0.00   0.00
    43  50     0.00   0.00   0.00     0.00   0.00   0.00    -0.01   0.00   0.00
    44  53     0.00   0.00   0.00     0.00   0.00   0.00     0.00   0.00   0.00
    45  53     0.00   0.00   0.00     0.00   0.00   0.00     0.00   0.00   0.00
    46  15    -0.03   0.01  -0.01    -0.01   0.04  -0.09     0.12   0.04   0.08
    47  15     0.02   0.00  -0.01     0.00  -0.04   0.00    -0.02   0.00   0.01
    48  15    -0.03  -0.01  -0.01     0.02   0.03   0.09     0.12  -0.04   0.07
    49  15     0.02   0.00   0.02     0.00   0.00   0.00    -0.11   0.00  -0.06
    50  15     0.01   0.09   0.01    -0.04   0.04   0.09     0.08  -0.12  -0.04
    51  15    -0.25   0.00  -0.14     0.00   0.45   0.00     0.26  -0.01   0.14
    52  15     0.01  -0.09   0.01     0.04   0.05  -0.09     0.08   0.12  -0.04
    53  15     0.11   0.00   0.18     0.00  -0.18   0.00    -0.25   0.00  -0.17
    54  50     0.00   0.00   0.00     0.00   0.00   0.00    -0.01   0.00   0.00
    55  53     0.00   0.00   0.00     0.00   0.00   0.00     0.00   0.00   0.00
    56  53     0.00   0.00   0.00     0.00   0.00   0.00     0.00   0.00   0.00
                    130                    131                    132
                      A                      A                      A
 Frequencies --    317.8872               322.2178               322.9302
 Red. masses --     31.4935                31.0982                31.1973
 Frc consts  --      1.8751                 1.9023                 1.9168
 IR Inten    --      0.0000                 0.0000                 0.5375
  Atom  AN      X      Y      Z        X      Y      Z        X      Y      Z
     1  15     0.02  -0.11  -0.02     0.06   0.17  -0.19    -0.12  -0.19   0.17
     2  15     0.00   0.19   0.00     0.00   0.23   0.00     0.00   0.16   0.00
     3  15    -0.03  -0.11   0.02    -0.06   0.17   0.19     0.12  -0.18  -0.17
     4  15     0.00   0.00   0.00     0.00  -0.37   0.00     0.00   0.39   0.00
     5  50     0.00   0.02  -0.01    -0.01   0.01   0.00     0.01  -0.02   0.00
     6  53     0.00   0.00   0.00     0.00   0.00   0.00     0.00   0.00   0.00
     7  53     0.00   0.00   0.00     0.00   0.00   0.00     0.00   0.00   0.00
     8  15     0.01   0.03   0.06     0.00   0.06   0.18     0.02  -0.06  -0.16
     9  15     0.00  -0.19   0.00     0.00  -0.10   0.00     0.00   0.16   0.00
    10  15    -0.01   0.03  -0.06     0.00   0.06  -0.18    -0.02  -0.06   0.16
    11  15     0.00   0.02   0.00     0.00  -0.04   0.00     0.00   0.07   0.00
    12  50     0.00   0.02   0.01     0.01   0.01   0.00    -0.01  -0.02   0.00
    13  53     0.00   0.00   0.00     0.00   0.00   0.00     0.00   0.00   0.00
    14  53     0.00   0.00   0.00     0.00   0.00   0.00     0.00   0.00   0.00
    15  50     0.02   0.02  -0.01    -0.01  -0.01   0.01     0.01   0.00   0.00
    16  53     0.00   0.00   0.00     0.00   0.00   0.00     0.00   0.00   0.00
    17  53     0.00   0.00   0.00     0.00   0.00   0.00     0.00   0.00   0.00
    18  15    -0.19  -0.13   0.02     0.06   0.05  -0.01    -0.10  -0.03  -0.06
    19  15    -0.05  -0.17  -0.08     0.04   0.04  -0.03     0.01   0.01  -0.07
    20  15    -0.10   0.16   0.00     0.09   0.11   0.02    -0.11  -0.05   0.00
    21  15     0.23   0.08   0.09    -0.06  -0.05   0.03     0.05   0.00   0.07
    22  15    -0.19   0.13   0.02     0.06  -0.05  -0.01     0.10  -0.03   0.06
    23  15    -0.05   0.17  -0.08     0.04  -0.04  -0.03    -0.01   0.01   0.07
    24  15    -0.10  -0.16   0.00     0.09  -0.11   0.02     0.11  -0.05   0.00
    25  15     0.24  -0.08   0.09    -0.06   0.05   0.03    -0.05   0.00  -0.07
    26  50     0.02  -0.02  -0.01    -0.01   0.01   0.01    -0.01   0.00   0.00
    27  53     0.00   0.00   0.00     0.00   0.00   0.00     0.00   0.00   0.00
    28  53     0.00   0.00   0.00     0.00   0.00   0.00     0.00   0.00   0.00
    29  15     0.10   0.16   0.00    -0.09   0.11  -0.02     0.11  -0.05   0.00
    30  15     0.05  -0.17   0.08    -0.04   0.04   0.03    -0.01   0.01   0.07
    31  15     0.19  -0.13  -0.02    -0.06   0.05   0.01     0.10  -0.03   0.06
    32  15    -0.23   0.08  -0.09     0.06  -0.05  -0.03    -0.05   0.00  -0.07
    33  50    -0.02  -0.02   0.01     0.01   0.01  -0.01     0.01   0.00   0.00
    34  53     0.00   0.00   0.00     0.00   0.00   0.00     0.00   0.00   0.00
    35  53     0.00   0.00   0.00     0.00   0.00   0.00     0.00   0.00   0.00
    36  15     0.10  -0.16   0.00    -0.09  -0.11  -0.02    -0.11  -0.05   0.00
    37  15     0.05   0.17   0.08    -0.04  -0.04   0.03     0.01   0.01  -0.07
    38  15     0.19   0.12  -0.02    -0.06  -0.05   0.01    -0.10  -0.03  -0.06
    39  15    -0.23  -0.08  -0.09     0.06   0.05  -0.03     0.05   0.00   0.07
    40  50    -0.02   0.02   0.01     0.01  -0.01  -0.01    -0.01   0.00   0.00
    41  53     0.00   0.00   0.00     0.00   0.00   0.00     0.00   0.00   0.00
    42  53     0.00   0.00   0.00     0.00   0.00   0.00     0.00   0.00   0.00
    43  50     0.00  -0.02   0.01     0.01  -0.01   0.00     0.01  -0.02   0.00
    44  53     0.00   0.00   0.00     0.00   0.00   0.00     0.00   0.00   0.00
    45  53     0.00   0.00   0.00     0.00   0.00   0.00     0.00   0.00   0.00
    46  15     0.01  -0.03   0.06     0.00  -0.06   0.19    -0.02  -0.06   0.16
    47  15     0.00   0.19   0.00     0.00   0.10   0.00     0.00   0.16   0.00
    48  15    -0.01  -0.03  -0.06     0.00  -0.06  -0.19     0.02  -0.06  -0.16
    49  15     0.00  -0.02   0.00     0.00   0.04   0.00     0.00   0.07   0.00
    50  15     0.03   0.11  -0.02     0.06  -0.17  -0.19     0.12  -0.18  -0.17
    51  15     0.00  -0.19   0.00     0.00  -0.23   0.00     0.00   0.16   0.00
    52  15    -0.03   0.11   0.02    -0.06  -0.17   0.19    -0.12  -0.18   0.17
    53  15     0.00   0.00   0.00     0.00   0.38   0.00     0.00   0.39   0.00
    54  50     0.00  -0.02  -0.01    -0.01  -0.01   0.00    -0.01  -0.02   0.00
    55  53     0.00   0.00   0.00     0.00   0.00   0.00     0.00   0.00   0.00
    56  53     0.00   0.00   0.00     0.00   0.00   0.00     0.00   0.00   0.00
                    133                    134                    135
                      A                      A                      A
 Frequencies --    328.6718               328.8770               330.0375
 Red. masses --     31.1100                31.1209                31.4127
 Frc consts  --      1.9800                 1.9832                 2.0160
 IR Inten    --      0.0052                12.8297                 4.4762
  Atom  AN      X      Y      Z        X      Y      Z        X      Y      Z
     1  15    -0.11  -0.13   0.07     0.00  -0.16   0.00    -0.17  -0.11   0.11
     2  15     0.00   0.37   0.00     0.00   0.16   0.00    -0.03   0.00  -0.14
     3  15     0.11  -0.13  -0.07     0.00  -0.16   0.00    -0.17   0.11   0.11
     4  15     0.00   0.25   0.00     0.00   0.12   0.00     0.34   0.00   0.08
     5  50     0.00  -0.01   0.00     0.00   0.01   0.00     0.01   0.00   0.01
     6  53     0.00   0.00   0.00     0.00   0.00   0.00     0.00   0.00   0.00
     7  53     0.00   0.00   0.00     0.00   0.00   0.00     0.00   0.00   0.00
     8  15     0.02  -0.02  -0.05     0.02   0.03   0.04    -0.11   0.03  -0.15
     9  15     0.00   0.08   0.00     0.00  -0.06   0.00    -0.01   0.00  -0.02
    10  15    -0.02  -0.02   0.05    -0.02   0.03  -0.04    -0.11  -0.03  -0.15
    11  15     0.00   0.03   0.00     0.00  -0.01   0.00     0.10   0.00   0.07
    12  50     0.00  -0.01   0.00     0.00   0.01   0.00     0.01   0.00   0.01
    13  53     0.00   0.00   0.00     0.00   0.00   0.00     0.00   0.00   0.00
    14  53     0.00   0.00   0.00     0.00   0.00   0.00     0.00   0.00   0.00
    15  50    -0.01   0.00   0.00     0.00  -0.02   0.01    -0.03   0.02   0.00
    16  53     0.00   0.00   0.00     0.00   0.00   0.00     0.00   0.00   0.00
    17  53     0.00   0.00   0.00     0.00   0.00   0.00     0.00   0.00   0.00
    18  15     0.11   0.09  -0.02     0.24   0.08   0.16     0.13   0.13  -0.01
    19  15     0.02  -0.02  -0.06     0.07   0.17   0.10     0.06  -0.11   0.04
    20  15     0.18   0.20   0.01     0.05  -0.14   0.04     0.05  -0.07   0.03
    21  15    -0.09  -0.08   0.04    -0.16  -0.06  -0.11    -0.11  -0.10  -0.04
    22  15     0.10  -0.09  -0.03    -0.25   0.09  -0.16     0.13  -0.13  -0.01
    23  15     0.02   0.02  -0.06    -0.08   0.17  -0.10     0.06   0.11   0.04
    24  15     0.18  -0.20   0.01    -0.06  -0.13  -0.04     0.05   0.07   0.03
    25  15    -0.08   0.08   0.04     0.16  -0.06   0.11    -0.12   0.10  -0.04
    26  50    -0.01   0.00   0.00     0.00  -0.02  -0.01    -0.03  -0.02   0.00
    27  53     0.00   0.00   0.00     0.00   0.00   0.00     0.00   0.00   0.00
    28  53     0.00   0.00   0.00     0.00   0.00   0.00     0.00   0.00   0.00
    29  15    -0.18   0.19  -0.01    -0.05  -0.14  -0.03     0.05   0.07   0.03
    30  15    -0.02  -0.02   0.06    -0.07   0.17  -0.10     0.06   0.11   0.04
    31  15    -0.11   0.09   0.02    -0.24   0.08  -0.16     0.13  -0.13  -0.01
    32  15     0.09  -0.08  -0.04     0.15  -0.06   0.11    -0.11   0.10  -0.04
    33  50     0.01   0.00   0.00     0.00  -0.02   0.01    -0.03   0.02   0.00
    34  53     0.00   0.00   0.00     0.00   0.00   0.00     0.00   0.00   0.00
    35  53     0.00   0.00   0.00     0.00   0.00   0.00     0.00   0.00   0.00
    36  15    -0.18  -0.20  -0.01     0.06  -0.13   0.04     0.05  -0.07   0.03
    37  15    -0.02   0.02   0.06     0.08   0.17   0.10     0.06  -0.11   0.04
    38  15    -0.10  -0.09   0.03     0.25   0.09   0.16     0.13   0.13  -0.01
    39  15     0.08   0.08  -0.04    -0.16  -0.06  -0.11    -0.11  -0.10  -0.04
    40  50     0.01   0.00   0.00     0.00  -0.02  -0.01    -0.02  -0.02   0.00
    41  53     0.00   0.00   0.00     0.00   0.00   0.00     0.00   0.00   0.00
    42  53     0.00   0.00   0.00     0.00   0.00   0.00     0.00   0.00   0.00
    43  50     0.00   0.01   0.00     0.00   0.01   0.00     0.01   0.00   0.01
    44  53     0.00   0.00   0.00     0.00   0.00   0.00     0.00   0.00   0.00
    45  53     0.00   0.00   0.00     0.00   0.00   0.00     0.00   0.00   0.00
    46  15     0.02   0.02  -0.05    -0.02   0.02  -0.04    -0.11  -0.03  -0.15
    47  15     0.00  -0.08   0.00     0.00  -0.06   0.00    -0.01   0.00  -0.02
    48  15    -0.02   0.02   0.05     0.02   0.02   0.04    -0.11   0.03  -0.15
    49  15     0.00  -0.04   0.00     0.00  -0.01   0.00     0.10   0.00   0.07
    50  15    -0.11   0.13   0.07     0.01  -0.16   0.00    -0.17   0.11   0.11
    51  15     0.00  -0.37   0.00     0.00   0.18   0.00    -0.03   0.00  -0.14
    52  15     0.11   0.13  -0.07    -0.01  -0.16   0.00    -0.17  -0.11   0.11
    53  15     0.00  -0.25   0.00     0.00   0.13   0.00     0.33   0.00   0.08
    54  50     0.00   0.01   0.00     0.00   0.01   0.00     0.01   0.00   0.01
    55  53     0.00   0.00   0.00     0.00   0.00   0.00     0.00   0.00   0.00
    56  53     0.00   0.00   0.00     0.00   0.00   0.00     0.00   0.00   0.00
                    136                    137                    138
                      A                      A                      A
 Frequencies --    330.7714               342.2375               342.6415
 Red. masses --     31.1008                31.0420                31.1885
 Frc consts  --      2.0048                 2.1422                 2.1574
 IR Inten    --      0.0002                 0.0001                 0.0002
  Atom  AN      X      Y      Z        X      Y      Z        X      Y      Z
     1  15     0.12   0.09  -0.07     0.04  -0.14  -0.03    -0.12   0.15   0.05
     2  15    -0.17   0.00   0.16     0.24   0.00  -0.09     0.00   0.09   0.00
     3  15     0.12  -0.09  -0.07     0.04   0.15  -0.03     0.12   0.15  -0.05
     4  15    -0.24   0.00  -0.11     0.04   0.00   0.04     0.00  -0.02   0.00
     5  50    -0.01   0.00   0.00    -0.01   0.00   0.00     0.01  -0.01   0.00
     6  53     0.00   0.00   0.00     0.00   0.00   0.00     0.00   0.00   0.00
     7  53     0.00   0.00   0.00     0.00   0.00   0.00     0.00   0.00   0.00
     8  15     0.05  -0.01   0.09     0.10  -0.05   0.09     0.08  -0.14  -0.02
     9  15     0.00   0.00   0.02     0.03   0.00  -0.05     0.00   0.09   0.00
    10  15     0.05   0.01   0.09     0.10   0.05   0.09    -0.08  -0.14   0.02
    11  15    -0.04   0.00  -0.04    -0.12   0.00  -0.01     0.00   0.27   0.00
    12  50    -0.01   0.00   0.00    -0.01   0.00   0.00    -0.01  -0.01   0.00
    13  53     0.00   0.00   0.00     0.00   0.00   0.00     0.00   0.00   0.00
    14  53     0.00   0.00   0.00     0.00   0.00   0.00     0.00   0.00   0.00
    15  50    -0.01   0.01   0.00     0.00  -0.01   0.01     0.01  -0.01   0.00
    16  53     0.00   0.00   0.00     0.00   0.00   0.00     0.00   0.00   0.00
    17  53     0.00   0.00   0.00     0.00   0.00   0.00     0.00   0.00   0.00
    18  15     0.23   0.12   0.14     0.07  -0.01   0.06    -0.08  -0.12   0.04
    19  15     0.03  -0.06   0.04     0.09   0.19   0.19     0.15   0.21   0.06
    20  15    -0.04  -0.16  -0.04     0.17   0.06  -0.02    -0.04   0.11   0.01
    21  15    -0.13  -0.07  -0.05    -0.05  -0.03  -0.20     0.11   0.02  -0.13
    22  15    -0.23   0.12  -0.14    -0.07   0.00  -0.06    -0.09   0.13   0.04
    23  15    -0.03  -0.06  -0.04    -0.09   0.19  -0.19     0.16  -0.21   0.06
    24  15     0.04  -0.16   0.04    -0.17   0.05   0.02    -0.04  -0.11   0.01
    25  15     0.13  -0.07   0.05     0.05  -0.03   0.20     0.12  -0.02  -0.13
    26  50     0.01   0.01   0.00     0.00  -0.01  -0.01     0.01   0.01   0.00
    27  53     0.00   0.00   0.00     0.00   0.00   0.00     0.00   0.00   0.00
    28  53     0.00   0.00   0.00     0.00   0.00   0.00     0.00   0.00   0.00
    29  15    -0.04   0.16  -0.04     0.17  -0.05  -0.02     0.03   0.11  -0.01
    30  15     0.03   0.07   0.04     0.09  -0.19   0.19    -0.15   0.21  -0.06
    31  15     0.23  -0.12   0.14     0.06   0.01   0.06     0.08  -0.12  -0.04
    32  15    -0.13   0.07  -0.05    -0.05   0.03  -0.20    -0.11   0.01   0.13
    33  50     0.01  -0.01   0.00     0.00   0.01  -0.01    -0.01   0.01   0.00
    34  53     0.00   0.00   0.00     0.00   0.00   0.00     0.00   0.00   0.00
    35  53     0.00   0.00   0.00     0.00   0.00   0.00     0.00   0.00   0.00
    36  15     0.04   0.16   0.04    -0.17  -0.06   0.02     0.04  -0.11  -0.01
    37  15    -0.03   0.06  -0.04    -0.09  -0.19  -0.19    -0.16  -0.21  -0.06
    38  15    -0.23  -0.12  -0.14    -0.06   0.01  -0.06     0.09   0.13  -0.04
    39  15     0.12   0.07   0.05     0.05   0.03   0.20    -0.12  -0.02   0.13
    40  50    -0.01  -0.01   0.00     0.00   0.01   0.01    -0.01  -0.01   0.00
    41  53     0.00   0.00   0.00     0.00   0.00   0.00     0.00   0.00   0.00
    42  53     0.00   0.00   0.00     0.00   0.00   0.00     0.00   0.00   0.00
    43  50     0.01   0.00   0.00     0.01   0.00   0.00    -0.01   0.01   0.00
    44  53     0.00   0.00   0.00     0.00   0.00   0.00     0.00   0.00   0.00
    45  53     0.00   0.00   0.00     0.00   0.00   0.00     0.00   0.00   0.00
    46  15    -0.06  -0.01  -0.09    -0.10  -0.05  -0.09     0.08   0.14  -0.02
    47  15     0.00   0.00  -0.02    -0.03   0.00   0.05     0.00  -0.08   0.00
    48  15    -0.06   0.01  -0.09    -0.10   0.05  -0.09    -0.07   0.14   0.02
    49  15     0.04   0.00   0.04     0.12   0.00   0.01     0.00  -0.27   0.00
    50  15    -0.12   0.09   0.07    -0.04  -0.14   0.03    -0.12  -0.14   0.05
    51  15     0.17   0.00  -0.16    -0.24   0.00   0.09     0.00  -0.09   0.00
    52  15    -0.12  -0.09   0.07    -0.04   0.14   0.03     0.12  -0.15  -0.05
    53  15     0.24   0.00   0.11    -0.04   0.00  -0.04     0.00   0.02   0.00
    54  50     0.01   0.00   0.00     0.01   0.00   0.00     0.01   0.01   0.00
    55  53     0.00   0.00   0.00     0.00   0.00   0.00     0.00   0.00   0.00
    56  53     0.00   0.00   0.00     0.00   0.00   0.00     0.00   0.00   0.00
                    139                    140                    141
                      A                      A                      A
 Frequencies --    343.1984               346.8663               350.5035
 Red. masses --     31.1774                31.1588                31.0113
 Frc consts  --      2.1636                 2.2088                 2.2447
 IR Inten    --      1.7214                 3.6796                 0.0013
  Atom  AN      X      Y      Z        X      Y      Z        X      Y      Z
     1  15    -0.08   0.13   0.06    -0.01  -0.13   0.07    -0.05  -0.11  -0.25
     2  15     0.00   0.04   0.00     0.21   0.00   0.10     0.00  -0.04   0.00
     3  15     0.08   0.13  -0.06    -0.01   0.13   0.07     0.06  -0.11   0.25
     4  15     0.00  -0.04   0.00     0.12   0.00  -0.15     0.00   0.11   0.00
     5  50     0.01  -0.01   0.00     0.00   0.00   0.00     0.00  -0.01   0.00
     6  53     0.00   0.00   0.00     0.00   0.00   0.00     0.00   0.00   0.00
     7  53     0.00   0.00   0.00     0.00   0.00   0.00     0.00   0.00   0.00
     8  15     0.06  -0.12  -0.03     0.00   0.02  -0.05     0.12  -0.10   0.26
     9  15     0.00   0.07   0.00     0.03   0.00  -0.06     0.00   0.02   0.00
    10  15    -0.07  -0.12   0.03     0.00  -0.02  -0.05    -0.12  -0.10  -0.25
    11  15     0.00   0.24   0.00    -0.03   0.00   0.04     0.00   0.29   0.00
    12  50    -0.01  -0.01   0.00     0.00   0.00   0.00     0.00  -0.01   0.00
    13  53     0.00   0.00   0.00     0.00   0.00   0.00     0.00   0.00   0.00
    14  53     0.00   0.00   0.00     0.00   0.00   0.00     0.00   0.00   0.00
    15  50    -0.01   0.01   0.01     0.01   0.02  -0.01     0.00  -0.01   0.00
    16  53     0.00   0.00   0.00     0.00   0.00   0.00     0.00   0.00   0.00
    17  53     0.00   0.00   0.00     0.00   0.00   0.00     0.00   0.00   0.00
    18  15     0.20   0.13  -0.01    -0.12  -0.14   0.02    -0.05  -0.05  -0.02
    19  15    -0.12  -0.17  -0.11    -0.05  -0.13   0.17     0.01   0.03  -0.05
    20  15     0.06  -0.04   0.01    -0.09  -0.11   0.01     0.02  -0.04  -0.11
    21  15    -0.13  -0.08   0.16     0.08   0.21  -0.15     0.00   0.11   0.05
    22  15    -0.20   0.13   0.01    -0.12   0.14   0.02     0.06  -0.05   0.02
    23  15     0.12  -0.17   0.11    -0.05   0.13   0.17    -0.02   0.04   0.05
    24  15    -0.06  -0.03  -0.01    -0.09   0.11   0.01    -0.02  -0.04   0.11
    25  15     0.13  -0.08  -0.16     0.08  -0.21  -0.15     0.00   0.11  -0.04
    26  50     0.01   0.01  -0.01     0.01  -0.02  -0.01     0.00  -0.01   0.00
    27  53     0.00   0.00   0.00     0.00   0.00   0.00     0.00   0.00   0.00
    28  53     0.00   0.00   0.00     0.00   0.00   0.00     0.00   0.00   0.00
    29  15    -0.06  -0.03  -0.01    -0.09   0.11   0.01    -0.02  -0.04   0.11
    30  15     0.12  -0.17   0.11    -0.05   0.13   0.17    -0.02   0.04   0.05
    31  15    -0.20   0.13   0.01    -0.12   0.14   0.02     0.06  -0.05   0.02
    32  15     0.13  -0.08  -0.16     0.08  -0.21  -0.15     0.00   0.11  -0.04
    33  50    -0.01   0.01   0.01     0.01   0.02  -0.01     0.00  -0.01   0.00
    34  53     0.00   0.00   0.00     0.00   0.00   0.00     0.00   0.00   0.00
    35  53     0.00   0.00   0.00     0.00   0.00   0.00     0.00   0.00   0.00
    36  15     0.06  -0.03   0.01    -0.09  -0.11   0.01     0.02  -0.04  -0.11
    37  15    -0.12  -0.16  -0.11    -0.05  -0.13   0.17     0.01   0.03  -0.05
    38  15     0.20   0.13   0.00    -0.12  -0.14   0.02    -0.05  -0.05  -0.02
    39  15    -0.13  -0.08   0.16     0.08   0.21  -0.15     0.00   0.11   0.05
    40  50     0.01   0.01  -0.01     0.01  -0.02  -0.01     0.00  -0.01   0.00
    41  53     0.00   0.00   0.00     0.00   0.00   0.00     0.00   0.00   0.00
    42  53     0.00   0.00   0.00     0.00   0.00   0.00     0.00   0.00   0.00
    43  50     0.01  -0.01   0.00     0.00   0.00   0.00     0.00  -0.01   0.00
    44  53     0.00   0.00   0.00     0.00   0.00   0.00     0.00   0.00   0.00
    45  53     0.00   0.00   0.00     0.00   0.00   0.00     0.00   0.00   0.00
    46  15    -0.07  -0.13   0.03     0.00  -0.02  -0.05    -0.12  -0.10  -0.25
    47  15     0.00   0.07   0.00     0.03   0.00  -0.06     0.00   0.02   0.00
    48  15     0.07  -0.13  -0.03     0.00   0.02  -0.05     0.12  -0.10   0.26
    49  15     0.00   0.25   0.00    -0.03   0.00   0.04     0.00   0.28   0.00
    50  15     0.09   0.14  -0.06    -0.01   0.13   0.07     0.06  -0.10   0.25
    51  15     0.00   0.04   0.00     0.21   0.00   0.10     0.00  -0.04   0.00
    52  15    -0.09   0.14   0.06    -0.01  -0.13   0.07    -0.05  -0.11  -0.25
    53  15     0.00  -0.04   0.00     0.12   0.00  -0.15     0.00   0.11   0.00
    54  50    -0.01  -0.01   0.00     0.00   0.00   0.00     0.00  -0.01   0.00
    55  53     0.00   0.00   0.00     0.00   0.00   0.00     0.00   0.00   0.00
    56  53     0.00   0.00   0.00     0.00   0.00   0.00     0.00   0.00   0.00
                    142                    143                    144
                      A                      A                      A
 Frequencies --    350.8751               351.5422               352.2932
 Red. masses --     31.0080                31.0517                31.0504
 Frc consts  --      2.2492                 2.2609                 2.2705
 IR Inten    --      1.6427                 0.0000                 0.0000
  Atom  AN      X      Y      Z        X      Y      Z        X      Y      Z
     1  15    -0.12   0.16   0.10    -0.02   0.14   0.21    -0.09  -0.06   0.19
     2  15    -0.17   0.00   0.15     0.00   0.05   0.00     0.06   0.00   0.32
     3  15    -0.12  -0.16   0.11     0.01   0.14  -0.21    -0.09   0.06   0.19
     4  15     0.01   0.00  -0.12     0.00  -0.11   0.00     0.16   0.00  -0.39
     5  50     0.00   0.00   0.00    -0.01   0.01   0.00     0.00   0.00   0.01
     6  53     0.00   0.00   0.00     0.00   0.00   0.00     0.00   0.00   0.00
     7  53     0.00   0.00   0.00     0.00   0.00   0.00     0.00   0.00   0.00
     8  15    -0.07   0.02  -0.13    -0.13   0.11  -0.21    -0.01   0.01  -0.15
     9  15    -0.05   0.00   0.05     0.00  -0.02   0.00     0.01   0.00  -0.06
    10  15    -0.08  -0.03  -0.14     0.12   0.11   0.21    -0.01  -0.01  -0.15
    11  15     0.11   0.01   0.01     0.00  -0.30   0.00     0.01   0.00   0.08
    12  50     0.00   0.00   0.00     0.01   0.01   0.00     0.00   0.00   0.01
    13  53     0.00   0.00   0.00     0.00   0.00   0.00     0.00   0.00   0.00
    14  53     0.00   0.00   0.00     0.00   0.00   0.00     0.00   0.00   0.00
    15  50     0.00  -0.01   0.00     0.01  -0.01   0.00     0.00  -0.01   0.00
    16  53     0.00   0.00   0.00     0.00   0.00   0.00     0.00   0.00   0.00
    17  53     0.00   0.00   0.00     0.00   0.00   0.00     0.00   0.00   0.00
    18  15    -0.04  -0.11   0.04    -0.02   0.01   0.00     0.05   0.00   0.01
    19  15     0.16   0.18   0.07     0.09   0.10  -0.14    -0.03   0.06   0.01
    20  15     0.08   0.15   0.00    -0.04   0.04   0.00     0.06  -0.04  -0.10
    21  15     0.03   0.03  -0.15     0.06  -0.04   0.10    -0.08   0.04   0.01
    22  15    -0.04   0.11   0.04    -0.02  -0.01   0.00    -0.05   0.00  -0.01
    23  15     0.16  -0.18   0.07     0.09  -0.10  -0.14     0.03   0.06  -0.01
    24  15     0.08  -0.15   0.00    -0.04  -0.04   0.00    -0.06  -0.04   0.10
    25  15     0.03  -0.03  -0.15     0.06   0.04   0.10     0.08   0.04  -0.01
    26  50     0.00   0.01   0.00     0.01   0.01   0.00     0.00  -0.01   0.00
    27  53     0.00   0.00   0.00     0.00   0.00   0.00     0.00   0.00   0.00
    28  53     0.00   0.00   0.00     0.00   0.00   0.00     0.00   0.00   0.00
    29  15     0.08  -0.15   0.00     0.04   0.04   0.00     0.06   0.04  -0.10
    30  15     0.16  -0.18   0.07    -0.09   0.10   0.14    -0.03  -0.06   0.01
    31  15    -0.04   0.11   0.04     0.03   0.01   0.00     0.05   0.00   0.01
    32  15     0.03  -0.03  -0.15    -0.06  -0.04  -0.10    -0.08  -0.04   0.01
    33  50     0.00  -0.01   0.00    -0.01   0.01   0.00     0.00   0.01   0.00
    34  53     0.00   0.00   0.00     0.00   0.00   0.00     0.00   0.00   0.00
    35  53     0.00   0.00   0.00     0.00   0.00   0.00     0.00   0.00   0.00
    36  15     0.08   0.15   0.00     0.04  -0.04   0.00    -0.06   0.04   0.10
    37  15     0.16   0.18   0.07    -0.09  -0.10   0.14     0.03  -0.06  -0.01
    38  15    -0.04  -0.11   0.04     0.02  -0.01   0.00    -0.05   0.00  -0.01
    39  15     0.03   0.03  -0.14    -0.06   0.04  -0.10     0.08  -0.04  -0.01
    40  50     0.00   0.01   0.00    -0.01  -0.01   0.00     0.00   0.01   0.00
    41  53     0.00   0.00   0.00     0.00   0.00   0.00     0.00   0.00   0.00
    42  53     0.00   0.00   0.00     0.00   0.00   0.00     0.00   0.00   0.00
    43  50     0.00   0.00   0.00     0.01  -0.01   0.00     0.00   0.00  -0.01
    44  53     0.00   0.00   0.00     0.00   0.00   0.00     0.00   0.00   0.00
    45  53     0.00   0.00   0.00     0.00   0.00   0.00     0.00   0.00   0.00
    46  15    -0.08  -0.02  -0.13    -0.13  -0.11  -0.21     0.01   0.01   0.15
    47  15    -0.05   0.00   0.05     0.00   0.02   0.00    -0.01   0.00   0.06
    48  15    -0.08   0.02  -0.13     0.13  -0.11   0.21     0.01  -0.01   0.15
    49  15     0.11   0.00   0.01     0.00   0.30   0.00    -0.01   0.00  -0.08
    50  15    -0.12  -0.16   0.11    -0.01  -0.14   0.21     0.09  -0.06  -0.19
    51  15    -0.17   0.00   0.15     0.00  -0.05   0.00    -0.06   0.00  -0.32
    52  15    -0.12   0.16   0.10     0.01  -0.14  -0.21     0.09   0.06  -0.19
    53  15     0.01   0.00  -0.12     0.00   0.12   0.00    -0.16   0.00   0.39
    54  50     0.00   0.00   0.00    -0.01  -0.01   0.00     0.00   0.00  -0.01
    55  53     0.00   0.00   0.00     0.00   0.00   0.00     0.00   0.00   0.00
    56  53     0.00   0.00   0.00     0.00   0.00   0.00     0.00   0.00   0.00
                    145                    146                    147
                      A                      A                      A
 Frequencies --    356.7361               356.7468               357.1988
 Red. masses --     31.0655                31.0661                31.0744
 Frc consts  --      2.3293                 2.3295                 2.3360
 IR Inten    --      0.0458                 5.4347                11.3327
  Atom  AN      X      Y      Z        X      Y      Z        X      Y      Z
     1  15    -0.09   0.02   0.02    -0.13   0.07   0.02    -0.01  -0.13  -0.09
     2  15     0.23   0.01  -0.08    -0.02   0.13   0.01    -0.20   0.00   0.34
     3  15    -0.06  -0.01   0.01     0.14   0.08  -0.02    -0.01   0.13  -0.09
     4  15     0.06   0.00   0.06    -0.01   0.03   0.00     0.07   0.00  -0.32
     5  50     0.00   0.00   0.00     0.00   0.00   0.00     0.00   0.00   0.00
     6  53     0.00   0.00   0.00     0.00   0.00   0.00     0.00   0.00   0.00
     7  53     0.00   0.00   0.00     0.00   0.00   0.00     0.00   0.00   0.00
     8  15    -0.04   0.02  -0.02    -0.02   0.02   0.00     0.07   0.01   0.12
     9  15     0.01   0.00  -0.01     0.00   0.01   0.00     0.01   0.00   0.01
    10  15    -0.03  -0.01  -0.02     0.03   0.03   0.01     0.07  -0.01   0.12
    11  15     0.01   0.00   0.01     0.00  -0.06   0.00    -0.07   0.00  -0.04
    12  50     0.00   0.00   0.00     0.00   0.00   0.00     0.00   0.00   0.00
    13  53     0.00   0.00   0.00     0.00   0.00   0.00     0.00   0.00   0.00
    14  53     0.00   0.00   0.00     0.00   0.00   0.00     0.00   0.00   0.00
    15  50    -0.01   0.00   0.01     0.00   0.01  -0.01    -0.01   0.01   0.00
    16  53     0.00   0.00   0.00     0.00   0.00   0.00     0.00   0.00   0.00
    17  53     0.00   0.00   0.00     0.00   0.00   0.00     0.00   0.00   0.00
    18  15     0.21   0.13   0.02    -0.07  -0.06  -0.06     0.08   0.05  -0.01
    19  15    -0.06  -0.05  -0.13    -0.13  -0.15   0.21    -0.05  -0.12   0.04
    20  15     0.10   0.14   0.06     0.05  -0.21  -0.11     0.12   0.12  -0.02
    21  15    -0.07  -0.20   0.14    -0.09   0.22  -0.15    -0.08  -0.08  -0.03
    22  15    -0.21   0.14  -0.02     0.07  -0.06   0.06     0.07  -0.05  -0.01
    23  15     0.06  -0.05   0.13     0.13  -0.15  -0.21    -0.04   0.12   0.05
    24  15    -0.11   0.14  -0.06    -0.05  -0.20   0.11     0.12  -0.11  -0.02
    25  15     0.07  -0.21  -0.14     0.09   0.22   0.15    -0.08   0.07  -0.04
    26  50     0.01   0.00  -0.01     0.00   0.01   0.01    -0.01  -0.01   0.00
    27  53     0.00   0.00   0.00     0.00   0.00   0.00     0.00   0.00   0.00
    28  53     0.00   0.00   0.00     0.00   0.00   0.00     0.00   0.00   0.00
    29  15     0.09  -0.17   0.08    -0.07  -0.18   0.09     0.12  -0.12  -0.02
    30  15    -0.04   0.02  -0.16     0.14  -0.16  -0.19    -0.04   0.12   0.04
    31  15     0.22  -0.14   0.03     0.03  -0.04   0.06     0.08  -0.05  -0.01
    32  15    -0.05   0.24   0.17     0.10   0.19   0.13    -0.08   0.08  -0.03
    33  50     0.01   0.00  -0.01     0.00   0.01  -0.01    -0.01   0.01   0.00
    34  53     0.00   0.00   0.00     0.00   0.00   0.00     0.00   0.00   0.00
    35  53     0.00   0.00   0.00     0.00   0.00   0.00     0.00   0.00   0.00
    36  15    -0.10  -0.18  -0.08     0.07  -0.18  -0.09     0.12   0.11  -0.02
    37  15     0.04   0.02   0.16    -0.14  -0.16   0.19    -0.04  -0.12   0.05
    38  15    -0.22  -0.14  -0.03    -0.03  -0.04  -0.06     0.07   0.05  -0.01
    39  15     0.05   0.24  -0.17    -0.10   0.18  -0.13    -0.08  -0.07  -0.04
    40  50    -0.01   0.00   0.01     0.00   0.01   0.01    -0.01  -0.01   0.00
    41  53     0.00   0.00   0.00     0.00   0.00   0.00     0.00   0.00   0.00
    42  53     0.00   0.00   0.00     0.00   0.00   0.00     0.00   0.00   0.00
    43  50     0.00   0.00   0.00     0.00   0.00   0.00     0.00   0.00   0.00
    44  53     0.00   0.00   0.00     0.00   0.00   0.00     0.00   0.00   0.00
    45  53     0.00   0.00   0.00     0.00   0.00   0.00     0.00   0.00   0.00
    46  15     0.03   0.02   0.02     0.02   0.02   0.00     0.08  -0.01   0.12
    47  15    -0.01   0.00   0.01     0.00   0.01   0.00     0.01   0.00   0.01
    48  15     0.03  -0.01   0.02    -0.03   0.03  -0.01     0.08   0.01   0.12
    49  15    -0.01  -0.01  -0.01     0.00  -0.06   0.00    -0.07   0.00  -0.04
    50  15     0.09   0.02  -0.01     0.12   0.07  -0.02    -0.01   0.13  -0.09
    51  15    -0.22   0.01   0.07     0.02   0.13  -0.01    -0.20   0.00   0.34
    52  15     0.06   0.00  -0.01    -0.14   0.08   0.03    -0.01  -0.13  -0.09
    53  15    -0.06   0.00  -0.05     0.00   0.03   0.01     0.07   0.00  -0.32
    54  50     0.00   0.00   0.00     0.00   0.00   0.00     0.00   0.00   0.00
    55  53     0.00   0.00   0.00     0.00   0.00   0.00     0.00   0.00   0.00
    56  53     0.00   0.00   0.00     0.00   0.00   0.00     0.00   0.00   0.00
                    148                    149                    150
                      A                      A                      A
 Frequencies --    359.0941               359.7556               360.9208
 Red. masses --     31.1174                31.1596                31.1292
 Frc consts  --      2.3641                 2.3761                 2.3891
 IR Inten    --      0.0001                 8.2809                 0.0004
  Atom  AN      X      Y      Z        X      Y      Z        X      Y      Z
     1  15     0.02  -0.18  -0.19     0.02   0.03   0.06    -0.14  -0.01  -0.11
     2  15    -0.05   0.00   0.09     0.00  -0.08   0.00     0.00  -0.16   0.00
     3  15     0.02   0.18  -0.19    -0.02   0.03  -0.06     0.14  -0.01   0.11
     4  15     0.09   0.00  -0.12     0.00  -0.03   0.00     0.00   0.14   0.00
     5  50     0.00   0.00   0.00     0.01  -0.01   0.00     0.00   0.00   0.00
     6  53     0.00   0.00   0.00     0.00   0.00   0.00     0.00   0.00   0.00
     7  53     0.00   0.00   0.00     0.00   0.00   0.00     0.00   0.00   0.00
     8  15     0.06   0.03   0.19     0.12  -0.16   0.00     0.05  -0.03   0.13
     9  15     0.03   0.00   0.01     0.00   0.09   0.00     0.00   0.02   0.00
    10  15     0.05  -0.03   0.19    -0.12  -0.16   0.00    -0.05  -0.03  -0.13
    11  15    -0.07   0.00  -0.07     0.00   0.28   0.00     0.00   0.09   0.00
    12  50     0.00   0.00   0.00    -0.01  -0.01   0.00     0.00   0.00   0.00
    13  53     0.00   0.00   0.00     0.00   0.00   0.00     0.00   0.00   0.00
    14  53     0.00   0.00   0.00     0.00   0.00   0.00     0.00   0.00   0.00
    15  50     0.01  -0.02   0.00     0.00   0.01   0.00     0.00  -0.02   0.00
    16  53     0.00   0.00   0.00     0.00   0.00   0.00     0.00   0.00   0.00
    17  53     0.00   0.00   0.00     0.00   0.00   0.00     0.00   0.00   0.00
    18  15    -0.02  -0.03   0.02    -0.04  -0.01  -0.01    -0.01   0.03   0.00
    19  15     0.09   0.14  -0.22     0.02  -0.02   0.21     0.09   0.12  -0.26
    20  15    -0.03   0.00  -0.11    -0.03   0.08   0.22    -0.07  -0.07  -0.03
    21  15     0.02   0.03   0.17     0.07  -0.05  -0.22    -0.01  -0.04   0.26
    22  15     0.02  -0.03  -0.02     0.04  -0.01   0.01    -0.01  -0.03   0.00
    23  15    -0.09   0.14   0.21    -0.02  -0.02  -0.21     0.09  -0.12  -0.26
    24  15     0.03   0.00   0.11     0.03   0.08  -0.22    -0.07   0.07  -0.03
    25  15    -0.02   0.03  -0.17    -0.07  -0.05   0.22    -0.01   0.04   0.26
    26  50    -0.01  -0.02   0.00     0.00   0.01   0.00     0.00   0.02   0.00
    27  53     0.00   0.00   0.00     0.00   0.00   0.00     0.00   0.00   0.00
    28  53     0.00   0.00   0.00     0.00   0.00   0.00     0.00   0.00   0.00
    29  15    -0.03   0.01  -0.11     0.03   0.08  -0.22     0.07  -0.07   0.03
    30  15     0.08  -0.14  -0.22    -0.02  -0.02  -0.21    -0.09   0.12   0.27
    31  15    -0.02   0.03   0.02     0.04  -0.01   0.01     0.01   0.03   0.00
    32  15     0.02  -0.03   0.17    -0.07  -0.05   0.22     0.01  -0.04  -0.26
    33  50    -0.01   0.02   0.00     0.00   0.01   0.00     0.00   0.02   0.00
    34  53     0.00   0.00   0.00     0.00   0.00   0.00     0.00   0.00   0.00
    35  53     0.00   0.00   0.00     0.00   0.00   0.00     0.00   0.00   0.00
    36  15     0.03   0.01   0.11    -0.03   0.08   0.22     0.07   0.07   0.03
    37  15    -0.08  -0.14   0.22     0.02  -0.02   0.21    -0.09  -0.12   0.26
    38  15     0.02   0.03  -0.02    -0.04  -0.01  -0.01     0.01  -0.03   0.00
    39  15    -0.02  -0.03  -0.18     0.07  -0.05  -0.22     0.01   0.04  -0.26
    40  50     0.01   0.02   0.00     0.00   0.01   0.00     0.00  -0.02   0.00
    41  53     0.00   0.00   0.00     0.00   0.00   0.00     0.00   0.00   0.00
    42  53     0.00   0.00   0.00     0.00   0.00   0.00     0.00   0.00   0.00
    43  50     0.00   0.00   0.00     0.01  -0.01   0.00     0.00   0.00   0.00
    44  53     0.00   0.00   0.00     0.00   0.00   0.00     0.00   0.00   0.00
    45  53     0.00   0.00   0.00     0.00   0.00   0.00     0.00   0.00   0.00
    46  15    -0.06   0.03  -0.19    -0.12  -0.16   0.00     0.05   0.03   0.13
    47  15    -0.03   0.00  -0.01     0.00   0.09   0.00     0.00  -0.02   0.00
    48  15    -0.05  -0.03  -0.19     0.12  -0.16   0.00    -0.05   0.03  -0.13
    49  15     0.07   0.00   0.07     0.00   0.28   0.00     0.00  -0.09   0.00
    50  15    -0.02  -0.18   0.19    -0.02   0.03  -0.06    -0.14   0.01  -0.11
    51  15     0.05   0.00  -0.09     0.00  -0.07   0.00     0.00   0.16   0.00
    52  15    -0.01   0.18   0.19     0.02   0.03   0.06     0.14   0.01   0.11
    53  15    -0.09   0.00   0.12     0.00  -0.03   0.00     0.00  -0.14   0.00
    54  50     0.00   0.00   0.00    -0.01  -0.01   0.00     0.00   0.00   0.00
    55  53     0.00   0.00   0.00     0.00   0.00   0.00     0.00   0.00   0.00
    56  53     0.00   0.00   0.00     0.00   0.00   0.00     0.00   0.00   0.00
                    151                    152                    153
                      A                      A                      A
 Frequencies --    362.0033               362.2916               363.1185
 Red. masses --     30.9982                31.1686                31.0315
 Frc consts  --      2.3934                 2.4104                 2.4107
 IR Inten    --      5.3631                 0.0009                 0.0025
  Atom  AN      X      Y      Z        X      Y      Z        X      Y      Z
     1  15     0.16   0.04   0.24     0.17   0.06   0.15     0.25   0.02   0.13
     2  15    -0.01   0.00   0.15     0.00  -0.01   0.00     0.02   0.00  -0.09
     3  15     0.16  -0.04   0.24    -0.16   0.06  -0.15     0.26  -0.02   0.13
     4  15    -0.15   0.00  -0.15     0.00  -0.24   0.00    -0.21   0.00   0.08
     5  50    -0.01   0.00   0.01     0.02  -0.01   0.00     0.00   0.00   0.00
     6  53     0.00   0.00   0.00     0.00   0.00   0.00     0.00   0.00   0.00
     7  53     0.00   0.00   0.00     0.00   0.00   0.00     0.00   0.00   0.00
     8  15    -0.02  -0.02  -0.22     0.12  -0.18  -0.09    -0.05   0.00  -0.15
     9  15     0.07   0.00  -0.17     0.00   0.09   0.00     0.09   0.00  -0.18
    10  15    -0.02   0.02  -0.22    -0.12  -0.18   0.09    -0.05   0.01  -0.16
    11  15    -0.03   0.00   0.20     0.00   0.29   0.00    -0.05   0.00   0.20
    12  50    -0.01   0.00   0.01    -0.02  -0.01   0.00     0.00   0.00   0.00
    13  53     0.00   0.00   0.00     0.00   0.00   0.00     0.00   0.00   0.00
    14  53     0.00   0.00   0.00     0.00   0.00   0.00     0.00   0.00   0.00
    15  50     0.00   0.00   0.00    -0.01   0.01   0.00     0.00  -0.01   0.00
    16  53     0.00   0.00   0.00     0.00   0.00   0.00     0.00   0.00   0.00
    17  53     0.00   0.00   0.00     0.00   0.00   0.00     0.00   0.00   0.00
    18  15     0.03   0.04  -0.02     0.05   0.09  -0.03    -0.02  -0.03   0.06
    19  15    -0.09  -0.06  -0.12    -0.09  -0.13  -0.11     0.15   0.11  -0.10
    20  15     0.04   0.01  -0.04    -0.04   0.01  -0.01     0.01   0.02  -0.08
    21  15    -0.03   0.00   0.11     0.00  -0.08   0.11     0.01  -0.01   0.09
    22  15     0.03  -0.04  -0.03     0.05  -0.09  -0.03     0.02  -0.03  -0.06
    23  15    -0.09   0.07  -0.12    -0.09   0.13  -0.11    -0.15   0.11   0.11
    24  15     0.04  -0.01  -0.04    -0.04  -0.01   0.00    -0.01   0.02   0.08
    25  15    -0.03   0.00   0.11     0.00   0.08   0.11    -0.01  -0.01  -0.09
    26  50     0.00   0.00   0.00    -0.01  -0.01   0.00     0.00  -0.01   0.00
    27  53     0.00   0.00   0.00     0.00   0.00   0.00     0.00   0.00   0.00
    28  53     0.00   0.00   0.00     0.00   0.00   0.00     0.00   0.00   0.00
    29  15     0.03  -0.01  -0.04     0.04   0.01   0.00     0.01  -0.01  -0.08
    30  15    -0.09   0.07  -0.12     0.09  -0.13   0.11     0.15  -0.12  -0.10
    31  15     0.03  -0.04  -0.03    -0.05   0.09   0.03    -0.02   0.03   0.06
    32  15    -0.03   0.00   0.12     0.00  -0.08  -0.11     0.01   0.00   0.09
    33  50     0.00   0.00   0.00     0.01  -0.01   0.00     0.00   0.01   0.00
    34  53     0.00   0.00   0.00     0.00   0.00   0.00     0.00   0.00   0.00
    35  53     0.00   0.00   0.00     0.00   0.00   0.00     0.00   0.00   0.00
    36  15     0.03   0.01  -0.04     0.04  -0.01   0.00    -0.01  -0.01   0.08
    37  15    -0.09  -0.07  -0.12     0.09   0.13   0.11    -0.15  -0.12   0.11
    38  15     0.03   0.04  -0.03    -0.05  -0.09   0.03     0.02   0.03  -0.06
    39  15    -0.03   0.00   0.12     0.00   0.08  -0.11    -0.01   0.00  -0.09
    40  50     0.00   0.00   0.00     0.01   0.01   0.00     0.00   0.01   0.00
    41  53     0.00   0.00   0.00     0.00   0.00   0.00     0.00   0.00   0.00
    42  53     0.00   0.00   0.00     0.00   0.00   0.00     0.00   0.00   0.00
    43  50    -0.01   0.00   0.01    -0.02   0.01   0.00     0.00   0.00   0.00
    44  53     0.00   0.00   0.00     0.00   0.00   0.00     0.00   0.00   0.00
    45  53     0.00   0.00   0.00     0.00   0.00   0.00     0.00   0.00   0.00
    46  15    -0.02   0.02  -0.21     0.12   0.18  -0.09     0.05   0.00   0.15
    47  15     0.07   0.00  -0.17     0.00  -0.09   0.00    -0.09   0.00   0.18
    48  15    -0.02  -0.02  -0.22    -0.12   0.18   0.09     0.05   0.01   0.16
    49  15    -0.03   0.00   0.20     0.00  -0.29   0.00     0.05   0.00  -0.20
    50  15     0.16  -0.04   0.24     0.16  -0.06   0.15    -0.25   0.02  -0.13
    51  15    -0.01   0.00   0.15     0.00   0.02   0.00    -0.02   0.00   0.09
    52  15     0.16   0.04   0.24    -0.16  -0.06  -0.15    -0.26  -0.02  -0.13
    53  15    -0.15   0.00  -0.15     0.00   0.24   0.00     0.21   0.00  -0.08
    54  50    -0.01   0.00   0.01     0.02   0.01   0.00     0.00   0.00   0.00
    55  53     0.00   0.00   0.00     0.00   0.00   0.00     0.00   0.00   0.00
    56  53     0.00   0.00   0.00     0.00   0.00   0.00     0.00   0.00   0.00
                    154                    155                    156
                      A                      A                      A
 Frequencies --    363.4848               364.7907               365.7419
 Red. masses --     31.2062                31.0505                31.0042
 Frc consts  --      2.4292                 2.4345                 2.4435
 IR Inten    --      7.3377                 4.4546                 0.0001
  Atom  AN      X      Y      Z        X      Y      Z        X      Y      Z
     1  15    -0.18  -0.04  -0.14     0.21   0.02  -0.03    -0.06   0.05  -0.02
     2  15     0.00  -0.07   0.00    -0.11   0.00  -0.14     0.03   0.00  -0.23
     3  15     0.18  -0.04   0.14     0.21  -0.02  -0.03    -0.06  -0.05  -0.02
     4  15     0.00   0.23   0.00    -0.18   0.00   0.18     0.03   0.00   0.16
     5  50    -0.01   0.01   0.00     0.00   0.00   0.00     0.00   0.00   0.00
     6  53     0.00   0.00   0.00     0.00   0.00   0.00     0.00   0.00   0.00
     7  53     0.00   0.00   0.00     0.00   0.00   0.00     0.00   0.00   0.00
     8  15    -0.05   0.10   0.11    -0.05   0.01  -0.03    -0.03   0.00  -0.01
     9  15     0.00  -0.04   0.00     0.03   0.00  -0.04    -0.02   0.00   0.04
    10  15     0.06   0.10  -0.11    -0.05  -0.01  -0.03    -0.03   0.00  -0.01
    11  15     0.00  -0.15   0.00     0.00   0.00   0.05     0.05   0.00  -0.03
    12  50     0.01   0.01   0.00     0.00   0.00   0.00     0.00   0.00   0.00
    13  53     0.00   0.00   0.00     0.00   0.00   0.00     0.00   0.00   0.00
    14  53     0.00   0.00   0.00     0.00   0.00   0.00     0.00   0.00   0.00
    15  50    -0.01   0.02   0.01    -0.01   0.01   0.00     0.00  -0.01   0.00
    16  53     0.00   0.00   0.00     0.00   0.00   0.00     0.00   0.00   0.00
    17  53     0.00   0.00   0.00     0.00   0.00   0.00     0.00   0.00   0.00
    18  15     0.07   0.09  -0.03     0.06   0.04  -0.01     0.04   0.00  -0.03
    19  15    -0.11  -0.16   0.06    -0.12  -0.05   0.25    -0.09  -0.03  -0.01
    20  15    -0.09   0.13   0.03     0.05   0.08   0.03     0.18  -0.16  -0.29
    21  15     0.08  -0.19  -0.07    -0.01  -0.09  -0.23    -0.14   0.14   0.07
    22  15    -0.07   0.09   0.03     0.06  -0.04  -0.01    -0.04   0.00   0.03
    23  15     0.11  -0.16  -0.06    -0.12   0.05   0.25     0.09  -0.03   0.01
    24  15     0.09   0.13  -0.03     0.05  -0.07   0.02    -0.18  -0.16   0.29
    25  15    -0.08  -0.19   0.07    -0.02   0.09  -0.23     0.14   0.14  -0.08
    26  50     0.01   0.02  -0.01    -0.01  -0.01   0.00     0.00  -0.01   0.00
    27  53     0.00   0.00   0.00     0.00   0.00   0.00     0.00   0.00   0.00
    28  53     0.00   0.00   0.00     0.00   0.00   0.00     0.00   0.00   0.00
    29  15     0.09   0.13  -0.03     0.05  -0.07   0.03     0.18   0.16  -0.29
    30  15     0.11  -0.15  -0.06    -0.12   0.05   0.25    -0.09   0.03  -0.01
    31  15    -0.07   0.09   0.03     0.06  -0.04  -0.01     0.04   0.00  -0.03
    32  15    -0.08  -0.19   0.07    -0.01   0.09  -0.23    -0.14  -0.14   0.08
    33  50    -0.01   0.02   0.01    -0.01   0.01   0.00     0.00   0.01   0.00
    34  53     0.00   0.00   0.00     0.00   0.00   0.00     0.00   0.00   0.00
    35  53     0.00   0.00   0.00     0.00   0.00   0.00     0.00   0.00   0.00
    36  15    -0.09   0.13   0.03     0.05   0.07   0.02    -0.18   0.16   0.29
    37  15    -0.11  -0.15   0.06    -0.12  -0.05   0.25     0.09   0.03   0.01
    38  15     0.07   0.09  -0.03     0.06   0.04  -0.01    -0.04   0.00   0.03
    39  15     0.08  -0.19  -0.06    -0.02  -0.09  -0.23     0.14  -0.14  -0.08
    40  50     0.01   0.02  -0.01    -0.01  -0.01   0.00     0.00   0.01   0.00
    41  53     0.00   0.00   0.00     0.00   0.00   0.00     0.00   0.00   0.00
    42  53     0.00   0.00   0.00     0.00   0.00   0.00     0.00   0.00   0.00
    43  50    -0.01   0.01   0.00     0.00   0.00   0.00     0.00   0.00   0.00
    44  53     0.00   0.00   0.00     0.00   0.00   0.00     0.00   0.00   0.00
    45  53     0.00   0.00   0.00     0.00   0.00   0.00     0.00   0.00   0.00
    46  15     0.05   0.10  -0.11    -0.05  -0.01  -0.04     0.03   0.00   0.01
    47  15     0.00  -0.04   0.00     0.03   0.00  -0.04     0.02   0.00  -0.04
    48  15    -0.06   0.10   0.11    -0.05   0.01  -0.03     0.03   0.00   0.01
    49  15     0.00  -0.15   0.00     0.00   0.00   0.05    -0.05   0.00   0.03
    50  15     0.19  -0.04   0.14     0.21  -0.02  -0.03     0.07   0.05   0.02
    51  15     0.00  -0.07   0.00    -0.11   0.00  -0.14    -0.03   0.00   0.23
    52  15    -0.18  -0.04  -0.14     0.21   0.02  -0.03     0.07  -0.05   0.02
    53  15     0.00   0.23   0.00    -0.18   0.00   0.18    -0.03   0.00  -0.16
    54  50     0.01   0.01   0.00     0.00   0.00   0.00     0.00   0.00   0.00
    55  53     0.00   0.00   0.00     0.00   0.00   0.00     0.00   0.00   0.00
    56  53     0.00   0.00   0.00     0.00   0.00   0.00     0.00   0.00   0.00
                    157                    158                    159
                      A                      A                      A
 Frequencies --    373.4959               373.5874               374.6034
 Red. masses --     31.0821                31.0802                31.0668
 Frc consts  --      2.5547                 2.5557                 2.5686
 IR Inten    --     19.1827                 0.0390                 0.0000
  Atom  AN      X      Y      Z        X      Y      Z        X      Y      Z
     1  15    -0.09   0.03  -0.12     0.10  -0.03   0.10     0.01   0.03   0.05
     2  15    -0.02   0.00  -0.01     0.04   0.00  -0.01     0.00   0.11   0.00
     3  15    -0.09  -0.03  -0.12     0.10   0.03   0.10    -0.01   0.03  -0.05
     4  15     0.05   0.00   0.03    -0.06   0.00  -0.01     0.00  -0.06   0.00
     5  50     0.01  -0.01   0.00    -0.01   0.01   0.00     0.00   0.00   0.00
     6  53     0.00   0.00   0.00     0.00   0.00   0.00     0.00   0.00   0.00
     7  53     0.00   0.00   0.00     0.00   0.00   0.00     0.00   0.00   0.00
     8  15    -0.02   0.03   0.09     0.01  -0.03  -0.09     0.02  -0.03  -0.03
     9  15     0.26   0.00  -0.40    -0.23   0.00   0.36     0.00   0.02   0.00
    10  15    -0.02  -0.03   0.09     0.01   0.03  -0.09    -0.02  -0.03   0.03
    11  15    -0.23   0.00   0.40     0.21   0.00  -0.36     0.00   0.04   0.00
    12  50     0.01   0.01   0.00    -0.01  -0.01   0.00     0.00   0.00   0.00
    13  53     0.00   0.00   0.00     0.00   0.00   0.00     0.00   0.00   0.00
    14  53     0.00   0.00   0.00     0.00   0.00   0.00     0.00   0.00   0.00
    15  50     0.00   0.00   0.00     0.00  -0.01   0.00     0.01  -0.01  -0.01
    16  53     0.00   0.00   0.00     0.00   0.00   0.00     0.00   0.00   0.00
    17  53     0.00   0.00   0.00     0.00   0.00   0.00     0.00   0.00   0.00
    18  15    -0.01  -0.02   0.01     0.00  -0.01   0.03    -0.07  -0.14  -0.01
    19  15     0.07   0.07   0.01     0.09   0.08  -0.03     0.00   0.00  -0.07
    20  15     0.00   0.02   0.01     0.02   0.02  -0.01     0.22  -0.13   0.01
    21  15     0.00  -0.01  -0.02     0.00  -0.01   0.02    -0.14   0.34   0.09
    22  15    -0.01   0.02   0.01     0.00  -0.01  -0.03    -0.07   0.14  -0.01
    23  15     0.08  -0.08   0.01    -0.08   0.08   0.03     0.00   0.00  -0.07
    24  15     0.00  -0.02   0.01    -0.02   0.02   0.01     0.22   0.13   0.01
    25  15     0.00   0.01  -0.02     0.00  -0.01  -0.02    -0.13  -0.34   0.09
    26  50     0.00   0.00   0.00     0.00  -0.01   0.00     0.01   0.01  -0.01
    27  53     0.00   0.00   0.00     0.00   0.00   0.00     0.00   0.00   0.00
    28  53     0.00   0.00   0.00     0.00   0.00   0.00     0.00   0.00   0.00
    29  15     0.00  -0.02   0.01     0.02  -0.02  -0.01    -0.22  -0.13  -0.01
    30  15     0.07  -0.07   0.01     0.09  -0.08  -0.03     0.00   0.00   0.07
    31  15    -0.01   0.02   0.01     0.00   0.01   0.03     0.07  -0.14   0.01
    32  15     0.00   0.01  -0.02     0.00   0.02   0.02     0.14   0.34  -0.09
    33  50     0.00   0.00   0.00     0.00   0.01   0.00    -0.01   0.01   0.01
    34  53     0.00   0.00   0.00     0.00   0.00   0.00     0.00   0.00   0.00
    35  53     0.00   0.00   0.00     0.00   0.00   0.00     0.00   0.00   0.00
    36  15     0.00   0.02   0.01    -0.02  -0.02   0.01    -0.22   0.13  -0.01
    37  15     0.08   0.08   0.01    -0.08  -0.08   0.03     0.00   0.00   0.07
    38  15    -0.01  -0.02   0.01     0.00   0.01  -0.03     0.07   0.14   0.01
    39  15     0.00  -0.01  -0.02     0.00   0.01  -0.02     0.13  -0.34  -0.09
    40  50     0.00   0.00   0.00     0.00   0.01   0.00    -0.01  -0.01   0.01
    41  53     0.00   0.00   0.00     0.00   0.00   0.00     0.00   0.00   0.00
    42  53     0.00   0.00   0.00     0.00   0.00   0.00     0.00   0.00   0.00
    43  50     0.01  -0.01   0.00     0.01  -0.01   0.00     0.00   0.00   0.00
    44  53     0.00   0.00   0.00     0.00   0.00   0.00     0.00   0.00   0.00
    45  53     0.00   0.00   0.00     0.00   0.00   0.00     0.00   0.00   0.00
    46  15    -0.02  -0.03   0.09    -0.02  -0.03   0.09     0.02   0.03  -0.03
    47  15     0.24   0.00  -0.37     0.25   0.00  -0.40     0.00  -0.02   0.00
    48  15    -0.02   0.03   0.09    -0.02   0.03   0.09    -0.02   0.03   0.03
    49  15    -0.21   0.00   0.37    -0.23   0.00   0.40     0.00  -0.04   0.00
    50  15    -0.08  -0.03  -0.11    -0.11  -0.03  -0.11     0.01  -0.03   0.06
    51  15    -0.02   0.00  -0.02    -0.04   0.00   0.01     0.00  -0.11   0.00
    52  15    -0.08   0.03  -0.11    -0.11   0.03  -0.11    -0.01  -0.03  -0.06
    53  15     0.05   0.00   0.03     0.06   0.00   0.01     0.00   0.06   0.00
    54  50     0.01   0.01   0.00     0.01   0.01   0.00     0.00   0.00   0.00
    55  53     0.00   0.00   0.00     0.00   0.00   0.00     0.00   0.00   0.00
    56  53     0.00   0.00   0.00     0.00   0.00   0.00     0.00   0.00   0.00
                    160                    161                    162
                      A                      A                      A
 Frequencies --    375.1409               380.6375               385.1802
 Red. masses --     31.0156                31.0087                31.0134
 Frc consts  --      2.5717                 2.6470                 2.7110
 IR Inten    --      1.8549                 0.0000                 3.0655
  Atom  AN      X      Y      Z        X      Y      Z        X      Y      Z
     1  15     0.03   0.03   0.05     0.03   0.00  -0.01     0.02   0.00  -0.03
     2  15     0.00   0.11   0.00     0.08   0.00   0.05    -0.18   0.00  -0.08
     3  15    -0.03   0.03  -0.05     0.03   0.00  -0.01     0.02   0.00  -0.03
     4  15     0.00  -0.12   0.00    -0.05   0.00   0.01    -0.03   0.00   0.08
     5  50     0.01   0.00   0.00     0.00   0.00   0.00     0.00   0.00   0.00
     6  53     0.00   0.00   0.00     0.00   0.00   0.00     0.00   0.00   0.00
     7  53     0.00   0.00   0.00     0.00   0.00   0.00     0.00   0.00   0.00
     8  15     0.05  -0.05  -0.02    -0.01   0.00   0.02     0.02   0.00   0.01
     9  15     0.00   0.03   0.00     0.01   0.00  -0.01     0.00   0.00   0.00
    10  15    -0.05  -0.05   0.02    -0.01   0.00   0.02     0.02   0.00   0.01
    11  15     0.00   0.09   0.00    -0.01   0.00   0.00    -0.01   0.00   0.00
    12  50    -0.01   0.00   0.00     0.00   0.00   0.00     0.00   0.00   0.00
    13  53     0.00   0.00   0.00     0.00   0.00   0.00     0.00   0.00   0.00
    14  53     0.00   0.00   0.00     0.00   0.00   0.00     0.00   0.00   0.00
    15  50     0.00   0.00   0.01     0.00  -0.01  -0.01     0.00  -0.01   0.00
    16  53     0.00   0.00   0.00     0.00   0.00   0.00     0.00   0.00   0.00
    17  53     0.00   0.00   0.00     0.00   0.00   0.00     0.00   0.00   0.00
    18  15     0.02   0.04   0.00    -0.01  -0.05   0.01    -0.01  -0.09  -0.01
    19  15    -0.01   0.05   0.10     0.03  -0.01  -0.08    -0.02   0.01  -0.01
    20  15    -0.12   0.04  -0.39     0.18  -0.14   0.34     0.29  -0.16   0.02
    21  15     0.09  -0.16  -0.07    -0.15   0.20   0.07    -0.20   0.26   0.04
    22  15    -0.02   0.04   0.00     0.02  -0.05  -0.01    -0.01   0.09  -0.01
    23  15     0.01   0.05  -0.10    -0.03  -0.01   0.08    -0.02  -0.01  -0.01
    24  15     0.12   0.04   0.39    -0.18  -0.14  -0.34     0.29   0.16   0.02
    25  15    -0.09  -0.16   0.08     0.15   0.20  -0.07    -0.20  -0.26   0.04
    26  50     0.00   0.00  -0.01     0.00  -0.01   0.01     0.00   0.01   0.00
    27  53     0.00   0.00   0.00     0.00   0.00   0.00     0.00   0.00   0.00
    28  53     0.00   0.00   0.00     0.00   0.00   0.00     0.00   0.00   0.00
    29  15     0.12   0.04   0.39     0.18   0.14   0.34     0.29   0.16   0.02
    30  15     0.01   0.05  -0.10     0.03   0.01  -0.08    -0.02  -0.01  -0.01
    31  15    -0.02   0.04   0.00    -0.02   0.05   0.01    -0.01   0.09  -0.01
    32  15    -0.09  -0.16   0.07    -0.15  -0.20   0.07    -0.20  -0.26   0.04
    33  50     0.00   0.00   0.01     0.00   0.01   0.01     0.00  -0.01   0.00
    34  53     0.00   0.00   0.00     0.00   0.00   0.00     0.00   0.00   0.00
    35  53     0.00   0.00   0.00     0.00   0.00   0.00     0.00   0.00   0.00
    36  15    -0.12   0.04  -0.39    -0.17   0.13  -0.34     0.29  -0.16   0.02
    37  15    -0.01   0.05   0.10    -0.03   0.01   0.08    -0.02   0.01  -0.01
    38  15     0.02   0.04   0.00     0.01   0.05  -0.01    -0.01  -0.09  -0.01
    39  15     0.09  -0.16  -0.08     0.15  -0.20  -0.07    -0.20   0.26   0.04
    40  50     0.00   0.00  -0.01     0.00   0.01  -0.01     0.00   0.01   0.00
    41  53     0.00   0.00   0.00     0.00   0.00   0.00     0.00   0.00   0.00
    42  53     0.00   0.00   0.00     0.00   0.00   0.00     0.00   0.00   0.00
    43  50     0.01   0.00   0.00     0.00   0.00   0.00     0.00   0.00   0.00
    44  53     0.00   0.00   0.00     0.00   0.00   0.00     0.00   0.00   0.00
    45  53     0.00   0.00   0.00     0.00   0.00   0.00     0.00   0.00   0.00
    46  15    -0.05  -0.05   0.02     0.01   0.00  -0.02     0.02   0.00   0.01
    47  15     0.00   0.03   0.00    -0.01   0.00   0.01     0.00   0.00   0.00
    48  15     0.05  -0.05  -0.02     0.01   0.00  -0.02     0.02  -0.01   0.01
    49  15     0.00   0.08   0.00     0.01   0.00   0.00    -0.01   0.00   0.00
    50  15    -0.03   0.03  -0.05    -0.03   0.00   0.01     0.02   0.00  -0.03
    51  15     0.00   0.11   0.00    -0.08   0.00  -0.05    -0.18   0.00  -0.08
    52  15     0.03   0.03   0.05    -0.03   0.00   0.01     0.02   0.00  -0.03
    53  15     0.00  -0.12   0.00     0.05   0.00  -0.01    -0.03   0.00   0.08
    54  50    -0.01   0.00   0.00     0.00   0.00   0.00     0.00   0.00   0.00
    55  53     0.00   0.00   0.00     0.00   0.00   0.00     0.00   0.00   0.00
    56  53     0.00   0.00   0.00     0.00   0.00   0.00     0.00   0.00   0.00

 -------------------
 - Thermochemistry -
 -------------------
 Temperature   473.000 Kelvin.  Pressure  50.00000 Atm.
 Atom     1 has atomic number 15 and mass  30.97376
 Atom     2 has atomic number 15 and mass  30.97376
 Atom     3 has atomic number 15 and mass  30.97376
 Atom     4 has atomic number 15 and mass  30.97376
 Atom     5 has atomic number 50 and mass 117.90180
 Atom     6 has atomic number 53 and mass 126.90040
 Atom     7 has atomic number 53 and mass 126.90040
 Atom     8 has atomic number 15 and mass  30.97376
 Atom     9 has atomic number 15 and mass  30.97376
 Atom    10 has atomic number 15 and mass  30.97376
 Atom    11 has atomic number 15 and mass  30.97376
 Atom    12 has atomic number 50 and mass 117.90180
 Atom    13 has atomic number 53 and mass 126.90040
 Atom    14 has atomic number 53 and mass 126.90040
 Atom    15 has atomic number 50 and mass 117.90180
 Atom    16 has atomic number 53 and mass 126.90040
 Atom    17 has atomic number 53 and mass 126.90040
 Atom    18 has atomic number 15 and mass  30.97376
 Atom    19 has atomic number 15 and mass  30.97376
 Atom    20 has atomic number 15 and mass  30.97376
 Atom    21 has atomic number 15 and mass  30.97376
 Atom    22 has atomic number 15 and mass  30.97376
 Atom    23 has atomic number 15 and mass  30.97376
 Atom    24 has atomic number 15 and mass  30.97376
 Atom    25 has atomic number 15 and mass  30.97376
 Atom    26 has atomic number 50 and mass 117.90180
 Atom    27 has atomic number 53 and mass 126.90040
 Atom    28 has atomic number 53 and mass 126.90040
 Atom    29 has atomic number 15 and mass  30.97376
 Atom    30 has atomic number 15 and mass  30.97376
 Atom    31 has atomic number 15 and mass  30.97376
 Atom    32 has atomic number 15 and mass  30.97376
 Atom    33 has atomic number 50 and mass 117.90180
 Atom    34 has atomic number 53 and mass 126.90040
 Atom    35 has atomic number 53 and mass 126.90040
 Atom    36 has atomic number 15 and mass  30.97376
 Atom    37 has atomic number 15 and mass  30.97376
 Atom    38 has atomic number 15 and mass  30.97376
 Atom    39 has atomic number 15 and mass  30.97376
 Atom    40 has atomic number 50 and mass 117.90180
 Atom    41 has atomic number 53 and mass 126.90040
 Atom    42 has atomic number 53 and mass 126.90040
 Atom    43 has atomic number 50 and mass 117.90180
 Atom    44 has atomic number 53 and mass 126.90040
 Atom    45 has atomic number 53 and mass 126.90040
 Atom    46 has atomic number 15 and mass  30.97376
 Atom    47 has atomic number 15 and mass  30.97376
 Atom    48 has atomic number 15 and mass  30.97376
 Atom    49 has atomic number 15 and mass  30.97376
 Atom    50 has atomic number 15 and mass  30.97376
 Atom    51 has atomic number 15 and mass  30.97376
 Atom    52 has atomic number 15 and mass  30.97376
 Atom    53 has atomic number 15 and mass  30.97376
 Atom    54 has atomic number 50 and mass 117.90180
 Atom    55 has atomic number 53 and mass 126.90040
 Atom    56 has atomic number 53 and mass 126.90040
 Molecular mass:  3964.78123 amu.
 Principal axes and moments of inertia in atomic units:
                           1         2         3
     Eigenvalues --  ******************************
           X            1.00000   0.00000   0.00015
           Y            0.00000   1.00000   0.00000
           Z           -0.00015   0.00000   1.00000
 This molecule is an asymmetric top.
 Rotational symmetry number  1.
 Warning -- assumption of classical behavior for rotation
           may cause significant error
 Rotational temperatures (Kelvin)      0.00023     0.00017     0.00011
 Rotational constants (GHZ):           0.00473     0.00356     0.00222
 Zero-point vibrational energy     162988.4 (Joules/Mol)
                                   38.95517 (Kcal/Mol)
 Warning -- explicit consideration of 162 degrees of freedom as
           vibrations may cause significant error
 Vibrational temperatures:      6.76     8.77    11.32    11.72    11.89
          (Kelvin)             14.82    15.26    15.89    17.06    17.85
                               18.91    19.55    20.29    21.13    23.07
                               23.33    26.07    26.61    27.52    33.05
                               35.44    35.74    36.80    38.31    38.46
                               38.89    41.00    41.01    43.50    44.54
                               44.66    45.80    49.65    51.28    55.57
                               60.23    60.32    60.86    63.83    70.80
                               71.94    72.96    78.12    80.08    81.32
                               86.82    87.19    88.80    89.09    90.28
                               92.18    93.33   107.81   111.20   116.06
                              118.40   124.98   125.13   126.05   128.85
                              133.75   133.87   138.75   142.13   145.85
                              149.71   150.94   157.38   158.61   164.45
                              166.68   182.98   184.41   184.54   186.31
                              196.07   199.34   207.83   211.17   212.66
                              221.06   229.81   232.65   234.00   237.49
                              244.08   246.34   254.90   255.57   257.08
                              260.10   261.78   267.27   269.24   270.97
                              276.09   278.45   279.48   281.77   283.33
                              285.47   286.40   289.12   296.65   302.75
                              309.69   317.65   319.07   322.61   323.01
                              324.08   329.40   340.74   346.60   353.89
                              357.71   374.27   374.52   384.88   389.08
                              426.32   426.57   434.70   436.52   441.07
                              442.11   442.78   455.31   455.39   457.37
                              463.60   464.62   472.88   473.18   474.85
                              475.91   492.40   492.98   493.79   499.06
                              504.30   504.83   505.79   506.87   513.26
                              513.28   513.93   516.66   517.61   519.28
                              520.84   521.26   522.45   522.97   524.85
                              526.22   537.38   537.51   538.97   539.74
                              547.65   554.19
 
 Zero-point correction=                           0.062079 (Hartree/Particle)
 Thermal correction to Energy=                    0.255227
 Thermal correction to Enthalpy=                  0.256725
 Thermal correction to Gibbs Free Energy=        -0.334188
 Sum of electronic and zero-point Energies=         -11128.268806
 Sum of electronic and thermal Energies=            -11128.075657
 Sum of electronic and thermal Enthalpies=          -11128.074159
 Sum of electronic and thermal Free Energies=       -11128.665072
 
                     E (Thermal)             CV                S
                      KCal/Mol        Cal/Mol-Kelvin    Cal/Mol-Kelvin
 Total                  160.158            317.487            783.940
 Electronic               0.000              0.000              0.000
 Translational            1.410              2.981             45.206
 Rotational               1.410              2.981             48.520
 Vibrational            157.338            311.525            690.213
 Vibration     1          0.940              1.987             10.428
 Vibration     2          0.940              1.987              9.912
 Vibration     3          0.940              1.987              9.404
 Vibration     4          0.940              1.987              9.335
 Vibration     5          0.940              1.987              9.307
 Vibration     6          0.940              1.987              8.870
 Vibration     7          0.940              1.987              8.811
 Vibration     8          0.940              1.987              8.730
 Vibration     9          0.940              1.987              8.589
 Vibration    10          0.940              1.987              8.500
 Vibration    11          0.940              1.987              8.385
 Vibration    12          0.940              1.987              8.319
 Vibration    13          0.940              1.987              8.245
 Vibration    14          0.940              1.987              8.164
 Vibration    15          0.940              1.987              7.990
 Vibration    16          0.940              1.987              7.967
 Vibration    17          0.940              1.987              7.747
 Vibration    18          0.940              1.987              7.706
 Vibration    19          0.940              1.987              7.640
 Vibration    20          0.940              1.986              7.276
 Vibration    21          0.940              1.986              7.137
 Vibration    22          0.940              1.986              7.120
 Vibration    23          0.940              1.986              7.062
 Vibration    24          0.940              1.986              6.982
 Vibration    25          0.940              1.986              6.974
 Vibration    26          0.940              1.986              6.953
 Vibration    27          0.941              1.986              6.847
 Vibration    28          0.941              1.986              6.847
 Vibration    29          0.941              1.986              6.730
 Vibration    30          0.941              1.986              6.683
 Vibration    31          0.941              1.986              6.678
 Vibration    32          0.941              1.986              6.628
 Vibration    33          0.941              1.985              6.468
 Vibration    34          0.941              1.985              6.403
 Vibration    35          0.941              1.985              6.244
 Vibration    36          0.941              1.985              6.084
 Vibration    37          0.941              1.985              6.081
 Vibration    38          0.941              1.984              6.063
 Vibration    39          0.941              1.984              5.969
 Vibration    40          0.942              1.984              5.763
 Vibration    41          0.942              1.983              5.731
 Vibration    42          0.942              1.983              5.704
 Vibration    43          0.942              1.983              5.568
 Vibration    44          0.942              1.982              5.519
 Vibration    45          0.942              1.982              5.488
 Vibration    46          0.943              1.982              5.359
 Vibration    47          0.943              1.982              5.350
 Vibration    48          0.943              1.981              5.314
 Vibration    49          0.943              1.981              5.308
 Vibration    50          0.943              1.981              5.281
 Vibration    51          0.943              1.981              5.240
 Vibration    52          0.943              1.981              5.215
 Vibration    53          0.944              1.979              4.930
 Vibration    54          0.944              1.978              4.869
 Vibration    55          0.945              1.977              4.784
 Vibration    56          0.945              1.977              4.745
 Vibration    57          0.945              1.976              4.638
 Vibration    58          0.945              1.976              4.635
 Vibration    59          0.946              1.975              4.621
 Vibration    60          0.946              1.975              4.578
 Vibration    61          0.946              1.974              4.504
 Vibration    62          0.946              1.974              4.502
 Vibration    63          0.947              1.973              4.431
 Vibration    64          0.947              1.972              4.384
 Vibration    65          0.947              1.972              4.333
 Vibration    66          0.948              1.971              4.282
 Vibration    67          0.948              1.970              4.265
 Vibration    68          0.949              1.969              4.183
 Vibration    69          0.949              1.969              4.168
 Vibration    70          0.949              1.967              4.097
 Vibration    71          0.950              1.967              4.070
 Vibration    72          0.952              1.963              3.887
 Vibration    73          0.952              1.962              3.872
 Vibration    74          0.952              1.962              3.870
 Vibration    75          0.952              1.962              3.851
 Vibration    76          0.953              1.959              3.751
 Vibration    77          0.954              1.958              3.719
 Vibration    78          0.955              1.956              3.637
 Vibration    79          0.956              1.955              3.606
 Vibration    80          0.956              1.954              3.592
 Vibration    81          0.957              1.951              3.517
 Vibration    82          0.958              1.949              3.441
 Vibration    83          0.959              1.948              3.417
 Vibration    84          0.959              1.947              3.406
 Vibration    85          0.960              1.946              3.377
 Vibration    86          0.961              1.944              3.324
 Vibration    87          0.961              1.943              3.306
 Vibration    88          0.963              1.940              3.240
 Vibration    89          0.963              1.940              3.235
 Vibration    90          0.963              1.939              3.223
 Vibration    91          0.964              1.938              3.200
 Vibration    92          0.964              1.937              3.188
 Vibration    93          0.965              1.935              3.148
 Vibration    94          0.965              1.934              3.134
 Vibration    95          0.966              1.934              3.121
 Vibration    96          0.966              1.932              3.085
 Vibration    97          0.967              1.931              3.069
 Vibration    98          0.967              1.930              3.061
 Vibration    99          0.968              1.929              3.046
 Vibration   100          0.968              1.929              3.035
 Vibration   101          0.968              1.928              3.021
 Vibration   102          0.968              1.928              3.014
 Vibration   103          0.969              1.926              2.996
 Vibration   104          0.971              1.923              2.947
 Vibration   105          0.972              1.921              2.907
 Vibration   106          0.973              1.918              2.864
 Vibration   107          0.975              1.914              2.815
 Vibration   108          0.975              1.914              2.807
 Vibration   109          0.976              1.912              2.786
 Vibration   110          0.976              1.912              2.783
 Vibration   111          0.976              1.911              2.777
 Vibration   112          0.978              1.909              2.746
 Vibration   113          0.980              1.903              2.681
 Vibration   114          0.982              1.901              2.649
 Vibration   115          0.983              1.897              2.609
 Vibration   116          0.984              1.895              2.589
 Vibration   117          0.988              1.887              2.503
 Vibration   118          0.989              1.887              2.502
 Vibration   119          0.991              1.881              2.451
 Vibration   120          0.992              1.879              2.430
 Vibration   121          1.003              1.858              2.260
 Vibration   122          1.003              1.858              2.259
 Vibration   123          1.005              1.853              2.224
 Vibration   124          1.006              1.852              2.216
 Vibration   125          1.007              1.849              2.197
 Vibration   126          1.007              1.849              2.192
 Vibration   127          1.008              1.848              2.189
 Vibration   128          1.011              1.841              2.138
 Vibration   129          1.011              1.841              2.138
 Vibration   130          1.012              1.839              2.130
 Vibration   131          1.014              1.835              2.105
 Vibration   132          1.014              1.835              2.101
 Vibration   133          1.017              1.830              2.068
 Vibration   134          1.017              1.829              2.067
 Vibration   135          1.018              1.828              2.061
 Vibration   136          1.018              1.828              2.057
 Vibration   137          1.023              1.817              1.995
 Vibration   138          1.024              1.817              1.993
 Vibration   139          1.024              1.816              1.990
 Vibration   140          1.026              1.813              1.970
 Vibration   141          1.027              1.809              1.951
 Vibration   142          1.028              1.809              1.949
 Vibration   143          1.028              1.808              1.946
 Vibration   144          1.028              1.807              1.942
 Vibration   145          1.030              1.803              1.920
 Vibration   146          1.030              1.803              1.920
 Vibration   147          1.031              1.803              1.917
 Vibration   148          1.032              1.801              1.908
 Vibration   149          1.032              1.800              1.904
 Vibration   150          1.033              1.799              1.899
 Vibration   151          1.033              1.798              1.893
 Vibration   152          1.033              1.798              1.892
 Vibration   153          1.034              1.797              1.888
 Vibration   154          1.034              1.797              1.886
 Vibration   155          1.034              1.795              1.879
 Vibration   156          1.035              1.794              1.875
 Vibration   157          1.039              1.787              1.837
 Vibration   158          1.039              1.786              1.837
 Vibration   159          1.040              1.785              1.832
 Vibration   160          1.040              1.785              1.829
 Vibration   161          1.043              1.779              1.803
 Vibration   162          1.045              1.775              1.782
                       Q            Log10(Q)             Ln(Q)
 Total Bot       0.780986D+97         96.892643        223.103556
 Total V=0       0.778960+115        114.891515        264.547490
 Vib (Bot)       0.140084D+79         78.146387        179.938706
 Vib (Bot)    1  0.699387D+02          1.844717          4.247619
 Vib (Bot)    2  0.539490D+02          1.731983          3.988039
 Vib (Bot)    3  0.417779D+02          1.620947          3.732367
 Vib (Bot)    4  0.403462D+02          1.605803          3.697498
 Vib (Bot)    5  0.397820D+02          1.599687          3.683416
 Vib (Bot)    6  0.319245D+02          1.504124          3.463373
 Vib (Bot)    7  0.309935D+02          1.491270          3.433776
 Vib (Bot)    8  0.297598D+02          1.473631          3.393160
 Vib (Bot)    9  0.277202D+02          1.442797          3.322163
 Vib (Bot)   10  0.264973D+02          1.423202          3.277043
 Vib (Bot)   11  0.250076D+02          1.398072          3.219181
 Vib (Bot)   12  0.241937D+02          1.383703          3.186093
 Vib (Bot)   13  0.233052D+02          1.367452          3.148675
 Vib (Bot)   14  0.223816D+02          1.349890          3.108237
 Vib (Bot)   15  0.205027D+02          1.311812          3.020559
 Vib (Bot)   16  0.202696D+02          1.306846          3.009123
 Vib (Bot)   17  0.181417D+02          1.258679          2.898215
 Vib (Bot)   18  0.177725D+02          1.249748          2.877652
 Vib (Bot)   19  0.171879D+02          1.235224          2.844208
 Vib (Bot)   20  0.143088D+02          1.155604          2.660876
 Vib (Bot)   21  0.133452D+02          1.125324          2.591154
 Vib (Bot)   22  0.132310D+02          1.121594          2.582566
 Vib (Bot)   23  0.128495D+02          1.108887          2.553307
 Vib (Bot)   24  0.123422D+02          1.091393          2.513026
 Vib (Bot)   25  0.122941D+02          1.089698          2.509123
 Vib (Bot)   26  0.121606D+02          1.084955          2.498201
 Vib (Bot)   27  0.115318D+02          1.061898          2.445112
 Vib (Bot)   28  0.115302D+02          1.061836          2.444968
 Vib (Bot)   29  0.108693D+02          1.036200          2.385939
 Vib (Bot)   30  0.106168D+02          1.025994          2.362438
 Vib (Bot)   31  0.105866D+02          1.024756          2.359587
 Vib (Bot)   32  0.103239D+02          1.013844          2.334463
 Vib (Bot)   33  0.952300D+01          0.978774          2.253709
 Vib (Bot)   34  0.921981D+01          0.964722          2.221355
 Vib (Bot)   35  0.850696D+01          0.929774          2.140884
 Vib (Bot)   36  0.784771D+01          0.894743          2.060221
 Vib (Bot)   37  0.783608D+01          0.894099          2.058739
 Vib (Bot)   38  0.776605D+01          0.890200          2.049761
 Vib (Bot)   39  0.740493D+01          0.869521          2.002146
 Vib (Bot)   40  0.667442D+01          0.824414          1.898283
 Vib (Bot)   41  0.656829D+01          0.817452          1.882254
 Vib (Bot)   42  0.647680D+01          0.811361          1.868227
 Vib (Bot)   43  0.604778D+01          0.781596          1.799691
 Vib (Bot)   44  0.589945D+01          0.770811          1.774858
 Vib (Bot)   45  0.580903D+01          0.764104          1.759414
 Vib (Bot)   46  0.544036D+01          0.735627          1.693845
 Vib (Bot)   47  0.541721D+01          0.733776          1.689582
 Vib (Bot)   48  0.531885D+01          0.725817          1.671256
 Vib (Bot)   49  0.530124D+01          0.724377          1.667940
 Vib (Bot)   50  0.523148D+01          0.718625          1.654695
 Vib (Bot)   51  0.512336D+01          0.709555          1.633810
 Vib (Bot)   52  0.505959D+01          0.704115          1.621285
 Vib (Bot)   53  0.437788D+01          0.641264          1.476565
 Vib (Bot)   54  0.424364D+01          0.627739          1.445422
 Vib (Bot)   55  0.406523D+01          0.609085          1.402471
 Vib (Bot)   56  0.398439D+01          0.600362          1.382384
 Vib (Bot)   57  0.377376D+01          0.576775          1.328073
 Vib (Bot)   58  0.376893D+01          0.576219          1.326792
 Vib (Bot)   59  0.374138D+01          0.573032          1.319455
 Vib (Bot)   60  0.365965D+01          0.563440          1.297367
 Vib (Bot)   61  0.352473D+01          0.547126          1.259805
 Vib (Bot)   62  0.352142D+01          0.546718          1.258864
 Vib (Bot)   63  0.339673D+01          0.531061          1.222814
 Vib (Bot)   64  0.331556D+01          0.520556          1.198625
 Vib (Bot)   65  0.323018D+01          0.509227          1.172538
 Vib (Bot)   66  0.314636D+01          0.497809          1.146247
 Vib (Bot)   67  0.312053D+01          0.494229          1.138004
 Vib (Bot)   68  0.299165D+01          0.475910          1.095824
 Vib (Bot)   69  0.296823D+01          0.472498          1.087966
 Vib (Bot)   70  0.286188D+01          0.456652          1.051479
 Vib (Bot)   71  0.282307D+01          0.450721          1.037824
 Vib (Bot)   72  0.256893D+01          0.409752          0.943490
 Vib (Bot)   73  0.254878D+01          0.406332          0.935615
 Vib (Bot)   74  0.254689D+01          0.406010          0.934872
 Vib (Bot)   75  0.252247D+01          0.401827          0.925240
 Vib (Bot)   76  0.239518D+01          0.379339          0.873460
 Vib (Bot)   77  0.235530D+01          0.372047          0.856670
 Vib (Bot)   78  0.225768D+01          0.353663          0.814338
 Vib (Bot)   79  0.222136D+01          0.346619          0.798120
 Vib (Bot)   80  0.220562D+01          0.343530          0.791008
 Vib (Bot)   81  0.212036D+01          0.326409          0.751585
 Vib (Bot)   82  0.203815D+01          0.309237          0.712044
 Vib (Bot)   83  0.201273D+01          0.303785          0.699492
 Vib (Bot)   84  0.200090D+01          0.301225          0.693597
 Vib (Bot)   85  0.197085D+01          0.294655          0.678467
 Vib (Bot)   86  0.191654D+01          0.282519          0.650524
 Vib (Bot)   87  0.189856D+01          0.278424          0.641094
 Vib (Bot)   88  0.183334D+01          0.263242          0.606137
 Vib (Bot)   89  0.182845D+01          0.262084          0.603470
 Vib (Bot)   90  0.181747D+01          0.259468          0.597447
 Vib (Bot)   91  0.179580D+01          0.254257          0.585449
 Vib (Bot)   92  0.178401D+01          0.251397          0.578863
 Vib (Bot)   93  0.174643D+01          0.242151          0.557573
 Vib (Bot)   94  0.173330D+01          0.238874          0.550028
 Vib (Bot)   95  0.172191D+01          0.236011          0.543436
 Vib (Bot)   96  0.168911D+01          0.227659          0.524205
 Vib (Bot)   97  0.167442D+01          0.223863          0.515465
 Vib (Bot)   98  0.166806D+01          0.222212          0.511663
 Vib (Bot)   99  0.165408D+01          0.218556          0.503243
 Vib (Bot)  100  0.164470D+01          0.216088          0.497560
 Vib (Bot)  101  0.163203D+01          0.212727          0.489822
 Vib (Bot)  102  0.162658D+01          0.211277          0.486483
 Vib (Bot)  103  0.161079D+01          0.207038          0.476723
 Vib (Bot)  104  0.156862D+01          0.195517          0.450195
 Vib (Bot)  105  0.153598D+01          0.186385          0.429166
 Vib (Bot)  106  0.150038D+01          0.176200          0.405715
 Vib (Bot)  107  0.146145D+01          0.164783          0.379427
 Vib (Bot)  108  0.145468D+01          0.162768          0.374787
 Vib (Bot)  109  0.143812D+01          0.157796          0.363338
 Vib (Bot)  110  0.143629D+01          0.157243          0.362066
 Vib (Bot)  111  0.143135D+01          0.155746          0.358618
 Vib (Bot)  112  0.140732D+01          0.148391          0.341684
 Vib (Bot)  113  0.135858D+01          0.133087          0.306443
 Vib (Bot)  114  0.133461D+01          0.125355          0.288641
 Vib (Bot)  115  0.130591D+01          0.115912          0.266897
 Vib (Bot)  116  0.129130D+01          0.111026          0.255647
 Vib (Bot)  117  0.123141D+01          0.090404          0.208162
 Vib (Bot)  118  0.123054D+01          0.090096          0.207454
 Vib (Bot)  119  0.119569D+01          0.077617          0.178720
 Vib (Bot)  120  0.118207D+01          0.072643          0.167266
 Vib (Bot)  121  0.107282D+01          0.030529          0.070295
 Vib (Bot)  122  0.107213D+01          0.030248          0.069648
 Vib (Bot)  123  0.105074D+01          0.021495          0.049495
 Vib (Bot)  124  0.104604D+01          0.019550          0.045016
 Vib (Bot)  125  0.103450D+01          0.014730          0.033916
 Vib (Bot)  126  0.103190D+01          0.013638          0.031402
 Vib (Bot)  127  0.103021D+01          0.012927          0.029765
 Vib (Bot)  128  0.999797D+00         -0.000088         -0.000203
 Vib (Bot)  129  0.999623D+00         -0.000164         -0.000377
 Vib (Bot)  130  0.994960D+00         -0.002194         -0.005053
 Vib (Bot)  131  0.980556D+00         -0.008528         -0.019636
 Vib (Bot)  132  0.978222D+00         -0.009563         -0.022019
 Vib (Bot)  133  0.959770D+00         -0.017833         -0.041061
 Vib (Bot)  134  0.959122D+00         -0.018126         -0.041737
 Vib (Bot)  135  0.955473D+00         -0.019782         -0.045549
 Vib (Bot)  136  0.953177D+00         -0.020826         -0.047954
 Vib (Bot)  137  0.918553D+00         -0.036896         -0.084956
 Vib (Bot)  138  0.917374D+00         -0.037454         -0.086240
 Vib (Bot)  139  0.915752D+00         -0.038222         -0.088009
 Vib (Bot)  140  0.905201D+00         -0.043255         -0.099598
 Vib (Bot)  141  0.894948D+00         -0.048202         -0.110989
 Vib (Bot)  142  0.893912D+00         -0.048705         -0.112148
 Vib (Bot)  143  0.892058D+00         -0.049607         -0.114225
 Vib (Bot)  144  0.889978D+00         -0.050621         -0.116559
 Vib (Bot)  145  0.877847D+00         -0.056581         -0.130283
 Vib (Bot)  146  0.877819D+00         -0.056595         -0.130315
 Vib (Bot)  147  0.876601D+00         -0.057198         -0.131704
 Vib (Bot)  148  0.871527D+00         -0.059719         -0.137509
 Vib (Bot)  149  0.869767D+00         -0.060597         -0.139529
 Vib (Bot)  150  0.866684D+00         -0.062139         -0.143080
 Vib (Bot)  151  0.863837D+00         -0.063568         -0.146371
 Vib (Bot)  152  0.863082D+00         -0.063948         -0.147246
 Vib (Bot)  153  0.860921D+00         -0.065037         -0.149752
 Vib (Bot)  154  0.859967D+00         -0.065518         -0.150861
 Vib (Bot)  155  0.856581D+00         -0.067232         -0.154807
 Vib (Bot)  156  0.854129D+00         -0.068477         -0.157673
 Vib (Bot)  157  0.834588D+00         -0.078528         -0.180817
 Vib (Bot)  158  0.834362D+00         -0.078646         -0.181088
 Vib (Bot)  159  0.831860D+00         -0.079950         -0.184091
 Vib (Bot)  160  0.830542D+00         -0.080638         -0.185677
 Vib (Bot)  161  0.817267D+00         -0.087636         -0.201790
 Vib (Bot)  162  0.806569D+00         -0.093358         -0.214965
 Vib (V=0)       0.139720D+97         96.145259        221.382641
 Vib (V=0)    1  0.704405D+02          1.847822          4.254768
 Vib (V=0)    2  0.544513D+02          1.736008          3.997307
 Vib (V=0)    3  0.422809D+02          1.626144          3.744335
 Vib (V=0)    4  0.408493D+02          1.611185          3.709890
 Vib (V=0)    5  0.402852D+02          1.605145          3.695984
 Vib (V=0)    6  0.324284D+02          1.510925          3.479034
 Vib (V=0)    7  0.314975D+02          1.498276          3.449908
 Vib (V=0)    8  0.302640D+02          1.480927          3.409960
 Vib (V=0)    9  0.282247D+02          1.450630          3.340199
 Vib (V=0)   10  0.270020D+02          1.431396          3.295912
 Vib (V=0)   11  0.255126D+02          1.406755          3.239173
 Vib (V=0)   12  0.246989D+02          1.392677          3.206758
 Vib (V=0)   13  0.238105D+02          1.376769          3.170128
 Vib (V=0)   14  0.228871D+02          1.359591          3.130575
 Vib (V=0)   15  0.210088D+02          1.322402          3.044944
 Vib (V=0)   16  0.207758D+02          1.317557          3.033788
 Vib (V=0)   17  0.186486D+02          1.270647          2.925772
 Vib (V=0)   18  0.182795D+02          1.261965          2.905782
 Vib (V=0)   19  0.176952D+02          1.247856          2.873294
 Vib (V=0)   20  0.148176D+02          1.170776          2.695812
 Vib (V=0)   21  0.138545D+02          1.141592          2.628612
 Vib (V=0)   22  0.137405D+02          1.138002          2.620347
 Vib (V=0)   23  0.133593D+02          1.125782          2.592209
 Vib (V=0)   24  0.128523D+02          1.108982          2.553526
 Vib (V=0)   25  0.128043D+02          1.107356          2.549781
 Vib (V=0)   26  0.126709D+02          1.102806          2.539306
 Vib (V=0)   27  0.120427D+02          1.080723          2.488456
 Vib (V=0)   28  0.120410D+02          1.080663          2.488319
 Vib (V=0)   29  0.113808D+02          1.056171          2.431924
 Vib (V=0)   30  0.111286D+02          1.046439          2.409516
 Vib (V=0)   31  0.110984D+02          1.045260          2.406799
 Vib (V=0)   32  0.108360D+02          1.034870          2.382875
 Vib (V=0)   33  0.100361D+02          1.001566          2.306190
 Vib (V=0)   34  0.973336D+01          0.988263          2.275559
 Vib (V=0)   35  0.902164D+01          0.955285          2.199626
 Vib (V=0)   36  0.836362D+01          0.922394          2.123891
 Vib (V=0)   37  0.835201D+01          0.921791          2.122503
 Vib (V=0)   38  0.828213D+01          0.918142          2.114100
 Vib (V=0)   39  0.792179D+01          0.898823          2.069617
 Vib (V=0)   40  0.719313D+01          0.856918          1.973126
 Vib (V=0)   41  0.708729D+01          0.850480          1.958304
 Vib (V=0)   42  0.699607D+01          0.844854          1.945349
 Vib (V=0)   43  0.656841D+01          0.817460          1.882272
 Vib (V=0)   44  0.642060D+01          0.807575          1.859511
 Vib (V=0)   45  0.633051D+01          0.801439          1.845381
 Vib (V=0)   46  0.596328D+01          0.775486          1.785621
 Vib (V=0)   47  0.594024D+01          0.773804          1.781749
 Vib (V=0)   48  0.584230D+01          0.766584          1.765124
 Vib (V=0)   49  0.582477D+01          0.765278          1.762119
 Vib (V=0)   50  0.575532D+01          0.760070          1.750125
 Vib (V=0)   51  0.564770D+01          0.751871          1.731248
 Vib (V=0)   52  0.558423D+01          0.746963          1.719947
 Vib (V=0)   53  0.490634D+01          0.690758          1.590529
 Vib (V=0)   54  0.477300D+01          0.678791          1.562974
 Vib (V=0)   55  0.459586D+01          0.662367          1.525157
 Vib (V=0)   56  0.451564D+01          0.654719          1.507546
 Vib (V=0)   57  0.430674D+01          0.634149          1.460182
 Vib (V=0)   58  0.430196D+01          0.633666          1.459070
 Vib (V=0)   59  0.427465D+01          0.630900          1.452701
 Vib (V=0)   60  0.419365D+01          0.622592          1.433571
 Vib (V=0)   61  0.406002D+01          0.608528          1.401188
 Vib (V=0)   62  0.405674D+01          0.608177          1.400379
 Vib (V=0)   63  0.393334D+01          0.594761          1.369488
 Vib (V=0)   64  0.385304D+01          0.585804          1.348864
 Vib (V=0)   65  0.376865D+01          0.576186          1.326716
 Vib (V=0)   66  0.368584D+01          0.566537          1.304499
 Vib (V=0)   67  0.366034D+01          0.563521          1.297555
 Vib (V=0)   68  0.353314D+01          0.548161          1.262187
 Vib (V=0)   69  0.351005D+01          0.545313          1.255630
 Vib (V=0)   70  0.340523D+01          0.532147          1.225313
 Vib (V=0)   71  0.336700D+01          0.527244          1.214023
 Vib (V=0)   72  0.311714D+01          0.493756          1.136915
 Vib (V=0)   73  0.309736D+01          0.490992          1.130550
 Vib (V=0)   74  0.309550D+01          0.490731          1.129951
 Vib (V=0)   75  0.307155D+01          0.487358          1.122183
 Vib (V=0)   76  0.294682D+01          0.469353          1.080725
 Vib (V=0)   77  0.290779D+01          0.463563          1.067394
 Vib (V=0)   78  0.281238D+01          0.449075          1.034033
 Vib (V=0)   79  0.277694D+01          0.443566          1.021349
 Vib (V=0)   80  0.276158D+01          0.441158          1.015804
 Vib (V=0)   81  0.267851D+01          0.427894          0.985262
 Vib (V=0)   82  0.259859D+01          0.414737          0.954968
 Vib (V=0)   83  0.257390D+01          0.410592          0.945424
 Vib (V=0)   84  0.256243D+01          0.408651          0.940955
 Vib (V=0)   85  0.253329D+01          0.403685          0.929519
 Vib (V=0)   86  0.248069D+01          0.394573          0.908538
 Vib (V=0)   87  0.246329D+01          0.391516          0.901499
 Vib (V=0)   88  0.240030D+01          0.380265          0.875592
 Vib (V=0)   89  0.239558D+01          0.379411          0.873627
 Vib (V=0)   90  0.238500D+01          0.377488          0.869197
 Vib (V=0)   91  0.236410D+01          0.373667          0.860399
 Vib (V=0)   92  0.235275D+01          0.371576          0.855586
 Vib (V=0)   93  0.231659D+01          0.364850          0.840098
 Vib (V=0)   94  0.230398D+01          0.362478          0.834637
 Vib (V=0)   95  0.229304D+01          0.360411          0.829877
 Vib (V=0)   96  0.226156D+01          0.354409          0.816057
 Vib (V=0)   97  0.224748D+01          0.351695          0.809807
 Vib (V=0)   98  0.224139D+01          0.350517          0.807095
 Vib (V=0)   99  0.222800D+01          0.347915          0.801103
 Vib (V=0)  100  0.221903D+01          0.346162          0.797068
 Vib (V=0)  101  0.220690D+01          0.343783          0.791589
 Vib (V=0)  102  0.220170D+01          0.342758          0.789229
 Vib (V=0)  103  0.218660D+01          0.339770          0.782350
 Vib (V=0)  104  0.214638D+01          0.331706          0.763782
 Vib (V=0)  105  0.211531D+01          0.325374          0.749201
 Vib (V=0)  106  0.208149D+01          0.318375          0.733086
 Vib (V=0)  107  0.204461D+01          0.310611          0.715208
 Vib (V=0)  108  0.203821D+01          0.309250          0.712073
 Vib (V=0)  109  0.202256D+01          0.305902          0.704365
 Vib (V=0)  110  0.202083D+01          0.305531          0.703511
 Vib (V=0)  111  0.201617D+01          0.304526          0.701198
 Vib (V=0)  112  0.199350D+01          0.299616          0.689891
 Vib (V=0)  113  0.194767D+01          0.289516          0.666634
 Vib (V=0)  114  0.192520D+01          0.284475          0.655029
 Vib (V=0)  115  0.189835D+01          0.278377          0.640986
 Vib (V=0)  116  0.188472D+01          0.275247          0.633779
 Vib (V=0)  117  0.182905D+01          0.262226          0.603798
 Vib (V=0)  118  0.182824D+01          0.262034          0.603356
 Vib (V=0)  119  0.179602D+01          0.254311          0.585572
 Vib (V=0)  120  0.178347D+01          0.251265          0.578559
 Vib (V=0)  121  0.168362D+01          0.226244          0.520945
 Vib (V=0)  122  0.168299D+01          0.226081          0.520572
 Vib (V=0)  123  0.166364D+01          0.221059          0.509007
 Vib (V=0)  124  0.165940D+01          0.219951          0.506456
 Vib (V=0)  125  0.164899D+01          0.217219          0.500165
 Vib (V=0)  126  0.164666D+01          0.216603          0.498746
 Vib (V=0)  127  0.164514D+01          0.216202          0.497823
 Vib (V=0)  128  0.161785D+01          0.208939          0.481100
 Vib (V=0)  129  0.161770D+01          0.208897          0.481004
 Vib (V=0)  130  0.161353D+01          0.207777          0.478423
 Vib (V=0)  131  0.160068D+01          0.204304          0.470427
 Vib (V=0)  132  0.159860D+01          0.203739          0.469127
 Vib (V=0)  133  0.158220D+01          0.199262          0.458817
 Vib (V=0)  134  0.158163D+01          0.199104          0.458454
 Vib (V=0)  135  0.157839D+01          0.198215          0.456406
 Vib (V=0)  136  0.157636D+01          0.197655          0.455117
 Vib (V=0)  137  0.154582D+01          0.189159          0.435554
 Vib (V=0)  138  0.154478D+01          0.188868          0.434884
 Vib (V=0)  139  0.154336D+01          0.188468          0.433963
 Vib (V=0)  140  0.153411D+01          0.185857          0.427952
 Vib (V=0)  141  0.152515D+01          0.183313          0.422093
 Vib (V=0)  142  0.152425D+01          0.183055          0.421500
 Vib (V=0)  143  0.152263D+01          0.182594          0.420437
 Vib (V=0)  144  0.152081D+01          0.182076          0.419246
 Vib (V=0)  145  0.151026D+01          0.179050          0.412279
 Vib (V=0)  146  0.151023D+01          0.179043          0.412262
 Vib (V=0)  147  0.150917D+01          0.178739          0.411561
 Vib (V=0)  148  0.150477D+01          0.177470          0.408639
 Vib (V=0)  149  0.150324D+01          0.177029          0.407624
 Vib (V=0)  150  0.150057D+01          0.176257          0.405846
 Vib (V=0)  151  0.149811D+01          0.175542          0.404201
 Vib (V=0)  152  0.149745D+01          0.175353          0.403765
 Vib (V=0)  153  0.149558D+01          0.174811          0.402516
 Vib (V=0)  154  0.149476D+01          0.174571          0.401964
 Vib (V=0)  155  0.149183D+01          0.173720          0.400005
 Vib (V=0)  156  0.148971D+01          0.173103          0.398585
 Vib (V=0)  157  0.147290D+01          0.168174          0.387234
 Vib (V=0)  158  0.147271D+01          0.168116          0.387103
 Vib (V=0)  159  0.147056D+01          0.167483          0.385645
 Vib (V=0)  160  0.146943D+01          0.167150          0.384876
 Vib (V=0)  161  0.145808D+01          0.163782          0.377123
 Vib (V=0)  162  0.144898D+01          0.161061          0.370857
 Electronic      0.100000D+01          0.000000          0.000000
 Translational   0.622128D+09          8.793880         20.248657
 Rotational      0.896141D+10          9.952376         22.916193
 ***** Axes restored to original set *****
 -------------------------------------------------------------------
 Center     Atomic                   Forces (Hartrees/Bohr)
 Number     Number              X              Y              Z
 -------------------------------------------------------------------
      1       15           0.000001996   -0.000007240    0.000000850
      2       15          -0.000010221   -0.000001681    0.000018302
      3       15          -0.000006332   -0.000003094   -0.000000390
      4       15           0.000003053    0.000001464   -0.000001439
      5       50          -0.000001102    0.000005350   -0.000002292
      6       53          -0.000000402    0.000000259   -0.000003183
      7       53          -0.000001284   -0.000000848   -0.000000822
      8       15          -0.000001134   -0.000000584    0.000001835
      9       15          -0.000001902   -0.000000262   -0.000005336
     10       15           0.000004395   -0.000002169   -0.000003677
     11       15          -0.000001704    0.000001337    0.000002615
     12       50           0.000002445   -0.000000389   -0.000000353
     13       53          -0.000000951    0.000000113   -0.000001595
     14       53          -0.000000331   -0.000000060   -0.000001593
     15       50           0.000000597   -0.000002098    0.000001423
     16       53           0.000000782    0.000001285    0.000002942
     17       53          -0.000001240    0.000000206    0.000000512
     18       15           0.000004318    0.000000668    0.000005133
     19       15           0.000009708    0.000005232   -0.000007276
     20       15           0.000009063    0.000012146    0.000006308
     21       15           0.000005559    0.000001345   -0.000000407
     22       15          -0.000006194    0.000000919    0.000002488
     23       15           0.000002899    0.000000609   -0.000002848
     24       15          -0.000001926   -0.000000755   -0.000013116
     25       15          -0.000003115   -0.000001324    0.000001275
     26       50           0.000001218    0.000000882   -0.000002026
     27       53          -0.000001624   -0.000002680   -0.000000183
     28       53           0.000000814   -0.000001420   -0.000001652
     29       15           0.000007305   -0.000001779    0.000009843
     30       15           0.000002084    0.000000997    0.000001952
     31       15           0.000005002    0.000000046   -0.000001447
     32       15           0.000002687    0.000001308   -0.000002487
     33       50           0.000003418    0.000000113    0.000000454
     34       53           0.000000853   -0.000000373    0.000000469
     35       53          -0.000000834   -0.000000019   -0.000000191
     36       15           0.000000909   -0.000004427   -0.000006403
     37       15          -0.000002970    0.000006671   -0.000005550
     38       15          -0.000000129    0.000006779   -0.000000167
     39       15          -0.000005592   -0.000006670    0.000004316
     40       50           0.000000077    0.000000604    0.000000162
     41       53           0.000001621    0.000000231    0.000000060
     42       53          -0.000001002    0.000001694    0.000001984
     43       50           0.000000492    0.000000122    0.000003681
     44       53          -0.000000339    0.000000133    0.000002153
     45       53          -0.000001936   -0.000001101   -0.000001045
     46       15          -0.000005587   -0.000004760   -0.000002751
     47       15           0.000000718   -0.000000799    0.000001883
     48       15           0.000002179   -0.000000641    0.000002020
     49       15           0.000000329   -0.000001787    0.000000616
     50       15          -0.000003782   -0.000001602    0.000003292
     51       15          -0.000004988   -0.000000863   -0.000013912
     52       15          -0.000002912    0.000005117   -0.000000503
     53       15          -0.000006011   -0.000007549    0.000002485
     54       50           0.000000474    0.000002352    0.000000048
     55       53           0.000000643   -0.000000304    0.000002085
     56       53          -0.000000094   -0.000000702    0.000001455
 -------------------------------------------------------------------
 Cartesian Forces:  Max     0.000018302 RMS     0.000003887

 GradGradGradGradGradGradGradGradGradGradGradGradGradGradGradGradGradGrad
 Berny optimization.
 Search for a local minimum.
 Step number   1 out of a maximum of    2
 All quantities printed in internal units (Hartrees-Bohrs-Radians)
 Second derivative matrix not updated -- analytic derivatives used.
 ITU=  0
     Eigenvalues ---    0.00008   0.00016   0.00027   0.00030   0.00031
     Eigenvalues ---    0.00045   0.00048   0.00054   0.00058   0.00066
     Eigenvalues ---    0.00068   0.00075   0.00082   0.00092   0.00103
     Eigenvalues ---    0.00110   0.00131   0.00131   0.00137   0.00169
     Eigenvalues ---    0.00196   0.00228   0.00240   0.00268   0.00280
     Eigenvalues ---    0.00282   0.00294   0.00330   0.00339   0.00374
     Eigenvalues ---    0.00376   0.00391   0.00406   0.00423   0.00456
     Eigenvalues ---    0.00519   0.00542   0.00545   0.00608   0.00631
     Eigenvalues ---    0.00639   0.00678   0.00839   0.00840   0.00841
     Eigenvalues ---    0.00863   0.00870   0.00909   0.00935   0.00944
     Eigenvalues ---    0.01040   0.01125   0.01133   0.01174   0.01254
     Eigenvalues ---    0.01323   0.01352   0.01383   0.01386   0.01452
     Eigenvalues ---    0.01501   0.01532   0.01752   0.01753   0.01860
     Eigenvalues ---    0.01861   0.01962   0.02028   0.02173   0.02214
     Eigenvalues ---    0.02600   0.02644   0.02796   0.03048   0.03360
     Eigenvalues ---    0.03391   0.03458   0.03495   0.03560   0.03746
     Eigenvalues ---    0.03758   0.04055   0.04056   0.04114   0.04175
     Eigenvalues ---    0.04211   0.04507   0.04751   0.05139   0.05418
     Eigenvalues ---    0.05919   0.06038   0.06297   0.06305   0.06422
     Eigenvalues ---    0.06686   0.06689   0.06706   0.06762   0.06904
     Eigenvalues ---    0.08351   0.08588   0.09045   0.09157   0.10196
     Eigenvalues ---    0.10240   0.10918   0.11360   0.11424   0.11531
     Eigenvalues ---    0.11804   0.11813   0.11858   0.11940   0.12053
     Eigenvalues ---    0.12116   0.12432   0.12608   0.12781   0.12994
     Eigenvalues ---    0.13239   0.13315   0.13852   0.14226   0.14285
     Eigenvalues ---    0.14294   0.14393   0.14488   0.14533   0.14711
     Eigenvalues ---    0.14809   0.14897   0.14906   0.14960   0.15058
     Eigenvalues ---    0.15060   0.15085   0.15287   0.15402   0.15460
     Eigenvalues ---    0.15480   0.15804   0.16179   0.16285   0.16593
     Eigenvalues ---    0.16882   0.16981   0.17006   0.17007   0.17092
     Eigenvalues ---    0.17115   0.17165   0.17271   0.17322   0.17982
     Eigenvalues ---    0.18049   0.18893   0.18981   0.19175   0.19184
     Eigenvalues ---    0.19254   0.19522
 Angle between quadratic step and forces=  77.69 degrees.
 Linear search not attempted -- first point.
 B after Tr=    -0.000001    0.000004    0.000018
         Rot=    1.000000    0.000000    0.000002    0.000001 Ang=   0.00 deg.
 Variable       Old X    -DE/DX   Delta X   Delta X   Delta X     New X
                                 (Linear)    (Quad)   (Total)
    X1        7.82989   0.00000   0.00000  -0.00007  -0.00007   7.82981
    Y1        3.49658  -0.00001   0.00000  -0.00020  -0.00021   3.49637
    Z1        2.66131   0.00000   0.00000   0.00062   0.00067   2.66198
    X2        3.78132  -0.00001   0.00000  -0.00010  -0.00009   3.78123
    Y2        0.00036   0.00000   0.00000  -0.00021  -0.00020   0.00016
    Z2       -2.00336   0.00002   0.00000   0.00098   0.00102  -2.00234
    X3        7.83041  -0.00001   0.00000  -0.00022  -0.00024   7.83017
    Y3       -3.49539   0.00000   0.00000  -0.00020  -0.00021  -3.49560
    Z3        2.66173   0.00000   0.00000   0.00023   0.00027   2.66200
    X4        4.85615   0.00000   0.00000  -0.00015  -0.00016   4.85599
    Y4        0.00034   0.00000   0.00000  -0.00010  -0.00011   0.00024
    Z4        2.49137   0.00000   0.00000   0.00092   0.00096   2.49233
    X5       14.04288   0.00000   0.00000  -0.00010  -0.00011  14.04277
    Y5       -4.88055   0.00001   0.00000   0.00028   0.00026  -4.88029
    Z5       -0.22645   0.00000   0.00000  -0.00067  -0.00060  -0.22705
    X6       14.71610   0.00000   0.00000   0.00065   0.00062  14.71672
    Y6       -7.87626   0.00000   0.00000   0.00044   0.00042  -7.87584
    Z6        4.06387   0.00000   0.00000  -0.00070  -0.00063   4.06324
    X7       16.96648   0.00000   0.00000  -0.00130  -0.00129  16.96518
    Y7       -6.68626   0.00000   0.00000  -0.00044  -0.00046  -6.68671
    Z7       -4.22527   0.00000   0.00000  -0.00123  -0.00115  -4.22642
    X8        9.10977   0.00000   0.00000  -0.00064  -0.00063   9.10915
    Y8        4.02839   0.00000   0.00000  -0.00002  -0.00003   4.02836
    Z8       -1.72278   0.00000   0.00000   0.00056   0.00062  -1.72217
    X9       13.37188   0.00000   0.00000   0.00009   0.00008  13.37197
    Y9        0.00044   0.00000   0.00000   0.00023   0.00021   0.00066
    Z9        0.84606  -0.00001   0.00000  -0.00078  -0.00071   0.84536
   X10        9.10985   0.00000   0.00000  -0.00030  -0.00030   9.10955
   Y10       -4.02758   0.00000   0.00000   0.00008   0.00008  -4.02750
   Z10       -1.72233   0.00000   0.00000   0.00014   0.00019  -1.72214
   X11       10.95608   0.00000   0.00000  -0.00084  -0.00083  10.95526
   Y11        0.00033   0.00000   0.00000   0.00020   0.00019   0.00052
   Z11       -2.99157   0.00000   0.00000  -0.00015  -0.00008  -2.99166
   X12       14.04267   0.00000   0.00000  -0.00040  -0.00039  14.04229
   Y12        4.88132   0.00000   0.00000   0.00035   0.00034   4.88166
   Z12       -0.22678   0.00000   0.00000  -0.00039  -0.00031  -0.22709
   X13       16.96611   0.00000   0.00000  -0.00163  -0.00161  16.96451
   Y13        6.68697   0.00000   0.00000   0.00137   0.00136   6.68833
   Z13       -4.22573   0.00000   0.00000  -0.00085  -0.00075  -4.22649
   X14       14.71592   0.00000   0.00000   0.00006   0.00005  14.71597
   Y14        7.87750   0.00000   0.00000  -0.00018  -0.00020   7.87730
   Z14        4.06316   0.00000   0.00000  -0.00008   0.00001   4.06317
   X15       -5.50856   0.00000   0.00000   0.00030   0.00032  -5.50824
   Y15       11.34704   0.00000   0.00000   0.00020   0.00021  11.34725
   Z15       -1.23059   0.00000   0.00000   0.00097   0.00098  -1.22961
   X16       -9.80195   0.00000   0.00000   0.00012   0.00013  -9.80182
   Y16       12.36541   0.00000   0.00000  -0.00103  -0.00102  12.36439
   Z16        1.67572   0.00000   0.00000   0.00119   0.00118   1.67690
   X17       -5.05217   0.00000   0.00000  -0.00030  -0.00026  -5.05243
   Y17       14.75157   0.00000   0.00000   0.00123   0.00124  14.75281
   Z17       -5.20535   0.00000   0.00000   0.00177   0.00179  -5.20356
   X18       -1.44520   0.00000   0.00000   0.00041   0.00042  -1.44478
   Y18       10.63291   0.00000   0.00000  -0.00013  -0.00013  10.63278
   Z18        1.81604   0.00001   0.00000   0.00087   0.00090   1.81694
   X19       -4.46559   0.00001   0.00000   0.00063   0.00064  -4.46495
   Y19        6.52330   0.00001   0.00000   0.00040   0.00041   6.52371
   Z19       -2.31809  -0.00001   0.00000   0.00000   0.00001  -2.31808
   X20       -0.51844   0.00001   0.00000   0.00020   0.00019  -0.51824
   Y20        3.24589   0.00001   0.00000   0.00006   0.00006   3.24595
   Z20        2.22882   0.00001   0.00000  -0.00022  -0.00020   2.22862
   X21       -3.60311   0.00001   0.00000   0.00026   0.00026  -3.60286
   Y21        6.58183   0.00000   0.00000  -0.00005  -0.00004   6.58178
   Z21        2.20011   0.00000   0.00000   0.00011   0.00012   2.20023
   X22        1.44378  -0.00001   0.00000  -0.00008  -0.00006   1.44372
   Y22       10.63297   0.00000   0.00000  -0.00008  -0.00007  10.63289
   Z22       -1.81767   0.00000   0.00000   0.00047   0.00051  -1.81717
   X23        4.46429   0.00000   0.00000   0.00000   0.00000   4.46429
   Y23        6.52421   0.00000   0.00000  -0.00003  -0.00003   6.52418
   Z23        2.31755   0.00000   0.00000   0.00031   0.00036   2.31791
   X24        0.51775   0.00000   0.00000   0.00015   0.00016   0.51791
   Y24        3.24604   0.00000   0.00000  -0.00007  -0.00007   3.24597
   Z24       -2.22858  -0.00001   0.00000  -0.00020  -0.00018  -2.22876
   X25        3.60209   0.00000   0.00000   0.00009   0.00011   3.60220
   Y25        6.58215   0.00000   0.00000  -0.00004  -0.00004   6.58211
   Z25       -2.20065   0.00000   0.00000   0.00020   0.00024  -2.20041
   X26        5.50664   0.00000   0.00000   0.00046   0.00047   5.50711
   Y26       11.34808   0.00000   0.00000  -0.00028  -0.00028  11.34780
   Z26        1.22956   0.00000   0.00000  -0.00023  -0.00018   1.22938
   X27        9.80040   0.00000   0.00000   0.00018   0.00020   9.80061
   Y27       12.36739   0.00000   0.00000  -0.00207  -0.00208  12.36531
   Z27       -1.67594   0.00000   0.00000  -0.00127  -0.00120  -1.67714
   X28        5.04892   0.00000   0.00000   0.00207   0.00207   5.05098
   Y28       14.75297   0.00000   0.00000   0.00041   0.00041  14.75337
   Z28        5.20391   0.00000   0.00000  -0.00069  -0.00063   5.20328
   X29       -0.51781   0.00001   0.00000  -0.00009  -0.00010  -0.51791
   Y29       -3.24604   0.00000   0.00000   0.00002   0.00002  -3.24602
   Z29        2.22821   0.00001   0.00000   0.00044   0.00045   2.22866
   X30       -4.46454   0.00000   0.00000   0.00025   0.00025  -4.46429
   Y30       -6.52436   0.00000   0.00000   0.00013   0.00015  -6.52422
   Z30       -2.31809   0.00000   0.00000   0.00008   0.00008  -2.31801
   X31       -1.44364   0.00001   0.00000  -0.00006  -0.00008  -1.44372
   Y31      -10.63298   0.00000   0.00000   0.00004   0.00004 -10.63294
   Z31        1.81688   0.00000   0.00000   0.00018   0.00018   1.81706
   X32       -3.60207   0.00000   0.00000  -0.00011  -0.00013  -3.60220
   Y32       -6.58221   0.00000   0.00000   0.00005   0.00005  -6.58215
   Z32        2.20014   0.00000   0.00000   0.00016   0.00016   2.20031
   X33        5.50835   0.00000   0.00000  -0.00009  -0.00011   5.50824
   Y33      -11.34730   0.00000   0.00000   0.00002   0.00001 -11.34729
   Z33        1.22883   0.00000   0.00000   0.00065   0.00068   1.22951
   X34        5.05255   0.00000   0.00000  -0.00007  -0.00012   5.05243
   Y34      -14.75330   0.00000   0.00000   0.00047   0.00046 -14.75284
   Z34        5.20238   0.00000   0.00000   0.00106   0.00108   5.20347
   X35        9.80182   0.00000   0.00000   0.00002   0.00000   9.80182
   Y35      -12.36429   0.00000   0.00000  -0.00015  -0.00016 -12.36444
   Z35       -1.67795   0.00000   0.00000   0.00090   0.00095  -1.67700
   X36        0.51828   0.00000   0.00000  -0.00004  -0.00004   0.51824
   Y36       -3.24584   0.00000   0.00000  -0.00016  -0.00015  -3.24599
   Z36       -2.22917  -0.00001   0.00000   0.00043   0.00045  -2.22872
   X37        4.46528   0.00000   0.00000  -0.00030  -0.00032   4.46495
   Y37       -6.52384   0.00001   0.00000   0.00010   0.00009  -6.52375
   Z37        2.31792  -0.00001   0.00000   0.00003   0.00006   2.31798
   X38        1.44478   0.00000   0.00000   0.00001   0.00000   1.44478
   Y38      -10.63268   0.00001   0.00000  -0.00015  -0.00014 -10.63282
   Z38       -1.81741   0.00000   0.00000   0.00036   0.00037  -1.81704
   X39        3.60299  -0.00001   0.00000  -0.00013  -0.00013   3.60286
   Y39       -6.58159  -0.00001   0.00000  -0.00024  -0.00024  -6.58183
   Z39       -2.20047   0.00000   0.00000   0.00010   0.00013  -2.20034
   X40       -5.50715   0.00000   0.00000   0.00005   0.00004  -5.50711
   Y40      -11.34804   0.00000   0.00000   0.00019   0.00020 -11.34784
   Z40       -1.22952   0.00000   0.00000   0.00005   0.00004  -1.22948
   X41       -9.80070   0.00000   0.00000   0.00012   0.00009  -9.80061
   Y41      -12.36557   0.00000   0.00000   0.00020   0.00022 -12.36535
   Z41        1.67694   0.00000   0.00000   0.00012   0.00009   1.67703
   X42       -5.05083   0.00000   0.00000  -0.00016  -0.00016  -5.05098
   Y42      -14.75375   0.00000   0.00000   0.00032   0.00034 -14.75341
   Z42       -5.20333   0.00000   0.00000  -0.00004  -0.00006  -5.20339
   X43      -14.04249   0.00000   0.00000  -0.00028  -0.00027 -14.04276
   Y43        4.88050   0.00000   0.00000  -0.00026  -0.00024   4.88026
   Z43        0.22779   0.00000   0.00000  -0.00080  -0.00084   0.22695
   X44      -16.96473   0.00000   0.00000  -0.00043  -0.00044 -16.96517
   Y44        6.68719   0.00000   0.00000  -0.00052  -0.00050   6.68669
   Z44        4.22715   0.00000   0.00000  -0.00078  -0.00083   4.22632
   X45      -14.71587   0.00000   0.00000  -0.00086  -0.00084 -14.71671
   Y45        7.87638   0.00000   0.00000  -0.00060  -0.00057   7.87581
   Z45       -4.06235   0.00000   0.00000  -0.00096  -0.00099  -4.06334
   X46       -9.10928  -0.00001   0.00000  -0.00026  -0.00026  -9.10954
   Y46        4.02725   0.00000   0.00000   0.00019   0.00021   4.02746
   Z46        1.72273   0.00000   0.00000  -0.00068  -0.00069   1.72204
   X47      -13.37213   0.00000   0.00000   0.00017   0.00017 -13.37197
   Y47       -0.00049   0.00000   0.00000  -0.00022  -0.00020  -0.00069
   Z47       -0.84476   0.00000   0.00000  -0.00066  -0.00069  -0.84546
   X48       -9.10947   0.00000   0.00000   0.00033   0.00032  -9.10915
   Y48       -4.02861   0.00000   0.00000   0.00019   0.00021  -4.02840
   Z48        1.72239   0.00000   0.00000  -0.00030  -0.00032   1.72206
   X49      -10.95529   0.00000   0.00000   0.00004   0.00003 -10.95526
   Y49       -0.00067   0.00000   0.00000   0.00010   0.00011  -0.00056
   Z49        2.99216   0.00000   0.00000  -0.00058  -0.00060   2.99156
   X50       -7.83065   0.00000   0.00000   0.00046   0.00048  -7.83017
   Y50        3.49511   0.00000   0.00000   0.00043   0.00044   3.49556
   Z50       -2.66163   0.00000   0.00000  -0.00047  -0.00048  -2.66211
   X51       -3.78120   0.00000   0.00000  -0.00002  -0.00003  -3.78123
   Y51       -0.00035   0.00000   0.00000   0.00014   0.00015  -0.00020
   Z51        2.00277  -0.00001   0.00000  -0.00054  -0.00053   2.00224
   X52       -7.83000   0.00000   0.00000   0.00018   0.00018  -7.82982
   Y52       -3.49656   0.00001   0.00000   0.00013   0.00015  -3.49641
   Z52       -2.66172   0.00000   0.00000  -0.00034  -0.00036  -2.66208
   X53       -4.85616  -0.00001   0.00000   0.00017   0.00017  -4.85599
   Y53       -0.00038  -0.00001   0.00000   0.00009   0.00011  -0.00028
   Z53       -2.49192   0.00000   0.00000  -0.00052  -0.00052  -2.49244
   X54      -14.04270   0.00000   0.00000   0.00042   0.00041 -14.04229
   Y54       -4.88153   0.00000   0.00000  -0.00018  -0.00016  -4.88169
   Z54        0.22745   0.00000   0.00000  -0.00041  -0.00046   0.22699
   X55      -16.96505   0.00000   0.00000   0.00057   0.00055 -16.96451
   Y55       -6.68829   0.00000   0.00000  -0.00009  -0.00007  -6.68836
   Z55        4.22670   0.00000   0.00000  -0.00025  -0.00031   4.22639
   X56      -14.71665   0.00000   0.00000   0.00067   0.00067 -14.71598
   Y56       -7.87678   0.00000   0.00000  -0.00059  -0.00056  -7.87734
   Z56       -4.06303   0.00000   0.00000  -0.00019  -0.00024  -4.06327
         Item               Value     Threshold  Converged?
 Maximum Force            0.000018     0.000450     YES
 RMS     Force            0.000004     0.000300     YES
 Maximum Displacement     0.002081     0.001800     NO 
 RMS     Displacement     0.000542     0.001200     YES
 Predicted change in Energy=-3.569376D-08
 GradGradGradGradGradGradGradGradGradGradGradGradGradGradGradGradGradGrad

 1|1|UNPC-RYZENWINDOWS|Freq|RPBEPBE|SDD|I16P32Sn8|ADMIN|15-Aug-2020|0||
 # freq pbepbe/sdd pressure=50 temperature=473||Title Card Required||0,
 1|P,4.143398,1.850309,1.408303|P,2.000991,0.000192,-1.06013|P,4.143675
 ,-1.849679,1.408526|P,2.569762,0.000182,1.318377|Sn,7.43117,-2.582677,
 -0.11983|I,7.787424,-4.167937,2.150505|I,8.978272,-3.538214,-2.235916|
 P,4.820685,2.131733,-0.911657|P,7.076096,0.000234,0.447718|P,4.820725,
 -2.131302,-0.911416|P,5.79771,0.000173,-1.583073|Sn,7.431063,2.583083,
 -0.120008|I,8.978081,3.538594,-2.236162|I,7.787327,4.168596,2.150132|S
 n,-2.915005,6.004594,-0.651202|I,-5.186969,6.543494,0.886753|I,-2.6734
 95,7.806192,-2.754552|P,-0.764766,5.626691,0.961006|P,-2.363091,3.4519
 81,-1.22668|P,-0.274345,1.71765,1.179443|P,-1.906686,3.482952,1.164248
 |P,0.764016,5.626723,-0.961872|P,2.362401,3.452462,1.226396|P,0.273983
 ,1.717732,-1.179316|P,1.906143,3.483123,-1.164536|Sn,2.91399,6.005147,
 0.650654|I,5.18615,6.54454,-0.886871|I,2.671772,7.806934,2.753793|P,-0
 .274014,-1.71773,1.179118|P,-2.362535,-3.452545,-1.226681|P,-0.763943,
 -5.62673,0.96145|P,-1.906134,-3.483154,1.164266|Sn,2.914895,-6.004734,
 0.650269|I,2.673693,-7.807111,2.752983|I,5.186899,-6.542898,-0.887931|
 P,0.274261,-1.717625,-1.179625|P,2.362923,-3.452269,1.226588|P,0.76454
 3,-5.62657,-0.961731|P,1.906618,-3.482826,-1.164437|Sn,-2.914259,-6.00
 5126,-0.650635|I,-5.186308,-6.54358,0.887401|I,-2.672782,-7.807348,-2.
 753486|Sn,-7.430966,2.582647,0.120539|I,-8.977348,3.538707,2.23691|I,-
 7.787303,4.167999,-2.149702|P,-4.820423,2.131131,0.911628|P,-7.076229,
 -0.00026,-0.447029|P,-4.820523,-2.131848,0.911448|P,-5.797288,-0.00035
 4,1.583383|P,-4.1438,1.849534,-1.408474|P,-2.000925,-0.000184,1.05982|
 P,-4.143456,-1.850298,-1.408523|P,-2.56977,-0.000202,-1.318667|Sn,-7.4
 31075,-2.583196,0.120361|I,-8.97752,-3.539292,2.236671|I,-7.787716,-4.
 16821,-2.150065||Version=EM64W-G09RevE.01|State=1-A|HF=-11128.3308846|
 RMSD=6.625e-009|RMSF=3.887e-006|ZeroPoint=0.062079|Thermal=0.2552275|D
 ipole=-0.0001671,-0.0004172,-0.0000398|DipoleDeriv=0.1499122,-0.117463
 6,0.1044055,-0.2480523,-0.0984331,0.0225344,0.0071881,0.0908469,0.1025
 377,0.0770466,0.0000918,-0.0896913,0.0000792,-0.1868823,0.0000106,-0.4
 474629,0.0000514,-0.0486085,0.1499304,0.1175387,0.1043966,0.2482309,-0
 .0984559,-0.0225154,0.0071405,-0.0907262,0.102571,0.0307599,0.0000565,
 -0.0677084,0.0000341,0.1242326,-0.0000107,-0.0167366,-0.0001069,-0.075
 1801,1.6278154,-0.541256,-0.2875914,-0.926587,1.1897822,-0.176749,-0.2
 921063,-0.0347184,1.265801,-0.4102457,0.1341998,-0.0493066,0.5380583,-
 0.5433054,0.2836805,-0.584892,0.5122223,-0.5463638,-0.8061424,0.386477
 5,0.2640663,0.4216553,-0.4104583,-0.1305613,0.7492239,-0.4817694,-0.49
 88941,-0.0186155,0.1500534,0.0256309,-0.114696,-0.0602352,-0.0506391,0
 .1321673,0.1011517,-0.1667426,-0.8130266,-0.000023,0.1252802,-0.000133
 ,0.1153377,-0.0000182,-0.0359125,0.0000154,-0.3213167,-0.0186493,-0.15
 01204,0.0255988,0.114828,-0.0600251,0.0506267,0.1320695,-0.1011542,-0.
 1667157,-0.1589238,-0.0000499,-0.0637995,-0.0001289,-0.4297436,0.00003
 27,0.3245066,-0.0000109,0.169202,1.6277388,0.5413669,-0.2876782,0.9268
 839,1.1899377,0.1767155,-0.2923019,0.0347142,1.2658611,-0.8060572,-0.3
 864897,0.2641022,-0.4216996,-0.4104948,0.1306077,0.7492443,0.481835,-0
 .4989958,-0.4102138,-0.1342296,-0.0492907,-0.5381033,-0.5434387,-0.283
 6918,-0.584775,-0.5122948,-0.546316,0.9466326,-0.5941703,-0.3196087,-0
 .361877,1.7771122,-0.4480289,-0.0522031,-0.5325435,0.98525,-0.779083,0
 .6161113,0.1757989,0.1739775,-0.4612258,0.0052325,0.4041712,-0.3826582
 ,-0.2492312,-0.1307204,-0.0152126,0.0499389,0.3027782,-0.9193578,0.390
 364,-0.2856952,0.8112974,-0.5473931,-0.1796238,-0.2800105,0.1137686,0.
 0483649,-0.1607895,0.1447435,0.1276228,0.0780711,-0.0276197,-0.2279877
 ,0.1279016,0.0074491,-0.1422264,0.0124703,-0.0656284,-0.2292595,0.2213
 853,-0.1903629,0.1360404,0.228693,0.1007117,0.1935473,0.1859093,0.0189
 637,0.3455679,0.2566859,-0.0203751,0.1241291,0.1369989,-0.1372428,0.00
 44556,-0.3228613,0.0370014,-0.2338875,-0.195115,0.0312848,-0.1795256,0
 .2799556,0.1137319,-0.0483991,-0.1607657,-0.1447189,0.1275008,-0.07796
 92,-0.0275528,-0.2280056,-0.1278058,0.0074476,0.1423824,0.0125343,0.06
 56876,-0.2292256,-0.2213278,-0.1902947,0.1362124,-0.2287993,0.1006465,
 -0.1936355,0.1857493,-0.0189733,0.3455025,-0.2567871,-0.0204661,0.1237
 317,-0.1368526,-0.1372035,-0.0045113,-0.3229274,-0.0370049,-0.2337174,
 0.1951866,0.0312927,0.9468177,0.5940385,-0.3197787,0.3616263,1.7774136
 ,0.4478631,-0.052238,0.5324313,0.9850671,-0.7791714,-0.6163431,0.17584
 16,-0.1740887,-0.4614169,-0.0051616,0.4040763,0.3827063,-0.2492132,-0.
 1306696,0.0154606,0.0500657,-0.3026444,-0.9195747,-0.390335,-0.2855029
 ,-0.811313,-0.5472789,0.1360175,-0.2286538,0.1006263,-0.1935566,0.1858
 066,-0.0189326,0.3456158,-0.2567438,-0.0204425,-0.2280138,-0.1279699,0
 .0074521,0.1423837,0.0125266,0.0656806,-0.2291741,-0.2212977,-0.190282
 6,-0.1795469,0.2799927,0.1137384,-0.0483051,-0.1606152,-0.1447071,0.12
 75858,-0.078011,-0.0275975,0.123934,-0.1368901,-0.1372145,-0.0045202,-
 0.3229431,-0.0370174,-0.2337935,0.195185,0.0312621,0.9467784,-0.594174
 8,-0.3196809,-0.3617246,1.7773365,-0.4479578,-0.0522365,-0.5323285,0.9
 849422,-0.1307735,-0.0151116,0.0498802,0.3029238,-0.9197992,0.3903387,
 -0.2856321,0.8111439,-0.5470394,-0.7791308,0.6159761,0.1759554,0.17374
 97,-0.4610756,0.0052055,0.4041937,-0.3826449,-0.2493269,0.1359329,0.22
 86471,0.1006874,0.1935333,0.1859005,0.0189448,0.3454486,0.2565299,-0.0
 20323,-0.2279768,0.1277948,0.0074513,-0.14247,0.0123089,-0.0656185,-0.
 2292822,0.22132,-0.1902664,-0.1796148,-0.2799384,0.1136765,0.0483249,-
 0.1608222,0.144705,0.1275374,0.0780309,-0.0275605,0.1240016,0.1369196,
 -0.1371659,0.0043816,-0.322798,0.0369657,-0.2338354,-0.1950721,0.03114
 33,0.9468498,0.5940421,-0.3196729,0.3615687,1.7772536,0.4479693,-0.052
 2509,0.5324233,0.9850231,-0.7791167,-0.6160975,0.1758906,-0.1737823,-0
 .4611531,-0.0052227,0.4041357,0.3826749,-0.2492729,-0.1307542,0.015224
 9,0.049932,-0.3028351,-0.9198223,-0.3903718,-0.2856133,-0.8113049,-0.5
 471534,1.6275115,-0.5411374,-0.2876672,-0.9267384,1.1898537,-0.17649,-
 0.2924171,-0.0345236,1.2659653,-0.8057681,0.3863494,0.2640724,0.421794
 9,-0.4106402,-0.1307402,0.7492701,-0.4819432,-0.4991184,-0.4102541,0.1
 341827,-0.0492768,0.5380922,-0.5433482,0.2836243,-0.5847907,0.5121983,
 -0.5462697,-0.0188329,-0.1500826,0.0255524,0.1147938,-0.0600996,0.0505
 937,0.1321678,-0.1011093,-0.1667635,-0.8130994,-0.0000485,0.1253298,-0
 .0001485,0.115601,0.0000242,-0.0357241,-0.000043,-0.3213894,-0.0186199
 ,0.1502072,0.0256045,-0.1146721,-0.0601509,-0.0506111,0.1320429,0.1011
 661,-0.1667846,-0.158798,-0.0000336,-0.0637338,-0.0001203,-0.4297685,-
 0.0000137,0.3246068,-0.0000429,0.1691955,0.1499227,0.1173873,0.104421,
 0.2478932,-0.0984968,-0.0225453,0.0071323,-0.0908035,0.1025815,0.07722
 16,0.0000147,-0.0896877,0.0001418,-0.1868563,-0.0000073,-0.4475288,-0.
 0000215,-0.0486327,0.1498456,-0.1173706,0.1044034,-0.2479999,-0.098608
 8,0.0225211,0.007094,0.0908438,0.102591,0.0307628,0.0000877,-0.0677294
 ,0.0001641,0.1242678,0.0000068,-0.0167618,-0.0000284,-0.075133,1.62747
 17,0.5412849,-0.2875503,0.926977,1.189969,0.1765072,-0.2921176,0.03462
 43,1.26605,-0.8058159,-0.3864289,0.2640468,-0.4218543,-0.4106947,0.130
 7225,0.7492562,0.4819758,-0.4990724,-0.410305,-0.1342888,-0.0493586,-0
 .5381132,-0.5433053,-0.283601,-0.5850047,-0.5123043,-0.546382|Polar=31
 65.2586835,0.0671844,2892.5296268,-74.5108681,0.0030541,1240.8631852|P
 G=C01 [X(I16P32Sn8)]|NImag=0||0.07896052,0.00167748,0.07425939,-0.0032
 7256,-0.00563907,0.08202193,-0.00288985,-0.00395026,-0.00541254,0.0780
 4215,-0.00273552,-0.00220784,-0.00552801,0.00000089,0.08477293,-0.0001
 5607,-0.00036210,0.00127478,0.00224779,0.00000141,0.07775084,0.0051117
 7,-0.00190318,-0.00031605,-0.00289059,0.00273555,-0.00015533,0.0789514
 2,0.00190538,-0.00505304,-0.00110979,0.00394952,-0.00220554,0.00036233
 ,-0.00169060,0.07425165,-0.00031629,0.00110943,0.00050338,-0.00541227,
 0.00552667,0.00127503,-0.00327323,0.00564114,0.08203578,-0.03123485,-0
 .01981212,0.00168983,-0.00347885,-0.00000028,-0.00105140,-0.03124414,0
 .01981243,0.00168727,0.07467435,-0.02095258,-0.02823317,0.00390503,0.0
 0000066,-0.00930393,0.00000019,0.02095326,-0.02822774,-0.00390114,-0.0
 0000510,0.08962188,-0.00524555,-0.00759602,-0.00905827,0.00103846,0.00
 000202,-0.06283852,-0.00525001,0.00759742,-0.00905906,0.00292591,-0.00
 000090,0.07688567,0.00083117,-0.00048357,-0.00015035,-0.00050073,-0.00
 002783,0.00096804,-0.00415046,0.00131700,0.00343927,0.00090042,-0.0000
 7008,-0.00039926,0.07561070,0.00103947,-0.00015517,-0.00006992,0.00051
 497,-0.00094267,-0.00052328,0.00152751,0.00020810,-0.00074893,0.000552
 34,0.00029224,-0.00006424,-0.03313233,0.09637821,0.00037601,-0.0001275
 1,0.00019131,-0.00091683,0.00089012,-0.00047488,0.00523553,-0.00251153
 ,0.00248345,0.00066090,-0.00066719,-0.00181700,-0.01196076,-0.00871921
 ,0.10410665,-0.00014718,-0.00000958,0.00004802,-0.00012750,0.00035079,
 -0.00018049,0.00029685,-0.00016536,-0.00005853,-0.00015780,-0.00008542
 ,-0.00018022,-0.00596655,0.00554472,-0.00707846,0.00439399,-0.00035764
 ,0.00018674,0.00016112,-0.00015959,-0.00003741,0.00026532,0.00004509,-
 0.00030526,0.00037203,-0.00002479,-0.00004958,-0.00006917,0.00595484,-
 0.02626573,0.02905222,-0.00551825,0.02501684,0.00016352,-0.00015646,-0
 .00014604,0.00021655,0.00011844,-0.00033882,-0.00023708,0.00028050,-0.
 00066273,0.00018931,-0.00006238,0.00028679,-0.00758058,0.03039154,-0.0
 4523554,0.00714582,-0.03015350,0.04740779,-0.00013159,-0.00016557,-0.0
 0006824,0.00021715,0.00009873,0.00005501,-0.00050204,0.00044726,-0.000
 69031,-0.00018884,0.00000285,0.00011391,-0.02515406,0.01316663,0.02627
 287,0.00061234,0.00008844,-0.00039030,0.02334572,-0.00025116,0.0002275
 2,0.00008761,-0.00012369,0.00007438,0.00000220,-0.00006830,-0.00020903
 ,0.00020392,-0.00012575,-0.00002916,0.00002044,0.01382265,-0.01291472,
 -0.01620958,-0.00092680,0.00076828,0.00140127,-0.01307626,0.01064615,-
 0.00026110,0.00029444,0.00010786,-0.00015501,-0.00004561,-0.00000582,-
 0.00032712,-0.00003601,-0.00002876,-0.00016570,0.00009731,0.00022236,0
 .02820018,-0.01703061,-0.03984976,0.00135154,-0.00099330,-0.00127643,-
 0.02818918,0.01656674,0.04133410,-0.00447064,-0.00420326,0.00615485,0.
 00108839,0.00070492,-0.00112433,-0.00120132,0.00123570,0.00021941,-0.0
 0480961,-0.00483675,0.00541317,-0.00187578,-0.00204898,-0.00273509,0.0
 0029682,0.00073682,-0.00007389,0.00010357,0.00020853,0.00030224,0.0691
 4885,-0.00279102,-0.00891951,0.00979544,0.00045633,0.00197606,-0.00103
 834,0.00110289,0.00033645,0.00003776,-0.00269506,-0.00099243,0.0045939
 3,0.00224085,-0.00041689,0.00250714,-0.00020724,-0.00077787,0.00025942
 ,0.00001531,-0.00019464,-0.00048445,-0.02026615,0.05795370,0.01126375,
 0.00859122,-0.05844466,0.00036710,0.00093804,0.00172903,-0.00007248,-0
 .00040016,-0.00048402,0.00160324,0.00138016,-0.00097785,-0.00046556,0.
 00038234,-0.00214804,-0.00013026,0.00068661,-0.00043420,-0.00003853,0.
 00001103,0.00044340,-0.00644054,-0.00360661,0.07392100,0.00041368,-0.0
 0010198,0.00180966,-0.00028048,0.00000001,-0.00073744,0.00041386,0.000
 10240,0.00181022,0.00085454,0.00000017,-0.00051292,-0.00533239,0.00538
 701,0.00700757,0.00010702,-0.00028998,-0.00050951,-0.00008060,0.001895
 37,0.00076971,-0.00753742,0.00483644,-0.00708461,0.04707646,-0.0001008
 3,0.00018062,-0.00066525,-0.00000007,0.00019057,0.00000010,0.00010065,
 0.00018102,0.00066578,-0.00000007,-0.00001087,0.00000011,0.00292517,-0
 .04204288,-0.01232724,-0.00006253,0.00274638,-0.00310342,-0.00124200,0
 .00070303,0.00187013,0.00599114,-0.00836880,0.00210682,0.00000167,0.09
 818240,-0.00017144,-0.00041165,0.00041377,0.00054508,-0.00000003,0.000
 26320,-0.00017168,0.00041201,0.00041323,-0.00068757,0.00000005,0.00006
 150,0.00295612,-0.01029240,-0.00597984,-0.00015153,0.00287858,-0.00100
 189,0.00001439,-0.00193649,-0.00051880,-0.00146908,0.00172553,0.000387
 12,0.02712398,-0.00000187,0.06993963,-0.00120135,-0.00123609,0.0002195
 7,0.00108981,-0.00070507,-0.00112542,-0.00446924,0.00420525,0.00615508
 ,-0.00481171,0.00483812,0.00541471,-0.03451538,-0.00040700,-0.01129806
 ,0.00099937,-0.00113490,0.00214840,0.00179753,-0.00069533,-0.00175090,
 0.00369540,0.00113146,-0.00147268,-0.00753937,-0.00599280,-0.00146914,
 0.06914673,-0.00110252,0.00033614,-0.00003782,-0.00045597,0.00197652,0
 .00103913,0.00279283,-0.00891821,-0.00980031,0.00269576,-0.00099309,-0
 .00459430,0.00097140,-0.00264523,0.00255844,0.00108433,0.00056975,0.00
 008991,0.00045320,0.00040168,0.00017672,-0.00113105,-0.00067887,0.0001
 3628,-0.00483899,-0.00836981,-0.00172597,0.02027054,0.05795823,-0.0000
 7246,0.00040034,-0.00048436,0.00036635,-0.00093814,0.00172934,0.011264
 70,-0.00859710,-0.05845707,0.00160408,-0.00138145,-0.00097779,-0.01088
 657,0.00090234,-0.00933222,-0.00055137,-0.00047481,0.00046132,0.002606
 17,-0.00052634,-0.00018688,-0.00147250,-0.00013630,0.00259338,-0.00708
 484,-0.00210678,0.00038731,-0.00644549,0.00360691,0.07393448,-0.001367
 95,0.00405341,0.00014831,-0.00110650,-0.00000051,0.00078778,-0.0013681
 1,-0.00405370,0.00014876,0.00116663,0.00000001,-0.00096366,0.00015727,
 0.00824187,-0.00419249,-0.00005137,-0.00009744,0.00009770,-0.00020610,
 -0.00042851,0.00021805,-0.01725365,0.01261925,0.01216548,-0.02274130,-
 0.00000086,-0.03091948,-0.01725400,-0.01261867,0.01216701,0.06225143,0
 .00220734,-0.00066233,-0.00370853,-0.00000038,-0.00037929,0.00000026,-
 0.00220708,-0.00066310,0.00370792,0.00000036,-0.00207939,-0.00000017,0
 .00786140,-0.00720106,0.00719449,0.00012936,-0.00197322,0.00108361,-0.
 00024848,0.00010537,-0.00044380,0.01637945,-0.03476868,-0.01005441,-0.
 00000089,-0.00421526,-0.00000302,-0.01637984,-0.03476844,0.01006015,0.
 00000265,0.09623972,0.00200908,-0.00607116,-0.00333420,0.00061327,0.00
 000004,0.00154751,0.00200972,0.00607183,-0.00333577,-0.00033466,0.0000
 0014,0.00053792,-0.00168391,0.00512949,-0.00011918,0.00013918,-0.00137
 847,0.00133627,0.00043524,-0.00023256,-0.00091786,0.00782398,-0.005656
 58,-0.00933535,-0.02886088,-0.00000244,-0.05591366,0.00782581,0.005661
 85,-0.00933753,0.01097109,-0.00000268,0.08145052,-0.00415062,-0.001316
 14,0.00343859,-0.00050093,0.00002765,0.00096802,0.00083147,0.00048393,
 -0.00015036,0.00090021,0.00006989,-0.00039918,0.00152560,0.00026853,-0
 .00148080,-0.00015639,0.00084094,-0.00029372,0.00019957,-0.00033499,-0
 .00014455,-0.03452083,-0.00097178,-0.01088989,-0.00533114,-0.00292372,
 0.00295720,-0.00187630,-0.00224135,-0.00046543,0.00015649,-0.00786231,
 -0.00168452,0.07561375,-0.00152640,0.00020743,0.00074849,-0.00051493,-
 0.00094289,0.00052300,-0.00103968,-0.00015557,0.00007011,-0.00055254,0
 .00029189,0.00006414,-0.00026894,-0.00654119,-0.00106030,0.00031433,0.
 00072872,0.00001443,0.00012006,0.00095661,0.00061050,0.00040596,-0.002
 64653,-0.00090256,-0.00538561,-0.04204741,0.01029742,0.00204903,-0.000
 41749,-0.00038278,-0.00824408,-0.00720272,-0.00513088,0.03313231,0.096
 39433,0.00523468,0.00251129,0.00248429,-0.00091665,-0.00088987,-0.0004
 7490,0.00037602,0.00012770,0.00019127,0.00066063,0.00066684,-0.0018165
 8,-0.00148077,0.00106061,-0.00019386,-0.00002941,0.00027595,-0.0004371
 2,-0.00013683,0.00018442,0.00006758,-0.01130144,-0.00255890,-0.0093348
 2,0.00700850,0.01233117,-0.00598091,-0.00273576,-0.00250743,-0.0021478
 6,-0.00419241,-0.00719419,-0.00011887,-0.01195739,0.00871866,0.1041071
 9,-0.00050189,-0.00044720,-0.00069057,0.00021704,-0.00009885,0.0000549
 7,-0.00013164,0.00016560,-0.00006821,-0.00018884,-0.00000288,0.0001138
 9,0.00019944,-0.00011998,-0.00013673,0.00002964,-0.00026773,0.00023502
 ,0.00027066,-0.00029039,-0.00041320,0.00179720,-0.00045336,0.00260692,
 -0.00008043,0.00124172,0.00001414,0.00010361,-0.00001525,-0.00003871,-
 0.00020637,0.00024830,0.00043515,-0.02515225,-0.01316485,0.02627274,0.
 02334381,0.00006816,-0.00020881,-0.00020393,0.00012361,0.00007442,-0.0
 0000216,0.00025120,0.00022759,-0.00008763,0.00012576,-0.00002913,-0.00
 002044,0.00033503,0.00095649,-0.00018440,-0.00003358,-0.00014075,0.000
 18637,0.00029041,-0.00040970,-0.00047567,0.00069504,0.00040208,0.00052
 649,-0.00189513,0.00070286,0.00193636,-0.00020863,-0.00019451,-0.00001
 098,0.00042866,0.00010538,0.00023261,-0.01382192,-0.01291481,0.0162104
 7,0.01307589,0.01064581,-0.00032708,0.00003581,-0.00002867,-0.00015489
 ,0.00004565,-0.00000582,-0.00026119,-0.00029463,0.00010788,-0.00016565
 ,-0.00009727,0.00022235,-0.00014448,-0.00061056,0.00006752,-0.00000555
 ,0.00023744,-0.00021968,-0.00041326,0.00047568,0.00064601,-0.00175080,
 -0.00017662,-0.00018717,0.00076953,-0.00187004,-0.00051878,0.00030238,
 0.00048447,0.00044360,0.00021826,0.00044380,-0.00091804,0.02820053,0.0
 1703058,-0.03985280,-0.02818960,-0.01656726,0.04133837,0.00029699,0.00
 016531,-0.00005848,-0.00012742,-0.00035070,-0.00018063,-0.00014720,0.0
 0000952,0.00004805,-0.00015783,0.00008539,-0.00018012,-0.00015638,-0.0
 0031426,-0.00002940,0.00006097,-0.00009887,0.00010701,0.00002963,0.000
 03358,-0.00000555,0.00099948,-0.00108453,-0.00055151,0.00010701,0.0000
 6240,-0.00015147,0.00029692,0.00020731,-0.00013032,-0.00005152,-0.0001
 2935,0.00013908,-0.00596639,-0.00554532,-0.00707806,0.00061237,0.00092
 683,0.00135167,0.00439383,-0.00004516,-0.00030503,-0.00037206,0.000159
 53,-0.00003731,-0.00026540,0.00035766,0.00018680,-0.00016118,0.0000248
 5,-0.00004961,0.00006928,-0.00084090,0.00072867,-0.00027596,0.00009888
 ,-0.00016303,0.00030594,0.00026777,-0.00014076,-0.00023748,0.00113507,
 0.00057006,0.00047471,0.00029004,0.00274650,-0.00287875,-0.00073699,-0
 .00077760,-0.00068662,0.00009729,-0.00197357,0.00137851,-0.00595583,-0
 .02627329,-0.02905591,-0.00008859,0.00076828,0.00099312,0.00551898,0.0
 2502472,-0.00023703,-0.00028035,-0.00066265,0.00021640,-0.00011843,-0.
 00033890,0.00016349,0.00015652,-0.00014608,0.00018923,0.00006235,0.000
 28679,-0.00029368,-0.00001435,-0.00043699,0.00010700,-0.00030587,0.000
 45024,0.00023502,-0.00018635,-0.00021966,0.00214836,-0.00009008,0.0004
 6134,-0.00050949,0.00310299,-0.00100165,-0.00007383,-0.00025918,-0.000
 43427,0.00009724,-0.00108366,0.00133595,-0.00758032,-0.03039417,-0.045
 23100,-0.00038984,-0.00140186,-0.00127756,0.00714505,0.03015785,0.0474
 0340,-0.00024636,-0.00017060,0.00012186,-0.00061966,-0.00012146,-0.000
 74989,-0.00044389,0.00031098,-0.00015810,0.00024892,0.00033655,0.00016
 003,0.00000743,0.00026732,-0.00002851,-0.00000991,-0.00013581,0.000127
 91,0.00006011,-0.00008148,-0.00010221,-0.00027441,0.00017966,0.0000284
 5,0.00013096,-0.00010596,-0.00000039,-0.00001458,0.00005262,-0.0001574
 4,0.00007062,-0.00024676,0.00002914,-0.00015313,0.00004900,0.00004143,
 0.00008141,0.00000970,-0.00005227,0.00006234,0.00001742,0.00006453,0.0
 9461395,-0.00006966,-0.00015079,-0.00003808,-0.00069548,0.00047538,-0.
 00072113,-0.00013188,0.00042465,-0.00019732,0.00042531,0.00012016,0.00
 042922,0.00032392,-0.00001686,-0.00006294,-0.00009569,0.00003793,-0.00
 005474,-0.00010890,0.00002430,0.00006905,-0.00001649,0.00000906,0.0001
 9318,-0.00013112,-0.00003629,-0.00008471,-0.00001905,-0.00006617,0.000
 01933,0.00013450,-0.00003037,0.00007343,0.00024047,0.00028700,-0.00010
 079,-0.00009935,-0.00009185,0.00014060,-0.00004660,-0.00013811,-0.0001
 1626,-0.02272255,0.10130552,0.00001281,0.00006599,-0.00001062,0.000340
 42,-0.00024994,-0.00018440,-0.00015660,0.00015020,0.00004554,-0.000083
 25,0.00029844,-0.00036033,-0.00004226,0.00017194,0.00009453,0.00001536
 ,-0.00010284,0.00010093,0.00005479,-0.00004535,-0.00007912,-0.00009810
 ,0.00004931,-0.00007675,0.00017579,-0.00007726,0.00000719,-0.00013674,
 0.00016025,-0.00016067,0.00008827,-0.00021423,0.00006843,-0.00012540,-
 0.00004617,0.00005305,0.00011005,0.00004620,-0.00010333,0.00004651,0.0
 0004264,0.00007021,-0.01153484,-0.02431891,0.09722930,0.00011529,0.000
 03323,0.00004898,0.00007270,0.00000349,-0.00011658,-0.00012652,0.00005
 058,0.00003463,-0.00017995,0.00003331,-0.00001462,0.00012547,-0.000175
 08,-0.00005136,-0.00003123,0.00008472,-0.00007289,-0.00006615,0.000056
 47,0.00008003,-0.00012801,0.00002094,-0.00002144,-0.00009608,0.0000673
 5,0.00003591,-0.00000964,-0.00001968,-0.00005324,-0.00009528,0.0000464
 3,-0.00002814,0.00019575,0.00007617,0.00004582,-0.00009096,-0.00003510
 ,0.00006469,-0.00004188,-0.00003552,-0.00005854,-0.04634806,0.01123172
 ,0.02601285,0.04660666,0.00000687,0.00001515,-0.00000042,0.00022176,-0
 .00004202,0.00027667,0.00009957,-0.00009782,0.00006293,-0.00002814,-0.
 00011111,-0.00013497,-0.00009326,0.00002189,0.00003535,0.00002936,-0.0
 0001699,0.00001898,0.00003065,-0.00001120,-0.00002465,0.00004386,-0.00
 001617,-0.00004258,0.00005266,-0.00000698,0.00001223,-0.00000765,0.000
 01044,0.00002418,-0.00002772,0.00003705,-0.00000364,-0.00008077,-0.000
 09319,0.00000627,0.00003358,0.00002836,-0.00003928,0.00001398,0.000041
 31,0.00003676,0.01151928,-0.00784129,-0.00680062,-0.01112886,0.0065829
 0,-0.00002832,-0.00001575,-0.00003652,0.00003452,0.00004181,0.00032740
 ,0.00018931,-0.00010916,0.00003718,0.00012219,-0.00020915,-0.00000627,
 -0.00010565,0.00003619,0.00003142,0.00003300,-0.00002388,0.00001971,0.
 00003584,-0.00001951,-0.00003238,0.00007416,-0.00001181,0.00002455,0.0
 0003149,-0.00000016,-0.00001179,0.00000542,0.00000150,0.00007178,-0.00
 001139,0.00004115,-0.00000371,-0.00009481,-0.00008186,-0.00002861,0.00
 003648,0.00002439,-0.00003106,0.00001559,0.00003322,0.00003380,0.02792
 294,-0.00698555,-0.02168157,-0.02866675,0.00719554,0.02293854,0.000032
 96,0.00004869,-0.00001638,0.00008364,0.00001462,0.00011269,0.00010347,
 -0.00004760,0.00002783,-0.00004664,-0.00006971,-0.00000383,-0.00001911
 ,-0.00004881,0.00001717,0.00000889,0.00001767,-0.00001536,-0.00000273,
 0.00001311,0.00001260,0.00004152,-0.00001494,-0.00001801,-0.00001379,0
 .00003096,0.00000344,-0.00001326,0.00000588,0.00001799,-0.00001902,0.0
 0003374,-0.00000570,0.00001430,-0.00002408,-0.00000769,-0.00000374,0.0
 0000424,-0.00000232,-0.00000606,0.00000706,0.00000302,-0.00502552,-0.0
 0323730,0.00368424,0.00010277,-0.00153666,0.00181853,0.00393277,-0.000
 01639,0.00008107,-0.00015696,0.00000626,0.00005701,0.00010983,0.000166
 68,-0.00005035,-0.00006986,0.00002412,-0.00025067,0.00018223,-0.000180
 17,0.00006139,0.00002082,0.00004443,-0.00003576,0.00003388,0.00007509,
 -0.00003270,-0.00006285,0.00011190,-0.00002628,0.00001259,0.00006357,0
 .00000131,-0.00001306,0.00008161,-0.00003558,0.00006931,0.00000578,0.0
 0004178,-0.00002106,-0.00017571,-0.00015556,0.00001811,0.00008798,0.00
 006095,-0.00009493,0.00003269,0.00006906,0.00006024,-0.00223570,-0.033
 35792,0.03220631,0.00050528,0.00068024,-0.00063138,0.00314582,0.031624
 85,-0.00000990,-0.00010954,0.00021528,0.00003948,0.00001970,0.00003986
 ,-0.00010016,-0.00002450,0.00011430,-0.00004612,0.00008502,-0.00016324
 ,0.00014525,-0.00010044,-0.00001819,-0.00003216,0.00004768,-0.00004662
 ,-0.00007230,0.00004113,0.00007028,-0.00013001,0.00004116,-0.00006826,
 -0.00007616,0.00002590,0.00003945,-0.00006648,0.00003010,-0.00006227,-
 0.00005827,-0.00001446,0.00000388,0.00019016,0.00012790,-0.00001515,-0
 .00009695,-0.00005726,0.00009629,-0.00003420,-0.00005361,-0.00004915,0
 .00266414,0.03306310,-0.04214724,-0.00018149,0.00117911,-0.00056462,-0
 .00472368,-0.03382333,0.04232526,-0.00037098,-0.00024865,-0.00007349,0
 .00003292,-0.00001557,0.00019034,-0.00014446,-0.00016190,-0.00014177,0
 .00024439,0.00016164,0.00007188,0.00003717,-0.00009043,-0.00011252,-0.
 00001746,0.00008782,-0.00005257,0.00000551,0.00000502,0.00001809,0.000
 25364,-0.00029492,0.00021049,-0.00004182,0.00001336,-0.00013493,0.0000
 4473,-0.00006856,0.00029559,0.00012980,0.00037204,-0.00006237,-0.00008
 751,-0.00014882,0.00001625,-0.00003770,0.00000648,0.00001502,-0.000039
 60,-0.00001846,-0.00009102,-0.02881930,-0.00182719,-0.02280690,0.00158
 474,-0.00008914,-0.00144185,0.00037276,-0.00108927,0.00273975,0.078643
 78,-0.00029422,0.00010220,-0.00006064,0.00049455,0.00006627,0.00037417
 ,0.00000565,0.00008166,0.00008342,0.00020188,0.00013518,-0.00020504,0.
 00009719,0.00005591,0.00024078,0.00002277,-0.00014277,0.00012300,0.000
 01455,-0.00003441,-0.00007563,-0.00020847,0.00035929,-0.00035865,0.000
 20300,0.00007682,-0.00000715,-0.00051192,0.00031330,-0.00023867,-0.000
 10850,-0.00029177,0.00005608,0.00003599,-0.00015557,0.00015190,0.00005
 001,0.00004573,-0.00006500,0.00005240,0.00010935,0.00012204,0.00211344
 ,-0.00247424,0.00452784,-0.00013920,0.00039099,0.00012355,0.00095225,0
 .00063747,0.00041458,0.01843977,0.06238247,-0.00084527,0.00035050,0.00
 008908,0.00001936,0.00074568,0.00053156,-0.00002729,-0.00019747,0.0000
[truncated: 153,216 more chars]
