# Supplementary material for: Formation Mechanisms for Phosphorene and SnIP
Source: Angew Chem Int Ed Engl. 2021 Feb 15;60(12):6816–23. doi: 10.1002/anie.202016257 (PMC7986658; doi:10.1002/anie.202016257)
Supplement: Supplementary file 2 — Supplementary [file ANIE-60-6816-s001.zip › XIV,XV_873K.LOG]

 Entering Link 1 = C:\G09\G09W\l1.exe PID=      8112.
  
 Copyright (c) 1988,1990,1992,1993,1995,1998,2003,2009,2015,
            Gaussian, Inc.  All Rights Reserved.
  
 This is part of the Gaussian(R) 09 program.  It is based on
 the Gaussian(R) 03 system (copyright 2003, Gaussian, Inc.),
 the Gaussian(R) 98 system (copyright 1998, Gaussian, Inc.),
 the Gaussian(R) 94 system (copyright 1995, Gaussian, Inc.),
 the Gaussian 92(TM) system (copyright 1992, Gaussian, Inc.),
 the Gaussian 90(TM) system (copyright 1990, Gaussian, Inc.),
 the Gaussian 88(TM) system (copyright 1988, Gaussian, Inc.),
 the Gaussian 86(TM) system (copyright 1986, Carnegie Mellon
 University), and the Gaussian 82(TM) system (copyright 1983,
 Carnegie Mellon University). Gaussian is a federally registered
 trademark of Gaussian, Inc.
  
 This software contains proprietary and confidential information,
 including trade secrets, belonging to Gaussian, Inc.
  
 This software is provided under written license and may be
 used, copied, transmitted, or stored only in accord with that
 written license.
  
 The following legend is applicable only to US Government
 contracts under FAR:
  
                    RESTRICTED RIGHTS LEGEND
  
 Use, reproduction and disclosure by the US Government is
 subject to restrictions as set forth in subparagraphs (a)
 and (c) of the Commercial Computer Software - Restricted
 Rights clause in FAR 52.227-19.
  
 Gaussian, Inc.
 340 Quinnipiac St., Bldg. 40, Wallingford CT 06492
  
  
 ---------------------------------------------------------------
 Warning -- This program may not be used in any manner that
 competes with the business of Gaussian, Inc. or will provide
 assistance to any competitor of Gaussian, Inc.  The licensee
 of this program is prohibited from giving any competitor of
 Gaussian, Inc. access to this program.  By using this program,
 the user acknowledges that Gaussian, Inc. is engaged in the
 business of creating and licensing software in the field of
 computational chemistry and represents and warrants to the
 licensee that it is not a competitor of Gaussian, Inc. and that
 it will not use this program in any manner prohibited above.
 ---------------------------------------------------------------
  

 Cite this work as:
 Gaussian 09, Revision E.01,
 M. J. Frisch, G. W. Trucks, H. B. Schlegel, G. E. Scuseria, 
 M. A. Robb, J. R. Cheeseman, G. Scalmani, V. Barone, B. Mennucci, 
 G. A. Petersson, H. Nakatsuji, M. Caricato, X. Li, H. P. Hratchian, 
 A. F. Izmaylov, J. Bloino, G. Zheng, J. L. Sonnenberg, M. Hada, 
 M. Ehara, K. Toyota, R. Fukuda, J. Hasegawa, M. Ishida, T. Nakajima, 
 Y. Honda, O. Kitao, H. Nakai, T. Vreven, J. A. Montgomery, Jr., 
 J. E. Peralta, F. Ogliaro, M. Bearpark, J. J. Heyd, E. Brothers, 
 K. N. Kudin, V. N. Staroverov, T. Keith, R. Kobayashi, J. Normand, 
 K. Raghavachari, A. Rendell, J. C. Burant, S. S. Iyengar, J. Tomasi, 
 M. Cossi, N. Rega, J. M. Millam, M. Klene, J. E. Knox, J. B. Cross, 
 V. Bakken, C. Adamo, J. Jaramillo, R. Gomperts, R. E. Stratmann, 
 O. Yazyev, A. J. Austin, R. Cammi, C. Pomelli, J. W. Ochterski, 
 R. L. Martin, K. Morokuma, V. G. Zakrzewski, G. A. Voth, 
 P. Salvador, J. J. Dannenberg, S. Dapprich, A. D. Daniels, 
 O. Farkas, J. B. Foresman, J. V. Ortiz, J. Cioslowski, 
 and D. J. Fox, Gaussian, Inc., Wallingford CT, 2013.
 
 ******************************************
 Gaussian 09:  EM64W-G09RevE.01 30-Nov-2015
                17-Aug-2020 
 ******************************************
 %nprocshared=4
 Will use up to    4 processors via shared memory.
 %chk=\\Nas.ads.mwn.de\tuch\ac5\AK_Nilges\Markus\Gaussian\SnIP\Publikation\Pblack
 \final\Temp+Druck\873K50atm\SNI2_P4DIMEROPEN3SATURATED2_DIMER_DIMER2873K.chk
 ---------------------------------------------------------------
 # freq pbepbe/sdd geom=connectivity pressure=50 temperature=873
 ---------------------------------------------------------------
 1/10=4,30=1,38=1,57=2,112=873000,113=50000/1,3;
 2/12=2,17=6,18=5,40=1/2;
 3/5=17,6=7,11=2,16=1,25=1,30=1,71=2,74=1009,140=1/1,2,3;
 4//1;
 5/5=2,38=5,98=1/2;
 8/6=4,10=90,11=11/1;
 11/6=1,8=1,9=11,15=111,16=1/1,2,10;
 10/6=1/2;
 6/7=2,8=2,9=2,10=2,18=1,28=1/1;
 7/8=1,10=1,25=1/1,2,3,16;
 1/10=4,30=1/3;
 99//99;
 -------------------
 Title Card Required
 -------------------
 Symbolic Z-matrix:
 Charge =  0 Multiplicity = 1
 P                     4.1434    1.85031   1.4083 
 P                     2.00099   0.00019  -1.06013 
 P                     4.14368  -1.84968   1.40853 
 P                     2.56976   0.00018   1.31838 
 Sn                    7.43117  -2.58268  -0.11983 
 I                     7.78742  -4.16794   2.1505 
 I                     8.97827  -3.53821  -2.23592 
 P                     4.82069   2.13173  -0.91166 
 P                     7.0761    0.00023   0.44772 
 P                     4.82073  -2.1313   -0.91142 
 P                     5.79771   0.00017  -1.58307 
 Sn                    7.43106   2.58308  -0.12001 
 I                     8.97808   3.53859  -2.23616 
 I                     7.78733   4.1686    2.15013 
 Sn                   -2.91501   6.00459  -0.6512 
 I                    -5.18697   6.54349   0.88675 
 I                    -2.6735    7.80619  -2.75455 
 P                    -0.76477   5.62669   0.96101 
 P                    -2.36309   3.45198  -1.22668 
 P                    -0.27435   1.71765   1.17944 
 P                    -1.90669   3.48295   1.16425 
 P                     0.76402   5.62672  -0.96187 
 P                     2.3624    3.45246   1.2264 
 P                     0.27398   1.71773  -1.17932 
 P                     1.90614   3.48312  -1.16454 
 Sn                    2.91399   6.00515   0.65065 
 I                     5.18615   6.54454  -0.88687 
 I                     2.67177   7.80693   2.75379 
 P                    -0.27401  -1.71773   1.17912 
 P                    -2.36254  -3.45255  -1.22668 
 P                    -0.76394  -5.62673   0.96145 
 P                    -1.90613  -3.48315   1.16427 
 Sn                    2.9149   -6.00473   0.65027 
 I                     2.67369  -7.80711   2.75298 
 I                     5.1869   -6.5429   -0.88793 
 P                     0.27426  -1.71763  -1.17963 
 P                     2.36292  -3.45227   1.22659 
 P                     0.76454  -5.62657  -0.96173 
 P                     1.90662  -3.48283  -1.16444 
 Sn                   -2.91426  -6.00513  -0.65064 
 I                    -5.18631  -6.54358   0.8874 
 I                    -2.67278  -7.80735  -2.75349 
 Sn                   -7.43097   2.58265   0.12054 
 I                    -8.97735   3.53871   2.23691 
 I                    -7.7873    4.168    -2.1497 
 P                    -4.82042   2.13113   0.91163 
 P                    -7.07623  -0.00026  -0.44703 
 P                    -4.82052  -2.13185   0.91145 
 P                    -5.79729  -0.00035   1.58338 
 P                    -4.1438    1.84953  -1.40847 
 P                    -2.00093  -0.00018   1.05982 
 P                    -4.14346  -1.8503   -1.40852 
 P                    -2.56977  -0.0002   -1.31867 
 Sn                   -7.43107  -2.5832    0.12036 
 I                    -8.97752  -3.53929   2.23667 
 I                    -7.78772  -4.16821  -2.15007 
 

 GradGradGradGradGradGradGradGradGradGradGradGradGradGradGradGradGradGrad
 Berny optimization.
 Initialization pass.
 Trust Radius=3.00D-01 FncErr=1.00D-07 GrdErr=1.00D-07
 Number of steps in this run=      2 maximum allowed number of steps=      2.
 GradGradGradGradGradGradGradGradGradGradGradGradGradGradGradGradGradGrad

 Stoichiometry    I16P32Sn8
 Framework group  C1[X(I16P32Sn8)]
 Deg. of freedom   162
 Full point group                 C1      NOp   1
 Largest Abelian subgroup         C1      NOp   1
 Largest concise Abelian subgroup C1      NOp   1
                         Standard orientation:                         
 ---------------------------------------------------------------------
 Center     Atomic      Atomic             Coordinates (Angstroms)
 Number     Number       Type             X           Y           Z
 ---------------------------------------------------------------------
      1         15           0       -4.143398   -1.850309    1.408303
      2         15           0       -2.000991   -0.000192   -1.060130
      3         15           0       -4.143675    1.849679    1.408526
      4         15           0       -2.569762   -0.000182    1.318377
      5         50           0       -7.431170    2.582677   -0.119830
      6         53           0       -7.787424    4.167937    2.150505
      7         53           0       -8.978272    3.538214   -2.235916
      8         15           0       -4.820685   -2.131733   -0.911657
      9         15           0       -7.076096   -0.000234    0.447718
     10         15           0       -4.820725    2.131302   -0.911416
     11         15           0       -5.797710   -0.000173   -1.583073
     12         50           0       -7.431063   -2.583083   -0.120008
     13         53           0       -8.978081   -3.538594   -2.236162
     14         53           0       -7.787327   -4.168596    2.150132
     15         50           0        2.915005   -6.004594   -0.651202
     16         53           0        5.186969   -6.543494    0.886753
     17         53           0        2.673495   -7.806192   -2.754552
     18         15           0        0.764766   -5.626691    0.961006
     19         15           0        2.363091   -3.451981   -1.226680
     20         15           0        0.274345   -1.717650    1.179443
     21         15           0        1.906686   -3.482952    1.164248
     22         15           0       -0.764016   -5.626723   -0.961872
     23         15           0       -2.362401   -3.452462    1.226396
     24         15           0       -0.273983   -1.717732   -1.179316
     25         15           0       -1.906143   -3.483123   -1.164536
     26         50           0       -2.913990   -6.005147    0.650654
     27         53           0       -5.186150   -6.544540   -0.886871
     28         53           0       -2.671772   -7.806934    2.753793
     29         15           0        0.274014    1.717730    1.179118
     30         15           0        2.362535    3.452545   -1.226681
     31         15           0        0.763943    5.626730    0.961450
     32         15           0        1.906134    3.483154    1.164266
     33         50           0       -2.914895    6.004734    0.650269
     34         53           0       -2.673693    7.807111    2.752983
     35         53           0       -5.186899    6.542898   -0.887931
     36         15           0       -0.274261    1.717625   -1.179625
     37         15           0       -2.362923    3.452269    1.226588
     38         15           0       -0.764543    5.626570   -0.961731
     39         15           0       -1.906618    3.482826   -1.164437
     40         50           0        2.914259    6.005126   -0.650635
     41         53           0        5.186308    6.543580    0.887401
     42         53           0        2.672782    7.807348   -2.753486
     43         50           0        7.430966   -2.582647    0.120539
     44         53           0        8.977348   -3.538707    2.236910
     45         53           0        7.787303   -4.167999   -2.149702
     46         15           0        4.820423   -2.131131    0.911628
     47         15           0        7.076229    0.000260   -0.447029
     48         15           0        4.820523    2.131848    0.911448
     49         15           0        5.797288    0.000354    1.583383
     50         15           0        4.143800   -1.849534   -1.408474
     51         15           0        2.000925    0.000184    1.059820
     52         15           0        4.143456    1.850298   -1.408523
     53         15           0        2.569770    0.000202   -1.318667
     54         50           0        7.431075    2.583196    0.120361
     55         53           0        8.977520    3.539292    2.236671
     56         53           0        7.787716    4.168210   -2.150065
 ---------------------------------------------------------------------
 Rotational constants (GHZ):      0.0047263      0.0035647      0.0022229
 Standard basis: SDD (6D, 10F)
 There are   816 symmetry adapted cartesian basis functions of A   symmetry.
 There are   816 symmetry adapted basis functions of A   symmetry.
   816 basis functions,  1584 primitive gaussians,   816 cartesian basis functions
   312 alpha electrons      312 beta electrons
       nuclear repulsion energy     16457.7832685373 Hartrees.
 NAtoms=   56 NActive=   56 NUniq=   56 SFac= 1.00D+00 NAtFMM=   60 NAOKFM=F Big=F
 Integral buffers will be    131072 words long.
 Raffenetti 2 integral format.
 Two-electron integral symmetry is turned on.
 One-electron integrals computed using PRISM.
   1 Symmetry operations used in ECPInt.
 ECPInt:  NShTT=   93528 NPrTT=  360760 LenC2=   61693 LenP2D=  136288.
 LDataN:  DoStor=T MaxTD1= 5 Len=  102
 NBasis=   816 RedAO= T EigKep=  5.65D-03  NBF=   816
 NBsUse=   816 1.00D-06 EigRej= -1.00D+00 NBFU=   816
 Defaulting to unpruned grid for atomic number  50.
 Defaulting to unpruned grid for atomic number  50.
 Defaulting to unpruned grid for atomic number  50.
 Defaulting to unpruned grid for atomic number  50.
 ExpMin= 3.26D-02 ExpMax= 3.06D+04 ExpMxC= 4.68D+03 IAcc=3 IRadAn=         5 AccDes= 0.00D+00
 Harris functional with IExCor= 1009 and IRadAn=       5 diagonalized for initial guess.
 HarFok:  IExCor= 1009 AccDes= 0.00D+00 IRadAn=         5 IDoV= 1 UseB2=F ITyADJ=14
 ICtDFT=  3500011 ScaDFX=  1.000000  1.000000  1.000000  1.000000
 Defaulting to unpruned grid for atomic number  50.
 Defaulting to unpruned grid for atomic number  50.
 Defaulting to unpruned grid for atomic number  50.
 Defaulting to unpruned grid for atomic number  50.
 FoFCou: FMM=F IPFlag=           0 FMFlag=      100000 FMFlg1=           0
         NFxFlg=           0 DoJE=T BraDBF=F KetDBF=T FulRan=T
         wScrn=  0.000000 ICntrl=     500 IOpCl=  0 I1Cent=   200000004 NGrid=           0
         NMat0=    1 NMatS0=      1 NMatT0=    0 NMatD0=    1 NMtDS0=    0 NMtDT0=    0
 Petite list used in FoFCou.
 Requested convergence on RMS density matrix=1.00D-08 within 128 cycles.
 Requested convergence on MAX density matrix=1.00D-06.
 Requested convergence on             energy=1.00D-06.
 No special actions if energy rises.
 Defaulting to unpruned grid for atomic number  50.
 Defaulting to unpruned grid for atomic number  50.
 Defaulting to unpruned grid for atomic number  50.
 Defaulting to unpruned grid for atomic number  50.
 Rare condition: small coef for last iteration:  0.000D+00
 EnCoef did   100 forward-backward iterations
 EnCoef did     6 forward-backward iterations
 EnCoef did     2 forward-backward iterations
 EnCoef did     5 forward-backward iterations
 Restarting incremental Fock formation.
 SCF Done:  E(RPBE-PBE) =  -11128.3308846     A.U. after   23 cycles
            NFock= 23  Conv=0.66D-08     -V/T= 2.0164
 Range of M.O.s used for correlation:     1   816
 NBasis=   816 NAE=   312 NBE=   312 NFC=     0 NFV=     0
 NROrb=    816 NOA=   312 NOB=   312 NVA=   504 NVB=   504

 **** Warning!!: The smallest alpha delta epsilon is  0.37250209D-01

 PrsmSu:  requested number of processors reduced to:   1 ShMem   1 Linda.
   1 Symmetry operations used in ECPInt.
 ECPInt:  NShTT=   93528 NPrTT=  360760 LenC2=   61693 LenP2D=  136288.
 LDataN:  DoStor=T MaxTD1= 6 Len=  172
 Number of processors reduced to   1 by ecpmxn.
 PrsmSu:  requested number of processors reduced to:   1 ShMem   1 Linda.
 ECPInt:  NShTT=   93528 NPrTT=  360760 LenC2=   61693 LenP2D=  136288.
 LDataN:  DoStor=T MaxTD1= 6 Len=  172
 Number of processors reduced to   1 by ecpmxn.
 PrsmSu:  requested number of processors reduced to:   1 ShMem   1 Linda.
 ECPInt:  NShTT=   93528 NPrTT=  360760 LenC2=   61693 LenP2D=  136288.
 LDataN:  DoStor=T MaxTD1= 6 Len=  172
 Number of processors reduced to   1 by ecpmxn.
 Symmetrizing basis deriv contribution to polar:
 IMax=3 JMax=2 DiffMx= 0.00D+00
 G2DrvN: will do     3 centers at a time, making   19 passes.
 Calling FoFCou, ICntrl=  3507 FMM=F I1Cent=   0 AccDes= 0.00D+00.
 Defaulting to unpruned grid for atomic number  50.
 Defaulting to unpruned grid for atomic number  50.
 Defaulting to unpruned grid for atomic number  50.
 Defaulting to unpruned grid for atomic number  50.
 Calling FoFCou, ICntrl=  3507 FMM=F I1Cent=   0 AccDes= 0.00D+00.
 Calling FoFCou, ICntrl=  3507 FMM=F I1Cent=   0 AccDes= 0.00D+00.
 Calling FoFCou, ICntrl=  3507 FMM=F I1Cent=   0 AccDes= 0.00D+00.
 Calling FoFCou, ICntrl=  3507 FMM=F I1Cent=   0 AccDes= 0.00D+00.
 Calling FoFCou, ICntrl=  3507 FMM=F I1Cent=   0 AccDes= 0.00D+00.
 Calling FoFCou, ICntrl=  3507 FMM=F I1Cent=   0 AccDes= 0.00D+00.
 Calling FoFCou, ICntrl=  3507 FMM=F I1Cent=   0 AccDes= 0.00D+00.
 Calling FoFCou, ICntrl=  3507 FMM=F I1Cent=   0 AccDes= 0.00D+00.
 Calling FoFCou, ICntrl=  3507 FMM=F I1Cent=   0 AccDes= 0.00D+00.
 Calling FoFCou, ICntrl=  3507 FMM=F I1Cent=   0 AccDes= 0.00D+00.
 Calling FoFCou, ICntrl=  3507 FMM=F I1Cent=   0 AccDes= 0.00D+00.
 Calling FoFCou, ICntrl=  3507 FMM=F I1Cent=   0 AccDes= 0.00D+00.
 Calling FoFCou, ICntrl=  3507 FMM=F I1Cent=   0 AccDes= 0.00D+00.
 Calling FoFCou, ICntrl=  3507 FMM=F I1Cent=   0 AccDes= 0.00D+00.
 Calling FoFCou, ICntrl=  3507 FMM=F I1Cent=   0 AccDes= 0.00D+00.
 Calling FoFCou, ICntrl=  3507 FMM=F I1Cent=   0 AccDes= 0.00D+00.
 Calling FoFCou, ICntrl=  3507 FMM=F I1Cent=   0 AccDes= 0.00D+00.
 Calling FoFCou, ICntrl=  3507 FMM=F I1Cent=   0 AccDes= 0.00D+00.
 End of G2Drv F.D. properties file   721 does not exist.
 End of G2Drv F.D. properties file   722 does not exist.
 End of G2Drv F.D. properties file   788 does not exist.
          IDoAtm=11111111111111111111111111111111111111111111111111
          IDoAtm=111111
          Differentiating once with respect to electric field.
                with respect to dipole field.
          Differentiating once with respect to nuclear coordinates.
 Defaulting to unpruned grid for atomic number  50.
 Defaulting to unpruned grid for atomic number  50.
 Defaulting to unpruned grid for atomic number  50.
 Defaulting to unpruned grid for atomic number  50.
 Defaulting to unpruned grid for atomic number  50.
 Defaulting to unpruned grid for atomic number  50.
 Defaulting to unpruned grid for atomic number  50.
 Defaulting to unpruned grid for atomic number  50.
          There are   171 degrees of freedom in the 1st order CPHF.  IDoFFX=6 NUNeed=     3.
    171 vectors produced by pass  0 Test12= 1.57D-13 1.00D-09 XBig12= 2.78D+04 6.62D+01.
 AX will form    12 AO Fock derivatives at one time.
    171 vectors produced by pass  1 Test12= 1.57D-13 1.00D-09 XBig12= 1.73D+04 1.96D+01.
    171 vectors produced by pass  2 Test12= 1.57D-13 1.00D-09 XBig12= 3.40D+02 2.06D+00.
    169 vectors produced by pass  3 Test12= 1.57D-13 1.00D-09 XBig12= 1.72D+00 1.01D-01.
    168 vectors produced by pass  4 Test12= 1.57D-13 1.00D-09 XBig12= 5.20D-03 5.45D-03.
    135 vectors produced by pass  5 Test12= 1.57D-13 1.00D-09 XBig12= 8.05D-06 2.00D-04.
     31 vectors produced by pass  6 Test12= 1.57D-13 1.00D-09 XBig12= 1.87D-09 2.02D-06.
      9 vectors produced by pass  7 Test12= 1.57D-13 1.00D-09 XBig12= 5.52D-13 3.90D-08.
      3 vectors produced by pass  8 Test12= 1.57D-13 1.00D-09 XBig12= 1.26D-15 1.72D-09.
 InvSVY:  IOpt=1 It=  1 EMax= 2.98D-13
 Solved reduced A of dimension  1028 with   171 vectors.
 Isotropic polarizability for W=    0.000000     2432.88 Bohr**3.
 End of Minotr F.D. properties file   721 does not exist.
 End of Minotr F.D. properties file   722 does not exist.
 End of Minotr F.D. properties file   788 does not exist.

 **********************************************************************

            Population analysis using the SCF density.

 **********************************************************************

 Orbital symmetries:
       Occupied  (A) (A) (A) (A) (A) (A) (A) (A) (A) (A) (A) (A)
                 (A) (A) (A) (A) (A) (A) (A) (A) (A) (A) (A) (A)
                 (A) (A) (A) (A) (A) (A) (A) (A) (A) (A) (A) (A)
                 (A) (A) (A) (A) (A) (A) (A) (A) (A) (A) (A) (A)
                 (A) (A) (A) (A) (A) (A) (A) (A) (A) (A) (A) (A)
                 (A) (A) (A) (A) (A) (A) (A) (A) (A) (A) (A) (A)
                 (A) (A) (A) (A) (A) (A) (A) (A) (A) (A) (A) (A)
                 (A) (A) (A) (A) (A) (A) (A) (A) (A) (A) (A) (A)
                 (A) (A) (A) (A) (A) (A) (A) (A) (A) (A) (A) (A)
                 (A) (A) (A) (A) (A) (A) (A) (A) (A) (A) (A) (A)
                 (A) (A) (A) (A) (A) (A) (A) (A) (A) (A) (A) (A)
                 (A) (A) (A) (A) (A) (A) (A) (A) (A) (A) (A) (A)
                 (A) (A) (A) (A) (A) (A) (A) (A) (A) (A) (A) (A)
                 (A) (A) (A) (A) (A) (A) (A) (A) (A) (A) (A) (A)
                 (A) (A) (A) (A) (A) (A) (A) (A) (A) (A) (A) (A)
                 (A) (A) (A) (A) (A) (A) (A) (A) (A) (A) (A) (A)
                 (A) (A) (A) (A) (A) (A) (A) (A) (A) (A) (A) (A)
                 (A) (A) (A) (A) (A) (A) (A) (A) (A) (A) (A) (A)
                 (A) (A) (A) (A) (A) (A) (A) (A) (A) (A) (A) (A)
                 (A) (A) (A) (A) (A) (A) (A) (A) (A) (A) (A) (A)
                 (A) (A) (A) (A) (A) (A) (A) (A) (A) (A) (A) (A)
                 (A) (A) (A) (A) (A) (A) (A) (A) (A) (A) (A) (A)
                 (A) (A) (A) (A) (A) (A) (A) (A) (A) (A) (A) (A)
                 (A) (A) (A) (A) (A) (A) (A) (A) (A) (A) (A) (A)
                 (A) (A) (A) (A) (A) (A) (A) (A) (A) (A) (A) (A)
                 (A) (A) (A) (A) (A) (A) (A) (A) (A) (A) (A) (A)
       Virtual   (A) (A) (A) (A) (A) (A) (A) (A) (A) (A) (A) (A)
                 (A) (A) (A) (A) (A) (A) (A) (A) (A) (A) (A) (A)
                 (A) (A) (A) (A) (A) (A) (A) (A) (A) (A) (A) (A)
                 (A) (A) (A) (A) (A) (A) (A) (A) (A) (A) (A) (A)
                 (A) (A) (A) (A) (A) (A) (A) (A) (A) (A) (A) (A)
                 (A) (A) (A) (A) (A) (A) (A) (A) (A) (A) (A) (A)
                 (A) (A) (A) (A) (A) (A) (A) (A) (A) (A) (A) (A)
                 (A) (A) (A) (A) (A) (A) (A) (A) (A) (A) (A) (A)
                 (A) (A) (A) (A) (A) (A) (A) (A) (A) (A) (A) (A)
                 (A) (A) (A) (A) (A) (A) (A) (A) (A) (A) (A) (A)
                 (A) (A) (A) (A) (A) (A) (A) (A) (A) (A) (A) (A)
                 (A) (A) (A) (A) (A) (A) (A) (A) (A) (A) (A) (A)
                 (A) (A) (A) (A) (A) (A) (A) (A) (A) (A) (A) (A)
                 (A) (A) (A) (A) (A) (A) (A) (A) (A) (A) (A) (A)
                 (A) (A) (A) (A) (A) (A) (A) (A) (A) (A) (A) (A)
                 (A) (A) (A) (A) (A) (A) (A) (A) (A) (A) (A) (A)
                 (A) (A) (A) (A) (A) (A) (A) (A) (A) (A) (A) (A)
                 (A) (A) (A) (A) (A) (A) (A) (A) (A) (A) (A) (A)
                 (A) (A) (A) (A) (A) (A) (A) (A) (A) (A) (A) (A)
                 (A) (A) (A) (A) (A) (A) (A) (A) (A) (A) (A) (A)
                 (A) (A) (A) (A) (A) (A) (A) (A) (A) (A) (A) (A)
                 (A) (A) (A) (A) (A) (A) (A) (A) (A) (A) (A) (A)
                 (A) (A) (A) (A) (A) (A) (A) (A) (A) (A) (A) (A)
                 (A) (A) (A) (A) (A) (A) (A) (A) (A) (A) (A) (A)
                 (A) (A) (A) (A) (A) (A) (A) (A) (A) (A) (A) (A)
                 (A) (A) (A) (A) (A) (A) (A) (A) (A) (A) (A) (A)
                 (A) (A) (A) (A) (A) (A) (A) (A) (A) (A) (A) (A)
                 (A) (A) (A) (A) (A) (A) (A) (A) (A) (A) (A) (A)
                 (A) (A) (A) (A) (A) (A) (A) (A) (A) (A) (A) (A)
                 (A) (A) (A) (A) (A) (A) (A) (A) (A) (A) (A) (A)
                 (A) (A) (A) (A) (A) (A) (A) (A) (A) (A) (A) (A)
                 (A) (A) (A) (A) (A) (A) (A) (A) (A) (A) (A) (A)
                 (A) (A) (A) (A) (A) (A) (A) (A) (A) (A) (A) (A)
                 (A) (A) (A) (A) (A) (A) (A) (A) (A) (A) (A) (A)
                 (A) (A) (A) (A) (A) (A) (A) (A) (A) (A) (A) (A)
                 (A) (A) (A) (A) (A) (A) (A) (A) (A) (A) (A) (A)
                 (A) (A) (A) (A) (A) (A) (A) (A) (A) (A) (A) (A)
                 (A) (A) (A) (A) (A) (A) (A) (A) (A) (A) (A) (A)
                 (A) (A) (A) (A) (A) (A) (A) (A) (A) (A) (A) (A)
                 (A) (A) (A) (A) (A) (A) (A) (A) (A) (A) (A) (A)
                 (A) (A) (A) (A) (A) (A) (A) (A) (A) (A) (A) (A)
                 (A) (A) (A) (A) (A) (A) (A) (A) (A) (A) (A) (A)
 The electronic state is 1-A.
 Alpha  occ. eigenvalues --  -76.43122 -76.43121 -76.43121 -76.43121 -76.42886
 Alpha  occ. eigenvalues --  -76.42886 -76.42886 -76.42886 -76.42828 -76.42828
 Alpha  occ. eigenvalues --  -76.42779 -76.42779 -76.42734 -76.42734 -76.42626
 Alpha  occ. eigenvalues --  -76.42626 -76.42626 -76.42626 -76.42270 -76.42270
 Alpha  occ. eigenvalues --  -76.42270 -76.42270 -76.41981 -76.41981 -76.41981
 Alpha  occ. eigenvalues --  -76.41981 -76.41845 -76.41845 -76.41845 -76.41845
 Alpha  occ. eigenvalues --  -76.41046 -76.41045  -6.40506  -6.40504  -6.40502
 Alpha  occ. eigenvalues --   -6.40500  -6.40306  -6.40306  -6.40306  -6.40305
 Alpha  occ. eigenvalues --   -6.40205  -6.40205  -6.40189  -6.40188  -6.40098
 Alpha  occ. eigenvalues --   -6.40098  -6.40013  -6.40013  -6.40012  -6.40012
 Alpha  occ. eigenvalues --   -6.39629  -6.39628  -6.39627  -6.39627  -6.39357
 Alpha  occ. eigenvalues --   -6.39357  -6.39355  -6.39355  -6.39317  -6.39316
 Alpha  occ. eigenvalues --   -6.39316  -6.39316  -6.38553  -6.38553  -4.62180
 Alpha  occ. eigenvalues --   -4.62179  -4.62176  -4.62176  -4.62145  -4.62144
 Alpha  occ. eigenvalues --   -4.62144  -4.62143  -4.62024  -4.62023  -4.62023
 Alpha  occ. eigenvalues --   -4.62023  -4.61938  -4.61938  -4.61938  -4.61937
 Alpha  occ. eigenvalues --   -4.61931  -4.61931  -4.61886  -4.61886  -4.61872
 Alpha  occ. eigenvalues --   -4.61871  -4.61832  -4.61831  -4.61830  -4.61829
 Alpha  occ. eigenvalues --   -4.61810  -4.61810  -4.61807  -4.61807  -4.61746
 Alpha  occ. eigenvalues --   -4.61746  -4.61710  -4.61710  -4.61710  -4.61709
 Alpha  occ. eigenvalues --   -4.61666  -4.61666  -4.61664  -4.61664  -4.61586
 Alpha  occ. eigenvalues --   -4.61586  -4.61586  -4.61586  -4.61495  -4.61495
 Alpha  occ. eigenvalues --   -4.61461  -4.61461  -4.61395  -4.61395  -4.61378
 Alpha  occ. eigenvalues --   -4.61378  -4.61378  -4.61378  -4.61291  -4.61291
 Alpha  occ. eigenvalues --   -4.61291  -4.61290  -4.61133  -4.61133  -4.61131
 Alpha  occ. eigenvalues --   -4.61130  -4.61113  -4.61112  -4.61112  -4.61112
 Alpha  occ. eigenvalues --   -4.61073  -4.61073  -4.61072  -4.61072  -4.61070
 Alpha  occ. eigenvalues --   -4.61070  -4.61070  -4.61069  -4.60934  -4.60934
 Alpha  occ. eigenvalues --   -4.60933  -4.60933  -4.60873  -4.60873  -4.60872
 Alpha  occ. eigenvalues --   -4.60872  -4.60715  -4.60714  -4.60714  -4.60713
 Alpha  occ. eigenvalues --   -4.60593  -4.60593  -4.60593  -4.60593  -4.60313
 Alpha  occ. eigenvalues --   -4.60313  -4.60254  -4.60254  -4.59765  -4.59765
 Alpha  occ. eigenvalues --   -0.72659  -0.70921  -0.70780  -0.69700  -0.68675
 Alpha  occ. eigenvalues --   -0.68383  -0.68026  -0.67009  -0.66935  -0.66776
 Alpha  occ. eigenvalues --   -0.66761  -0.66667  -0.66613  -0.66376  -0.66313
 Alpha  occ. eigenvalues --   -0.65899  -0.65707  -0.65689  -0.65679  -0.65669
 Alpha  occ. eigenvalues --   -0.65564  -0.65421  -0.65399  -0.65386  -0.65385
 Alpha  occ. eigenvalues --   -0.65247  -0.64588  -0.64351  -0.64329  -0.61477
 Alpha  occ. eigenvalues --   -0.60021  -0.59655  -0.58270  -0.57934  -0.56918
 Alpha  occ. eigenvalues --   -0.56760  -0.56176  -0.55365  -0.55090  -0.54816
 Alpha  occ. eigenvalues --   -0.53544  -0.53057  -0.52895  -0.52246  -0.50658
 Alpha  occ. eigenvalues --   -0.49455  -0.48761  -0.48084  -0.48078  -0.47266
 Alpha  occ. eigenvalues --   -0.46525  -0.46275  -0.45282  -0.44353  -0.44160
 Alpha  occ. eigenvalues --   -0.42230  -0.39660  -0.39395  -0.38671  -0.38334
 Alpha  occ. eigenvalues --   -0.38214  -0.37608  -0.37601  -0.37094  -0.37075
 Alpha  occ. eigenvalues --   -0.36383  -0.35868  -0.35642  -0.35627  -0.35570
 Alpha  occ. eigenvalues --   -0.35434  -0.35056  -0.34912  -0.34832  -0.34087
 Alpha  occ. eigenvalues --   -0.34068  -0.33965  -0.33774  -0.33729  -0.33339
 Alpha  occ. eigenvalues --   -0.33096  -0.32956  -0.32801  -0.32653  -0.32291
 Alpha  occ. eigenvalues --   -0.32200  -0.31835  -0.31731  -0.31470  -0.31358
 Alpha  occ. eigenvalues --   -0.31249  -0.30790  -0.30695  -0.30555  -0.30542
 Alpha  occ. eigenvalues --   -0.30258  -0.30178  -0.29779  -0.29698  -0.29599
 Alpha  occ. eigenvalues --   -0.29317  -0.29281  -0.28599  -0.28312  -0.28218
 Alpha  occ. eigenvalues --   -0.27798  -0.27796  -0.27746  -0.27377  -0.27130
 Alpha  occ. eigenvalues --   -0.27081  -0.27006  -0.27003  -0.26970  -0.26962
 Alpha  occ. eigenvalues --   -0.26929  -0.26816  -0.26807  -0.26724  -0.26722
 Alpha  occ. eigenvalues --   -0.26713  -0.26658  -0.26656  -0.26550  -0.26497
 Alpha  occ. eigenvalues --   -0.26478  -0.26427  -0.26403  -0.26332  -0.26299
 Alpha  occ. eigenvalues --   -0.26188  -0.26157  -0.26126  -0.26044  -0.26031
 Alpha  occ. eigenvalues --   -0.25983  -0.25965  -0.25957  -0.25924  -0.25871
 Alpha  occ. eigenvalues --   -0.25786  -0.25466  -0.25435  -0.25087  -0.24651
 Alpha  occ. eigenvalues --   -0.24533  -0.24092  -0.24055  -0.23731  -0.23308
 Alpha  occ. eigenvalues --   -0.22911  -0.22910
 Alpha virt. eigenvalues --   -0.19185  -0.19038  -0.18601  -0.18316  -0.18078
 Alpha virt. eigenvalues --   -0.17946  -0.17815  -0.17782  -0.16817  -0.16173
 Alpha virt. eigenvalues --   -0.15700  -0.15273  -0.14991  -0.14794  -0.14757
 Alpha virt. eigenvalues --   -0.14657  -0.14509  -0.14247  -0.13900  -0.13885
 Alpha virt. eigenvalues --   -0.13443  -0.13313  -0.13016  -0.12964  -0.12594
 Alpha virt. eigenvalues --   -0.12027  -0.11985  -0.11959  -0.11806  -0.11477
 Alpha virt. eigenvalues --   -0.11282  -0.11210  -0.10964  -0.10866  -0.10852
 Alpha virt. eigenvalues --   -0.10847  -0.10114  -0.10033  -0.09872  -0.09620
 Alpha virt. eigenvalues --   -0.09513  -0.09153  -0.08783  -0.08712  -0.08524
 Alpha virt. eigenvalues --   -0.08262  -0.08162  -0.07850  -0.07476  -0.07097
 Alpha virt. eigenvalues --   -0.07064  -0.07040  -0.06812  -0.06695  -0.06265
 Alpha virt. eigenvalues --   -0.05970  -0.05897  -0.05635  -0.05614  -0.05437
 Alpha virt. eigenvalues --   -0.05201  -0.05180  -0.04918  -0.04895  -0.04124
 Alpha virt. eigenvalues --   -0.04096  -0.04067  -0.03639  -0.03061  -0.03000
 Alpha virt. eigenvalues --   -0.01707  -0.01637   0.00813   0.01210   0.01426
 Alpha virt. eigenvalues --    0.01516   0.01551   0.01781   0.02174   0.02374
 Alpha virt. eigenvalues --    0.02385   0.02814   0.02880   0.02899   0.02947
 Alpha virt. eigenvalues --    0.02989   0.03165   0.03409   0.03421   0.03487
 Alpha virt. eigenvalues --    0.03634   0.03710   0.03812   0.03859   0.04216
 Alpha virt. eigenvalues --    0.04468   0.04620   0.04849   0.04950   0.04963
 Alpha virt. eigenvalues --    0.04964   0.05165   0.05180   0.05269   0.05441
 Alpha virt. eigenvalues --    0.05641   0.05840   0.05999   0.06166   0.06363
 Alpha virt. eigenvalues --    0.06579   0.06707   0.06804   0.06942   0.07354
 Alpha virt. eigenvalues --    0.07393   0.07492   0.07791   0.08875   0.09144
 Alpha virt. eigenvalues --    0.25781   0.27913   0.29146   0.29620   0.30090
 Alpha virt. eigenvalues --    0.30322   0.30509   0.30909   0.31297   0.31446
 Alpha virt. eigenvalues --    0.31499   0.31585   0.31904   0.32028   0.32085
 Alpha virt. eigenvalues --    0.32307   0.32749   0.32866   0.33194   0.33540
 Alpha virt. eigenvalues --    0.33663   0.33695   0.34034   0.34072   0.34298
 Alpha virt. eigenvalues --    0.34414   0.34762   0.34811   0.35101   0.35660
 Alpha virt. eigenvalues --    0.35704   0.35833   0.36118   0.36130   0.36201
 Alpha virt. eigenvalues --    0.36347   0.36453   0.36702   0.36791   0.37154
 Alpha virt. eigenvalues --    0.37592   0.37708   0.37830   0.38105   0.38252
 Alpha virt. eigenvalues --    0.38641   0.38715   0.38721   0.39119   0.39191
 Alpha virt. eigenvalues --    0.39672   0.39956   0.40171   0.40327   0.40502
 Alpha virt. eigenvalues --    0.40766   0.40956   0.41347   0.41608   0.41867
 Alpha virt. eigenvalues --    0.41991   0.42155   0.43067   0.43538   0.43608
 Alpha virt. eigenvalues --    0.43872   0.43907   0.43935   0.44218   0.44425
 Alpha virt. eigenvalues --    0.44585   0.45315   0.45831   0.46007   0.46380
 Alpha virt. eigenvalues --    0.46407   0.46865   0.46884   0.47064   0.47461
 Alpha virt. eigenvalues --    0.47740   0.47938   0.48005   0.48199   0.49070
 Alpha virt. eigenvalues --    0.49668   0.49932   0.50264   0.50504   0.51151
 Alpha virt. eigenvalues --    0.51623   0.51844   0.52544   0.53422   0.53630
 Alpha virt. eigenvalues --    0.54310   0.54808   0.55660   0.56503   0.56608
 Alpha virt. eigenvalues --    0.56767   0.56836   0.57216   0.57664   0.57835
 Alpha virt. eigenvalues --    0.58961   0.59291   0.59314   0.59929   0.60367
 Alpha virt. eigenvalues --    0.61321   0.61382   0.61436   0.61794   0.63364
 Alpha virt. eigenvalues --    0.63477   0.63700   0.63940   0.64248   0.64383
 Alpha virt. eigenvalues --    0.65963   0.66433   0.67304   0.67483   0.67670
 Alpha virt. eigenvalues --    0.68070   0.68386   0.69948   0.70336   0.70707
 Alpha virt. eigenvalues --    0.71288   0.71385   0.71756   0.72137   0.72385
 Alpha virt. eigenvalues --    0.72881   0.72888   0.73875   0.74086   0.74173
 Alpha virt. eigenvalues --    0.74785   0.75127   0.75332   0.76166   0.76446
 Alpha virt. eigenvalues --    0.76491   0.76625   0.76756   0.76865   0.77301
 Alpha virt. eigenvalues --    0.77422   0.77997   0.78093   0.78120   0.78536
 Alpha virt. eigenvalues --    0.78571   0.78676   0.79380   0.79448   0.79748
 Alpha virt. eigenvalues --    0.80121   0.80206   0.80643   0.80842   0.80896
 Alpha virt. eigenvalues --    0.80901   0.81300   0.81761   0.81865   0.81879
 Alpha virt. eigenvalues --    0.81948   0.82781   0.82813   0.83226   0.83633
 Alpha virt. eigenvalues --    0.83917   0.84033   0.85245   0.85282   0.85905
 Alpha virt. eigenvalues --    0.86406   0.86446   0.86559   0.87178   0.87839
 Alpha virt. eigenvalues --    0.87995   0.88314   0.88356   0.89153   0.89579
 Alpha virt. eigenvalues --    0.89634   0.90365   0.91255   0.91496   0.91828
 Alpha virt. eigenvalues --    0.91858   0.92324   0.93113   0.94551   0.95035
 Alpha virt. eigenvalues --    4.45704   4.46949   4.47766   4.48658   4.49396
 Alpha virt. eigenvalues --    4.49900   4.50236   4.50791   4.51102   4.52107
 Alpha virt. eigenvalues --    4.52352   4.53565   4.54773   4.55123   4.55356
 Alpha virt. eigenvalues --    4.55498   4.56377   4.57139   4.57139   4.57783
 Alpha virt. eigenvalues --    4.58517   4.58739   4.58936   4.59189   4.59380
 Alpha virt. eigenvalues --    4.59629   4.59762   4.59944   4.60447   4.60940
 Alpha virt. eigenvalues --    4.61481   4.61834   4.62214   4.62400   4.62426
 Alpha virt. eigenvalues --    4.62998   4.63014   4.63445   4.63933   4.64053
 Alpha virt. eigenvalues --    4.64573   4.64707   4.65876   4.65962   4.66920
 Alpha virt. eigenvalues --    4.66959   4.67423   4.67443   4.67522   4.67643
 Alpha virt. eigenvalues --    4.67748   4.67860   4.68353   4.68802   4.69056
 Alpha virt. eigenvalues --    4.69141   4.69400   4.69497   4.69591   4.70001
 Alpha virt. eigenvalues --    4.70168   4.70910   4.71483   4.71498   4.71744
 Alpha virt. eigenvalues --    4.71888   4.71960   4.73432   4.73613   4.73908
 Alpha virt. eigenvalues --    4.74050   4.74575   4.74793   4.75289   4.75303
 Alpha virt. eigenvalues --    4.76496   4.76507   4.76712   4.78021   4.78788
 Alpha virt. eigenvalues --    4.79015   4.79060   4.80088   4.81076   4.81234
 Alpha virt. eigenvalues --    4.81872   4.83458   4.83648   4.85073   4.85212
 Alpha virt. eigenvalues --    4.85801   4.86679   4.87038   4.88411   4.89837
 Alpha virt. eigenvalues --    4.89871   6.04843   6.10682   6.16527   6.16730
 Alpha virt. eigenvalues --    6.18726   6.18811   6.20231   6.20302   6.20604
 Alpha virt. eigenvalues --    6.22612   6.22630   6.24766   6.24915   6.26088
 Alpha virt. eigenvalues --    6.27248   6.27603   6.28133   6.28786   6.29111
 Alpha virt. eigenvalues --    6.31420   6.32441   6.32992   6.33983   6.35969
 Alpha virt. eigenvalues --    6.37161   6.39966   6.41381   6.41462   6.43197
 Alpha virt. eigenvalues --    6.45102   6.46665   6.47825  11.85322  11.85978
 Alpha virt. eigenvalues --   11.88837  11.88850  11.89145  11.96448  11.97264
 Alpha virt. eigenvalues --   12.04447  12.82597  12.86023  12.98873  13.01157
 Alpha virt. eigenvalues --   13.07624  13.07664  13.20807  13.23896  13.85293
 Alpha virt. eigenvalues --   13.85944  13.89109  13.91621  14.00141  14.03801
 Alpha virt. eigenvalues --   14.04915  14.08076 166.39033 166.45154 166.51068
 Alpha virt. eigenvalues --  166.51674 166.53579 166.54328 166.55205 166.55669
 Alpha virt. eigenvalues --  166.56241 166.58119 166.58233 166.60858 166.60873
 Alpha virt. eigenvalues --  166.61384 166.63201 166.63880 166.64701 166.65115
 Alpha virt. eigenvalues --  166.65369 166.69302 166.69488 166.69638 166.71958
 Alpha virt. eigenvalues --  166.72187 166.74552 166.76000 166.78193 166.81183
 Alpha virt. eigenvalues --  166.82153 166.82336 166.88838 166.88991
          Condensed to atoms (all electrons):
 Mulliken charges:
               1
     1  P    0.004416
     2  P   -0.029390
     3  P    0.004439
     4  P    0.005861
     5  Sn   0.505307
     6  I   -0.129623
     7  I   -0.131600
     8  P   -0.109308
     9  P   -0.273757
    10  P   -0.109364
    11  P   -0.014366
    12  Sn   0.505309
    13  I   -0.131620
    14  I   -0.129622
    15  Sn   0.513563
    16  I   -0.105695
    17  I   -0.127221
    18  P   -0.093640
    19  P   -0.152341
    20  P    0.009486
    21  P   -0.027413
    22  P   -0.093601
    23  P   -0.152317
    24  P    0.009361
    25  P   -0.027427
    26  Sn   0.513563
    27  I   -0.105747
    28  I   -0.127224
    29  P    0.009367
    30  P   -0.152305
    31  P   -0.093613
    32  P   -0.027426
    33  Sn   0.513551
    34  I   -0.127229
    35  I   -0.105713
    36  P    0.009453
    37  P   -0.152261
    38  P   -0.093597
    39  P   -0.027487
    40  Sn   0.513562
    41  I   -0.105706
    42  I   -0.127231
    43  Sn   0.505296
    44  I   -0.131614
    45  I   -0.129613
    46  P   -0.109396
    47  P   -0.273771
    48  P   -0.109353
    49  P   -0.014321
    50  P    0.004443
    51  P   -0.029460
    52  P    0.004438
    53  P    0.005896
    54  Sn   0.505297
    55  I   -0.131605
    56  I   -0.129629
 Sum of Mulliken charges =   0.00000
 Mulliken charges with hydrogens summed into heavy atoms:
               1
     1  P    0.004416
     2  P   -0.029390
     3  P    0.004439
     4  P    0.005861
     5  Sn   0.505307
     6  I   -0.129623
     7  I   -0.131600
     8  P   -0.109308
     9  P   -0.273757
    10  P   -0.109364
    11  P   -0.014366
    12  Sn   0.505309
    13  I   -0.131620
    14  I   -0.129622
    15  Sn   0.513563
    16  I   -0.105695
    17  I   -0.127221
    18  P   -0.093640
    19  P   -0.152341
    20  P    0.009486
    21  P   -0.027413
    22  P   -0.093601
    23  P   -0.152317
    24  P    0.009361
    25  P   -0.027427
    26  Sn   0.513563
    27  I   -0.105747
    28  I   -0.127224
    29  P    0.009367
    30  P   -0.152305
    31  P   -0.093613
    32  P   -0.027426
    33  Sn   0.513551
    34  I   -0.127229
    35  I   -0.105713
    36  P    0.009453
    37  P   -0.152261
    38  P   -0.093597
    39  P   -0.027487
    40  Sn   0.513562
    41  I   -0.105706
    42  I   -0.127231
    43  Sn   0.505296
    44  I   -0.131614
    45  I   -0.129613
    46  P   -0.109396
    47  P   -0.273771
    48  P   -0.109353
    49  P   -0.014321
    50  P    0.004443
    51  P   -0.029460
    52  P    0.004438
    53  P    0.005896
    54  Sn   0.505297
    55  I   -0.131605
    56  I   -0.129629
 APT charges:
               1
     1  P    0.051339
     2  P   -0.052815
     3  P    0.051348
     4  P    0.026604
     5  Sn   1.361133
     6  I   -0.499972
     7  I   -0.571832
     8  P   -0.081864
     9  P   -0.339669
    10  P   -0.081797
    11  P   -0.139822
    12  Sn   1.361179
    13  I   -0.571849
    14  I   -0.499989
    15  Sn   1.236332
    16  I   -0.496513
    17  I   -0.532490
    18  P   -0.122678
    19  P   -0.135293
    20  P    0.100525
    21  P   -0.055816
    22  P   -0.122615
    23  P   -0.135255
    24  P    0.100499
    25  P   -0.055968
    26  Sn   1.236433
    27  I   -0.496600
    28  I   -0.532508
    29  P    0.100461
    30  P   -0.135257
    31  P   -0.122587
    32  P   -0.055916
    33  Sn   1.236352
    34  I   -0.532537
    35  I   -0.496511
    36  P    0.100503
    37  P   -0.135311
    38  P   -0.122666
    39  P   -0.055884
    40  Sn   1.236375
    41  I   -0.496514
    42  I   -0.532577
    43  Sn   1.361110
    44  I   -0.571842
    45  I   -0.499957
    46  P   -0.081899
    47  P   -0.339629
    48  P   -0.081852
    49  P   -0.139790
    50  P    0.051336
    51  P   -0.052756
    52  P    0.051276
    53  P    0.026633
    54  Sn   1.361164
    55  I   -0.571861
    56  I   -0.499997
 Sum of APT charges =  -0.00009
 APT charges with hydrogens summed into heavy atoms:
               1
     1  P    0.051339
     2  P   -0.052815
     3  P    0.051348
     4  P    0.026604
     5  Sn   1.361133
     6  I   -0.499972
     7  I   -0.571832
     8  P   -0.081864
     9  P   -0.339669
    10  P   -0.081797
    11  P   -0.139822
    12  Sn   1.361179
    13  I   -0.571849
    14  I   -0.499989
    15  Sn   1.236332
    16  I   -0.496513
    17  I   -0.532490
    18  P   -0.122678
    19  P   -0.135293
    20  P    0.100525
    21  P   -0.055816
    22  P   -0.122615
    23  P   -0.135255
    24  P    0.100499
    25  P   -0.055968
    26  Sn   1.236433
    27  I   -0.496600
    28  I   -0.532508
    29  P    0.100461
    30  P   -0.135257
    31  P   -0.122587
    32  P   -0.055916
    33  Sn   1.236352
    34  I   -0.532537
    35  I   -0.496511
    36  P    0.100503
    37  P   -0.135311
    38  P   -0.122666
    39  P   -0.055884
    40  Sn   1.236375
    41  I   -0.496514
    42  I   -0.532577
    43  Sn   1.361110
    44  I   -0.571842
    45  I   -0.499957
    46  P   -0.081899
    47  P   -0.339629
    48  P   -0.081852
    49  P   -0.139790
    50  P    0.051336
    51  P   -0.052756
    52  P    0.051276
    53  P    0.026633
    54  Sn   1.361164
    55  I   -0.571861
    56  I   -0.499997
 Electronic spatial extent (au):  <R**2>=          78372.2101
 Charge=              0.0000 electrons
 Dipole moment (field-independent basis, Debye):
    X=              0.0004    Y=              0.0011    Z=             -0.0001  Tot=              0.0011
 Quadrupole moment (field-independent basis, Debye-Ang):
   XX=           -955.3080   YY=           -954.4213   ZZ=           -933.9331
   XY=             -0.0048   XZ=             -2.8449   YZ=              0.0037
 Traceless Quadrupole moment (field-independent basis, Debye-Ang):
   XX=             -7.4205   YY=             -6.5338   ZZ=             13.9544
   XY=             -0.0048   XZ=             -2.8449   YZ=              0.0037
 Octapole moment (field-independent basis, Debye-Ang**2):
  XXX=              0.0522  YYY=              0.0534  ZZZ=              0.0488  XYY=              0.0157
  XXY=              0.0030  XXZ=              0.0344  XZZ=             -0.0058  YZZ=              0.0000
  YYZ=             -0.0020  XYZ=             -0.0126
 Hexadecapole moment (field-independent basis, Debye-Ang**3):
 XXXX=        -150476.2051 YYYY=        -109934.1706 ZZZZ=         -13943.0838 XXXY=             -0.3538
 XXXZ=           -113.5914 YYYX=             -0.5036 YYYZ=              0.1994 ZZZX=           -101.9776
 ZZZY=             -0.0621 XXYY=         -44878.2759 XXZZ=         -27278.5212 YYZZ=         -20305.6782
 XXYZ=             -0.0016 YYXZ=            -27.9006 ZZXY=             -0.1013
 N-N= 1.645778326854D+04 E-N=-5.925717799713D+04  KE= 1.094859044076D+04
  Exact polarizability:3165.259   0.0672892.530  74.511  -0.0031240.863
 Approx polarizability:8757.856   0.4089689.075 -27.139  -0.0125171.822
   1 Symmetry operations used in ECPInt.
 ECPInt:  NShTT=   93528 NPrTT=  360760 LenC2=   61693 LenP2D=  136288.
 LDataN:  DoStor=T MaxTD1= 7 Len=  274
 Calling FoFJK, ICntrl=    100527 FMM=F ISym2X=0 I1Cent= 0 IOpClX= 0 NMat=1 NMatS=1 NMatT=0.
 Defaulting to unpruned grid for atomic number  50.
 Defaulting to unpruned grid for atomic number  50.
 Defaulting to unpruned grid for atomic number  50.
 Defaulting to unpruned grid for atomic number  50.
 Full mass-weighted force constant matrix:
 Low frequencies ---   -0.0027   -0.0021   -0.0010    0.8466    1.0966    1.2956
 Low frequencies ---    4.7005    6.0937    7.8723
 Diagonal vibrational polarizability:
      607.5824442     430.4094533     192.8042944
 Harmonic frequencies (cm**-1), IR intensities (KM/Mole), Raman scattering
 activities (A**4/AMU), depolarization ratios for plane and unpolarized
 incident light, reduced masses (AMU), force constants (mDyne/A),
 and normal coordinates:
                      1                      2                      3
                      A                      A                      A
 Frequencies --      4.7005                 6.0937                 7.8689
 Red. masses --     98.3424               116.4804               118.7755
 Frc consts  --      0.0013                 0.0025                 0.0043
 IR Inten    --      0.0078                 0.0054                 0.0000
  Atom  AN      X      Y      Z        X      Y      Z        X      Y      Z
     1  15     0.05   0.00  -0.02    -0.02   0.00  -0.05    -0.03   0.02  -0.03
     2  15    -0.01   0.00  -0.08     0.00   0.01   0.00     0.00  -0.01   0.00
     3  15     0.05   0.00  -0.02     0.02   0.00   0.05     0.03   0.02   0.03
     4  15     0.05   0.00  -0.07     0.00  -0.01   0.00     0.00   0.00   0.00
     5  50     0.01   0.00   0.13    -0.03   0.00   0.12     0.01   0.03   0.11
     6  53     0.15   0.01   0.14    -0.01  -0.12   0.20     0.11  -0.09   0.21
     7  53    -0.12   0.00   0.22    -0.06   0.10   0.19    -0.06   0.18   0.22
     8  15    -0.03   0.00   0.00     0.03   0.06  -0.07     0.01   0.05  -0.04
     9  15     0.04   0.00   0.11     0.00  -0.02   0.00     0.00   0.01   0.00
    10  15    -0.03   0.00   0.00    -0.03   0.06   0.07    -0.01   0.05   0.04
    11  15    -0.07   0.00   0.05     0.00   0.07   0.00     0.00   0.06   0.00
    12  50     0.01   0.00   0.13     0.03   0.00  -0.12    -0.01   0.03  -0.11
    13  53    -0.12   0.00   0.22     0.06   0.10  -0.19     0.06   0.18  -0.22
    14  53     0.15  -0.01   0.14     0.01  -0.12  -0.20    -0.11  -0.09  -0.21
    15  50    -0.01   0.00  -0.12     0.02   0.00   0.11     0.02   0.01   0.07
    16  53    -0.04  -0.05  -0.10    -0.05   0.04   0.23     0.07   0.14   0.06
    17  53     0.00   0.04  -0.16     0.12  -0.05   0.14     0.05  -0.10   0.16
    18  15    -0.02  -0.01  -0.14    -0.03   0.02   0.03     0.03   0.02   0.08
    19  15     0.03   0.01  -0.09     0.02  -0.01   0.05    -0.03  -0.02   0.01
    20  15     0.00   0.00  -0.11    -0.01   0.02   0.00     0.00   0.01   0.03
    21  15    -0.01  -0.01  -0.10    -0.02   0.01   0.04     0.02   0.02   0.02
    22  15    -0.02   0.01  -0.14     0.03   0.02  -0.03     0.03  -0.02   0.08
    23  15     0.03  -0.01  -0.09    -0.02  -0.01  -0.05    -0.03   0.02   0.00
    24  15     0.00   0.00  -0.11     0.01   0.02   0.00     0.00  -0.01   0.03
    25  15    -0.01   0.01  -0.10     0.02   0.01  -0.04     0.02  -0.02   0.02
    26  50    -0.01   0.00  -0.12    -0.02   0.00  -0.11     0.02  -0.01   0.07
    27  53    -0.04   0.05  -0.10     0.05   0.04  -0.23     0.07  -0.14   0.06
    28  53     0.00  -0.04  -0.16    -0.12  -0.05  -0.14     0.05   0.09   0.16
    29  15     0.00   0.00  -0.11     0.01   0.02   0.00     0.00   0.01  -0.03
    30  15     0.03  -0.01  -0.09    -0.02  -0.01  -0.05     0.03  -0.02  -0.01
    31  15    -0.02   0.01  -0.14     0.03   0.02  -0.03    -0.03   0.02  -0.08
    32  15    -0.01   0.01  -0.10     0.02   0.01  -0.04    -0.02   0.02  -0.02
    33  50    -0.01   0.00  -0.12     0.02   0.00   0.11    -0.02  -0.01  -0.07
    34  53     0.00   0.04  -0.16     0.12  -0.05   0.14    -0.05   0.09  -0.16
    35  53    -0.04  -0.05  -0.10    -0.05   0.04   0.23    -0.07  -0.14  -0.06
    36  15     0.00   0.00  -0.11    -0.01   0.02   0.00     0.00  -0.01  -0.03
    37  15     0.03   0.01  -0.09     0.02  -0.01   0.05     0.03   0.02  -0.01
    38  15    -0.02  -0.01  -0.14    -0.03   0.02   0.03    -0.03  -0.02  -0.08
    39  15    -0.01  -0.01  -0.10    -0.02   0.01   0.04    -0.02  -0.02  -0.02
    40  50    -0.01   0.00  -0.12    -0.02   0.00  -0.11    -0.02   0.01  -0.07
    41  53    -0.04   0.05  -0.10     0.05   0.04  -0.23    -0.07   0.14  -0.06
    42  53     0.00  -0.04  -0.16    -0.12  -0.05  -0.14    -0.05  -0.09  -0.16
    43  50     0.01   0.00   0.13    -0.03   0.00   0.12    -0.01  -0.03  -0.11
    44  53    -0.12   0.00   0.22    -0.06   0.10   0.19     0.06  -0.18  -0.22
    45  53     0.15   0.01   0.14    -0.01  -0.12   0.20    -0.11   0.09  -0.21
    46  15    -0.03   0.00   0.00    -0.03   0.06   0.07     0.01  -0.05  -0.04
    47  15     0.04   0.00   0.11     0.00  -0.02   0.00     0.00  -0.01   0.00
    48  15    -0.03   0.00   0.00     0.03   0.06  -0.07    -0.01  -0.05   0.04
    49  15    -0.07   0.00   0.05     0.00   0.07   0.00     0.00  -0.06   0.00
    50  15     0.05   0.00  -0.02     0.02   0.00   0.05    -0.03  -0.02  -0.03
    51  15    -0.01   0.00  -0.08     0.00   0.01   0.00     0.00   0.01   0.00
    52  15     0.05   0.00  -0.02    -0.02   0.00  -0.05     0.03  -0.02   0.03
    53  15     0.05   0.00  -0.07     0.00  -0.01   0.00     0.00   0.00   0.00
    54  50     0.01   0.00   0.13     0.03   0.00  -0.12     0.01  -0.03   0.11
    55  53    -0.12   0.00   0.22     0.06   0.10  -0.19    -0.06  -0.18   0.22
    56  53     0.15  -0.01   0.14     0.01  -0.12  -0.20     0.11   0.09   0.21
                      4                      5                      6
                      A                      A                      A
 Frequencies --      8.1481                 8.2636                10.2974
 Red. masses --    119.1828               120.2389               108.7950
 Frc consts  --      0.0047                 0.0048                 0.0068
 IR Inten    --      0.0000                 0.0051                 0.1697
  Atom  AN      X      Y      Z        X      Y      Z        X      Y      Z
     1  15    -0.02   0.00   0.04     0.03   0.02   0.01    -0.02  -0.01  -0.07
     2  15    -0.03   0.00   0.05     0.00   0.05   0.00    -0.03   0.00  -0.08
     3  15    -0.02   0.00   0.04    -0.03   0.02  -0.01    -0.02   0.01  -0.07
     4  15    -0.02   0.00   0.05     0.00   0.04   0.00    -0.03   0.00  -0.08
     5  50    -0.03   0.00  -0.04    -0.06  -0.05  -0.06    -0.04  -0.02   0.01
     6  53    -0.19  -0.02  -0.06    -0.22   0.03  -0.14    -0.02   0.08  -0.06
     7  53     0.10   0.00  -0.14    -0.01  -0.20  -0.16    -0.18  -0.20   0.03
     8  15     0.00   0.00   0.04     0.03   0.01   0.01    -0.06  -0.01  -0.06
     9  15    -0.05   0.00  -0.04     0.00  -0.02   0.00     0.02   0.00   0.06
    10  15     0.00   0.00   0.04    -0.03   0.01  -0.01    -0.06   0.01  -0.06
    11  15     0.03   0.00   0.00     0.00  -0.01   0.00    -0.08   0.00  -0.01
    12  50    -0.04   0.01  -0.05     0.06  -0.05   0.05    -0.04   0.02   0.01
    13  53     0.09   0.02  -0.15     0.02  -0.20   0.16    -0.18   0.20   0.03
    14  53    -0.20   0.02  -0.07     0.21   0.03   0.14    -0.02  -0.07  -0.05
    15  50    -0.03   0.00  -0.12     0.01   0.04   0.07     0.04   0.03  -0.02
    16  53     0.03  -0.11  -0.25    -0.01   0.16   0.14     0.02   0.22   0.09
    17  53    -0.19   0.09  -0.17     0.11  -0.04   0.13     0.23  -0.07   0.05
    18  15     0.03   0.00  -0.03    -0.02   0.05   0.02     0.01   0.01  -0.06
    19  15     0.00   0.02  -0.05    -0.02   0.02   0.00    -0.01   0.00  -0.07
    20  15     0.03   0.00  -0.01    -0.01   0.06   0.00    -0.03   0.00  -0.08
    21  15     0.03   0.00  -0.04    -0.02   0.05   0.01    -0.02   0.02  -0.07
    22  15    -0.03   0.00   0.03     0.02   0.05  -0.02     0.01  -0.01  -0.06
    23  15     0.00   0.02   0.05     0.02   0.02   0.00    -0.01   0.00  -0.07
    24  15    -0.03   0.00   0.01     0.01   0.06   0.00    -0.03   0.00  -0.08
    25  15    -0.03   0.00   0.04     0.02   0.05  -0.01    -0.02  -0.02  -0.07
    26  50     0.03   0.00   0.12    -0.01   0.04  -0.07     0.04  -0.03  -0.02
    27  53    -0.03  -0.11   0.25     0.01   0.16  -0.14     0.02  -0.22   0.09
    28  53     0.19   0.09   0.17    -0.11  -0.04  -0.13     0.23   0.07   0.05
    29  15     0.03   0.00  -0.01     0.01   0.06   0.00    -0.03   0.00  -0.08
    30  15     0.00  -0.02  -0.05     0.02   0.02  -0.01    -0.01   0.00  -0.07
    31  15     0.03   0.00  -0.03     0.03   0.05  -0.02     0.01  -0.01  -0.06
    32  15     0.03   0.00  -0.04     0.02   0.05  -0.01    -0.02  -0.02  -0.07
    33  50     0.03  -0.01   0.11     0.01   0.04   0.07     0.04   0.03  -0.02
    34  53     0.18  -0.09   0.16     0.12  -0.05   0.14     0.22  -0.07   0.05
    35  53    -0.02   0.10   0.24    -0.01   0.17   0.16     0.02   0.22   0.09
    36  15    -0.03   0.00   0.01    -0.01   0.06   0.00    -0.03   0.00  -0.08
    37  15     0.00  -0.02   0.05    -0.02   0.02   0.01    -0.01   0.00  -0.07
    38  15    -0.03   0.00   0.03    -0.03   0.05   0.02     0.01   0.01  -0.06
    39  15    -0.03   0.00   0.04    -0.02   0.05   0.01    -0.02   0.02  -0.07
    40  50    -0.03  -0.01  -0.11    -0.01   0.04  -0.07     0.04  -0.03  -0.02
    41  53     0.02   0.10  -0.24     0.01   0.17  -0.16     0.02  -0.22   0.09
    42  53    -0.18  -0.09  -0.16    -0.12  -0.05  -0.14     0.22   0.07   0.05
    43  50     0.04   0.01   0.05    -0.06  -0.05  -0.05    -0.04  -0.02   0.01
    44  53    -0.09   0.02   0.15    -0.02  -0.20  -0.16    -0.18  -0.20   0.03
    45  53     0.20   0.02   0.07    -0.21   0.03  -0.14    -0.02   0.07  -0.05
    46  15     0.00   0.00  -0.04    -0.03   0.01  -0.01    -0.06   0.01  -0.06
    47  15     0.05   0.00   0.04     0.00  -0.02   0.00     0.02   0.00   0.06
    48  15     0.00   0.00  -0.04     0.03   0.01   0.01    -0.06  -0.01  -0.06
    49  15    -0.03   0.00   0.00     0.00  -0.01   0.00    -0.08   0.00  -0.01
    50  15     0.02   0.00  -0.04    -0.03   0.02  -0.01    -0.02   0.01  -0.07
    51  15     0.03   0.00  -0.05     0.00   0.05   0.00    -0.03   0.00  -0.08
    52  15     0.02   0.00  -0.04     0.03   0.02   0.01    -0.02  -0.01  -0.07
    53  15     0.02   0.00  -0.05     0.00   0.04   0.00    -0.03   0.00  -0.08
    54  50     0.03   0.00   0.04     0.06  -0.05   0.06    -0.04   0.02   0.01
    55  53    -0.10   0.00   0.14     0.01  -0.20   0.16    -0.18   0.20   0.03
    56  53     0.19  -0.02   0.06     0.22   0.03   0.14    -0.02  -0.07  -0.06
                      7                      8                      9
                      A                      A                      A
 Frequencies --     10.6067                11.0463                11.8590
 Red. masses --    111.3303               117.7993                97.4557
 Frc consts  --      0.0074                 0.0085                 0.0081
 IR Inten    --      0.0000                 0.0000                 0.3428
  Atom  AN      X      Y      Z        X      Y      Z        X      Y      Z
     1  15    -0.02   0.06  -0.01    -0.02  -0.01  -0.01    -0.04   0.01  -0.08
     2  15     0.00  -0.01   0.00    -0.01   0.00  -0.01    -0.05   0.00  -0.09
     3  15     0.02   0.06   0.01    -0.02   0.01  -0.01    -0.04  -0.01  -0.08
     4  15     0.00   0.05   0.00    -0.04   0.00  -0.01    -0.03   0.00  -0.08
     5  50    -0.08  -0.04   0.05    -0.06  -0.04   0.05    -0.03   0.03  -0.07
     6  53    -0.19  -0.07   0.06    -0.11   0.13  -0.08     0.09  -0.12   0.06
     7  53    -0.11  -0.09   0.05    -0.20  -0.37   0.01     0.01   0.30   0.03
     8  15     0.06   0.07  -0.04    -0.06  -0.01   0.00    -0.04   0.01  -0.08
     9  15     0.00  -0.04   0.00     0.04   0.00   0.15    -0.09   0.00  -0.15
    10  15    -0.06   0.07   0.04    -0.06   0.01   0.00    -0.04  -0.01  -0.08
    11  15     0.00   0.05   0.00    -0.08   0.00   0.06    -0.03   0.00  -0.11
    12  50     0.08  -0.04  -0.05    -0.06   0.04   0.05    -0.03  -0.03  -0.07
    13  53     0.11  -0.09  -0.05    -0.20   0.37   0.01     0.00  -0.30   0.03
    14  53     0.19  -0.08  -0.06    -0.11  -0.13  -0.08     0.09   0.12   0.06
    15  50    -0.06  -0.03   0.06     0.00   0.00   0.01    -0.02   0.00  -0.01
    16  53     0.06  -0.07  -0.14    -0.02  -0.03   0.03    -0.06   0.12   0.09
    17  53    -0.29  -0.06   0.10    -0.01   0.01   0.01     0.10  -0.09   0.05
    18  15    -0.01   0.02   0.12    -0.01   0.01   0.01    -0.04   0.01  -0.05
    19  15    -0.04  -0.03   0.03     0.01   0.00   0.01    -0.04  -0.01  -0.07
    20  15     0.00   0.01   0.04     0.00   0.01   0.00    -0.05   0.01  -0.10
    21  15     0.00   0.02   0.04     0.00   0.01   0.01    -0.05   0.01  -0.07
    22  15    -0.01  -0.02   0.12     0.01   0.01  -0.01    -0.04  -0.01  -0.05
    23  15    -0.04   0.03   0.03    -0.01   0.00  -0.01    -0.04   0.01  -0.07
    24  15     0.00  -0.01   0.04     0.00   0.01   0.00    -0.05  -0.01  -0.10
    25  15     0.00  -0.02   0.04     0.00   0.01  -0.01    -0.05  -0.01  -0.07
    26  50    -0.06   0.03   0.06     0.00   0.00  -0.01    -0.02   0.00  -0.01
    27  53     0.06   0.07  -0.14     0.02  -0.03  -0.03    -0.06  -0.12   0.09
    28  53    -0.29   0.06   0.10     0.01   0.01  -0.01     0.10   0.09   0.05
    29  15     0.00   0.01  -0.04     0.00  -0.01   0.00    -0.05  -0.01  -0.10
    30  15     0.04  -0.03  -0.03     0.01   0.00   0.01    -0.04   0.01  -0.07
    31  15     0.01   0.02  -0.12    -0.01  -0.01   0.01    -0.04  -0.01  -0.05
    32  15     0.00   0.02  -0.04     0.00  -0.01   0.01    -0.05  -0.01  -0.07
    33  50     0.07   0.03  -0.06     0.00   0.00  -0.01    -0.02   0.00  -0.01
    34  53     0.29   0.06  -0.10     0.01  -0.01  -0.01     0.10  -0.09   0.05
    35  53    -0.06   0.07   0.14     0.02   0.03  -0.03    -0.06   0.12   0.09
    36  15     0.00  -0.01  -0.04     0.00  -0.01   0.00    -0.05   0.01  -0.10
    37  15     0.04   0.03  -0.03    -0.01   0.00  -0.01    -0.04  -0.01  -0.07
    38  15     0.01  -0.02  -0.12     0.01  -0.01  -0.01    -0.04   0.01  -0.05
    39  15     0.00  -0.02  -0.04     0.00  -0.01  -0.01    -0.05   0.01  -0.07
    40  50     0.07  -0.03  -0.06     0.00   0.00   0.01    -0.02   0.00  -0.01
    41  53    -0.06  -0.07   0.14    -0.02   0.03   0.03    -0.06  -0.12   0.09
    42  53     0.29  -0.05  -0.10    -0.01  -0.01   0.01     0.10   0.09   0.05
    43  50     0.08   0.04  -0.05     0.06   0.04  -0.05    -0.03   0.03  -0.07
    44  53     0.11   0.09  -0.05     0.20   0.37  -0.01     0.00   0.30   0.03
    45  53     0.19   0.08  -0.06     0.11  -0.13   0.08     0.09  -0.12   0.06
    46  15     0.06  -0.07  -0.04     0.06  -0.01   0.00    -0.04  -0.01  -0.08
    47  15     0.00   0.04   0.00    -0.04   0.00  -0.15    -0.09   0.00  -0.15
    48  15    -0.06  -0.07   0.04     0.06   0.01   0.00    -0.04   0.01  -0.08
    49  15     0.00  -0.05   0.00     0.08   0.00  -0.06    -0.03   0.00  -0.11
    50  15    -0.02  -0.06  -0.01     0.02  -0.01   0.01    -0.04  -0.01  -0.08
    51  15     0.00   0.01   0.00     0.01   0.00   0.01    -0.05   0.00  -0.09
    52  15     0.02  -0.06   0.01     0.02   0.01   0.01    -0.04   0.01  -0.08
    53  15     0.00  -0.05   0.00     0.04   0.00   0.01    -0.03   0.00  -0.08
    54  50    -0.08   0.04   0.05     0.06  -0.04  -0.05    -0.03  -0.03  -0.07
    55  53    -0.11   0.09   0.05     0.20  -0.37  -0.01     0.00  -0.30   0.03
    56  53    -0.19   0.07   0.06     0.11   0.13   0.08     0.09   0.12   0.06
                     10                     11                     12
                      A                      A                      A
 Frequencies --     12.4063                13.1452                13.5873
 Red. masses --    108.9684               106.1086               107.8556
 Frc consts  --      0.0099                 0.0108                 0.0117
 IR Inten    --      0.0254                 0.0000                 0.0000
  Atom  AN      X      Y      Z        X      Y      Z        X      Y      Z
     1  15    -0.01  -0.07   0.02    -0.03   0.00  -0.11    -0.03   0.03  -0.06
     2  15     0.00  -0.06   0.00     0.04   0.00  -0.06     0.00   0.03   0.00
     3  15     0.01  -0.07  -0.02    -0.03  -0.01  -0.11     0.03   0.03   0.06
     4  15     0.00  -0.08   0.00    -0.02   0.00  -0.07     0.00   0.01   0.00
     5  50     0.10   0.04  -0.07     0.03   0.01  -0.07    -0.02   0.10   0.02
     6  53     0.22   0.08  -0.07     0.24   0.05  -0.06    -0.29   0.04   0.01
     7  53     0.17   0.13  -0.08    -0.10   0.03   0.04     0.16   0.10  -0.12
     8  15    -0.08  -0.10   0.05     0.01   0.01  -0.12     0.00   0.11  -0.08
     9  15     0.00   0.04   0.00     0.03   0.00  -0.07     0.00   0.10   0.00
    10  15     0.08  -0.10  -0.04     0.01  -0.01  -0.12     0.00   0.11   0.08
    11  15     0.00  -0.07   0.00    -0.02   0.00  -0.10     0.00   0.13   0.00
    12  50    -0.10   0.04   0.07     0.03  -0.01  -0.07     0.02   0.10  -0.02
    13  53    -0.17   0.13   0.08    -0.11  -0.03   0.04    -0.16   0.10   0.11
    14  53    -0.22   0.08   0.07     0.24  -0.04  -0.06     0.29   0.04  -0.01
    15  50     0.02  -0.06   0.03    -0.02  -0.03   0.03    -0.01   0.01  -0.04
    16  53     0.06   0.11   0.03    -0.07  -0.27   0.02     0.05   0.19  -0.05
    17  53     0.08  -0.18   0.13    -0.14   0.11  -0.07     0.08  -0.09   0.03
    18  15     0.00  -0.04   0.01    -0.02  -0.01   0.02     0.00  -0.01  -0.03
    19  15     0.00  -0.07  -0.02     0.04   0.00   0.07    -0.05  -0.01  -0.07
    20  15     0.00  -0.06   0.00    -0.03  -0.01   0.01    -0.01  -0.02   0.00
    21  15     0.01  -0.05  -0.01    -0.03  -0.01   0.05    -0.01  -0.01  -0.05
    22  15     0.00  -0.04  -0.01     0.02  -0.01  -0.02     0.00   0.01  -0.03
    23  15     0.00  -0.07   0.02    -0.04   0.00  -0.07    -0.05   0.01  -0.07
    24  15     0.00  -0.06   0.00     0.03  -0.01  -0.01    -0.01   0.02   0.00
    25  15    -0.01  -0.05   0.01     0.03  -0.01  -0.05    -0.01   0.01  -0.05
    26  50    -0.02  -0.06  -0.03     0.02  -0.03  -0.03    -0.01  -0.01  -0.04
    27  53    -0.06   0.11  -0.04     0.07  -0.27  -0.02     0.05  -0.19  -0.05
    28  53    -0.08  -0.18  -0.13     0.14   0.11   0.07     0.07   0.09   0.03
    29  15     0.00  -0.06   0.00    -0.03   0.01   0.01     0.01  -0.02   0.00
    30  15     0.00  -0.07   0.02     0.04   0.00   0.07     0.05  -0.01   0.07
    31  15     0.00  -0.04  -0.01    -0.02   0.01   0.02     0.00  -0.01   0.03
    32  15    -0.01  -0.05   0.01    -0.03   0.01   0.05     0.01  -0.01   0.05
    33  50     0.02  -0.06   0.03     0.02   0.02  -0.03     0.01  -0.01   0.04
    34  53     0.08  -0.18   0.13     0.14  -0.11   0.07    -0.08   0.09  -0.03
    35  53     0.06   0.11   0.04     0.07   0.27  -0.02    -0.05  -0.19   0.05
    36  15     0.00  -0.06   0.00     0.03   0.01  -0.01     0.01   0.02   0.00
    37  15     0.00  -0.07  -0.02    -0.04   0.00  -0.07     0.05   0.01   0.07
    38  15     0.00  -0.04   0.01     0.02   0.01  -0.02     0.00   0.01   0.03
    39  15     0.01  -0.05  -0.01     0.03   0.01  -0.05     0.01   0.01   0.06
    40  50    -0.02  -0.06  -0.03    -0.02   0.02   0.03     0.01   0.01   0.04
    41  53    -0.06   0.11  -0.04    -0.07   0.27   0.02    -0.05   0.19   0.05
    42  53    -0.08  -0.18  -0.13    -0.14  -0.11  -0.07    -0.08  -0.09  -0.03
    43  50     0.10   0.04  -0.07    -0.03  -0.01   0.07     0.02  -0.10  -0.02
    44  53     0.17   0.13  -0.08     0.11  -0.03  -0.04    -0.16  -0.10   0.11
    45  53     0.22   0.08  -0.07    -0.24  -0.04   0.06     0.29  -0.04  -0.01
    46  15     0.08  -0.10  -0.05    -0.01   0.01   0.12     0.00  -0.11  -0.08
    47  15     0.00   0.04   0.00    -0.03   0.00   0.07     0.00  -0.10   0.00
    48  15    -0.08  -0.10   0.04    -0.01  -0.01   0.12     0.00  -0.11   0.08
    49  15     0.00  -0.07   0.00     0.02   0.00   0.10     0.00  -0.13   0.00
    50  15     0.01  -0.07  -0.02     0.03   0.00   0.11    -0.03  -0.03  -0.06
    51  15     0.00  -0.06   0.00    -0.04   0.00   0.06     0.00  -0.03   0.00
    52  15    -0.01  -0.07   0.02     0.03  -0.01   0.11     0.03  -0.03   0.06
    53  15     0.00  -0.08   0.00     0.02   0.00   0.07     0.00  -0.01   0.00
    54  50    -0.10   0.04   0.07    -0.03   0.01   0.07    -0.02  -0.10   0.02
    55  53    -0.17   0.13   0.08     0.10   0.03  -0.04     0.16  -0.10  -0.11
    56  53    -0.22   0.08   0.07    -0.25   0.04   0.06    -0.29  -0.05   0.01
                     13                     14                     15
                      A                      A                      A
 Frequencies --     14.1053                14.6873                16.0329
 Red. masses --    111.0611               115.0691               109.4451
 Frc consts  --      0.0130                 0.0146                 0.0166
 IR Inten    --      0.1638                 0.1672                 0.0059
  Atom  AN      X      Y      Z        X      Y      Z        X      Y      Z
     1  15    -0.05   0.01  -0.07    -0.03  -0.02  -0.05     0.02   0.02   0.00
     2  15     0.03   0.00  -0.01     0.00  -0.03   0.00     0.00   0.08   0.00
     3  15    -0.05  -0.01  -0.07     0.03  -0.02   0.05    -0.02   0.02   0.00
     4  15    -0.05   0.00  -0.03     0.00  -0.04   0.00     0.00   0.04   0.00
     5  50     0.02   0.01  -0.05     0.01   0.08   0.01    -0.01   0.01   0.00
     6  53     0.22   0.06  -0.06    -0.23   0.00   0.02     0.00   0.02   0.00
     7  53    -0.11  -0.01   0.04     0.24   0.16  -0.13    -0.05  -0.01   0.02
     8  15     0.01   0.01  -0.09    -0.02   0.06  -0.07     0.01   0.02   0.01
     9  15     0.03   0.00  -0.04     0.00   0.08   0.00     0.00   0.01   0.00
    10  15     0.01  -0.01  -0.09     0.02   0.06   0.07    -0.01   0.02  -0.01
    11  15    -0.02   0.00  -0.07     0.00   0.09   0.00     0.00   0.02   0.00
    12  50     0.02  -0.01  -0.05    -0.01   0.08  -0.01     0.01   0.01   0.00
    13  53    -0.11   0.01   0.04    -0.24   0.16   0.13     0.05  -0.01  -0.02
    14  53     0.22  -0.06  -0.06     0.23   0.00  -0.02     0.00   0.02   0.00
    15  50    -0.02  -0.01   0.05     0.00  -0.05   0.04    -0.07   0.02   0.09
    16  53     0.11   0.06  -0.13    -0.07  -0.20   0.08    -0.01  -0.03  -0.03
    17  53    -0.22  -0.14   0.18    -0.04   0.01   0.00    -0.35  -0.11   0.23
    18  15     0.02   0.02   0.10    -0.01  -0.02   0.01    -0.06   0.11   0.06
    19  15    -0.04  -0.02  -0.01     0.05  -0.03   0.05    -0.03   0.03   0.01
    20  15     0.02   0.01   0.05     0.00  -0.03   0.00    -0.01   0.09   0.00
    21  15     0.03   0.02   0.01     0.00  -0.03   0.03    -0.02   0.09   0.01
    22  15     0.02  -0.02   0.10     0.01  -0.02  -0.01     0.06   0.11  -0.06
    23  15    -0.04   0.02  -0.01    -0.05  -0.03  -0.05     0.03   0.03  -0.01
    24  15     0.02  -0.01   0.05     0.00  -0.03   0.00     0.01   0.09   0.00
    25  15     0.03  -0.02   0.01     0.00  -0.03  -0.03     0.02   0.09  -0.01
    26  50    -0.02   0.01   0.05     0.00  -0.05  -0.04     0.07   0.02  -0.09
    27  53     0.11  -0.06  -0.13     0.07  -0.20  -0.08     0.01  -0.03   0.03
    28  53    -0.22   0.14   0.18     0.04   0.01   0.00     0.35  -0.11  -0.23
    29  15     0.02  -0.01   0.05     0.00  -0.03   0.00     0.01   0.09   0.00
    30  15    -0.04   0.02  -0.01    -0.05  -0.03  -0.05     0.03   0.03  -0.01
    31  15     0.02  -0.02   0.10     0.01  -0.02  -0.01     0.06   0.11  -0.06
    32  15     0.03  -0.02   0.01     0.00  -0.03  -0.03     0.02   0.09  -0.01
    33  50    -0.02  -0.01   0.05     0.00  -0.05   0.04    -0.07   0.02   0.09
    34  53    -0.22  -0.14   0.18    -0.04   0.01   0.00    -0.35  -0.11   0.23
    35  53     0.11   0.07  -0.13    -0.07  -0.20   0.08    -0.01  -0.03  -0.03
    36  15     0.02   0.01   0.05     0.00  -0.03   0.00    -0.01   0.09   0.00
    37  15    -0.04  -0.02  -0.01     0.05  -0.03   0.05    -0.03   0.03   0.01
    38  15     0.02   0.02   0.10    -0.01  -0.02   0.01    -0.06   0.11   0.06
    39  15     0.03   0.02   0.01     0.00  -0.03   0.03    -0.02   0.09   0.01
    40  50    -0.02   0.01   0.05     0.00  -0.05  -0.04     0.07   0.02  -0.09
    41  53     0.11  -0.07  -0.13     0.07  -0.20  -0.08     0.01  -0.03   0.03
    42  53    -0.22   0.14   0.18     0.04   0.01   0.00     0.35  -0.11  -0.23
    43  50     0.02   0.01  -0.05     0.01   0.08   0.01    -0.01   0.01   0.00
    44  53    -0.11  -0.01   0.04     0.24   0.16  -0.13    -0.05  -0.01   0.02
    45  53     0.22   0.06  -0.06    -0.23   0.00   0.02     0.00   0.02   0.00
    46  15     0.01  -0.01  -0.09     0.02   0.06   0.07    -0.01   0.02  -0.01
    47  15     0.03   0.00  -0.04     0.00   0.08   0.00     0.00   0.01   0.00
    48  15     0.01   0.01  -0.09    -0.02   0.06  -0.07     0.01   0.02   0.01
    49  15    -0.02   0.00  -0.07     0.00   0.09   0.00     0.00   0.02   0.00
    50  15    -0.05  -0.01  -0.07     0.03  -0.02   0.05    -0.02   0.02   0.00
    51  15     0.03   0.00  -0.01     0.00  -0.03   0.00     0.00   0.08   0.00
    52  15    -0.05   0.01  -0.07    -0.03  -0.02  -0.05     0.02   0.02   0.00
    53  15    -0.05   0.00  -0.03     0.00  -0.04   0.00     0.00   0.04   0.00
    54  50     0.02  -0.01  -0.05    -0.01   0.08  -0.01     0.01   0.01   0.00
    55  53    -0.11   0.01   0.04    -0.24   0.16   0.13     0.05  -0.01  -0.02
    56  53     0.22  -0.06  -0.06     0.23   0.00  -0.02     0.00   0.02   0.00
                     16                     17                     18
                      A                      A                      A
 Frequencies --     16.2173                18.1190                18.4953
 Red. masses --    110.6009                97.4920                96.7967
 Frc consts  --      0.0171                 0.0189                 0.0195
 IR Inten    --      0.0000                 0.0000                 0.0000
  Atom  AN      X      Y      Z        X      Y      Z        X      Y      Z
     1  15    -0.07   0.01  -0.07    -0.09  -0.01  -0.10    -0.01   0.07  -0.02
     2  15    -0.01   0.00  -0.02    -0.01   0.00  -0.04     0.00   0.07   0.00
     3  15    -0.07  -0.01  -0.07    -0.09   0.01  -0.10     0.01   0.07   0.02
     4  15    -0.08   0.00  -0.04    -0.10   0.00  -0.06     0.00   0.05   0.00
     5  50    -0.06   0.00  -0.05    -0.10  -0.01  -0.08    -0.05   0.05   0.06
     6  53    -0.03  -0.08   0.01    -0.11  -0.17   0.03    -0.09   0.12   0.01
     7  53    -0.15   0.05   0.03    -0.22   0.10   0.05    -0.22  -0.14   0.10
     8  15    -0.06  -0.01  -0.07    -0.09  -0.02  -0.10     0.03   0.13  -0.04
     9  15    -0.06   0.00  -0.08    -0.09   0.00  -0.12     0.00   0.04   0.00
    10  15    -0.06   0.01  -0.07    -0.09   0.02  -0.10    -0.03   0.13   0.04
    11  15    -0.06   0.00  -0.07    -0.07   0.00  -0.11     0.00   0.12   0.00
    12  50    -0.06   0.00  -0.05    -0.10   0.01  -0.08     0.05   0.04  -0.06
    13  53    -0.15  -0.05   0.03    -0.22  -0.10   0.05     0.22  -0.14  -0.10
    14  53    -0.03   0.08   0.01    -0.11   0.17   0.03     0.09   0.12  -0.01
    15  50     0.05   0.06  -0.05    -0.01   0.02   0.05    -0.07  -0.04  -0.05
    16  53     0.02   0.07   0.00     0.05   0.03  -0.04    -0.16   0.04   0.10
    17  53     0.24   0.23  -0.21    -0.15  -0.06   0.14     0.11  -0.08  -0.04
    18  15     0.03  -0.01  -0.04    -0.02   0.04   0.03    -0.10  -0.03  -0.09
    19  15     0.05   0.05   0.02     0.05   0.03   0.04    -0.04  -0.03  -0.05
    20  15     0.00   0.01   0.00    -0.01   0.02   0.00    -0.04  -0.03  -0.04
    21  15     0.00   0.01   0.01    -0.01   0.03   0.02    -0.07  -0.05  -0.06
    22  15    -0.03  -0.02   0.04     0.02   0.04  -0.03    -0.10   0.03  -0.09
    23  15    -0.05   0.05  -0.02    -0.05   0.03  -0.04    -0.04   0.03  -0.05
    24  15     0.00   0.01   0.00     0.01   0.02   0.00    -0.04   0.03  -0.04
    25  15     0.00   0.01  -0.01     0.01   0.03  -0.02    -0.07   0.05  -0.06
    26  50    -0.05   0.06   0.05     0.01   0.02  -0.05    -0.07   0.04  -0.05
    27  53    -0.02   0.07   0.00    -0.05   0.03   0.03    -0.16  -0.04   0.10
    28  53    -0.24   0.23   0.21     0.15  -0.06  -0.14     0.11   0.08  -0.04
    29  15     0.00  -0.01   0.00    -0.01  -0.02   0.00     0.04  -0.03   0.04
    30  15     0.05  -0.05   0.02     0.05  -0.03   0.04     0.04  -0.03   0.05
    31  15     0.03   0.02  -0.04    -0.02  -0.04   0.03     0.10  -0.03   0.09
    32  15     0.00  -0.01   0.01    -0.01  -0.03   0.02     0.07  -0.05   0.06
    33  50    -0.05  -0.06   0.05     0.01  -0.02  -0.05     0.07   0.04   0.05
    34  53    -0.24  -0.23   0.21     0.15   0.06  -0.14    -0.11   0.08   0.04
    35  53    -0.02  -0.07   0.00    -0.05  -0.03   0.03     0.16  -0.04  -0.10
    36  15     0.00  -0.01   0.00     0.01  -0.02   0.00     0.04   0.03   0.04
    37  15    -0.05  -0.05  -0.02    -0.05  -0.03  -0.04     0.04   0.03   0.05
    38  15    -0.04   0.02   0.04     0.02  -0.04  -0.03     0.10   0.03   0.09
    39  15     0.00  -0.01  -0.01     0.01  -0.03  -0.02     0.07   0.05   0.06
    40  50     0.05  -0.06  -0.05    -0.01  -0.02   0.05     0.07  -0.04   0.05
    41  53     0.02  -0.07   0.00     0.05  -0.03  -0.03     0.16   0.04  -0.10
    42  53     0.24  -0.23  -0.21    -0.15   0.06   0.14    -0.11  -0.08   0.04
    43  50     0.06   0.00   0.05     0.10   0.01   0.08     0.05  -0.04  -0.06
    44  53     0.15  -0.05  -0.03     0.22  -0.10  -0.05     0.22   0.14  -0.10
    45  53     0.03   0.08  -0.01     0.11   0.17  -0.03     0.09  -0.12  -0.01
    46  15     0.06  -0.01   0.07     0.09  -0.02   0.10     0.03  -0.13  -0.04
    47  15     0.06   0.00   0.08     0.09   0.00   0.12     0.00  -0.04   0.00
    48  15     0.06   0.01   0.07     0.09   0.02   0.10    -0.03  -0.13   0.04
    49  15     0.06   0.00   0.07     0.07   0.00   0.11     0.00  -0.12   0.00
    50  15     0.07   0.01   0.07     0.09  -0.01   0.10    -0.01  -0.07  -0.02
    51  15     0.01   0.00   0.02     0.01   0.00   0.04     0.00  -0.07   0.00
    52  15     0.07  -0.01   0.07     0.09   0.01   0.10     0.01  -0.07   0.02
    53  15     0.08   0.00   0.04     0.10   0.00   0.06     0.00  -0.05   0.00
    54  50     0.06   0.00   0.05     0.10  -0.01   0.08    -0.05  -0.05   0.06
    55  53     0.15   0.05  -0.03     0.22   0.10  -0.05    -0.22   0.14   0.10
    56  53     0.03  -0.08  -0.01     0.11  -0.17  -0.03    -0.09  -0.12   0.00
                     19                     20                     21
                      A                      A                      A
 Frequencies --     19.1242                22.9708                24.6288
 Red. masses --     84.7901                82.1607                89.6606
 Frc consts  --      0.0183                 0.0255                 0.0320
 IR Inten    --      0.2358                 0.0544                 0.0000
  Atom  AN      X      Y      Z        X      Y      Z        X      Y      Z
     1  15    -0.07  -0.01   0.10     0.09   0.02   0.04    -0.06   0.00   0.07
     2  15    -0.11   0.00   0.12    -0.04   0.00  -0.08    -0.05   0.00   0.04
     3  15    -0.07   0.01   0.10     0.09  -0.02   0.04    -0.06   0.00   0.07
     4  15    -0.06   0.00   0.13     0.10   0.00  -0.04    -0.05   0.00   0.05
     5  50    -0.03   0.03   0.04     0.02   0.01   0.12    -0.14   0.03   0.08
     6  53     0.07   0.16  -0.04    -0.02   0.14   0.03    -0.15   0.17  -0.01
     7  53     0.08   0.09  -0.02     0.20  -0.02  -0.03     0.01   0.18   0.03
     8  15    -0.03   0.02   0.09    -0.01   0.02   0.07    -0.14   0.01   0.09
     9  15    -0.08   0.00   0.05     0.00   0.00   0.13    -0.19   0.00   0.08
    10  15    -0.03  -0.02   0.09    -0.01  -0.02   0.07    -0.14  -0.01   0.09
    11  15    -0.04   0.00   0.08    -0.05   0.00   0.09    -0.16   0.00   0.10
    12  50    -0.03  -0.03   0.04     0.02  -0.01   0.12    -0.14  -0.03   0.08
    13  53     0.08  -0.09  -0.02     0.20   0.02  -0.03     0.01  -0.18   0.03
    14  53     0.07  -0.16  -0.04    -0.02  -0.14   0.03    -0.15  -0.17  -0.01
    15  50    -0.05   0.07   0.02    -0.05  -0.02  -0.08     0.00   0.01   0.02
    16  53     0.05   0.20  -0.08    -0.09   0.04   0.00    -0.12  -0.10   0.13
    17  53     0.02   0.17  -0.08    -0.05  -0.19   0.05     0.00   0.02   0.01
    18  15    -0.04  -0.01   0.05    -0.07   0.01  -0.12     0.00   0.06   0.00
    19  15    -0.09   0.05   0.08     0.04   0.01  -0.09     0.05   0.02  -0.02
    20  15    -0.11  -0.01   0.08    -0.03   0.00  -0.17     0.04   0.02  -0.01
    21  15    -0.08   0.01   0.08    -0.05  -0.01  -0.11     0.04   0.04  -0.02
    22  15    -0.04   0.01   0.05    -0.07  -0.01  -0.12     0.00   0.06   0.00
    23  15    -0.09  -0.05   0.08     0.04  -0.01  -0.09    -0.05   0.02   0.02
    24  15    -0.11   0.01   0.08    -0.03   0.00  -0.17    -0.04   0.02   0.01
    25  15    -0.08  -0.01   0.08    -0.05   0.01  -0.11    -0.04   0.04   0.02
    26  50    -0.05  -0.07   0.02    -0.05   0.02  -0.08     0.00   0.01  -0.02
    27  53     0.05  -0.20  -0.08    -0.09  -0.04   0.00     0.12  -0.10  -0.14
    28  53     0.02  -0.17  -0.08    -0.05   0.19   0.05     0.00   0.02  -0.01
    29  15    -0.11   0.01   0.08    -0.03   0.00  -0.17     0.04  -0.02  -0.01
    30  15    -0.09  -0.05   0.08     0.04  -0.01  -0.09     0.05  -0.02  -0.02
    31  15    -0.04   0.01   0.05    -0.07  -0.01  -0.12     0.00  -0.06   0.00
    32  15    -0.08  -0.01   0.08    -0.05   0.01  -0.11     0.04  -0.04  -0.02
    33  50    -0.05   0.07   0.02    -0.05  -0.02  -0.08     0.00  -0.01  -0.02
    34  53     0.02   0.17  -0.08    -0.05  -0.19   0.05     0.00  -0.02  -0.01
    35  53     0.05   0.20  -0.08    -0.09   0.04   0.00     0.12   0.10  -0.14
    36  15    -0.11  -0.01   0.08    -0.03   0.00  -0.17    -0.04  -0.02   0.01
    37  15    -0.09   0.05   0.08     0.04   0.01  -0.09    -0.05  -0.02   0.02
    38  15    -0.04  -0.01   0.05    -0.07   0.01  -0.12     0.00  -0.06   0.00
    39  15    -0.08   0.01   0.08    -0.05  -0.01  -0.11    -0.04  -0.04   0.02
    40  50    -0.05  -0.07   0.02    -0.05   0.02  -0.08     0.00  -0.01   0.02
    41  53     0.05  -0.20  -0.08    -0.09  -0.04   0.00    -0.12   0.10   0.14
    42  53     0.02  -0.17  -0.08    -0.05   0.19   0.05     0.00  -0.02   0.01
    43  50    -0.03   0.03   0.04     0.02   0.01   0.12     0.14  -0.03  -0.08
    44  53     0.08   0.09  -0.02     0.20  -0.02  -0.03    -0.01  -0.18  -0.03
    45  53     0.07   0.16  -0.04    -0.02   0.14   0.03     0.15  -0.17   0.01
    46  15    -0.03  -0.02   0.09    -0.01  -0.02   0.07     0.14   0.01  -0.09
    47  15    -0.08   0.00   0.05     0.00   0.00   0.13     0.19   0.00  -0.08
    48  15    -0.03   0.02   0.09    -0.01   0.02   0.07     0.14  -0.01  -0.09
    49  15    -0.04   0.00   0.08    -0.05   0.00   0.09     0.16   0.00  -0.10
    50  15    -0.07   0.01   0.10     0.09  -0.02   0.04     0.06   0.00  -0.07
    51  15    -0.11   0.00   0.12    -0.04   0.00  -0.08     0.05   0.00  -0.04
    52  15    -0.07  -0.01   0.10     0.09   0.02   0.04     0.06   0.00  -0.06
    53  15    -0.06   0.00   0.12     0.10   0.00  -0.04     0.05   0.00  -0.05
    54  50    -0.03  -0.03   0.04     0.02  -0.01   0.12     0.14   0.03  -0.08
    55  53     0.08  -0.09  -0.02     0.20   0.02  -0.03    -0.01   0.18  -0.03
    56  53     0.07  -0.16  -0.04    -0.02  -0.14   0.03     0.15   0.17   0.01
                     22                     23                     24
                      A                      A                      A
 Frequencies --     24.8411                25.5783                26.6291
 Red. masses --     97.9630               100.0909               112.5157
 Frc consts  --      0.0356                 0.0386                 0.0470
 IR Inten    --      0.0000                 0.2746                 0.0672
  Atom  AN      X      Y      Z        X      Y      Z        X      Y      Z
     1  15     0.00  -0.05  -0.03    -0.03  -0.02  -0.04    -0.01   0.01  -0.01
     2  15     0.00   0.02   0.00     0.00  -0.07   0.00     0.00  -0.03   0.00
     3  15     0.00  -0.05   0.02     0.03  -0.02   0.04     0.01   0.01   0.01
     4  15     0.00  -0.06   0.00     0.00  -0.05   0.00     0.00   0.00   0.00
     5  50     0.07  -0.06   0.01     0.00   0.13   0.06    -0.07  -0.01   0.04
     6  53     0.15  -0.03   0.00    -0.05   0.28  -0.05    -0.21  -0.08   0.06
     7  53     0.09  -0.15  -0.04    -0.15  -0.04   0.09     0.01   0.13   0.04
     8  15    -0.05  -0.08   0.00    -0.01   0.11  -0.06     0.05   0.05  -0.04
     9  15     0.00  -0.07   0.00     0.00   0.11   0.00     0.00  -0.01   0.00
    10  15     0.05  -0.08   0.00     0.01   0.11   0.06    -0.05   0.05   0.04
    11  15     0.00  -0.07   0.00     0.00   0.14   0.00     0.00   0.05   0.00
    12  50    -0.07  -0.06  -0.01     0.00   0.13  -0.06     0.07  -0.01  -0.04
    13  53    -0.09  -0.15   0.04     0.15  -0.04  -0.09    -0.01   0.13  -0.04
    14  53    -0.15  -0.03   0.00     0.05   0.28   0.05     0.22  -0.08  -0.07
    15  50    -0.03  -0.01  -0.14     0.04  -0.08   0.00     0.02  -0.01  -0.12
    16  53    -0.04   0.11  -0.08     0.04  -0.14  -0.01     0.12   0.16  -0.21
    17  53    -0.07  -0.25   0.07     0.08  -0.11   0.02     0.02  -0.18   0.01
    18  15    -0.03  -0.01  -0.15     0.02  -0.08  -0.02     0.05  -0.07  -0.05
    19  15     0.00   0.03  -0.11     0.06  -0.05   0.03     0.00   0.00  -0.07
    20  15     0.01  -0.03  -0.06     0.01  -0.08   0.00     0.02  -0.05  -0.01
    21  15    -0.01  -0.04  -0.11     0.01  -0.08   0.02     0.03  -0.06  -0.06
    22  15    -0.03   0.01  -0.15    -0.02  -0.08   0.02    -0.06  -0.07   0.05
    23  15     0.00  -0.03  -0.11    -0.06  -0.05  -0.03     0.00   0.00   0.07
    24  15     0.01   0.03  -0.06    -0.01  -0.08   0.00    -0.03  -0.05   0.00
    25  15    -0.01   0.04  -0.11    -0.01  -0.08  -0.02    -0.03  -0.05   0.06
    26  50    -0.03   0.01  -0.14    -0.04  -0.08   0.00    -0.02  -0.01   0.13
    27  53    -0.04  -0.11  -0.08    -0.03  -0.14   0.01    -0.14   0.17   0.22
    28  53    -0.07   0.25   0.07    -0.08  -0.11  -0.02    -0.02  -0.18  -0.02
    29  15    -0.01  -0.03   0.06    -0.01  -0.08   0.00    -0.02  -0.05   0.01
    30  15     0.00   0.03   0.11    -0.06  -0.05  -0.03     0.00   0.00   0.07
    31  15     0.03  -0.01   0.15    -0.02  -0.08   0.02    -0.06  -0.07   0.05
    32  15     0.01  -0.04   0.11    -0.01  -0.08  -0.02    -0.03  -0.06   0.06
    33  50     0.03   0.01   0.14     0.04  -0.08   0.00     0.02  -0.01  -0.12
    34  53     0.07   0.25  -0.07     0.08  -0.11   0.02     0.01  -0.18   0.02
    35  53     0.04  -0.11   0.08     0.04  -0.14  -0.01     0.13   0.17  -0.22
    36  15    -0.01   0.03   0.06     0.01  -0.08   0.00     0.03  -0.05   0.00
    37  15     0.00  -0.03   0.11     0.06  -0.05   0.03     0.00   0.00  -0.07
    38  15     0.03   0.01   0.15     0.02  -0.08  -0.02     0.06  -0.07  -0.05
    39  15     0.01   0.04   0.11     0.01  -0.08   0.02     0.03  -0.05  -0.06
    40  50     0.03  -0.01   0.14    -0.04  -0.08   0.00    -0.02  -0.01   0.13
    41  53     0.04   0.11   0.08    -0.04  -0.14   0.01    -0.12   0.16   0.21
    42  53     0.07  -0.25  -0.07    -0.08  -0.11  -0.02    -0.02  -0.18  -0.02
    43  50    -0.07   0.06  -0.01     0.00   0.13   0.06    -0.07   0.00   0.03
    44  53    -0.09   0.15   0.04    -0.15  -0.04   0.09     0.00   0.12   0.04
    45  53    -0.15   0.03   0.00    -0.05   0.28  -0.05    -0.20  -0.06   0.06
    46  15    -0.05   0.08   0.00     0.01   0.11   0.06    -0.05   0.06   0.04
    47  15     0.00   0.07   0.00     0.00   0.11   0.00     0.00   0.00   0.00
    48  15     0.05   0.08   0.00    -0.01   0.11  -0.06     0.05   0.06  -0.04
    49  15     0.00   0.07   0.00     0.00   0.14   0.00     0.00   0.05   0.00
    50  15     0.00   0.05  -0.02     0.03  -0.02   0.04     0.01   0.01   0.01
    51  15     0.00  -0.02   0.00     0.00  -0.07   0.00     0.00  -0.04   0.00
    52  15     0.00   0.05   0.03    -0.03  -0.02  -0.04    -0.01   0.01  -0.01
    53  15     0.00   0.06   0.00     0.00  -0.05   0.00     0.00   0.00   0.00
    54  50     0.07   0.06   0.01     0.00   0.13  -0.06     0.07   0.00  -0.04
    55  53     0.09   0.15  -0.04     0.15  -0.04  -0.09     0.00   0.13  -0.04
    56  53     0.15   0.03   0.00     0.05   0.28   0.05     0.21  -0.06  -0.06
                     25                     26                     27
                      A                      A                      A
 Frequencies --     26.7332                27.0266                28.4993
 Red. masses --    115.5705               113.0917               107.0282
 Frc consts  --      0.0487                 0.0487                 0.0512
 IR Inten    --      0.0001                 0.0347                 0.0000
  Atom  AN      X      Y      Z        X      Y      Z        X      Y      Z
     1  15    -0.01   0.01   0.00    -0.03   0.01  -0.01     0.00  -0.02  -0.03
     2  15     0.00   0.02   0.00    -0.03   0.00   0.01    -0.02  -0.01   0.01
     3  15     0.01   0.01   0.00    -0.03  -0.01  -0.01    -0.06  -0.03   0.04
     4  15     0.00   0.00   0.00    -0.02   0.00   0.02    -0.03   0.00   0.01
     5  50    -0.02  -0.11   0.03     0.08   0.00  -0.06    -0.04   0.01   0.00
     6  53    -0.10  -0.25   0.11     0.26   0.06  -0.07     0.00   0.09  -0.04
     7  53     0.14   0.03  -0.03     0.02  -0.10  -0.07    -0.02   0.06   0.00
     8  15     0.02  -0.04  -0.01     0.06   0.02  -0.05     0.00   0.03  -0.04
     9  15     0.00  -0.11   0.00     0.07   0.00  -0.04    -0.03   0.00  -0.01
    10  15    -0.03  -0.04   0.01     0.06  -0.02  -0.05    -0.03   0.02   0.03
    11  15     0.00  -0.06   0.00     0.05   0.00  -0.06    -0.02   0.03   0.00
    12  50     0.02  -0.11  -0.02     0.08   0.00  -0.06     0.02   0.00  -0.03
    13  53    -0.15   0.02   0.03     0.01   0.10  -0.06    -0.03   0.02  -0.01
    14  53     0.09  -0.25  -0.10     0.26  -0.06  -0.08     0.09  -0.04  -0.04
    15  50    -0.07  -0.03   0.01    -0.09  -0.01   0.04     0.11  -0.05  -0.06
    16  53    -0.22  -0.10   0.19    -0.22  -0.08   0.22     0.08  -0.23  -0.07
    17  53     0.01  -0.02  -0.02    -0.01   0.08  -0.04     0.13  -0.20   0.06
    18  15    -0.10   0.00  -0.04    -0.09   0.01   0.01     0.10  -0.01  -0.06
    19  15     0.00  -0.01   0.02    -0.03  -0.01   0.04     0.09  -0.03  -0.08
    20  15    -0.02   0.00  -0.04    -0.04   0.01  -0.02     0.07  -0.03   0.00
    21  15    -0.05  -0.03   0.01    -0.06   0.00   0.03     0.10  -0.01  -0.08
    22  15    -0.09   0.01  -0.05    -0.09  -0.01   0.01     0.08   0.03  -0.05
    23  15    -0.01   0.01   0.01    -0.03   0.01   0.04     0.07   0.07  -0.03
    24  15    -0.02   0.00  -0.04    -0.04  -0.01  -0.02     0.04   0.05   0.00
    25  15    -0.05   0.03   0.00    -0.06   0.00   0.03     0.07   0.03  -0.04
    26  50    -0.07   0.03   0.00    -0.09   0.01   0.04     0.12   0.09   0.00
    27  53    -0.21   0.09   0.17    -0.22   0.08   0.21     0.07   0.37  -0.02
    28  53     0.01   0.03  -0.02    -0.01  -0.07  -0.04     0.18   0.18   0.06
    29  15     0.02   0.00   0.04    -0.04  -0.01  -0.02    -0.04  -0.05   0.00
    30  15     0.01  -0.01  -0.02    -0.03   0.00   0.04    -0.07  -0.07   0.03
    31  15     0.10   0.00   0.04    -0.09  -0.01   0.01    -0.08  -0.03   0.05
    32  15     0.06  -0.03  -0.01    -0.06   0.00   0.03    -0.07  -0.03   0.04
    33  50     0.07   0.03   0.00    -0.08  -0.01   0.04    -0.11   0.05   0.06
    34  53    -0.01   0.03   0.02    -0.01   0.08  -0.04    -0.13   0.20  -0.06
    35  53     0.22   0.09  -0.18    -0.22  -0.08   0.21    -0.08   0.23   0.07
    36  15     0.02   0.00   0.04    -0.04   0.01  -0.01    -0.07   0.03   0.00
    37  15     0.01   0.01  -0.01    -0.03  -0.01   0.04    -0.09   0.03   0.08
    38  15     0.09   0.01   0.05    -0.09   0.01   0.01    -0.10   0.01   0.06
    39  15     0.05   0.03   0.00    -0.06   0.00   0.03    -0.10   0.01   0.08
    40  50     0.08  -0.03  -0.01    -0.08   0.01   0.04    -0.12  -0.09   0.00
    41  53     0.23  -0.11  -0.20    -0.21   0.07   0.21    -0.07  -0.37   0.02
    42  53    -0.01  -0.01   0.02    -0.01  -0.07  -0.04    -0.18  -0.18  -0.06
    43  50     0.03   0.11  -0.03     0.08   0.00  -0.06     0.04  -0.01   0.00
    44  53    -0.15  -0.03   0.03     0.01  -0.11  -0.07     0.02  -0.06   0.00
    45  53     0.10   0.25  -0.11     0.26   0.06  -0.08     0.00  -0.09   0.04
    46  15     0.03   0.04  -0.01     0.07  -0.02  -0.05     0.03  -0.02  -0.03
    47  15     0.00   0.11   0.00     0.07   0.00  -0.04     0.02   0.00   0.01
    48  15    -0.03   0.04   0.01     0.06   0.02  -0.05     0.00  -0.03   0.04
    49  15     0.00   0.05   0.00     0.05   0.00  -0.06     0.02  -0.03   0.00
    50  15    -0.01  -0.01   0.00    -0.03  -0.01  -0.01     0.06   0.03  -0.04
    51  15     0.00  -0.02   0.00    -0.03   0.00   0.01     0.02   0.01  -0.01
    52  15     0.01  -0.01   0.00    -0.03   0.01  -0.02     0.00   0.02   0.03
    53  15     0.00   0.00   0.00    -0.02   0.00   0.01     0.03   0.00  -0.01
    54  50    -0.03   0.11   0.03     0.08   0.00  -0.06    -0.02   0.00   0.03
    55  53     0.15  -0.04  -0.03     0.02   0.10  -0.07     0.03  -0.02   0.01
    56  53    -0.11   0.26   0.11     0.25  -0.05  -0.07    -0.09   0.04   0.04
                     28                     29                     30
                      A                      A                      A
 Frequencies --     28.5034                30.2353                30.9538
 Red. masses --    105.2194               108.1794               106.8069
 Frc consts  --      0.0504                 0.0583                 0.0603
 IR Inten    --      0.0000                 0.1115                 0.0000
  Atom  AN      X      Y      Z        X      Y      Z        X      Y      Z
     1  15    -0.10   0.01   0.02    -0.04   0.00  -0.01     0.04   0.00  -0.03
     2  15    -0.06   0.00   0.05     0.06   0.00   0.01     0.03   0.00  -0.04
     3  15    -0.08   0.00   0.00    -0.04   0.00  -0.01     0.04   0.00  -0.03
     4  15    -0.09   0.00   0.05    -0.05   0.00  -0.01     0.02   0.00  -0.04
     5  50    -0.03   0.03  -0.05    -0.09   0.04   0.01     0.03  -0.01   0.05
     6  53     0.16   0.20  -0.14    -0.01   0.26  -0.13    -0.01  -0.01   0.05
     7  53    -0.08   0.05  -0.02    -0.07   0.15   0.04     0.09  -0.04   0.00
     8  15    -0.05   0.01   0.00    -0.09   0.00   0.00     0.00   0.00  -0.01
     9  15    -0.08   0.00  -0.03    -0.13   0.00   0.02     0.04   0.00   0.05
    10  15    -0.04  -0.02  -0.03    -0.09   0.00   0.00     0.00   0.00  -0.01
    11  15    -0.05  -0.01  -0.01    -0.12   0.00   0.03    -0.02   0.00   0.01
    12  50    -0.05  -0.03  -0.04    -0.09  -0.04   0.01     0.03   0.01   0.05
    13  53    -0.07  -0.08  -0.01    -0.08  -0.15   0.04     0.08   0.04   0.00
    14  53     0.13  -0.21  -0.14    -0.01  -0.26  -0.13    -0.01   0.01   0.05
    15  50    -0.05   0.08  -0.09     0.04  -0.06   0.03    -0.04   0.07   0.12
    16  53    -0.01   0.32  -0.08     0.02  -0.22   0.01    -0.02   0.19   0.13
    17  53    -0.12   0.02  -0.02     0.14  -0.06   0.02    -0.21   0.26  -0.01
    18  15     0.01   0.04  -0.02     0.02  -0.03   0.01    -0.07   0.06   0.06
    19  15     0.00   0.08  -0.06     0.00  -0.05   0.01    -0.05   0.03   0.10
    20  15     0.03   0.04  -0.01     0.06  -0.01   0.09    -0.05   0.03   0.01
    21  15     0.02   0.04  -0.06     0.04  -0.03   0.02    -0.06   0.04   0.10
    22  15    -0.07   0.03   0.05     0.02   0.03   0.01     0.07   0.06  -0.06
    23  15    -0.05   0.05   0.10     0.00   0.05   0.01     0.05   0.03  -0.10
    24  15    -0.07   0.02   0.01     0.06   0.01   0.09     0.05   0.03  -0.01
    25  15    -0.07   0.03   0.09     0.04   0.03   0.02     0.06   0.04  -0.10
    26  50    -0.02   0.04   0.11     0.04   0.06   0.02     0.04   0.07  -0.12
    27  53    -0.04   0.14   0.11     0.02   0.22   0.01     0.02   0.19  -0.13
    28  53     0.03  -0.09  -0.01     0.14   0.06   0.01     0.21   0.26   0.01
    29  15     0.07  -0.02  -0.01     0.06   0.01   0.09    -0.05  -0.03   0.01
    30  15     0.05  -0.05  -0.10     0.00   0.05   0.01    -0.05  -0.03   0.10
    31  15     0.07  -0.03  -0.05     0.02   0.03   0.01    -0.07  -0.06   0.06
    32  15     0.07  -0.03  -0.09     0.04   0.03   0.02    -0.06  -0.04   0.10
    33  50     0.05  -0.08   0.09     0.04  -0.06   0.02     0.05  -0.07  -0.12
    34  53     0.12  -0.02   0.02     0.14  -0.06   0.02     0.21  -0.26   0.01
    35  53     0.01  -0.32   0.08     0.02  -0.22   0.01     0.03  -0.19  -0.13
    36  15    -0.03  -0.04   0.01     0.06  -0.01   0.09     0.05  -0.03  -0.01
    37  15     0.00  -0.08   0.06     0.00  -0.05   0.01     0.05  -0.03  -0.10
    38  15    -0.01  -0.04   0.01     0.02  -0.03   0.01     0.07  -0.06  -0.06
    39  15    -0.02  -0.04   0.05     0.04  -0.03   0.02     0.06  -0.04  -0.10
    40  50     0.02  -0.04  -0.11     0.04   0.06   0.02    -0.04  -0.07   0.12
    41  53     0.04  -0.14  -0.11     0.02   0.22   0.01    -0.03  -0.19   0.13
    42  53    -0.03   0.09   0.01     0.14   0.06   0.02    -0.21  -0.26  -0.01
    43  50     0.03  -0.03   0.05    -0.09   0.04   0.01    -0.03   0.01  -0.05
    44  53     0.08  -0.05   0.02    -0.07   0.15   0.04    -0.08   0.04   0.00
    45  53    -0.16  -0.20   0.14    -0.01   0.26  -0.13     0.01   0.01  -0.05
    46  15     0.04   0.02   0.03    -0.09   0.00   0.00     0.00   0.00   0.01
    47  15     0.08   0.00   0.03    -0.13   0.00   0.02    -0.04   0.00  -0.05
    48  15     0.05  -0.01   0.00    -0.09   0.00   0.00     0.00   0.00   0.01
    49  15     0.05   0.01   0.01    -0.12   0.00   0.03     0.02   0.00  -0.01
    50  15     0.08   0.00   0.00    -0.04   0.00  -0.01    -0.04   0.00   0.03
    51  15     0.06   0.00  -0.05     0.06   0.00   0.01    -0.03   0.00   0.04
    52  15     0.10  -0.01  -0.02    -0.04   0.00  -0.01    -0.04   0.00   0.03
    53  15     0.09   0.00  -0.05    -0.05   0.00  -0.01    -0.02   0.00   0.04
    54  50     0.05   0.03   0.04    -0.09  -0.04   0.01    -0.03  -0.01  -0.05
    55  53     0.07   0.08   0.02    -0.08  -0.15   0.04    -0.09  -0.04   0.00
    56  53    -0.13   0.21   0.14    -0.01  -0.26  -0.13     0.01  -0.01  -0.05
                     31                     32                     33
                      A                      A                      A
 Frequencies --     31.0421                31.8313                34.5061
 Red. masses --    103.7085               100.0676                95.2426
 Frc consts  --      0.0589                 0.0597                 0.0668
 IR Inten    --      0.0000                 0.0000                 0.0000
  Atom  AN      X      Y      Z        X      Y      Z        X      Y      Z
     1  15    -0.07  -0.02  -0.10    -0.08  -0.01  -0.09     0.05   0.00  -0.07
     2  15     0.00  -0.01   0.00     0.00  -0.03   0.00     0.07   0.00  -0.10
     3  15     0.07  -0.02   0.10     0.08  -0.01   0.09     0.05   0.00  -0.07
     4  15     0.00  -0.06   0.00     0.00  -0.05   0.00     0.05   0.00  -0.11
     5  50     0.06  -0.02   0.21     0.06   0.01   0.22    -0.01   0.02   0.05
     6  53     0.02   0.09   0.14     0.02   0.14   0.13    -0.02   0.14  -0.03
     7  53     0.22  -0.21   0.02     0.20  -0.20   0.04     0.03   0.05   0.03
     8  15    -0.02   0.06  -0.14    -0.01   0.07  -0.13    -0.04   0.00  -0.04
     9  15     0.00  -0.06   0.00     0.00  -0.04   0.00    -0.01   0.00   0.05
    10  15     0.02   0.06   0.14     0.01   0.07   0.13    -0.04   0.00  -0.04
    11  15     0.00   0.11   0.00     0.00   0.13   0.00    -0.09   0.00   0.00
    12  50    -0.06  -0.02  -0.21    -0.06   0.01  -0.22    -0.01  -0.02   0.05
    13  53    -0.22  -0.21  -0.02    -0.20  -0.20  -0.04     0.03  -0.05   0.03
    14  53    -0.02   0.09  -0.14    -0.02   0.14  -0.13    -0.02  -0.14  -0.03
    15  50     0.01   0.01   0.03     0.03   0.01   0.07     0.07  -0.01   0.16
    16  53     0.09   0.07  -0.06     0.03  -0.05   0.04     0.27  -0.05  -0.13
    17  53    -0.03   0.05   0.01     0.01   0.09   0.01     0.06   0.08   0.09
    18  15    -0.01  -0.01   0.01     0.04   0.02   0.08    -0.05  -0.02   0.05
    19  15     0.04   0.01   0.05    -0.05  -0.01   0.01     0.00  -0.03   0.13
    20  15    -0.01   0.00   0.00     0.01   0.02   0.06    -0.07  -0.01   0.02
    21  15    -0.02   0.00   0.04     0.03   0.03   0.03    -0.07  -0.01   0.12
    22  15     0.01  -0.01  -0.01     0.04  -0.02   0.08     0.05  -0.02  -0.05
    23  15    -0.04   0.01  -0.05    -0.05   0.01   0.01     0.00  -0.03  -0.13
    24  15     0.01   0.00  -0.01     0.01  -0.02   0.06     0.07  -0.01  -0.02
    25  15     0.02   0.00  -0.04     0.03  -0.03   0.03     0.07  -0.01  -0.12
    26  50    -0.01   0.01  -0.03     0.03  -0.01   0.07    -0.07  -0.01  -0.16
    27  53    -0.09   0.07   0.06     0.03   0.05   0.04    -0.27  -0.05   0.13
    28  53     0.03   0.05  -0.01     0.01  -0.09   0.01    -0.06   0.08  -0.09
    29  15     0.01   0.00  -0.01    -0.01   0.02  -0.06    -0.07   0.01   0.02
    30  15    -0.04   0.01  -0.05     0.05  -0.01  -0.01     0.00   0.03   0.13
    31  15     0.01  -0.01  -0.01    -0.04   0.02  -0.08    -0.05   0.02   0.05
    32  15     0.02   0.00  -0.04    -0.03   0.03  -0.03    -0.07   0.01   0.12
    33  50     0.01   0.01   0.03    -0.03  -0.01  -0.07    -0.07   0.01  -0.16
    34  53    -0.03   0.05   0.01    -0.01  -0.09  -0.01    -0.06  -0.08  -0.09
    35  53     0.09   0.07  -0.06    -0.03   0.05  -0.04    -0.27   0.05   0.13
    36  15    -0.01   0.00   0.01    -0.01  -0.02  -0.06     0.07   0.01  -0.02
    37  15     0.04   0.01   0.05     0.05   0.01  -0.01     0.00   0.03  -0.13
    38  15    -0.01   0.00   0.01    -0.04  -0.02  -0.08     0.05   0.02  -0.05
    39  15    -0.02   0.00   0.04    -0.03  -0.03  -0.03     0.07   0.01  -0.12
    40  50    -0.01   0.01  -0.03    -0.03   0.01  -0.07     0.07   0.01   0.16
    41  53    -0.09   0.07   0.06    -0.03  -0.05  -0.04     0.27   0.05  -0.13
    42  53     0.03   0.05  -0.01    -0.01   0.09  -0.01     0.06  -0.08   0.09
    43  50     0.06  -0.02   0.21    -0.06  -0.01  -0.22     0.01  -0.02  -0.05
    44  53     0.22  -0.21   0.02    -0.20   0.20  -0.04    -0.03  -0.05  -0.03
    45  53     0.02   0.09   0.14    -0.02  -0.14  -0.13     0.02  -0.14   0.03
    46  15     0.02   0.06   0.14    -0.01  -0.07  -0.13     0.04   0.00   0.04
    47  15     0.00  -0.06   0.00     0.00   0.04   0.00     0.01   0.00  -0.05
    48  15    -0.02   0.06  -0.14     0.01  -0.07   0.13     0.04   0.00   0.04
    49  15     0.00   0.11   0.00     0.00  -0.13   0.00     0.09   0.00   0.00
    50  15     0.07  -0.02   0.10    -0.08   0.01  -0.09    -0.05   0.00   0.07
    51  15     0.00  -0.01   0.00     0.00   0.03   0.00    -0.07   0.00   0.10
    52  15    -0.07  -0.02  -0.10     0.08   0.01   0.09    -0.05   0.00   0.07
    53  15     0.00  -0.06   0.00     0.00   0.05   0.00    -0.05   0.00   0.11
    54  50    -0.06  -0.02  -0.21     0.06  -0.01   0.22     0.01   0.02  -0.05
    55  53    -0.22  -0.21  -0.02     0.20   0.20   0.04    -0.03   0.05  -0.03
    56  53    -0.02   0.09  -0.14     0.02  -0.14   0.13     0.02   0.14   0.03
                     34                     35                     36
                      A                      A                      A
 Frequencies --     35.6396                38.6228                41.8632
 Red. masses --     99.7917                57.3885                68.8439
 Frc consts  --      0.0747                 0.0504                 0.0711
 IR Inten    --      0.0086                 2.3409                 4.6177
  Atom  AN      X      Y      Z        X      Y      Z        X      Y      Z
     1  15     0.05  -0.05  -0.03    -0.10   0.00   0.07     0.02  -0.15  -0.04
     2  15     0.00   0.00   0.00     0.04   0.00   0.21     0.00  -0.14   0.00
     3  15    -0.05  -0.05   0.03    -0.10   0.00   0.07    -0.02  -0.15   0.04
     4  15     0.00  -0.02   0.00    -0.09   0.00   0.16     0.00  -0.14   0.00
     5  50    -0.03  -0.02  -0.05    -0.02  -0.01  -0.01     0.00  -0.03   0.01
     6  53    -0.02  -0.05  -0.03     0.06  -0.07   0.05    -0.05   0.06  -0.07
     7  53    -0.04   0.06  -0.01     0.02  -0.05  -0.05    -0.02   0.06   0.07
     8  15     0.01  -0.02  -0.01    -0.01   0.02   0.04    -0.01  -0.07  -0.05
     9  15     0.00  -0.01   0.00    -0.04   0.00   0.00     0.00  -0.04   0.00
    10  15    -0.01  -0.02   0.01    -0.01  -0.02   0.04     0.01  -0.07   0.05
    11  15     0.00  -0.03   0.00    -0.02   0.00   0.02     0.00  -0.05   0.00
    12  50     0.03  -0.02   0.05    -0.02   0.01  -0.01     0.00  -0.03  -0.01
    13  53     0.04   0.06   0.01     0.02   0.05  -0.05     0.02   0.06  -0.07
    14  53     0.02  -0.05   0.03     0.06   0.07   0.05     0.05   0.06   0.07
    15  50     0.06  -0.01   0.21    -0.09  -0.05  -0.05    -0.03  -0.11   0.05
    16  53     0.27  -0.08  -0.11    -0.04  -0.01  -0.11     0.02   0.16   0.09
    17  53     0.07   0.14   0.09     0.12  -0.11  -0.02    -0.13   0.07  -0.10
    18  15    -0.08   0.01   0.08    -0.05  -0.06   0.01    -0.04  -0.14   0.03
    19  15    -0.02  -0.06   0.13    -0.09  -0.01   0.07    -0.03  -0.12   0.10
    20  15    -0.05   0.04   0.01     0.05  -0.03   0.28    -0.03  -0.13   0.01
    21  15    -0.08   0.01   0.12     0.02  -0.09   0.10    -0.04  -0.14   0.09
    22  15     0.08   0.01  -0.08    -0.05   0.06   0.01     0.04  -0.14  -0.03
    23  15     0.02  -0.06  -0.13    -0.09   0.01   0.07     0.03  -0.12  -0.10
    24  15     0.05   0.04  -0.01     0.05   0.03   0.28     0.03  -0.13  -0.01
    25  15     0.08   0.01  -0.12     0.02   0.09   0.10     0.04  -0.14  -0.09
    26  50    -0.06  -0.01  -0.21    -0.09   0.05  -0.05     0.03  -0.11  -0.05
    27  53    -0.27  -0.08   0.11    -0.04   0.01  -0.11    -0.02   0.16  -0.09
    28  53    -0.07   0.14  -0.09     0.12   0.11  -0.02     0.13   0.07   0.10
    29  15     0.05   0.04  -0.01     0.05   0.03   0.28     0.03  -0.13  -0.01
    30  15     0.02  -0.06  -0.13    -0.09   0.01   0.07     0.03  -0.12  -0.10
    31  15     0.08   0.01  -0.08    -0.05   0.06   0.01     0.04  -0.14  -0.03
    32  15     0.08   0.01  -0.12     0.02   0.09   0.10     0.04  -0.14  -0.09
    33  50     0.06  -0.01   0.21    -0.09  -0.05  -0.05    -0.03  -0.11   0.05
    34  53     0.07   0.14   0.09     0.12  -0.11  -0.02    -0.13   0.07  -0.10
    35  53     0.27  -0.08  -0.11    -0.04  -0.01  -0.11     0.02   0.16   0.09
    36  15    -0.05   0.04   0.01     0.05  -0.03   0.28    -0.03  -0.13   0.01
    37  15    -0.02  -0.06   0.13    -0.09  -0.01   0.07    -0.03  -0.12   0.10
    38  15    -0.08   0.01   0.08    -0.05  -0.06   0.01    -0.04  -0.14   0.03
    39  15    -0.08   0.01   0.12     0.02  -0.09   0.10    -0.04  -0.14   0.09
    40  50    -0.06  -0.01  -0.21    -0.09   0.05  -0.05     0.03  -0.11  -0.05
    41  53    -0.27  -0.08   0.11    -0.04   0.01  -0.11    -0.02   0.16  -0.09
    42  53    -0.07   0.14  -0.09     0.12   0.11  -0.02     0.13   0.07   0.10
    43  50    -0.03  -0.02  -0.05    -0.02  -0.01  -0.01     0.00  -0.03   0.01
    44  53    -0.04   0.06  -0.01     0.02  -0.05  -0.05    -0.02   0.06   0.06
    45  53    -0.02  -0.05  -0.03     0.06  -0.07   0.05    -0.05   0.06  -0.07
    46  15    -0.01  -0.02   0.01    -0.01  -0.02   0.04     0.01  -0.07   0.04
    47  15     0.00  -0.01   0.00    -0.04   0.00   0.00     0.00  -0.04   0.00
    48  15     0.01  -0.02  -0.01    -0.01   0.02   0.04    -0.01  -0.07  -0.04
    49  15     0.00  -0.03   0.00    -0.02   0.00   0.02     0.00  -0.04   0.00
    50  15    -0.05  -0.05   0.03    -0.10   0.00   0.07    -0.02  -0.15   0.04
    51  15     0.00   0.00   0.00     0.04   0.00   0.21     0.00  -0.14   0.00
    52  15     0.05  -0.05  -0.03    -0.10   0.00   0.07     0.02  -0.15  -0.04
    53  15     0.00  -0.02   0.00    -0.09   0.00   0.16     0.00  -0.14   0.00
    54  50     0.03  -0.02   0.05    -0.02   0.01  -0.01     0.00  -0.03  -0.01
    55  53     0.04   0.06   0.01     0.02   0.05  -0.05     0.02   0.06  -0.06
    56  53     0.02  -0.05   0.03     0.06   0.07   0.05     0.05   0.06   0.07
                     37                     38                     39
                      A                      A                      A
 Frequencies --     41.9252                42.3028                44.3627
 Red. masses --     71.6654                53.8038                69.9722
 Frc consts  --      0.0742                 0.0567                 0.0811
 IR Inten    --      0.0001                 2.1213                 0.0000
  Atom  AN      X      Y      Z        X      Y      Z        X      Y      Z
     1  15    -0.05   0.15   0.06     0.05   0.00   0.00     0.14  -0.01  -0.02
     2  15     0.00   0.04   0.00     0.20   0.00   0.11     0.08   0.00  -0.05
     3  15     0.05   0.15  -0.06     0.05   0.00   0.00     0.14   0.01  -0.02
     4  15     0.00   0.12   0.00     0.04   0.00   0.06     0.13   0.00  -0.05
     5  50     0.03   0.06  -0.04     0.06   0.00  -0.02     0.15   0.00  -0.03
     6  53     0.06  -0.08   0.07    -0.06   0.04  -0.06    -0.13   0.05  -0.12
     7  53     0.00  -0.07  -0.08    -0.03   0.05   0.07    -0.05   0.07   0.16
     8  15    -0.01   0.06   0.06     0.07   0.00  -0.01     0.17  -0.02  -0.03
     9  15     0.00   0.08   0.00     0.06   0.00  -0.02     0.20   0.00  -0.05
    10  15     0.01   0.06  -0.06     0.07   0.00  -0.01     0.17   0.02  -0.03
    11  15     0.00   0.04   0.00     0.06   0.00  -0.01     0.20   0.00  -0.04
    12  50    -0.03   0.06   0.04     0.06   0.00  -0.02     0.15   0.00  -0.03
    13  53     0.00  -0.07   0.08    -0.03  -0.05   0.07    -0.05  -0.07   0.16
    14  53    -0.06  -0.08  -0.07    -0.06  -0.04  -0.06    -0.13  -0.05  -0.12
    15  50    -0.14  -0.09   0.09     0.01  -0.02  -0.08    -0.04  -0.07  -0.01
    16  53     0.03  -0.01  -0.14    -0.07   0.10   0.07    -0.03   0.04   0.02
    17  53     0.15   0.00  -0.02    -0.08  -0.03  -0.07    -0.02  -0.02  -0.06
    18  15    -0.14  -0.03   0.11     0.06  -0.04  -0.03    -0.02  -0.09   0.01
    19  15    -0.10  -0.08   0.12     0.04   0.00   0.00    -0.10  -0.06   0.04
    20  15    -0.06   0.01   0.02     0.20  -0.02   0.26    -0.06  -0.05   0.01
    21  15    -0.10  -0.04   0.11     0.16  -0.08   0.03    -0.05  -0.07   0.05
    22  15    -0.14   0.03   0.11     0.06   0.04  -0.03     0.02  -0.09  -0.01
    23  15    -0.10   0.08   0.12     0.04   0.00   0.00     0.10  -0.06  -0.04
    24  15    -0.06  -0.01   0.02     0.20   0.02   0.26     0.06  -0.05  -0.01
    25  15    -0.10   0.04   0.11     0.16   0.08   0.03     0.05  -0.07  -0.05
    26  50    -0.14   0.09   0.09     0.01   0.02  -0.08     0.04  -0.07   0.01
    27  53     0.03   0.01  -0.14    -0.07  -0.10   0.07     0.03   0.04  -0.02
    28  53     0.15   0.00  -0.02    -0.08   0.03  -0.07     0.02  -0.02   0.06
    29  15     0.06   0.01  -0.02     0.20   0.02   0.26    -0.06   0.05   0.01
    30  15     0.10  -0.08  -0.12     0.04   0.00   0.00    -0.10   0.06   0.04
    31  15     0.14  -0.03  -0.11     0.06   0.04  -0.03    -0.02   0.09   0.01
    32  15     0.10  -0.04  -0.11     0.16   0.08   0.03    -0.05   0.07   0.05
    33  50     0.14   0.09  -0.09     0.01  -0.02  -0.08     0.04   0.07   0.01
    34  53    -0.15   0.00   0.02    -0.08  -0.03  -0.07     0.02   0.02   0.06
    35  53    -0.03   0.01   0.14    -0.07   0.10   0.07     0.03  -0.04  -0.02
    36  15     0.06  -0.01  -0.02     0.20  -0.02   0.26     0.06   0.05  -0.01
    37  15     0.10   0.08  -0.12     0.04   0.00   0.00     0.10   0.06  -0.04
    38  15     0.14   0.03  -0.11     0.06  -0.04  -0.03     0.02   0.09  -0.01
    39  15     0.10   0.04  -0.11     0.16  -0.08   0.03     0.05   0.07  -0.05
    40  50     0.14  -0.09  -0.09     0.01   0.02  -0.08    -0.04   0.07  -0.01
    41  53    -0.03  -0.01   0.14    -0.07  -0.10   0.07    -0.03  -0.04   0.02
    42  53    -0.15   0.00   0.02    -0.08   0.03  -0.07    -0.02   0.02  -0.06
    43  50    -0.03  -0.06   0.04     0.06   0.00  -0.02    -0.15   0.00   0.03
    44  53     0.00   0.07   0.08    -0.03   0.05   0.07     0.05  -0.07  -0.16
    45  53    -0.06   0.08  -0.07    -0.06   0.04  -0.06     0.13  -0.05   0.12
    46  15    -0.01  -0.06   0.06     0.07   0.00  -0.01    -0.17  -0.02   0.03
    47  15     0.00  -0.08   0.00     0.06   0.00  -0.02    -0.20   0.00   0.05
    48  15     0.01  -0.06  -0.06     0.07   0.00  -0.01    -0.17   0.02   0.03
    49  15     0.00  -0.04   0.00     0.06   0.00  -0.01    -0.20   0.00   0.04
    50  15    -0.05  -0.16   0.06     0.05   0.00   0.00    -0.14  -0.01   0.02
    51  15     0.00  -0.05   0.00     0.20   0.00   0.11    -0.08   0.00   0.05
    52  15     0.05  -0.16  -0.06     0.05   0.00   0.00    -0.14   0.01   0.02
    53  15     0.00  -0.12   0.00     0.04   0.00   0.06    -0.13   0.00   0.05
    54  50     0.03  -0.06  -0.04     0.06   0.00  -0.02    -0.15   0.00   0.03
    55  53     0.00   0.07  -0.08    -0.03  -0.05   0.07     0.05   0.07  -0.16
    56  53     0.06   0.08   0.07    -0.06  -0.04  -0.06     0.13   0.05   0.12
                     40                     41                     42
                      A                      A                      A
 Frequencies --     49.2095                50.0031                50.7081
 Red. masses --     57.1107                91.5120                90.8989
 Frc consts  --      0.0815                 0.1348                 0.1377
 IR Inten    --      4.8223                 1.6564                 0.0000
  Atom  AN      X      Y      Z        X      Y      Z        X      Y      Z
     1  15     0.03   0.01   0.09    -0.02  -0.02   0.00     0.02  -0.04  -0.03
     2  15    -0.12   0.00   0.08     0.00  -0.08   0.00     0.00   0.00   0.00
     3  15     0.03  -0.01   0.09     0.02  -0.02   0.00    -0.02  -0.04   0.03
     4  15     0.06   0.00   0.14     0.00  -0.05   0.00     0.00  -0.03   0.00
     5  50     0.15   0.00  -0.04     0.10   0.25  -0.10     0.06   0.23  -0.08
     6  53    -0.07   0.00  -0.09     0.01  -0.12   0.15     0.02  -0.10   0.16
     7  53    -0.04   0.02   0.11    -0.09  -0.09  -0.13    -0.08  -0.09  -0.14
     8  15     0.18   0.01   0.04    -0.11   0.06   0.02    -0.08   0.08  -0.01
     9  15     0.16   0.00  -0.06     0.00   0.26   0.00     0.00   0.24   0.00
    10  15     0.18  -0.01   0.04     0.11   0.06  -0.02     0.08   0.08   0.01
    11  15     0.22   0.00  -0.03     0.00   0.09   0.00     0.00   0.11   0.00
    12  50     0.15   0.00  -0.04    -0.10   0.25   0.10    -0.06   0.23   0.08
    13  53    -0.04  -0.02   0.11     0.09  -0.09   0.13     0.08  -0.09   0.14
    14  53    -0.07   0.00  -0.09    -0.01  -0.12  -0.15    -0.02  -0.10  -0.16
    15  50    -0.08   0.01   0.02     0.03  -0.05   0.01     0.11   0.03  -0.04
    16  53    -0.03  -0.01  -0.08     0.05   0.06   0.03     0.02  -0.03   0.10
    17  53     0.06  -0.03   0.03    -0.05   0.00  -0.03    -0.07   0.02   0.00
    18  15    -0.08   0.01   0.02     0.01  -0.07  -0.01     0.09   0.00  -0.06
    19  15     0.00   0.04   0.09     0.04  -0.04   0.05     0.04   0.01  -0.10
    20  15    -0.12   0.00  -0.16     0.00  -0.09   0.00     0.02  -0.02   0.01
    21  15    -0.10   0.02   0.06     0.02  -0.07   0.04     0.05   0.01  -0.10
    22  15    -0.08  -0.01   0.02    -0.01  -0.07   0.01     0.09   0.00  -0.06
    23  15     0.00  -0.04   0.09    -0.04  -0.04  -0.05     0.04  -0.01  -0.10
    24  15    -0.12   0.00  -0.16     0.00  -0.09   0.00     0.02   0.02   0.01
    25  15    -0.10  -0.02   0.06    -0.02  -0.07  -0.04     0.05  -0.01  -0.10
    26  50    -0.08  -0.01   0.02    -0.03  -0.05  -0.01     0.11  -0.03  -0.04
    27  53    -0.03   0.01  -0.08    -0.05   0.06  -0.03     0.02   0.03   0.10
    28  53     0.06   0.03   0.03     0.05   0.00   0.03    -0.07  -0.02   0.00
    29  15    -0.12   0.00  -0.16     0.00  -0.09   0.00    -0.02  -0.02  -0.01
    30  15     0.00  -0.04   0.09    -0.04  -0.04  -0.05    -0.04   0.01   0.10
    31  15    -0.08  -0.01   0.02    -0.01  -0.07   0.01    -0.09   0.00   0.06
    32  15    -0.10  -0.02   0.06    -0.02  -0.07  -0.04    -0.05   0.01   0.10
    33  50    -0.08   0.01   0.02     0.03  -0.05   0.01    -0.11  -0.03   0.04
    34  53     0.06  -0.03   0.03    -0.05   0.00  -0.03     0.07  -0.02   0.00
    35  53    -0.03  -0.01  -0.08     0.05   0.06   0.03    -0.02   0.03  -0.10
    36  15    -0.12   0.00  -0.16     0.00  -0.09   0.00    -0.02   0.02  -0.01
    37  15     0.00   0.04   0.09     0.04  -0.04   0.05    -0.04  -0.01   0.10
    38  15    -0.08   0.01   0.02     0.01  -0.07  -0.01    -0.09   0.00   0.06
    39  15    -0.10   0.02   0.06     0.02  -0.07   0.04    -0.05  -0.01   0.10
    40  50    -0.08  -0.01   0.02    -0.03  -0.05  -0.01    -0.11   0.03   0.04
    41  53    -0.03   0.01  -0.08    -0.05   0.06  -0.03    -0.02  -0.03  -0.10
    42  53     0.06   0.03   0.03     0.05   0.00   0.03     0.07   0.02   0.00
    43  50     0.15   0.00  -0.04     0.10   0.25  -0.10    -0.06  -0.23   0.08
    44  53    -0.04   0.02   0.11    -0.09  -0.09  -0.13     0.08   0.09   0.14
    45  53    -0.07   0.00  -0.09     0.01  -0.12   0.15    -0.02   0.10  -0.16
    46  15     0.18  -0.01   0.04     0.11   0.06  -0.02    -0.08  -0.08  -0.01
    47  15     0.16   0.00  -0.06     0.00   0.26   0.00     0.00  -0.24   0.00
    48  15     0.18   0.01   0.04    -0.11   0.06   0.02     0.08  -0.08   0.01
    49  15     0.22   0.00  -0.03     0.00   0.09   0.00     0.00  -0.11   0.00
    50  15     0.03  -0.01   0.09     0.02  -0.02   0.00     0.02   0.04  -0.03
    51  15    -0.12   0.00   0.08     0.00  -0.08   0.00     0.00   0.00   0.00
    52  15     0.03   0.01   0.09    -0.02  -0.02   0.00    -0.02   0.04   0.03
    53  15     0.06   0.00   0.14     0.00  -0.05   0.00     0.00   0.03   0.00
    54  50     0.15   0.00  -0.04    -0.10   0.25   0.10     0.06  -0.23  -0.08
    55  53    -0.04  -0.02   0.11     0.09  -0.09   0.13    -0.08   0.09  -0.14
    56  53    -0.07   0.00  -0.09    -0.01  -0.12  -0.15     0.02   0.10   0.16
                     43                     44                     45
                      A                      A                      A
 Frequencies --     54.2974                55.6594                56.5236
 Red. masses --     71.3578                75.9357                41.5062
 Frc consts  --      0.1240                 0.1386                 0.0781
 IR Inten    --      0.0000                 0.2314                 0.0000
  Atom  AN      X      Y      Z        X      Y      Z        X      Y      Z
     1  15     0.05   0.08  -0.06     0.04   0.04  -0.06     0.06   0.01  -0.17
     2  15     0.00   0.00   0.00     0.00  -0.03   0.00     0.12   0.00  -0.24
     3  15    -0.05   0.08   0.06    -0.04   0.04   0.06     0.06  -0.01  -0.17
     4  15     0.00   0.12   0.00     0.00   0.06   0.00     0.05   0.00  -0.28
     5  50    -0.25  -0.07   0.03    -0.26  -0.04   0.03    -0.07   0.01   0.04
     6  53     0.12   0.02   0.04     0.12   0.03   0.06     0.01   0.02   0.05
     7  53     0.00   0.03  -0.14    -0.02   0.03  -0.16     0.02   0.00  -0.04
     8  15     0.18   0.19  -0.11     0.18   0.20  -0.13    -0.11  -0.02  -0.12
     9  15     0.00  -0.05   0.00     0.00  -0.02   0.00    -0.04   0.00   0.03
    10  15    -0.18   0.19   0.11    -0.18   0.20   0.13    -0.11   0.02  -0.12
    11  15     0.00   0.15   0.00     0.00   0.16   0.00    -0.15   0.00  -0.04
    12  50     0.25  -0.07  -0.03     0.26  -0.04  -0.03    -0.07  -0.01   0.04
    13  53     0.00   0.03   0.14     0.02   0.03   0.16     0.02   0.00  -0.04
    14  53    -0.12   0.02  -0.04    -0.12   0.03  -0.06     0.01  -0.02   0.05
    15  50     0.02  -0.04  -0.01     0.03  -0.03  -0.01    -0.04  -0.05  -0.04
    16  53     0.01   0.04   0.02     0.02   0.00   0.04    -0.04   0.04  -0.01
    17  53    -0.02  -0.01  -0.04    -0.03  -0.02  -0.03     0.00  -0.07  -0.06
    18  15     0.04  -0.01   0.02     0.01  -0.08  -0.02    -0.01  -0.10   0.00
    19  15     0.01  -0.05  -0.04     0.00  -0.01   0.05    -0.02   0.00   0.14
    20  15     0.04  -0.04   0.11     0.00  -0.03   0.00    -0.11  -0.06   0.04
    21  15     0.07  -0.02  -0.02    -0.03  -0.06   0.04    -0.07  -0.07   0.12
    22  15     0.04   0.01   0.02    -0.01  -0.08   0.02     0.01  -0.10   0.00
    23  15     0.01   0.05  -0.04     0.00  -0.01  -0.05     0.02   0.00  -0.14
    24  15     0.04   0.04   0.11     0.00  -0.03   0.00     0.11  -0.06  -0.04
    25  15     0.07   0.02  -0.02     0.03  -0.06  -0.04     0.07  -0.07  -0.12
    26  50     0.02   0.04  -0.01    -0.03  -0.03   0.01     0.04  -0.05   0.04
    27  53     0.01  -0.04   0.02    -0.02   0.00  -0.04     0.04   0.04   0.01
    28  53    -0.02   0.01  -0.04     0.03  -0.02   0.03     0.00  -0.07   0.06
    29  15    -0.04  -0.04  -0.11     0.00  -0.03   0.00    -0.11   0.06   0.04
    30  15    -0.01  -0.05   0.04     0.00  -0.01  -0.05    -0.02   0.00   0.14
    31  15    -0.04  -0.01  -0.02    -0.01  -0.08   0.02    -0.01   0.10   0.00
    32  15    -0.07  -0.02   0.02     0.03  -0.06  -0.04    -0.07   0.07   0.12
    33  50    -0.02   0.04   0.01     0.03  -0.03  -0.01     0.04   0.05   0.04
    34  53     0.02   0.01   0.04    -0.03  -0.02  -0.03     0.00   0.07   0.06
    35  53    -0.01  -0.04  -0.02     0.02   0.00   0.04     0.04  -0.04   0.01
    36  15    -0.04   0.04  -0.11     0.00  -0.03   0.00     0.11   0.06  -0.04
    37  15    -0.01   0.05   0.04     0.00  -0.01   0.05     0.02   0.00  -0.14
    38  15    -0.04   0.01  -0.02     0.01  -0.08  -0.02     0.01   0.10   0.00
    39  15    -0.07   0.02   0.02    -0.03  -0.06   0.04     0.07   0.07  -0.12
    40  50    -0.02  -0.04   0.01    -0.03  -0.03   0.01    -0.04   0.05  -0.04
    41  53    -0.01   0.04  -0.02    -0.02   0.00  -0.04    -0.04  -0.04  -0.01
    42  53     0.02  -0.01   0.04     0.03  -0.02   0.03     0.00   0.07  -0.06
    43  50     0.25   0.07  -0.03    -0.26  -0.04   0.03     0.07  -0.01  -0.04
    44  53     0.00  -0.03   0.14    -0.02   0.03  -0.16    -0.02   0.00   0.04
    45  53    -0.12  -0.02  -0.04     0.12   0.02   0.06    -0.01  -0.02  -0.05
    46  15     0.18  -0.19  -0.11    -0.18   0.20   0.13     0.11  -0.02   0.12
    47  15     0.00   0.05   0.00     0.00  -0.02   0.00     0.04   0.00  -0.03
    48  15    -0.18  -0.19   0.11     0.18   0.20  -0.13     0.11   0.02   0.12
    49  15     0.00  -0.15   0.00     0.00   0.16   0.00     0.15   0.00   0.04
    50  15     0.05  -0.08  -0.06    -0.04   0.03   0.06    -0.06   0.01   0.17
    51  15     0.00   0.00   0.00     0.00  -0.03   0.00    -0.12   0.00   0.24
    52  15    -0.05  -0.08   0.06     0.04   0.03  -0.06    -0.06  -0.01   0.17
    53  15     0.00  -0.12   0.00     0.00   0.06   0.00    -0.05   0.00   0.28
    54  50    -0.25   0.07   0.03     0.26  -0.04  -0.03     0.07   0.01  -0.04
    55  53     0.00  -0.03  -0.14     0.02   0.03   0.16    -0.02   0.00   0.04
    56  53     0.12  -0.02   0.04    -0.12   0.02  -0.06    -0.01   0.02  -0.05
                     46                     47                     48
                      A                      A                      A
 Frequencies --     60.3436                60.6007                61.7182
 Red. masses --     65.7707                46.3570                36.7747
 Frc consts  --      0.1411                 0.1003                 0.0825
 IR Inten    --      0.6614                 0.4763                 0.0000
  Atom  AN      X      Y      Z        X      Y      Z        X      Y      Z
     1  15     0.10  -0.10  -0.05     0.07  -0.07   0.21    -0.02   0.04  -0.03
     2  15     0.00   0.02   0.00    -0.12   0.00   0.15     0.00  -0.10   0.00
     3  15    -0.10  -0.10   0.05     0.07   0.07   0.21     0.02   0.04   0.03
     4  15     0.00  -0.03   0.00     0.04   0.00   0.20     0.00   0.03   0.00
     5  50    -0.01   0.04   0.00    -0.05  -0.01  -0.04     0.05   0.00  -0.02
     6  53     0.00   0.01   0.03     0.04  -0.02  -0.02    -0.02  -0.02  -0.03
     7  53    -0.01   0.00  -0.03    -0.06   0.01  -0.04     0.00   0.00   0.03
     8  15     0.00   0.00  -0.04     0.04   0.00   0.21    -0.04  -0.03   0.00
     9  15     0.00   0.03   0.00    -0.10   0.00   0.01     0.00   0.01   0.00
    10  15     0.00   0.00   0.04     0.04   0.00   0.21     0.04  -0.03   0.00
    11  15     0.00   0.02   0.00     0.12   0.00   0.15     0.00  -0.02   0.00
    12  50     0.01   0.04   0.00    -0.05   0.01  -0.04    -0.05   0.00   0.02
    13  53     0.01   0.00   0.03    -0.06  -0.01  -0.04     0.00  -0.01  -0.03
    14  53     0.00   0.01  -0.03     0.04   0.02  -0.02     0.02  -0.02   0.03
    15  50    -0.21  -0.04   0.05     0.10   0.09  -0.09    -0.01  -0.06  -0.02
    16  53    -0.13   0.02  -0.13     0.00  -0.02   0.03    -0.01   0.02   0.02
    17  53     0.09  -0.02   0.00    -0.03  -0.03   0.02    -0.01  -0.03  -0.06
    18  15    -0.12   0.02   0.10     0.05  -0.03  -0.12     0.07  -0.03   0.08
    19  15    -0.15  -0.01   0.18     0.06   0.09   0.02    -0.03  -0.05  -0.01
    20  15    -0.07   0.05   0.02    -0.09  -0.04  -0.02     0.14  -0.03   0.40
    21  15    -0.09   0.00   0.18    -0.05   0.00   0.00     0.15  -0.05   0.03
    22  15     0.12   0.02  -0.10     0.05   0.03  -0.12     0.07   0.03   0.08
    23  15     0.15  -0.01  -0.18     0.06  -0.09   0.02    -0.03   0.05  -0.01
    24  15     0.07   0.06  -0.02    -0.09   0.04  -0.02     0.14   0.03   0.40
    25  15     0.09   0.00  -0.18    -0.05   0.00   0.00     0.15   0.05   0.03
    26  50     0.22  -0.04  -0.05     0.10  -0.09  -0.09    -0.01   0.06  -0.02
    27  53     0.13   0.02   0.13     0.00   0.02   0.03    -0.01  -0.02   0.02
    28  53    -0.09  -0.02   0.00    -0.03   0.03   0.02    -0.01   0.03  -0.06
    29  15     0.07   0.06  -0.02    -0.09   0.04  -0.02    -0.14  -0.03  -0.40
    30  15     0.15  -0.01  -0.18     0.06  -0.09   0.02     0.03  -0.05   0.01
    31  15     0.12   0.02  -0.10     0.05   0.03  -0.12    -0.07  -0.03  -0.08
    32  15     0.09   0.00  -0.18    -0.05   0.00   0.00    -0.15  -0.05  -0.03
    33  50    -0.21  -0.04   0.05     0.10   0.09  -0.09     0.01   0.06   0.02
    34  53     0.09  -0.02   0.00    -0.03  -0.03   0.02     0.01   0.03   0.06
    35  53    -0.13   0.02  -0.13     0.00  -0.02   0.03     0.01  -0.02  -0.02
    36  15    -0.07   0.06   0.02    -0.09  -0.04  -0.02    -0.14   0.03  -0.40
    37  15    -0.15  -0.01   0.18     0.06   0.09   0.02     0.03   0.05   0.01
    38  15    -0.12   0.02   0.10     0.05  -0.03  -0.12    -0.07   0.03  -0.08
    39  15    -0.09   0.00   0.18    -0.05   0.00   0.00    -0.15   0.05  -0.03
    40  50     0.22  -0.04  -0.05     0.10  -0.09  -0.09     0.01  -0.06   0.02
    41  53     0.13   0.02   0.13     0.00   0.02   0.03     0.01   0.02  -0.02
    42  53    -0.09  -0.02   0.00    -0.03   0.03   0.02     0.01  -0.03   0.06
    43  50    -0.01   0.04   0.00    -0.05  -0.01  -0.04    -0.05   0.00   0.02
    44  53    -0.01   0.00  -0.03    -0.06   0.01  -0.04     0.00   0.00  -0.03
    45  53     0.00   0.01   0.03     0.04  -0.02  -0.02     0.02   0.02   0.03
    46  15     0.00   0.00   0.04     0.04   0.00   0.21    -0.04   0.03   0.00
    47  15     0.00   0.03   0.00    -0.10   0.00   0.01     0.00  -0.01   0.00
    48  15     0.00   0.00  -0.04     0.04   0.00   0.21     0.04   0.03   0.00
    49  15     0.00   0.02   0.00     0.12   0.00   0.15     0.00   0.02   0.00
    50  15    -0.10  -0.10   0.06     0.07   0.07   0.21    -0.02  -0.04  -0.03
    51  15     0.00   0.02   0.00    -0.12   0.00   0.15     0.00   0.10   0.00
    52  15     0.10  -0.10  -0.05     0.07  -0.07   0.21     0.02  -0.04   0.03
    53  15     0.00  -0.03   0.00     0.04   0.00   0.20     0.00  -0.03   0.00
    54  50     0.01   0.04   0.00    -0.05   0.01  -0.04     0.05   0.00  -0.02
    55  53     0.01   0.00   0.03    -0.06  -0.01  -0.04     0.00   0.01   0.03
    56  53     0.00   0.01  -0.03     0.04   0.02  -0.02    -0.02   0.02  -0.03
                     49                     50                     51
                      A                      A                      A
 Frequencies --     61.9226                62.7458                64.0659
 Red. masses --     75.1838                68.8154                54.3344
 Frc consts  --      0.1699                 0.1596                 0.1314
 IR Inten    --      0.0000                 0.0000                 0.2469
  Atom  AN      X      Y      Z        X      Y      Z        X      Y      Z
     1  15     0.09   0.00   0.12     0.00   0.08   0.07     0.09   0.07   0.13
     2  15     0.04   0.00   0.00     0.00   0.08   0.00     0.08   0.00  -0.03
     3  15     0.09   0.00   0.12     0.00   0.08  -0.07     0.09  -0.07   0.13
     4  15     0.13   0.00   0.02     0.00   0.07   0.00     0.17   0.00   0.03
     5  50    -0.07   0.00  -0.02     0.03  -0.01   0.01    -0.05  -0.01  -0.02
     6  53     0.03  -0.01   0.00    -0.01   0.01  -0.01     0.02  -0.01   0.00
     7  53    -0.05   0.01  -0.05     0.02  -0.01   0.03    -0.05   0.01  -0.04
     8  15     0.00   0.01   0.15     0.00   0.00   0.08     0.02   0.02   0.16
     9  15    -0.11   0.00   0.01     0.00  -0.02   0.00    -0.11   0.00  -0.01
    10  15     0.00  -0.01   0.15     0.00   0.00  -0.08     0.02  -0.02   0.16
    11  15     0.05   0.00   0.11     0.00  -0.03   0.00     0.06   0.00   0.09
    12  50    -0.07   0.00  -0.02    -0.03  -0.01  -0.01    -0.05   0.01  -0.02
    13  53    -0.05  -0.01  -0.05    -0.02  -0.01  -0.03    -0.05  -0.01  -0.04
    14  53     0.03   0.01   0.00     0.01   0.01   0.01     0.02   0.01   0.00
    15  50     0.14  -0.15   0.00     0.06  -0.21   0.04    -0.05  -0.18   0.06
    16  53     0.15   0.03   0.14     0.13   0.05   0.10     0.06   0.05   0.03
    17  53    -0.10  -0.03  -0.12    -0.07  -0.04  -0.13    -0.02  -0.03  -0.10
    18  15     0.05  -0.12  -0.05    -0.03  -0.07  -0.05    -0.06  -0.03   0.04
    19  15     0.03  -0.13  -0.06     0.08  -0.16   0.06     0.10  -0.10   0.11
    20  15     0.02  -0.08  -0.01    -0.01  -0.05  -0.26     0.08   0.02  -0.22
    21  15     0.04  -0.09  -0.06    -0.04  -0.08   0.01     0.01  -0.05   0.06
    22  15    -0.05  -0.12   0.05    -0.03   0.07  -0.05    -0.06   0.03   0.04
    23  15    -0.03  -0.13   0.06     0.08   0.16   0.06     0.10   0.10   0.11
    24  15    -0.02  -0.08   0.01    -0.01   0.05  -0.26     0.07  -0.02  -0.22
    25  15    -0.04  -0.09   0.06    -0.04   0.08   0.01     0.01   0.05   0.06
    26  50    -0.14  -0.15   0.00     0.06   0.21   0.04    -0.05   0.18   0.06
    27  53    -0.15   0.03  -0.14     0.13  -0.05   0.10     0.06  -0.05   0.03
    28  53     0.10  -0.03   0.12    -0.07   0.04  -0.13    -0.02   0.03  -0.10
    29  15     0.02   0.08  -0.01     0.01  -0.05   0.26     0.07  -0.02  -0.22
    30  15     0.03   0.13  -0.06    -0.08  -0.16  -0.06     0.10   0.10   0.11
    31  15     0.05   0.12  -0.05     0.03  -0.07   0.05    -0.06   0.03   0.04
    32  15     0.04   0.09  -0.06     0.04  -0.08  -0.01     0.01   0.05   0.06
    33  50    -0.14   0.15   0.00    -0.06   0.21  -0.04    -0.05  -0.18   0.06
    34  53     0.10   0.03   0.12     0.07   0.04   0.13    -0.02  -0.03  -0.10
    35  53    -0.15  -0.03  -0.14    -0.13  -0.05  -0.10     0.06   0.05   0.03
    36  15    -0.02   0.08   0.01     0.01   0.05   0.26     0.07   0.02  -0.22
    37  15    -0.03   0.13   0.06    -0.08   0.16  -0.06     0.10  -0.10   0.11
    38  15    -0.05   0.12   0.05     0.03   0.07   0.05    -0.06  -0.03   0.04
    39  15    -0.04   0.09   0.06     0.03   0.08  -0.01     0.01  -0.05   0.06
    40  50     0.14   0.15   0.00    -0.06  -0.21  -0.04    -0.05   0.18   0.06
    41  53     0.15  -0.03   0.14    -0.13   0.05  -0.10     0.06  -0.05   0.03
    42  53    -0.10   0.03  -0.12     0.07  -0.04   0.13    -0.02   0.03  -0.10
    43  50     0.07   0.00   0.02    -0.03   0.01  -0.01    -0.06  -0.01  -0.02
    44  53     0.05  -0.01   0.05    -0.02   0.01  -0.03    -0.05   0.01  -0.04
    45  53    -0.03   0.01   0.00     0.01  -0.01   0.01     0.02  -0.01   0.00
    46  15     0.00   0.01  -0.15     0.00   0.00   0.08     0.02  -0.02   0.16
    47  15     0.11   0.00  -0.01     0.00   0.02   0.00    -0.11   0.00  -0.01
    48  15     0.00  -0.01  -0.15     0.00   0.00  -0.08     0.02   0.02   0.16
    49  15    -0.05   0.00  -0.11     0.00   0.03   0.00     0.06   0.00   0.09
    50  15    -0.09   0.00  -0.12     0.00  -0.08   0.07     0.09  -0.07   0.13
    51  15    -0.04   0.00   0.00     0.00  -0.08   0.00     0.08   0.00  -0.03
    52  15    -0.09   0.00  -0.12     0.00  -0.08  -0.07     0.09   0.07   0.13
    53  15    -0.13   0.00  -0.02     0.00  -0.07   0.00     0.17   0.00   0.03
    54  50     0.07   0.00   0.02     0.03   0.01   0.01    -0.06   0.01  -0.02
    55  53     0.05   0.01   0.05     0.02   0.01   0.03    -0.05  -0.01  -0.04
    56  53    -0.03  -0.01   0.00    -0.01  -0.01  -0.01     0.02   0.01   0.00
                     52                     53                     54
                      A                      A                      A
 Frequencies --     64.8708                74.9315                77.2911
 Red. masses --     49.1197                45.4089                46.7597
 Frc consts  --      0.1218                 0.1502                 0.1646
 IR Inten    --      0.0000                 1.2348                 0.0000
  Atom  AN      X      Y      Z        X      Y      Z        X      Y      Z
     1  15    -0.15   0.06  -0.17     0.20   0.04   0.05    -0.17  -0.10  -0.08
     2  15    -0.01   0.00  -0.05     0.18   0.00  -0.19    -0.11   0.00   0.26
     3  15    -0.15  -0.06  -0.17     0.20  -0.04   0.05    -0.17   0.10  -0.08
     4  15    -0.12   0.00  -0.08     0.22   0.00  -0.20    -0.21   0.00   0.24
     5  50     0.07   0.01   0.03    -0.04  -0.02  -0.01     0.02   0.02   0.01
     6  53    -0.04   0.02   0.02     0.01  -0.01  -0.02    -0.01   0.01   0.03
     7  53     0.06  -0.02   0.05    -0.03   0.01  -0.02     0.02  -0.01   0.00
     8  15    -0.02   0.01  -0.22     0.01  -0.01   0.13    -0.03   0.00  -0.14
     9  15     0.12   0.00  -0.03    -0.07   0.00   0.04     0.05   0.00  -0.02
    10  15    -0.02  -0.01  -0.22     0.01   0.01   0.13    -0.03   0.00  -0.14
    11  15    -0.11   0.00  -0.17     0.05   0.00   0.12    -0.08   0.00  -0.10
    12  50     0.07  -0.01   0.03    -0.04   0.02  -0.01     0.02  -0.02   0.01
    13  53     0.06   0.02   0.05    -0.03  -0.01  -0.02     0.02   0.01   0.00
    14  53    -0.04  -0.02   0.02     0.01   0.01  -0.02    -0.01  -0.01   0.03
    15  50     0.13   0.06  -0.08    -0.08   0.08   0.02    -0.08  -0.15   0.08
    16  53     0.04  -0.02   0.06    -0.08   0.00  -0.07     0.02   0.03   0.00
    17  53    -0.04  -0.02   0.00     0.04   0.05   0.08     0.01  -0.02  -0.07
    18  15     0.09  -0.03  -0.08     0.00   0.07   0.07    -0.06   0.05   0.06
    19  15     0.14   0.05  -0.08     0.08   0.06  -0.05     0.10  -0.07   0.04
    20  15     0.03  -0.01  -0.01     0.15   0.06   0.05     0.09   0.04  -0.03
    21  15     0.03   0.00  -0.10     0.09   0.04  -0.04     0.05   0.00   0.01
    22  15    -0.09  -0.03   0.08     0.00  -0.07   0.07     0.06   0.05  -0.06
    23  15    -0.14   0.05   0.08     0.08  -0.06  -0.05    -0.09  -0.07  -0.04
    24  15    -0.03  -0.01   0.01     0.15  -0.06   0.05    -0.09   0.04   0.03
    25  15    -0.03   0.00   0.10     0.09  -0.04  -0.04    -0.05   0.00  -0.01
    26  50    -0.13   0.06   0.08    -0.08  -0.08   0.02     0.08  -0.15  -0.08
    27  53    -0.04  -0.02  -0.06    -0.08   0.00  -0.07    -0.02   0.03   0.00
    28  53     0.04  -0.02   0.00     0.04  -0.05   0.08    -0.01  -0.02   0.07
    29  15     0.03   0.01  -0.01     0.15  -0.06   0.05     0.09  -0.04  -0.03
    30  15     0.14  -0.05  -0.08     0.08  -0.06  -0.05     0.10   0.07   0.04
    31  15     0.09   0.03  -0.08     0.00  -0.07   0.07    -0.06  -0.05   0.06
    32  15     0.03   0.00  -0.10     0.09  -0.04  -0.04     0.05   0.00   0.01
    33  50    -0.13  -0.06   0.08    -0.08   0.08   0.02     0.08   0.15  -0.08
    34  53     0.04   0.02   0.00     0.04   0.05   0.08    -0.01   0.02   0.07
    35  53    -0.04   0.02  -0.06    -0.08   0.00  -0.07    -0.02  -0.03   0.00
    36  15    -0.03   0.01   0.01     0.15   0.06   0.05    -0.09  -0.04   0.03
    37  15    -0.14  -0.05   0.08     0.08   0.06  -0.05    -0.10   0.07  -0.04
    38  15    -0.09   0.03   0.08     0.00   0.07   0.07     0.06  -0.05  -0.06
    39  15    -0.03   0.00   0.10     0.09   0.04  -0.04    -0.05   0.00  -0.01
    40  50     0.13  -0.06  -0.08    -0.08  -0.08   0.02    -0.08   0.15   0.08
    41  53     0.04   0.02   0.06    -0.08   0.00  -0.07     0.02  -0.03   0.00
    42  53    -0.04   0.02   0.00     0.04  -0.05   0.08     0.01   0.02  -0.07
    43  50    -0.07  -0.01  -0.03    -0.04  -0.02  -0.01    -0.02  -0.02  -0.01
    44  53    -0.06   0.02  -0.05    -0.03   0.01  -0.02    -0.02   0.01   0.00
    45  53     0.04  -0.02  -0.02     0.01  -0.01  -0.02     0.01  -0.01  -0.03
    46  15     0.02   0.01   0.22     0.01   0.01   0.13     0.03   0.00   0.14
    47  15    -0.12   0.00   0.03    -0.07   0.00   0.04    -0.05   0.00   0.02
    48  15     0.02  -0.01   0.22     0.01  -0.01   0.13     0.03   0.00   0.14
    49  15     0.11   0.00   0.17     0.05   0.00   0.12     0.08   0.00   0.10
    50  15     0.15   0.06   0.17     0.20  -0.04   0.05     0.17  -0.10   0.08
    51  15     0.01   0.00   0.05     0.18   0.00  -0.19     0.11   0.00  -0.26
    52  15     0.15  -0.06   0.17     0.20   0.04   0.05     0.17   0.10   0.08
    53  15     0.12   0.00   0.08     0.22   0.00  -0.20     0.21   0.00  -0.24
    54  50    -0.07   0.01  -0.03    -0.04   0.02  -0.01    -0.02   0.02  -0.01
    55  53    -0.06  -0.02  -0.05    -0.03  -0.01  -0.02    -0.02  -0.01   0.00
    56  53     0.04   0.02  -0.02     0.01   0.01  -0.02     0.01   0.01  -0.03
                     55                     56                     57
                      A                      A                      A
 Frequencies --     80.6667                82.2950                86.8622
 Red. masses --     43.0351                36.9230                85.8481
 Frc consts  --      0.1650                 0.1473                 0.3816
 IR Inten    --      3.9531                 0.0000                29.3651
  Atom  AN      X      Y      Z        X      Y      Z        X      Y      Z
     1  15    -0.03  -0.02   0.09    -0.02  -0.05   0.09     0.04   0.03  -0.03
     2  15     0.00   0.09   0.00     0.00  -0.10   0.00     0.06   0.00   0.06
     3  15     0.03  -0.02  -0.09     0.02  -0.05  -0.09     0.04  -0.04  -0.02
     4  15     0.00  -0.03   0.00     0.00  -0.08   0.00     0.09   0.00   0.07
     5  50    -0.03   0.01   0.02    -0.02   0.03   0.02     0.08   0.25  -0.03
     6  53    -0.01   0.02   0.04    -0.01   0.03   0.05    -0.04   0.10   0.20
     7  53     0.00   0.00  -0.02    -0.01   0.00  -0.02    -0.10  -0.01  -0.13
     8  15     0.03  -0.01   0.06     0.03  -0.04   0.06     0.10   0.04  -0.05
     9  15     0.00   0.00   0.00     0.00   0.00   0.00    -0.08   0.00  -0.26
    10  15    -0.03  -0.01  -0.06    -0.03  -0.04  -0.06     0.10  -0.04  -0.05
    11  15     0.00  -0.02   0.00     0.00  -0.05   0.00     0.03   0.00  -0.15
    12  50     0.03   0.01  -0.02     0.02   0.03  -0.02     0.08  -0.25  -0.03
    13  53     0.00   0.00   0.02     0.01   0.00   0.02    -0.10   0.01  -0.13
    14  53     0.01   0.02  -0.04     0.01   0.03  -0.05    -0.04  -0.11   0.20
    15  50    -0.07  -0.12   0.08     0.01   0.02  -0.07     0.01   0.04  -0.02
    16  53     0.02   0.02   0.00    -0.04   0.01   0.00    -0.03   0.01  -0.02
    17  53     0.01   0.00  -0.05     0.00  -0.05  -0.04     0.00   0.01   0.02
    18  15    -0.05   0.17   0.06     0.13  -0.04   0.13     0.05   0.00   0.04
    19  15     0.04  -0.10  -0.24     0.02   0.07   0.26     0.01   0.02   0.06
    20  15     0.07   0.07  -0.02     0.07   0.07  -0.11     0.05   0.01  -0.08
    21  15     0.08   0.10  -0.25     0.08   0.02   0.26     0.05   0.01   0.07
    22  15     0.05   0.17  -0.06     0.13   0.04   0.13     0.05   0.00   0.04
    23  15    -0.04  -0.10   0.24     0.02  -0.07   0.26     0.01  -0.02   0.06
    24  15    -0.07   0.07   0.03     0.07  -0.07  -0.11     0.05  -0.01  -0.08
    25  15    -0.08   0.10   0.25     0.08  -0.02   0.26     0.05  -0.01   0.07
    26  50     0.07  -0.12  -0.08     0.01  -0.02  -0.07     0.01  -0.04  -0.02
    27  53    -0.02   0.02   0.00    -0.04  -0.01   0.00    -0.03  -0.01  -0.02
    28  53    -0.01   0.00   0.05     0.00   0.05  -0.04     0.00  -0.01   0.02
    29  15    -0.07   0.07   0.02    -0.07   0.07   0.11     0.05  -0.01  -0.08
    30  15    -0.04  -0.10   0.24    -0.02   0.07  -0.26     0.01  -0.02   0.06
    31  15     0.05   0.17  -0.06    -0.13  -0.04  -0.13     0.05   0.00   0.04
    32  15    -0.08   0.10   0.25    -0.08   0.02  -0.26     0.04  -0.01   0.07
    33  50    -0.07  -0.12   0.08    -0.01  -0.02   0.07     0.01   0.04  -0.02
    34  53     0.01   0.00  -0.05     0.00   0.05   0.04     0.00   0.01   0.02
    35  53     0.02   0.02   0.00     0.04  -0.01   0.00    -0.03   0.01  -0.02
    36  15     0.07   0.07  -0.03    -0.07  -0.07   0.11     0.05   0.01  -0.08
    37  15     0.04  -0.10  -0.24    -0.02  -0.07  -0.26     0.01   0.03   0.06
    38  15    -0.05   0.17   0.06    -0.13   0.04  -0.13     0.05   0.00   0.04
    39  15     0.08   0.10  -0.25    -0.08  -0.02  -0.26     0.04   0.01   0.07
    40  50     0.07  -0.12  -0.08    -0.01   0.02   0.07     0.01  -0.04  -0.02
    41  53    -0.02   0.02   0.00     0.04   0.01   0.00    -0.03  -0.01  -0.02
    42  53    -0.01   0.00   0.05     0.00  -0.05   0.04     0.00  -0.01   0.02
    43  50    -0.03   0.01   0.02     0.02  -0.03  -0.02     0.08   0.25  -0.03
    44  53     0.00   0.00  -0.02     0.01   0.00   0.02    -0.10  -0.01  -0.13
    45  53    -0.01   0.02   0.04     0.01  -0.03  -0.05    -0.04   0.11   0.20
    46  15    -0.03  -0.01  -0.06     0.03   0.04   0.06     0.10  -0.04  -0.05
    47  15     0.00   0.00   0.00     0.00   0.00   0.00    -0.08   0.00  -0.26
    48  15     0.03  -0.01   0.06    -0.03   0.04  -0.06     0.10   0.04  -0.05
    49  15     0.00  -0.02   0.00     0.00   0.05   0.00     0.03   0.00  -0.15
    50  15     0.03  -0.02  -0.09    -0.02   0.05   0.09     0.03  -0.03  -0.03
    51  15     0.00   0.09   0.00     0.00   0.10   0.00     0.06   0.00   0.06
    52  15    -0.03  -0.02   0.09     0.02   0.05  -0.09     0.04   0.04  -0.02
    53  15     0.00  -0.03   0.00     0.00   0.08   0.00     0.09   0.00   0.07
    54  50     0.03   0.01  -0.02    -0.02  -0.03   0.02     0.08  -0.25  -0.03
    55  53     0.00   0.00   0.02    -0.01   0.00  -0.02    -0.10   0.01  -0.13
    56  53     0.01   0.02  -0.04    -0.01  -0.03   0.05    -0.04  -0.10   0.20
                     58                     59                     60
                      A                      A                      A
 Frequencies --     86.9729                87.6096                89.5544
 Red. masses --     35.5655                82.9411                35.8892
 Frc consts  --      0.1585                 0.3751                 0.1696
 IR Inten    --      0.0012                 0.0000                 0.0000
  Atom  AN      X      Y      Z        X      Y      Z        X      Y      Z
     1  15    -0.06  -0.10  -0.16     0.06   0.03   0.02     0.00  -0.06   0.00
     2  15     0.00  -0.10   0.00     0.04   0.00   0.12    -0.01   0.00   0.28
     3  15     0.06  -0.10   0.16     0.06  -0.03   0.02     0.00   0.06   0.00
     4  15     0.00  -0.16   0.00     0.09   0.00   0.13    -0.04   0.00   0.27
     5  50     0.00   0.00  -0.02     0.09   0.25  -0.03    -0.01  -0.04   0.00
     6  53     0.01  -0.02  -0.03    -0.04   0.10   0.18     0.01  -0.02  -0.03
     7  53    -0.02   0.01  -0.01    -0.10  -0.01  -0.12     0.02   0.00   0.02
     8  15    -0.05  -0.03  -0.18     0.12   0.06   0.00    -0.02   0.03   0.00
     9  15     0.00   0.01   0.00    -0.09   0.00  -0.25    -0.03   0.00   0.06
    10  15     0.05  -0.03   0.18     0.12  -0.06   0.00    -0.02  -0.03   0.00
    11  15     0.00   0.04   0.00     0.06   0.00  -0.12    -0.06   0.00   0.04
    12  50    -0.01   0.01   0.02     0.09  -0.25  -0.03    -0.01   0.04   0.00
    13  53     0.02   0.01   0.01    -0.10   0.01  -0.12     0.02   0.00   0.02
    14  53    -0.01  -0.02   0.02    -0.04  -0.10   0.18     0.01   0.02  -0.03
    15  50    -0.06  -0.06   0.04     0.02   0.04  -0.03     0.05   0.05  -0.06
    16  53    -0.02   0.01  -0.01    -0.01  -0.01   0.00     0.00  -0.01   0.01
    17  53     0.01  -0.01  -0.03     0.00   0.00   0.02    -0.01  -0.02   0.01
    18  15     0.08   0.11   0.18     0.01  -0.05  -0.01     0.03  -0.11  -0.04
    19  15     0.01  -0.02  -0.09    -0.04   0.02   0.08    -0.03   0.06   0.25
    20  15     0.08   0.05  -0.19    -0.02  -0.02   0.00     0.00   0.00   0.00
    21  15     0.14   0.12  -0.08    -0.01  -0.03   0.09    -0.03  -0.07   0.26
    22  15     0.08  -0.11   0.18    -0.01  -0.05   0.01    -0.03  -0.11   0.04
    23  15     0.01   0.02  -0.09     0.04   0.02  -0.08     0.03   0.06  -0.25
    24  15     0.08  -0.05  -0.19     0.02  -0.02   0.00     0.00   0.00   0.00
    25  15     0.14  -0.12  -0.08     0.01  -0.03  -0.09     0.03  -0.07  -0.26
    26  50    -0.06   0.06   0.04    -0.02   0.04   0.03    -0.05   0.05   0.06
    27  53    -0.02  -0.01  -0.01     0.01  -0.01   0.00     0.00  -0.01  -0.01
    28  53     0.01   0.01  -0.03     0.00   0.00  -0.02     0.01  -0.02  -0.01
    29  15    -0.08   0.05   0.19    -0.02   0.02   0.00     0.00   0.00   0.00
    30  15    -0.01  -0.02   0.09    -0.04  -0.02   0.08    -0.03  -0.06   0.25
    31  15    -0.08   0.11  -0.18     0.01   0.05  -0.01     0.03   0.11  -0.04
    32  15    -0.14   0.12   0.08    -0.01   0.03   0.09    -0.03   0.07   0.26
    33  50     0.06   0.06  -0.04    -0.02  -0.04   0.03    -0.05  -0.05   0.06
    34  53    -0.01   0.01   0.03     0.00   0.00  -0.02     0.01   0.02  -0.01
    35  53     0.02  -0.01   0.01     0.01   0.01   0.00     0.00   0.01  -0.01
    36  15    -0.08  -0.05   0.19     0.02   0.02   0.00     0.00   0.00   0.00
    37  15    -0.01   0.02   0.09     0.04  -0.02  -0.08     0.03  -0.06  -0.25
    38  15    -0.08  -0.11  -0.18    -0.01   0.05   0.01    -0.03   0.11   0.04
    39  15    -0.14  -0.12   0.08     0.01   0.03  -0.09     0.03   0.07  -0.26
    40  50     0.06  -0.06  -0.04     0.02  -0.04  -0.03     0.05  -0.05  -0.06
    41  53     0.02   0.01   0.01    -0.01   0.01   0.00     0.00   0.01   0.01
    42  53    -0.01  -0.01   0.03     0.00   0.00   0.02    -0.01   0.02   0.01
    43  50    -0.01  -0.01   0.02    -0.09  -0.25   0.03     0.01   0.04   0.00
    44  53     0.02  -0.01   0.01     0.10   0.01   0.12    -0.02   0.00  -0.02
    45  53    -0.01   0.02   0.02     0.04  -0.10  -0.18    -0.01   0.02   0.03
    46  15    -0.05   0.03  -0.18    -0.12   0.06   0.00     0.02   0.03   0.00
    47  15     0.00  -0.01   0.00     0.09   0.00   0.25     0.03   0.00  -0.06
    48  15     0.05   0.03   0.18    -0.12  -0.06   0.00     0.02  -0.03   0.00
    49  15     0.00  -0.04   0.00    -0.06   0.00   0.12     0.06   0.00  -0.04
    50  15    -0.06   0.10  -0.16    -0.06   0.03  -0.02     0.00  -0.06   0.00
    51  15     0.00   0.10   0.00    -0.04   0.00  -0.12     0.01   0.00  -0.28
    52  15     0.06   0.10   0.16    -0.06  -0.03  -0.02     0.00   0.06   0.00
    53  15     0.00   0.16   0.00    -0.09   0.00  -0.13     0.04   0.00  -0.27
    54  50     0.00   0.00  -0.02    -0.09   0.25   0.03     0.01  -0.04   0.00
    55  53    -0.02  -0.01  -0.01     0.10  -0.01   0.12    -0.02   0.00  -0.02
    56  53     0.01   0.02  -0.03     0.04   0.10  -0.18    -0.01  -0.02   0.03
                     61                     62                     63
                      A                      A                      A
 Frequencies --     92.9600                93.0469                96.4386
 Red. masses --     35.9984                34.4723                35.5362
 Frc consts  --      0.1833                 0.1758                 0.1947
 IR Inten    --      3.8944                 0.3088                 0.0000
  Atom  AN      X      Y      Z        X      Y      Z        X      Y      Z
     1  15    -0.04   0.02  -0.05    -0.20   0.00  -0.24     0.20  -0.07   0.17
     2  15     0.02   0.00  -0.06     0.00   0.01   0.00     0.00  -0.08   0.00
     3  15    -0.03  -0.01  -0.04     0.20   0.00   0.24    -0.20  -0.07  -0.17
     4  15     0.00   0.00  -0.04     0.00  -0.14   0.00     0.00   0.07   0.00
     5  50    -0.04  -0.04   0.02     0.01  -0.01  -0.03    -0.01   0.02   0.02
     6  53     0.01   0.00  -0.01     0.02  -0.04  -0.06    -0.01   0.04   0.06
     7  53     0.01   0.00   0.01    -0.02   0.01   0.00     0.01   0.00  -0.01
     8  15    -0.04  -0.03  -0.05    -0.08   0.03  -0.28     0.06  -0.05   0.22
     9  15     0.02   0.00   0.02     0.00   0.01   0.00     0.00  -0.02   0.00
    10  15    -0.04   0.03  -0.05     0.08   0.03   0.28    -0.06  -0.05  -0.22
    11  15    -0.03   0.00  -0.02     0.00   0.13   0.00     0.00  -0.13   0.00
    12  50    -0.04   0.04   0.02    -0.01  -0.02   0.03     0.01   0.02  -0.02
    13  53     0.01   0.00   0.01     0.02   0.01   0.00    -0.01   0.00   0.01
    14  53     0.01   0.00  -0.01    -0.02  -0.04   0.06     0.01   0.04  -0.06
    15  50     0.02   0.04  -0.07    -0.02   0.00   0.01    -0.05  -0.03   0.03
    16  53    -0.05   0.00  -0.01    -0.02   0.01  -0.02    -0.03   0.01  -0.02
    17  53     0.00  -0.03  -0.02     0.01   0.01   0.01     0.01   0.01   0.01
    18  15     0.20  -0.03   0.21     0.00   0.06   0.00     0.00   0.09   0.03
    19  15    -0.04   0.04   0.21     0.17   0.01  -0.02     0.19   0.01  -0.11
    20  15     0.01   0.04  -0.17     0.03   0.00   0.00     0.08   0.00   0.00
    21  15     0.07   0.06   0.23     0.04   0.03  -0.06     0.10   0.05  -0.14
    22  15     0.20   0.03   0.21     0.00   0.06  -0.01     0.00  -0.09   0.03
    23  15    -0.04  -0.04   0.21    -0.16   0.01   0.02     0.19  -0.01  -0.11
    24  15     0.01  -0.04  -0.17    -0.03   0.00   0.01     0.08   0.00   0.00
    25  15     0.07  -0.06   0.23    -0.05   0.03   0.05     0.10  -0.05  -0.14
    26  50     0.02  -0.04  -0.07     0.02   0.00  -0.01    -0.05   0.03   0.03
    27  53    -0.05   0.00  -0.01     0.02   0.01   0.02    -0.03  -0.01  -0.02
    28  53     0.00   0.03  -0.02    -0.01   0.01  -0.01     0.01  -0.01   0.01
    29  15     0.01  -0.04  -0.17    -0.03   0.00   0.01    -0.08   0.00   0.00
    30  15    -0.04  -0.04   0.21    -0.16   0.01   0.02    -0.19   0.01   0.11
    31  15     0.20   0.03   0.21     0.00   0.06  -0.01     0.00   0.09  -0.03
    32  15     0.07  -0.06   0.23    -0.05   0.03   0.05    -0.10   0.05   0.14
    33  50     0.02   0.04  -0.07    -0.02   0.00   0.01     0.05   0.03  -0.03
    34  53     0.00  -0.03  -0.02     0.01   0.01   0.01    -0.01  -0.01  -0.01
    35  53    -0.05   0.00  -0.01    -0.02   0.01  -0.02     0.03  -0.01   0.02
    36  15     0.01   0.04  -0.17     0.03   0.00   0.00    -0.08   0.00   0.00
    37  15    -0.04   0.04   0.21     0.17   0.01  -0.02    -0.19  -0.01   0.11
    38  15     0.20  -0.03   0.21     0.00   0.06   0.00     0.00  -0.09  -0.03
    39  15     0.07   0.06   0.23     0.04   0.03  -0.06    -0.10  -0.05   0.14
    40  50     0.02  -0.04  -0.07     0.02   0.00  -0.01     0.05  -0.03  -0.03
    41  53    -0.05   0.00  -0.01     0.02   0.01   0.02     0.03   0.01   0.02
    42  53     0.00   0.03  -0.02    -0.01   0.01  -0.01    -0.01   0.01  -0.01
    43  50    -0.04  -0.04   0.02     0.01  -0.01  -0.03     0.01  -0.02  -0.02
    44  53     0.01   0.00   0.01    -0.02   0.01   0.00    -0.01   0.00   0.01
    45  53     0.01   0.00  -0.01     0.02  -0.04  -0.06     0.01  -0.04  -0.06
    46  15    -0.04   0.03  -0.05     0.08   0.03   0.28     0.06   0.05   0.22
    47  15     0.02   0.00   0.02     0.00   0.01   0.00     0.00   0.02   0.00
    48  15    -0.04  -0.03  -0.05    -0.08   0.03  -0.28    -0.06   0.05  -0.22
    49  15    -0.03   0.00  -0.02     0.00   0.13   0.00     0.00   0.13   0.00
    50  15    -0.03  -0.01  -0.04     0.20   0.00   0.24     0.20   0.07   0.17
    51  15     0.02   0.00  -0.06     0.00   0.01   0.00     0.00   0.08   0.00
    52  15    -0.04   0.02  -0.05    -0.20   0.00  -0.24    -0.20   0.07  -0.17
    53  15     0.00   0.00  -0.04     0.00  -0.14   0.00     0.00  -0.07   0.00
    54  50    -0.04   0.04   0.02    -0.01  -0.02   0.03    -0.01  -0.02   0.02
    55  53     0.01   0.00   0.01     0.02   0.01   0.00     0.01   0.00  -0.01
    56  53     0.01   0.00  -0.01    -0.02  -0.04   0.06    -0.01  -0.04   0.06
                     64                     65                     66
                      A                      A                      A
 Frequencies --     98.7824               101.3730               104.0515
 Red. masses --     48.8428                33.1897                37.8271
 Frc consts  --      0.2808                 0.2010                 0.2413
 IR Inten    --      2.0966                 0.0242                 0.0000
  Atom  AN      X      Y      Z        X      Y      Z        X      Y      Z
     1  15    -0.06  -0.12   0.04     0.00   0.05   0.00     0.02  -0.02   0.00
     2  15     0.00  -0.20   0.00     0.09   0.00  -0.15     0.01   0.00   0.06
     3  15     0.06  -0.12  -0.04     0.00  -0.05   0.00     0.02   0.02   0.00
     4  15     0.00  -0.17   0.00     0.03   0.00  -0.17     0.00   0.00   0.04
     5  50    -0.03   0.01   0.01    -0.04  -0.03   0.02    -0.10  -0.07   0.05
     6  53    -0.01   0.03   0.05     0.00   0.02   0.01     0.01   0.04   0.03
     7  53    -0.02   0.01  -0.04     0.01   0.00   0.00     0.01   0.00   0.00
     8  15     0.00  -0.10   0.01    -0.01  -0.07   0.01    -0.01  -0.10   0.03
     9  15     0.00  -0.02   0.00     0.15   0.00  -0.20     0.24   0.00  -0.38
    10  15     0.00  -0.10  -0.01    -0.01   0.07   0.01    -0.01   0.10   0.03
    11  15     0.00  -0.08   0.00     0.20   0.00  -0.18     0.35   0.00  -0.33
    12  50     0.03   0.01  -0.01    -0.04   0.03   0.02    -0.10   0.07   0.05
    13  53     0.02   0.01   0.04     0.01   0.00   0.00     0.01   0.00   0.00
    14  53     0.01   0.03  -0.05     0.00  -0.02   0.01     0.01  -0.04   0.03
    15  50    -0.01   0.08   0.01     0.02   0.02  -0.01     0.01   0.01   0.00
    16  53    -0.07   0.00  -0.05     0.02   0.00   0.00     0.00   0.00   0.00
    17  53     0.01   0.10   0.12    -0.01   0.01   0.02     0.00   0.00   0.01
    18  15     0.03  -0.15  -0.01    -0.14  -0.08  -0.20     0.00  -0.02   0.00
    19  15    -0.01  -0.06  -0.18     0.00   0.01   0.15    -0.04   0.00   0.01
    20  15     0.00  -0.18  -0.01     0.03   0.05   0.05     0.00  -0.01   0.00
    21  15     0.00  -0.12  -0.16    -0.11  -0.11   0.14     0.01  -0.01   0.01
    22  15    -0.03  -0.15   0.01    -0.14   0.08  -0.20     0.00  -0.02   0.00
    23  15     0.01  -0.06   0.18     0.00  -0.01   0.15     0.04   0.00  -0.01
    24  15     0.00  -0.18   0.01     0.03  -0.05   0.05     0.00  -0.01   0.00
    25  15     0.00  -0.12   0.16    -0.11   0.11   0.14    -0.01  -0.01  -0.01
    26  50     0.01   0.08  -0.01     0.02  -0.02  -0.01    -0.01   0.01   0.00
    27  53     0.07   0.00   0.05     0.02   0.00   0.00     0.00   0.00   0.00
    28  53    -0.01   0.10  -0.12    -0.01  -0.01   0.02     0.00   0.00  -0.01
    29  15     0.00  -0.18   0.01     0.03  -0.05   0.05     0.00   0.01   0.00
    30  15     0.01  -0.06   0.19     0.00  -0.01   0.15    -0.04   0.00   0.01
    31  15    -0.03  -0.15   0.01    -0.14   0.08  -0.20     0.00   0.02   0.00
    32  15     0.00  -0.12   0.16    -0.11   0.11   0.14     0.01   0.01   0.01
    33  50    -0.01   0.08   0.01     0.02   0.02  -0.01    -0.01  -0.01   0.00
    34  53     0.01   0.10   0.12    -0.01   0.01   0.02     0.00   0.00  -0.01
    35  53    -0.07   0.00  -0.05     0.02   0.00   0.00     0.00   0.00   0.00
    36  15     0.00  -0.18  -0.01     0.03   0.05   0.05     0.00   0.01   0.00
    37  15    -0.01  -0.06  -0.18     0.00   0.01   0.15     0.04   0.00  -0.01
    38  15     0.03  -0.15  -0.01    -0.14  -0.08  -0.20     0.00   0.02   0.00
    39  15     0.00  -0.12  -0.16    -0.11  -0.11   0.14    -0.01   0.01  -0.01
    40  50     0.01   0.08  -0.01     0.02  -0.02  -0.01     0.01  -0.01   0.00
    41  53     0.07   0.00   0.05     0.02   0.00   0.00     0.00   0.00   0.00
    42  53    -0.01   0.10  -0.12    -0.01  -0.01   0.02     0.00   0.00   0.01
    43  50    -0.03   0.01   0.01    -0.04  -0.03   0.02     0.10   0.07  -0.05
    44  53    -0.02   0.01  -0.04     0.01   0.00   0.00    -0.01   0.00   0.00
    45  53    -0.01   0.03   0.05     0.00   0.02   0.01    -0.01  -0.04  -0.03
    46  15     0.00  -0.10  -0.01    -0.01   0.07   0.01     0.01  -0.10  -0.03
    47  15     0.00  -0.02   0.00     0.15   0.00  -0.20    -0.24   0.00   0.38
    48  15     0.00  -0.10   0.01    -0.01  -0.07   0.01     0.01   0.10  -0.03
    49  15     0.00  -0.08   0.00     0.20   0.00  -0.18    -0.35   0.00   0.33
    50  15     0.06  -0.12  -0.04     0.00  -0.05   0.00    -0.02  -0.02   0.00
    51  15     0.00  -0.20   0.00     0.09   0.00  -0.15    -0.01   0.00  -0.06
    52  15    -0.06  -0.12   0.04     0.00   0.05   0.00    -0.02   0.02   0.00
    53  15     0.00  -0.17   0.00     0.03   0.00  -0.17     0.00   0.00  -0.04
    54  50     0.03   0.01  -0.01    -0.04   0.03   0.02     0.10  -0.07  -0.05
    55  53     0.02   0.01   0.04     0.01   0.00   0.00    -0.01   0.00   0.00
    56  53     0.01   0.03  -0.05     0.00  -0.02   0.01    -0.01   0.04  -0.03
                     67                     68                     69
                      A                      A                      A
 Frequencies --    104.9055               109.3847               110.2396
 Red. masses --     36.8503                34.2872                36.1631
 Frc consts  --      0.2389                 0.2417                 0.2589
 IR Inten    --      2.4354                37.6108                 0.0000
  Atom  AN      X      Y      Z        X      Y      Z        X      Y      Z
     1  15    -0.03   0.06   0.02     0.00   0.00  -0.08    -0.06  -0.16  -0.06
     2  15     0.01   0.00  -0.22     0.18   0.00   0.24     0.00  -0.12   0.00
     3  15    -0.03  -0.06   0.02     0.00   0.00  -0.08     0.06  -0.16   0.06
     4  15     0.01   0.00  -0.22     0.05   0.00   0.27     0.00  -0.20   0.00
     5  50     0.09   0.06  -0.04    -0.01  -0.02   0.00    -0.03   0.00   0.01
     6  53    -0.01  -0.03  -0.02     0.00  -0.02  -0.02    -0.01   0.04   0.05
     7  53    -0.01   0.00   0.00     0.00   0.00   0.00    -0.04   0.02  -0.05
     8  15     0.01   0.05   0.00    -0.03   0.06  -0.11    -0.05  -0.16  -0.08
     9  15    -0.17   0.00   0.29    -0.06   0.00   0.11     0.00  -0.04   0.00
    10  15     0.01  -0.05   0.00    -0.03  -0.06  -0.11     0.05  -0.16   0.08
    11  15    -0.24   0.00   0.27    -0.19   0.00   0.01     0.00  -0.08   0.00
    12  50     0.09  -0.06  -0.04    -0.01   0.02   0.00     0.03   0.00  -0.01
    13  53    -0.01   0.00   0.00     0.00   0.00   0.00     0.04   0.02   0.05
    14  53    -0.01   0.03  -0.02     0.00   0.02  -0.02     0.01   0.04  -0.05
    15  50     0.02   0.01  -0.02     0.00   0.02   0.00    -0.03  -0.03   0.04
    16  53     0.02   0.00   0.01    -0.02   0.00  -0.02     0.03   0.00   0.00
    17  53    -0.01  -0.01   0.00     0.00   0.05   0.06     0.00   0.01   0.01
    18  15    -0.06  -0.06  -0.08    -0.08  -0.04  -0.17    -0.21   0.00  -0.23
    19  15    -0.06   0.00   0.11     0.03  -0.02   0.05     0.05   0.03   0.07
    20  15    -0.02   0.04   0.06     0.14   0.00  -0.18     0.11   0.04   0.07
    21  15    -0.08  -0.06   0.11     0.03  -0.09   0.05    -0.02  -0.09   0.06
    22  15    -0.06   0.06  -0.08    -0.08   0.04  -0.17    -0.21   0.00  -0.23
    23  15    -0.06   0.00   0.11     0.03   0.02   0.05     0.05  -0.03   0.07
    24  15    -0.02  -0.04   0.06     0.14   0.00  -0.18     0.11  -0.04   0.07
    25  15    -0.08   0.06   0.11     0.03   0.09   0.05    -0.02   0.09   0.06
    26  50     0.02  -0.01  -0.02     0.00  -0.02   0.00    -0.03   0.03   0.04
    27  53     0.02   0.00   0.01    -0.02   0.00  -0.02     0.03   0.00   0.00
    28  53    -0.01   0.01   0.00     0.00  -0.05   0.06     0.00  -0.01   0.01
    29  15    -0.02  -0.04   0.06     0.14   0.00  -0.18    -0.11   0.04  -0.07
    30  15    -0.06   0.00   0.11     0.03   0.02   0.05    -0.05   0.03  -0.07
    31  15    -0.06   0.06  -0.08    -0.08   0.04  -0.17     0.21   0.00   0.23
    32  15    -0.08   0.06   0.11     0.03   0.09   0.05     0.02  -0.09  -0.06
    33  50     0.02   0.01  -0.02     0.00   0.02   0.00     0.03   0.03  -0.04
    34  53    -0.01  -0.01   0.00     0.00   0.05   0.06     0.00  -0.01  -0.01
    35  53     0.02   0.00   0.01    -0.02   0.00  -0.02    -0.03   0.00   0.00
    36  15    -0.02   0.04   0.06     0.14   0.00  -0.18    -0.11  -0.04  -0.07
    37  15    -0.06   0.00   0.11     0.03  -0.02   0.05    -0.05  -0.03  -0.07
    38  15    -0.06  -0.06  -0.08    -0.08  -0.04  -0.17     0.21   0.00   0.23
    39  15    -0.08  -0.06   0.11     0.03  -0.09   0.05     0.02   0.09  -0.06
    40  50     0.02  -0.01  -0.02     0.00  -0.02   0.00     0.03  -0.03  -0.04
    41  53     0.02   0.00   0.01    -0.02   0.00  -0.02    -0.03   0.00   0.00
    42  53    -0.01   0.01   0.00     0.00  -0.05   0.06     0.00   0.01  -0.01
    43  50     0.09   0.06  -0.04    -0.01  -0.02   0.00     0.03   0.00  -0.01
    44  53    -0.01   0.00   0.00     0.00   0.00   0.00     0.04  -0.02   0.05
    45  53    -0.01  -0.03  -0.02     0.00  -0.02  -0.02     0.01  -0.04  -0.05
    46  15     0.01  -0.05   0.00    -0.03  -0.06  -0.11    -0.05   0.16  -0.08
    47  15    -0.17   0.00   0.29    -0.06   0.00   0.11     0.00   0.04   0.00
    48  15     0.01   0.05   0.00    -0.03   0.06  -0.11     0.05   0.16   0.08
    49  15    -0.24   0.00   0.27    -0.19   0.00   0.01     0.00   0.08   0.00
    50  15    -0.03  -0.06   0.02     0.00   0.00  -0.08    -0.06   0.16  -0.06
    51  15     0.01   0.00  -0.22     0.18   0.00   0.24     0.00   0.12   0.00
    52  15    -0.03   0.06   0.02     0.00   0.00  -0.08     0.06   0.16   0.06
    53  15     0.01   0.00  -0.22     0.05   0.00   0.27     0.00   0.20   0.00
    54  50     0.09  -0.06  -0.04    -0.01   0.02   0.00    -0.03   0.00   0.01
    55  53    -0.01   0.00   0.00     0.00   0.00   0.00    -0.04  -0.02  -0.05
    56  53    -0.01   0.03  -0.02     0.00   0.02  -0.02    -0.01  -0.04   0.05
                     70                     71                     72
                      A                      A                      A
 Frequencies --    114.2961               115.8516               127.1777
 Red. masses --     35.0671                33.0524                40.2153
 Frc consts  --      0.2699                 0.2614                 0.3832
 IR Inten    --      1.6796                 0.0000                 6.1317
  Atom  AN      X      Y      Z        X      Y      Z        X      Y      Z
     1  15     0.06  -0.13  -0.15     0.01  -0.17  -0.06     0.14   0.03  -0.03
     2  15     0.00   0.18   0.00    -0.12   0.00   0.03     0.00   0.04   0.00
     3  15    -0.06  -0.13   0.15     0.01   0.17  -0.06    -0.14   0.02   0.03
     4  15     0.00  -0.07   0.00    -0.14   0.00   0.02     0.00   0.11   0.00
     5  50     0.00   0.01   0.00    -0.01   0.00   0.00     0.01   0.05  -0.01
     6  53    -0.01   0.03   0.04     0.00   0.01   0.02     0.02  -0.06  -0.08
     7  53    -0.02   0.01  -0.03    -0.02   0.02  -0.03     0.05  -0.03   0.07
     8  15    -0.04  -0.20  -0.14     0.00  -0.11  -0.08     0.08   0.21  -0.06
     9  15     0.00  -0.04   0.00     0.09   0.00   0.15     0.00   0.11   0.00
    10  15     0.04  -0.20   0.14     0.00   0.11  -0.08    -0.09   0.21   0.06
    11  15     0.00  -0.11   0.00     0.04   0.00   0.12     0.00   0.17   0.00
    12  50    -0.01   0.01   0.00    -0.01   0.00   0.00    -0.01   0.05   0.01
    13  53     0.02   0.01   0.03    -0.02  -0.02  -0.03    -0.05  -0.03  -0.07
    14  53     0.01   0.03  -0.04     0.00  -0.01   0.02    -0.02  -0.06   0.08
    15  50     0.04   0.03  -0.03     0.01   0.01   0.00     0.00  -0.02   0.02
    16  53     0.03  -0.01   0.03    -0.02   0.00  -0.01    -0.01   0.00  -0.01
    17  53    -0.01  -0.02  -0.03     0.00   0.03   0.03     0.00   0.02   0.02
    18  15    -0.01  -0.05   0.01     0.00  -0.24   0.00    -0.01  -0.18   0.00
    19  15    -0.15  -0.01  -0.06    -0.14  -0.06  -0.11    -0.13  -0.04  -0.14
    20  15    -0.02   0.21  -0.01     0.02   0.06  -0.02     0.00   0.05  -0.02
    21  15    -0.17   0.03  -0.08    -0.17  -0.12  -0.12    -0.14  -0.08  -0.16
    22  15     0.01  -0.05  -0.01     0.00  -0.24   0.00     0.01  -0.18   0.00
    23  15     0.15  -0.01   0.06     0.14  -0.06   0.11     0.13  -0.04   0.14
    24  15     0.02   0.21   0.01    -0.02   0.06   0.02     0.01   0.05   0.02
    25  15     0.17   0.03   0.08     0.17  -0.12   0.12     0.14  -0.08   0.16
    26  50    -0.04   0.03   0.03    -0.01   0.01   0.00     0.00  -0.02  -0.02
    27  53    -0.03  -0.01  -0.03     0.02   0.00   0.01     0.01   0.00   0.01
    28  53     0.01  -0.02   0.03     0.00   0.03  -0.03     0.00   0.02  -0.02
    29  15     0.02   0.21   0.01     0.02  -0.06  -0.02     0.00   0.05   0.02
    30  15     0.15  -0.01   0.06    -0.14   0.06  -0.11     0.13  -0.04   0.14
    31  15     0.01  -0.05  -0.01     0.00   0.24   0.00     0.01  -0.18   0.00
    32  15     0.17   0.03   0.08    -0.17   0.12  -0.12     0.14  -0.08   0.16
    33  50     0.04   0.03  -0.03    -0.01  -0.01   0.00     0.00  -0.02   0.02
    34  53    -0.01  -0.02  -0.03     0.00  -0.03  -0.03     0.00   0.02   0.02
    35  53     0.03  -0.01   0.03     0.02   0.00   0.01    -0.01   0.00  -0.01
    36  15    -0.02   0.21  -0.01    -0.02  -0.06   0.02    -0.01   0.05  -0.02
    37  15    -0.15  -0.01  -0.06     0.14   0.06   0.11    -0.13  -0.04  -0.14
    38  15    -0.01  -0.05   0.01     0.00   0.24   0.00    -0.01  -0.18   0.00
    39  15    -0.17   0.03  -0.08     0.17   0.12   0.12    -0.14  -0.08  -0.16
    40  50    -0.04   0.03   0.03     0.01  -0.01   0.00     0.00  -0.02  -0.02
    41  53    -0.03  -0.01  -0.03    -0.02   0.00  -0.01     0.01   0.00   0.01
    42  53     0.01  -0.02   0.03     0.00  -0.03   0.03     0.00   0.02  -0.02
    43  50     0.01   0.01   0.00     0.01   0.00   0.00     0.01   0.05  -0.01
    44  53    -0.02   0.01  -0.03     0.02  -0.02   0.03     0.05  -0.03   0.07
    45  53    -0.01   0.03   0.04     0.00  -0.01  -0.02     0.02  -0.06  -0.08
    46  15     0.04  -0.20   0.14     0.00  -0.11   0.08    -0.08   0.21   0.06
    47  15     0.00  -0.04   0.00    -0.09   0.00  -0.15     0.00   0.11   0.00
    48  15    -0.04  -0.20  -0.14     0.00   0.11   0.08     0.08   0.21  -0.06
    49  15     0.00  -0.11   0.00    -0.04   0.00  -0.12     0.00   0.17   0.00
    50  15    -0.06  -0.13   0.15    -0.01  -0.17   0.06    -0.14   0.02   0.03
    51  15     0.00   0.18   0.00     0.12   0.00  -0.03     0.00   0.04   0.00
    52  15     0.06  -0.13  -0.15    -0.01   0.17   0.06     0.14   0.03  -0.03
    53  15     0.00  -0.07   0.00     0.14   0.00  -0.02     0.00   0.11   0.00
    54  50    -0.01   0.01   0.00     0.01   0.00   0.00    -0.01   0.05   0.01
    55  53     0.02   0.01   0.03     0.02   0.02   0.03    -0.05  -0.03  -0.07
    56  53     0.01   0.03  -0.04     0.00   0.01  -0.02    -0.02  -0.06   0.08
                     73                     74                     75
                      A                      A                      A
 Frequencies --    128.1707               128.2647               129.4904
 Red. masses --     40.0689                35.1280                37.3389
 Frc consts  --      0.3878                 0.3405                 0.3689
 IR Inten    --      0.0000                 1.5659                 0.0000
  Atom  AN      X      Y      Z        X      Y      Z        X      Y      Z
     1  15    -0.08   0.01  -0.01     0.00  -0.18  -0.06     0.04   0.11  -0.04
     2  15     0.00   0.17   0.00    -0.02   0.00  -0.01     0.20   0.00   0.17
     3  15     0.08   0.01   0.01    -0.01   0.18  -0.06     0.04  -0.11  -0.04
     4  15     0.00  -0.02   0.00    -0.18   0.00  -0.02     0.21   0.00   0.16
     5  50     0.00  -0.04   0.01     0.00  -0.01   0.00    -0.02  -0.02   0.01
     6  53    -0.01   0.06   0.08     0.00   0.02   0.04     0.00  -0.01  -0.01
     7  53    -0.04   0.03  -0.06    -0.04   0.04  -0.07     0.01  -0.01   0.01
     8  15    -0.06  -0.22   0.04     0.03  -0.17  -0.08    -0.01   0.11  -0.06
     9  15     0.00  -0.10   0.00     0.29   0.00   0.30    -0.10   0.00  -0.06
    10  15     0.06  -0.22  -0.04     0.03   0.17  -0.08    -0.01  -0.12  -0.06
    11  15     0.00  -0.19   0.00     0.13   0.00   0.20    -0.16   0.00  -0.10
    12  50     0.00  -0.04  -0.01     0.00   0.01   0.00    -0.02   0.02   0.01
    13  53     0.04   0.03   0.06    -0.04  -0.04  -0.07     0.01   0.01   0.01
    14  53     0.01   0.06  -0.08     0.00  -0.02   0.04     0.00   0.01  -0.01
    15  50     0.00   0.01   0.00    -0.02  -0.02   0.02     0.00  -0.04   0.02
    16  53     0.03  -0.01   0.03    -0.01   0.01  -0.01    -0.06   0.02  -0.04
    17  53     0.00  -0.04  -0.05     0.00   0.00   0.00     0.01   0.06   0.06
    18  15     0.05   0.03   0.17    -0.02   0.05  -0.06     0.04  -0.16  -0.03
    19  15    -0.13   0.03  -0.08     0.14   0.03   0.05     0.09  -0.07  -0.09
    20  15    -0.20  -0.02   0.08     0.00  -0.01   0.00    -0.02  -0.17  -0.02
    21  15    -0.11   0.08  -0.07     0.04   0.02   0.03     0.05  -0.12  -0.10
    22  15     0.05  -0.03   0.17    -0.02  -0.05  -0.06    -0.04  -0.16   0.03
    23  15    -0.13  -0.03  -0.08     0.14  -0.03   0.05    -0.09  -0.07   0.09
    24  15    -0.20   0.02   0.08     0.00   0.01   0.00     0.02  -0.17   0.02
    25  15    -0.11  -0.08  -0.07     0.04  -0.03   0.03    -0.05  -0.12   0.10
    26  50     0.00  -0.01   0.00    -0.02   0.02   0.02     0.00  -0.04  -0.02
    27  53     0.03   0.01   0.03    -0.01  -0.01  -0.01     0.06   0.02   0.04
    28  53     0.00   0.04  -0.05     0.00   0.01   0.00    -0.01   0.06  -0.06
    29  15     0.20  -0.02  -0.08     0.00   0.01   0.00    -0.02   0.17  -0.02
    30  15     0.13   0.03   0.08     0.14  -0.03   0.05     0.09   0.07  -0.09
    31  15    -0.05   0.02  -0.17    -0.02  -0.05  -0.06     0.04   0.16  -0.03
    32  15     0.11   0.08   0.08     0.04  -0.03   0.03     0.05   0.12  -0.10
    33  50     0.00  -0.01   0.00    -0.02  -0.02   0.02     0.00   0.04  -0.02
    34  53     0.00   0.04   0.05     0.00  -0.01   0.00    -0.01  -0.06  -0.06
    35  53    -0.03   0.01  -0.03    -0.01   0.01  -0.01     0.06  -0.02   0.04
    36  15     0.20   0.02  -0.08     0.00  -0.01   0.00     0.02   0.17   0.02
    37  15     0.13  -0.03   0.08     0.14   0.03   0.05    -0.09   0.07   0.09
    38  15    -0.05  -0.03  -0.17    -0.02   0.05  -0.06    -0.04   0.16   0.03
    39  15     0.11  -0.08   0.07     0.04   0.03   0.03    -0.05   0.12   0.10
    40  50     0.00   0.01   0.00    -0.02   0.02   0.02     0.00   0.04   0.02
    41  53    -0.03  -0.01  -0.03    -0.01  -0.01  -0.01    -0.06  -0.02  -0.04
    42  53     0.00  -0.04   0.05     0.00   0.01   0.00     0.01  -0.06   0.06
    43  50     0.00   0.04  -0.01     0.00  -0.01   0.00     0.02   0.02  -0.01
    44  53     0.04  -0.03   0.06    -0.04   0.04  -0.07    -0.01   0.01  -0.01
    45  53     0.01  -0.06  -0.08     0.00   0.02   0.04     0.00   0.01   0.01
    46  15    -0.06   0.23   0.04     0.03   0.17  -0.08     0.01   0.11   0.06
    47  15     0.00   0.10   0.00     0.29   0.00   0.30     0.10   0.00   0.06
    48  15     0.06   0.22  -0.04     0.03  -0.17  -0.08     0.01  -0.11   0.06
    49  15     0.00   0.19   0.00     0.13   0.00   0.20     0.15   0.00   0.10
    50  15    -0.08  -0.01  -0.01    -0.01   0.18  -0.06    -0.04   0.11   0.04
    51  15     0.00  -0.17   0.00    -0.02   0.00  -0.01    -0.20   0.00  -0.17
    52  15     0.08  -0.01   0.01     0.00  -0.18  -0.06    -0.04  -0.11   0.04
    53  15     0.00   0.02   0.00    -0.19   0.00  -0.02    -0.21   0.00  -0.16
    54  50     0.00   0.04   0.01     0.00   0.01   0.00     0.02  -0.02  -0.01
    55  53    -0.04  -0.03  -0.06    -0.04  -0.04  -0.07    -0.01  -0.01  -0.01
    56  53    -0.01  -0.06   0.08     0.00  -0.02   0.04     0.00  -0.01   0.01
                     76                     77                     78
                      A                      A                      A
 Frequencies --    136.2775               138.5516               144.4500
 Red. masses --     43.5667                38.3418                43.1597
 Frc consts  --      0.4767                 0.4337                 0.5306
 IR Inten    --      0.0000                 0.0000                 2.4878
  Atom  AN      X      Y      Z        X      Y      Z        X      Y      Z
     1  15     0.05   0.07  -0.14    -0.01  -0.03   0.04     0.05   0.15  -0.02
     2  15     0.00   0.21   0.00    -0.17   0.00  -0.06     0.03   0.00   0.06
     3  15    -0.05   0.07   0.14    -0.01   0.03   0.04     0.05  -0.15  -0.02
     4  15     0.00   0.12   0.00    -0.06   0.00  -0.06     0.25   0.00   0.07
     5  50     0.03  -0.02  -0.01     0.01   0.06  -0.01    -0.01  -0.08   0.02
     6  53    -0.01   0.03   0.04     0.00  -0.02  -0.04    -0.01   0.02   0.03
     7  53    -0.02   0.01  -0.03     0.06  -0.06   0.09    -0.05   0.04  -0.07
     8  15    -0.05  -0.15  -0.10    -0.09  -0.01   0.08     0.11   0.17  -0.06
     9  15     0.00  -0.06   0.00    -0.42   0.00  -0.35     0.29   0.00   0.20
    10  15     0.05  -0.15   0.10    -0.09   0.01   0.08     0.11  -0.17  -0.06
    11  15     0.00  -0.09   0.00    -0.05   0.00  -0.10    -0.07   0.00  -0.05
    12  50    -0.03  -0.02   0.01     0.01  -0.06  -0.01    -0.01   0.08   0.02
    13  53     0.02   0.01   0.03     0.06   0.06   0.09    -0.05  -0.04  -0.07
    14  53     0.01   0.03  -0.04     0.00   0.02  -0.04    -0.01  -0.02   0.03
    15  50     0.04  -0.06   0.00    -0.01  -0.01   0.01    -0.03   0.07  -0.01
    16  53    -0.09   0.02  -0.06     0.00   0.00   0.00     0.07  -0.02   0.05
    17  53     0.01   0.07   0.08     0.00   0.00   0.00     0.00  -0.04  -0.04
    18  15     0.13  -0.14  -0.02    -0.01  -0.11   0.00    -0.06   0.03   0.07
    19  15     0.10  -0.12   0.04    -0.04  -0.01  -0.01    -0.14   0.06  -0.04
    20  15     0.00  -0.18  -0.06     0.03   0.09   0.00    -0.02   0.04   0.04
    21  15     0.09  -0.10   0.05    -0.11  -0.05  -0.02    -0.07   0.01  -0.01
    22  15     0.13   0.14  -0.02     0.01  -0.11   0.00    -0.06  -0.03   0.07
    23  15     0.10   0.12   0.04     0.04  -0.01   0.01    -0.14  -0.06  -0.04
    24  15     0.00   0.18  -0.06    -0.03   0.09   0.00    -0.02  -0.04   0.04
    25  15     0.09   0.10   0.05     0.11  -0.05   0.02    -0.07  -0.01  -0.01
    26  50     0.04   0.06   0.00     0.01  -0.01  -0.01    -0.03  -0.07  -0.01
    27  53    -0.09  -0.02  -0.06     0.00   0.00   0.00     0.07   0.02   0.05
    28  53     0.01  -0.07   0.08     0.00   0.00   0.00     0.00   0.04  -0.04
    29  15     0.00  -0.18   0.06     0.03  -0.09   0.00    -0.02  -0.04   0.04
    30  15    -0.10  -0.12  -0.04    -0.04   0.01  -0.01    -0.14  -0.06  -0.04
    31  15    -0.13  -0.14   0.02    -0.01   0.11   0.00    -0.06  -0.03   0.07
    32  15    -0.09  -0.10  -0.05    -0.11   0.05  -0.02    -0.07  -0.01  -0.01
    33  50    -0.04   0.06   0.00     0.01   0.01  -0.01    -0.03   0.07  -0.01
    34  53    -0.01  -0.07  -0.08     0.00   0.00   0.00     0.00  -0.04  -0.04
    35  53     0.09  -0.02   0.06     0.00   0.00   0.00     0.07  -0.02   0.05
    36  15     0.00   0.18   0.06    -0.03  -0.09   0.00    -0.02   0.04   0.04
    37  15    -0.10   0.12  -0.04     0.04   0.01   0.01    -0.14   0.06  -0.04
    38  15    -0.13   0.14   0.02     0.01   0.11   0.00    -0.06   0.03   0.07
    39  15    -0.09   0.10  -0.05     0.11   0.05   0.02    -0.07   0.01  -0.01
    40  50    -0.04  -0.06   0.00    -0.01   0.01   0.01    -0.03  -0.07  -0.01
    41  53     0.09   0.02   0.06     0.00   0.00   0.00     0.07   0.02   0.05
    42  53    -0.01   0.07  -0.08     0.00   0.00   0.00     0.00   0.04  -0.04
    43  50    -0.03   0.02   0.01    -0.01  -0.06   0.01    -0.01  -0.08   0.02
    44  53     0.02  -0.01   0.03    -0.06   0.06  -0.09    -0.05   0.04  -0.07
    45  53     0.01  -0.03  -0.04     0.00   0.02   0.04    -0.01   0.02   0.03
    46  15    -0.05   0.15  -0.10     0.09  -0.01  -0.08     0.11  -0.17  -0.06
    47  15     0.00   0.06   0.00     0.42   0.00   0.35     0.29   0.00   0.20
    48  15     0.05   0.15   0.10     0.09   0.01  -0.08     0.11   0.17  -0.06
    49  15     0.00   0.09   0.00     0.05   0.00   0.10    -0.07   0.00  -0.05
    50  15     0.05  -0.07  -0.14     0.01  -0.04  -0.04     0.05  -0.15  -0.02
    51  15     0.00  -0.21   0.00     0.17   0.00   0.06     0.03   0.00   0.06
    52  15    -0.05  -0.07   0.14     0.01   0.03  -0.04     0.05   0.15  -0.02
    53  15     0.00  -0.12   0.00     0.07   0.00   0.06     0.25   0.00   0.07
    54  50     0.03   0.02  -0.01    -0.01   0.06   0.01    -0.01   0.08   0.02
    55  53    -0.02  -0.01  -0.03    -0.06  -0.06  -0.09    -0.05  -0.04  -0.07
    56  53    -0.01  -0.03   0.04     0.00  -0.02   0.04    -0.01  -0.02   0.03
                     79                     80                     81
                      A                      A                      A
 Frequencies --    146.7736               147.8040               153.6433
 Red. masses --     35.6955                34.9729                48.4286
 Frc consts  --      0.4531                 0.4501                 0.6736
 IR Inten    --      0.0000                 0.0000                 8.5682
  Atom  AN      X      Y      Z        X      Y      Z        X      Y      Z
     1  15     0.17   0.06  -0.09     0.22  -0.07  -0.14    -0.08   0.14   0.07
     2  15    -0.05   0.00   0.15     0.00   0.17   0.00    -0.08   0.00  -0.07
     3  15     0.17  -0.06  -0.09    -0.22  -0.07   0.14    -0.08  -0.14   0.07
     4  15     0.22   0.00   0.15     0.00   0.10   0.00     0.02   0.00  -0.04
     5  50    -0.03  -0.03   0.02    -0.01   0.05  -0.01     0.01  -0.03   0.01
     6  53     0.00   0.00   0.00     0.00  -0.02  -0.02     0.00   0.01   0.01
     7  53    -0.01   0.01  -0.01     0.02  -0.02   0.03    -0.03   0.02  -0.04
     8  15     0.03   0.12  -0.12     0.05  -0.04  -0.14     0.06   0.09   0.05
     9  15    -0.05   0.00  -0.02     0.00   0.03   0.00     0.25   0.00   0.13
    10  15     0.03  -0.12  -0.12    -0.05  -0.04   0.14     0.06  -0.09   0.05
    11  15    -0.16   0.00  -0.10     0.00  -0.01   0.00     0.02   0.00  -0.01
    12  50    -0.03   0.03   0.02     0.01   0.05   0.01     0.01   0.03   0.01
    13  53    -0.01  -0.01  -0.01    -0.02  -0.02  -0.03    -0.03  -0.02  -0.04
    14  53     0.00   0.00   0.00     0.00  -0.02   0.02     0.00  -0.01   0.01
    15  50    -0.02   0.05   0.01    -0.03   0.01   0.02     0.09  -0.10  -0.02
    16  53     0.04  -0.02   0.03     0.02   0.00   0.01    -0.09   0.02  -0.06
    17  53     0.00  -0.04  -0.05     0.00  -0.04  -0.04     0.00   0.08   0.08
    18  15    -0.07   0.08   0.05    -0.01   0.08  -0.02     0.15  -0.19   0.01
    19  15    -0.16   0.06  -0.08     0.20   0.08   0.10    -0.08  -0.16  -0.05
    20  15    -0.02   0.13  -0.01    -0.17  -0.02   0.09    -0.04  -0.07  -0.01
    21  15    -0.14   0.07  -0.10    -0.05   0.09   0.11     0.00  -0.10  -0.07
    22  15     0.07   0.08  -0.05    -0.01  -0.08  -0.02     0.15   0.19   0.01
    23  15     0.16   0.06   0.08     0.20  -0.08   0.10    -0.08   0.16  -0.05
    24  15     0.02   0.13   0.01    -0.17   0.02   0.09    -0.04   0.07  -0.01
    25  15     0.14   0.07   0.10    -0.05  -0.09   0.11     0.00   0.10  -0.07
    26  50     0.02   0.05  -0.01    -0.03  -0.01   0.02     0.09   0.10  -0.02
    27  53    -0.04  -0.02  -0.03     0.02   0.00   0.01    -0.09  -0.02  -0.06
    28  53     0.00  -0.04   0.05     0.00   0.04  -0.04     0.00  -0.08   0.08
    29  15    -0.02  -0.13  -0.01     0.17  -0.02  -0.09    -0.04   0.07  -0.01
    30  15    -0.16  -0.06  -0.08    -0.20   0.08  -0.10    -0.08   0.16  -0.05
    31  15    -0.07  -0.08   0.05     0.01   0.08   0.02     0.15   0.19   0.01
    32  15    -0.14  -0.07  -0.10     0.05   0.09  -0.11     0.00   0.10  -0.07
    33  50     0.02  -0.05  -0.01     0.03  -0.01  -0.02     0.09  -0.10  -0.02
    34  53     0.00   0.04   0.05     0.00   0.04   0.04     0.00   0.08   0.08
    35  53    -0.04   0.02  -0.03    -0.02   0.00  -0.01    -0.09   0.02  -0.06
    36  15     0.02  -0.13   0.01     0.17   0.02  -0.09    -0.04  -0.07  -0.01
    37  15     0.16  -0.06   0.08    -0.20  -0.08  -0.10    -0.08  -0.16  -0.05
    38  15     0.07  -0.08  -0.05     0.01  -0.08   0.02     0.15  -0.19   0.01
    39  15     0.14  -0.07   0.10     0.05  -0.09  -0.11     0.00  -0.10  -0.07
    40  50    -0.02  -0.05   0.00     0.03   0.01  -0.02     0.09   0.10  -0.02
    41  53     0.04   0.02   0.03    -0.02   0.00  -0.01    -0.09  -0.02  -0.06
    42  53     0.00   0.04  -0.05     0.00  -0.04   0.04     0.00  -0.08   0.08
    43  50     0.03   0.03  -0.02     0.01  -0.05   0.01     0.01  -0.03   0.01
    44  53     0.01  -0.01   0.01    -0.02   0.02  -0.03    -0.03   0.02  -0.04
    45  53     0.00   0.00   0.00     0.00   0.02   0.02     0.00   0.01   0.01
    46  15    -0.03   0.12   0.12     0.05   0.04  -0.14     0.06  -0.09   0.05
    47  15     0.05   0.00   0.02     0.00  -0.03   0.00     0.25   0.00   0.13
    48  15    -0.03  -0.12   0.12    -0.05   0.04   0.14     0.06   0.09   0.05
    49  15     0.16   0.00   0.10     0.00   0.01   0.00     0.02   0.00  -0.01
    50  15    -0.17   0.06   0.09     0.22   0.07  -0.14    -0.08  -0.14   0.07
    51  15     0.05   0.00  -0.15     0.00  -0.17   0.00    -0.08   0.00  -0.07
    52  15    -0.17  -0.06   0.09    -0.22   0.07   0.14    -0.08   0.14   0.07
    53  15    -0.22   0.00  -0.14     0.00  -0.10   0.00     0.02   0.00  -0.04
    54  50     0.03  -0.03  -0.02    -0.01  -0.05  -0.01     0.01   0.03   0.01
    55  53     0.01   0.01   0.01     0.02   0.02   0.03    -0.03  -0.02  -0.04
    56  53     0.00   0.00   0.00     0.00   0.02  -0.02     0.00  -0.01   0.01
                     82                     83                     84
                      A                      A                      A
 Frequencies --    159.7233               161.7014               162.6384
 Red. masses --     38.6697                35.7231                33.0910
 Frc consts  --      0.5812                 0.5503                 0.5157
 IR Inten    --      9.7673                 0.0000                 3.6362
  Atom  AN      X      Y      Z        X      Y      Z        X      Y      Z
     1  15     0.04   0.30  -0.11    -0.01  -0.11  -0.07    -0.20  -0.01   0.10
     2  15     0.00   0.07   0.00     0.36   0.00   0.12     0.22   0.00  -0.06
     3  15    -0.04   0.30   0.11    -0.01   0.11  -0.07    -0.20   0.01   0.10
     4  15     0.00   0.32   0.00    -0.10   0.00   0.10    -0.19   0.00   0.01
     5  50     0.07  -0.06  -0.02    -0.01   0.06  -0.01     0.02   0.02  -0.02
     6  53    -0.01   0.04   0.06     0.00  -0.01  -0.02     0.00   0.00   0.01
     7  53    -0.03   0.02  -0.04     0.02  -0.02   0.03     0.00   0.00   0.00
     8  15    -0.04  -0.08  -0.04    -0.08  -0.19  -0.03    -0.02  -0.08   0.13
     9  15     0.00  -0.10   0.00    -0.12   0.00  -0.02     0.08   0.00   0.04
    10  15     0.04  -0.08   0.04    -0.08   0.19  -0.03    -0.02   0.08   0.13
    11  15     0.00  -0.06   0.00     0.06   0.00   0.10     0.14   0.00   0.08
    12  50    -0.07  -0.06   0.02    -0.01  -0.06  -0.01     0.02  -0.02  -0.02
    13  53     0.03   0.02   0.04     0.02   0.02   0.03     0.00   0.00   0.00
    14  53     0.01   0.04  -0.06     0.00   0.01  -0.02     0.00   0.00   0.01
    15  50    -0.04  -0.04   0.04    -0.04   0.05  -0.01    -0.02   0.05  -0.02
    16  53     0.00   0.00   0.00     0.04  -0.02   0.03     0.03  -0.01   0.02
    17  53     0.00   0.01   0.01     0.00  -0.01  -0.02     0.00   0.00   0.00
    18  15     0.00  -0.17   0.00    -0.02   0.07   0.03    -0.04  -0.02   0.08
    19  15     0.05   0.08  -0.03    -0.11   0.03  -0.08    -0.18   0.00  -0.08
    20  15     0.05  -0.04  -0.01    -0.14  -0.17  -0.02     0.17   0.05  -0.14
    21  15    -0.01  -0.11  -0.05     0.07   0.02  -0.05     0.02  -0.06  -0.09
    22  15     0.00  -0.17   0.00     0.02   0.07  -0.03    -0.04   0.02   0.08
    23  15    -0.05   0.08   0.03     0.11   0.03   0.08    -0.18   0.00  -0.08
    24  15    -0.05  -0.04   0.01     0.14  -0.17   0.02     0.17  -0.05  -0.14
    25  15     0.01  -0.11   0.05    -0.07   0.02   0.05     0.02   0.06  -0.09
    26  50     0.04  -0.04  -0.04     0.04   0.05   0.01    -0.02  -0.05  -0.02
    27  53     0.00   0.00   0.00    -0.04  -0.02  -0.03     0.03   0.01   0.02
    28  53     0.00   0.01  -0.01     0.00  -0.01   0.02     0.00   0.00   0.00
    29  15    -0.06  -0.04   0.01    -0.14   0.17  -0.02     0.17  -0.05  -0.14
    30  15    -0.05   0.08   0.03    -0.11  -0.03  -0.08    -0.18   0.00  -0.08
    31  15     0.00  -0.17   0.00    -0.02  -0.07   0.03    -0.04   0.02   0.08
    32  15     0.01  -0.11   0.05     0.07  -0.02  -0.05     0.02   0.06  -0.09
    33  50    -0.04  -0.04   0.04     0.04  -0.05   0.01    -0.02   0.05  -0.02
    34  53     0.00   0.01   0.01     0.00   0.01   0.02     0.00   0.00   0.00
    35  53     0.00   0.00   0.00    -0.04   0.02  -0.03     0.03  -0.01   0.02
    36  15     0.06  -0.04  -0.01     0.14   0.17   0.02     0.17   0.05  -0.14
    37  15     0.05   0.08  -0.03     0.11  -0.03   0.08    -0.18   0.00  -0.08
    38  15     0.00  -0.17   0.00     0.02  -0.07  -0.03    -0.04  -0.02   0.08
    39  15    -0.01  -0.11  -0.05    -0.07  -0.02   0.05     0.02  -0.06  -0.09
    40  50     0.04  -0.04  -0.04    -0.04  -0.05  -0.01    -0.02  -0.05  -0.02
    41  53     0.00   0.00   0.00     0.04   0.02   0.03     0.03   0.01   0.02
    42  53     0.00   0.01  -0.01     0.00   0.01  -0.02     0.00   0.00   0.00
    43  50     0.07  -0.06  -0.02     0.01  -0.06   0.01     0.02   0.02  -0.02
    44  53    -0.03   0.02  -0.04    -0.02   0.02  -0.03     0.00   0.00   0.00
    45  53    -0.01   0.04   0.06     0.00   0.01   0.02     0.00   0.00   0.01
    46  15     0.04  -0.08   0.04     0.08  -0.19   0.03    -0.02   0.08   0.13
    47  15     0.00  -0.10   0.00     0.12   0.00   0.02     0.07   0.00   0.04
    48  15    -0.04  -0.08  -0.04     0.08   0.19   0.03    -0.02  -0.08   0.13
    49  15     0.00  -0.06   0.00    -0.06   0.00  -0.10     0.14   0.00   0.08
    50  15    -0.04   0.30   0.11     0.00  -0.11   0.07    -0.20   0.01   0.09
    51  15     0.00   0.07   0.00    -0.36   0.00  -0.12     0.22   0.00  -0.06
    52  15     0.04   0.30  -0.11     0.00   0.11   0.07    -0.20  -0.01   0.09
    53  15     0.00   0.32   0.00     0.10   0.00  -0.10    -0.19   0.00   0.02
    54  50    -0.07  -0.06   0.02     0.01   0.06   0.01     0.02  -0.02  -0.02
    55  53     0.03   0.02   0.04    -0.02  -0.02  -0.03     0.00   0.00   0.00
    56  53     0.01   0.04  -0.06     0.00  -0.01   0.02     0.00   0.00   0.01
                     85                     86                     87
                      A                      A                      A
 Frequencies --    165.0673               169.6452               171.2171
 Red. masses --     56.4954                43.9088                34.5008
 Frc consts  --      0.9070                 0.7445                 0.5959
 IR Inten    --     76.0641                 0.0000                 1.3916
  Atom  AN      X      Y      Z        X      Y      Z        X      Y      Z
     1  15    -0.02   0.01   0.03     0.04   0.12  -0.04    -0.16   0.03   0.11
     2  15     0.00   0.25   0.00     0.00  -0.20   0.00     0.00  -0.11   0.00
     3  15     0.02   0.01  -0.03    -0.04   0.12   0.04     0.16   0.03  -0.11
     4  15     0.00   0.01   0.00     0.00   0.13   0.00     0.00  -0.09   0.00
     5  50    -0.02   0.00   0.00     0.09  -0.08  -0.01     0.04  -0.04   0.02
     6  53     0.00   0.00   0.00    -0.01   0.03   0.04     0.00   0.00   0.00
     7  53     0.01   0.00   0.01    -0.04   0.02  -0.05    -0.02   0.02  -0.03
     8  15     0.02  -0.04   0.06    -0.06   0.08  -0.03    -0.03   0.09   0.09
     9  15     0.00   0.00   0.00     0.00  -0.08   0.00     0.00  -0.03   0.00
    10  15    -0.02  -0.04  -0.06     0.06   0.08   0.03     0.03   0.09  -0.09
    11  15     0.00  -0.06   0.00     0.00   0.10   0.00     0.00   0.07   0.00
    12  50     0.02   0.00   0.00    -0.09  -0.08   0.01    -0.03  -0.04  -0.02
    13  53    -0.01   0.00  -0.01     0.04   0.02   0.05     0.02   0.02   0.03
    14  53     0.00   0.00   0.00     0.01   0.03  -0.04     0.00   0.00   0.00
    15  50     0.14  -0.14   0.00     0.09  -0.04   0.02    -0.01   0.02   0.04
    16  53    -0.12   0.04  -0.08    -0.06   0.02  -0.04    -0.01   0.00  -0.01
    17  53     0.00   0.06   0.07     0.00  -0.01  -0.01     0.00  -0.03  -0.04
    18  15     0.10  -0.08  -0.10     0.01   0.15  -0.11    -0.01  -0.09  -0.02
    19  15     0.17  -0.14   0.11     0.06  -0.07   0.05     0.14   0.02  -0.03
    20  15     0.06   0.21  -0.01    -0.05   0.24   0.04    -0.23   0.11  -0.01
    21  15    -0.02   0.04   0.07    -0.07   0.19   0.03    -0.27   0.04  -0.02
    22  15    -0.10  -0.08   0.10     0.01  -0.15  -0.11     0.01  -0.09   0.02
    23  15    -0.17  -0.14  -0.11     0.06   0.07   0.05    -0.14   0.02   0.03
    24  15    -0.06   0.21   0.01    -0.05  -0.24   0.04     0.23   0.11   0.01
    25  15     0.02   0.04  -0.07    -0.07  -0.19   0.03     0.27   0.04   0.02
    26  50    -0.14  -0.14   0.00     0.09   0.04   0.02     0.01   0.02  -0.04
    27  53     0.12   0.04   0.08    -0.06  -0.02  -0.04     0.01   0.00   0.01
    28  53     0.00   0.06  -0.07     0.00   0.01  -0.01     0.00  -0.03   0.04
    29  15    -0.06   0.21   0.01     0.05   0.24  -0.04     0.23   0.11   0.01
    30  15    -0.17  -0.14  -0.11    -0.06  -0.07  -0.05    -0.14   0.02   0.03
    31  15    -0.10  -0.08   0.10    -0.01   0.15   0.11     0.01  -0.09   0.02
    32  15     0.02   0.04  -0.07     0.07   0.19  -0.03     0.27   0.04   0.02
    33  50     0.14  -0.14   0.00    -0.09   0.04  -0.02    -0.01   0.02   0.04
    34  53     0.00   0.06   0.07     0.00   0.01   0.01     0.00  -0.03  -0.04
    35  53    -0.12   0.04  -0.08     0.06  -0.02   0.04    -0.01   0.00  -0.01
    36  15     0.06   0.21  -0.01     0.05  -0.24  -0.04    -0.23   0.11  -0.01
    37  15     0.17  -0.14   0.11    -0.06   0.07  -0.05     0.14   0.02  -0.03
    38  15     0.10  -0.08  -0.10    -0.01  -0.15   0.11    -0.01  -0.09  -0.02
    39  15    -0.02   0.04   0.07     0.07  -0.19  -0.03    -0.27   0.04  -0.02
    40  50    -0.14  -0.14   0.00    -0.09  -0.04  -0.02     0.01   0.02  -0.04
    41  53     0.12   0.04   0.08     0.06   0.02   0.04     0.01   0.00   0.01
    42  53     0.00   0.06  -0.07     0.00  -0.01   0.01     0.00  -0.03   0.04
    43  50    -0.02   0.00   0.00    -0.09   0.08   0.01     0.04  -0.04   0.02
    44  53     0.01   0.00   0.01     0.04  -0.02   0.05    -0.02   0.02  -0.03
    45  53     0.00   0.00   0.00     0.01  -0.03  -0.04     0.00   0.00   0.00
    46  15    -0.02  -0.04  -0.06    -0.06  -0.08  -0.03     0.03   0.09  -0.09
    47  15     0.00   0.00   0.00     0.00   0.08   0.00     0.00  -0.03   0.00
    48  15     0.02  -0.04   0.06     0.06  -0.08   0.03    -0.03   0.09   0.09
    49  15     0.00  -0.06   0.00     0.00  -0.10   0.00     0.00   0.07   0.00
    50  15     0.02   0.01  -0.03     0.04  -0.12  -0.04     0.16   0.03  -0.11
    51  15     0.00   0.25   0.00     0.00   0.20   0.00     0.00  -0.11   0.00
    52  15    -0.02   0.01   0.03    -0.04  -0.12   0.04    -0.16   0.03   0.11
    53  15     0.00   0.01   0.00     0.00  -0.13   0.00     0.00  -0.09   0.00
    54  50     0.02   0.00   0.00     0.09   0.08  -0.01    -0.04  -0.04  -0.02
    55  53    -0.01   0.00  -0.01    -0.04  -0.02  -0.05     0.02   0.02   0.03
    56  53     0.00   0.00   0.00    -0.01  -0.03   0.04     0.00   0.00   0.00
                     88                     89                     90
                      A                      A                      A
 Frequencies --    177.1672               177.6292               178.6767
 Red. masses --     58.6588                35.8803                51.6275
 Frc consts  --      1.0848                 0.6670                 0.9711
 IR Inten    --      0.0000                 0.0000                76.7689
  Atom  AN      X      Y      Z        X      Y      Z        X      Y      Z
     1  15     0.14   0.16  -0.09     0.15  -0.03  -0.08     0.09  -0.14   0.04
     2  15     0.00   0.01   0.00    -0.19   0.00   0.01     0.00   0.09   0.00
     3  15    -0.14   0.16   0.09     0.15   0.03  -0.08    -0.09  -0.14  -0.04
     4  15     0.00   0.22   0.00     0.11   0.00  -0.09     0.00  -0.08   0.00
     5  50     0.11  -0.09  -0.02    -0.01   0.05   0.03     0.14  -0.11   0.06
     6  53    -0.01   0.04   0.05     0.01  -0.02  -0.03    -0.01   0.01   0.01
     7  53    -0.04   0.03  -0.05     0.00   0.00   0.00    -0.07   0.05  -0.09
     8  15    -0.03   0.07  -0.05    -0.05  -0.06  -0.06    -0.10   0.25   0.01
     9  15     0.00  -0.11   0.00     0.02   0.00   0.01     0.00  -0.11   0.00
    10  15     0.03   0.07   0.05    -0.05   0.06  -0.06     0.10   0.25  -0.01
    11  15     0.00   0.08   0.00    -0.05   0.00  -0.02     0.00   0.27   0.00
    12  50    -0.11  -0.09   0.02    -0.01  -0.04   0.03    -0.14  -0.11  -0.06
    13  53     0.04   0.03   0.05     0.00   0.00   0.00     0.07   0.05   0.09
    14  53     0.01   0.04  -0.05     0.01   0.02  -0.03     0.01   0.01  -0.01
    15  50    -0.12   0.12  -0.05    -0.03  -0.01  -0.06     0.00  -0.02  -0.05
    16  53     0.10  -0.03   0.07     0.03  -0.01   0.02     0.01   0.00   0.01
    17  53     0.00  -0.01  -0.01     0.00   0.04   0.04     0.00   0.03   0.03
    18  15    -0.09   0.01   0.02     0.01   0.05   0.02     0.02   0.01   0.00
    19  15     0.01   0.03   0.01    -0.13  -0.02   0.03    -0.12  -0.07   0.01
    20  15     0.17  -0.07  -0.11     0.27  -0.06   0.02     0.11   0.04   0.00
    21  15     0.13  -0.07   0.05     0.25  -0.06   0.03     0.09   0.00  -0.01
    22  15    -0.09  -0.01   0.02    -0.01   0.05  -0.02    -0.02   0.01   0.00
    23  15     0.01  -0.03   0.01     0.13  -0.02  -0.03     0.12  -0.07  -0.01
    24  15     0.17   0.07  -0.11    -0.27  -0.06  -0.02    -0.11   0.04   0.00
    25  15     0.13   0.07   0.05    -0.25  -0.06  -0.03    -0.09   0.00   0.01
    26  50    -0.12  -0.12  -0.05     0.03  -0.01   0.06     0.00  -0.02   0.05
    27  53     0.10   0.03   0.07    -0.03  -0.01  -0.02    -0.01   0.00  -0.01
    28  53     0.00   0.01  -0.01     0.00   0.04  -0.04     0.00   0.03  -0.03
    29  15    -0.17  -0.07   0.11     0.27   0.06   0.02    -0.11   0.04   0.00
    30  15    -0.01   0.03  -0.01    -0.13   0.02   0.03     0.12  -0.07  -0.01
    31  15     0.09   0.01  -0.02     0.01  -0.05   0.02    -0.02   0.01   0.00
    32  15    -0.13  -0.07  -0.05     0.25   0.06   0.03    -0.09   0.00   0.01
    33  50     0.12  -0.12   0.05     0.03   0.01   0.06     0.00  -0.02  -0.05
    34  53     0.00   0.01   0.01     0.00  -0.04  -0.04     0.00   0.03   0.03
    35  53    -0.10   0.03  -0.07    -0.03   0.01  -0.02     0.01   0.00   0.01
    36  15    -0.17   0.07   0.11    -0.27   0.06  -0.02     0.11   0.04   0.00
    37  15    -0.01  -0.03  -0.01     0.13   0.02  -0.03    -0.12  -0.07   0.01
    38  15     0.09  -0.01  -0.02    -0.01  -0.05  -0.02     0.02   0.01   0.00
    39  15    -0.13   0.07  -0.05    -0.25   0.06  -0.03     0.09   0.00  -0.01
    40  50     0.12   0.12   0.05    -0.03   0.01  -0.06     0.00  -0.02   0.05
    41  53    -0.10  -0.03  -0.07     0.03   0.01   0.02    -0.01   0.00  -0.01
    42  53     0.00  -0.01   0.01     0.00  -0.04   0.04     0.00   0.03  -0.03
    43  50    -0.11   0.09   0.02     0.01  -0.05  -0.03     0.14  -0.11   0.06
    44  53     0.04  -0.03   0.05     0.00   0.00   0.00    -0.07   0.05  -0.09
    45  53     0.01  -0.04  -0.05    -0.01   0.02   0.03    -0.01   0.01   0.01
    46  15    -0.03  -0.07  -0.05     0.05  -0.06   0.06     0.10   0.25  -0.01
    47  15     0.00   0.11   0.00    -0.02   0.00  -0.01     0.00  -0.10   0.00
    48  15     0.03  -0.07   0.05     0.05   0.06   0.06    -0.10   0.25   0.01
    49  15     0.00  -0.08   0.00     0.05   0.00   0.02     0.00   0.27   0.00
    50  15     0.14  -0.16  -0.09    -0.15  -0.03   0.08    -0.09  -0.14  -0.04
    51  15     0.00  -0.01   0.00     0.19   0.00  -0.01     0.00   0.09   0.00
    52  15    -0.14  -0.16   0.09    -0.15   0.03   0.08     0.09  -0.14   0.04
    53  15     0.00  -0.22   0.00    -0.11   0.00   0.09     0.00  -0.08   0.00
    54  50     0.11   0.09  -0.02     0.01   0.05  -0.03    -0.14  -0.11  -0.06
    55  53    -0.04  -0.03  -0.05     0.00   0.00   0.00     0.07   0.05   0.09
    56  53    -0.01  -0.04   0.05    -0.01  -0.02   0.03     0.01   0.01  -0.01
                     91                     92                     93
                      A                      A                      A
 Frequencies --    180.7811               181.9460               185.7612
 Red. masses --     52.4651                43.9024                80.4125
 Frc consts  --      1.0102                 0.8563                 1.6349
 IR Inten    --      0.0000                 0.0000                60.9058
  Atom  AN      X      Y      Z        X      Y      Z        X      Y      Z
     1  15     0.14  -0.13  -0.10     0.02  -0.23   0.09     0.03   0.05   0.01
     2  15     0.04   0.00   0.06     0.00   0.15   0.00     0.07   0.00   0.07
     3  15     0.14   0.13  -0.10    -0.02  -0.23  -0.09     0.03  -0.05   0.01
     4  15     0.02   0.00   0.03     0.00  -0.19   0.00     0.08   0.00   0.05
     5  50     0.01  -0.04  -0.04     0.09  -0.05   0.10     0.00   0.20   0.21
     6  53     0.00   0.02   0.03     0.00  -0.02  -0.03     0.03  -0.12  -0.16
     7  53     0.01  -0.01   0.01    -0.06   0.04  -0.08    -0.04   0.02  -0.05
     8  15    -0.01  -0.09  -0.08    -0.07   0.19   0.04    -0.14  -0.11   0.05
     9  15    -0.18   0.00  -0.05     0.00  -0.05   0.00     0.30   0.00   0.05
    10  15    -0.01   0.09  -0.08     0.07   0.19  -0.04    -0.14   0.11   0.05
    11  15     0.03   0.00   0.06     0.00   0.22   0.00    -0.07   0.00  -0.11
    12  50     0.01   0.04  -0.04    -0.09  -0.05  -0.10     0.00  -0.20   0.21
    13  53     0.01   0.01   0.01     0.06   0.04   0.08    -0.04  -0.02  -0.05
    14  53     0.00  -0.02   0.03     0.00  -0.02   0.03     0.03   0.12  -0.16
    15  50     0.18  -0.09   0.00     0.00  -0.02   0.04     0.05   0.02   0.05
    16  53    -0.10   0.03  -0.06    -0.02   0.01  -0.01    -0.03   0.01  -0.02
    17  53     0.00   0.02   0.03     0.00  -0.01  -0.01     0.00  -0.03  -0.03
    18  15     0.03   0.24  -0.03     0.04  -0.07   0.06    -0.02   0.04   0.03
    19  15    -0.08  -0.11   0.04     0.08   0.07   0.00    -0.01   0.00  -0.01
    20  15    -0.03   0.08  -0.01    -0.08  -0.13   0.05     0.00   0.05   0.01
    21  15     0.00   0.15  -0.01    -0.03  -0.06   0.01    -0.07   0.02  -0.01
    22  15    -0.03   0.24   0.03     0.04   0.07   0.06    -0.02  -0.04   0.03
    23  15     0.08  -0.11  -0.04     0.08  -0.07   0.00    -0.01   0.00  -0.01
    24  15     0.03   0.08   0.00    -0.08   0.13   0.05     0.00  -0.04   0.01
    25  15     0.00   0.15   0.01    -0.03   0.06   0.01    -0.07  -0.02  -0.01
    26  50    -0.18  -0.09   0.00     0.00   0.02   0.04     0.05  -0.02   0.05
    27  53     0.10   0.03   0.06    -0.02  -0.01  -0.01    -0.03  -0.01  -0.02
    28  53     0.00   0.02  -0.03     0.00   0.01  -0.01     0.00   0.03  -0.03
    29  15    -0.03  -0.08   0.00     0.08  -0.13  -0.05     0.00  -0.05   0.01
    30  15    -0.08   0.11   0.04    -0.08   0.07   0.00    -0.01   0.00  -0.01
    31  15     0.03  -0.24  -0.03    -0.04  -0.07  -0.06    -0.02  -0.04   0.03
    32  15     0.00  -0.15  -0.01     0.03  -0.06  -0.01    -0.07  -0.02  -0.01
    33  50    -0.18   0.09   0.00     0.00   0.02  -0.04     0.05   0.02   0.05
    34  53     0.00  -0.02  -0.03     0.00   0.01   0.01     0.00  -0.03  -0.03
    35  53     0.10  -0.03   0.06     0.02  -0.01   0.01    -0.03   0.01  -0.02
    36  15     0.03  -0.08   0.01     0.08   0.13  -0.05     0.00   0.05   0.01
    37  15     0.08   0.11  -0.04    -0.08  -0.07   0.00    -0.01   0.00  -0.01
    38  15    -0.03  -0.24   0.03    -0.04   0.07  -0.06    -0.02   0.04   0.03
    39  15     0.00  -0.15   0.01     0.03   0.06  -0.01    -0.07   0.02  -0.01
    40  50     0.18   0.09   0.00     0.00  -0.02  -0.04     0.05  -0.02   0.05
    41  53    -0.10  -0.03  -0.06     0.02   0.01   0.01    -0.03  -0.01  -0.02
    42  53     0.00  -0.02   0.03     0.00  -0.01   0.01     0.00   0.03  -0.03
    43  50    -0.01   0.04   0.04    -0.09   0.05  -0.10     0.00   0.20   0.21
    44  53    -0.01   0.01  -0.01     0.06  -0.04   0.08    -0.04   0.02  -0.05
    45  53     0.00  -0.02  -0.03     0.00   0.02   0.03     0.03  -0.12  -0.16
    46  15     0.01  -0.09   0.08    -0.07  -0.19   0.04    -0.14   0.11   0.05
    47  15     0.18   0.00   0.05     0.00   0.05   0.00     0.30   0.00   0.05
    48  15     0.01   0.09   0.08     0.07  -0.19  -0.04    -0.14  -0.11   0.05
    49  15    -0.03   0.00  -0.06     0.00  -0.22   0.00    -0.07   0.00  -0.11
    50  15    -0.14  -0.13   0.10     0.02   0.23   0.09     0.03  -0.05   0.01
    51  15    -0.04   0.00  -0.06     0.00  -0.15   0.00     0.07   0.00   0.07
    52  15    -0.14   0.13   0.10    -0.02   0.23  -0.09     0.03   0.05   0.01
    53  15    -0.02   0.00  -0.03     0.00   0.19   0.00     0.08   0.00   0.05
    54  50    -0.01  -0.04   0.04     0.09   0.05   0.10     0.00  -0.20   0.21
    55  53    -0.01  -0.01  -0.01    -0.06  -0.04  -0.08    -0.04  -0.02  -0.05
    56  53     0.00   0.02  -0.03     0.00   0.02  -0.03     0.03   0.12  -0.16
                     94                     95                     96
                      A                      A                      A
 Frequencies --    187.1314               188.3364               191.8939
 Red. masses --     84.1527                72.3530                69.2366
 Frc consts  --      1.7362                 1.5121                 1.5021
 IR Inten    --      0.0000                21.8438                 6.2869
  Atom  AN      X      Y      Z        X      Y      Z        X      Y      Z
     1  15    -0.02  -0.03  -0.03    -0.08   0.03   0.02     0.16  -0.02  -0.07
     2  15    -0.04   0.00  -0.04     0.21   0.00   0.02     0.00  -0.19   0.00
     3  15    -0.02   0.03  -0.03    -0.08  -0.03   0.02    -0.16  -0.02   0.07
     4  15    -0.03   0.00  -0.06    -0.02   0.00   0.07     0.00   0.05   0.00
     5  50    -0.02  -0.17  -0.23    -0.02  -0.03  -0.07     0.03  -0.06  -0.10
     6  53    -0.03   0.12   0.16    -0.01   0.03   0.04    -0.01   0.04   0.06
     7  53     0.05  -0.03   0.07     0.02  -0.01   0.03     0.01   0.00   0.02
     8  15     0.12   0.11  -0.07     0.03   0.06   0.01    -0.01   0.08  -0.07
     9  15    -0.24   0.00  -0.01     0.00   0.00   0.03     0.00  -0.04   0.00
    10  15     0.12  -0.11  -0.07     0.03  -0.06   0.01     0.01   0.08   0.08
    11  15     0.07   0.00   0.11     0.02   0.00   0.02     0.00   0.08   0.00
    12  50    -0.02   0.17  -0.23    -0.02   0.03  -0.07    -0.03  -0.06   0.10
    13  53     0.05   0.03   0.07     0.02   0.01   0.03    -0.01   0.00  -0.02
    14  53    -0.03  -0.12   0.16    -0.01  -0.03   0.04     0.01   0.04  -0.06
    15  50    -0.09   0.00  -0.06     0.19   0.04   0.17     0.18   0.05   0.15
    16  53     0.06  -0.02   0.04    -0.13   0.03  -0.08    -0.11   0.03  -0.07
    17  53     0.01   0.02   0.03    -0.01  -0.08  -0.09    -0.01  -0.06  -0.08
    18  15     0.00  -0.02   0.02    -0.06   0.18  -0.02    -0.05   0.18   0.05
    19  15    -0.04   0.03   0.00    -0.03  -0.04   0.01    -0.10  -0.03  -0.03
    20  15     0.09  -0.06   0.02     0.03   0.17   0.01    -0.08  -0.14   0.00
    21  15     0.10  -0.06   0.01    -0.12   0.12  -0.02     0.01   0.04  -0.05
    22  15     0.00  -0.02  -0.02    -0.06  -0.18  -0.02     0.05   0.18  -0.05
    23  15     0.04   0.03   0.00    -0.03   0.04   0.01     0.10  -0.03   0.03
    24  15    -0.09  -0.06  -0.02     0.03  -0.17   0.01     0.08  -0.14   0.00
    25  15    -0.10  -0.06  -0.01    -0.12  -0.12  -0.02    -0.01   0.04   0.05
    26  50     0.09   0.00   0.06     0.19  -0.04   0.17    -0.18   0.05  -0.15
    27  53    -0.06  -0.02  -0.04    -0.13  -0.03  -0.08     0.11   0.03   0.07
    28  53    -0.01   0.02  -0.03    -0.01   0.08  -0.09     0.01  -0.06   0.08
    29  15     0.09   0.06   0.02     0.03  -0.17   0.01     0.08  -0.14   0.00
    30  15    -0.04  -0.03   0.00    -0.03   0.04   0.01     0.10  -0.03   0.03
    31  15     0.00   0.02   0.02    -0.06  -0.18  -0.02     0.05   0.18  -0.05
    32  15     0.10   0.06   0.01    -0.12  -0.12  -0.02    -0.01   0.04   0.05
    33  50     0.09   0.00   0.06     0.19   0.04   0.17     0.18   0.05   0.15
    34  53    -0.01  -0.02  -0.03    -0.01  -0.08  -0.09    -0.01  -0.06  -0.08
    35  53    -0.06   0.02  -0.04    -0.13   0.03  -0.08    -0.11   0.03  -0.07
    36  15    -0.09   0.06  -0.02     0.03   0.17   0.01    -0.08  -0.14   0.00
    37  15     0.04  -0.03   0.00    -0.03  -0.04   0.01    -0.10  -0.03  -0.03
    38  15     0.00   0.02  -0.02    -0.06   0.18  -0.02    -0.05   0.18   0.05
    39  15    -0.10   0.06  -0.01    -0.12   0.12  -0.02     0.01   0.04  -0.05
    40  50    -0.09   0.00  -0.06     0.19  -0.04   0.17    -0.18   0.05  -0.15
    41  53     0.06   0.02   0.04    -0.13  -0.03  -0.08     0.11   0.03   0.07
    42  53     0.01  -0.02   0.03    -0.01   0.08  -0.09     0.01  -0.06   0.08
    43  50     0.02   0.17   0.23    -0.02  -0.03  -0.07     0.03  -0.06  -0.10
    44  53    -0.05   0.03  -0.07     0.02  -0.01   0.03     0.01   0.00   0.02
    45  53     0.03  -0.12  -0.16    -0.01   0.03   0.04    -0.01   0.04   0.06
    46  15    -0.12   0.11   0.07     0.03  -0.06   0.01     0.01   0.08   0.07
    47  15     0.24   0.00   0.01     0.00   0.00   0.03     0.00  -0.04   0.00
    48  15    -0.12  -0.11   0.07     0.03   0.06   0.01    -0.01   0.08  -0.08
    49  15    -0.07   0.00  -0.11     0.02   0.00   0.02     0.00   0.08   0.00
    50  15     0.02  -0.03   0.03    -0.08  -0.03   0.02    -0.16  -0.02   0.07
    51  15     0.04   0.00   0.04     0.21   0.00   0.02     0.00  -0.19   0.00
    52  15     0.02   0.03   0.03    -0.08   0.03   0.02     0.16  -0.02  -0.07
    53  15     0.03   0.00   0.06    -0.02   0.00   0.07     0.00   0.05   0.00
    54  50     0.02  -0.17   0.23    -0.02   0.03  -0.07    -0.03  -0.06   0.10
    55  53    -0.05  -0.03  -0.07     0.02   0.01   0.03    -0.01   0.00  -0.02
    56  53     0.03   0.12  -0.16    -0.01  -0.03   0.04     0.01   0.04  -0.06
                     97                     98                     99
                      A                      A                      A
 Frequencies --    193.5315               194.2480               195.8436
 Red. masses --     94.6707                79.6795                74.8069
 Frc consts  --      2.0891                 1.7714                 1.6905
 IR Inten    --     22.0987                 0.0000                 0.0000
  Atom  AN      X      Y      Z        X      Y      Z        X      Y      Z
     1  15    -0.02  -0.07   0.02    -0.01   0.14  -0.03    -0.02  -0.04   0.05
     2  15     0.00  -0.02   0.00     0.00  -0.06   0.00     0.08   0.00  -0.02
     3  15     0.02  -0.07  -0.02     0.01   0.14   0.02    -0.02   0.05   0.05
     4  15     0.00  -0.11   0.00     0.00   0.15   0.00    -0.09   0.00   0.05
     5  50    -0.04  -0.10  -0.30     0.03   0.10   0.27     0.05  -0.03   0.07
     6  53    -0.02   0.10   0.14     0.02  -0.09  -0.13     0.00  -0.01  -0.02
     7  53     0.07  -0.04   0.10    -0.06   0.04  -0.09    -0.03   0.02  -0.04
     8  15    -0.08   0.15   0.01     0.09  -0.17   0.00    -0.01   0.06   0.02
     9  15     0.00   0.04   0.00     0.00  -0.04   0.00    -0.04   0.00  -0.06
    10  15     0.08   0.15  -0.01    -0.09  -0.17   0.00    -0.01  -0.06   0.02
    11  15     0.00   0.16   0.00     0.00  -0.19   0.00    -0.06   0.00  -0.08
    12  50     0.04  -0.10   0.30    -0.03   0.10  -0.27     0.05   0.03   0.07
    13  53    -0.07  -0.04  -0.10     0.06   0.04   0.09    -0.03  -0.02  -0.04
    14  53     0.02   0.10  -0.14    -0.02  -0.09   0.13     0.00   0.01  -0.02
    15  50    -0.07  -0.05  -0.11    -0.04  -0.03  -0.09    -0.10  -0.15  -0.21
    16  53     0.05  -0.01   0.04     0.03  -0.01   0.03     0.08  -0.02   0.06
    17  53     0.01   0.05   0.06     0.00   0.03   0.04     0.01   0.10   0.12
    18  15     0.05  -0.01  -0.04     0.02   0.07  -0.06     0.07   0.07  -0.09
    19  15     0.02  -0.03   0.01    -0.02  -0.04   0.02     0.00  -0.01   0.02
    20  15    -0.07   0.07   0.00     0.00   0.09  -0.01    -0.19   0.11  -0.01
    21  15    -0.04   0.05  -0.01     0.03   0.09   0.00    -0.13   0.12  -0.02
    22  15    -0.05  -0.01   0.04     0.02  -0.07  -0.06    -0.07   0.07   0.09
    23  15    -0.02  -0.03  -0.01    -0.02   0.04   0.02     0.00  -0.01  -0.02
    24  15     0.07   0.07   0.00     0.00  -0.09  -0.01     0.20   0.11   0.01
    25  15     0.04   0.05   0.01     0.03  -0.09   0.00     0.14   0.12   0.02
    26  50     0.07  -0.05   0.11    -0.04   0.03  -0.09     0.10  -0.15   0.21
    27  53    -0.05  -0.01  -0.04     0.04   0.01   0.03    -0.08  -0.02  -0.06
    28  53    -0.01   0.05  -0.06     0.00  -0.03   0.04    -0.01   0.10  -0.12
    29  15     0.07   0.07   0.00     0.00   0.09   0.01    -0.19  -0.11  -0.01
    30  15    -0.02  -0.03  -0.01     0.02  -0.04  -0.02     0.00   0.01   0.02
    31  15    -0.05  -0.01   0.04    -0.02   0.07   0.06     0.07  -0.07  -0.09
    32  15     0.04   0.05   0.01    -0.03   0.09   0.00    -0.14  -0.12  -0.02
    33  50    -0.07  -0.05  -0.11     0.04   0.03   0.09     0.10   0.15   0.21
    34  53     0.01   0.05   0.06     0.00  -0.03  -0.04    -0.01  -0.10  -0.12
    35  53     0.05  -0.01   0.04    -0.03   0.01  -0.03    -0.08   0.02  -0.06
    36  15    -0.07   0.07   0.00     0.00  -0.09   0.01     0.19  -0.11   0.01
    37  15     0.02  -0.03   0.01     0.02   0.04  -0.02     0.00   0.01  -0.02
    38  15     0.05  -0.01  -0.04    -0.02  -0.07   0.06    -0.07  -0.07   0.09
    39  15    -0.04   0.05  -0.01    -0.03  -0.09   0.00     0.13  -0.12   0.02
    40  50     0.07  -0.05   0.11     0.04  -0.03   0.09    -0.10   0.15  -0.21
    41  53    -0.05  -0.01  -0.04    -0.04  -0.01  -0.03     0.08   0.02   0.06
    42  53    -0.01   0.05  -0.06     0.00   0.03  -0.04     0.01  -0.10   0.12
    43  50    -0.04  -0.10  -0.30    -0.03  -0.10  -0.27    -0.05   0.03  -0.07
    44  53     0.07  -0.04   0.10     0.06  -0.04   0.09     0.03  -0.02   0.04
    45  53    -0.02   0.10   0.14    -0.02   0.09   0.13     0.00   0.01   0.02
    46  15     0.08   0.15  -0.01     0.09   0.17   0.00     0.01   0.06  -0.02
    47  15     0.00   0.04   0.00     0.00   0.04   0.00     0.04   0.00   0.06
    48  15    -0.08   0.15   0.01    -0.09   0.17   0.00     0.01  -0.06  -0.02
    49  15     0.00   0.16   0.00     0.00   0.19   0.00     0.06   0.00   0.08
    50  15     0.02  -0.07  -0.02    -0.01  -0.14  -0.03     0.02  -0.05  -0.05
    51  15     0.00  -0.02   0.00     0.00   0.06   0.00    -0.08   0.00   0.02
    52  15    -0.02  -0.07   0.02     0.01  -0.14   0.03     0.02   0.05  -0.05
    53  15     0.00  -0.11   0.00     0.00  -0.15   0.00     0.09   0.00  -0.05
    54  50     0.04  -0.10   0.30     0.03  -0.10   0.27    -0.05  -0.03  -0.07
    55  53    -0.07  -0.04  -0.10    -0.06  -0.04  -0.09     0.03   0.02   0.04
    56  53     0.02   0.10  -0.14     0.02   0.09  -0.13     0.00  -0.01   0.02
                    100                    101                    102
                      A                      A                      A
 Frequencies --    196.9277               198.4129               199.0570
 Red. masses --     79.1407                64.5329                42.2156
 Frc consts  --      1.8083                 1.4968                 0.9855
 IR Inten    --      0.0000               171.8203                88.2244
  Atom  AN      X      Y      Z        X      Y      Z        X      Y      Z
     1  15    -0.01   0.12  -0.04    -0.08  -0.08   0.09     0.10   0.07  -0.07
     2  15     0.00   0.02   0.00     0.01   0.00  -0.10     0.00  -0.24   0.00
     3  15     0.01   0.12   0.04    -0.08   0.08   0.09    -0.10   0.07   0.07
     4  15     0.00   0.11   0.00    -0.23   0.00  -0.05     0.00   0.11   0.00
     5  50     0.00   0.04   0.07     0.16  -0.15   0.15     0.03   0.01   0.04
     6  53     0.00  -0.03  -0.04     0.00   0.00  -0.01     0.00  -0.01  -0.01
     7  53    -0.01   0.01  -0.02    -0.08   0.05  -0.11    -0.01   0.01  -0.02
     8  15     0.03  -0.10  -0.01    -0.02   0.10   0.06     0.03  -0.04  -0.07
     9  15     0.00   0.00   0.00    -0.26   0.00  -0.17     0.00  -0.03   0.00
    10  15    -0.03  -0.10   0.01    -0.02  -0.10   0.06    -0.03  -0.04   0.07
    11  15     0.00  -0.09   0.00    -0.11   0.00  -0.12     0.00  -0.04   0.00
    12  50     0.00   0.04  -0.07     0.16   0.15   0.15    -0.03   0.01  -0.04
    13  53     0.01   0.01   0.02    -0.08  -0.05  -0.11     0.01   0.01   0.02
    14  53     0.00  -0.03   0.04     0.00   0.00  -0.01     0.00  -0.01   0.01
    15  50     0.12   0.17   0.21     0.01   0.00   0.01     0.01  -0.11  -0.09
    16  53    -0.08   0.02  -0.06    -0.01   0.00  -0.01     0.01   0.00   0.01
    17  53    -0.02  -0.11  -0.12     0.00   0.00   0.00     0.01   0.05   0.06
    18  15    -0.12   0.01   0.02    -0.01   0.09  -0.05     0.02   0.20  -0.05
    19  15    -0.03  -0.04  -0.03     0.05  -0.01   0.03    -0.05   0.03  -0.01
    20  15     0.16  -0.10  -0.08     0.04   0.04  -0.01    -0.28  -0.09   0.00
    21  15     0.07  -0.11  -0.01     0.06   0.05   0.01    -0.08   0.11  -0.05
    22  15    -0.12  -0.01   0.02    -0.01  -0.10  -0.05    -0.02   0.20   0.05
    23  15    -0.03   0.04  -0.03     0.05   0.01   0.03     0.05   0.03   0.01
    24  15     0.16   0.10  -0.08     0.04  -0.04  -0.01     0.28  -0.09   0.00
    25  15     0.07   0.11  -0.01     0.06  -0.05   0.01     0.08   0.11   0.05
    26  50     0.12  -0.17   0.21     0.01   0.00   0.01    -0.01  -0.11   0.09
    27  53    -0.08  -0.01  -0.06    -0.01   0.00  -0.01    -0.01   0.00  -0.01
    28  53    -0.02   0.11  -0.12     0.00   0.00   0.00    -0.01   0.05  -0.06
    29  15    -0.16  -0.10   0.08     0.04  -0.04  -0.01     0.28  -0.09   0.00
    30  15     0.03  -0.04   0.03     0.05   0.01   0.03     0.05   0.03   0.01
    31  15     0.12   0.01  -0.02    -0.01  -0.10  -0.05    -0.02   0.20   0.05
    32  15    -0.07  -0.11   0.01     0.06  -0.05   0.01     0.08   0.11   0.05
    33  50    -0.12  -0.17  -0.21     0.01   0.00   0.01     0.01  -0.11  -0.09
    34  53     0.02   0.11   0.12     0.00   0.00   0.00     0.01   0.05   0.06
    35  53     0.08  -0.02   0.06    -0.01   0.00  -0.01     0.01   0.00   0.01
    36  15    -0.17   0.10   0.08     0.04   0.04  -0.01    -0.28  -0.09   0.00
    37  15     0.03   0.04   0.03     0.05  -0.01   0.03    -0.05   0.03  -0.01
    38  15     0.12  -0.01  -0.02    -0.01   0.09  -0.05     0.02   0.20  -0.05
    39  15    -0.07   0.11   0.01     0.06   0.05   0.01    -0.08   0.11  -0.05
    40  50    -0.12   0.17  -0.21     0.01   0.00   0.01    -0.01  -0.11   0.09
    41  53     0.08   0.01   0.06    -0.01   0.00  -0.01    -0.01   0.00  -0.01
    42  53     0.02  -0.11   0.12     0.00   0.00   0.00    -0.01   0.05  -0.06
    43  50     0.00  -0.04  -0.07     0.16  -0.15   0.15     0.03   0.01   0.04
    44  53     0.01  -0.01   0.02    -0.08   0.05  -0.11    -0.01   0.01  -0.02
    45  53     0.00   0.03   0.04     0.00   0.00  -0.01     0.00  -0.01  -0.01
    46  15     0.03   0.10  -0.01    -0.02  -0.10   0.06    -0.03  -0.04   0.07
    47  15     0.00   0.00   0.00    -0.26   0.00  -0.17     0.00  -0.03   0.00
    48  15    -0.03   0.10   0.01    -0.02   0.10   0.06     0.03  -0.04  -0.07
    49  15     0.00   0.09   0.00    -0.11   0.00  -0.12     0.00  -0.04   0.00
    50  15    -0.01  -0.12  -0.04    -0.08   0.08   0.09    -0.10   0.07   0.07
    51  15     0.00  -0.02   0.00     0.01   0.00  -0.10     0.00  -0.24   0.00
    52  15     0.01  -0.12   0.04    -0.08  -0.08   0.09     0.10   0.07  -0.07
    53  15     0.00  -0.11   0.00    -0.23   0.00  -0.05     0.00   0.11   0.00
    54  50     0.00  -0.04   0.07     0.16   0.15   0.15    -0.03   0.01  -0.04
    55  53    -0.01  -0.01  -0.02    -0.08  -0.05  -0.11     0.01   0.01   0.02
    56  53     0.00   0.03  -0.04     0.00   0.00  -0.01     0.00  -0.01   0.01
                    103                    104                    105
                      A                      A                      A
 Frequencies --    200.9509               206.1847               210.4240
 Red. masses --     67.4299                41.9787                34.9442
 Frc consts  --      1.6043                 1.0515                 0.9116
 IR Inten    --      0.0001                33.8024                42.8932
  Atom  AN      X      Y      Z        X      Y      Z        X      Y      Z
     1  15     0.03   0.09  -0.02     0.08  -0.02  -0.05     0.03   0.10  -0.15
     2  15    -0.04   0.00   0.05    -0.09   0.00   0.02     0.11   0.00   0.14
     3  15     0.03  -0.09  -0.02     0.08   0.02  -0.05     0.03  -0.10  -0.15
     4  15     0.18   0.00   0.06     0.04   0.00  -0.03     0.18   0.00   0.06
     5  50    -0.17   0.17  -0.13     0.04  -0.04   0.01     0.05  -0.04   0.02
     6  53     0.01  -0.02  -0.01     0.00   0.01   0.01     0.00   0.01   0.01
     7  53     0.08  -0.05   0.10    -0.01   0.01  -0.02    -0.02   0.01  -0.02
     8  15     0.04  -0.01  -0.02    -0.05  -0.12  -0.02    -0.04  -0.26  -0.03
     9  15     0.35   0.00   0.17    -0.09   0.00  -0.02    -0.21   0.00  -0.02
    10  15     0.04   0.01  -0.02    -0.05   0.12  -0.02    -0.04   0.26  -0.03
    11  15     0.07   0.00   0.05     0.01   0.00   0.03     0.17   0.00   0.18
    12  50    -0.17  -0.17  -0.13     0.04   0.04   0.01     0.05   0.04   0.02
    13  53     0.08   0.05   0.10    -0.01  -0.01  -0.02    -0.02  -0.01  -0.02
    14  53     0.01   0.02  -0.01     0.00  -0.01   0.01     0.00  -0.01   0.01
    15  50    -0.01  -0.05  -0.05     0.01   0.10   0.11     0.02  -0.05  -0.04
    16  53     0.00   0.00   0.00    -0.02   0.00  -0.01     0.00   0.00   0.00
    17  53     0.00   0.03   0.03    -0.01  -0.05  -0.06     0.00   0.02   0.02
    18  15     0.02   0.02  -0.04     0.00  -0.29   0.09     0.00   0.01   0.05
    19  15     0.09  -0.02   0.02     0.02  -0.01  -0.08    -0.11  -0.02  -0.03
    20  15    -0.04   0.11  -0.01     0.00  -0.18  -0.04    -0.06   0.09   0.04
    21  15    -0.10   0.06   0.00     0.00  -0.22  -0.02    -0.13   0.05  -0.03
    22  15    -0.02   0.02   0.04     0.00   0.29   0.09     0.00  -0.01   0.05
    23  15    -0.09  -0.02  -0.02     0.02   0.01  -0.08    -0.11   0.02  -0.03
    24  15     0.04   0.11   0.01     0.00   0.18  -0.04    -0.06  -0.09   0.04
    25  15     0.10   0.06   0.00     0.00   0.22  -0.02    -0.13  -0.05  -0.03
    26  50     0.01  -0.05   0.05     0.01  -0.10   0.11     0.02   0.05  -0.04
    27  53     0.00   0.00   0.00    -0.02   0.00  -0.01     0.00   0.00   0.00
    28  53     0.00   0.03  -0.03    -0.01   0.05  -0.06     0.00  -0.02   0.02
    29  15    -0.05  -0.11  -0.01     0.00   0.18  -0.04    -0.06  -0.09   0.04
    30  15     0.09   0.02   0.02     0.02   0.01  -0.08    -0.11   0.02  -0.03
    31  15     0.02  -0.02  -0.04     0.00   0.29   0.09     0.00  -0.01   0.05
    32  15    -0.10  -0.06   0.00     0.00   0.22  -0.02    -0.13  -0.05  -0.03
    33  50     0.01   0.05   0.05     0.01   0.10   0.11     0.02  -0.05  -0.04
    34  53     0.00  -0.03  -0.03    -0.01  -0.05  -0.06     0.00   0.02   0.02
    35  53     0.00   0.00   0.00    -0.02   0.00  -0.01     0.00   0.00   0.00
    36  15     0.05  -0.11   0.01     0.00  -0.18  -0.04    -0.06   0.09   0.04
    37  15    -0.09   0.02  -0.02     0.02  -0.01  -0.08    -0.11  -0.02  -0.03
    38  15    -0.02  -0.02   0.04     0.00  -0.29   0.09     0.00   0.01   0.05
    39  15     0.10  -0.06   0.00     0.00  -0.22  -0.02    -0.13   0.05  -0.03
    40  50    -0.01   0.05  -0.05     0.01  -0.10   0.11     0.02   0.05  -0.04
    41  53     0.00   0.00   0.00    -0.02   0.00  -0.01     0.00   0.00   0.00
    42  53     0.00  -0.03   0.03    -0.01   0.05  -0.06     0.00  -0.02   0.02
    43  50     0.17  -0.17   0.13     0.04  -0.04   0.01     0.05  -0.04   0.02
    44  53    -0.08   0.05  -0.10    -0.01   0.01  -0.02    -0.02   0.01  -0.02
    45  53    -0.01   0.02   0.01     0.00   0.01   0.01     0.00   0.01   0.01
    46  15    -0.04  -0.01   0.02    -0.05   0.12  -0.02    -0.04   0.26  -0.03
    47  15    -0.35   0.00  -0.17    -0.09   0.00  -0.02    -0.21   0.00  -0.02
    48  15    -0.04   0.01   0.02    -0.05  -0.12  -0.02    -0.04  -0.26  -0.03
    49  15    -0.07   0.00  -0.05     0.01   0.00   0.03     0.17   0.00   0.18
    50  15    -0.03   0.09   0.02     0.08   0.02  -0.05     0.03  -0.10  -0.15
    51  15     0.04   0.00  -0.05    -0.09   0.00   0.02     0.11   0.00   0.14
    52  15    -0.03  -0.09   0.02     0.08  -0.02  -0.05     0.03   0.10  -0.15
    53  15    -0.18   0.00  -0.06     0.04   0.00  -0.03     0.18   0.00   0.06
    54  50     0.17   0.17   0.13     0.04   0.04   0.01     0.05   0.04   0.02
    55  53    -0.08  -0.05  -0.10    -0.01  -0.01  -0.02    -0.02  -0.01  -0.02
    56  53    -0.01  -0.02   0.01     0.00  -0.01   0.01     0.00  -0.01   0.01
                    106                    107                    108
                      A                      A                      A
 Frequencies --    215.2477               220.7773               221.7669
 Red. masses --     32.2009                35.5024                36.0381
 Frc consts  --      0.8790                 1.0196                 1.0443
 IR Inten    --      0.0000                27.3663                 0.0006
  Atom  AN      X      Y      Z        X      Y      Z        X      Y      Z
     1  15     0.01  -0.16   0.14    -0.08   0.03  -0.12     0.05   0.05   0.10
     2  15     0.08   0.00  -0.11    -0.11   0.00  -0.04    -0.01   0.00   0.07
     3  15     0.01   0.16   0.14    -0.08  -0.03  -0.12     0.05  -0.05   0.10
     4  15    -0.22   0.00  -0.03    -0.01   0.00  -0.03     0.10   0.00   0.02
     5  50    -0.03   0.02  -0.02    -0.06   0.03   0.08     0.07  -0.03  -0.08
     6  53     0.00  -0.01   0.00     0.01  -0.02  -0.03    -0.01   0.02   0.03
     7  53     0.01  -0.01   0.02     0.00   0.00   0.00     0.00   0.00   0.00
     8  15     0.00   0.25   0.02     0.25   0.11  -0.09    -0.28  -0.21   0.11
     9  15     0.17   0.00   0.01    -0.18   0.00  -0.05     0.17   0.00   0.06
    10  15     0.00  -0.25   0.02     0.25  -0.11  -0.09    -0.28   0.21   0.11
    11  15    -0.20   0.00  -0.20     0.28   0.00   0.24    -0.26   0.00  -0.21
    12  50    -0.03  -0.02  -0.02    -0.06  -0.03   0.08     0.07   0.03  -0.08
    13  53     0.01   0.01   0.02     0.00   0.00   0.00     0.00   0.00   0.00
    14  53     0.00   0.01   0.00     0.01   0.02  -0.03    -0.01  -0.02   0.03
    15  50     0.03   0.00   0.01     0.01   0.01   0.03     0.00   0.00   0.00
    16  53    -0.01   0.00  -0.01    -0.01   0.00   0.00     0.00   0.00   0.00
    17  53     0.00   0.00   0.00     0.00  -0.01  -0.01     0.00   0.00   0.00
    18  15     0.00   0.02   0.02    -0.01   0.03  -0.07     0.01  -0.01  -0.01
    19  15    -0.19  -0.03  -0.02    -0.11   0.01   0.02    -0.01   0.01   0.00
    20  15    -0.04  -0.07   0.01     0.02  -0.07  -0.02    -0.01   0.03  -0.02
    21  15     0.07   0.01  -0.02     0.13  -0.01   0.00    -0.02   0.01  -0.01
    22  15     0.00   0.02  -0.02    -0.01  -0.03  -0.07    -0.01  -0.01   0.01
    23  15     0.19  -0.03   0.02    -0.11  -0.01   0.02     0.01   0.01   0.00
    24  15     0.04  -0.07  -0.01     0.02   0.07  -0.02     0.01   0.03   0.02
    25  15    -0.07   0.01   0.02     0.13   0.01   0.00     0.02   0.01   0.01
    26  50    -0.03   0.00  -0.01     0.01  -0.01   0.03     0.00   0.00   0.00
    27  53     0.01   0.00   0.01    -0.01   0.00   0.00     0.00   0.00   0.00
    28  53     0.00   0.00   0.00     0.00   0.01  -0.01     0.00   0.00   0.00
    29  15    -0.04   0.07   0.01     0.02   0.07  -0.02    -0.01  -0.03  -0.02
    30  15    -0.19   0.03  -0.02    -0.11  -0.01   0.02    -0.01  -0.01   0.00
    31  15     0.00  -0.02   0.02    -0.01  -0.03  -0.07     0.01   0.01  -0.01
    32  15     0.07  -0.01  -0.02     0.13   0.01   0.00    -0.02  -0.01  -0.01
    33  50    -0.03   0.00  -0.01     0.01   0.01   0.03     0.00   0.00   0.00
    34  53     0.00   0.00   0.00     0.00  -0.01  -0.01     0.00   0.00   0.00
    35  53     0.01   0.00   0.01    -0.01   0.00   0.00     0.00   0.00   0.00
    36  15     0.04   0.07  -0.01     0.02  -0.07  -0.02     0.01  -0.03   0.02
    37  15     0.19   0.03   0.02    -0.11   0.01   0.02     0.01  -0.01   0.00
    38  15     0.00  -0.02  -0.02    -0.01   0.03  -0.07    -0.01   0.01   0.01
    39  15    -0.07  -0.01   0.02     0.13  -0.01   0.00     0.02  -0.01   0.01
    40  50     0.03   0.00   0.01     0.01  -0.01   0.03     0.00   0.00   0.00
    41  53    -0.01   0.00  -0.01    -0.01   0.00   0.00     0.00   0.00   0.00
    42  53     0.00   0.00   0.00     0.00   0.01  -0.01     0.00   0.00   0.00
    43  50     0.03  -0.02   0.02    -0.06   0.03   0.08    -0.07   0.03   0.08
    44  53    -0.01   0.01  -0.02     0.00   0.00   0.00     0.00   0.00   0.00
    45  53     0.00   0.01   0.00     0.01  -0.02  -0.03     0.01  -0.02  -0.03
    46  15     0.00   0.25  -0.02     0.25  -0.11  -0.09     0.28  -0.21  -0.11
    47  15    -0.17   0.00  -0.01    -0.18   0.00  -0.05    -0.18   0.00  -0.06
    48  15     0.00  -0.25  -0.02     0.25   0.11  -0.09     0.28   0.21  -0.11
    49  15     0.20   0.00   0.20     0.28   0.00   0.24     0.26   0.00   0.22
    50  15    -0.01  -0.16  -0.14    -0.08  -0.03  -0.11    -0.05   0.05  -0.11
    51  15    -0.08   0.00   0.11    -0.11   0.00  -0.04     0.01   0.00  -0.07
    52  15    -0.01   0.16  -0.14    -0.08   0.03  -0.11    -0.05  -0.05  -0.11
    53  15     0.22   0.00   0.03    -0.01   0.00  -0.03    -0.10   0.00  -0.02
    54  50     0.03   0.02   0.02    -0.06  -0.03   0.08    -0.07  -0.03   0.08
    55  53    -0.01  -0.01  -0.02     0.00   0.00   0.00     0.00   0.00   0.00
    56  53     0.00  -0.01   0.00     0.01   0.02  -0.03     0.01   0.02  -0.03
                    109                    110                    111
                      A                      A                      A
 Frequencies --    224.2264               224.5014               225.2478
 Red. masses --     34.4476                34.3598                32.3506
 Frc consts  --      1.0204                 1.0203                 0.9671
 IR Inten    --      5.9391                 0.0027                 5.1371
  Atom  AN      X      Y      Z        X      Y      Z        X      Y      Z
     1  15    -0.06  -0.03  -0.02     0.05   0.04   0.02    -0.05   0.13   0.04
     2  15     0.00  -0.01   0.00     0.00   0.04   0.00    -0.20   0.00   0.04
     3  15     0.06  -0.03   0.02    -0.05   0.04  -0.02    -0.05  -0.13   0.04
     4  15     0.00  -0.05   0.00     0.00   0.06   0.00     0.16   0.00  -0.04
     5  50     0.09   0.01  -0.04    -0.08  -0.01   0.03     0.03  -0.01  -0.03
     6  53     0.00   0.01   0.02     0.00  -0.01  -0.02     0.00   0.01   0.01
     7  53    -0.01   0.01  -0.01     0.01  -0.01   0.01     0.00   0.00   0.00
     8  15     0.44   0.09  -0.09    -0.41  -0.08   0.09    -0.11  -0.16   0.07
     9  15     0.00  -0.11   0.00     0.00   0.11   0.00     0.06   0.00   0.03
    10  15    -0.44   0.09   0.09     0.41  -0.08  -0.09    -0.11   0.16   0.07
    11  15     0.00  -0.23   0.00     0.00   0.21   0.00    -0.06   0.00  -0.04
    12  50    -0.09   0.01   0.04     0.08  -0.01  -0.03     0.03   0.01  -0.03
    13  53     0.01   0.01   0.01    -0.01  -0.01  -0.01     0.00   0.00   0.00
    14  53     0.00   0.01  -0.02     0.00  -0.01   0.02     0.00  -0.01   0.01
    15  50    -0.01   0.02  -0.01    -0.01   0.01   0.00     0.00   0.00   0.04
    16  53     0.01   0.00   0.00     0.01   0.00   0.00     0.00   0.00   0.00
    17  53     0.00   0.00   0.00     0.00   0.00   0.00     0.00  -0.01  -0.01
    18  15     0.00   0.00  -0.01     0.01   0.04  -0.03     0.02   0.11  -0.18
    19  15     0.04  -0.04   0.00     0.02  -0.03   0.01    -0.15   0.03   0.05
    20  15     0.02   0.02   0.00     0.00  -0.01  -0.01     0.02  -0.11  -0.02
    21  15     0.01   0.02   0.03     0.04   0.04   0.03     0.23   0.07   0.02
    22  15     0.00   0.00   0.01     0.01  -0.04  -0.03     0.02  -0.11  -0.18
    23  15    -0.04  -0.04   0.00     0.02   0.03   0.01    -0.15  -0.03   0.05
    24  15    -0.02   0.02   0.00     0.00   0.01  -0.01     0.02   0.11  -0.02
    25  15    -0.01   0.02  -0.03     0.04  -0.04   0.03     0.23  -0.07   0.02
    26  50     0.01   0.02   0.01    -0.01  -0.01   0.00     0.00   0.00   0.04
    27  53    -0.01   0.00   0.00     0.01   0.00   0.00     0.00   0.00   0.00
    28  53     0.00   0.00   0.00     0.00   0.00   0.00     0.00   0.01  -0.01
    29  15    -0.02   0.02   0.00     0.00  -0.01   0.01     0.02   0.11  -0.02
    30  15    -0.04  -0.04   0.00    -0.02  -0.03  -0.01    -0.15  -0.03   0.05
    31  15     0.00   0.00   0.01    -0.01   0.04   0.03     0.02  -0.11  -0.18
    32  15    -0.01   0.02  -0.03    -0.05   0.04  -0.03     0.23  -0.07   0.02
    33  50    -0.01   0.02  -0.01     0.01  -0.01   0.00     0.00   0.00   0.04
    34  53     0.00   0.00   0.00     0.00   0.00   0.00     0.00  -0.01  -0.01
    35  53     0.01   0.00   0.00    -0.01   0.00   0.00     0.00   0.00   0.00
    36  15     0.02   0.02   0.00     0.00   0.01   0.01     0.02  -0.11  -0.02
    37  15     0.04  -0.04   0.00    -0.02   0.03  -0.01    -0.15   0.03   0.05
    38  15     0.00   0.00  -0.01    -0.01  -0.04   0.03     0.03   0.11  -0.18
    39  15     0.01   0.02   0.03    -0.05  -0.04  -0.03     0.23   0.07   0.02
    40  50     0.01   0.02   0.01     0.01   0.01   0.00     0.00   0.00   0.04
    41  53    -0.01   0.00   0.00    -0.01   0.00   0.00     0.00   0.00   0.00
    42  53     0.00   0.00   0.00     0.00   0.00   0.00     0.00   0.01  -0.01
    43  50     0.08   0.01  -0.03     0.09   0.01  -0.03     0.03  -0.01  -0.03
    44  53    -0.01   0.00  -0.01    -0.01   0.01  -0.01     0.00   0.00   0.00
    45  53     0.00   0.01   0.02     0.00   0.01   0.02     0.00   0.01   0.01
    46  15    -0.42   0.08   0.08    -0.43   0.09   0.09    -0.11   0.16   0.07
    47  15     0.00  -0.11   0.00     0.00  -0.11   0.00     0.06   0.00   0.03
    48  15     0.42   0.08  -0.08     0.43   0.09  -0.09    -0.11  -0.16   0.07
    49  15     0.00  -0.22   0.00     0.00  -0.22   0.00    -0.06   0.00  -0.04
    50  15     0.06  -0.03   0.02     0.05  -0.04   0.02    -0.05  -0.13   0.04
    51  15     0.00  -0.01   0.00     0.00  -0.04   0.00    -0.20   0.00   0.04
    52  15    -0.06  -0.03  -0.02    -0.05  -0.04  -0.02    -0.05   0.13   0.04
    53  15     0.00  -0.05   0.00     0.00  -0.06   0.00     0.16   0.00  -0.04
    54  50    -0.08   0.01   0.03    -0.09   0.01   0.04     0.03   0.01  -0.03
    55  53     0.01   0.00   0.01     0.01   0.01   0.01     0.00   0.00   0.00
    56  53     0.00   0.01  -0.02     0.00   0.01  -0.02     0.00  -0.01   0.01
                    112                    113                    114
                      A                      A                      A
 Frequencies --    228.9474               236.8269               240.9015
 Red. masses --     31.2967                36.7401                34.6929
 Frc consts  --      0.9665                 1.2141                 1.1862
 IR Inten    --      0.0000                 0.0000                 8.2539
  Atom  AN      X      Y      Z        X      Y      Z        X      Y      Z
     1  15    -0.13   0.03   0.05     0.01  -0.01  -0.01    -0.01  -0.05   0.00
     2  15     0.00   0.20   0.00     0.00   0.07   0.00     0.15   0.00  -0.01
     3  15     0.13   0.03  -0.05    -0.01  -0.01   0.01    -0.01   0.05   0.00
     4  15     0.00  -0.03   0.00     0.00  -0.01   0.00     0.01   0.00   0.04
     5  50     0.01  -0.01  -0.01     0.00   0.00   0.00     0.00   0.00   0.01
     6  53     0.00   0.00   0.01     0.00   0.00   0.00     0.00   0.00   0.00
     7  53     0.00   0.00   0.00     0.00   0.00   0.00     0.00   0.00   0.00
     8  15     0.05   0.04   0.05    -0.02  -0.01  -0.02     0.00   0.04   0.01
     9  15     0.00   0.00   0.00     0.00   0.00   0.00     0.00   0.00   0.00
    10  15    -0.05   0.04  -0.05     0.02  -0.01   0.02     0.00  -0.04   0.01
    11  15     0.00   0.00   0.00     0.00   0.03   0.00     0.03   0.00   0.01
    12  50    -0.01  -0.01   0.01     0.00   0.00   0.00     0.00   0.00   0.01
    13  53     0.00   0.00   0.00     0.00   0.00   0.00     0.00   0.00   0.00
    14  53     0.00   0.00  -0.01     0.00   0.00   0.00     0.00   0.00   0.00
    15  50     0.00  -0.02   0.01     0.09  -0.03  -0.08    -0.08   0.00   0.06
    16  53     0.00   0.00   0.00    -0.01   0.00  -0.01     0.01   0.00   0.01
    17  53     0.00   0.00   0.00     0.00   0.02   0.02     0.00  -0.01  -0.02
    18  15     0.01   0.25  -0.17    -0.29   0.24   0.24     0.29  -0.20  -0.22
    19  15    -0.10   0.06   0.09     0.05  -0.02   0.04    -0.05   0.05  -0.05
    20  15    -0.04  -0.17   0.00     0.07  -0.08   0.00    -0.06   0.16   0.01
    21  15     0.21   0.11   0.02    -0.07  -0.08   0.00    -0.03   0.12   0.00
    22  15     0.01  -0.25  -0.17    -0.29  -0.24   0.24     0.29   0.20  -0.22
    23  15    -0.10  -0.06   0.09     0.05   0.02   0.04    -0.05  -0.05  -0.05
    24  15    -0.04   0.17   0.00     0.07   0.08   0.00    -0.06  -0.16   0.01
    25  15     0.21  -0.11   0.02    -0.07   0.08   0.00    -0.03  -0.12   0.00
    26  50     0.00   0.02   0.01     0.09   0.03  -0.08    -0.08   0.00   0.06
    27  53     0.00   0.00   0.00    -0.01   0.00  -0.01     0.01   0.00   0.01
    28  53     0.00   0.00   0.00     0.00  -0.02   0.02     0.00   0.01  -0.02
    29  15     0.04  -0.17   0.00    -0.07  -0.08   0.00    -0.06  -0.16   0.01
    30  15     0.10   0.06  -0.09    -0.05  -0.02  -0.04    -0.05  -0.05  -0.05
    31  15    -0.01   0.25   0.17     0.29   0.24  -0.25     0.29   0.20  -0.21
    32  15    -0.21   0.11  -0.02     0.07  -0.08   0.00    -0.03  -0.12   0.00
    33  50     0.00   0.02  -0.01    -0.09   0.03   0.08    -0.08   0.00   0.06
    34  53     0.00   0.00   0.00     0.00  -0.02  -0.02     0.00  -0.01  -0.02
    35  53     0.00   0.00   0.00     0.01   0.00   0.01     0.01   0.00   0.01
    36  15     0.04   0.17   0.00    -0.07   0.08   0.00    -0.06   0.16   0.01
    37  15     0.10  -0.06  -0.09    -0.05   0.02  -0.04    -0.05   0.05  -0.05
    38  15    -0.01  -0.25   0.17     0.29  -0.24  -0.24     0.29  -0.20  -0.21
    39  15    -0.21  -0.11  -0.02     0.07   0.08   0.00    -0.03   0.12   0.00
    40  50     0.00  -0.02  -0.01    -0.09  -0.03   0.08    -0.08   0.00   0.06
    41  53     0.00   0.00   0.00     0.01   0.00   0.01     0.01   0.00   0.01
    42  53     0.00   0.00   0.00     0.00   0.02  -0.02     0.00   0.01  -0.02
    43  50    -0.01   0.01   0.01     0.00   0.00   0.00     0.00   0.00   0.01
    44  53     0.00   0.00   0.00     0.00   0.00   0.00     0.00   0.00   0.00
    45  53     0.00   0.00  -0.01     0.00   0.00   0.00     0.00   0.00   0.00
    46  15     0.05  -0.04   0.05    -0.02   0.01  -0.02     0.00  -0.04   0.01
    47  15     0.00   0.00   0.00     0.00   0.00   0.00     0.00   0.00   0.00
    48  15    -0.05  -0.04  -0.05     0.02   0.01   0.02     0.00   0.04   0.01
    49  15     0.00   0.00   0.00     0.00  -0.03   0.00     0.03   0.00   0.01
    50  15    -0.13  -0.03   0.05     0.01   0.01  -0.01    -0.01   0.05   0.00
    51  15     0.00  -0.20   0.00     0.00  -0.07   0.00     0.15   0.00  -0.01
    52  15     0.13  -0.03  -0.05    -0.01   0.01   0.01    -0.01  -0.05   0.00
    53  15     0.00   0.03   0.00     0.00   0.01   0.00     0.01   0.00   0.04
    54  50     0.01   0.01  -0.01     0.00   0.00   0.00     0.00   0.00   0.01
    55  53     0.00   0.00   0.00     0.00   0.00   0.00     0.00   0.00   0.00
    56  53     0.00   0.00   0.01     0.00   0.00   0.00     0.00   0.00   0.00
                    115                    116                    117
                      A                      A                      A
 Frequencies --    245.9653               248.6232               260.1316
 Red. masses --     33.3379                33.1517                34.4119
 Frc consts  --      1.1883                 1.2074                 1.3720
 IR Inten    --      0.3531                 0.0000                17.0216
  Atom  AN      X      Y      Z        X      Y      Z        X      Y      Z
     1  15     0.04  -0.03  -0.01     0.05   0.03  -0.03     0.05  -0.27   0.05
     2  15     0.00  -0.01   0.00    -0.01   0.00   0.02    -0.03   0.00  -0.06
     3  15    -0.04  -0.03   0.01     0.05  -0.03  -0.03     0.05   0.27   0.05
     4  15     0.00  -0.02   0.00    -0.04   0.00   0.00     0.18   0.00  -0.01
     5  50     0.00   0.00   0.00     0.00   0.00   0.00     0.00   0.00   0.00
     6  53     0.00   0.00   0.00     0.00   0.00   0.00     0.00   0.00   0.00
     7  53     0.00   0.00   0.00     0.00   0.00   0.00     0.00   0.00   0.00
     8  15    -0.01  -0.01  -0.04     0.01  -0.01  -0.02     0.00   0.02  -0.05
     9  15     0.00  -0.02   0.00    -0.02   0.00   0.01     0.00   0.00  -0.03
    10  15     0.01  -0.01   0.04     0.01   0.01  -0.02     0.00  -0.02  -0.05
    11  15     0.00   0.00   0.00     0.01   0.00   0.02    -0.06   0.00  -0.04
    12  50     0.00   0.00   0.00     0.00   0.00   0.00     0.00   0.00   0.00
    13  53     0.00   0.00   0.00     0.00   0.00   0.00     0.00   0.00   0.00
    14  53     0.00   0.00   0.00     0.00   0.00   0.00     0.00   0.00   0.00
    15  50    -0.04   0.01   0.07    -0.04  -0.01   0.07     0.04  -0.08   0.01
    16  53     0.00   0.00   0.00     0.00   0.00   0.00    -0.01   0.00  -0.01
    17  53     0.00  -0.01  -0.02     0.00  -0.01  -0.01     0.00   0.01   0.01
    18  15     0.32  -0.16  -0.12     0.33  -0.17  -0.12    -0.05  -0.03   0.04
    19  15    -0.07   0.03  -0.01    -0.08   0.07   0.01    -0.19   0.29  -0.01
    20  15    -0.14   0.02   0.02    -0.05   0.10   0.01     0.04   0.03  -0.02
    21  15     0.18   0.19   0.00     0.15   0.21   0.01     0.01  -0.07  -0.01
    22  15    -0.32  -0.16   0.12    -0.33  -0.17   0.12    -0.06   0.03   0.04
    23  15     0.07   0.03   0.01     0.08   0.07  -0.01    -0.21  -0.31  -0.01
    24  15     0.14   0.02  -0.02     0.05   0.10  -0.01     0.04  -0.03  -0.02
    25  15    -0.18   0.19   0.00    -0.15   0.21  -0.01     0.01   0.07  -0.01
    26  50     0.04   0.01  -0.07     0.04  -0.01  -0.07     0.05   0.09   0.01
    27  53     0.00   0.00   0.00     0.00   0.00   0.00    -0.02   0.00  -0.01
    28  53     0.00  -0.01   0.02     0.00  -0.01   0.01     0.00  -0.01   0.01
    29  15     0.14   0.02  -0.02    -0.05  -0.10   0.01     0.04  -0.03  -0.02
    30  15     0.07   0.03   0.01    -0.08  -0.07   0.01    -0.19  -0.29  -0.01
    31  15    -0.32  -0.16   0.12     0.33   0.17  -0.12    -0.05   0.03   0.04
    32  15    -0.18   0.19   0.00     0.15  -0.21   0.01     0.01   0.07  -0.01
    33  50    -0.04   0.01   0.07     0.04   0.01  -0.07     0.05  -0.09   0.01
    34  53     0.00  -0.01  -0.02     0.00   0.01   0.01     0.00   0.01   0.01
    35  53     0.00   0.00   0.00     0.00   0.00   0.00    -0.02   0.00  -0.01
    36  15    -0.14   0.02   0.02     0.05  -0.10  -0.01     0.04   0.03  -0.02
    37  15    -0.07   0.03  -0.01     0.08  -0.07  -0.01    -0.21   0.31  -0.01
    38  15     0.32  -0.16  -0.12    -0.33   0.17   0.12    -0.06  -0.03   0.04
    39  15     0.18   0.19   0.00    -0.15  -0.21  -0.01     0.01  -0.07  -0.01
    40  50     0.04   0.01  -0.07    -0.04   0.01   0.07     0.04   0.08   0.01
    41  53     0.00   0.00   0.00     0.00   0.00   0.00    -0.01   0.00  -0.01
    42  53     0.00  -0.01   0.02     0.00   0.01  -0.01     0.00  -0.01   0.01
    43  50     0.00   0.00   0.00     0.00   0.00   0.00     0.00   0.00   0.00
    44  53     0.00   0.00   0.00     0.00   0.00   0.00     0.00   0.00   0.00
    45  53     0.00   0.00   0.00     0.00   0.00   0.00     0.00   0.00   0.00
    46  15     0.01  -0.01   0.04    -0.01  -0.01   0.02     0.00  -0.02  -0.05
    47  15     0.00  -0.02   0.00     0.02   0.00  -0.01     0.00   0.00  -0.03
    48  15    -0.01  -0.01  -0.04    -0.01   0.01   0.02     0.00   0.02  -0.05
    49  15     0.00   0.00   0.00    -0.01   0.00  -0.02    -0.05   0.00  -0.03
    50  15    -0.04  -0.03   0.01    -0.05   0.03   0.03     0.05   0.25   0.04
    51  15     0.00  -0.01   0.00     0.01   0.00  -0.02    -0.03   0.00  -0.06
    52  15     0.04  -0.03  -0.01    -0.05  -0.03   0.03     0.05  -0.25   0.04
    53  15     0.00  -0.02   0.00     0.04   0.00   0.00     0.17   0.00  -0.01
    54  50     0.00   0.00   0.00     0.00   0.00   0.00     0.00   0.00   0.00
    55  53     0.00   0.00   0.00     0.00   0.00   0.00     0.00   0.00   0.00
    56  53     0.00   0.00   0.00     0.00   0.00   0.00     0.00   0.00   0.00
                    118                    119                    120
                      A                      A                      A
 Frequencies --    260.3070               267.5071               270.4267
 Red. masses --     34.8280                34.1034                34.0075
 Frc consts  --      1.3904                 1.4379                 1.4653
 IR Inten    --      0.0247                16.7826                 0.0000
  Atom  AN      X      Y      Z        X      Y      Z        X      Y      Z
     1  15     0.06  -0.23   0.03    -0.24   0.06   0.04     0.22  -0.04  -0.04
     2  15    -0.02   0.00  -0.07     0.00   0.02   0.00     0.00   0.03   0.00
     3  15     0.06   0.23   0.03     0.24   0.06  -0.04    -0.22  -0.04   0.04
     4  15     0.16   0.00   0.02     0.00  -0.15   0.00     0.00   0.12   0.00
     5  50     0.00   0.00   0.00     0.00   0.00  -0.01     0.00   0.00   0.01
     6  53     0.00   0.00   0.00     0.00   0.00   0.00     0.00   0.00   0.00
     7  53     0.00   0.00   0.00     0.00   0.00   0.00     0.00   0.00   0.00
     8  15     0.00   0.01  -0.05     0.03   0.02   0.02    -0.02  -0.01  -0.01
     9  15     0.00   0.00  -0.03     0.00  -0.01   0.00     0.00   0.01   0.00
    10  15     0.00  -0.01  -0.05    -0.03   0.02  -0.02     0.02  -0.01   0.01
    11  15    -0.05   0.00  -0.03     0.00  -0.01   0.00     0.00   0.00   0.00
    12  50     0.00   0.00   0.00     0.00   0.00   0.01     0.00   0.00  -0.01
    13  53     0.00   0.00   0.00     0.00   0.00   0.00     0.00   0.00   0.00
    14  53     0.00   0.00   0.00     0.00   0.00   0.00     0.00   0.00   0.00
    15  50    -0.05   0.09  -0.01     0.05  -0.08   0.01     0.04  -0.08   0.02
    16  53     0.02   0.00   0.01    -0.01   0.00  -0.01    -0.01   0.00  -0.01
    17  53     0.00  -0.02  -0.01     0.00   0.01   0.01     0.00   0.01   0.01
    18  15     0.08   0.00  -0.02    -0.05  -0.04   0.06    -0.04  -0.04   0.00
    19  15     0.21  -0.33   0.02    -0.27   0.28  -0.03    -0.28   0.29  -0.03
    20  15    -0.02   0.02  -0.03     0.00   0.01   0.06     0.05   0.06  -0.04
    21  15     0.00   0.07   0.01     0.05  -0.02   0.02     0.04  -0.03   0.02
    22  15    -0.08   0.00   0.02     0.05  -0.04  -0.06    -0.04   0.04   0.00
    23  15    -0.20  -0.30  -0.02     0.27   0.28   0.03    -0.28  -0.29  -0.03
    24  15     0.01   0.02   0.03     0.00   0.01  -0.06     0.05  -0.06  -0.04
    25  15     0.00   0.06  -0.01    -0.05  -0.02  -0.02     0.04   0.03   0.02
    26  50     0.04   0.09   0.01    -0.05  -0.08  -0.01     0.04   0.08   0.02
    27  53    -0.01   0.00  -0.01     0.01   0.00   0.01    -0.01   0.00  -0.01
    28  53     0.00  -0.01   0.01     0.00   0.01  -0.01     0.00  -0.01   0.01
    29  15    -0.02  -0.02  -0.03     0.00   0.01  -0.06    -0.05   0.06   0.04
    30  15     0.21   0.33   0.02     0.27   0.28   0.03     0.28   0.29   0.03
    31  15     0.08   0.00  -0.02     0.05  -0.04  -0.06     0.04  -0.04   0.00
    32  15     0.00  -0.07   0.01    -0.05  -0.02  -0.02    -0.04  -0.03  -0.02
    33  50     0.04  -0.09   0.01     0.05  -0.08   0.01    -0.04   0.08  -0.02
    34  53     0.00   0.01   0.01     0.00   0.01   0.01     0.00  -0.01  -0.01
    35  53    -0.01   0.00  -0.01    -0.01   0.00  -0.01     0.01   0.00   0.01
    36  15     0.01  -0.02   0.03     0.00   0.01   0.06    -0.05  -0.06   0.04
    37  15    -0.20   0.30  -0.02    -0.27   0.28  -0.03     0.28  -0.29   0.03
    38  15    -0.08   0.00   0.02    -0.05  -0.04   0.06     0.04   0.04   0.00
    39  15     0.00  -0.06  -0.01     0.05  -0.02   0.02    -0.04   0.03  -0.02
    40  50    -0.05  -0.09  -0.01    -0.05  -0.08  -0.01    -0.04  -0.08  -0.02
    41  53     0.02   0.00   0.01     0.01   0.00   0.01     0.01   0.00   0.01
    42  53     0.00   0.02  -0.01     0.00   0.01  -0.01     0.00   0.01  -0.01
    43  50     0.00   0.00   0.00     0.00   0.00  -0.01     0.00   0.00  -0.01
    44  53     0.00   0.00   0.00     0.00   0.00   0.00     0.00   0.00   0.00
    45  53     0.00   0.00   0.00     0.00   0.00   0.00     0.00   0.00   0.00
    46  15     0.00   0.01   0.05    -0.03   0.02  -0.02    -0.02   0.01  -0.01
    47  15     0.00   0.00   0.03     0.00  -0.01   0.00     0.00  -0.01   0.00
    48  15     0.00  -0.01   0.05     0.03   0.02   0.02     0.02   0.01   0.01
    49  15     0.05   0.00   0.03     0.00  -0.01   0.00     0.00   0.00   0.00
    50  15    -0.07  -0.25  -0.04     0.24   0.06  -0.03     0.22   0.04  -0.04
    51  15     0.02   0.00   0.07     0.00   0.02   0.00     0.00  -0.03   0.00
    52  15    -0.07   0.25  -0.04    -0.24   0.06   0.03    -0.22   0.04   0.04
    53  15    -0.17   0.00  -0.02     0.00  -0.15   0.00     0.00  -0.12   0.00
    54  50     0.00   0.00   0.00     0.00   0.00   0.01     0.00   0.00   0.01
    55  53     0.00   0.00   0.00     0.00   0.00   0.00     0.00   0.00   0.00
    56  53     0.00   0.00   0.00     0.00   0.00   0.00     0.00   0.00   0.00
                    121                    122                    123
                      A                      A                      A
 Frequencies --    296.3044               296.4840               302.1311
 Red. masses --     32.0095                31.9540                31.5055
 Frc consts  --      1.6558                 1.6549                 1.6944
 IR Inten    --      2.3619                 0.0011                 0.0000
  Atom  AN      X      Y      Z        X      Y      Z        X      Y      Z
     1  15    -0.03   0.07   0.00     0.08  -0.08  -0.02    -0.06   0.00   0.12
     2  15     0.00   0.04   0.00    -0.09   0.00   0.01    -0.13   0.00  -0.09
     3  15     0.03   0.06   0.00     0.08   0.08  -0.02    -0.06   0.00   0.12
     4  15     0.00   0.04   0.00    -0.02   0.00  -0.01     0.05   0.00   0.07
     5  50     0.00   0.01   0.00     0.01   0.00   0.00    -0.03  -0.01   0.01
     6  53     0.00   0.00   0.00     0.00   0.00   0.00     0.00   0.00   0.00
     7  53     0.00   0.00   0.00     0.00   0.00   0.00     0.00   0.00   0.00
     8  15     0.00  -0.02  -0.01    -0.06   0.06   0.00     0.28  -0.23  -0.07
     9  15     0.00  -0.07   0.00     0.02   0.00   0.00    -0.04   0.00  -0.04
    10  15     0.00  -0.01   0.01    -0.06  -0.06   0.00     0.28   0.23  -0.07
    11  15     0.00   0.04   0.00     0.05   0.00   0.02    -0.29   0.00  -0.09
    12  50     0.00   0.01   0.00     0.01   0.00   0.00    -0.03   0.01   0.01
    13  53     0.00   0.00   0.00     0.00   0.00   0.00     0.00   0.00   0.00
    14  53     0.00   0.00   0.00     0.00   0.00   0.00     0.00   0.00   0.00
    15  50     0.03   0.01  -0.05    -0.03   0.00   0.04     0.00  -0.01   0.01
    16  53     0.00   0.00   0.00     0.00   0.00   0.00     0.00   0.00   0.00
    17  53     0.00   0.00   0.00     0.00   0.00   0.00     0.00   0.00   0.00
    18  15     0.01  -0.11   0.43     0.00   0.13  -0.39     0.01   0.04  -0.07
    19  15     0.01  -0.14  -0.02     0.03   0.09   0.01    -0.03   0.03  -0.05
    20  15    -0.12   0.01   0.00     0.01  -0.10   0.03    -0.06  -0.07   0.04
    21  15     0.10   0.08   0.03    -0.08  -0.11  -0.04     0.00  -0.02   0.08
    22  15    -0.01  -0.11  -0.43     0.00   0.13   0.39    -0.01   0.04   0.07
    23  15    -0.01  -0.14   0.02    -0.03   0.09  -0.01     0.03   0.03   0.05
    24  15     0.12   0.01   0.00    -0.01  -0.10  -0.03     0.06  -0.07  -0.04
    25  15    -0.10   0.08  -0.03     0.08  -0.11   0.04     0.00  -0.02  -0.08
    26  50    -0.03   0.01   0.05     0.03   0.00  -0.04     0.00  -0.01  -0.01
    27  53     0.00   0.00   0.00     0.00   0.00   0.00     0.00   0.00   0.00
    28  53     0.00   0.00   0.00     0.00   0.00   0.00     0.00   0.00   0.00
    29  15     0.12   0.01   0.00     0.01   0.10   0.03    -0.06   0.07   0.04
    30  15    -0.01  -0.14   0.02     0.03  -0.10   0.01    -0.03  -0.03  -0.05
    31  15    -0.01  -0.10  -0.41     0.00  -0.13  -0.41     0.01  -0.04  -0.07
    32  15    -0.10   0.08  -0.03    -0.08   0.12  -0.04     0.00   0.02   0.08
    33  50     0.02   0.01  -0.04     0.03   0.00  -0.04     0.00   0.01  -0.01
    34  53     0.00   0.00   0.00     0.00   0.00   0.01     0.00   0.00   0.00
    35  53     0.00   0.00   0.00     0.00   0.00   0.00     0.00   0.00   0.00
    36  15    -0.12   0.01   0.00    -0.01   0.10  -0.03     0.06   0.07  -0.04
    37  15     0.01  -0.14  -0.02    -0.03  -0.10  -0.01     0.03  -0.03   0.05
    38  15     0.01  -0.10   0.41     0.00  -0.13   0.41    -0.01  -0.04   0.07
    39  15     0.10   0.08   0.03     0.08   0.12   0.04     0.00   0.02  -0.08
    40  50    -0.02   0.01   0.04    -0.03   0.00   0.04     0.00   0.01   0.01
    41  53     0.00   0.00   0.00     0.00   0.00   0.00     0.00   0.00   0.00
    42  53     0.00   0.00   0.00     0.00   0.00  -0.01     0.00   0.00   0.00
    43  50     0.00   0.01   0.00    -0.01   0.00   0.00     0.03   0.01  -0.01
    44  53     0.00   0.00   0.00     0.00   0.00   0.00     0.00   0.00   0.00
    45  53     0.00   0.00   0.00     0.00   0.00   0.00     0.00   0.00   0.00
    46  15     0.00  -0.02   0.01     0.06   0.06   0.00    -0.28  -0.23   0.07
    47  15     0.00  -0.07   0.00    -0.02   0.00   0.00     0.04   0.00   0.04
    48  15     0.00  -0.01  -0.01     0.06  -0.06   0.00    -0.28   0.23   0.07
    49  15     0.00   0.04   0.00    -0.05   0.00  -0.02     0.30   0.00   0.09
    50  15     0.03   0.07   0.00    -0.08  -0.08   0.02     0.06   0.00  -0.12
    51  15     0.00   0.04   0.00     0.09   0.00  -0.01     0.13   0.00   0.09
    52  15    -0.03   0.06   0.00    -0.08   0.08   0.02     0.06   0.00  -0.12
    53  15     0.00   0.04   0.00     0.02   0.00   0.01    -0.05   0.00  -0.07
    54  50     0.00   0.01   0.00    -0.01   0.00   0.00     0.03  -0.01  -0.01
    55  53     0.00   0.00   0.00     0.00   0.00   0.00     0.00   0.00   0.00
    56  53     0.00   0.00   0.00     0.00   0.00   0.00     0.00   0.00   0.00
                    124                    125                    126
                      A                      A                      A
 Frequencies --    303.3989               306.5604               307.2803
 Red. masses --     31.5327                33.5626                33.6328
 Frc consts  --      1.7102                 1.8584                 1.8710
 IR Inten    --      0.5942                 0.0002                 2.6313
  Atom  AN      X      Y      Z        X      Y      Z        X      Y      Z
     1  15     0.07  -0.02  -0.12     0.03  -0.01  -0.08     0.02   0.02  -0.08
     2  15     0.01   0.00   0.09     0.00   0.04   0.00     0.00   0.00   0.00
     3  15     0.07   0.02  -0.12    -0.03  -0.01   0.08    -0.02   0.02   0.08
     4  15    -0.03   0.00  -0.07     0.00  -0.07   0.00     0.00  -0.07   0.00
     5  50     0.03   0.01  -0.01     0.01  -0.08   0.03     0.01  -0.08   0.03
     6  53     0.00   0.00   0.00     0.00   0.01   0.01     0.00   0.01   0.01
     7  53     0.00   0.00   0.00    -0.01   0.01  -0.01    -0.01   0.01  -0.01
     8  15    -0.30   0.25   0.06     0.03   0.04   0.05     0.03   0.03   0.04
     9  15     0.05   0.00   0.04     0.00   0.62   0.00     0.00   0.63   0.00
    10  15    -0.30  -0.25   0.06    -0.03   0.04  -0.05    -0.03   0.03  -0.04
    11  15     0.31   0.00   0.09     0.00  -0.20   0.00     0.00  -0.20   0.00
    12  50     0.03  -0.01  -0.01    -0.01  -0.08  -0.03    -0.01  -0.08  -0.03
    13  53     0.00   0.00   0.00     0.01   0.01   0.01     0.01   0.01   0.01
    14  53     0.00   0.00   0.00     0.00   0.01  -0.01     0.00   0.01  -0.01
    15  50     0.01  -0.01   0.00     0.01   0.01  -0.01     0.00   0.00   0.00
    16  53     0.00   0.00   0.00     0.00   0.00   0.00     0.00   0.00   0.00
    17  53     0.00   0.00   0.00     0.00   0.00   0.00     0.00   0.00   0.00
    18  15    -0.03   0.01   0.00    -0.06  -0.04   0.01     0.05   0.00   0.07
    19  15    -0.04   0.00  -0.02    -0.01  -0.06  -0.01     0.01   0.01   0.00
    20  15    -0.01  -0.04  -0.01    -0.04   0.04   0.00     0.00  -0.01   0.01
    21  15     0.02   0.02   0.07     0.06   0.03   0.02     0.00   0.01  -0.01
    22  15    -0.03  -0.01   0.00    -0.06   0.04   0.01    -0.04   0.00  -0.07
    23  15    -0.04   0.00  -0.02    -0.01   0.06  -0.01    -0.01   0.01   0.00
    24  15    -0.01   0.04  -0.01    -0.04  -0.04   0.00     0.00  -0.01  -0.01
    25  15     0.02  -0.02   0.07     0.06  -0.03   0.03     0.00   0.01   0.01
    26  50     0.01   0.01   0.00     0.01  -0.01  -0.01     0.00   0.00   0.00
    27  53     0.00   0.00   0.00     0.00   0.00   0.00     0.00   0.00   0.00
    28  53     0.00   0.00   0.00     0.00   0.00   0.00     0.00   0.00   0.00
    29  15    -0.01   0.04  -0.01     0.04   0.04   0.00     0.00  -0.01  -0.01
    30  15    -0.04   0.00  -0.02     0.01  -0.06   0.01    -0.01   0.01   0.00
    31  15    -0.03  -0.01   0.00     0.06  -0.04  -0.01    -0.05   0.00  -0.07
    32  15     0.02  -0.02   0.07    -0.06   0.03  -0.02     0.00   0.01   0.01
    33  50     0.01  -0.01   0.00    -0.01  -0.01   0.01     0.00   0.00   0.00
    34  53     0.00   0.00   0.00     0.00   0.00   0.00     0.00   0.00   0.00
    35  53     0.00   0.00   0.00     0.00   0.00   0.00     0.00   0.00   0.00
    36  15    -0.01  -0.04  -0.01     0.04  -0.04   0.00     0.00  -0.01   0.01
    37  15    -0.04   0.00  -0.02     0.01   0.06   0.01     0.01   0.01   0.00
    38  15    -0.03   0.01   0.00     0.06   0.04  -0.01     0.05   0.00   0.07
    39  15     0.02   0.02   0.07    -0.06  -0.03  -0.03     0.00   0.01  -0.01
    40  50     0.01   0.01   0.00    -0.01   0.01   0.01     0.00   0.00   0.00
    41  53     0.00   0.00   0.00     0.00   0.00   0.00     0.00   0.00   0.00
    42  53     0.00   0.00   0.00     0.00   0.00   0.00     0.00   0.00   0.00
    43  50     0.03   0.01  -0.01    -0.01   0.08  -0.03     0.01  -0.08   0.03
    44  53     0.00   0.00   0.00     0.01   0.00   0.01    -0.01   0.01  -0.01
    45  53     0.00   0.00   0.00     0.00  -0.01  -0.01     0.00   0.01   0.01
    46  15    -0.30  -0.25   0.06     0.03  -0.04   0.05    -0.03   0.03  -0.04
    47  15     0.05   0.00   0.04     0.00  -0.61   0.00     0.00   0.64   0.00
    48  15    -0.30   0.25   0.06    -0.03  -0.04  -0.05     0.03   0.03   0.04
    49  15     0.31   0.00   0.09     0.00   0.19   0.00     0.00  -0.20   0.00
    50  15     0.07   0.02  -0.12     0.03   0.01  -0.08    -0.02   0.02   0.08
    51  15     0.01   0.00   0.09     0.00  -0.04   0.00     0.00   0.00   0.00
    52  15     0.07  -0.02  -0.12    -0.03   0.01   0.08     0.02   0.02  -0.08
    53  15    -0.03   0.00  -0.07     0.00   0.07   0.00     0.00  -0.07   0.00
    54  50     0.03  -0.01  -0.01     0.01   0.08   0.03    -0.01  -0.08  -0.03
    55  53     0.00   0.00   0.00    -0.01   0.00  -0.01     0.01   0.01   0.01
    56  53     0.00   0.00   0.00     0.00  -0.01   0.01     0.00   0.01  -0.01
                    127                    128                    129
                      A                      A                      A
 Frequencies --    307.7502               316.4582               316.5094
 Red. masses --     31.2948                31.0351                31.2738
 Frc consts  --      1.7463                 1.8312                 1.8459
 IR Inten    --      4.9975                 2.8274                 0.0009
  Atom  AN      X      Y      Z        X      Y      Z        X      Y      Z
     1  15     0.01  -0.09   0.01     0.04   0.04  -0.09    -0.08  -0.12   0.04
     2  15    -0.25   0.00  -0.14     0.00   0.45   0.00    -0.26  -0.01  -0.14
     3  15     0.01   0.09   0.01    -0.04   0.05   0.09    -0.08   0.12   0.04
     4  15     0.12   0.00   0.18     0.00  -0.18   0.00     0.25   0.00   0.17
     5  50     0.00   0.00   0.00     0.00   0.00   0.00     0.01   0.00   0.00
     6  53     0.00   0.00   0.00     0.00   0.00   0.00     0.00   0.00   0.00
     7  53     0.00   0.00   0.00     0.00   0.00   0.00     0.00   0.00   0.00
     8  15    -0.03  -0.01  -0.01     0.01   0.04   0.09    -0.12   0.04  -0.08
     9  15     0.02   0.00  -0.01     0.00  -0.04   0.00     0.02   0.00  -0.01
    10  15    -0.03   0.01  -0.01    -0.02   0.04  -0.09    -0.12  -0.04  -0.07
    11  15     0.02   0.00   0.02     0.00   0.00   0.00     0.11   0.00   0.06
    12  50     0.00   0.00   0.00     0.00   0.00   0.00     0.01   0.00   0.00
    13  53     0.00   0.00   0.00     0.00   0.00   0.00     0.00   0.00   0.00
    14  53     0.00   0.00   0.00     0.00   0.00   0.00     0.00   0.00   0.00
    15  50     0.01   0.02  -0.02     0.00   0.01   0.00     0.01  -0.02   0.00
    16  53     0.00   0.00   0.00     0.00   0.00   0.00     0.00   0.00   0.00
    17  53     0.00   0.00   0.00     0.00   0.00   0.00     0.00   0.00   0.00
    18  15    -0.14  -0.12   0.02    -0.07   0.03  -0.07     0.12   0.03   0.15
    19  15    -0.02  -0.19  -0.09     0.03  -0.03  -0.06     0.01   0.16   0.01
    20  15     0.02   0.26   0.02    -0.21  -0.15   0.15    -0.11  -0.13   0.09
    21  15     0.14   0.06   0.08     0.04  -0.08   0.01    -0.02  -0.02  -0.04
    22  15    -0.14   0.12   0.02     0.07   0.03   0.07    -0.12   0.03  -0.16
    23  15    -0.02   0.19  -0.09    -0.03  -0.03   0.06    -0.01   0.16  -0.01
    24  15     0.03  -0.26   0.02     0.21  -0.16  -0.15     0.11  -0.13  -0.09
    25  15     0.14  -0.06   0.08    -0.04  -0.08  -0.01     0.02  -0.02   0.03
    26  50     0.01  -0.02  -0.02     0.00   0.01   0.00    -0.01  -0.02   0.00
    27  53     0.00   0.00   0.00     0.00   0.00   0.00     0.00   0.00   0.00
    28  53     0.00   0.00   0.00     0.00   0.00   0.00     0.00   0.00   0.00
    29  15     0.02  -0.26   0.02     0.20  -0.15  -0.14    -0.12   0.14   0.10
    30  15    -0.02   0.19  -0.09    -0.03  -0.04   0.06     0.01  -0.16   0.01
    31  15    -0.14   0.12   0.02     0.07   0.03   0.08     0.12  -0.03   0.15
    32  15     0.14  -0.06   0.08    -0.04  -0.08  -0.01    -0.02   0.02  -0.03
    33  50     0.01   0.02  -0.02     0.00   0.01   0.00    -0.01   0.02   0.00
    34  53     0.00   0.00   0.00     0.00   0.00   0.00     0.00   0.00   0.00
    35  53     0.00   0.00   0.00     0.00   0.00   0.00     0.00   0.00   0.00
    36  15     0.03   0.26   0.02    -0.20  -0.15   0.14     0.12   0.14  -0.10
    37  15    -0.02  -0.19  -0.09     0.03  -0.04  -0.06    -0.01  -0.16  -0.01
    38  15    -0.14  -0.12   0.02    -0.07   0.03  -0.08    -0.12  -0.03  -0.15
    39  15     0.14   0.06   0.08     0.04  -0.08   0.01     0.02   0.02   0.03
    40  50     0.01  -0.02  -0.02     0.00   0.01   0.00     0.01   0.02   0.00
    41  53     0.00   0.00   0.00     0.00   0.00   0.00     0.00   0.00   0.00
    42  53     0.00   0.00   0.00     0.00   0.00   0.00     0.00   0.00   0.00
    43  50     0.00   0.00   0.00     0.00   0.00   0.00    -0.01   0.00   0.00
    44  53     0.00   0.00   0.00     0.00   0.00   0.00     0.00   0.00   0.00
    45  53     0.00   0.00   0.00     0.00   0.00   0.00     0.00   0.00   0.00
    46  15    -0.03   0.01  -0.01    -0.01   0.04  -0.09     0.12   0.04   0.08
    47  15     0.02   0.00  -0.01     0.00  -0.04   0.00    -0.02   0.00   0.01
    48  15    -0.03  -0.01  -0.01     0.02   0.03   0.09     0.12  -0.04   0.07
    49  15     0.02   0.00   0.02     0.00   0.00   0.00    -0.11   0.00  -0.06
    50  15     0.01   0.09   0.01    -0.04   0.04   0.09     0.08  -0.12  -0.04
    51  15    -0.25   0.00  -0.14     0.00   0.45   0.00     0.26  -0.01   0.14
    52  15     0.01  -0.09   0.01     0.04   0.05  -0.09     0.08   0.12  -0.04
    53  15     0.11   0.00   0.18     0.00  -0.18   0.00    -0.25   0.00  -0.17
    54  50     0.00   0.00   0.00     0.00   0.00   0.00    -0.01   0.00   0.00
    55  53     0.00   0.00   0.00     0.00   0.00   0.00     0.00   0.00   0.00
    56  53     0.00   0.00   0.00     0.00   0.00   0.00     0.00   0.00   0.00
                    130                    131                    132
                      A                      A                      A
 Frequencies --    317.8872               322.2178               322.9302
 Red. masses --     31.4935                31.0982                31.1973
 Frc consts  --      1.8751                 1.9023                 1.9168
 IR Inten    --      0.0000                 0.0000                 0.5375
  Atom  AN      X      Y      Z        X      Y      Z        X      Y      Z
     1  15     0.02  -0.11  -0.02     0.06   0.17  -0.19    -0.12  -0.19   0.17
     2  15     0.00   0.19   0.00     0.00   0.23   0.00     0.00   0.16   0.00
     3  15    -0.03  -0.11   0.02    -0.06   0.17   0.19     0.12  -0.18  -0.17
     4  15     0.00   0.00   0.00     0.00  -0.37   0.00     0.00   0.39   0.00
     5  50     0.00   0.02  -0.01    -0.01   0.01   0.00     0.01  -0.02   0.00
     6  53     0.00   0.00   0.00     0.00   0.00   0.00     0.00   0.00   0.00
     7  53     0.00   0.00   0.00     0.00   0.00   0.00     0.00   0.00   0.00
     8  15     0.01   0.03   0.06     0.00   0.06   0.18     0.02  -0.06  -0.16
     9  15     0.00  -0.19   0.00     0.00  -0.10   0.00     0.00   0.16   0.00
    10  15    -0.01   0.03  -0.06     0.00   0.06  -0.18    -0.02  -0.06   0.16
    11  15     0.00   0.02   0.00     0.00  -0.04   0.00     0.00   0.07   0.00
    12  50     0.00   0.02   0.01     0.01   0.01   0.00    -0.01  -0.02   0.00
    13  53     0.00   0.00   0.00     0.00   0.00   0.00     0.00   0.00   0.00
    14  53     0.00   0.00   0.00     0.00   0.00   0.00     0.00   0.00   0.00
    15  50     0.02   0.02  -0.01    -0.01  -0.01   0.01     0.01   0.00   0.00
    16  53     0.00   0.00   0.00     0.00   0.00   0.00     0.00   0.00   0.00
    17  53     0.00   0.00   0.00     0.00   0.00   0.00     0.00   0.00   0.00
    18  15    -0.19  -0.13   0.02     0.06   0.05  -0.01    -0.10  -0.03  -0.06
    19  15    -0.05  -0.17  -0.08     0.04   0.04  -0.03     0.01   0.01  -0.07
    20  15    -0.10   0.16   0.00     0.09   0.11   0.02    -0.11  -0.05   0.00
    21  15     0.23   0.08   0.09    -0.06  -0.05   0.03     0.05   0.00   0.07
    22  15    -0.19   0.13   0.02     0.06  -0.05  -0.01     0.10  -0.03   0.06
    23  15    -0.05   0.17  -0.08     0.04  -0.04  -0.03    -0.01   0.01   0.07
    24  15    -0.10  -0.16   0.00     0.09  -0.11   0.02     0.11  -0.05   0.00
    25  15     0.24  -0.08   0.09    -0.06   0.05   0.03    -0.05   0.00  -0.07
    26  50     0.02  -0.02  -0.01    -0.01   0.01   0.01    -0.01   0.00   0.00
    27  53     0.00   0.00   0.00     0.00   0.00   0.00     0.00   0.00   0.00
    28  53     0.00   0.00   0.00     0.00   0.00   0.00     0.00   0.00   0.00
    29  15     0.10   0.16   0.00    -0.09   0.11  -0.02     0.11  -0.05   0.00
    30  15     0.05  -0.17   0.08    -0.04   0.04   0.03    -0.01   0.01   0.07
    31  15     0.19  -0.13  -0.02    -0.06   0.05   0.01     0.10  -0.03   0.06
    32  15    -0.23   0.08  -0.09     0.06  -0.05  -0.03    -0.05   0.00  -0.07
    33  50    -0.02  -0.02   0.01     0.01   0.01  -0.01     0.01   0.00   0.00
    34  53     0.00   0.00   0.00     0.00   0.00   0.00     0.00   0.00   0.00
    35  53     0.00   0.00   0.00     0.00   0.00   0.00     0.00   0.00   0.00
    36  15     0.10  -0.16   0.00    -0.09  -0.11  -0.02    -0.11  -0.05   0.00
    37  15     0.05   0.17   0.08    -0.04  -0.04   0.03     0.01   0.01  -0.07
    38  15     0.19   0.12  -0.02    -0.06  -0.05   0.01    -0.10  -0.03  -0.06
    39  15    -0.23  -0.08  -0.09     0.06   0.05  -0.03     0.05   0.00   0.07
    40  50    -0.02   0.02   0.01     0.01  -0.01  -0.01    -0.01   0.00   0.00
    41  53     0.00   0.00   0.00     0.00   0.00   0.00     0.00   0.00   0.00
    42  53     0.00   0.00   0.00     0.00   0.00   0.00     0.00   0.00   0.00
    43  50     0.00  -0.02   0.01     0.01  -0.01   0.00     0.01  -0.02   0.00
    44  53     0.00   0.00   0.00     0.00   0.00   0.00     0.00   0.00   0.00
    45  53     0.00   0.00   0.00     0.00   0.00   0.00     0.00   0.00   0.00
    46  15     0.01  -0.03   0.06     0.00  -0.06   0.19    -0.02  -0.06   0.16
    47  15     0.00   0.19   0.00     0.00   0.10   0.00     0.00   0.16   0.00
    48  15    -0.01  -0.03  -0.06     0.00  -0.06  -0.19     0.02  -0.06  -0.16
    49  15     0.00  -0.02   0.00     0.00   0.04   0.00     0.00   0.07   0.00
    50  15     0.03   0.11  -0.02     0.06  -0.17  -0.19     0.12  -0.18  -0.17
    51  15     0.00  -0.19   0.00     0.00  -0.23   0.00     0.00   0.16   0.00
    52  15    -0.03   0.11   0.02    -0.06  -0.17   0.19    -0.12  -0.18   0.17
    53  15     0.00   0.00   0.00     0.00   0.38   0.00     0.00   0.39   0.00
    54  50     0.00  -0.02  -0.01    -0.01  -0.01   0.00    -0.01  -0.02   0.00
    55  53     0.00   0.00   0.00     0.00   0.00   0.00     0.00   0.00   0.00
    56  53     0.00   0.00   0.00     0.00   0.00   0.00     0.00   0.00   0.00
                    133                    134                    135
                      A                      A                      A
 Frequencies --    328.6718               328.8770               330.0375
 Red. masses --     31.1100                31.1209                31.4127
 Frc consts  --      1.9800                 1.9832                 2.0160
 IR Inten    --      0.0052                12.8297                 4.4762
  Atom  AN      X      Y      Z        X      Y      Z        X      Y      Z
     1  15    -0.11  -0.13   0.07     0.00  -0.16   0.00    -0.17  -0.11   0.11
     2  15     0.00   0.37   0.00     0.00   0.16   0.00    -0.03   0.00  -0.14
     3  15     0.11  -0.13  -0.07     0.00  -0.16   0.00    -0.17   0.11   0.11
     4  15     0.00   0.25   0.00     0.00   0.12   0.00     0.34   0.00   0.08
     5  50     0.00  -0.01   0.00     0.00   0.01   0.00     0.01   0.00   0.01
     6  53     0.00   0.00   0.00     0.00   0.00   0.00     0.00   0.00   0.00
     7  53     0.00   0.00   0.00     0.00   0.00   0.00     0.00   0.00   0.00
     8  15     0.02  -0.02  -0.05     0.02   0.03   0.04    -0.11   0.03  -0.15
     9  15     0.00   0.08   0.00     0.00  -0.06   0.00    -0.01   0.00  -0.02
    10  15    -0.02  -0.02   0.05    -0.02   0.03  -0.04    -0.11  -0.03  -0.15
    11  15     0.00   0.03   0.00     0.00  -0.01   0.00     0.10   0.00   0.07
    12  50     0.00  -0.01   0.00     0.00   0.01   0.00     0.01   0.00   0.01
    13  53     0.00   0.00   0.00     0.00   0.00   0.00     0.00   0.00   0.00
    14  53     0.00   0.00   0.00     0.00   0.00   0.00     0.00   0.00   0.00
    15  50    -0.01   0.00   0.00     0.00  -0.02   0.01    -0.03   0.02   0.00
    16  53     0.00   0.00   0.00     0.00   0.00   0.00     0.00   0.00   0.00
    17  53     0.00   0.00   0.00     0.00   0.00   0.00     0.00   0.00   0.00
    18  15     0.11   0.09  -0.02     0.24   0.08   0.16     0.13   0.13  -0.01
    19  15     0.02  -0.02  -0.06     0.07   0.17   0.10     0.06  -0.11   0.04
    20  15     0.18   0.20   0.01     0.05  -0.14   0.04     0.05  -0.07   0.03
    21  15    -0.09  -0.08   0.04    -0.16  -0.06  -0.11    -0.11  -0.10  -0.04
    22  15     0.10  -0.09  -0.03    -0.25   0.09  -0.16     0.13  -0.13  -0.01
    23  15     0.02   0.02  -0.06    -0.08   0.17  -0.10     0.06   0.11   0.04
    24  15     0.18  -0.20   0.01    -0.06  -0.13  -0.04     0.05   0.07   0.03
    25  15    -0.08   0.08   0.04     0.16  -0.06   0.11    -0.12   0.10  -0.04
    26  50    -0.01   0.00   0.00     0.00  -0.02  -0.01    -0.03  -0.02   0.00
    27  53     0.00   0.00   0.00     0.00   0.00   0.00     0.00   0.00   0.00
    28  53     0.00   0.00   0.00     0.00   0.00   0.00     0.00   0.00   0.00
    29  15    -0.18   0.19  -0.01    -0.05  -0.14  -0.03     0.05   0.07   0.03
    30  15    -0.02  -0.02   0.06    -0.07   0.17  -0.10     0.06   0.11   0.04
    31  15    -0.11   0.09   0.02    -0.24   0.08  -0.16     0.13  -0.13  -0.01
    32  15     0.09  -0.08  -0.04     0.15  -0.06   0.11    -0.11   0.10  -0.04
    33  50     0.01   0.00   0.00     0.00  -0.02   0.01    -0.03   0.02   0.00
    34  53     0.00   0.00   0.00     0.00   0.00   0.00     0.00   0.00   0.00
    35  53     0.00   0.00   0.00     0.00   0.00   0.00     0.00   0.00   0.00
    36  15    -0.18  -0.20  -0.01     0.06  -0.13   0.04     0.05  -0.07   0.03
    37  15    -0.02   0.02   0.06     0.08   0.17   0.10     0.06  -0.11   0.04
    38  15    -0.10  -0.09   0.03     0.25   0.09   0.16     0.13   0.13  -0.01
    39  15     0.08   0.08  -0.04    -0.16  -0.06  -0.11    -0.11  -0.10  -0.04
    40  50     0.01   0.00   0.00     0.00  -0.02  -0.01    -0.02  -0.02   0.00
    41  53     0.00   0.00   0.00     0.00   0.00   0.00     0.00   0.00   0.00
    42  53     0.00   0.00   0.00     0.00   0.00   0.00     0.00   0.00   0.00
    43  50     0.00   0.01   0.00     0.00   0.01   0.00     0.01   0.00   0.01
    44  53     0.00   0.00   0.00     0.00   0.00   0.00     0.00   0.00   0.00
    45  53     0.00   0.00   0.00     0.00   0.00   0.00     0.00   0.00   0.00
    46  15     0.02   0.02  -0.05    -0.02   0.02  -0.04    -0.11  -0.03  -0.15
    47  15     0.00  -0.08   0.00     0.00  -0.06   0.00    -0.01   0.00  -0.02
    48  15    -0.02   0.02   0.05     0.02   0.02   0.04    -0.11   0.03  -0.15
    49  15     0.00  -0.04   0.00     0.00  -0.01   0.00     0.10   0.00   0.07
    50  15    -0.11   0.13   0.07     0.01  -0.16   0.00    -0.17   0.11   0.11
    51  15     0.00  -0.37   0.00     0.00   0.18   0.00    -0.03   0.00  -0.14
    52  15     0.11   0.13  -0.07    -0.01  -0.16   0.00    -0.17  -0.11   0.11
    53  15     0.00  -0.25   0.00     0.00   0.13   0.00     0.33   0.00   0.08
    54  50     0.00   0.01   0.00     0.00   0.01   0.00     0.01   0.00   0.01
    55  53     0.00   0.00   0.00     0.00   0.00   0.00     0.00   0.00   0.00
    56  53     0.00   0.00   0.00     0.00   0.00   0.00     0.00   0.00   0.00
                    136                    137                    138
                      A                      A                      A
 Frequencies --    330.7714               342.2375               342.6415
 Red. masses --     31.1008                31.0420                31.1885
 Frc consts  --      2.0048                 2.1422                 2.1574
 IR Inten    --      0.0002                 0.0001                 0.0002
  Atom  AN      X      Y      Z        X      Y      Z        X      Y      Z
     1  15     0.12   0.09  -0.07     0.04  -0.14  -0.03    -0.12   0.15   0.05
     2  15    -0.17   0.00   0.16     0.24   0.00  -0.09     0.00   0.09   0.00
     3  15     0.12  -0.09  -0.07     0.04   0.15  -0.03     0.12   0.15  -0.05
     4  15    -0.24   0.00  -0.11     0.04   0.00   0.04     0.00  -0.02   0.00
     5  50    -0.01   0.00   0.00    -0.01   0.00   0.00     0.01  -0.01   0.00
     6  53     0.00   0.00   0.00     0.00   0.00   0.00     0.00   0.00   0.00
     7  53     0.00   0.00   0.00     0.00   0.00   0.00     0.00   0.00   0.00
     8  15     0.05  -0.01   0.09     0.10  -0.05   0.09     0.08  -0.14  -0.02
     9  15     0.00   0.00   0.02     0.03   0.00  -0.05     0.00   0.09   0.00
    10  15     0.05   0.01   0.09     0.10   0.05   0.09    -0.08  -0.14   0.02
    11  15    -0.04   0.00  -0.04    -0.12   0.00  -0.01     0.00   0.27   0.00
    12  50    -0.01   0.00   0.00    -0.01   0.00   0.00    -0.01  -0.01   0.00
    13  53     0.00   0.00   0.00     0.00   0.00   0.00     0.00   0.00   0.00
    14  53     0.00   0.00   0.00     0.00   0.00   0.00     0.00   0.00   0.00
    15  50    -0.01   0.01   0.00     0.00  -0.01   0.01     0.01  -0.01   0.00
    16  53     0.00   0.00   0.00     0.00   0.00   0.00     0.00   0.00   0.00
    17  53     0.00   0.00   0.00     0.00   0.00   0.00     0.00   0.00   0.00
    18  15     0.23   0.12   0.14     0.07  -0.01   0.06    -0.08  -0.12   0.04
    19  15     0.03  -0.06   0.04     0.09   0.19   0.19     0.15   0.21   0.06
    20  15    -0.04  -0.16  -0.04     0.17   0.06  -0.02    -0.04   0.11   0.01
    21  15    -0.13  -0.07  -0.05    -0.05  -0.03  -0.20     0.11   0.02  -0.13
    22  15    -0.23   0.12  -0.14    -0.07   0.00  -0.06    -0.09   0.13   0.04
    23  15    -0.03  -0.06  -0.04    -0.09   0.19  -0.19     0.16  -0.21   0.06
    24  15     0.04  -0.16   0.04    -0.17   0.05   0.02    -0.04  -0.11   0.01
    25  15     0.13  -0.07   0.05     0.05  -0.03   0.20     0.12  -0.02  -0.13
    26  50     0.01   0.01   0.00     0.00  -0.01  -0.01     0.01   0.01   0.00
    27  53     0.00   0.00   0.00     0.00   0.00   0.00     0.00   0.00   0.00
    28  53     0.00   0.00   0.00     0.00   0.00   0.00     0.00   0.00   0.00
    29  15    -0.04   0.16  -0.04     0.17  -0.05  -0.02     0.03   0.11  -0.01
    30  15     0.03   0.07   0.04     0.09  -0.19   0.19    -0.15   0.21  -0.06
    31  15     0.23  -0.12   0.14     0.06   0.01   0.06     0.08  -0.12  -0.04
    32  15    -0.13   0.07  -0.05    -0.05   0.03  -0.20    -0.11   0.01   0.13
    33  50     0.01  -0.01   0.00     0.00   0.01  -0.01    -0.01   0.01   0.00
    34  53     0.00   0.00   0.00     0.00   0.00   0.00     0.00   0.00   0.00
    35  53     0.00   0.00   0.00     0.00   0.00   0.00     0.00   0.00   0.00
    36  15     0.04   0.16   0.04    -0.17  -0.06   0.02     0.04  -0.11  -0.01
    37  15    -0.03   0.06  -0.04    -0.09  -0.19  -0.19    -0.16  -0.21  -0.06
    38  15    -0.23  -0.12  -0.14    -0.06   0.01  -0.06     0.09   0.13  -0.04
    39  15     0.12   0.07   0.05     0.05   0.03   0.20    -0.12  -0.02   0.13
    40  50    -0.01  -0.01   0.00     0.00   0.01   0.01    -0.01  -0.01   0.00
    41  53     0.00   0.00   0.00     0.00   0.00   0.00     0.00   0.00   0.00
    42  53     0.00   0.00   0.00     0.00   0.00   0.00     0.00   0.00   0.00
    43  50     0.01   0.00   0.00     0.01   0.00   0.00    -0.01   0.01   0.00
    44  53     0.00   0.00   0.00     0.00   0.00   0.00     0.00   0.00   0.00
    45  53     0.00   0.00   0.00     0.00   0.00   0.00     0.00   0.00   0.00
    46  15    -0.06  -0.01  -0.09    -0.10  -0.05  -0.09     0.08   0.14  -0.02
    47  15     0.00   0.00  -0.02    -0.03   0.00   0.05     0.00  -0.08   0.00
    48  15    -0.06   0.01  -0.09    -0.10   0.05  -0.09    -0.07   0.14   0.02
    49  15     0.04   0.00   0.04     0.12   0.00   0.01     0.00  -0.27   0.00
    50  15    -0.12   0.09   0.07    -0.04  -0.14   0.03    -0.12  -0.14   0.05
    51  15     0.17   0.00  -0.16    -0.24   0.00   0.09     0.00  -0.09   0.00
    52  15    -0.12  -0.09   0.07    -0.04   0.14   0.03     0.12  -0.15  -0.05
    53  15     0.24   0.00   0.11    -0.04   0.00  -0.04     0.00   0.02   0.00
    54  50     0.01   0.00   0.00     0.01   0.00   0.00     0.01   0.01   0.00
    55  53     0.00   0.00   0.00     0.00   0.00   0.00     0.00   0.00   0.00
    56  53     0.00   0.00   0.00     0.00   0.00   0.00     0.00   0.00   0.00
                    139                    140                    141
                      A                      A                      A
 Frequencies --    343.1984               346.8663               350.5035
 Red. masses --     31.1774                31.1588                31.0113
 Frc consts  --      2.1636                 2.2088                 2.2447
 IR Inten    --      1.7214                 3.6796                 0.0013
  Atom  AN      X      Y      Z        X      Y      Z        X      Y      Z
     1  15    -0.08   0.13   0.06    -0.01  -0.13   0.07    -0.05  -0.11  -0.25
     2  15     0.00   0.04   0.00     0.21   0.00   0.10     0.00  -0.04   0.00
     3  15     0.08   0.13  -0.06    -0.01   0.13   0.07     0.06  -0.11   0.25
     4  15     0.00  -0.04   0.00     0.12   0.00  -0.15     0.00   0.11   0.00
     5  50     0.01  -0.01   0.00     0.00   0.00   0.00     0.00  -0.01   0.00
     6  53     0.00   0.00   0.00     0.00   0.00   0.00     0.00   0.00   0.00
     7  53     0.00   0.00   0.00     0.00   0.00   0.00     0.00   0.00   0.00
     8  15     0.06  -0.12  -0.03     0.00   0.02  -0.05     0.12  -0.10   0.26
     9  15     0.00   0.07   0.00     0.03   0.00  -0.06     0.00   0.02   0.00
    10  15    -0.07  -0.12   0.03     0.00  -0.02  -0.05    -0.12  -0.10  -0.25
    11  15     0.00   0.24   0.00    -0.03   0.00   0.04     0.00   0.29   0.00
    12  50    -0.01  -0.01   0.00     0.00   0.00   0.00     0.00  -0.01   0.00
    13  53     0.00   0.00   0.00     0.00   0.00   0.00     0.00   0.00   0.00
    14  53     0.00   0.00   0.00     0.00   0.00   0.00     0.00   0.00   0.00
    15  50    -0.01   0.01   0.01     0.01   0.02  -0.01     0.00  -0.01   0.00
    16  53     0.00   0.00   0.00     0.00   0.00   0.00     0.00   0.00   0.00
    17  53     0.00   0.00   0.00     0.00   0.00   0.00     0.00   0.00   0.00
    18  15     0.20   0.13  -0.01    -0.12  -0.14   0.02    -0.05  -0.05  -0.02
    19  15    -0.12  -0.17  -0.11    -0.05  -0.13   0.17     0.01   0.03  -0.05
    20  15     0.06  -0.04   0.01    -0.09  -0.11   0.01     0.02  -0.04  -0.11
    21  15    -0.13  -0.08   0.16     0.08   0.21  -0.15     0.00   0.11   0.05
    22  15    -0.20   0.13   0.01    -0.12   0.14   0.02     0.06  -0.05   0.02
    23  15     0.12  -0.17   0.11    -0.05   0.13   0.17    -0.02   0.04   0.05
    24  15    -0.06  -0.03  -0.01    -0.09   0.11   0.01    -0.02  -0.04   0.11
    25  15     0.13  -0.08  -0.16     0.08  -0.21  -0.15     0.00   0.11  -0.04
    26  50     0.01   0.01  -0.01     0.01  -0.02  -0.01     0.00  -0.01   0.00
    27  53     0.00   0.00   0.00     0.00   0.00   0.00     0.00   0.00   0.00
    28  53     0.00   0.00   0.00     0.00   0.00   0.00     0.00   0.00   0.00
    29  15    -0.06  -0.03  -0.01    -0.09   0.11   0.01    -0.02  -0.04   0.11
    30  15     0.12  -0.17   0.11    -0.05   0.13   0.17    -0.02   0.04   0.05
    31  15    -0.20   0.13   0.01    -0.12   0.14   0.02     0.06  -0.05   0.02
    32  15     0.13  -0.08  -0.16     0.08  -0.21  -0.15     0.00   0.11  -0.04
    33  50    -0.01   0.01   0.01     0.01   0.02  -0.01     0.00  -0.01   0.00
    34  53     0.00   0.00   0.00     0.00   0.00   0.00     0.00   0.00   0.00
    35  53     0.00   0.00   0.00     0.00   0.00   0.00     0.00   0.00   0.00
    36  15     0.06  -0.03   0.01    -0.09  -0.11   0.01     0.02  -0.04  -0.11
    37  15    -0.12  -0.16  -0.11    -0.05  -0.13   0.17     0.01   0.03  -0.05
    38  15     0.20   0.13   0.00    -0.12  -0.14   0.02    -0.05  -0.05  -0.02
    39  15    -0.13  -0.08   0.16     0.08   0.21  -0.15     0.00   0.11   0.05
    40  50     0.01   0.01  -0.01     0.01  -0.02  -0.01     0.00  -0.01   0.00
    41  53     0.00   0.00   0.00     0.00   0.00   0.00     0.00   0.00   0.00
    42  53     0.00   0.00   0.00     0.00   0.00   0.00     0.00   0.00   0.00
    43  50     0.01  -0.01   0.00     0.00   0.00   0.00     0.00  -0.01   0.00
    44  53     0.00   0.00   0.00     0.00   0.00   0.00     0.00   0.00   0.00
    45  53     0.00   0.00   0.00     0.00   0.00   0.00     0.00   0.00   0.00
    46  15    -0.07  -0.13   0.03     0.00  -0.02  -0.05    -0.12  -0.10  -0.25
    47  15     0.00   0.07   0.00     0.03   0.00  -0.06     0.00   0.02   0.00
    48  15     0.07  -0.13  -0.03     0.00   0.02  -0.05     0.12  -0.10   0.26
    49  15     0.00   0.25   0.00    -0.03   0.00   0.04     0.00   0.28   0.00
    50  15     0.09   0.14  -0.06    -0.01   0.13   0.07     0.06  -0.10   0.25
    51  15     0.00   0.04   0.00     0.21   0.00   0.10     0.00  -0.04   0.00
    52  15    -0.09   0.14   0.06    -0.01  -0.13   0.07    -0.05  -0.11  -0.25
    53  15     0.00  -0.04   0.00     0.12   0.00  -0.15     0.00   0.11   0.00
    54  50    -0.01  -0.01   0.00     0.00   0.00   0.00     0.00  -0.01   0.00
    55  53     0.00   0.00   0.00     0.00   0.00   0.00     0.00   0.00   0.00
    56  53     0.00   0.00   0.00     0.00   0.00   0.00     0.00   0.00   0.00
                    142                    143                    144
                      A                      A                      A
 Frequencies --    350.8751               351.5422               352.2932
 Red. masses --     31.0080                31.0517                31.0504
 Frc consts  --      2.2492                 2.2609                 2.2705
 IR Inten    --      1.6427                 0.0000                 0.0000
  Atom  AN      X      Y      Z        X      Y      Z        X      Y      Z
     1  15    -0.12   0.16   0.10    -0.02   0.14   0.21    -0.09  -0.06   0.19
     2  15    -0.17   0.00   0.15     0.00   0.05   0.00     0.06   0.00   0.32
     3  15    -0.12  -0.16   0.11     0.01   0.14  -0.21    -0.09   0.06   0.19
     4  15     0.01   0.00  -0.12     0.00  -0.11   0.00     0.16   0.00  -0.39
     5  50     0.00   0.00   0.00    -0.01   0.01   0.00     0.00   0.00   0.01
     6  53     0.00   0.00   0.00     0.00   0.00   0.00     0.00   0.00   0.00
     7  53     0.00   0.00   0.00     0.00   0.00   0.00     0.00   0.00   0.00
     8  15    -0.07   0.02  -0.13    -0.13   0.11  -0.21    -0.01   0.01  -0.15
     9  15    -0.05   0.00   0.05     0.00  -0.02   0.00     0.01   0.00  -0.06
    10  15    -0.08  -0.03  -0.14     0.12   0.11   0.21    -0.01  -0.01  -0.15
    11  15     0.11   0.01   0.01     0.00  -0.30   0.00     0.01   0.00   0.08
    12  50     0.00   0.00   0.00     0.01   0.01   0.00     0.00   0.00   0.01
    13  53     0.00   0.00   0.00     0.00   0.00   0.00     0.00   0.00   0.00
    14  53     0.00   0.00   0.00     0.00   0.00   0.00     0.00   0.00   0.00
    15  50     0.00  -0.01   0.00     0.01  -0.01   0.00     0.00  -0.01   0.00
    16  53     0.00   0.00   0.00     0.00   0.00   0.00     0.00   0.00   0.00
    17  53     0.00   0.00   0.00     0.00   0.00   0.00     0.00   0.00   0.00
    18  15    -0.04  -0.11   0.04    -0.02   0.01   0.00     0.05   0.00   0.01
    19  15     0.16   0.18   0.07     0.09   0.10  -0.14    -0.03   0.06   0.01
    20  15     0.08   0.15   0.00    -0.04   0.04   0.00     0.06  -0.04  -0.10
    21  15     0.03   0.03  -0.15     0.06  -0.04   0.10    -0.08   0.04   0.01
    22  15    -0.04   0.11   0.04    -0.02  -0.01   0.00    -0.05   0.00  -0.01
    23  15     0.16  -0.18   0.07     0.09  -0.10  -0.14     0.03   0.06  -0.01
    24  15     0.08  -0.15   0.00    -0.04  -0.04   0.00    -0.06  -0.04   0.10
    25  15     0.03  -0.03  -0.15     0.06   0.04   0.10     0.08   0.04  -0.01
    26  50     0.00   0.01   0.00     0.01   0.01   0.00     0.00  -0.01   0.00
    27  53     0.00   0.00   0.00     0.00   0.00   0.00     0.00   0.00   0.00
    28  53     0.00   0.00   0.00     0.00   0.00   0.00     0.00   0.00   0.00
    29  15     0.08  -0.15   0.00     0.04   0.04   0.00     0.06   0.04  -0.10
    30  15     0.16  -0.18   0.07    -0.09   0.10   0.14    -0.03  -0.06   0.01
    31  15    -0.04   0.11   0.04     0.03   0.01   0.00     0.05   0.00   0.01
    32  15     0.03  -0.03  -0.15    -0.06  -0.04  -0.10    -0.08  -0.04   0.01
    33  50     0.00  -0.01   0.00    -0.01   0.01   0.00     0.00   0.01   0.00
    34  53     0.00   0.00   0.00     0.00   0.00   0.00     0.00   0.00   0.00
    35  53     0.00   0.00   0.00     0.00   0.00   0.00     0.00   0.00   0.00
    36  15     0.08   0.15   0.00     0.04  -0.04   0.00    -0.06   0.04   0.10
    37  15     0.16   0.18   0.07    -0.09  -0.10   0.14     0.03  -0.06  -0.01
    38  15    -0.04  -0.11   0.04     0.02  -0.01   0.00    -0.05   0.00  -0.01
    39  15     0.03   0.03  -0.14    -0.06   0.04  -0.10     0.08  -0.04  -0.01
    40  50     0.00   0.01   0.00    -0.01  -0.01   0.00     0.00   0.01   0.00
    41  53     0.00   0.00   0.00     0.00   0.00   0.00     0.00   0.00   0.00
    42  53     0.00   0.00   0.00     0.00   0.00   0.00     0.00   0.00   0.00
    43  50     0.00   0.00   0.00     0.01  -0.01   0.00     0.00   0.00  -0.01
    44  53     0.00   0.00   0.00     0.00   0.00   0.00     0.00   0.00   0.00
    45  53     0.00   0.00   0.00     0.00   0.00   0.00     0.00   0.00   0.00
    46  15    -0.08  -0.02  -0.13    -0.13  -0.11  -0.21     0.01   0.01   0.15
    47  15    -0.05   0.00   0.05     0.00   0.02   0.00    -0.01   0.00   0.06
    48  15    -0.08   0.02  -0.13     0.13  -0.11   0.21     0.01  -0.01   0.15
    49  15     0.11   0.00   0.01     0.00   0.30   0.00    -0.01   0.00  -0.08
    50  15    -0.12  -0.16   0.11    -0.01  -0.14   0.21     0.09  -0.06  -0.19
    51  15    -0.17   0.00   0.15     0.00  -0.05   0.00    -0.06   0.00  -0.32
    52  15    -0.12   0.16   0.10     0.01  -0.14  -0.21     0.09   0.06  -0.19
    53  15     0.01   0.00  -0.12     0.00   0.12   0.00    -0.16   0.00   0.39
    54  50     0.00   0.00   0.00    -0.01  -0.01   0.00     0.00   0.00  -0.01
    55  53     0.00   0.00   0.00     0.00   0.00   0.00     0.00   0.00   0.00
    56  53     0.00   0.00   0.00     0.00   0.00   0.00     0.00   0.00   0.00
                    145                    146                    147
                      A                      A                      A
 Frequencies --    356.7361               356.7468               357.1988
 Red. masses --     31.0655                31.0661                31.0744
 Frc consts  --      2.3293                 2.3295                 2.3360
 IR Inten    --      0.0457                 5.4347                11.3327
  Atom  AN      X      Y      Z        X      Y      Z        X      Y      Z
     1  15    -0.09   0.02   0.02    -0.13   0.07   0.02    -0.01  -0.13  -0.09
     2  15     0.23   0.01  -0.08    -0.02   0.13   0.01    -0.20   0.00   0.34
     3  15    -0.06  -0.01   0.01     0.14   0.08  -0.02    -0.01   0.13  -0.09
     4  15     0.06   0.00   0.06    -0.01   0.03   0.00     0.07   0.00  -0.32
     5  50     0.00   0.00   0.00     0.00   0.00   0.00     0.00   0.00   0.00
     6  53     0.00   0.00   0.00     0.00   0.00   0.00     0.00   0.00   0.00
     7  53     0.00   0.00   0.00     0.00   0.00   0.00     0.00   0.00   0.00
     8  15    -0.04   0.02  -0.02    -0.02   0.02   0.00     0.07   0.01   0.12
     9  15     0.01   0.00  -0.01     0.00   0.01   0.00     0.01   0.00   0.01
    10  15    -0.03  -0.01  -0.02     0.03   0.03   0.01     0.07  -0.01   0.12
    11  15     0.01   0.00   0.01     0.00  -0.06   0.00    -0.07   0.00  -0.04
    12  50     0.00   0.00   0.00     0.00   0.00   0.00     0.00   0.00   0.00
    13  53     0.00   0.00   0.00     0.00   0.00   0.00     0.00   0.00   0.00
    14  53     0.00   0.00   0.00     0.00   0.00   0.00     0.00   0.00   0.00
    15  50    -0.01   0.00   0.01     0.00   0.01  -0.01    -0.01   0.01   0.00
    16  53     0.00   0.00   0.00     0.00   0.00   0.00     0.00   0.00   0.00
    17  53     0.00   0.00   0.00     0.00   0.00   0.00     0.00   0.00   0.00
    18  15     0.21   0.13   0.02    -0.07  -0.06  -0.06     0.08   0.05  -0.01
    19  15    -0.06  -0.05  -0.13    -0.13  -0.15   0.21    -0.05  -0.12   0.04
    20  15     0.10   0.14   0.06     0.05  -0.21  -0.11     0.12   0.12  -0.02
    21  15    -0.07  -0.20   0.14    -0.09   0.22  -0.15    -0.08  -0.08  -0.03
    22  15    -0.21   0.14  -0.02     0.07  -0.06   0.06     0.07  -0.05  -0.01
    23  15     0.06  -0.05   0.13     0.13  -0.15  -0.21    -0.04   0.12   0.05
    24  15    -0.11   0.14  -0.06    -0.05  -0.20   0.11     0.12  -0.11  -0.02
    25  15     0.07  -0.21  -0.14     0.09   0.22   0.15    -0.08   0.07  -0.04
    26  50     0.01   0.00  -0.01     0.00   0.01   0.01    -0.01  -0.01   0.00
    27  53     0.00   0.00   0.00     0.00   0.00   0.00     0.00   0.00   0.00
    28  53     0.00   0.00   0.00     0.00   0.00   0.00     0.00   0.00   0.00
    29  15     0.09  -0.17   0.08    -0.07  -0.18   0.09     0.12  -0.12  -0.02
    30  15    -0.04   0.02  -0.16     0.14  -0.16  -0.19    -0.04   0.12   0.04
    31  15     0.22  -0.14   0.03     0.03  -0.04   0.06     0.08  -0.05  -0.01
    32  15    -0.05   0.24   0.17     0.10   0.19   0.13    -0.08   0.08  -0.03
    33  50     0.01   0.00  -0.01     0.00   0.01  -0.01    -0.01   0.01   0.00
    34  53     0.00   0.00   0.00     0.00   0.00   0.00     0.00   0.00   0.00
    35  53     0.00   0.00   0.00     0.00   0.00   0.00     0.00   0.00   0.00
    36  15    -0.10  -0.18  -0.08     0.07  -0.18  -0.09     0.12   0.11  -0.02
    37  15     0.04   0.02   0.16    -0.14  -0.16   0.19    -0.04  -0.12   0.05
    38  15    -0.22  -0.14  -0.03    -0.03  -0.04  -0.06     0.07   0.05  -0.01
    39  15     0.05   0.24  -0.17    -0.10   0.18  -0.13    -0.08  -0.07  -0.04
    40  50    -0.01   0.00   0.01     0.00   0.01   0.01    -0.01  -0.01   0.00
    41  53     0.00   0.00   0.00     0.00   0.00   0.00     0.00   0.00   0.00
    42  53     0.00   0.00   0.00     0.00   0.00   0.00     0.00   0.00   0.00
    43  50     0.00   0.00   0.00     0.00   0.00   0.00     0.00   0.00   0.00
    44  53     0.00   0.00   0.00     0.00   0.00   0.00     0.00   0.00   0.00
    45  53     0.00   0.00   0.00     0.00   0.00   0.00     0.00   0.00   0.00
    46  15     0.03   0.02   0.02     0.02   0.02   0.00     0.08  -0.01   0.12
    47  15    -0.01   0.00   0.01     0.00   0.01   0.00     0.01   0.00   0.01
    48  15     0.03  -0.01   0.02    -0.03   0.03  -0.01     0.08   0.01   0.12
    49  15    -0.01  -0.01  -0.01     0.00  -0.06   0.00    -0.07   0.00  -0.04
    50  15     0.09   0.02  -0.01     0.12   0.07  -0.02    -0.01   0.13  -0.09
    51  15    -0.22   0.01   0.07     0.02   0.13  -0.01    -0.20   0.00   0.34
    52  15     0.06   0.00  -0.01    -0.14   0.08   0.03    -0.01  -0.13  -0.09
    53  15    -0.06   0.00  -0.05     0.00   0.03   0.01     0.07   0.00  -0.32
    54  50     0.00   0.00   0.00     0.00   0.00   0.00     0.00   0.00   0.00
    55  53     0.00   0.00   0.00     0.00   0.00   0.00     0.00   0.00   0.00
    56  53     0.00   0.00   0.00     0.00   0.00   0.00     0.00   0.00   0.00
                    148                    149                    150
                      A                      A                      A
 Frequencies --    359.0941               359.7556               360.9208
 Red. masses --     31.1174                31.1596                31.1292
 Frc consts  --      2.3641                 2.3761                 2.3891
 IR Inten    --      0.0001                 8.2809                 0.0004
  Atom  AN      X      Y      Z        X      Y      Z        X      Y      Z
     1  15     0.02  -0.18  -0.19     0.02   0.03   0.06    -0.14  -0.01  -0.11
     2  15    -0.05   0.00   0.09     0.00  -0.08   0.00     0.00  -0.16   0.00
     3  15     0.02   0.18  -0.19    -0.02   0.03  -0.06     0.14  -0.01   0.11
     4  15     0.09   0.00  -0.12     0.00  -0.03   0.00     0.00   0.14   0.00
     5  50     0.00   0.00   0.00     0.01  -0.01   0.00     0.00   0.00   0.00
     6  53     0.00   0.00   0.00     0.00   0.00   0.00     0.00   0.00   0.00
     7  53     0.00   0.00   0.00     0.00   0.00   0.00     0.00   0.00   0.00
     8  15     0.06   0.03   0.19     0.12  -0.16   0.00     0.05  -0.03   0.13
     9  15     0.03   0.00   0.01     0.00   0.09   0.00     0.00   0.02   0.00
    10  15     0.05  -0.03   0.19    -0.12  -0.16   0.00    -0.05  -0.03  -0.13
    11  15    -0.07   0.00  -0.07     0.00   0.28   0.00     0.00   0.09   0.00
    12  50     0.00   0.00   0.00    -0.01  -0.01   0.00     0.00   0.00   0.00
    13  53     0.00   0.00   0.00     0.00   0.00   0.00     0.00   0.00   0.00
    14  53     0.00   0.00   0.00     0.00   0.00   0.00     0.00   0.00   0.00
    15  50     0.01  -0.02   0.00     0.00   0.01   0.00     0.00  -0.02   0.00
    16  53     0.00   0.00   0.00     0.00   0.00   0.00     0.00   0.00   0.00
    17  53     0.00   0.00   0.00     0.00   0.00   0.00     0.00   0.00   0.00
    18  15    -0.02  -0.03   0.02    -0.04  -0.01  -0.01    -0.01   0.03   0.00
    19  15     0.09   0.14  -0.22     0.02  -0.02   0.21     0.09   0.12  -0.26
    20  15    -0.03   0.00  -0.11    -0.03   0.08   0.22    -0.07  -0.07  -0.03
    21  15     0.02   0.03   0.17     0.07  -0.05  -0.22    -0.01  -0.04   0.26
    22  15     0.02  -0.03  -0.02     0.04  -0.01   0.01    -0.01  -0.03   0.00
    23  15    -0.09   0.14   0.21    -0.02  -0.02  -0.21     0.09  -0.12  -0.26
    24  15     0.03   0.00   0.11     0.03   0.08  -0.22    -0.07   0.07  -0.03
    25  15    -0.02   0.03  -0.17    -0.07  -0.05   0.22    -0.01   0.04   0.26
    26  50    -0.01  -0.02   0.00     0.00   0.01   0.00     0.00   0.02   0.00
    27  53     0.00   0.00   0.00     0.00   0.00   0.00     0.00   0.00   0.00
    28  53     0.00   0.00   0.00     0.00   0.00   0.00     0.00   0.00   0.00
    29  15    -0.03   0.01  -0.11     0.03   0.08  -0.22     0.07  -0.07   0.03
    30  15     0.08  -0.14  -0.22    -0.02  -0.02  -0.21    -0.09   0.12   0.27
    31  15    -0.02   0.03   0.02     0.04  -0.01   0.01     0.01   0.03   0.00
    32  15     0.02  -0.03   0.17    -0.07  -0.05   0.22     0.01  -0.04  -0.26
    33  50    -0.01   0.02   0.00     0.00   0.01   0.00     0.00   0.02   0.00
    34  53     0.00   0.00   0.00     0.00   0.00   0.00     0.00   0.00   0.00
    35  53     0.00   0.00   0.00     0.00   0.00   0.00     0.00   0.00   0.00
    36  15     0.03   0.01   0.11    -0.03   0.08   0.22     0.07   0.07   0.03
    37  15    -0.08  -0.14   0.22     0.02  -0.02   0.21    -0.09  -0.12   0.26
    38  15     0.02   0.03  -0.02    -0.04  -0.01  -0.01     0.01  -0.03   0.00
    39  15    -0.02  -0.03  -0.18     0.07  -0.05  -0.22     0.01   0.04  -0.26
    40  50     0.01   0.02   0.00     0.00   0.01   0.00     0.00  -0.02   0.00
    41  53     0.00   0.00   0.00     0.00   0.00   0.00     0.00   0.00   0.00
    42  53     0.00   0.00   0.00     0.00   0.00   0.00     0.00   0.00   0.00
    43  50     0.00   0.00   0.00     0.01  -0.01   0.00     0.00   0.00   0.00
    44  53     0.00   0.00   0.00     0.00   0.00   0.00     0.00   0.00   0.00
    45  53     0.00   0.00   0.00     0.00   0.00   0.00     0.00   0.00   0.00
    46  15    -0.06   0.03  -0.19    -0.12  -0.16   0.00     0.05   0.03   0.13
    47  15    -0.03   0.00  -0.01     0.00   0.09   0.00     0.00  -0.02   0.00
    48  15    -0.05  -0.03  -0.19     0.12  -0.16   0.00    -0.05   0.03  -0.13
    49  15     0.07   0.00   0.07     0.00   0.28   0.00     0.00  -0.09   0.00
    50  15    -0.02  -0.18   0.19    -0.02   0.03  -0.06    -0.14   0.01  -0.11
    51  15     0.05   0.00  -0.09     0.00  -0.07   0.00     0.00   0.16   0.00
    52  15    -0.01   0.18   0.19     0.02   0.03   0.06     0.14   0.01   0.11
    53  15    -0.09   0.00   0.12     0.00  -0.03   0.00     0.00  -0.14   0.00
    54  50     0.00   0.00   0.00    -0.01  -0.01   0.00     0.00   0.00   0.00
    55  53     0.00   0.00   0.00     0.00   0.00   0.00     0.00   0.00   0.00
    56  53     0.00   0.00   0.00     0.00   0.00   0.00     0.00   0.00   0.00
                    151                    152                    153
                      A                      A                      A
 Frequencies --    362.0033               362.2916               363.1185
 Red. masses --     30.9982                31.1686                31.0315
 Frc consts  --      2.3934                 2.4104                 2.4107
 IR Inten    --      5.3631                 0.0009                 0.0025
  Atom  AN      X      Y      Z        X      Y      Z        X      Y      Z
     1  15     0.16   0.04   0.24     0.17   0.06   0.15     0.25   0.02   0.13
     2  15    -0.01   0.00   0.15     0.00  -0.01   0.00     0.02   0.00  -0.09
     3  15     0.16  -0.04   0.24    -0.16   0.06  -0.15     0.26  -0.02   0.13
     4  15    -0.15   0.00  -0.15     0.00  -0.24   0.00    -0.21   0.00   0.08
     5  50    -0.01   0.00   0.01     0.02  -0.01   0.00     0.00   0.00   0.00
     6  53     0.00   0.00   0.00     0.00   0.00   0.00     0.00   0.00   0.00
     7  53     0.00   0.00   0.00     0.00   0.00   0.00     0.00   0.00   0.00
     8  15    -0.02  -0.02  -0.22     0.12  -0.18  -0.09    -0.05   0.00  -0.15
     9  15     0.07   0.00  -0.17     0.00   0.09   0.00     0.09   0.00  -0.18
    10  15    -0.02   0.02  -0.22    -0.12  -0.18   0.09    -0.05   0.01  -0.16
    11  15    -0.03   0.00   0.20     0.00   0.29   0.00    -0.05   0.00   0.20
    12  50    -0.01   0.00   0.01    -0.02  -0.01   0.00     0.00   0.00   0.00
    13  53     0.00   0.00   0.00     0.00   0.00   0.00     0.00   0.00   0.00
    14  53     0.00   0.00   0.00     0.00   0.00   0.00     0.00   0.00   0.00
    15  50     0.00   0.00   0.00    -0.01   0.01   0.00     0.00  -0.01   0.00
    16  53     0.00   0.00   0.00     0.00   0.00   0.00     0.00   0.00   0.00
    17  53     0.00   0.00   0.00     0.00   0.00   0.00     0.00   0.00   0.00
    18  15     0.03   0.04  -0.02     0.05   0.09  -0.03    -0.02  -0.03   0.06
    19  15    -0.09  -0.06  -0.12    -0.09  -0.13  -0.11     0.15   0.11  -0.10
    20  15     0.04   0.01  -0.04    -0.04   0.01  -0.01     0.01   0.02  -0.08
    21  15    -0.03   0.00   0.11     0.00  -0.08   0.11     0.01  -0.01   0.09
    22  15     0.03  -0.04  -0.03     0.05  -0.09  -0.03     0.02  -0.03  -0.06
    23  15    -0.09   0.07  -0.12    -0.09   0.13  -0.11    -0.15   0.11   0.11
    24  15     0.04  -0.01  -0.04    -0.04  -0.01   0.00    -0.01   0.02   0.08
    25  15    -0.03   0.00   0.11     0.00   0.08   0.11    -0.01  -0.01  -0.09
    26  50     0.00   0.00   0.00    -0.01  -0.01   0.00     0.00  -0.01   0.00
    27  53     0.00   0.00   0.00     0.00   0.00   0.00     0.00   0.00   0.00
    28  53     0.00   0.00   0.00     0.00   0.00   0.00     0.00   0.00   0.00
    29  15     0.03  -0.01  -0.04     0.04   0.01   0.00     0.01  -0.01  -0.08
    30  15    -0.09   0.07  -0.12     0.09  -0.13   0.11     0.15  -0.12  -0.10
    31  15     0.03  -0.04  -0.03    -0.05   0.09   0.03    -0.02   0.03   0.06
    32  15    -0.03   0.00   0.12     0.00  -0.08  -0.11     0.01   0.00   0.09
    33  50     0.00   0.00   0.00     0.01  -0.01   0.00     0.00   0.01   0.00
    34  53     0.00   0.00   0.00     0.00   0.00   0.00     0.00   0.00   0.00
    35  53     0.00   0.00   0.00     0.00   0.00   0.00     0.00   0.00   0.00
    36  15     0.03   0.01  -0.04     0.04  -0.01   0.00    -0.01  -0.01   0.08
    37  15    -0.09  -0.07  -0.12     0.09   0.13   0.11    -0.15  -0.12   0.11
    38  15     0.03   0.04  -0.03    -0.05  -0.09   0.03     0.02   0.03  -0.06
    39  15    -0.03   0.00   0.12     0.00   0.08  -0.11    -0.01   0.00  -0.09
    40  50     0.00   0.00   0.00     0.01   0.01   0.00     0.00   0.01   0.00
    41  53     0.00   0.00   0.00     0.00   0.00   0.00     0.00   0.00   0.00
    42  53     0.00   0.00   0.00     0.00   0.00   0.00     0.00   0.00   0.00
    43  50    -0.01   0.00   0.01    -0.02   0.01   0.00     0.00   0.00   0.00
    44  53     0.00   0.00   0.00     0.00   0.00   0.00     0.00   0.00   0.00
    45  53     0.00   0.00   0.00     0.00   0.00   0.00     0.00   0.00   0.00
    46  15    -0.02   0.02  -0.21     0.12   0.18  -0.09     0.05   0.00   0.15
    47  15     0.07   0.00  -0.17     0.00  -0.09   0.00    -0.09   0.00   0.18
    48  15    -0.02  -0.02  -0.22    -0.12   0.18   0.09     0.05   0.01   0.16
    49  15    -0.03   0.00   0.20     0.00  -0.29   0.00     0.05   0.00  -0.20
    50  15     0.16  -0.04   0.24     0.16  -0.06   0.15    -0.25   0.02  -0.13
    51  15    -0.01   0.00   0.15     0.00   0.02   0.00    -0.02   0.00   0.09
    52  15     0.16   0.04   0.24    -0.16  -0.06  -0.15    -0.26  -0.02  -0.13
    53  15    -0.15   0.00  -0.15     0.00   0.24   0.00     0.21   0.00  -0.08
    54  50    -0.01   0.00   0.01     0.02   0.01   0.00     0.00   0.00   0.00
    55  53     0.00   0.00   0.00     0.00   0.00   0.00     0.00   0.00   0.00
    56  53     0.00   0.00   0.00     0.00   0.00   0.00     0.00   0.00   0.00
                    154                    155                    156
                      A                      A                      A
 Frequencies --    363.4848               364.7907               365.7419
 Red. masses --     31.2062                31.0505                31.0042
 Frc consts  --      2.4292                 2.4345                 2.4435
 IR Inten    --      7.3377                 4.4546                 0.0001
  Atom  AN      X      Y      Z        X      Y      Z        X      Y      Z
     1  15    -0.18  -0.04  -0.14     0.21   0.02  -0.03    -0.06   0.05  -0.02
     2  15     0.00  -0.07   0.00    -0.11   0.00  -0.14     0.03   0.00  -0.23
     3  15     0.18  -0.04   0.14     0.21  -0.02  -0.03    -0.06  -0.05  -0.02
     4  15     0.00   0.23   0.00    -0.18   0.00   0.18     0.03   0.00   0.16
     5  50    -0.01   0.01   0.00     0.00   0.00   0.00     0.00   0.00   0.00
     6  53     0.00   0.00   0.00     0.00   0.00   0.00     0.00   0.00   0.00
     7  53     0.00   0.00   0.00     0.00   0.00   0.00     0.00   0.00   0.00
     8  15    -0.05   0.10   0.11    -0.05   0.01  -0.03    -0.03   0.00  -0.01
     9  15     0.00  -0.04   0.00     0.03   0.00  -0.04    -0.02   0.00   0.04
    10  15     0.06   0.10  -0.11    -0.05  -0.01  -0.03    -0.03   0.00  -0.01
    11  15     0.00  -0.15   0.00     0.00   0.00   0.05     0.05   0.00  -0.03
    12  50     0.01   0.01   0.00     0.00   0.00   0.00     0.00   0.00   0.00
    13  53     0.00   0.00   0.00     0.00   0.00   0.00     0.00   0.00   0.00
    14  53     0.00   0.00   0.00     0.00   0.00   0.00     0.00   0.00   0.00
    15  50    -0.01   0.02   0.01    -0.01   0.01   0.00     0.00  -0.01   0.00
    16  53     0.00   0.00   0.00     0.00   0.00   0.00     0.00   0.00   0.00
    17  53     0.00   0.00   0.00     0.00   0.00   0.00     0.00   0.00   0.00
    18  15     0.07   0.09  -0.03     0.06   0.04  -0.01     0.04   0.00  -0.03
    19  15    -0.11  -0.16   0.06    -0.12  -0.05   0.25    -0.09  -0.03  -0.01
    20  15    -0.09   0.13   0.03     0.05   0.08   0.03     0.18  -0.16  -0.29
    21  15     0.08  -0.19  -0.07    -0.01  -0.09  -0.23    -0.14   0.14   0.07
    22  15    -0.07   0.09   0.03     0.06  -0.04  -0.01    -0.04   0.00   0.03
    23  15     0.11  -0.16  -0.06    -0.12   0.05   0.25     0.09  -0.03   0.01
    24  15     0.09   0.13  -0.03     0.05  -0.07   0.02    -0.18  -0.16   0.29
    25  15    -0.08  -0.19   0.07    -0.02   0.09  -0.23     0.14   0.14  -0.08
    26  50     0.01   0.02  -0.01    -0.01  -0.01   0.00     0.00  -0.01   0.00
    27  53     0.00   0.00   0.00     0.00   0.00   0.00     0.00   0.00   0.00
    28  53     0.00   0.00   0.00     0.00   0.00   0.00     0.00   0.00   0.00
    29  15     0.09   0.13  -0.03     0.05  -0.07   0.03     0.18   0.16  -0.29
    30  15     0.11  -0.15  -0.06    -0.12   0.05   0.25    -0.09   0.03  -0.01
    31  15    -0.07   0.09   0.03     0.06  -0.04  -0.01     0.04   0.00  -0.03
    32  15    -0.08  -0.19   0.07    -0.01   0.09  -0.23    -0.14  -0.14   0.08
    33  50    -0.01   0.02   0.01    -0.01   0.01   0.00     0.00   0.01   0.00
    34  53     0.00   0.00   0.00     0.00   0.00   0.00     0.00   0.00   0.00
    35  53     0.00   0.00   0.00     0.00   0.00   0.00     0.00   0.00   0.00
    36  15    -0.09   0.13   0.03     0.05   0.07   0.02    -0.18   0.16   0.29
    37  15    -0.11  -0.15   0.06    -0.12  -0.05   0.25     0.09   0.03   0.01
    38  15     0.07   0.09  -0.03     0.06   0.04  -0.01    -0.04   0.00   0.03
    39  15     0.08  -0.19  -0.06    -0.02  -0.09  -0.23     0.14  -0.14  -0.08
    40  50     0.01   0.02  -0.01    -0.01  -0.01   0.00     0.00   0.01   0.00
    41  53     0.00   0.00   0.00     0.00   0.00   0.00     0.00   0.00   0.00
    42  53     0.00   0.00   0.00     0.00   0.00   0.00     0.00   0.00   0.00
    43  50    -0.01   0.01   0.00     0.00   0.00   0.00     0.00   0.00   0.00
    44  53     0.00   0.00   0.00     0.00   0.00   0.00     0.00   0.00   0.00
    45  53     0.00   0.00   0.00     0.00   0.00   0.00     0.00   0.00   0.00
    46  15     0.05   0.10  -0.11    -0.05  -0.01  -0.04     0.03   0.00   0.01
    47  15     0.00  -0.04   0.00     0.03   0.00  -0.04     0.02   0.00  -0.04
    48  15    -0.06   0.10   0.11    -0.05   0.01  -0.03     0.03   0.00   0.01
    49  15     0.00  -0.15   0.00     0.00   0.00   0.05    -0.05   0.00   0.03
    50  15     0.19  -0.04   0.14     0.21  -0.02  -0.03     0.07   0.05   0.02
    51  15     0.00  -0.07   0.00    -0.11   0.00  -0.14    -0.03   0.00   0.23
    52  15    -0.18  -0.04  -0.14     0.21   0.02  -0.03     0.07  -0.05   0.02
    53  15     0.00   0.23   0.00    -0.18   0.00   0.18    -0.03   0.00  -0.16
    54  50     0.01   0.01   0.00     0.00   0.00   0.00     0.00   0.00   0.00
    55  53     0.00   0.00   0.00     0.00   0.00   0.00     0.00   0.00   0.00
    56  53     0.00   0.00   0.00     0.00   0.00   0.00     0.00   0.00   0.00
                    157                    158                    159
                      A                      A                      A
 Frequencies --    373.4959               373.5874               374.6034
 Red. masses --     31.0821                31.0802                31.0668
 Frc consts  --      2.5547                 2.5557                 2.5686
 IR Inten    --     19.1827                 0.0390                 0.0000
  Atom  AN      X      Y      Z        X      Y      Z        X      Y      Z
     1  15    -0.09   0.03  -0.12     0.10  -0.03   0.10     0.01   0.03   0.05
     2  15    -0.02   0.00  -0.01     0.04   0.00  -0.01     0.00   0.11   0.00
     3  15    -0.09  -0.03  -0.12     0.10   0.03   0.10    -0.01   0.03  -0.05
     4  15     0.05   0.00   0.03    -0.06   0.00  -0.01     0.00  -0.06   0.00
     5  50     0.01  -0.01   0.00    -0.01   0.01   0.00     0.00   0.00   0.00
     6  53     0.00   0.00   0.00     0.00   0.00   0.00     0.00   0.00   0.00
     7  53     0.00   0.00   0.00     0.00   0.00   0.00     0.00   0.00   0.00
     8  15    -0.02   0.03   0.09     0.01  -0.03  -0.09     0.02  -0.03  -0.03
     9  15     0.26   0.00  -0.40    -0.23   0.00   0.36     0.00   0.02   0.00
    10  15    -0.02  -0.03   0.09     0.01   0.03  -0.09    -0.02  -0.03   0.03
    11  15    -0.23   0.00   0.40     0.21   0.00  -0.36     0.00   0.04   0.00
    12  50     0.01   0.01   0.00    -0.01  -0.01   0.00     0.00   0.00   0.00
    13  53     0.00   0.00   0.00     0.00   0.00   0.00     0.00   0.00   0.00
    14  53     0.00   0.00   0.00     0.00   0.00   0.00     0.00   0.00   0.00
    15  50     0.00   0.00   0.00     0.00  -0.01   0.00     0.01  -0.01  -0.01
    16  53     0.00   0.00   0.00     0.00   0.00   0.00     0.00   0.00   0.00
    17  53     0.00   0.00   0.00     0.00   0.00   0.00     0.00   0.00   0.00
    18  15    -0.01  -0.02   0.01     0.00  -0.01   0.03    -0.07  -0.14  -0.01
    19  15     0.07   0.07   0.01     0.09   0.08  -0.03     0.00   0.00  -0.07
    20  15     0.00   0.02   0.01     0.02   0.02  -0.01     0.22  -0.13   0.01
    21  15     0.00  -0.01  -0.02     0.00  -0.01   0.02    -0.14   0.34   0.09
    22  15    -0.01   0.02   0.01     0.00  -0.01  -0.03    -0.07   0.14  -0.01
    23  15     0.08  -0.08   0.01    -0.08   0.08   0.03     0.00   0.00  -0.07
    24  15     0.00  -0.02   0.01    -0.02   0.02   0.01     0.22   0.13   0.01
    25  15     0.00   0.01  -0.02     0.00  -0.01  -0.02    -0.13  -0.34   0.09
    26  50     0.00   0.00   0.00     0.00  -0.01   0.00     0.01   0.01  -0.01
    27  53     0.00   0.00   0.00     0.00   0.00   0.00     0.00   0.00   0.00
    28  53     0.00   0.00   0.00     0.00   0.00   0.00     0.00   0.00   0.00
    29  15     0.00  -0.02   0.01     0.02  -0.02  -0.01    -0.22  -0.13  -0.01
    30  15     0.07  -0.07   0.01     0.09  -0.08  -0.03     0.00   0.00   0.07
    31  15    -0.01   0.02   0.01     0.00   0.01   0.03     0.07  -0.14   0.01
    32  15     0.00   0.01  -0.02     0.00   0.02   0.02     0.14   0.34  -0.09
    33  50     0.00   0.00   0.00     0.00   0.01   0.00    -0.01   0.01   0.01
    34  53     0.00   0.00   0.00     0.00   0.00   0.00     0.00   0.00   0.00
    35  53     0.00   0.00   0.00     0.00   0.00   0.00     0.00   0.00   0.00
    36  15     0.00   0.02   0.01    -0.02  -0.02   0.01    -0.22   0.13  -0.01
    37  15     0.08   0.08   0.01    -0.08  -0.08   0.03     0.00   0.00   0.07
    38  15    -0.01  -0.02   0.01     0.00   0.01  -0.03     0.07   0.14   0.01
    39  15     0.00  -0.01  -0.02     0.00   0.01  -0.02     0.13  -0.34  -0.09
    40  50     0.00   0.00   0.00     0.00   0.01   0.00    -0.01  -0.01   0.01
    41  53     0.00   0.00   0.00     0.00   0.00   0.00     0.00   0.00   0.00
    42  53     0.00   0.00   0.00     0.00   0.00   0.00     0.00   0.00   0.00
    43  50     0.01  -0.01   0.00     0.01  -0.01   0.00     0.00   0.00   0.00
    44  53     0.00   0.00   0.00     0.00   0.00   0.00     0.00   0.00   0.00
    45  53     0.00   0.00   0.00     0.00   0.00   0.00     0.00   0.00   0.00
    46  15    -0.02  -0.03   0.09    -0.02  -0.03   0.09     0.02   0.03  -0.03
    47  15     0.24   0.00  -0.37     0.25   0.00  -0.40     0.00  -0.02   0.00
    48  15    -0.02   0.03   0.09    -0.02   0.03   0.09    -0.02   0.03   0.03
    49  15    -0.21   0.00   0.37    -0.23   0.00   0.40     0.00  -0.04   0.00
    50  15    -0.08  -0.03  -0.11    -0.11  -0.03  -0.11     0.01  -0.03   0.06
    51  15    -0.02   0.00  -0.02    -0.04   0.00   0.01     0.00  -0.11   0.00
    52  15    -0.08   0.03  -0.11    -0.11   0.03  -0.11    -0.01  -0.03  -0.06
    53  15     0.05   0.00   0.03     0.06   0.00   0.01     0.00   0.06   0.00
    54  50     0.01   0.01   0.00     0.01   0.01   0.00     0.00   0.00   0.00
    55  53     0.00   0.00   0.00     0.00   0.00   0.00     0.00   0.00   0.00
    56  53     0.00   0.00   0.00     0.00   0.00   0.00     0.00   0.00   0.00
                    160                    161                    162
                      A                      A                      A
 Frequencies --    375.1409               380.6375               385.1802
 Red. masses --     31.0156                31.0087                31.0134
 Frc consts  --      2.5717                 2.6470                 2.7110
 IR Inten    --      1.8549                 0.0000                 3.0655
  Atom  AN      X      Y      Z        X      Y      Z        X      Y      Z
     1  15     0.03   0.03   0.05     0.03   0.00  -0.01     0.02   0.00  -0.03
     2  15     0.00   0.11   0.00     0.08   0.00   0.05    -0.18   0.00  -0.08
     3  15    -0.03   0.03  -0.05     0.03   0.00  -0.01     0.02   0.00  -0.03
     4  15     0.00  -0.12   0.00    -0.05   0.00   0.01    -0.03   0.00   0.08
     5  50     0.01   0.00   0.00     0.00   0.00   0.00     0.00   0.00   0.00
     6  53     0.00   0.00   0.00     0.00   0.00   0.00     0.00   0.00   0.00
     7  53     0.00   0.00   0.00     0.00   0.00   0.00     0.00   0.00   0.00
     8  15     0.05  -0.05  -0.02    -0.01   0.00   0.02     0.02   0.00   0.01
     9  15     0.00   0.03   0.00     0.01   0.00  -0.01     0.00   0.00   0.00
    10  15    -0.05  -0.05   0.02    -0.01   0.00   0.02     0.02   0.00   0.01
    11  15     0.00   0.09   0.00    -0.01   0.00   0.00    -0.01   0.00   0.00
    12  50    -0.01   0.00   0.00     0.00   0.00   0.00     0.00   0.00   0.00
    13  53     0.00   0.00   0.00     0.00   0.00   0.00     0.00   0.00   0.00
    14  53     0.00   0.00   0.00     0.00   0.00   0.00     0.00   0.00   0.00
    15  50     0.00   0.00   0.01     0.00  -0.01  -0.01     0.00  -0.01   0.00
    16  53     0.00   0.00   0.00     0.00   0.00   0.00     0.00   0.00   0.00
    17  53     0.00   0.00   0.00     0.00   0.00   0.00     0.00   0.00   0.00
    18  15     0.02   0.04   0.00    -0.01  -0.05   0.01    -0.01  -0.09  -0.01
    19  15    -0.01   0.05   0.10     0.03  -0.01  -0.08    -0.02   0.01  -0.01
    20  15    -0.12   0.04  -0.39     0.18  -0.14   0.34     0.29  -0.16   0.02
    21  15     0.09  -0.16  -0.07    -0.15   0.20   0.07    -0.20   0.26   0.04
    22  15    -0.02   0.04   0.00     0.02  -0.05  -0.01    -0.01   0.09  -0.01
    23  15     0.01   0.05  -0.10    -0.03  -0.01   0.08    -0.02  -0.01  -0.01
    24  15     0.12   0.04   0.39    -0.18  -0.14  -0.34     0.29   0.16   0.02
    25  15    -0.09  -0.16   0.08     0.15   0.20  -0.07    -0.20  -0.26   0.04
    26  50     0.00   0.00  -0.01     0.00  -0.01   0.01     0.00   0.01   0.00
    27  53     0.00   0.00   0.00     0.00   0.00   0.00     0.00   0.00   0.00
    28  53     0.00   0.00   0.00     0.00   0.00   0.00     0.00   0.00   0.00
    29  15     0.12   0.04   0.39     0.18   0.14   0.34     0.29   0.16   0.02
    30  15     0.01   0.05  -0.10     0.03   0.01  -0.08    -0.02  -0.01  -0.01
    31  15    -0.02   0.04   0.00    -0.02   0.05   0.01    -0.01   0.09  -0.01
    32  15    -0.09  -0.16   0.07    -0.15  -0.20   0.07    -0.20  -0.26   0.04
    33  50     0.00   0.00   0.01     0.00   0.01   0.01     0.00  -0.01   0.00
    34  53     0.00   0.00   0.00     0.00   0.00   0.00     0.00   0.00   0.00
    35  53     0.00   0.00   0.00     0.00   0.00   0.00     0.00   0.00   0.00
    36  15    -0.12   0.04  -0.39    -0.17   0.13  -0.34     0.29  -0.16   0.02
    37  15    -0.01   0.05   0.10    -0.03   0.01   0.08    -0.02   0.01  -0.01
    38  15     0.02   0.04   0.00     0.01   0.05  -0.01    -0.01  -0.09  -0.01
    39  15     0.09  -0.16  -0.08     0.15  -0.20  -0.07    -0.20   0.26   0.04
    40  50     0.00   0.00  -0.01     0.00   0.01  -0.01     0.00   0.01   0.00
    41  53     0.00   0.00   0.00     0.00   0.00   0.00     0.00   0.00   0.00
    42  53     0.00   0.00   0.00     0.00   0.00   0.00     0.00   0.00   0.00
    43  50     0.01   0.00   0.00     0.00   0.00   0.00     0.00   0.00   0.00
    44  53     0.00   0.00   0.00     0.00   0.00   0.00     0.00   0.00   0.00
    45  53     0.00   0.00   0.00     0.00   0.00   0.00     0.00   0.00   0.00
    46  15    -0.05  -0.05   0.02     0.01   0.00  -0.02     0.02   0.00   0.01
    47  15     0.00   0.03   0.00    -0.01   0.00   0.01     0.00   0.00   0.00
    48  15     0.05  -0.05  -0.02     0.01   0.00  -0.02     0.02  -0.01   0.01
    49  15     0.00   0.08   0.00     0.01   0.00   0.00    -0.01   0.00   0.00
    50  15    -0.03   0.03  -0.05    -0.03   0.00   0.01     0.02   0.00  -0.03
    51  15     0.00   0.11   0.00    -0.08   0.00  -0.05    -0.18   0.00  -0.08
    52  15     0.03   0.03   0.05    -0.03   0.00   0.01     0.02   0.00  -0.03
    53  15     0.00  -0.12   0.00     0.05   0.00  -0.01    -0.03   0.00   0.08
    54  50    -0.01   0.00   0.00     0.00   0.00   0.00     0.00   0.00   0.00
    55  53     0.00   0.00   0.00     0.00   0.00   0.00     0.00   0.00   0.00
    56  53     0.00   0.00   0.00     0.00   0.00   0.00     0.00   0.00   0.00

 -------------------
 - Thermochemistry -
 -------------------
 Temperature   873.000 Kelvin.  Pressure  50.00000 Atm.
 Atom     1 has atomic number 15 and mass  30.97376
 Atom     2 has atomic number 15 and mass  30.97376
 Atom     3 has atomic number 15 and mass  30.97376
 Atom     4 has atomic number 15 and mass  30.97376
 Atom     5 has atomic number 50 and mass 117.90180
 Atom     6 has atomic number 53 and mass 126.90040
 Atom     7 has atomic number 53 and mass 126.90040
 Atom     8 has atomic number 15 and mass  30.97376
 Atom     9 has atomic number 15 and mass  30.97376
 Atom    10 has atomic number 15 and mass  30.97376
 Atom    11 has atomic number 15 and mass  30.97376
 Atom    12 has atomic number 50 and mass 117.90180
 Atom    13 has atomic number 53 and mass 126.90040
 Atom    14 has atomic number 53 and mass 126.90040
 Atom    15 has atomic number 50 and mass 117.90180
 Atom    16 has atomic number 53 and mass 126.90040
 Atom    17 has atomic number 53 and mass 126.90040
 Atom    18 has atomic number 15 and mass  30.97376
 Atom    19 has atomic number 15 and mass  30.97376
 Atom    20 has atomic number 15 and mass  30.97376
 Atom    21 has atomic number 15 and mass  30.97376
 Atom    22 has atomic number 15 and mass  30.97376
 Atom    23 has atomic number 15 and mass  30.97376
 Atom    24 has atomic number 15 and mass  30.97376
 Atom    25 has atomic number 15 and mass  30.97376
 Atom    26 has atomic number 50 and mass 117.90180
 Atom    27 has atomic number 53 and mass 126.90040
 Atom    28 has atomic number 53 and mass 126.90040
 Atom    29 has atomic number 15 and mass  30.97376
 Atom    30 has atomic number 15 and mass  30.97376
 Atom    31 has atomic number 15 and mass  30.97376
 Atom    32 has atomic number 15 and mass  30.97376
 Atom    33 has atomic number 50 and mass 117.90180
 Atom    34 has atomic number 53 and mass 126.90040
 Atom    35 has atomic number 53 and mass 126.90040
 Atom    36 has atomic number 15 and mass  30.97376
 Atom    37 has atomic number 15 and mass  30.97376
 Atom    38 has atomic number 15 and mass  30.97376
 Atom    39 has atomic number 15 and mass  30.97376
 Atom    40 has atomic number 50 and mass 117.90180
 Atom    41 has atomic number 53 and mass 126.90040
 Atom    42 has atomic number 53 and mass 126.90040
 Atom    43 has atomic number 50 and mass 117.90180
 Atom    44 has atomic number 53 and mass 126.90040
 Atom    45 has atomic number 53 and mass 126.90040
 Atom    46 has atomic number 15 and mass  30.97376
 Atom    47 has atomic number 15 and mass  30.97376
 Atom    48 has atomic number 15 and mass  30.97376
 Atom    49 has atomic number 15 and mass  30.97376
 Atom    50 has atomic number 15 and mass  30.97376
 Atom    51 has atomic number 15 and mass  30.97376
 Atom    52 has atomic number 15 and mass  30.97376
 Atom    53 has atomic number 15 and mass  30.97376
 Atom    54 has atomic number 50 and mass 117.90180
 Atom    55 has atomic number 53 and mass 126.90040
 Atom    56 has atomic number 53 and mass 126.90040
 Molecular mass:  3964.78123 amu.
 Principal axes and moments of inertia in atomic units:
                           1         2         3
     Eigenvalues --  ******************************
           X            1.00000   0.00000   0.00015
           Y            0.00000   1.00000   0.00000
           Z           -0.00015   0.00000   1.00000
 This molecule is an asymmetric top.
 Rotational symmetry number  1.
 Warning -- assumption of classical behavior for rotation
           may cause significant error
 Rotational temperatures (Kelvin)      0.00023     0.00017     0.00011
 Rotational constants (GHZ):           0.00473     0.00356     0.00222
 Zero-point vibrational energy     162988.4 (Joules/Mol)
                                   38.95517 (Kcal/Mol)
 Warning -- explicit consideration of 162 degrees of freedom as
           vibrations may cause significant error
 Vibrational temperatures:      6.76     8.77    11.32    11.72    11.89
          (Kelvin)             14.82    15.26    15.89    17.06    17.85
                               18.91    19.55    20.29    21.13    23.07
                               23.33    26.07    26.61    27.52    33.05
                               35.44    35.74    36.80    38.31    38.46
                               38.89    41.00    41.01    43.50    44.54
                               44.66    45.80    49.65    51.28    55.57
                               60.23    60.32    60.86    63.83    70.80
                               71.94    72.96    78.12    80.08    81.32
                               86.82    87.19    88.80    89.09    90.28
                               92.18    93.33   107.81   111.20   116.06
                              118.40   124.98   125.13   126.05   128.85
                              133.75   133.87   138.75   142.13   145.85
                              149.71   150.94   157.38   158.61   164.45
                              166.68   182.98   184.41   184.54   186.31
                              196.07   199.34   207.83   211.17   212.66
                              221.06   229.81   232.65   234.00   237.49
                              244.08   246.34   254.90   255.57   257.08
                              260.10   261.78   267.27   269.24   270.97
                              276.09   278.45   279.48   281.77   283.33
                              285.47   286.40   289.12   296.65   302.75
                              309.69   317.65   319.07   322.61   323.01
                              324.08   329.40   340.74   346.60   353.89
                              357.71   374.27   374.52   384.88   389.08
                              426.32   426.57   434.70   436.52   441.07
                              442.11   442.78   455.31   455.39   457.37
                              463.60   464.62   472.88   473.18   474.85
                              475.91   492.40   492.98   493.79   499.06
                              504.30   504.83   505.79   506.87   513.26
                              513.28   513.93   516.66   517.61   519.28
                              520.84   521.26   522.45   522.97   524.85
                              526.22   537.38   537.51   538.97   539.74
                              547.65   554.19
 
 Zero-point correction=                           0.062079 (Hartree/Particle)
 Thermal correction to Energy=                    0.460583
 Thermal correction to Enthalpy=                  0.463348
 Thermal correction to Gibbs Free Energy=        -0.903339
 Sum of electronic and zero-point Energies=         -11128.268806
 Sum of electronic and thermal Energies=            -11127.870301
 Sum of electronic and thermal Enthalpies=          -11127.867537
 Sum of electronic and thermal Free Energies=       -11129.234224
 
                     E (Thermal)             CV                S
                      KCal/Mol        Cal/Mol-Kelvin    Cal/Mol-Kelvin
 Total                  289.020            324.740            982.370
 Electronic               0.000              0.000              0.000
 Translational            2.602              2.981             48.251
 Rotational               2.602              2.981             50.347
 Vibrational            283.816            318.778            883.772
 Vibration     1          1.735              1.987             11.646
 Vibration     2          1.735              1.987             11.130
 Vibration     3          1.735              1.987             10.622
 Vibration     4          1.735              1.987             10.553
 Vibration     5          1.735              1.987             10.525
 Vibration     6          1.735              1.987             10.088
 Vibration     7          1.735              1.987             10.029
 Vibration     8          1.735              1.987              9.948
 Vibration     9          1.735              1.987              9.807
 Vibration    10          1.735              1.987              9.717
 Vibration    11          1.735              1.987              9.602
 Vibration    12          1.735              1.987              9.537
 Vibration    13          1.735              1.987              9.462
 Vibration    14          1.735              1.987              9.382
 Vibration    15          1.735              1.987              9.208
 Vibration    16          1.735              1.987              9.185
 Vibration    17          1.735              1.987              8.965
 Vibration    18          1.735              1.987              8.924
 Vibration    19          1.735              1.987              8.857
 Vibration    20          1.735              1.987              8.493
 Vibration    21          1.735              1.987              8.355
 Vibration    22          1.735              1.987              8.338
 Vibration    23          1.735              1.987              8.280
 Vibration    24          1.735              1.987              8.200
 Vibration    25          1.735              1.987              8.192
 Vibration    26          1.735              1.987              8.170
 Vibration    27          1.735              1.987              8.065
 Vibration    28          1.735              1.987              8.065
 Vibration    29          1.735              1.987              7.947
 Vibration    30          1.735              1.987              7.901
 Vibration    31          1.735              1.987              7.895
 Vibration    32          1.735              1.987              7.845
 Vibration    33          1.735              1.987              7.685
 Vibration    34          1.735              1.987              7.621
 Vibration    35          1.735              1.987              7.461
 Vibration    36          1.736              1.986              7.301
 Vibration    37          1.736              1.986              7.298
 Vibration    38          1.736              1.986              7.280
 Vibration    39          1.736              1.986              7.186
 Vibration    40          1.736              1.986              6.980
 Vibration    41          1.736              1.986              6.948
 Vibration    42          1.736              1.986              6.920
 Vibration    43          1.736              1.986              6.784
 Vibration    44          1.736              1.986              6.735
 Vibration    45          1.736              1.986              6.705
 Vibration    46          1.736              1.986              6.575
 Vibration    47          1.736              1.986              6.566
 Vibration    48          1.736              1.985              6.530
 Vibration    49          1.736              1.985              6.523
 Vibration    50          1.736              1.985              6.497
 Vibration    51          1.736              1.985              6.456
 Vibration    52          1.736              1.985              6.431
 Vibration    53          1.737              1.985              6.145
 Vibration    54          1.737              1.985              6.083
 Vibration    55          1.737              1.984              5.998
 Vibration    56          1.737              1.984              5.959
 Vibration    57          1.738              1.984              5.852
 Vibration    58          1.738              1.984              5.849
 Vibration    59          1.738              1.984              5.835
 Vibration    60          1.738              1.984              5.791
 Vibration    61          1.738              1.983              5.717
 Vibration    62          1.738              1.983              5.715
 Vibration    63          1.738              1.983              5.644
 Vibration    64          1.739              1.983              5.597
 Vibration    65          1.739              1.983              5.545
 Vibration    66          1.739              1.982              5.494
 Vibration    67          1.739              1.982              5.477
 Vibration    68          1.740              1.982              5.395
 Vibration    69          1.740              1.982              5.379
 Vibration    70          1.740              1.981              5.307
 Vibration    71          1.740              1.981              5.281
 Vibration    72          1.741              1.980              5.096
 Vibration    73          1.741              1.980              5.081
 Vibration    74          1.741              1.980              5.079
 Vibration    75          1.741              1.980              5.060
 Vibration    76          1.742              1.979              4.959
 Vibration    77          1.742              1.979              4.926
 Vibration    78          1.743              1.978              4.844
 Vibration    79          1.743              1.978              4.812
 Vibration    80          1.743              1.977              4.799
 Vibration    81          1.744              1.977              4.722
 Vibration    82          1.745              1.976              4.645
 Vibration    83          1.745              1.975              4.621
 Vibration    84          1.745              1.975              4.610
 Vibration    85          1.746              1.975              4.580
 Vibration    86          1.746              1.974              4.526
 Vibration    87          1.746              1.974              4.508
 Vibration    88          1.747              1.973              4.441
 Vibration    89          1.747              1.973              4.435
 Vibration    90          1.747              1.973              4.424
 Vibration    91          1.748              1.973              4.401
 Vibration    92          1.748              1.972              4.388
 Vibration    93          1.748              1.972              4.347
 Vibration    94          1.749              1.972              4.333
 Vibration    95          1.749              1.971              4.320
 Vibration    96          1.749              1.971              4.283
 Vibration    97          1.750              1.970              4.266
 Vibration    98          1.750              1.970              4.259
 Vibration    99          1.750              1.970              4.243
 Vibration   100          1.750              1.970              4.232
 Vibration   101          1.750              1.970              4.217
 Vibration   102          1.750              1.969              4.211
 Vibration   103          1.751              1.969              4.192
 Vibration   104          1.751              1.968              4.142
 Vibration   105          1.752              1.967              4.102
 Vibration   106          1.753              1.966              4.057
 Vibration   107          1.754              1.965              4.007
 Vibration   108          1.754              1.965              3.998
 Vibration   109          1.755              1.965              3.977
 Vibration   110          1.755              1.965              3.974
 Vibration   111          1.755              1.965              3.968
 Vibration   112          1.755              1.964              3.936
 Vibration   113          1.757              1.962              3.869
 Vibration   114          1.758              1.961              3.836
 Vibration   115          1.759              1.960              3.795
 Vibration   116          1.759              1.960              3.774
 Vibration   117          1.761              1.957              3.685
 Vibration   118          1.761              1.957              3.684
 Vibration   119          1.763              1.955              3.631
 Vibration   120          1.763              1.955              3.610
 Vibration   121          1.769              1.948              3.431
 Vibration   122          1.769              1.948              3.430
 Vibration   123          1.771              1.947              3.393
 Vibration   124          1.771              1.946              3.385
 Vibration   125          1.772              1.945              3.365
 Vibration   126          1.772              1.945              3.360
 Vibration   127          1.772              1.945              3.357
 Vibration   128          1.774              1.943              3.303
 Vibration   129          1.774              1.943              3.303
 Vibration   130          1.774              1.942              3.294
 Vibration   131          1.775              1.941              3.268
 Vibration   132          1.776              1.941              3.264
 Vibration   133          1.777              1.939              3.230
 Vibration   134          1.777              1.939              3.228
 Vibration   135          1.777              1.939              3.222
 Vibration   136          1.778              1.939              3.217
 Vibration   137          1.781              1.935              3.151
 Vibration   138          1.781              1.935              3.149
 Vibration   139          1.781              1.935              3.146
 Vibration   140          1.782              1.934              3.125
 Vibration   141          1.783              1.933              3.105
 Vibration   142          1.783              1.933              3.103
 Vibration   143          1.783              1.933              3.099
 Vibration   144          1.783              1.932              3.095
 Vibration   145          1.785              1.931              3.071
 Vibration   146          1.785              1.931              3.071
 Vibration   147          1.785              1.931              3.069
 Vibration   148          1.785              1.930              3.058
 Vibration   149          1.785              1.930              3.055
 Vibration   150          1.786              1.930              3.049
 Vibration   151          1.786              1.929              3.043
 Vibration   152          1.786              1.929              3.041
 Vibration   153          1.786              1.929              3.037
 Vibration   154          1.786              1.929              3.035
 Vibration   155          1.787              1.928              3.028
 Vibration   156          1.787              1.928              3.023
 Vibration   157          1.789              1.926              2.983
 Vibration   158          1.789              1.926              2.982
 Vibration   159          1.790              1.925              2.977
 Vibration   160          1.790              1.925              2.974
 Vibration   161          1.791              1.923              2.946
 Vibration   162          1.793              1.922              2.923
                       Q            Log10(Q)             Ln(Q)
 Total Bot       0.803736+142        141.905113        326.748598
 Total V=0       0.454025+152        151.657079        349.203330
 Vib (Bot)       0.124235+123        122.094245        281.132388
 Vib (Bot)    1  0.129084D+03          2.110873          4.860465
 Vib (Bot)    2  0.995729D+02          1.998141          4.600890
 Vib (Bot)    3  0.771093D+02          1.887107          4.345224
 Vib (Bot)    4  0.744670D+02          1.871964          4.310356
 Vib (Bot)    5  0.734257D+02          1.865848          4.296274
 Vib (Bot)    6  0.589236D+02          1.770289          4.076242
 Vib (Bot)    7  0.572053D+02          1.757436          4.046647
 Vib (Bot)    8  0.549285D+02          1.739798          4.006033
 Vib (Bot)    9  0.511643D+02          1.708967          3.935041
 Vib (Bot)   10  0.489072D+02          1.689373          3.889925
 Vib (Bot)   11  0.461579D+02          1.664246          3.832068
 Vib (Bot)   12  0.446558D+02          1.649878          3.798984
 Vib (Bot)   13  0.430159D+02          1.633629          3.761569
 Vib (Bot)   14  0.413113D+02          1.616069          3.721136
 Vib (Bot)   15  0.378439D+02          1.577996          3.633469
 Vib (Bot)   16  0.374136D+02          1.573030          3.622035
 Vib (Bot)   17  0.334866D+02          1.524871          3.511145
 Vib (Bot)   18  0.328052D+02          1.515942          3.490586
 Vib (Bot)   19  0.317264D+02          1.501420          3.457148
 Vib (Bot)   20  0.264131D+02          1.421819          3.273860
 Vib (Bot)   21  0.246348D+02          1.391549          3.204159
 Vib (Bot)   22  0.244242D+02          1.387820          3.195574
 Vib (Bot)   23  0.237202D+02          1.375118          3.166326
 Vib (Bot)   24  0.227840D+02          1.357630          3.126059
 Vib (Bot)   25  0.226953D+02          1.355936          3.122157
 Vib (Bot)   26  0.224489D+02          1.351194          3.111240
 Vib (Bot)   27  0.212886D+02          1.328148          3.058173
 Vib (Bot)   28  0.212856D+02          1.328085          3.058029
 Vib (Bot)   29  0.200660D+02          1.302462          2.999029
 Vib (Bot)   30  0.196002D+02          1.292260          2.975539
 Vib (Bot)   31  0.195444D+02          1.291023          2.972690
 Vib (Bot)   32  0.190598D+02          1.280117          2.947579
 Vib (Bot)   33  0.175820D+02          1.245067          2.866874
 Vib (Bot)   34  0.170226D+02          1.231026          2.834541
 Vib (Bot)   35  0.157074D+02          1.196104          2.754131
 Vib (Bot)   36  0.144912D+02          1.161103          2.673539
 Vib (Bot)   37  0.144697D+02          1.160460          2.672057
 Vib (Bot)   38  0.143405D+02          1.156565          2.663089
 Vib (Bot)   39  0.136744D+02          1.135907          2.615522
 Vib (Bot)   40  0.123269D+02          1.090853          2.511783
 Vib (Bot)   41  0.121311D+02          1.083901          2.495775
 Vib (Bot)   42  0.119624D+02          1.077818          2.481767
 Vib (Bot)   43  0.111711D+02          1.048098          2.413334
 Vib (Bot)   44  0.108976D+02          1.037331          2.388542
 Vib (Bot)   45  0.107309D+02          1.030635          2.373124
 Vib (Bot)   46  0.100510D+02          1.002211          2.307676
 Vib (Bot)   47  0.100084D+02          1.000363          2.303422
 Vib (Bot)   48  0.982700D+01          0.992421          2.285134
 Vib (Bot)   49  0.979453D+01          0.990984          2.281824
 Vib (Bot)   50  0.966592D+01          0.985243          2.268607
 Vib (Bot)   51  0.946658D+01          0.976193          2.247767
 Vib (Bot)   52  0.934901D+01          0.970766          2.235270
 Vib (Bot)   53  0.809247D+01          0.908081          2.090934
 Vib (Bot)   54  0.784509D+01          0.894598          2.059888
 Vib (Bot)   55  0.751636D+01          0.876007          2.017082
 Vib (Bot)   56  0.736742D+01          0.867315          1.997067
 Vib (Bot)   57  0.697943D+01          0.843820          1.942967
 Vib (Bot)   58  0.697053D+01          0.843266          1.941691
 Vib (Bot)   59  0.691978D+01          0.840092          1.934384
 Vib (Bot)   60  0.676925D+01          0.830540          1.912390
 Vib (Bot)   61  0.652080D+01          0.814301          1.874996
 Vib (Bot)   62  0.651469D+01          0.813894          1.874060
 Vib (Bot)   63  0.628512D+01          0.798314          1.838185
 Vib (Bot)   64  0.613568D+01          0.787862          1.814120
 Vib (Bot)   65  0.597853D+01          0.776594          1.788174
 Vib (Bot)   66  0.582426D+01          0.765241          1.762033
 Vib (Bot)   67  0.577673D+01          0.761682          1.753838
 Vib (Bot)   68  0.553958D+01          0.743477          1.711919
 Vib (Bot)   69  0.549650D+01          0.740086          1.704112
 Vib (Bot)   70  0.530088D+01          0.724348          1.667873
 Vib (Bot)   71  0.522950D+01          0.718460          1.654315
 Vib (Bot)   72  0.476229D+01          0.677816          1.560728
 Vib (Bot)   73  0.472526D+01          0.674425          1.552922
 Vib (Bot)   74  0.472178D+01          0.674106          1.552186
 Vib (Bot)   75  0.467692D+01          0.669960          1.542640
 Vib (Bot)   76  0.444309D+01          0.647685          1.491349
 Vib (Bot)   77  0.436985D+01          0.640467          1.474729
 Vib (Bot)   78  0.419062D+01          0.622279          1.432849
 Vib (Bot)   79  0.412397D+01          0.615315          1.416815
 Vib (Bot)   80  0.409508D+01          0.612262          1.409785
 Vib (Bot)   81  0.393865D+01          0.595348          1.370839
 Vib (Bot)   82  0.378791D+01          0.578400          1.331815
 Vib (Bot)   83  0.374131D+01          0.573023          1.319435
 Vib (Bot)   84  0.371962D+01          0.570499          1.313622
 Vib (Bot)   85  0.366456D+01          0.564022          1.298708
 Vib (Bot)   86  0.356505D+01          0.552066          1.271179
 Vib (Bot)   87  0.353211D+01          0.548034          1.261895
 Vib (Bot)   88  0.341269D+01          0.533096          1.227500
 Vib (Bot)   89  0.340375D+01          0.531957          1.224877
 Vib (Bot)   90  0.338365D+01          0.529385          1.218955
 Vib (Bot)   91  0.334398D+01          0.524263          1.207161
 Vib (Bot)   92  0.332241D+01          0.521453          1.200690
 Vib (Bot)   93  0.325365D+01          0.512371          1.179779
 Vib (Bot)   94  0.322965D+01          0.509155          1.172372
 Vib (Bot)   95  0.320882D+01          0.506345          1.165902
 Vib (Bot)   96  0.314885D+01          0.498152          1.147037
 Vib (Bot)   97  0.312198D+01          0.494430          1.138468
 Vib (Bot)   98  0.311037D+01          0.492812          1.134741
 Vib (Bot)   99  0.308481D+01          0.489228          1.126490
 Vib (Bot)  100  0.306768D+01          0.486810          1.120921
 Vib (Bot)  101  0.304452D+01          0.483518          1.113342
 Vib (Bot)  102  0.303458D+01          0.482098          1.110072
 Vib (Bot)  103  0.300572D+01          0.477948          1.100517
 Vib (Bot)  104  0.292872D+01          0.466677          1.074564
 Vib (Bot)  105  0.286914D+01          0.457752          1.054013
 Vib (Bot)  106  0.280419D+01          0.447808          1.031116
 Vib (Bot)  107  0.273321D+01          0.436674          1.005479
 Vib (Bot)  108  0.272088D+01          0.434710          1.000957
 Vib (Bot)  109  0.269071D+01          0.429866          0.989804
 Vib (Bot)  110  0.268737D+01          0.429328          0.988564
 Vib (Bot)  111  0.267837D+01          0.427870          0.985207
 Vib (Bot)  112  0.263459D+01          0.420712          0.968726
 Vib (Bot)  113  0.254587D+01          0.405837          0.934474
 Vib (Bot)  114  0.250226D+01          0.398333          0.917196
 Vib (Bot)  115  0.245007D+01          0.389178          0.896115
 Vib (Bot)  116  0.242352D+01          0.384446          0.885219
 Vib (Bot)  117  0.231477D+01          0.364507          0.839309
 Vib (Bot)  118  0.231318D+01          0.364210          0.838625
 Vib (Bot)  119  0.224996D+01          0.352174          0.810912
 Vib (Bot)  120  0.222527D+01          0.347383          0.799879
 Vib (Bot)  121  0.202757D+01          0.306977          0.706840
 Vib (Bot)  122  0.202632D+01          0.306708          0.706222
 Vib (Bot)  123  0.198769D+01          0.298349          0.686973
 Vib (Bot)  124  0.197921D+01          0.296492          0.682699
 Vib (Bot)  125  0.195838D+01          0.291896          0.672115
 Vib (Bot)  126  0.195369D+01          0.290856          0.669720
 Vib (Bot)  127  0.195064D+01          0.290178          0.668159
 Vib (Bot)  128  0.189581D+01          0.277794          0.639644
 Vib (Bot)  129  0.189549D+01          0.277722          0.639479
 Vib (Bot)  130  0.188709D+01          0.275793          0.635036
 Vib (Bot)  131  0.186115D+01          0.269781          0.621193
 Vib (Bot)  132  0.185694D+01          0.268799          0.618933
 Vib (Bot)  133  0.182374D+01          0.260962          0.600888
 Vib (Bot)  134  0.182257D+01          0.260685          0.600249
 Vib (Bot)  135  0.181601D+01          0.259117          0.596640
 Vib (Bot)  136  0.181188D+01          0.258129          0.594364
 Vib (Bot)  137  0.174965D+01          0.242952          0.559418
 Vib (Bot)  138  0.174754D+01          0.242426          0.558207
 Vib (Bot)  139  0.174463D+01          0.241702          0.556540
 Vib (Bot)  140  0.172569D+01          0.236962          0.545624
 Vib (Bot)  141  0.170729D+01          0.232307          0.534908
 Vib (Bot)  142  0.170543D+01          0.231834          0.533818
 Vib (Bot)  143  0.170211D+01          0.230987          0.531866
 Vib (Bot)  144  0.169838D+01          0.230034          0.529673
 Vib (Bot)  145  0.167663D+01          0.224437          0.516786
 Vib (Bot)  146  0.167658D+01          0.224424          0.516755
 Vib (Bot)  147  0.167440D+01          0.223858          0.515452
 Vib (Bot)  148  0.166530D+01          0.221494          0.510008
 Vib (Bot)  149  0.166215D+01          0.220671          0.508114
 Vib (Bot)  150  0.165663D+01          0.219226          0.504786
 Vib (Bot)  151  0.165153D+01          0.217887          0.501703
 Vib (Bot)  152  0.165018D+01          0.217531          0.500883
 Vib (Bot)  153  0.164631D+01          0.216511          0.498536
 Vib (Bot)  154  0.164460D+01          0.216061          0.497498
 Vib (Bot)  155  0.163854D+01          0.214457          0.493804
 Vib (Bot)  156  0.163415D+01          0.213292          0.491122
 Vib (Bot)  157  0.159919D+01          0.203900          0.469498
 Vib (Bot)  158  0.159879D+01          0.203791          0.469246
 Vib (Bot)  159  0.159432D+01          0.202574          0.466444
 Vib (Bot)  160  0.159196D+01          0.201932          0.464965
 Vib (Bot)  161  0.156824D+01          0.195412          0.449952
 Vib (Bot)  162  0.154914D+01          0.190090          0.437697
 Vib (V=0)       0.701796+132        131.846211        303.587120
 Vib (V=0)    1  0.129585D+03          2.112555          4.864339
 Vib (V=0)    2  0.100074D+03          2.000322          4.605911
 Vib (V=0)    3  0.776110D+02          1.889923          4.351709
 Vib (V=0)    4  0.749687D+02          1.874880          4.317070
 Vib (V=0)    5  0.739274D+02          1.868806          4.303084
 Vib (V=0)    6  0.594257D+02          1.773974          4.084727
 Vib (V=0)    7  0.577075D+02          1.761232          4.055387
 Vib (V=0)    8  0.554308D+02          1.743751          4.015136
 Vib (V=0)    9  0.516667D+02          1.713211          3.944814
 Vib (V=0)   10  0.494098D+02          1.693813          3.900148
 Vib (V=0)   11  0.466606D+02          1.668950          3.842900
 Vib (V=0)   12  0.451586D+02          1.654740          3.810180
 Vib (V=0)   13  0.435188D+02          1.638677          3.773192
 Vib (V=0)   14  0.418143D+02          1.621325          3.733239
 Vib (V=0)   15  0.383472D+02          1.583733          3.646681
 Vib (V=0)   16  0.379170D+02          1.578834          3.635399
 Vib (V=0)   17  0.339903D+02          1.531355          3.526075
 Vib (V=0)   18  0.333090D+02          1.522561          3.505827
 Vib (V=0)   19  0.322303D+02          1.508264          3.472907
 Vib (V=0)   20  0.269178D+02          1.430040          3.292789
 Vib (V=0)   21  0.251399D+02          1.400363          3.224455
 Vib (V=0)   22  0.249293D+02          1.396710          3.216044
 Vib (V=0)   23  0.242254D+02          1.384272          3.187403
 Vib (V=0)   24  0.232895D+02          1.367160          3.148002
 Vib (V=0)   25  0.232008D+02          1.365503          3.144187
 Vib (V=0)   26  0.229544D+02          1.360866          3.133511
 Vib (V=0)   27  0.217945D+02          1.338347          3.081658
 Vib (V=0)   28  0.217914D+02          1.338286          3.081517
 Vib (V=0)   29  0.205723D+02          1.313282          3.023944
 Vib (V=0)   30  0.201066D+02          1.303338          3.001046
 Vib (V=0)   31  0.200508D+02          1.302132          2.998270
 Vib (V=0)   32  0.195663D+02          1.291509          2.973809
 Vib (V=0)   33  0.180891D+02          1.257416          2.895308
 Vib (V=0)   34  0.175299D+02          1.243780          2.863909
 Vib (V=0)   35  0.162153D+02          1.209926          2.785957
 Vib (V=0)   36  0.149998D+02          1.176085          2.708036
 Vib (V=0)   37  0.149783D+02          1.175464          2.706605
 Vib (V=0)   38  0.148492D+02          1.171704          2.697948
 Vib (V=0)   39  0.141835D+02          1.151783          2.652079
 Vib (V=0)   40  0.128370D+02          1.108464          2.552333
 Vib (V=0)   41  0.126414D+02          1.101796          2.536979
 Vib (V=0)   42  0.124728D+02          1.095965          2.523553
 Vib (V=0)   43  0.116823D+02          1.067529          2.458077
 Vib (V=0)   44  0.114091D+02          1.057250          2.434408
 Vib (V=0)   45  0.112425D+02          1.050863          2.419702
 Vib (V=0)   46  0.105635D+02          1.023807          2.357402
 Vib (V=0)   47  0.105208D+02          1.022051          2.353359
 Vib (V=0)   48  0.103397D+02          1.014508          2.335992
 Vib (V=0)   49  0.103073D+02          1.013144          2.332851
 Vib (V=0)   50  0.101788D+02          1.007699          2.320312
 Vib (V=0)   51  0.997977D+01          0.999121          2.300560
 Vib (V=0)   52  0.986237D+01          0.993981          2.288726
 Vib (V=0)   53  0.860790D+01          0.934897          2.152680
 Vib (V=0)   54  0.836101D+01          0.922259          2.123579
 Vib (V=0)   55  0.803297D+01          0.904876          2.083554
 Vib (V=0)   56  0.788436D+01          0.896767          2.064882
 Vib (V=0)   57  0.749731D+01          0.874906          2.014545
 Vib (V=0)   58  0.748844D+01          0.874391          2.013360
 Vib (V=0)   59  0.743782D+01          0.871446          2.006578
 Vib (V=0)   60  0.728769D+01          0.862590          1.986187
 Vib (V=0)   61  0.703994D+01          0.847569          1.951599
 Vib (V=0)   62  0.703385D+01          0.847193          1.950735
 Vib (V=0)   63  0.680498D+01          0.832827          1.917654
 Vib (V=0)   64  0.665602D+01          0.823214          1.895521
 Vib (V=0)   65  0.649940D+01          0.812873          1.871710
 Vib (V=0)   66  0.634569D+01          0.802479          1.847775
 Vib (V=0)   67  0.629833D+01          0.799226          1.840285
 Vib (V=0)   68  0.606210D+01          0.782623          1.802056
 Vib (V=0)   69  0.601920D+01          0.779539          1.794954
 Vib (V=0)   70  0.582441D+01          0.765252          1.762057
 Vib (V=0)   71  0.575334D+01          0.759920          1.749781
 Vib (V=0)   72  0.528846D+01          0.723329          1.665528
 Vib (V=0)   73  0.525164D+01          0.720295          1.658540
 Vib (V=0)   74  0.524818D+01          0.720009          1.657881
 Vib (V=0)   75  0.520357D+01          0.716301          1.649345
 Vib (V=0)   76  0.497113D+01          0.696455          1.603647
 Vib (V=0)   77  0.489836D+01          0.690051          1.588901
 Vib (V=0)   78  0.472035D+01          0.673974          1.551882
 Vib (V=0)   79  0.465417D+01          0.667842          1.537763
 Vib (V=0)   80  0.462549D+01          0.665157          1.531582
 Vib (V=0)   81  0.447026D+01          0.650333          1.497448
 Vib (V=0)   82  0.432077D+01          0.635561          1.463434
 Vib (V=0)   83  0.427457D+01          0.630892          1.452683
 Vib (V=0)   84  0.425308D+01          0.628703          1.447643
 Vib (V=0)   85  0.419851D+01          0.623096          1.434730
 Vib (V=0)   86  0.409995D+01          0.612778          1.410974
 Vib (V=0)   87  0.406732D+01          0.609309          1.402985
 Vib (V=0)   88  0.394912D+01          0.596500          1.373493
 Vib (V=0)   89  0.394027D+01          0.595526          1.371250
 Vib (V=0)   90  0.392039D+01          0.593330          1.366192
 Vib (V=0)   91  0.388115D+01          0.588961          1.356132
 Vib (V=0)   92  0.385982D+01          0.586567          1.350621
 Vib (V=0)   93  0.379185D+01          0.578851          1.332854
 Vib (V=0)   94  0.376812D+01          0.576125          1.326576
 Vib (V=0)   95  0.374754D+01          0.573746          1.321099
 Vib (V=0)   96  0.368830D+01          0.566826          1.305165
 Vib (V=0)   97  0.366177D+01          0.563691          1.297946
 Vib (V=0)   98  0.365030D+01          0.562329          1.294809
 Vib (V=0)   99  0.362507D+01          0.559316          1.287873
 Vib (V=0)  100  0.360816D+01          0.557286          1.283198
 Vib (V=0)  101  0.358530D+01          0.554525          1.276842
 Vib (V=0)  102  0.357549D+01          0.553336          1.274103
 Vib (V=0)  103  0.354702D+01          0.549864          1.266108
 Vib (V=0)  104  0.347109D+01          0.540466          1.244469
 Vib (V=0)  105  0.341238D+01          0.533058          1.227411
 Vib (V=0)  106  0.334842D+01          0.524840          1.208489
 Vib (V=0)  107  0.327857D+01          0.515685          1.187408
 Vib (V=0)  108  0.326644D+01          0.514075          1.183702
 Vib (V=0)  109  0.323677D+01          0.510112          1.174575
 Vib (V=0)  110  0.323349D+01          0.509672          1.173562
 Vib (V=0)  111  0.322464D+01          0.508481          1.170820
 Vib (V=0)  112  0.318161D+01          0.502647          1.157388
 Vib (V=0)  113  0.309451D+01          0.490592          1.129629
 Vib (V=0)  114  0.305173D+01          0.484546          1.115709
 Vib (V=0)  115  0.300057D+01          0.477203          1.098801
 Vib (V=0)  116  0.297456D+01          0.473422          1.090095
 Vib (V=0)  117  0.286815D+01          0.457602          1.053668
 Vib (V=0)  118  0.286660D+01          0.457368          1.053128
 Vib (V=0)  119  0.280485D+01          0.447909          1.031348
 Vib (V=0)  120  0.278075D+01          0.444163          1.022722
 Vib (V=0)  121  0.258831D+01          0.413017          0.951006
 Vib (V=0)  122  0.258710D+01          0.412813          0.950537
 Vib (V=0)  123  0.254961D+01          0.406474          0.935941
 Vib (V=0)  124  0.254139D+01          0.405072          0.932712
 Vib (V=0)  125  0.252120D+01          0.401607          0.924733
 Vib (V=0)  126  0.251666D+01          0.400824          0.922931
 Vib (V=0)  127  0.251371D+01          0.400314          0.921758
 Vib (V=0)  128  0.246063D+01          0.391047          0.900418
 Vib (V=0)  129  0.246033D+01          0.390993          0.900295
 Vib (V=0)  130  0.245221D+01          0.389557          0.896988
 Vib (V=0)  131  0.242714D+01          0.385095          0.886713
 Vib (V=0)  132  0.242308D+01          0.384368          0.885040
 Vib (V=0)  133  0.239104D+01          0.378586          0.871727
 Vib (V=0)  134  0.238991D+01          0.378382          0.871257
 Vib (V=0)  135  0.238358D+01          0.377230          0.868604
 Vib (V=0)  136  0.237960D+01          0.376504          0.866933
 Vib (V=0)  137  0.231969D+01          0.365431          0.841435
 Vib (V=0)  138  0.231766D+01          0.365049          0.840557
 Vib (V=0)  139  0.231486D+01          0.364525          0.839349
 Vib (V=0)  140  0.229666D+01          0.361097          0.831456
 Vib (V=0)  141  0.227900D+01          0.357744          0.823737
 Vib (V=0)  142  0.227722D+01          0.357404          0.822954
 Vib (V=0)  143  0.227402D+01          0.356795          0.821551
 Vib (V=0)  144  0.227045D+01          0.356111          0.819977
 Vib (V=0)  145  0.224960D+01          0.352105          0.810751
 Vib (V=0)  146  0.224955D+01          0.352095          0.810729
 Vib (V=0)  147  0.224746D+01          0.351691          0.809799
 Vib (V=0)  148  0.223875D+01          0.350005          0.805916
 Vib (V=0)  149  0.223573D+01          0.349419          0.804567
 Vib (V=0)  150  0.223044D+01          0.348391          0.802199
 Vib (V=0)  151  0.222556D+01          0.347439          0.800008
 Vib (V=0)  152  0.222426D+01          0.347186          0.799426
 Vib (V=0)  153  0.222056D+01          0.346463          0.797760
 Vib (V=0)  154  0.221893D+01          0.346143          0.797024
 Vib (V=0)  155  0.221313D+01          0.345007          0.794407
 Vib (V=0)  156  0.220893D+01          0.344182          0.792508
 Vib (V=0)  157  0.217553D+01          0.337566          0.777274
 Vib (V=0)  158  0.217515D+01          0.337489          0.777097
 Vib (V=0)  159  0.217088D+01          0.336636          0.775133
 Vib (V=0)  160  0.216863D+01          0.336186          0.774096
 Vib (V=0)  161  0.214602D+01          0.331633          0.763613
 Vib (V=0)  162  0.212783D+01          0.327936          0.755101
 Electronic      0.100000D+01          0.000000          0.000000
 Translational   0.287914D+10          9.459263         21.780757
 Rotational      0.224701D+11         10.351606         23.835453
 ***** Axes restored to original set *****
 -------------------------------------------------------------------
 Center     Atomic                   Forces (Hartrees/Bohr)
 Number     Number              X              Y              Z
 -------------------------------------------------------------------
      1       15           0.000001996   -0.000007240    0.000000850
      2       15          -0.000010221   -0.000001681    0.000018302
      3       15          -0.000006332   -0.000003094   -0.000000390
      4       15           0.000003053    0.000001464   -0.000001439
      5       50          -0.000001102    0.000005350   -0.000002292
      6       53          -0.000000402    0.000000259   -0.000003183
      7       53          -0.000001284   -0.000000848   -0.000000822
      8       15          -0.000001134   -0.000000584    0.000001835
      9       15          -0.000001902   -0.000000262   -0.000005336
     10       15           0.000004395   -0.000002169   -0.000003677
     11       15          -0.000001704    0.000001337    0.000002615
     12       50           0.000002445   -0.000000389   -0.000000353
     13       53          -0.000000951    0.000000113   -0.000001595
     14       53          -0.000000331   -0.000000060   -0.000001593
     15       50           0.000000597   -0.000002098    0.000001423
     16       53           0.000000782    0.000001285    0.000002942
     17       53          -0.000001240    0.000000206    0.000000512
     18       15           0.000004318    0.000000668    0.000005133
     19       15           0.000009708    0.000005232   -0.000007276
     20       15           0.000009063    0.000012146    0.000006308
     21       15           0.000005559    0.000001345   -0.000000407
     22       15          -0.000006194    0.000000919    0.000002488
     23       15           0.000002899    0.000000609   -0.000002848
     24       15          -0.000001926   -0.000000755   -0.000013116
     25       15          -0.000003115   -0.000001324    0.000001275
     26       50           0.000001218    0.000000882   -0.000002026
     27       53          -0.000001624   -0.000002680   -0.000000183
     28       53           0.000000814   -0.000001420   -0.000001652
     29       15           0.000007305   -0.000001779    0.000009843
     30       15           0.000002084    0.000000997    0.000001952
     31       15           0.000005002    0.000000046   -0.000001447
     32       15           0.000002687    0.000001308   -0.000002487
     33       50           0.000003418    0.000000113    0.000000454
     34       53           0.000000853   -0.000000373    0.000000469
     35       53          -0.000000834   -0.000000019   -0.000000191
     36       15           0.000000909   -0.000004427   -0.000006403
     37       15          -0.000002970    0.000006671   -0.000005550
     38       15          -0.000000129    0.000006779   -0.000000167
     39       15          -0.000005592   -0.000006670    0.000004316
     40       50           0.000000077    0.000000604    0.000000162
     41       53           0.000001621    0.000000231    0.000000060
     42       53          -0.000001002    0.000001694    0.000001984
     43       50           0.000000492    0.000000122    0.000003681
     44       53          -0.000000339    0.000000133    0.000002153
     45       53          -0.000001936   -0.000001101   -0.000001045
     46       15          -0.000005587   -0.000004760   -0.000002751
     47       15           0.000000718   -0.000000799    0.000001883
     48       15           0.000002179   -0.000000641    0.000002020
     49       15           0.000000329   -0.000001787    0.000000616
     50       15          -0.000003782   -0.000001602    0.000003292
     51       15          -0.000004988   -0.000000863   -0.000013912
     52       15          -0.000002912    0.000005117   -0.000000503
     53       15          -0.000006011   -0.000007549    0.000002485
     54       50           0.000000474    0.000002352    0.000000048
     55       53           0.000000643   -0.000000304    0.000002085
     56       53          -0.000000094   -0.000000702    0.000001455
 -------------------------------------------------------------------
 Cartesian Forces:  Max     0.000018302 RMS     0.000003887

 GradGradGradGradGradGradGradGradGradGradGradGradGradGradGradGradGradGrad
 Berny optimization.
 Search for a local minimum.
 Step number   1 out of a maximum of    2
 All quantities printed in internal units (Hartrees-Bohrs-Radians)
 Second derivative matrix not updated -- analytic derivatives used.
 ITU=  0
     Eigenvalues ---    0.00008   0.00016   0.00027   0.00030   0.00031
     Eigenvalues ---    0.00045   0.00048   0.00054   0.00058   0.00066
     Eigenvalues ---    0.00068   0.00075   0.00082   0.00092   0.00103
     Eigenvalues ---    0.00110   0.00131   0.00131   0.00137   0.00169
     Eigenvalues ---    0.00196   0.00228   0.00240   0.00268   0.00280
     Eigenvalues ---    0.00282   0.00294   0.00330   0.00339   0.00374
     Eigenvalues ---    0.00376   0.00391   0.00406   0.00423   0.00456
     Eigenvalues ---    0.00519   0.00542   0.00545   0.00608   0.00631
     Eigenvalues ---    0.00639   0.00678   0.00839   0.00840   0.00841
     Eigenvalues ---    0.00863   0.00870   0.00909   0.00935   0.00944
     Eigenvalues ---    0.01040   0.01125   0.01133   0.01174   0.01254
     Eigenvalues ---    0.01323   0.01352   0.01383   0.01386   0.01452
     Eigenvalues ---    0.01501   0.01532   0.01752   0.01753   0.01860
     Eigenvalues ---    0.01861   0.01962   0.02028   0.02173   0.02214
     Eigenvalues ---    0.02600   0.02644   0.02796   0.03048   0.03360
     Eigenvalues ---    0.03391   0.03458   0.03495   0.03560   0.03746
     Eigenvalues ---    0.03758   0.04055   0.04056   0.04114   0.04175
     Eigenvalues ---    0.04211   0.04507   0.04751   0.05139   0.05418
     Eigenvalues ---    0.05919   0.06038   0.06297   0.06305   0.06422
     Eigenvalues ---    0.06686   0.06689   0.06706   0.06762   0.06904
     Eigenvalues ---    0.08351   0.08588   0.09045   0.09157   0.10196
     Eigenvalues ---    0.10240   0.10918   0.11360   0.11424   0.11531
     Eigenvalues ---    0.11804   0.11813   0.11858   0.11940   0.12053
     Eigenvalues ---    0.12116   0.12432   0.12608   0.12781   0.12994
     Eigenvalues ---    0.13239   0.13315   0.13852   0.14226   0.14285
     Eigenvalues ---    0.14294   0.14393   0.14488   0.14533   0.14711
     Eigenvalues ---    0.14809   0.14897   0.14906   0.14960   0.15058
     Eigenvalues ---    0.15060   0.15085   0.15287   0.15402   0.15460
     Eigenvalues ---    0.15480   0.15804   0.16179   0.16285   0.16593
     Eigenvalues ---    0.16882   0.16981   0.17006   0.17007   0.17092
     Eigenvalues ---    0.17115   0.17165   0.17271   0.17322   0.17982
     Eigenvalues ---    0.18049   0.18893   0.18981   0.19175   0.19184
     Eigenvalues ---    0.19254   0.19522
 Angle between quadratic step and forces=  77.69 degrees.
 Linear search not attempted -- first point.
 B after Tr=    -0.000001    0.000004    0.000018
         Rot=    1.000000    0.000000    0.000002    0.000001 Ang=   0.00 deg.
 Variable       Old X    -DE/DX   Delta X   Delta X   Delta X     New X
                                 (Linear)    (Quad)   (Total)
    X1        7.82989   0.00000   0.00000  -0.00007  -0.00007   7.82981
    Y1        3.49658  -0.00001   0.00000  -0.00020  -0.00021   3.49637
    Z1        2.66131   0.00000   0.00000   0.00062   0.00067   2.66198
    X2        3.78132  -0.00001   0.00000  -0.00010  -0.00009   3.78123
    Y2        0.00036   0.00000   0.00000  -0.00021  -0.00020   0.00016
    Z2       -2.00336   0.00002   0.00000   0.00098   0.00102  -2.00234
    X3        7.83041  -0.00001   0.00000  -0.00022  -0.00024   7.83017
    Y3       -3.49539   0.00000   0.00000  -0.00020  -0.00021  -3.49560
    Z3        2.66173   0.00000   0.00000   0.00023   0.00027   2.66200
    X4        4.85615   0.00000   0.00000  -0.00015  -0.00016   4.85599
    Y4        0.00034   0.00000   0.00000  -0.00010  -0.00011   0.00024
    Z4        2.49137   0.00000   0.00000   0.00092   0.00096   2.49233
    X5       14.04288   0.00000   0.00000  -0.00010  -0.00011  14.04277
    Y5       -4.88055   0.00001   0.00000   0.00028   0.00026  -4.88029
    Z5       -0.22645   0.00000   0.00000  -0.00067  -0.00060  -0.22705
    X6       14.71610   0.00000   0.00000   0.00065   0.00062  14.71672
    Y6       -7.87626   0.00000   0.00000   0.00044   0.00042  -7.87584
    Z6        4.06387   0.00000   0.00000  -0.00070  -0.00063   4.06324
    X7       16.96648   0.00000   0.00000  -0.00130  -0.00129  16.96518
    Y7       -6.68626   0.00000   0.00000  -0.00044  -0.00046  -6.68671
    Z7       -4.22527   0.00000   0.00000  -0.00123  -0.00115  -4.22642
    X8        9.10977   0.00000   0.00000  -0.00064  -0.00063   9.10915
    Y8        4.02839   0.00000   0.00000  -0.00002  -0.00003   4.02836
    Z8       -1.72278   0.00000   0.00000   0.00056   0.00062  -1.72217
    X9       13.37188   0.00000   0.00000   0.00009   0.00008  13.37197
    Y9        0.00044   0.00000   0.00000   0.00023   0.00021   0.00066
    Z9        0.84606  -0.00001   0.00000  -0.00078  -0.00071   0.84536
   X10        9.10985   0.00000   0.00000  -0.00030  -0.00030   9.10955
   Y10       -4.02758   0.00000   0.00000   0.00008   0.00008  -4.02750
   Z10       -1.72233   0.00000   0.00000   0.00014   0.00019  -1.72214
   X11       10.95608   0.00000   0.00000  -0.00084  -0.00083  10.95526
   Y11        0.00033   0.00000   0.00000   0.00020   0.00019   0.00052
   Z11       -2.99157   0.00000   0.00000  -0.00015  -0.00008  -2.99166
   X12       14.04267   0.00000   0.00000  -0.00040  -0.00039  14.04229
   Y12        4.88132   0.00000   0.00000   0.00035   0.00034   4.88166
   Z12       -0.22678   0.00000   0.00000  -0.00039  -0.00031  -0.22709
   X13       16.96611   0.00000   0.00000  -0.00163  -0.00161  16.96451
   Y13        6.68697   0.00000   0.00000   0.00137   0.00136   6.68833
   Z13       -4.22573   0.00000   0.00000  -0.00085  -0.00075  -4.22649
   X14       14.71592   0.00000   0.00000   0.00006   0.00005  14.71597
   Y14        7.87750   0.00000   0.00000  -0.00018  -0.00020   7.87730
   Z14        4.06316   0.00000   0.00000  -0.00008   0.00001   4.06317
   X15       -5.50856   0.00000   0.00000   0.00030   0.00032  -5.50824
   Y15       11.34704   0.00000   0.00000   0.00020   0.00021  11.34725
   Z15       -1.23059   0.00000   0.00000   0.00097   0.00098  -1.22961
   X16       -9.80195   0.00000   0.00000   0.00012   0.00013  -9.80182
   Y16       12.36541   0.00000   0.00000  -0.00103  -0.00102  12.36439
   Z16        1.67572   0.00000   0.00000   0.00119   0.00118   1.67690
   X17       -5.05217   0.00000   0.00000  -0.00030  -0.00026  -5.05243
   Y17       14.75157   0.00000   0.00000   0.00123   0.00124  14.75281
   Z17       -5.20535   0.00000   0.00000   0.00177   0.00179  -5.20356
   X18       -1.44520   0.00000   0.00000   0.00041   0.00042  -1.44478
   Y18       10.63291   0.00000   0.00000  -0.00013  -0.00013  10.63278
   Z18        1.81604   0.00001   0.00000   0.00087   0.00090   1.81694
   X19       -4.46559   0.00001   0.00000   0.00063   0.00064  -4.46495
   Y19        6.52330   0.00001   0.00000   0.00040   0.00041   6.52371
   Z19       -2.31809  -0.00001   0.00000   0.00000   0.00001  -2.31808
   X20       -0.51844   0.00001   0.00000   0.00020   0.00019  -0.51824
   Y20        3.24589   0.00001   0.00000   0.00006   0.00006   3.24595
   Z20        2.22882   0.00001   0.00000  -0.00022  -0.00020   2.22862
   X21       -3.60311   0.00001   0.00000   0.00026   0.00026  -3.60286
   Y21        6.58183   0.00000   0.00000  -0.00005  -0.00004   6.58178
   Z21        2.20011   0.00000   0.00000   0.00011   0.00012   2.20023
   X22        1.44378  -0.00001   0.00000  -0.00008  -0.00006   1.44372
   Y22       10.63297   0.00000   0.00000  -0.00008  -0.00007  10.63289
   Z22       -1.81767   0.00000   0.00000   0.00047   0.00051  -1.81717
   X23        4.46429   0.00000   0.00000   0.00000   0.00000   4.46429
   Y23        6.52421   0.00000   0.00000  -0.00003  -0.00003   6.52418
   Z23        2.31755   0.00000   0.00000   0.00031   0.00036   2.31791
   X24        0.51775   0.00000   0.00000   0.00015   0.00016   0.51791
   Y24        3.24604   0.00000   0.00000  -0.00007  -0.00007   3.24597
   Z24       -2.22858  -0.00001   0.00000  -0.00020  -0.00018  -2.22876
   X25        3.60209   0.00000   0.00000   0.00009   0.00011   3.60220
   Y25        6.58215   0.00000   0.00000  -0.00004  -0.00004   6.58211
   Z25       -2.20065   0.00000   0.00000   0.00020   0.00024  -2.20041
   X26        5.50664   0.00000   0.00000   0.00046   0.00047   5.50711
   Y26       11.34808   0.00000   0.00000  -0.00028  -0.00028  11.34780
   Z26        1.22956   0.00000   0.00000  -0.00023  -0.00018   1.22938
   X27        9.80040   0.00000   0.00000   0.00018   0.00020   9.80061
   Y27       12.36739   0.00000   0.00000  -0.00207  -0.00208  12.36531
   Z27       -1.67594   0.00000   0.00000  -0.00127  -0.00120  -1.67714
   X28        5.04892   0.00000   0.00000   0.00207   0.00207   5.05098
   Y28       14.75297   0.00000   0.00000   0.00041   0.00041  14.75337
   Z28        5.20391   0.00000   0.00000  -0.00069  -0.00063   5.20328
   X29       -0.51781   0.00001   0.00000  -0.00009  -0.00010  -0.51791
   Y29       -3.24604   0.00000   0.00000   0.00002   0.00002  -3.24602
   Z29        2.22821   0.00001   0.00000   0.00044   0.00045   2.22866
   X30       -4.46454   0.00000   0.00000   0.00025   0.00025  -4.46429
   Y30       -6.52436   0.00000   0.00000   0.00013   0.00015  -6.52422
   Z30       -2.31809   0.00000   0.00000   0.00008   0.00008  -2.31801
   X31       -1.44364   0.00001   0.00000  -0.00006  -0.00008  -1.44372
   Y31      -10.63298   0.00000   0.00000   0.00004   0.00004 -10.63294
   Z31        1.81688   0.00000   0.00000   0.00018   0.00018   1.81706
   X32       -3.60207   0.00000   0.00000  -0.00011  -0.00013  -3.60220
   Y32       -6.58221   0.00000   0.00000   0.00005   0.00005  -6.58215
   Z32        2.20014   0.00000   0.00000   0.00016   0.00016   2.20031
   X33        5.50835   0.00000   0.00000  -0.00009  -0.00011   5.50824
   Y33      -11.34730   0.00000   0.00000   0.00002   0.00001 -11.34729
   Z33        1.22883   0.00000   0.00000   0.00065   0.00068   1.22951
   X34        5.05255   0.00000   0.00000  -0.00007  -0.00012   5.05243
   Y34      -14.75330   0.00000   0.00000   0.00047   0.00046 -14.75284
   Z34        5.20238   0.00000   0.00000   0.00106   0.00108   5.20347
   X35        9.80182   0.00000   0.00000   0.00002   0.00000   9.80182
   Y35      -12.36429   0.00000   0.00000  -0.00015  -0.00016 -12.36444
   Z35       -1.67795   0.00000   0.00000   0.00090   0.00095  -1.67700
   X36        0.51828   0.00000   0.00000  -0.00004  -0.00004   0.51824
   Y36       -3.24584   0.00000   0.00000  -0.00016  -0.00015  -3.24599
   Z36       -2.22917  -0.00001   0.00000   0.00043   0.00045  -2.22872
   X37        4.46528   0.00000   0.00000  -0.00030  -0.00032   4.46495
   Y37       -6.52384   0.00001   0.00000   0.00010   0.00009  -6.52375
   Z37        2.31792  -0.00001   0.00000   0.00003   0.00006   2.31798
   X38        1.44478   0.00000   0.00000   0.00001   0.00000   1.44478
   Y38      -10.63268   0.00001   0.00000  -0.00015  -0.00014 -10.63282
   Z38       -1.81741   0.00000   0.00000   0.00036   0.00037  -1.81704
   X39        3.60299  -0.00001   0.00000  -0.00013  -0.00013   3.60286
   Y39       -6.58159  -0.00001   0.00000  -0.00024  -0.00024  -6.58183
   Z39       -2.20047   0.00000   0.00000   0.00010   0.00013  -2.20034
   X40       -5.50715   0.00000   0.00000   0.00005   0.00004  -5.50711
   Y40      -11.34804   0.00000   0.00000   0.00019   0.00020 -11.34784
   Z40       -1.22952   0.00000   0.00000   0.00005   0.00004  -1.22948
   X41       -9.80070   0.00000   0.00000   0.00012   0.00009  -9.80061
   Y41      -12.36557   0.00000   0.00000   0.00020   0.00022 -12.36535
   Z41        1.67694   0.00000   0.00000   0.00012   0.00009   1.67703
   X42       -5.05083   0.00000   0.00000  -0.00016  -0.00016  -5.05098
   Y42      -14.75375   0.00000   0.00000   0.00032   0.00034 -14.75341
   Z42       -5.20333   0.00000   0.00000  -0.00004  -0.00006  -5.20339
   X43      -14.04249   0.00000   0.00000  -0.00028  -0.00027 -14.04276
   Y43        4.88050   0.00000   0.00000  -0.00026  -0.00024   4.88026
   Z43        0.22779   0.00000   0.00000  -0.00080  -0.00084   0.22695
   X44      -16.96473   0.00000   0.00000  -0.00043  -0.00044 -16.96517
   Y44        6.68719   0.00000   0.00000  -0.00052  -0.00050   6.68669
   Z44        4.22715   0.00000   0.00000  -0.00078  -0.00083   4.22632
   X45      -14.71587   0.00000   0.00000  -0.00086  -0.00084 -14.71671
   Y45        7.87638   0.00000   0.00000  -0.00060  -0.00057   7.87581
   Z45       -4.06235   0.00000   0.00000  -0.00096  -0.00099  -4.06334
   X46       -9.10928  -0.00001   0.00000  -0.00026  -0.00026  -9.10954
   Y46        4.02725   0.00000   0.00000   0.00019   0.00021   4.02746
   Z46        1.72273   0.00000   0.00000  -0.00068  -0.00069   1.72204
   X47      -13.37213   0.00000   0.00000   0.00017   0.00017 -13.37197
   Y47       -0.00049   0.00000   0.00000  -0.00022  -0.00020  -0.00069
   Z47       -0.84476   0.00000   0.00000  -0.00066  -0.00069  -0.84546
   X48       -9.10947   0.00000   0.00000   0.00033   0.00032  -9.10915
   Y48       -4.02861   0.00000   0.00000   0.00019   0.00021  -4.02840
   Z48        1.72239   0.00000   0.00000  -0.00030  -0.00032   1.72206
   X49      -10.95529   0.00000   0.00000   0.00004   0.00003 -10.95526
   Y49       -0.00067   0.00000   0.00000   0.00010   0.00011  -0.00056
   Z49        2.99216   0.00000   0.00000  -0.00058  -0.00060   2.99156
   X50       -7.83065   0.00000   0.00000   0.00046   0.00048  -7.83017
   Y50        3.49511   0.00000   0.00000   0.00043   0.00044   3.49556
   Z50       -2.66163   0.00000   0.00000  -0.00047  -0.00048  -2.66211
   X51       -3.78120   0.00000   0.00000  -0.00002  -0.00003  -3.78123
   Y51       -0.00035   0.00000   0.00000   0.00014   0.00015  -0.00020
   Z51        2.00277  -0.00001   0.00000  -0.00054  -0.00053   2.00224
   X52       -7.83000   0.00000   0.00000   0.00018   0.00018  -7.82982
   Y52       -3.49656   0.00001   0.00000   0.00013   0.00015  -3.49641
   Z52       -2.66172   0.00000   0.00000  -0.00034  -0.00036  -2.66208
   X53       -4.85616  -0.00001   0.00000   0.00017   0.00017  -4.85599
   Y53       -0.00038  -0.00001   0.00000   0.00009   0.00011  -0.00028
   Z53       -2.49192   0.00000   0.00000  -0.00052  -0.00052  -2.49244
   X54      -14.04270   0.00000   0.00000   0.00042   0.00041 -14.04229
   Y54       -4.88153   0.00000   0.00000  -0.00018  -0.00016  -4.88169
   Z54        0.22745   0.00000   0.00000  -0.00041  -0.00046   0.22699
   X55      -16.96505   0.00000   0.00000   0.00057   0.00055 -16.96451
   Y55       -6.68829   0.00000   0.00000  -0.00009  -0.00007  -6.68836
   Z55        4.22670   0.00000   0.00000  -0.00025  -0.00031   4.22639
   X56      -14.71665   0.00000   0.00000   0.00067   0.00067 -14.71598
   Y56       -7.87678   0.00000   0.00000  -0.00059  -0.00056  -7.87734
   Z56       -4.06303   0.00000   0.00000  -0.00019  -0.00024  -4.06327
         Item               Value     Threshold  Converged?
 Maximum Force            0.000018     0.000450     YES
 RMS     Force            0.000004     0.000300     YES
 Maximum Displacement     0.002081     0.001800     NO 
 RMS     Displacement     0.000542     0.001200     YES
 Predicted change in Energy=-3.569376D-08
 GradGradGradGradGradGradGradGradGradGradGradGradGradGradGradGradGradGrad

 1|1|UNPC-RYZENWINDOWS|Freq|RPBEPBE|SDD|I16P32Sn8|ADMIN|18-Aug-2020|0||
 # freq pbepbe/sdd geom=connectivity pressure=50 temperature=873||Title
  Card Required||0,1|P,4.143398,1.850309,1.408303|P,2.000991,0.000192,-
 1.06013|P,4.143675,-1.849679,1.408526|P,2.569762,0.000182,1.318377|Sn,
 7.43117,-2.582677,-0.11983|I,7.787424,-4.167937,2.150505|I,8.978272,-3
 .538214,-2.235916|P,4.820685,2.131733,-0.911657|P,7.076096,0.000234,0.
 447718|P,4.820725,-2.131302,-0.911416|P,5.79771,0.000173,-1.583073|Sn,
 7.431063,2.583083,-0.120008|I,8.978081,3.538594,-2.236162|I,7.787327,4
 .168596,2.150132|Sn,-2.915005,6.004594,-0.651202|I,-5.186969,6.543494,
 0.886753|I,-2.673495,7.806192,-2.754552|P,-0.764766,5.626691,0.961006|
 P,-2.363091,3.451981,-1.22668|P,-0.274345,1.71765,1.179443|P,-1.906686
 ,3.482952,1.164248|P,0.764016,5.626723,-0.961872|P,2.362401,3.452462,1
 .226396|P,0.273983,1.717732,-1.179316|P,1.906143,3.483123,-1.164536|Sn
 ,2.91399,6.005147,0.650654|I,5.18615,6.54454,-0.886871|I,2.671772,7.80
 6934,2.753793|P,-0.274014,-1.71773,1.179118|P,-2.362535,-3.452545,-1.2
 26681|P,-0.763943,-5.62673,0.96145|P,-1.906134,-3.483154,1.164266|Sn,2
 .914895,-6.004734,0.650269|I,2.673693,-7.807111,2.752983|I,5.186899,-6
 .542898,-0.887931|P,0.274261,-1.717625,-1.179625|P,2.362923,-3.452269,
 1.226588|P,0.764543,-5.62657,-0.961731|P,1.906618,-3.482826,-1.164437|
 Sn,-2.914259,-6.005126,-0.650635|I,-5.186308,-6.54358,0.887401|I,-2.67
 2782,-7.807348,-2.753486|Sn,-7.430966,2.582647,0.120539|I,-8.977348,3.
 538707,2.23691|I,-7.787303,4.167999,-2.149702|P,-4.820423,2.131131,0.9
 11628|P,-7.076229,-0.00026,-0.447029|P,-4.820523,-2.131848,0.911448|P,
 -5.797288,-0.000354,1.583383|P,-4.1438,1.849534,-1.408474|P,-2.000925,
 -0.000184,1.05982|P,-4.143456,-1.850298,-1.408523|P,-2.56977,-0.000202
 ,-1.318667|Sn,-7.431075,-2.583196,0.120361|I,-8.97752,-3.539292,2.2366
 71|I,-7.787716,-4.16821,-2.150065||Version=EM64W-G09RevE.01|State=1-A|
 HF=-11128.3308846|RMSD=6.625e-009|RMSF=3.887e-006|ZeroPoint=0.062079|T
 hermal=0.4605834|Dipole=-0.0001671,-0.0004172,-0.0000398|DipoleDeriv=0
 .1499122,-0.1174636,0.1044055,-0.2480523,-0.0984331,0.0225344,0.007188
 1,0.0908469,0.1025377,0.0770465,0.0000918,-0.0896913,0.0000792,-0.1868
 823,0.0000106,-0.4474629,0.0000514,-0.0486085,0.1499304,0.1175387,0.10
 43966,0.2482309,-0.0984559,-0.0225154,0.0071405,-0.0907262,0.102571,0.
 0307599,0.0000565,-0.0677084,0.0000341,0.1242326,-0.0000107,-0.0167366
 ,-0.0001069,-0.0751802,1.6278154,-0.5412561,-0.2875914,-0.926587,1.189
 7822,-0.176749,-0.2921063,-0.0347184,1.265801,-0.4102457,0.1341998,-0.
 0493066,0.5380583,-0.5433054,0.2836805,-0.584892,0.5122223,-0.5463638,
 -0.8061424,0.3864775,0.2640663,0.4216553,-0.4104584,-0.1305613,0.74922
 39,-0.4817694,-0.4988941,-0.0186155,0.1500534,0.0256309,-0.114696,-0.0
 602353,-0.0506391,0.1321673,0.1011517,-0.1667426,-0.8130267,-0.000023,
 0.1252802,-0.000133,0.1153377,-0.0000182,-0.0359125,0.0000154,-0.32131
 67,-0.0186493,-0.1501204,0.0255988,0.114828,-0.0600251,0.0506267,0.132
 0695,-0.1011542,-0.1667157,-0.1589238,-0.0000499,-0.0637995,-0.0001289
 ,-0.4297436,0.0000327,0.3245066,-0.0000109,0.169202,1.6277388,0.541366
 9,-0.2876782,0.9268839,1.1899377,0.1767155,-0.2923019,0.0347142,1.2658
 61,-0.8060572,-0.3864897,0.2641022,-0.4216996,-0.4104948,0.1306077,0.7
 492444,0.481835,-0.4989958,-0.4102138,-0.1342296,-0.0492907,-0.5381033
 ,-0.5434387,-0.2836918,-0.584775,-0.5122948,-0.546316,0.9466326,-0.594
 1703,-0.3196086,-0.361877,1.7771122,-0.4480289,-0.0522031,-0.5325435,0
 .98525,-0.779083,0.6161113,0.1757989,0.1739775,-0.4612258,0.0052325,0.
 4041712,-0.3826582,-0.2492312,-0.1307204,-0.0152126,0.0499388,0.302778
 2,-0.9193578,0.390364,-0.2856952,0.8112974,-0.5473931,-0.1796237,-0.28
 00105,0.1137686,0.0483649,-0.1607895,0.1447435,0.1276228,0.0780711,-0.
 0276197,-0.2279877,0.1279016,0.0074491,-0.1422264,0.0124703,-0.0656284
 ,-0.2292595,0.2213853,-0.1903629,0.1360405,0.228693,0.1007117,0.193547
 3,0.1859093,0.0189637,0.3455679,0.256686,-0.0203751,0.1241291,0.136998
 9,-0.1372428,0.0044556,-0.3228614,0.0370014,-0.2338875,-0.195115,0.031
 2848,-0.1795257,0.2799556,0.1137319,-0.0483991,-0.1607657,-0.1447189,0
 .1275008,-0.0779692,-0.0275528,-0.2280057,-0.1278058,0.0074476,0.14238
 24,0.0125343,0.0656876,-0.2292256,-0.2213279,-0.1902947,0.1362124,-0.2
 287993,0.1006465,-0.1936355,0.1857493,-0.0189733,0.3455025,-0.2567871,
 -0.0204661,0.1237317,-0.1368526,-0.1372035,-0.0045113,-0.3229274,-0.03
 70049,-0.2337174,0.1951867,0.0312927,0.9468177,0.5940385,-0.3197787,0.
 3616263,1.7774135,0.4478631,-0.052238,0.5324313,0.9850671,-0.7791714,-
 0.6163431,0.1758416,-0.1740887,-0.4614169,-0.0051616,0.4040763,0.38270
 63,-0.2492132,-0.1306696,0.0154606,0.0500657,-0.3026444,-0.9195746,-0.
 390335,-0.2855029,-0.811313,-0.5472789,0.1360175,-0.2286538,0.1006264,
 -0.1935566,0.1858066,-0.0189326,0.3456158,-0.2567438,-0.0204425,-0.228
 0138,-0.1279699,0.0074521,0.1423837,0.0125266,0.0656806,-0.2291741,-0.
 2212977,-0.1902826,-0.1795469,0.2799927,0.1137384,-0.0483051,-0.160615
 2,-0.1447071,0.1275858,-0.078011,-0.0275975,0.123934,-0.1368901,-0.137
 2145,-0.0045202,-0.3229431,-0.0370174,-0.2337935,0.195185,0.031262,0.9
 467784,-0.5941748,-0.3196809,-0.3617246,1.7773365,-0.4479578,-0.052236
 5,-0.5323285,0.9849422,-0.1307735,-0.0151116,0.0498802,0.3029238,-0.91
 97991,0.3903387,-0.2856321,0.8111438,-0.5470394,-0.7791308,0.6159761,0
 .1759554,0.1737497,-0.4610756,0.0052055,0.4041937,-0.3826449,-0.249326
 9,0.1359329,0.2286471,0.1006875,0.1935333,0.1859005,0.0189448,0.345448
 6,0.2565299,-0.020323,-0.2279768,0.1277948,0.0074512,-0.14247,0.012308
 9,-0.0656185,-0.2292822,0.22132,-0.1902664,-0.1796148,-0.2799384,0.113
 6765,0.0483249,-0.1608222,0.144705,0.1275374,0.0780309,-0.0275605,0.12
 40016,0.1369196,-0.1371659,0.0043816,-0.322798,0.0369658,-0.2338354,-0
 .1950721,0.0311433,0.9468498,0.5940421,-0.3196729,0.3615686,1.7772536,
 0.4479693,-0.0522509,0.5324233,0.9850231,-0.7791167,-0.6160975,0.17589
 06,-0.1737823,-0.4611531,-0.0052227,0.4041356,0.3826749,-0.2492729,-0.
 1307542,0.0152249,0.049932,-0.3028351,-0.9198223,-0.3903718,-0.2856133
 ,-0.8113049,-0.5471534,1.6275116,-0.5411374,-0.2876672,-0.9267384,1.18
 98537,-0.17649,-0.2924171,-0.0345236,1.2659653,-0.8057681,0.3863495,0.
 2640724,0.4217949,-0.4106402,-0.1307402,0.7492701,-0.4819433,-0.499118
 4,-0.4102541,0.1341827,-0.0492768,0.5380921,-0.5433482,0.2836243,-0.58
 47907,0.5121984,-0.5462697,-0.0188329,-0.1500826,0.0255524,0.1147938,-
 0.0600996,0.0505937,0.1321678,-0.1011093,-0.1667635,-0.8130994,-0.0000
 486,0.1253298,-0.0001484,0.115601,0.0000242,-0.0357241,-0.000043,-0.32
 13894,-0.0186199,0.1502072,0.0256045,-0.1146721,-0.0601509,-0.0506111,
 0.1320429,0.1011661,-0.1667846,-0.158798,-0.0000336,-0.0637338,-0.0001
 203,-0.4297685,-0.0000137,0.3246068,-0.0000429,0.1691955,0.1499227,0.1
 173873,0.104421,0.2478932,-0.0984968,-0.0225453,0.0071323,-0.0908035,0
 .1025815,0.0772216,0.0000147,-0.0896877,0.0001418,-0.1868563,-0.000007
 3,-0.4475288,-0.0000215,-0.0486327,0.1498456,-0.1173706,0.1044034,-0.2
 479999,-0.0986088,0.0225211,0.0070941,0.0908438,0.102591,0.0307628,0.0
 000877,-0.0677294,0.0001642,0.1242678,0.0000068,-0.0167618,-0.0000284,
 -0.075133,1.6274717,0.5412848,-0.2875503,0.926977,1.189969,0.1765072,-
 0.2921176,0.0346243,1.26605,-0.8058159,-0.3864289,0.2640468,-0.4218543
 ,-0.4106947,0.1307225,0.7492562,0.4819758,-0.4990724,-0.410305,-0.1342
 888,-0.0493586,-0.5381132,-0.5433053,-0.283601,-0.5850047,-0.5123043,-
 0.546382|Polar=3165.2586756,0.0671816,2892.5296262,-74.5108708,0.00305
 4,1240.8631849|PG=C01 [X(I16P32Sn8)]|NImag=0||0.07896052,0.00167748,0.
 07425939,-0.00327256,-0.00563907,0.08202193,-0.00288985,-0.00395026,-0
 .00541254,0.07804215,-0.00273552,-0.00220784,-0.00552801,0.00000089,0.
 08477293,-0.00015607,-0.00036210,0.00127478,0.00224779,0.00000141,0.07
 775084,0.00511177,-0.00190318,-0.00031605,-0.00289059,0.00273555,-0.00
 015533,0.07895142,0.00190538,-0.00505304,-0.00110979,0.00394952,-0.002
 20554,0.00036233,-0.00169060,0.07425165,-0.00031629,0.00110943,0.00050
 338,-0.00541227,0.00552667,0.00127503,-0.00327323,0.00564114,0.0820357
 8,-0.03123485,-0.01981212,0.00168983,-0.00347885,-0.00000028,-0.001051
 40,-0.03124414,0.01981243,0.00168727,0.07467435,-0.02095258,-0.0282331
 7,0.00390503,0.00000066,-0.00930393,0.00000019,0.02095326,-0.02822774,
 -0.00390114,-0.00000510,0.08962188,-0.00524555,-0.00759602,-0.00905827
 ,0.00103846,0.00000202,-0.06283852,-0.00525001,0.00759742,-0.00905906,
 0.00292591,-0.00000090,0.07688567,0.00083117,-0.00048357,-0.00015035,-
 0.00050073,-0.00002783,0.00096804,-0.00415046,0.00131700,0.00343927,0.
 00090042,-0.00007008,-0.00039926,0.07561070,0.00103947,-0.00015517,-0.
 00006992,0.00051497,-0.00094267,-0.00052328,0.00152751,0.00020810,-0.0
 0074893,0.00055234,0.00029224,-0.00006424,-0.03313233,0.09637821,0.000
 37601,-0.00012751,0.00019131,-0.00091683,0.00089012,-0.00047488,0.0052
 3553,-0.00251153,0.00248345,0.00066090,-0.00066719,-0.00181700,-0.0119
 6076,-0.00871921,0.10410665,-0.00014718,-0.00000958,0.00004802,-0.0001
 2750,0.00035079,-0.00018049,0.00029685,-0.00016536,-0.00005853,-0.0001
 5780,-0.00008542,-0.00018022,-0.00596655,0.00554472,-0.00707846,0.0043
 9399,-0.00035764,0.00018674,0.00016112,-0.00015959,-0.00003741,0.00026
 532,0.00004509,-0.00030526,0.00037203,-0.00002479,-0.00004958,-0.00006
 917,0.00595484,-0.02626573,0.02905222,-0.00551825,0.02501684,0.0001635
 2,-0.00015646,-0.00014604,0.00021655,0.00011844,-0.00033882,-0.0002370
 8,0.00028050,-0.00066273,0.00018931,-0.00006238,0.00028679,-0.00758058
 ,0.03039154,-0.04523554,0.00714582,-0.03015350,0.04740779,-0.00013159,
 -0.00016557,-0.00006824,0.00021715,0.00009873,0.00005501,-0.00050204,0
 .00044726,-0.00069031,-0.00018884,0.00000285,0.00011391,-0.02515406,0.
 01316663,0.02627287,0.00061234,0.00008844,-0.00039030,0.02334572,-0.00
 025116,0.00022752,0.00008761,-0.00012369,0.00007438,0.00000220,-0.0000
 6830,-0.00020903,0.00020392,-0.00012575,-0.00002916,0.00002044,0.01382
 265,-0.01291472,-0.01620958,-0.00092680,0.00076828,0.00140127,-0.01307
 626,0.01064615,-0.00026110,0.00029444,0.00010786,-0.00015501,-0.000045
 61,-0.00000582,-0.00032712,-0.00003601,-0.00002876,-0.00016570,0.00009
 731,0.00022236,0.02820018,-0.01703061,-0.03984976,0.00135154,-0.000993
 30,-0.00127643,-0.02818918,0.01656674,0.04133410,-0.00447064,-0.004203
 26,0.00615485,0.00108839,0.00070492,-0.00112433,-0.00120132,0.00123570
 ,0.00021941,-0.00480961,-0.00483675,0.00541317,-0.00187578,-0.00204898
 ,-0.00273509,0.00029682,0.00073682,-0.00007389,0.00010357,0.00020853,0
 .00030224,0.06914885,-0.00279102,-0.00891951,0.00979544,0.00045633,0.0
 0197606,-0.00103834,0.00110289,0.00033645,0.00003776,-0.00269506,-0.00
 099243,0.00459393,0.00224085,-0.00041689,0.00250714,-0.00020724,-0.000
 77787,0.00025942,0.00001531,-0.00019464,-0.00048445,-0.02026615,0.0579
 5370,0.01126375,0.00859122,-0.05844466,0.00036710,0.00093804,0.0017290
 3,-0.00007248,-0.00040016,-0.00048402,0.00160324,0.00138016,-0.0009778
 5,-0.00046556,0.00038234,-0.00214804,-0.00013026,0.00068661,-0.0004342
 0,-0.00003853,0.00001103,0.00044340,-0.00644054,-0.00360661,0.07392099
 ,0.00041368,-0.00010198,0.00180966,-0.00028048,0.00000001,-0.00073744,
 0.00041386,0.00010240,0.00181022,0.00085454,0.00000017,-0.00051292,-0.
 00533239,0.00538701,0.00700757,0.00010702,-0.00028998,-0.00050951,-0.0
 0008060,0.00189537,0.00076971,-0.00753742,0.00483644,-0.00708461,0.047
 07646,-0.00010083,0.00018062,-0.00066525,-0.00000007,0.00019057,0.0000
 0010,0.00010065,0.00018102,0.00066578,-0.00000007,-0.00001087,0.000000
 11,0.00292517,-0.04204288,-0.01232724,-0.00006253,0.00274638,-0.003103
 42,-0.00124200,0.00070303,0.00187013,0.00599114,-0.00836880,0.00210682
 ,0.00000167,0.09818240,-0.00017144,-0.00041165,0.00041377,0.00054508,-
 0.00000003,0.00026320,-0.00017168,0.00041201,0.00041323,-0.00068757,0.
 00000005,0.00006150,0.00295612,-0.01029240,-0.00597984,-0.00015153,0.0
 0287858,-0.00100189,0.00001439,-0.00193649,-0.00051880,-0.00146908,0.0
 0172553,0.00038712,0.02712398,-0.00000187,0.06993963,-0.00120135,-0.00
 123609,0.00021957,0.00108981,-0.00070507,-0.00112542,-0.00446924,0.004
 20525,0.00615508,-0.00481171,0.00483812,0.00541471,-0.03451538,-0.0004
 0700,-0.01129806,0.00099937,-0.00113490,0.00214840,0.00179753,-0.00069
 533,-0.00175090,0.00369540,0.00113146,-0.00147268,-0.00753937,-0.00599
 280,-0.00146914,0.06914673,-0.00110252,0.00033614,-0.00003782,-0.00045
 597,0.00197652,0.00103913,0.00279283,-0.00891821,-0.00980031,0.0026957
 6,-0.00099309,-0.00459430,0.00097140,-0.00264523,0.00255844,0.00108433
 ,0.00056975,0.00008991,0.00045320,0.00040168,0.00017672,-0.00113105,-0
 .00067887,0.00013628,-0.00483899,-0.00836981,-0.00172597,0.02027054,0.
 05795823,-0.00007246,0.00040034,-0.00048436,0.00036635,-0.00093814,0.0
 0172934,0.01126470,-0.00859710,-0.05845707,0.00160408,-0.00138145,-0.0
 0097779,-0.01088657,0.00090234,-0.00933222,-0.00055137,-0.00047481,0.0
 0046132,0.00260617,-0.00052634,-0.00018688,-0.00147250,-0.00013630,0.0
 0259338,-0.00708484,-0.00210678,0.00038731,-0.00644549,0.00360691,0.07
 393448,-0.00136795,0.00405341,0.00014831,-0.00110650,-0.00000051,0.000
 78778,-0.00136811,-0.00405370,0.00014876,0.00116663,0.00000001,-0.0009
 6366,0.00015727,0.00824187,-0.00419249,-0.00005137,-0.00009744,0.00009
 770,-0.00020610,-0.00042851,0.00021805,-0.01725365,0.01261925,0.012165
 48,-0.02274130,-0.00000086,-0.03091948,-0.01725400,-0.01261867,0.01216
 701,0.06225143,0.00220734,-0.00066233,-0.00370853,-0.00000038,-0.00037
 929,0.00000026,-0.00220708,-0.00066310,0.00370792,0.00000036,-0.002079
 39,-0.00000017,0.00786140,-0.00720106,0.00719449,0.00012936,-0.0019732
 2,0.00108361,-0.00024848,0.00010537,-0.00044380,0.01637945,-0.03476868
 ,-0.01005441,-0.00000089,-0.00421526,-0.00000302,-0.01637984,-0.034768
 44,0.01006015,0.00000265,0.09623972,0.00200908,-0.00607116,-0.00333420
 ,0.00061327,0.00000004,0.00154751,0.00200972,0.00607183,-0.00333577,-0
 .00033466,0.00000014,0.00053792,-0.00168391,0.00512949,-0.00011918,0.0
 0013918,-0.00137847,0.00133627,0.00043524,-0.00023256,-0.00091786,0.00
 782398,-0.00565658,-0.00933535,-0.02886088,-0.00000244,-0.05591366,0.0
 0782581,0.00566185,-0.00933753,0.01097109,-0.00000268,0.08145052,-0.00
 415062,-0.00131614,0.00343859,-0.00050093,0.00002765,0.00096802,0.0008
 3147,0.00048393,-0.00015036,0.00090021,0.00006989,-0.00039918,0.001525
 60,0.00026853,-0.00148080,-0.00015639,0.00084094,-0.00029372,0.0001995
 7,-0.00033499,-0.00014455,-0.03452083,-0.00097178,-0.01088989,-0.00533
 114,-0.00292372,0.00295720,-0.00187630,-0.00224135,-0.00046543,0.00015
 649,-0.00786231,-0.00168452,0.07561375,-0.00152640,0.00020743,0.000748
 49,-0.00051493,-0.00094289,0.00052300,-0.00103968,-0.00015557,0.000070
 11,-0.00055254,0.00029189,0.00006414,-0.00026894,-0.00654119,-0.001060
 30,0.00031433,0.00072872,0.00001443,0.00012006,0.00095661,0.00061050,0
 .00040596,-0.00264653,-0.00090256,-0.00538561,-0.04204741,0.01029742,0
 .00204903,-0.00041749,-0.00038278,-0.00824408,-0.00720272,-0.00513088,
 0.03313231,0.09639433,0.00523468,0.00251129,0.00248429,-0.00091665,-0.
 00088987,-0.00047490,0.00037602,0.00012770,0.00019127,0.00066063,0.000
 66684,-0.00181658,-0.00148077,0.00106061,-0.00019386,-0.00002941,0.000
 27595,-0.00043712,-0.00013683,0.00018442,0.00006758,-0.01130144,-0.002
 55890,-0.00933482,0.00700850,0.01233117,-0.00598091,-0.00273576,-0.002
 50743,-0.00214786,-0.00419241,-0.00719419,-0.00011887,-0.01195739,0.00
 871866,0.10410719,-0.00050189,-0.00044720,-0.00069057,0.00021704,-0.00
 009885,0.00005497,-0.00013164,0.00016560,-0.00006821,-0.00018884,-0.00
 000288,0.00011389,0.00019944,-0.00011998,-0.00013673,0.00002964,-0.000
 26773,0.00023502,0.00027066,-0.00029039,-0.00041320,0.00179720,-0.0004
 5336,0.00260692,-0.00008043,0.00124172,0.00001414,0.00010361,-0.000015
 25,-0.00003871,-0.00020637,0.00024830,0.00043515,-0.02515225,-0.013164
 85,0.02627274,0.02334381,0.00006816,-0.00020881,-0.00020393,0.00012361
 ,0.00007442,-0.00000216,0.00025120,0.00022759,-0.00008763,0.00012576,-
 0.00002913,-0.00002044,0.00033503,0.00095649,-0.00018440,-0.00003358,-
 0.00014075,0.00018637,0.00029041,-0.00040970,-0.00047567,0.00069504,0.
 00040208,0.00052649,-0.00189513,0.00070286,0.00193636,-0.00020863,-0.0
 0019451,-0.00001098,0.00042866,0.00010538,0.00023261,-0.01382192,-0.01
 291481,0.01621047,0.01307589,0.01064581,-0.00032708,0.00003581,-0.0000
 2867,-0.00015489,0.00004565,-0.00000582,-0.00026119,-0.00029463,0.0001
 0788,-0.00016565,-0.00009727,0.00022235,-0.00014448,-0.00061056,0.0000
 6752,-0.00000555,0.00023744,-0.00021968,-0.00041326,0.00047568,0.00064
 601,-0.00175080,-0.00017662,-0.00018717,0.00076953,-0.00187004,-0.0005
 1878,0.00030238,0.00048447,0.00044360,0.00021826,0.00044380,-0.0009180
 4,0.02820053,0.01703058,-0.03985280,-0.02818960,-0.01656726,0.04133837
 ,0.00029699,0.00016531,-0.00005848,-0.00012742,-0.00035070,-0.00018063
 ,-0.00014720,0.00000952,0.00004805,-0.00015783,0.00008539,-0.00018012,
 -0.00015638,-0.00031426,-0.00002940,0.00006097,-0.00009887,0.00010701,
 0.00002963,0.00003358,-0.00000555,0.00099948,-0.00108453,-0.00055151,0
 .00010701,0.00006240,-0.00015147,0.00029692,0.00020731,-0.00013032,-0.
 00005152,-0.00012935,0.00013908,-0.00596639,-0.00554532,-0.00707806,0.
 00061237,0.00092683,0.00135167,0.00439383,-0.00004516,-0.00030503,-0.0
 0037206,0.00015953,-0.00003731,-0.00026540,0.00035766,0.00018680,-0.00
 016118,0.00002485,-0.00004961,0.00006928,-0.00084090,0.00072867,-0.000
 27596,0.00009888,-0.00016303,0.00030594,0.00026777,-0.00014076,-0.0002
 3748,0.00113507,0.00057006,0.00047471,0.00029004,0.00274650,-0.0028787
 5,-0.00073699,-0.00077760,-0.00068662,0.00009729,-0.00197357,0.0013785
 1,-0.00595583,-0.02627329,-0.02905591,-0.00008859,0.00076828,0.0009931
 2,0.00551898,0.02502472,-0.00023703,-0.00028035,-0.00066265,0.00021640
 ,-0.00011843,-0.00033890,0.00016349,0.00015652,-0.00014608,0.00018923,
 0.00006235,0.00028679,-0.00029368,-0.00001435,-0.00043699,0.00010700,-
 0.00030587,0.00045024,0.00023502,-0.00018635,-0.00021966,0.00214836,-0
 .00009008,0.00046134,-0.00050949,0.00310299,-0.00100165,-0.00007383,-0
 .00025918,-0.00043427,0.00009724,-0.00108366,0.00133595,-0.00758032,-0
 .03039417,-0.04523100,-0.00038984,-0.00140186,-0.00127756,0.00714505,0
 .03015785,0.04740340,-0.00024636,-0.00017060,0.00012186,-0.00061966,-0
 .00012146,-0.00074989,-0.00044389,0.00031098,-0.00015810,0.00024892,0.
 00033655,0.00016003,0.00000743,0.00026732,-0.00002851,-0.00000991,-0.0
 0013581,0.00012791,0.00006011,-0.00008148,-0.00010221,-0.00027441,0.00
 017966,0.00002845,0.00013096,-0.00010596,-0.00000039,-0.00001458,0.000
 05262,-0.00015744,0.00007062,-0.00024676,0.00002914,-0.00015313,0.0000
 4900,0.00004143,0.00008141,0.00000970,-0.00005227,0.00006234,0.0000174
 2,0.00006453,0.09461395,-0.00006966,-0.00015079,-0.00003808,-0.0006954
 8,0.00047538,-0.00072113,-0.00013188,0.00042465,-0.00019732,0.00042531
 ,0.00012016,0.00042922,0.00032392,-0.00001686,-0.00006294,-0.00009569,
 0.00003793,-0.00005474,-0.00010890,0.00002430,0.00006905,-0.00001649,0
 .00000906,0.00019318,-0.00013112,-0.00003629,-0.00008471,-0.00001905,-
 0.00006617,0.00001933,0.00013450,-0.00003037,0.00007343,0.00024047,0.0
 0028700,-0.00010079,-0.00009935,-0.00009185,0.00014060,-0.00004660,-0.
 00013811,-0.00011626,-0.02272255,0.10130552,0.00001281,0.00006599,-0.0
 0001062,0.00034042,-0.00024994,-0.00018440,-0.00015660,0.00015020,0.00
 004554,-0.00008325,0.00029844,-0.00036033,-0.00004226,0.00017194,0.000
 09453,0.00001536,-0.00010284,0.00010093,0.00005479,-0.00004535,-0.0000
 7912,-0.00009810,0.00004931,-0.00007675,0.00017579,-0.00007726,0.00000
 719,-0.00013674,0.00016025,-0.00016067,0.00008827,-0.00021423,0.000068
 43,-0.00012540,-0.00004617,0.00005305,0.00011005,0.00004620,-0.0001033
 3,0.00004651,0.00004264,0.00007021,-0.01153484,-0.02431891,0.09722930,
 0.00011529,0.00003323,0.00004898,0.00007270,0.00000349,-0.00011658,-0.
 00012652,0.00005058,0.00003463,-0.00017995,0.00003331,-0.00001462,0.00
 012547,-0.00017508,-0.00005136,-0.00003123,0.00008472,-0.00007289,-0.0
 0006615,0.00005647,0.00008003,-0.00012801,0.00002094,-0.00002144,-0.00
 009608,0.00006735,0.00003591,-0.00000964,-0.00001968,-0.00005324,-0.00
 009528,0.00004643,-0.00002814,0.00019575,0.00007617,0.00004582,-0.0000
 9096,-0.00003510,0.00006469,-0.00004188,-0.00003552,-0.00005854,-0.046
 34806,0.01123172,0.02601285,0.04660666,0.00000687,0.00001515,-0.000000
 42,0.00022176,-0.00004202,0.00027667,0.00009957,-0.00009782,0.00006293
 ,-0.00002814,-0.00011111,-0.00013497,-0.00009326,0.00002189,0.00003535
 ,0.00002936,-0.00001699,0.00001898,0.00003065,-0.00001120,-0.00002465,
 0.00004386,-0.00001617,-0.00004258,0.00005266,-0.00000698,0.00001223,-
 0.00000765,0.00001044,0.00002418,-0.00002772,0.00003705,-0.00000364,-0
 .00008077,-0.00009319,0.00000627,0.00003358,0.00002836,-0.00003928,0.0
 0001398,0.00004131,0.00003676,0.01151928,-0.00784129,-0.00680062,-0.01
 112886,0.00658290,-0.00002832,-0.00001575,-0.00003652,0.00003452,0.000
 04181,0.00032740,0.00018931,-0.00010916,0.00003718,0.00012219,-0.00020
 915,-0.00000627,-0.00010565,0.00003619,0.00003142,0.00003300,-0.000023
 88,0.00001971,0.00003584,-0.00001951,-0.00003238,0.00007416,-0.0000118
 1,0.00002455,0.00003149,-0.00000016,-0.00001179,0.00000542,0.00000150,
 0.00007178,-0.00001139,0.00004115,-0.00000371,-0.00009481,-0.00008186,
 -0.00002861,0.00003648,0.00002439,-0.00003106,0.00001559,0.00003322,0.
 00003380,0.02792294,-0.00698555,-0.02168157,-0.02866675,0.00719554,0.0
 2293854,0.00003296,0.00004869,-0.00001638,0.00008364,0.00001462,0.0001
 1269,0.00010347,-0.00004760,0.00002783,-0.00004664,-0.00006971,-0.0000
 0383,-0.00001911,-0.00004881,0.00001717,0.00000889,0.00001767,-0.00001
 536,-0.00000273,0.00001311,0.00001260,0.00004152,-0.00001494,-0.000018
 01,-0.00001379,0.00003096,0.00000344,-0.00001326,0.00000588,0.00001799
 ,-0.00001902,0.00003374,-0.00000570,0.00001430,-0.00002408,-0.00000769
 ,-0.00000374,0.00000424,-0.00000232,-0.00000606,0.00000706,0.00000302,
 -0.00502552,-0.00323730,0.00368424,0.00010277,-0.00153666,0.00181853,0
 .00393277,-0.00001639,0.00008107,-0.00015696,0.00000626,0.00005701,0.0
 0010983,0.00016668,-0.00005035,-0.00006986,0.00002412,-0.00025067,0.00
 018223,-0.00018017,0.00006139,0.00002082,0.00004443,-0.00003576,0.0000
 3388,0.00007509,-0.00003270,-0.00006285,0.00011190,-0.00002628,0.00001
 259,0.00006357,0.00000131,-0.00001306,0.00008161,-0.00003558,0.0000693
 1,0.00000578,0.00004178,-0.00002106,-0.00017571,-0.00015556,0.00001811
 ,0.00008798,0.00006095,-0.00009493,0.00003269,0.00006906,0.00006024,-0
 .00223570,-0.03335792,0.03220631,0.00050528,0.00068024,-0.00063138,0.0
 0314582,0.03162485,-0.00000990,-0.00010954,0.00021528,0.00003948,0.000
 01970,0.00003986,-0.00010016,-0.00002450,0.00011430,-0.00004612,0.0000
 8502,-0.00016324,0.00014525,-0.00010044,-0.00001819,-0.00003216,0.0000
 4768,-0.00004662,-0.00007230,0.00004113,0.00007028,-0.00013001,0.00004
 116,-0.00006826,-0.00007616,0.00002590,0.00003945,-0.00006648,0.000030
 10,-0.00006227,-0.00005827,-0.00001446,0.00000388,0.00019016,0.0001279
 0,-0.00001515,-0.00009695,-0.00005726,0.00009629,-0.00003420,-0.000053
 61,-0.00004915,0.00266414,0.03306310,-0.04214724,-0.00018149,0.0011791
 1,-0.00056462,-0.00472368,-0.03382333,0.04232526,-0.00037098,-0.000248
 65,-0.00007349,0.00003292,-0.00001557,0.00019034,-0.00014446,-0.000161
 90,-0.00014177,0.00024439,0.00016164,0.00007188,0.00003717,-0.00009043
 ,-0.00011252,-0.00001746,0.00008782,-0.00005257,0.00000551,0.00000502,
 0.00001809,0.00025364,-0.00029492,0.00021049,-0.00004182,0.00001336,-0
 .00013493,0.00004473,-0.00006856,0.00029559,0.00012980,0.00037204,-0.0
 0006237,-0.00008751,-0.00014882,0.00001625,-0.00003770,0.00000648,0.00
 001502,-0.00003960,-0.00001846,-0.00009102,-0.02881930,-0.00182719,-0.
 02280690,0.00158474,-0.00008914,-0.00144185,0.00037276,-0.00108927,0.0
 0273975,0.07864378,-0.00029422,0.00010220,-0.00006064,0.00049455,0.000
 06627,0.00037417,0.00000565,0.00008166,0.00008342,0.00020188,0.0001351
 8,-0.00020504,0.00009719,0.00005591,0.00024078,0.00002277,-0.00014277,
 0.00012300,0.00001455,-0.00003441,-0.00007563,-0.00020847,0.00035929,-
 0.00035865,0.00020300,0.00007682,-0.00000715,-0.00051192,0.00031330,-0
 .00023867,-0.00010850,-0.00029177,0.00005608,0.00003599,-0.00015557,0.
 00015190,0.00005001,0.00004573,-0.00006500,0.00005240,0.00010935,0.000
 12204,0.00211344,-0.00247424,0.00452784,-0.00013920,0.00039099,0.00012
 355,0.00095225,0.00063747,0.00041458,0.01843977,0.06238247,-0.00084527
[truncated: 153,329 more chars]
