# Supplementary material for: Formation Mechanisms for Phosphorene and SnIP
Source: Angew Chem Int Ed Engl. 2021 Feb 15;60(12):6816–23. doi: 10.1002/anie.202016257 (PMC7986658; doi:10.1002/anie.202016257)
Supplement: Supplementary file 2 — Supplementary [file ANIE-60-6816-s001.zip › I.LOG]

 Entering Link 1 = C:\Gaussian\G09W\l1.exe PID=     14868.
  
 Copyright (c) 1988,1990,1992,1993,1995,1998,2003,2009,2015,
            Gaussian, Inc.  All Rights Reserved.
  
 This is part of the Gaussian(R) 09 program.  It is based on
 the Gaussian(R) 03 system (copyright 2003, Gaussian, Inc.),
 the Gaussian(R) 98 system (copyright 1998, Gaussian, Inc.),
 the Gaussian(R) 94 system (copyright 1995, Gaussian, Inc.),
 the Gaussian 92(TM) system (copyright 1992, Gaussian, Inc.),
 the Gaussian 90(TM) system (copyright 1990, Gaussian, Inc.),
 the Gaussian 88(TM) system (copyright 1988, Gaussian, Inc.),
 the Gaussian 86(TM) system (copyright 1986, Carnegie Mellon
 University), and the Gaussian 82(TM) system (copyright 1983,
 Carnegie Mellon University). Gaussian is a federally registered
 trademark of Gaussian, Inc.
  
 This software contains proprietary and confidential information,
 including trade secrets, belonging to Gaussian, Inc.
  
 This software is provided under written license and may be
 used, copied, transmitted, or stored only in accord with that
 written license.
  
 The following legend is applicable only to US Government
 contracts under FAR:
  
                    RESTRICTED RIGHTS LEGEND
  
 Use, reproduction and disclosure by the US Government is
 subject to restrictions as set forth in subparagraphs (a)
 and (c) of the Commercial Computer Software - Restricted
 Rights clause in FAR 52.227-19.
  
 Gaussian, Inc.
 340 Quinnipiac St., Bldg. 40, Wallingford CT 06492
  
  
 ---------------------------------------------------------------
 Warning -- This program may not be used in any manner that
 competes with the business of Gaussian, Inc. or will provide
 assistance to any competitor of Gaussian, Inc.  The licensee
 of this program is prohibited from giving any competitor of
 Gaussian, Inc. access to this program.  By using this program,
 the user acknowledges that Gaussian, Inc. is engaged in the
 business of creating and licensing software in the field of
 computational chemistry and represents and warrants to the
 licensee that it is not a competitor of Gaussian, Inc. and that
 it will not use this program in any manner prohibited above.
 ---------------------------------------------------------------
  

 Cite this work as:
 Gaussian 09, Revision E.01,
 M. J. Frisch, G. W. Trucks, H. B. Schlegel, G. E. Scuseria, 
 M. A. Robb, J. R. Cheeseman, G. Scalmani, V. Barone, B. Mennucci, 
 G. A. Petersson, H. Nakatsuji, M. Caricato, X. Li, H. P. Hratchian, 
 A. F. Izmaylov, J. Bloino, G. Zheng, J. L. Sonnenberg, M. Hada, 
 M. Ehara, K. Toyota, R. Fukuda, J. Hasegawa, M. Ishida, T. Nakajima, 
 Y. Honda, O. Kitao, H. Nakai, T. Vreven, J. A. Montgomery, Jr., 
 J. E. Peralta, F. Ogliaro, M. Bearpark, J. J. Heyd, E. Brothers, 
 K. N. Kudin, V. N. Staroverov, T. Keith, R. Kobayashi, J. Normand, 
 K. Raghavachari, A. Rendell, J. C. Burant, S. S. Iyengar, J. Tomasi, 
 M. Cossi, N. Rega, J. M. Millam, M. Klene, J. E. Knox, J. B. Cross, 
 V. Bakken, C. Adamo, J. Jaramillo, R. Gomperts, R. E. Stratmann, 
 O. Yazyev, A. J. Austin, R. Cammi, C. Pomelli, J. W. Ochterski, 
 R. L. Martin, K. Morokuma, V. G. Zakrzewski, G. A. Voth, 
 P. Salvador, J. J. Dannenberg, S. Dapprich, A. D. Daniels, 
 O. Farkas, J. B. Foresman, J. V. Ortiz, J. Cioslowski, 
 and D. J. Fox, Gaussian, Inc., Wallingford CT, 2013.
 
 ******************************************
 Gaussian 09:  EM64W-G09RevE.01 30-Nov-2015
                23-Jan-2020 
 ******************************************
 %nprocshared=4
 Will use up to    4 processors via shared memory.
 %chk=\\nas.ads.mwn.de\tuch\ac5\AK_Nilges\Markus\Gaussian\SnIP\Publikation\P4STD.
 chk
 ----------------------------------------------
 # opt=calcfc freq pbepbe/sdd geom=connectivity
 ----------------------------------------------
 1/10=4,14=-1,18=20,19=15,26=3,38=1,57=2/1,3;
 2/9=110,12=2,17=6,18=5,40=1/2;
 3/5=17,6=7,11=2,16=1,25=1,30=1,71=2,74=1009,140=1/1,2,3;
 4//1;
 5/5=2,38=5/2;
 8/6=4,10=90,11=11/1;
 11/6=1,8=1,9=11,15=111,16=1/1,2,10;
 10/6=1,13=1/2;
 6/7=2,8=2,9=2,10=2,28=1/1;
 7/10=1,18=20,25=1/1,2,3,16;
 1/10=4,14=-1,18=20,19=15,26=3/3(2);
 2/9=110/2;
 99//99;
 2/9=110/2;
 3/5=17,6=7,11=2,16=1,25=1,30=1,71=1,74=1009/1,2,3;
 4/5=5,16=3,69=1/1;
 5/5=2,38=5/2;
 7//1,2,3,16;
 1/14=-1,18=20,19=15,26=3/3(-5);
 2/9=110/2;
 6/7=2,8=2,9=2,10=2,19=2,28=1/1;
 99/9=1/99;
 -------------------
 Title Card Required
 -------------------
 Symbolic Z-matrix:
 Charge =  0 Multiplicity = 1
 P                     0.86344   0.86344   0.86344 
 P                    -0.86344  -0.86344   0.86344 
 P                    -0.86344   0.86344  -0.86344 
 P                     0.86344  -0.86344  -0.86344 
 

 GradGradGradGradGradGradGradGradGradGradGradGradGradGradGradGradGradGrad
 Berny optimization.
 Initialization pass.
                           ----------------------------
                           !    Initial Parameters    !
                           ! (Angstroms and Degrees)  !
 --------------------------                            --------------------------
 ! Name  Definition              Value          Derivative Info.                !
 --------------------------------------------------------------------------------
 ! R1    R(1,2)                  2.4422         calculate D2E/DX2 analytically  !
 ! R2    R(1,3)                  2.4422         calculate D2E/DX2 analytically  !
 ! R3    R(1,4)                  2.4422         calculate D2E/DX2 analytically  !
 ! R4    R(2,3)                  2.4422         calculate D2E/DX2 analytically  !
 ! R5    R(2,4)                  2.4422         calculate D2E/DX2 analytically  !
 ! R6    R(3,4)                  2.4422         calculate D2E/DX2 analytically  !
 ! D1    D(2,1,3,4)            -70.5288         calculate D2E/DX2 analytically  !
 --------------------------------------------------------------------------------
 Trust Radius=3.00D-01 FncErr=1.00D-07 GrdErr=1.00D-06
 Number of steps in this run=     20 maximum allowed number of steps=    100.
 GradGradGradGradGradGradGradGradGradGradGradGradGradGradGradGradGradGrad

                          Input orientation:                          
 ---------------------------------------------------------------------
 Center     Atomic      Atomic             Coordinates (Angstroms)
 Number     Number       Type             X           Y           Z
 ---------------------------------------------------------------------
      1         15           0        0.863437    0.863437    0.863437
      2         15           0       -0.863437   -0.863437    0.863437
      3         15           0       -0.863437    0.863437   -0.863437
      4         15           0        0.863437   -0.863437   -0.863437
 ---------------------------------------------------------------------
                    Distance matrix (angstroms):
                    1          2          3          4
     1  P    0.000000
     2  P    2.442169   0.000000
     3  P    2.442169   2.442169   0.000000
     4  P    2.442169   2.442169   2.442169   0.000000
 Stoichiometry    P4
 Framework group  TD[4C3(P)]
 Deg. of freedom     1
 Full point group                 TD      NOp  24
 Largest Abelian subgroup         D2      NOp   4
 Largest concise Abelian subgroup D2      NOp   4
                         Standard orientation:                         
 ---------------------------------------------------------------------
 Center     Atomic      Atomic             Coordinates (Angstroms)
 Number     Number       Type             X           Y           Z
 ---------------------------------------------------------------------
      1         15           0        0.863437    0.863437    0.863437
      2         15           0       -0.863437   -0.863437    0.863437
      3         15           0       -0.863437    0.863437   -0.863437
      4         15           0        0.863437   -0.863437   -0.863437
 ---------------------------------------------------------------------
 Rotational constants (GHZ):      2.7357207      2.7357207      2.7357207
 Standard basis: SDD (6D, 10F)
 There are    18 symmetry adapted cartesian basis functions of A   symmetry.
 There are    18 symmetry adapted cartesian basis functions of B1  symmetry.
 There are    18 symmetry adapted cartesian basis functions of B2  symmetry.
 There are    18 symmetry adapted cartesian basis functions of B3  symmetry.
 There are    18 symmetry adapted basis functions of A   symmetry.
 There are    18 symmetry adapted basis functions of B1  symmetry.
 There are    18 symmetry adapted basis functions of B2  symmetry.
 There are    18 symmetry adapted basis functions of B3  symmetry.
    72 basis functions,   144 primitive gaussians,    72 cartesian basis functions
    30 alpha electrons       30 beta electrons
       nuclear repulsion energy       292.5224252672 Hartrees.
 NAtoms=    4 NActive=    4 NUniq=    1 SFac= 4.00D+00 NAtFMM=   60 NAOKFM=F Big=F
 Integral buffers will be    131072 words long.
 Raffenetti 2 integral format.
 Two-electron integral symmetry is turned on.
 One-electron integrals computed using PRISM.
  24 Symmetry operations used in ECPInt.
 ECPInt:  NShTT=     820 NPrTT=    3320 LenC2=     749 LenP2D=    2198.
 LDataN:  DoStor=T MaxTD1= 2 Len=   12
 NBasis=    72 RedAO= T EigKep=  1.16D-02  NBF=    18    18    18    18
 NBsUse=    72 1.00D-06 EigRej= -1.00D+00 NBFU=    18    18    18    18
 ExpMin= 1.24D-01 ExpMax= 3.06D+04 ExpMxC= 4.68D+03 IAcc=1 IRadAn=         1 AccDes= 0.00D+00
 Harris functional with IExCor= 1009 and IRadAn=       1 diagonalized for initial guess.
 HarFok:  IExCor= 1009 AccDes= 0.00D+00 IRadAn=         1 IDoV= 1 UseB2=F ITyADJ=14
 ICtDFT=  3500011 ScaDFX=  1.000000  1.000000  1.000000  1.000000
 FoFCou: FMM=F IPFlag=           0 FMFlag=      100000 FMFlg1=           0
         NFxFlg=           0 DoJE=T BraDBF=F KetDBF=T FulRan=T
         wScrn=  0.000000 ICntrl=     500 IOpCl=  0 I1Cent=   200000004 NGrid=           0
         NMat0=    1 NMatS0=      1 NMatT0=    0 NMatD0=    1 NMtDS0=    0 NMtDT0=    0
 Petite list used in FoFCou.
 Initial guess orbital symmetries:
       Occupied  (T2) (T2) (T2) (A1) (T2) (T2) (T2) (A1) (A1) (T2)
                 (T2) (T2) (E) (E) (T2) (T2) (T2) (T1) (T1) (T1)
                 (A1) (T2) (T2) (T2) (A1) (T2) (T2) (T2) (E) (E)
       Virtual   (T1) (T1) (T1) (T2) (T2) (T2) (A1) (T2) (T2) (T2)
                 (T2) (T2) (T2) (E) (E) (T1) (T1) (T1) (T2) (T2)
                 (T2) (A1) (T2) (T2) (T2) (E) (E) (A1) (T1) (T1)
                 (T1) (T2) (T2) (T2) (A1) (T2) (T2) (T2) (A1) (T2)
                 (T2) (T2)
 The electronic state of the initial guess is 1-A1.
 Keep J ints in memory in symmetry-blocked form, NReq=4390750.
 Requested convergence on RMS density matrix=1.00D-08 within 128 cycles.
 Requested convergence on MAX density matrix=1.00D-06.
 Requested convergence on             energy=1.00D-06.
 No special actions if energy rises.
 Integral accuracy reduced to 1.0D-05 until final iterations.
 Initial convergence to 1.0D-05 achieved.  Increase integral accuracy.
 SCF Done:  E(RPBE-PBE) =  -1364.64892911     A.U. after   10 cycles
            NFock= 10  Conv=0.87D-08     -V/T= 2.0031
 Range of M.O.s used for correlation:     1    72
 NBasis=    72 NAE=    30 NBE=    30 NFC=     0 NFV=     0
 NROrb=     72 NOA=    30 NOB=    30 NVA=    42 NVB=    42
  24 Symmetry operations used in ECPInt.
 ECPInt:  NShTT=     820 NPrTT=    3320 LenC2=     749 LenP2D=    2198.
 LDataN:  DoStor=T MaxTD1= 3 Len=   28
 Symmetrizing basis deriv contribution to polar:
 IMax=3 JMax=2 DiffMx= 0.00D+00
 G2DrvN: will do     5 centers at a time, making    1 passes.
 Calling FoFCou, ICntrl=  3507 FMM=F I1Cent=   0 AccDes= 0.00D+00.
 End of G2Drv F.D. properties file   721 does not exist.
 End of G2Drv F.D. properties file   722 does not exist.
 End of G2Drv F.D. properties file   788 does not exist.
          IDoAtm=1111
          Differentiating once with respect to nuclear coordinates.
 Keep J ints in memory in symmetry-blocked form, NReq=4355676.
          There are     6 degrees of freedom in the 1st order CPHF.  IDoFFX=4 NUNeed=     6.
      3 vectors produced by pass  0 Test12= 2.10D-14 1.67D-08 XBig12= 6.28D-02 8.01D-02.
 AX will form     3 AO Fock derivatives at one time.
      3 vectors produced by pass  1 Test12= 2.10D-14 1.67D-08 XBig12= 6.96D-02 1.19D-01.
      3 vectors produced by pass  2 Test12= 2.10D-14 1.67D-08 XBig12= 1.05D-02 4.18D-02.
      3 vectors produced by pass  3 Test12= 2.10D-14 1.67D-08 XBig12= 5.80D-04 9.41D-03.
      3 vectors produced by pass  4 Test12= 2.10D-14 1.67D-08 XBig12= 6.62D-06 7.29D-04.
      3 vectors produced by pass  5 Test12= 2.10D-14 1.67D-08 XBig12= 1.96D-07 1.09D-04.
      3 vectors produced by pass  6 Test12= 2.10D-14 1.67D-08 XBig12= 2.47D-09 1.26D-05.
      3 vectors produced by pass  7 Test12= 2.10D-14 1.67D-08 XBig12= 4.20D-11 1.36D-06.
      3 vectors produced by pass  8 Test12= 2.10D-14 1.67D-08 XBig12= 1.08D-12 2.43D-07.
 InvSVY:  IOpt=1 It=  1 EMax= 7.63D-16
 Solved reduced A of dimension    27 with     3 vectors.
 End of Minotr F.D. properties file   721 does not exist.
 End of Minotr F.D. properties file   722 does not exist.
 End of Minotr F.D. properties file   788 does not exist.

 **********************************************************************

            Population analysis using the SCF density.

 **********************************************************************

 Orbital symmetries:
       Occupied  (T2) (T2) (T2) (A1) (T2) (T2) (T2) (A1) (A1) (T2)
                 (T2) (T2) (E) (E) (T2) (T2) (T2) (T1) (T1) (T1)
                 (A1) (T2) (T2) (T2) (A1) (T2) (T2) (T2) (E) (E)
       Virtual   (T1) (T1) (T1) (T2) (T2) (T2) (A1) (T2) (T2) (T2)
                 (T2) (T2) (T2) (E) (E) (T1) (T1) (T1) (T2) (T2)
                 (T2) (A1) (T2) (T2) (T2) (E) (E) (A1) (T1) (T1)
                 (T1) (T2) (T2) (T2) (A1) (T2) (T2) (T2) (A1) (T2)
                 (T2) (T2)
 The electronic state is 1-A1.
 Alpha  occ. eigenvalues --  -76.40005 -76.40005 -76.40005 -76.40005  -6.37417
 Alpha  occ. eigenvalues --   -6.37417  -6.37417  -6.37414  -4.59218  -4.59209
 Alpha  occ. eigenvalues --   -4.59209  -4.59209  -4.58837  -4.58837  -4.58837
 Alpha  occ. eigenvalues --   -4.58837  -4.58837  -4.58836  -4.58836  -4.58836
 Alpha  occ. eigenvalues --   -0.72474  -0.51343  -0.51343  -0.51343  -0.31160
 Alpha  occ. eigenvalues --   -0.28132  -0.28132  -0.28132  -0.25122  -0.25122
 Alpha virt. eigenvalues --   -0.10248  -0.10248  -0.10248  -0.09017  -0.09017
 Alpha virt. eigenvalues --   -0.09017   0.29961   0.35212   0.35212   0.35212
 Alpha virt. eigenvalues --    0.41693   0.41693   0.41693   0.42689   0.42689
 Alpha virt. eigenvalues --    0.45597   0.45597   0.45597   0.50241   0.50241
 Alpha virt. eigenvalues --    0.50241   0.72175   4.52395   4.52395   4.52395
 Alpha virt. eigenvalues --    4.52505   4.52505   4.60079   4.65438   4.65438
 Alpha virt. eigenvalues --    4.65438   4.67009   4.67009   4.67009   6.16772
 Alpha virt. eigenvalues --    6.17441   6.17441   6.17441 166.51723 166.52517
 Alpha virt. eigenvalues --  166.52517 166.52517
          Condensed to atoms (all electrons):
               1          2          3          4
     1  P   14.839741   0.053420   0.053420   0.053420
     2  P    0.053420  14.839741   0.053420   0.053420
     3  P    0.053420   0.053420  14.839741   0.053420
     4  P    0.053420   0.053420   0.053420  14.839741
 Mulliken charges:
               1
     1  P    0.000000
     2  P    0.000000
     3  P    0.000000
     4  P    0.000000
 Sum of Mulliken charges =   0.00000
 Mulliken charges with hydrogens summed into heavy atoms:
               1
     1  P    0.000000
     2  P    0.000000
     3  P    0.000000
     4  P    0.000000
 APT charges:
               1
     1  P    0.000000
     2  P    0.000000
     3  P    0.000000
     4  P    0.000000
 Sum of APT charges =   0.00000
 APT charges with hydrogens summed into heavy atoms:
               1
     1  P    0.000000
     2  P    0.000000
     3  P    0.000000
     4  P    0.000000
 Electronic spatial extent (au):  <R**2>=            600.0973
 Charge=              0.0000 electrons
 Dipole moment (field-independent basis, Debye):
    X=              0.0000    Y=              0.0000    Z=              0.0000  Tot=              0.0000
 Quadrupole moment (field-independent basis, Debye-Ang):
   XX=            -54.1963   YY=            -54.1963   ZZ=            -54.1963
   XY=              0.0000   XZ=              0.0000   YZ=              0.0000
 Traceless Quadrupole moment (field-independent basis, Debye-Ang):
   XX=              0.0000   YY=              0.0000   ZZ=              0.0000
   XY=              0.0000   XZ=              0.0000   YZ=              0.0000
 Octapole moment (field-independent basis, Debye-Ang**2):
  XXX=              0.0000  YYY=              0.0000  ZZZ=              0.0000  XYY=              0.0000
  XXY=              0.0000  XXZ=              0.0000  XZZ=              0.0000  YZZ=              0.0000
  YYZ=              0.0000  XYZ=             -1.8571
 Hexadecapole moment (field-independent basis, Debye-Ang**3):
 XXXX=           -314.8282 YYYY=           -314.8282 ZZZZ=           -314.8282 XXXY=              0.0000
 XXXZ=              0.0000 YYYX=              0.0000 YYYZ=              0.0000 ZZZX=              0.0000
 ZZZY=              0.0000 XXYY=           -104.5277 XXZZ=           -104.5277 YYZZ=           -104.5277
 XXYZ=              0.0000 YYXZ=              0.0000 ZZXY=              0.0000
 N-N= 2.925224252672D+02 E-N=-3.829309007320D+03  KE= 1.360369447778D+03
 Symmetry A    KE= 3.437472673140D+02
 Symmetry B1   KE= 3.388740601547D+02
 Symmetry B2   KE= 3.388740601547D+02
 Symmetry B3   KE= 3.388740601547D+02
  Exact polarizability:   0.000   0.000   0.000   0.000   0.000   0.000
 Approx polarizability: 316.365   0.000 316.365   0.000   0.000 316.365
  24 Symmetry operations used in ECPInt.
 ECPInt:  NShTT=     820 NPrTT=    3320 LenC2=     749 LenP2D=    2198.
 LDataN:  DoStor=T MaxTD1= 4 Len=   56
 Calling FoFJK, ICntrl=    100547 FMM=F ISym2X=1 I1Cent= 0 IOpClX= 0 NMat=1 NMatS=1 NMatT=0.
 ***** Axes restored to original set *****
 -------------------------------------------------------------------
 Center     Atomic                   Forces (Hartrees/Bohr)
 Number     Number              X              Y              Z
 -------------------------------------------------------------------
      1       15          -0.000861551   -0.000861551   -0.000861551
      2       15           0.000861551    0.000861551   -0.000861551
      3       15           0.000861551   -0.000861551    0.000861551
      4       15          -0.000861551    0.000861551    0.000861551
 -------------------------------------------------------------------
 Cartesian Forces:  Max     0.000861551 RMS     0.000861551
 FormGI is forming the generalized inverse of G from B-inverse, IUseBI=4.

 GradGradGradGradGradGradGradGradGradGradGradGradGradGradGradGradGradGrad
 Berny optimization.
 Internal  Forces:  Max     0.000609209 RMS     0.000564018
 Search for a local minimum.
 Step number   1 out of a maximum of   20
 All quantities printed in internal units (Hartrees-Bohrs-Radians)
 Mixed Optimization -- En-DIIS/RFO-DIIS
 Second derivative matrix not updated -- analytic derivatives used.
 The second derivative matrix:
                          R1        R2        R3        R4        R5
           R1           0.08413
           R2          -0.00304   0.08379
           R3          -0.00664  -0.00304   0.08413
           R4          -0.00664  -0.00304   0.00280   0.08413
           R5           0.00004  -0.00096   0.00004   0.00004   0.07147
           R6           0.00280  -0.00304  -0.00664  -0.00664   0.00004
           D1           0.00782  -0.00951   0.00782   0.00782  -0.02179
                          R6        D1
           R6           0.08413
           D1           0.00782   0.01084
 ITU=  0
     Eigenvalues ---    0.07066   0.07836   0.08133   0.08133   0.09075
     Eigenvalues ---    0.10021
 RFO step:  Lambda=-3.15018832D-05 EMin= 7.06567252D-02
 Linear search not attempted -- first point.
 Iteration  1 RMS(Cart)=  0.00398947 RMS(Int)=  0.00000000
 Iteration  2 RMS(Cart)=  0.00000000 RMS(Int)=  0.00000000
 ClnCor:  largest displacement from symmetrization is 4.26D-12 for atom     4.
 Variable       Old X    -DE/DX   Delta X   Delta X   Delta X     New X
                                 (Linear)    (Quad)   (Total)
    R1        4.61503  -0.00061   0.00000  -0.00862  -0.00862   4.60641
    R2        4.61503  -0.00061   0.00000  -0.00862  -0.00862   4.60641
    R3        4.61503  -0.00061   0.00000  -0.00862  -0.00862   4.60641
    R4        4.61503  -0.00061   0.00000  -0.00862  -0.00862   4.60641
    R5        4.61503  -0.00061   0.00000  -0.00862  -0.00862   4.60641
    R6        4.61503  -0.00061   0.00000  -0.00862  -0.00862   4.60641
    D1       -1.23096   0.00000   0.00000   0.00000   0.00000  -1.23096
         Item               Value     Threshold  Converged?
 Maximum Force            0.000609     0.000450     NO 
 RMS     Force            0.000564     0.000300     NO 
 Maximum Displacement     0.003047     0.001800     NO 
 RMS     Displacement     0.003989     0.001200     NO 
 Predicted change in Energy=-1.575796D-05
 GradGradGradGradGradGradGradGradGradGradGradGradGradGradGradGradGradGrad

                          Input orientation:                          
 ---------------------------------------------------------------------
 Center     Atomic      Atomic             Coordinates (Angstroms)
 Number     Number       Type             X           Y           Z
 ---------------------------------------------------------------------
      1         15           0        0.861825    0.861825    0.861825
      2         15           0       -0.861825   -0.861825    0.861825
      3         15           0       -0.861825    0.861825   -0.861825
      4         15           0        0.861825   -0.861825   -0.861825
 ---------------------------------------------------------------------
                    Distance matrix (angstroms):
                    1          2          3          4
     1  P    0.000000
     2  P    2.437609   0.000000
     3  P    2.437609   2.437609   0.000000
     4  P    2.437609   2.437609   2.437609   0.000000
 Stoichiometry    P4
 Framework group  TD[4C3(P)]
 Deg. of freedom     1
 Full point group                 TD      NOp  24
 Largest Abelian subgroup         D2      NOp   4
 Largest concise Abelian subgroup D2      NOp   4
                         Standard orientation:                         
 ---------------------------------------------------------------------
 Center     Atomic      Atomic             Coordinates (Angstroms)
 Number     Number       Type             X           Y           Z
 ---------------------------------------------------------------------
      1         15           0        0.861825    0.861825    0.861825
      2         15           0       -0.861825   -0.861825    0.861825
      3         15           0       -0.861825    0.861825   -0.861825
      4         15           0        0.861825   -0.861825   -0.861825
 ---------------------------------------------------------------------
 Rotational constants (GHZ):      2.7459669      2.7459669      2.7459669
 Standard basis: SDD (6D, 10F)
 There are    18 symmetry adapted cartesian basis functions of A   symmetry.
 There are    18 symmetry adapted cartesian basis functions of B1  symmetry.
 There are    18 symmetry adapted cartesian basis functions of B2  symmetry.
 There are    18 symmetry adapted cartesian basis functions of B3  symmetry.
 There are    18 symmetry adapted basis functions of A   symmetry.
 There are    18 symmetry adapted basis functions of B1  symmetry.
 There are    18 symmetry adapted basis functions of B2  symmetry.
 There are    18 symmetry adapted basis functions of B3  symmetry.
    72 basis functions,   144 primitive gaussians,    72 cartesian basis functions
    30 alpha electrons       30 beta electrons
       nuclear repulsion energy       293.0697126891 Hartrees.
 NAtoms=    4 NActive=    4 NUniq=    1 SFac= 4.00D+00 NAtFMM=   60 NAOKFM=F Big=F
 Integral buffers will be    131072 words long.
 Raffenetti 2 integral format.
 Two-electron integral symmetry is turned on.
 One-electron integrals computed using PRISM.
  24 Symmetry operations used in ECPInt.
 ECPInt:  NShTT=     820 NPrTT=    3320 LenC2=     749 LenP2D=    2198.
 LDataN:  DoStor=T MaxTD1= 2 Len=   12
 NBasis=    72 RedAO= T EigKep=  1.15D-02  NBF=    18    18    18    18
 NBsUse=    72 1.00D-06 EigRej= -1.00D+00 NBFU=    18    18    18    18
 Initial guess from the checkpoint file:  "\\nas.ads.mwn.de\tuch\ac5\AK_Nilges\Markus\Gaussian\SnIP\Publikation\P4STD.chk"
 B after Tr=     0.000000    0.000000    0.000000
         Rot=    1.000000    0.000000    0.000000    0.000000 Ang=   0.00 deg.
 Initial guess orbital symmetries:
       Occupied  (T2) (T2) (T2) (A1) (T2) (T2) (T2) (A1) (A1) (T2)
                 (T2) (T2) (E) (E) (T2) (T2) (T2) (T1) (T1) (T1)
                 (A1) (T2) (T2) (T2) (A1) (T2) (T2) (T2) (E) (E)
       Virtual   (A1) (A1) (E) (E) (A1) (E) (E) (A1) (A1) (T2)
                 (T2) (T2) (T1) (T2) (T2) (T2) (T1) (T2) (T1) (T2)
                 (T2) (T2) (T2) (T1) (T2) (T2) (T2) (T1) (T2) (T1)
                 (T2) (T2) (T2) (T2) (T1) (T2) (T2) (T2) (T1) (T2)
                 (T1) (T2)
 Keep J ints in memory in symmetry-blocked form, NReq=4390750.
 Requested convergence on RMS density matrix=1.00D-08 within 128 cycles.
 Requested convergence on MAX density matrix=1.00D-06.
 Requested convergence on             energy=1.00D-06.
 No special actions if energy rises.
 SCF Done:  E(RPBE-PBE) =  -1364.64894480     A.U. after    6 cycles
            NFock=  6  Conv=0.31D-08     -V/T= 2.0031
  24 Symmetry operations used in ECPInt.
 ECPInt:  NShTT=     820 NPrTT=    3320 LenC2=     749 LenP2D=    2198.
 LDataN:  DoStor=T MaxTD1= 3 Len=   28
 Calling FoFJK, ICntrl=      2527 FMM=F ISym2X=1 I1Cent= 0 IOpClX= 0 NMat=1 NMatS=1 NMatT=0.
 ***** Axes restored to original set *****
 -------------------------------------------------------------------
 Center     Atomic                   Forces (Hartrees/Bohr)
 Number     Number              X              Y              Z
 -------------------------------------------------------------------
      1       15           0.000004729    0.000004729    0.000004729
      2       15          -0.000004729   -0.000004729    0.000004729
      3       15          -0.000004729    0.000004729   -0.000004729
      4       15           0.000004729   -0.000004729   -0.000004729
 -------------------------------------------------------------------
 Cartesian Forces:  Max     0.000004729 RMS     0.000004729

 GradGradGradGradGradGradGradGradGradGradGradGradGradGradGradGradGradGrad
 Berny optimization.
 Using GEDIIS/GDIIS optimizer.
 FormGI is forming the generalized inverse of G from B-inverse, IUseBI=4.
 Internal  Forces:  Max     0.000003344 RMS     0.000003096
 Search for a local minimum.
 Step number   2 out of a maximum of   20
 All quantities printed in internal units (Hartrees-Bohrs-Radians)
 Mixed Optimization -- En-DIIS/RFO-DIIS
 Swapping is turned off.
 Update second derivatives using D2CorX and points    1    2
 DE= -1.57D-05 DEPred=-1.58D-05 R= 9.96D-01
 TightC=F SS=  1.41D+00  RLast= 2.11D-02 DXNew= 5.0454D-01 6.3331D-02
 Trust test= 9.96D-01 RLast= 2.11D-02 DXMaxT set to 3.00D-01
 The second derivative matrix:
                          R1        R2        R3        R4        R5
           R1           0.08420
           R2          -0.00297   0.08386
           R3          -0.00657  -0.00297   0.08420
           R4          -0.00657  -0.00297   0.00287   0.08420
           R5           0.00011  -0.00089   0.00011   0.00011   0.07154
           R6           0.00287  -0.00297  -0.00657  -0.00657   0.00011
           D1           0.00782  -0.00951   0.00782   0.00782  -0.02179
                          R6        D1
           R6           0.08420
           D1           0.00782   0.01084
 ITU=  1  0
     Eigenvalues ---    0.07108   0.07836   0.08133   0.08133   0.09075
     Eigenvalues ---    0.10021
 En-DIIS/RFO-DIIS IScMMF=        0 using points:     2    1
 RFO step:  Lambda= 0.00000000D+00.
 DidBck=F Rises=F RFO-DIIS coefs:    0.99454    0.00546
 Iteration  1 RMS(Cart)=  0.00002178 RMS(Int)=  0.00000000
 Iteration  2 RMS(Cart)=  0.00000000 RMS(Int)=  0.00000000
 ClnCor:  largest displacement from symmetrization is 4.21D-13 for atom     2.
 Variable       Old X    -DE/DX   Delta X   Delta X   Delta X     New X
                                 (Linear)    (Quad)   (Total)
    R1        4.60641   0.00000   0.00005   0.00000   0.00005   4.60646
    R2        4.60641   0.00000   0.00005   0.00000   0.00005   4.60646
    R3        4.60641   0.00000   0.00005   0.00000   0.00005   4.60646
    R4        4.60641   0.00000   0.00005   0.00000   0.00005   4.60646
    R5        4.60641   0.00000   0.00005   0.00000   0.00005   4.60646
    R6        4.60641   0.00000   0.00005   0.00000   0.00005   4.60646
    D1       -1.23096   0.00000   0.00000   0.00000   0.00000  -1.23096
         Item               Value     Threshold  Converged?
 Maximum Force            0.000003     0.000450     YES
 RMS     Force            0.000003     0.000300     YES
 Maximum Displacement     0.000017     0.001800     YES
 RMS     Displacement     0.000022     0.001200     YES
 Predicted change in Energy=-4.719101D-10
 Optimization completed.
    -- Stationary point found.
                           ----------------------------
                           !   Optimized Parameters   !
                           ! (Angstroms and Degrees)  !
 --------------------------                            --------------------------
 ! Name  Definition              Value          Derivative Info.                !
 --------------------------------------------------------------------------------
 ! R1    R(1,2)                  2.4376         -DE/DX =    0.0                 !
 ! R2    R(1,3)                  2.4376         -DE/DX =    0.0                 !
 ! R3    R(1,4)                  2.4376         -DE/DX =    0.0                 !
 ! R4    R(2,3)                  2.4376         -DE/DX =    0.0                 !
 ! R5    R(2,4)                  2.4376         -DE/DX =    0.0                 !
 ! R6    R(3,4)                  2.4376         -DE/DX =    0.0                 !
 ! D1    D(2,1,3,4)            -70.5288         -DE/DX =    0.0                 !
 --------------------------------------------------------------------------------
 GradGradGradGradGradGradGradGradGradGradGradGradGradGradGradGradGradGrad

                          Input orientation:                          
 ---------------------------------------------------------------------
 Center     Atomic      Atomic             Coordinates (Angstroms)
 Number     Number       Type             X           Y           Z
 ---------------------------------------------------------------------
      1         15           0        0.861825    0.861825    0.861825
      2         15           0       -0.861825   -0.861825    0.861825
      3         15           0       -0.861825    0.861825   -0.861825
      4         15           0        0.861825   -0.861825   -0.861825
 ---------------------------------------------------------------------
                    Distance matrix (angstroms):
                    1          2          3          4
     1  P    0.000000
     2  P    2.437609   0.000000
     3  P    2.437609   2.437609   0.000000
     4  P    2.437609   2.437609   2.437609   0.000000
 Stoichiometry    P4
 Framework group  TD[4C3(P)]
 Deg. of freedom     1
 Full point group                 TD      NOp  24
 Largest Abelian subgroup         D2      NOp   4
 Largest concise Abelian subgroup D2      NOp   4
                         Standard orientation:                         
 ---------------------------------------------------------------------
 Center     Atomic      Atomic             Coordinates (Angstroms)
 Number     Number       Type             X           Y           Z
 ---------------------------------------------------------------------
      1         15           0        0.861825    0.861825    0.861825
      2         15           0       -0.861825   -0.861825    0.861825
      3         15           0       -0.861825    0.861825   -0.861825
      4         15           0        0.861825   -0.861825   -0.861825
 ---------------------------------------------------------------------
 Rotational constants (GHZ):      2.7459669      2.7459669      2.7459669

 **********************************************************************

            Population analysis using the SCF density.

 **********************************************************************

 Orbital symmetries:
       Occupied  (T2) (T2) (T2) (A1) (T2) (T2) (T2) (A1) (A1) (T2)
                 (T2) (T2) (E) (E) (T2) (T2) (T2) (T1) (T1) (T1)
                 (A1) (T2) (T2) (T2) (A1) (T2) (T2) (T2) (E) (E)
       Virtual   (T1) (T1) (T1) (T2) (T2) (T2) (A1) (T2) (T2) (T2)
                 (T2) (T2) (T2) (E) (E) (T1) (T1) (T1) (T2) (T2)
                 (T2) (A1) (T2) (T2) (T2) (E) (E) (A1) (T1) (T1)
                 (T1) (T2) (T2) (T2) (A1) (T2) (T2) (T2) (A1) (T2)
                 (T2) (T2)
 The electronic state is 1-A1.
 Alpha  occ. eigenvalues --  -76.39985 -76.39985 -76.39985 -76.39985  -6.37412
 Alpha  occ. eigenvalues --   -6.37412  -6.37412  -6.37409  -4.59211  -4.59202
 Alpha  occ. eigenvalues --   -4.59202  -4.59202  -4.58830  -4.58830  -4.58829
 Alpha  occ. eigenvalues --   -4.58829  -4.58829  -4.58828  -4.58828  -4.58828
 Alpha  occ. eigenvalues --   -0.72665  -0.51374  -0.51374  -0.51374  -0.31178
 Alpha  occ. eigenvalues --   -0.28154  -0.28154  -0.28154  -0.25155  -0.25155
 Alpha virt. eigenvalues --   -0.10196  -0.10196  -0.10196  -0.08964  -0.08964
 Alpha virt. eigenvalues --   -0.08964   0.29985   0.35231   0.35231   0.35231
 Alpha virt. eigenvalues --    0.41661   0.41661   0.41661   0.42644   0.42644
 Alpha virt. eigenvalues --    0.45601   0.45601   0.45601   0.50245   0.50245
 Alpha virt. eigenvalues --    0.50245   0.72116   4.52230   4.52230   4.52230
 Alpha virt. eigenvalues --    4.52404   4.52404   4.59572   4.65568   4.65568
 Alpha virt. eigenvalues --    4.65568   4.67221   4.67221   4.67221   6.16590
 Alpha virt. eigenvalues --    6.17553   6.17553   6.17553 166.51663 166.52657
 Alpha virt. eigenvalues --  166.52657 166.52657
          Condensed to atoms (all electrons):
               1          2          3          4
     1  P   14.845172   0.051609   0.051609   0.051609
     2  P    0.051609  14.845172   0.051609   0.051609
     3  P    0.051609   0.051609  14.845172   0.051609
     4  P    0.051609   0.051609   0.051609  14.845172
 Mulliken charges:
               1
     1  P    0.000000
     2  P    0.000000
     3  P    0.000000
     4  P    0.000000
 Sum of Mulliken charges =   0.00000
 Mulliken charges with hydrogens summed into heavy atoms:
               1
     1  P    0.000000
     2  P    0.000000
     3  P    0.000000
     4  P    0.000000
 Electronic spatial extent (au):  <R**2>=            598.3198
 Charge=              0.0000 electrons
 Dipole moment (field-independent basis, Debye):
    X=              0.0000    Y=              0.0000    Z=              0.0000  Tot=              0.0000
 Quadrupole moment (field-independent basis, Debye-Ang):
   XX=            -54.2010   YY=            -54.2010   ZZ=            -54.2010
   XY=              0.0000   XZ=              0.0000   YZ=              0.0000
 Traceless Quadrupole moment (field-independent basis, Debye-Ang):
   XX=              0.0000   YY=              0.0000   ZZ=              0.0000
   XY=              0.0000   XZ=              0.0000   YZ=              0.0000
 Octapole moment (field-independent basis, Debye-Ang**2):
  XXX=              0.0000  YYY=              0.0000  ZZZ=              0.0000  XYY=              0.0000
  XXY=              0.0000  XXZ=              0.0000  XZZ=              0.0000  YZZ=              0.0000
  YYZ=              0.0000  XYZ=             -1.9161
 Hexadecapole moment (field-independent basis, Debye-Ang**3):
 XXXX=           -313.9120 YYYY=           -313.9120 ZZZZ=           -313.9120 XXXY=              0.0000
 XXXZ=              0.0000 YYYX=              0.0000 YYYZ=              0.0000 ZZZX=              0.0000
 ZZZY=              0.0000 XXYY=           -104.2685 XXZZ=           -104.2685 YYZZ=           -104.2685
 XXYZ=              0.0000 YYXZ=              0.0000 ZZXY=              0.0000
 N-N= 2.930697126891D+02 E-N=-3.830415674310D+03  KE= 1.360389372859D+03
 Symmetry A    KE= 3.437566465722D+02
 Symmetry B1   KE= 3.388775754291D+02
 Symmetry B2   KE= 3.388775754291D+02
 Symmetry B3   KE= 3.388775754291D+02
 1|1|UNPC-RYZENWINDOWS|FOpt|RPBEPBE|SDD|P4|ADMIN|23-Jan-2020|0||# opt=c
 alcfc freq pbepbe/sdd geom=connectivity||Title Card Required||0,1|P,0.
 8618247608,0.8618247608,0.8618247608|P,-0.8618247608,-0.8618247608,0.8
 618247608|P,-0.8618247608,0.8618247608,-0.8618247608|P,0.8618247608,-0
 .8618247608,-0.8618247608||Version=EM64W-G09RevE.01|State=1-A1|HF=-136
 4.6489448|RMSD=3.071e-009|RMSF=4.729e-006|Dipole=0.,0.,0.|Quadrupole=0
 .,0.,0.,0.,0.,0.|PG=TD [4C3(P1)]||@


 HE WHO LOVES TO READ, AND KNOWS HOW TO REFLECT,
 HAS LAID BY A PERPETUAL FEAST FOR HIS OLD AGE.
 -- UNCLE ESEK, "SCRIBNER'S MONTHLY", SEPT. 1880
 Job cpu time:       0 days  0 hours  0 minutes 13.0 seconds.
 File lengths (MBytes):  RWF=      5 Int=      0 D2E=      0 Chk=      2 Scr=      1
 Normal termination of Gaussian 09 at Thu Jan 23 13:25:51 2020.
 Link1:  Proceeding to internal job step number  2.
 ----------------------------------------------------------------
 #N Geom=AllCheck Guess=TCheck SCRF=Check GenChk RPBEPBE/SDD Freq
 ----------------------------------------------------------------
 1/10=4,29=7,30=1,38=1,40=1/1,3;
 2/12=2,40=1/2;
 3/5=17,6=7,11=2,14=-4,16=1,25=1,30=1,70=2,71=2,74=1009,116=1,140=1/1,2,3;
 4/5=101/1;
 5/5=2,38=6,98=1/2;
 8/6=4,10=90,11=11/1;
 11/6=1,8=1,9=11,15=111,16=1/1,2,10;
 10/6=1/2;
 6/7=2,8=2,9=2,10=2,18=1,28=1/1;
 7/8=1,10=1,25=1/1,2,3,16;
 1/10=4,30=1/3;
 99//99;
 Structure from the checkpoint file:  "\\nas.ads.mwn.de\tuch\ac5\AK_Nilges\Markus\Gaussian\SnIP\Publikation\P4STD.chk"
 -------------------
 Title Card Required
 -------------------
 Charge =  0 Multiplicity = 1
 Redundant internal coordinates found in file.
 P,0,0.8618247608,0.8618247608,0.8618247608
 P,0,-0.8618247608,-0.8618247608,0.8618247608
 P,0,-0.8618247608,0.8618247608,-0.8618247608
 P,0,0.8618247608,-0.8618247608,-0.8618247608
 Recover connectivity data from disk.

 GradGradGradGradGradGradGradGradGradGradGradGradGradGradGradGradGradGrad
 Berny optimization.
 Initialization pass.
                           ----------------------------
                           !    Initial Parameters    !
                           ! (Angstroms and Degrees)  !
 --------------------------                            --------------------------
 ! Name  Definition              Value          Derivative Info.                !
 --------------------------------------------------------------------------------
 ! R1    R(1,2)                  2.4376         calculate D2E/DX2 analytically  !
 ! R2    R(1,3)                  2.4376         calculate D2E/DX2 analytically  !
 ! R3    R(1,4)                  2.4376         calculate D2E/DX2 analytically  !
 ! R4    R(2,3)                  2.4376         calculate D2E/DX2 analytically  !
 ! R5    R(2,4)                  2.4376         calculate D2E/DX2 analytically  !
 ! R6    R(3,4)                  2.4376         calculate D2E/DX2 analytically  !
 ! D1    D(2,1,3,4)            -70.5288         calculate D2E/DX2 analytically  !
 --------------------------------------------------------------------------------
 Trust Radius=3.00D-01 FncErr=1.00D-07 GrdErr=1.00D-07
 Number of steps in this run=      2 maximum allowed number of steps=      2.
 GradGradGradGradGradGradGradGradGradGradGradGradGradGradGradGradGradGrad

                          Input orientation:                          
 ---------------------------------------------------------------------
 Center     Atomic      Atomic             Coordinates (Angstroms)
 Number     Number       Type             X           Y           Z
 ---------------------------------------------------------------------
      1         15           0        0.861825    0.861825    0.861825
      2         15           0       -0.861825   -0.861825    0.861825
      3         15           0       -0.861825    0.861825   -0.861825
      4         15           0        0.861825   -0.861825   -0.861825
 ---------------------------------------------------------------------
                    Distance matrix (angstroms):
                    1          2          3          4
     1  P    0.000000
     2  P    2.437609   0.000000
     3  P    2.437609   2.437609   0.000000
     4  P    2.437609   2.437609   2.437609   0.000000
 Stoichiometry    P4
 Framework group  TD[4C3(P)]
 Deg. of freedom     1
 Full point group                 TD      NOp  24
 Largest Abelian subgroup         D2      NOp   4
 Largest concise Abelian subgroup D2      NOp   4
                         Standard orientation:                         
 ---------------------------------------------------------------------
 Center     Atomic      Atomic             Coordinates (Angstroms)
 Number     Number       Type             X           Y           Z
 ---------------------------------------------------------------------
      1         15           0        0.861825    0.861825    0.861825
      2         15           0       -0.861825   -0.861825    0.861825
      3         15           0       -0.861825    0.861825   -0.861825
      4         15           0        0.861825   -0.861825   -0.861825
 ---------------------------------------------------------------------
 Rotational constants (GHZ):      2.7459669      2.7459669      2.7459669
 Standard basis: SDD (6D, 10F)
 There are    18 symmetry adapted cartesian basis functions of A   symmetry.
 There are    18 symmetry adapted cartesian basis functions of B1  symmetry.
 There are    18 symmetry adapted cartesian basis functions of B2  symmetry.
 There are    18 symmetry adapted cartesian basis functions of B3  symmetry.
 There are    18 symmetry adapted basis functions of A   symmetry.
 There are    18 symmetry adapted basis functions of B1  symmetry.
 There are    18 symmetry adapted basis functions of B2  symmetry.
 There are    18 symmetry adapted basis functions of B3  symmetry.
    72 basis functions,   144 primitive gaussians,    72 cartesian basis functions
    30 alpha electrons       30 beta electrons
       nuclear repulsion energy       293.0697126891 Hartrees.
 NAtoms=    4 NActive=    4 NUniq=    1 SFac= 4.00D+00 NAtFMM=   60 NAOKFM=F Big=F
 Integral buffers will be    131072 words long.
 Raffenetti 2 integral format.
 Two-electron integral symmetry is turned on.
 One-electron integrals computed using PRISM.
  24 Symmetry operations used in ECPInt.
 ECPInt:  NShTT=     820 NPrTT=    3320 LenC2=     749 LenP2D=    2198.
 LDataN:  DoStor=T MaxTD1= 2 Len=   12
 NBasis=    72 RedAO= T EigKep=  1.15D-02  NBF=    18    18    18    18
 NBsUse=    72 1.00D-06 EigRej= -1.00D+00 NBFU=    18    18    18    18
 Initial guess from the checkpoint file:  "\\nas.ads.mwn.de\tuch\ac5\AK_Nilges\Markus\Gaussian\SnIP\Publikation\P4STD.chk"
 B after Tr=     0.000000    0.000000    0.000000
         Rot=    1.000000    0.000000    0.000000    0.000000 Ang=   0.00 deg.
 Initial guess orbital symmetries:
       Occupied  (T2) (T2) (T2) (A1) (T2) (T2) (T2) (A1) (A1) (T2)
                 (T2) (T2) (E) (E) (T2) (T2) (T2) (T1) (T1) (T1)
                 (A1) (T2) (T2) (T2) (A1) (T2) (T2) (T2) (E) (E)
       Virtual   (T1) (T1) (T1) (T2) (T2) (T2) (A1) (T2) (T2) (T2)
                 (T2) (T2) (T2) (E) (E) (T1) (T1) (T1) (T2) (T2)
                 (T2) (A1) (T2) (T2) (T2) (E) (E) (A1) (T1) (T1)
                 (T1) (T2) (T2) (T2) (A1) (T2) (T2) (T2) (A1) (T2)
                 (T2) (T2)
 Keep J ints in memory in symmetry-blocked form, NReq=4390750.
 Requested convergence on RMS density matrix=1.00D-08 within 128 cycles.
 Requested convergence on MAX density matrix=1.00D-06.
 Requested convergence on             energy=1.00D-06.
 No special actions if energy rises.
 SCF Done:  E(RPBE-PBE) =  -1364.64894480     A.U. after    1 cycles
            NFock=  1  Conv=0.64D-09     -V/T= 2.0031
 Range of M.O.s used for correlation:     1    72
 NBasis=    72 NAE=    30 NBE=    30 NFC=     0 NFV=     0
 NROrb=     72 NOA=    30 NOB=    30 NVA=    42 NVB=    42
  24 Symmetry operations used in ECPInt.
 ECPInt:  NShTT=     820 NPrTT=    3320 LenC2=     749 LenP2D=    2198.
 LDataN:  DoStor=T MaxTD1= 3 Len=   28
 Symmetrizing basis deriv contribution to polar:
 IMax=3 JMax=2 DiffMx= 0.00D+00
 G2DrvN: will do     5 centers at a time, making    1 passes.
 Calling FoFCou, ICntrl=  3507 FMM=F I1Cent=   0 AccDes= 0.00D+00.
 End of G2Drv F.D. properties file   721 does not exist.
 End of G2Drv F.D. properties file   722 does not exist.
 End of G2Drv F.D. properties file   788 does not exist.
          IDoAtm=1111
          Differentiating once with respect to electric field.
                with respect to dipole field.
          Differentiating once with respect to nuclear coordinates.
 Keep J ints in memory in symmetry-blocked form, NReq=4355676.
          There are     6 degrees of freedom in the 1st order CPHF.  IDoFFX=4 NUNeed=     6.
      6 vectors produced by pass  0 Test12= 2.10D-14 1.67D-08 XBig12= 4.35D+02 1.14D+01.
 AX will form     6 AO Fock derivatives at one time.
      6 vectors produced by pass  1 Test12= 2.10D-14 1.67D-08 XBig12= 2.52D+02 5.91D+00.
      6 vectors produced by pass  2 Test12= 2.10D-14 1.67D-08 XBig12= 8.95D+00 1.07D+00.
      6 vectors produced by pass  3 Test12= 2.10D-14 1.67D-08 XBig12= 1.50D-01 1.41D-01.
      6 vectors produced by pass  4 Test12= 2.10D-14 1.67D-08 XBig12= 3.31D-03 1.90D-02.
      6 vectors produced by pass  5 Test12= 2.10D-14 1.67D-08 XBig12= 1.77D-05 1.54D-03.
      5 vectors produced by pass  6 Test12= 2.10D-14 1.67D-08 XBig12= 2.59D-07 1.49D-04.
      3 vectors produced by pass  7 Test12= 2.10D-14 1.67D-08 XBig12= 9.35D-10 1.00D-05.
      3 vectors produced by pass  8 Test12= 2.10D-14 1.67D-08 XBig12= 1.67D-12 3.08D-07.
 InvSVY:  IOpt=1 It=  1 EMax= 7.11D-15
 Solved reduced A of dimension    47 with     6 vectors.
 Isotropic polarizability for W=    0.000000       87.59 Bohr**3.
 End of Minotr F.D. properties file   721 does not exist.
 End of Minotr F.D. properties file   722 does not exist.
 End of Minotr F.D. properties file   788 does not exist.

 **********************************************************************

            Population analysis using the SCF density.

 **********************************************************************

 Orbital symmetries:
       Occupied  (T2) (T2) (T2) (A1) (T2) (T2) (T2) (A1) (A1) (T2)
                 (T2) (T2) (E) (E) (T2) (T2) (T2) (T1) (T1) (T1)
                 (A1) (T2) (T2) (T2) (A1) (T2) (T2) (T2) (E) (E)
       Virtual   (T1) (T1) (T1) (T2) (T2) (T2) (A1) (T2) (T2) (T2)
                 (T2) (T2) (T2) (E) (E) (T1) (T1) (T1) (T2) (T2)
                 (T2) (A1) (T2) (T2) (T2) (E) (E) (A1) (T1) (T1)
                 (T1) (T2) (T2) (T2) (A1) (T2) (T2) (T2) (A1) (T2)
                 (T2) (T2)
 The electronic state is 1-A1.
 Alpha  occ. eigenvalues --  -76.39985 -76.39985 -76.39985 -76.39985  -6.37412
 Alpha  occ. eigenvalues --   -6.37412  -6.37412  -6.37409  -4.59211  -4.59202
 Alpha  occ. eigenvalues --   -4.59202  -4.59202  -4.58830  -4.58830  -4.58829
 Alpha  occ. eigenvalues --   -4.58829  -4.58829  -4.58828  -4.58828  -4.58828
 Alpha  occ. eigenvalues --   -0.72665  -0.51374  -0.51374  -0.51374  -0.31178
 Alpha  occ. eigenvalues --   -0.28154  -0.28154  -0.28154  -0.25155  -0.25155
 Alpha virt. eigenvalues --   -0.10196  -0.10196  -0.10196  -0.08964  -0.08964
 Alpha virt. eigenvalues --   -0.08964   0.29985   0.35231   0.35231   0.35231
 Alpha virt. eigenvalues --    0.41661   0.41661   0.41661   0.42644   0.42644
 Alpha virt. eigenvalues --    0.45601   0.45601   0.45601   0.50245   0.50245
 Alpha virt. eigenvalues --    0.50245   0.72116   4.52230   4.52230   4.52230
 Alpha virt. eigenvalues --    4.52404   4.52404   4.59572   4.65568   4.65568
 Alpha virt. eigenvalues --    4.65568   4.67221   4.67221   4.67221   6.16590
 Alpha virt. eigenvalues --    6.17553   6.17553   6.17553 166.51663 166.52657
 Alpha virt. eigenvalues --  166.52657 166.52657
          Condensed to atoms (all electrons):
               1          2          3          4
     1  P   14.845172   0.051609   0.051609   0.051609
     2  P    0.051609  14.845172   0.051609   0.051609
     3  P    0.051609   0.051609  14.845172   0.051609
     4  P    0.051609   0.051609   0.051609  14.845172
 Mulliken charges:
               1
     1  P    0.000000
     2  P    0.000000
     3  P    0.000000
     4  P    0.000000
 Sum of Mulliken charges =   0.00000
 Mulliken charges with hydrogens summed into heavy atoms:
               1
     1  P    0.000000
     2  P    0.000000
     3  P    0.000000
     4  P    0.000000
 APT charges:
               1
     1  P    0.000000
     2  P    0.000000
     3  P    0.000000
     4  P    0.000000
 Sum of APT charges =   0.00000
 APT charges with hydrogens summed into heavy atoms:
               1
     1  P    0.000000
     2  P    0.000000
     3  P    0.000000
     4  P    0.000000
 Electronic spatial extent (au):  <R**2>=            598.3198
 Charge=              0.0000 electrons
 Dipole moment (field-independent basis, Debye):
    X=              0.0000    Y=              0.0000    Z=              0.0000  Tot=              0.0000
 Quadrupole moment (field-independent basis, Debye-Ang):
   XX=            -54.2010   YY=            -54.2010   ZZ=            -54.2010
   XY=              0.0000   XZ=              0.0000   YZ=              0.0000
 Traceless Quadrupole moment (field-independent basis, Debye-Ang):
   XX=              0.0000   YY=              0.0000   ZZ=              0.0000
   XY=              0.0000   XZ=              0.0000   YZ=              0.0000
 Octapole moment (field-independent basis, Debye-Ang**2):
  XXX=              0.0000  YYY=              0.0000  ZZZ=              0.0000  XYY=              0.0000
  XXY=              0.0000  XXZ=              0.0000  XZZ=              0.0000  YZZ=              0.0000
  YYZ=              0.0000  XYZ=             -1.9161
 Hexadecapole moment (field-independent basis, Debye-Ang**3):
 XXXX=           -313.9120 YYYY=           -313.9120 ZZZZ=           -313.9120 XXXY=              0.0000
 XXXZ=              0.0000 YYYX=              0.0000 YYYZ=              0.0000 ZZZX=              0.0000
 ZZZY=              0.0000 XXYY=           -104.2685 XXZZ=           -104.2685 YYZZ=           -104.2685
 XXYZ=              0.0000 YYXZ=              0.0000 ZZXY=              0.0000
 N-N= 2.930697126891D+02 E-N=-3.830415674244D+03  KE= 1.360389372932D+03
 Symmetry A    KE= 3.437566466125D+02
 Symmetry B1   KE= 3.388775754398D+02
 Symmetry B2   KE= 3.388775754398D+02
 Symmetry B3   KE= 3.388775754398D+02
  Exact polarizability:  87.594   0.000  87.594   0.000   0.000  87.594
 Approx polarizability: 314.278   0.000 314.278   0.000   0.000 314.278
  24 Symmetry operations used in ECPInt.
 ECPInt:  NShTT=     820 NPrTT=    3320 LenC2=     749 LenP2D=    2198.
 LDataN:  DoStor=T MaxTD1= 4 Len=   56
 Calling FoFJK, ICntrl=    100527 FMM=F ISym2X=1 I1Cent= 0 IOpClX= 0 NMat=1 NMatS=1 NMatT=0.
 Full mass-weighted force constant matrix:
 Low frequencies ---   -0.0035   -0.0034   -0.0026   12.6269   12.6269   12.6269
 Low frequencies ---  294.4658  294.4658  375.1804
 Diagonal vibrational polarizability:
        0.0955347       0.0955347       0.0955347
 Harmonic frequencies (cm**-1), IR intensities (KM/Mole), Raman scattering
 activities (A**4/AMU), depolarization ratios for plane and unpolarized
 incident light, reduced masses (AMU), force constants (mDyne/A),
 and normal coordinates:
                      1                      2                      3
                      E                      E                     T2
 Frequencies --    294.4658               294.4658               375.1804
 Red. masses --     30.9738                30.9738                30.9738
 Frc consts  --      1.5824                 1.5824                 2.5688
 IR Inten    --      0.0000                 0.0000                 0.4997
  Atom  AN      X      Y      Z        X      Y      Z        X      Y      Z
     1  15    -0.35   0.36  -0.01    -0.21  -0.20   0.41     0.34   0.00   0.37
     2  15     0.35  -0.36  -0.01     0.21   0.20   0.41     0.37   0.03  -0.37
     3  15     0.35   0.36   0.01     0.21  -0.20  -0.41    -0.37   0.00  -0.34
     4  15    -0.35  -0.36   0.01    -0.21   0.20  -0.41    -0.34  -0.03   0.34
                      4                      5                      6
                     T2                     T2                     A1
 Frequencies --    375.1804               375.1804               494.0043
 Red. masses --     30.9738                30.9738                30.9738
 Frc consts  --      2.5688                 2.5688                 4.4535
 IR Inten    --      0.4997                 0.4997                 0.0000
  Atom  AN      X      Y      Z        X      Y      Z        X      Y      Z
     1  15     0.00   0.37   0.34    -0.37  -0.34   0.00     0.29   0.29   0.29
     2  15    -0.03   0.34  -0.34     0.34   0.37   0.00    -0.29  -0.29   0.29
     3  15     0.03  -0.37   0.37    -0.34   0.34   0.03    -0.29   0.29  -0.29
     4  15     0.00  -0.34  -0.37     0.37  -0.37  -0.03     0.29  -0.29  -0.29

 -------------------
 - Thermochemistry -
 -------------------
 Temperature   298.150 Kelvin.  Pressure   1.00000 Atm.
 Atom     1 has atomic number 15 and mass  30.97376
 Atom     2 has atomic number 15 and mass  30.97376
 Atom     3 has atomic number 15 and mass  30.97376
 Atom     4 has atomic number 15 and mass  30.97376
 Molecular mass:   123.89505 amu.
 Principal axes and moments of inertia in atomic units:
                           1         2         3
     Eigenvalues --   657.23342 657.23342 657.23342
           X            0.00000   0.00000   1.00000
           Y            0.00000   1.00000   0.00000
           Z            1.00000   0.00000   0.00000
 This molecule is a spherical top.
 Rotational symmetry number 12.
 Warning -- assumption of classical behavior for rotation
           may cause significant error
 Rotational temperatures (Kelvin)      0.13179     0.13179     0.13179
 Rotational constants (GHZ):           2.74597     2.74597     2.74597
 Zero-point vibrational energy      13209.6 (Joules/Mol)
                                    3.15718 (Kcal/Mol)
 Warning -- explicit consideration of   6 degrees of freedom as
           vibrations may cause significant error
 Vibrational temperatures:    423.67   423.67   539.80   539.80   539.80
          (Kelvin)            710.76
 
 Zero-point correction=                           0.005031 (Hartree/Particle)
 Thermal correction to Energy=                    0.009950
 Thermal correction to Enthalpy=                  0.010894
 Thermal correction to Gibbs Free Energy=        -0.022036
 Sum of electronic and zero-point Energies=          -1364.643914
 Sum of electronic and thermal Energies=             -1364.638995
 Sum of electronic and thermal Enthalpies=           -1364.638051
 Sum of electronic and thermal Free Energies=        -1364.670981
 
                     E (Thermal)             CV                S
                      KCal/Mol        Cal/Mol-Kelvin    Cal/Mol-Kelvin
 Total                    6.243             15.162             69.306
 Electronic               0.000              0.000              0.000
 Translational            0.889              2.981             40.357
 Rotational               0.889              2.981             22.204
 Vibrational              4.466              9.200              6.745
 Vibration     1          0.689              1.684              1.448
 Vibration     2          0.689              1.684              1.448
 Vibration     3          0.746              1.523              1.059
 Vibration     4          0.746              1.523              1.059
 Vibration     5          0.746              1.523              1.059
 Vibration     6          0.850              1.263              0.673
                       Q            Log10(Q)             Ln(Q)
 Total Bot       0.136721D+11         10.135835         23.338623
 Total V=0       0.281877D+13         12.450059         28.667320
 Vib (Bot)       0.158692D-01         -1.799446         -4.143377
 Vib (Bot)    1  0.647834D+00         -0.188536         -0.434121
 Vib (Bot)    2  0.647834D+00         -0.188536         -0.434121
 Vib (Bot)    3  0.483534D+00         -0.315573         -0.726634
 Vib (Bot)    4  0.483534D+00         -0.315573         -0.726634
 Vib (Bot)    5  0.483534D+00         -0.315573         -0.726634
 Vib (Bot)    6  0.334462D+00         -0.475653         -1.095232
 Vib (V=0)       0.327174D+01          0.514778          1.185321
 Vib (V=0)    1  0.131835D+01          0.120029          0.276377
 Vib (V=0)    2  0.131835D+01          0.120029          0.276377
 Vib (V=0)    3  0.119556D+01          0.077572          0.178615
 Vib (V=0)    4  0.119556D+01          0.077572          0.178615
 Vib (V=0)    5  0.119556D+01          0.077572          0.178615
 Vib (V=0)    6  0.110155D+01          0.042005          0.096720
 Electronic      0.100000D+01          0.000000          0.000000
 Translational   0.542046D+08          7.734036         17.808276
 Rotational      0.158944D+05          4.201245          9.673723
 ***** Axes restored to original set *****
 -------------------------------------------------------------------
 Center     Atomic                   Forces (Hartrees/Bohr)
 Number     Number              X              Y              Z
 -------------------------------------------------------------------
      1       15           0.000004727    0.000004727    0.000004727
      2       15          -0.000004727   -0.000004727    0.000004727
      3       15          -0.000004727    0.000004727   -0.000004727
      4       15           0.000004727   -0.000004727   -0.000004727
 -------------------------------------------------------------------
 Cartesian Forces:  Max     0.000004727 RMS     0.000004727
 FormGI is forming the generalized inverse of G from B-inverse, IUseBI=4.

 GradGradGradGradGradGradGradGradGradGradGradGradGradGradGradGradGradGrad
 Berny optimization.
 Internal  Forces:  Max     0.000003343 RMS     0.000003095
 Search for a local minimum.
 Step number   1 out of a maximum of    2
 All quantities printed in internal units (Hartrees-Bohrs-Radians)
 Second derivative matrix not updated -- analytic derivatives used.
 The second derivative matrix:
                          R1        R2        R3        R4        R5
           R1           0.08531
           R2          -0.00311   0.08496
           R3          -0.00676  -0.00311   0.08531
           R4          -0.00676  -0.00311   0.00281   0.08531
           R5           0.00003  -0.00102   0.00003   0.00003   0.07243
           R6           0.00281  -0.00311  -0.00676  -0.00676   0.00003
           D1           0.00794  -0.00965   0.00794   0.00794  -0.02212
                          R6        D1
           R6           0.08531
           D1           0.00794   0.01103
 ITU=  0
     Eigenvalues ---    0.07151   0.07947   0.08250   0.08250   0.09202
     Eigenvalues ---    0.10164
 Angle between quadratic step and forces=   0.00 degrees.
 Linear search not attempted -- first point.
 Iteration  1 RMS(Cart)=  0.00002164 RMS(Int)=  0.00000000
 Iteration  2 RMS(Cart)=  0.00000000 RMS(Int)=  0.00000000
 ClnCor:  largest displacement from symmetrization is 5.22D-13 for atom     2.
 Variable       Old X    -DE/DX   Delta X   Delta X   Delta X     New X
                                 (Linear)    (Quad)   (Total)
    R1        4.60641   0.00000   0.00000   0.00005   0.00005   4.60646
    R2        4.60641   0.00000   0.00000   0.00005   0.00005   4.60646
    R3        4.60641   0.00000   0.00000   0.00005   0.00005   4.60646
    R4        4.60641   0.00000   0.00000   0.00005   0.00005   4.60646
    R5        4.60641   0.00000   0.00000   0.00005   0.00005   4.60646
    R6        4.60641   0.00000   0.00000   0.00005   0.00005   4.60646
    D1       -1.23096   0.00000   0.00000   0.00000   0.00000  -1.23096
         Item               Value     Threshold  Converged?
 Maximum Force            0.000003     0.000450     YES
 RMS     Force            0.000003     0.000300     YES
 Maximum Displacement     0.000017     0.001800     YES
 RMS     Displacement     0.000022     0.001200     YES
 Predicted change in Energy=-4.687584D-10
 Optimization completed.
    -- Stationary point found.
                           ----------------------------
                           !   Optimized Parameters   !
                           ! (Angstroms and Degrees)  !
 --------------------------                            --------------------------
 ! Name  Definition              Value          Derivative Info.                !
 --------------------------------------------------------------------------------
 ! R1    R(1,2)                  2.4376         -DE/DX =    0.0                 !
 ! R2    R(1,3)                  2.4376         -DE/DX =    0.0                 !
 ! R3    R(1,4)                  2.4376         -DE/DX =    0.0                 !
 ! R4    R(2,3)                  2.4376         -DE/DX =    0.0                 !
 ! R5    R(2,4)                  2.4376         -DE/DX =    0.0                 !
 ! R6    R(3,4)                  2.4376         -DE/DX =    0.0                 !
 ! D1    D(2,1,3,4)            -70.5288         -DE/DX =    0.0                 !
 --------------------------------------------------------------------------------
 GradGradGradGradGradGradGradGradGradGradGradGradGradGradGradGradGradGrad

 1|1|UNPC-RYZENWINDOWS|Freq|RPBEPBE|SDD|P4|ADMIN|23-Jan-2020|0||#N Geom
 =AllCheck Guess=TCheck SCRF=Check GenChk RPBEPBE/SDD Freq||Title Card 
 Required||0,1|P,0.8618247608,0.8618247608,0.8618247608|P,-0.8618247608
 ,-0.8618247608,0.8618247608|P,-0.8618247608,0.8618247608,-0.8618247608
 |P,0.8618247608,-0.8618247608,-0.8618247608||Version=EM64W-G09RevE.01|
 State=1-A1|HF=-1364.6489448|RMSD=6.442e-010|RMSF=4.727e-006|ZeroPoint=
 0.0050313|Thermal=0.0099496|Dipole=0.,0.,0.|DipoleDeriv=0.,-0.0445482,
 -0.0445482,-0.0445482,0.,-0.0445482,-0.0445482,-0.0445482,0.,0.,-0.044
 5482,0.0445482,-0.0445482,0.,0.0445482,0.0445482,0.0445482,0.,0.,0.044
 5482,-0.0445482,0.0445482,0.,0.0445482,-0.0445482,0.0445482,0.,0.,0.04
 45482,0.0445482,0.0445482,0.,-0.0445482,0.0445482,-0.0445482,0.|Polar=
 87.5943486,0.,87.5943486,0.,0.,87.5943486|PG=TD [4C3(P1)]|NImag=0||0.0
 8207240,0.03596873,0.08207240,0.03596873,0.03596873,0.08207240,-0.0407
 7741,-0.03596873,0.00523282,0.08207240,-0.03596873,-0.04077741,0.00523
 282,0.03596873,0.08207240,-0.00523282,-0.00523282,-0.00051759,-0.03596
 873,-0.03596873,0.08207240,-0.04077741,0.00523282,-0.03596873,-0.00051
 759,-0.00523282,0.00523282,0.08207240,-0.00523282,-0.00051759,-0.00523
 282,0.00523282,-0.04077741,0.03596873,-0.03596873,0.08207240,-0.035968
 73,0.00523282,-0.04077741,-0.00523282,0.03596873,-0.04077741,0.0359687
 3,-0.03596873,0.08207240,-0.00051759,-0.00523282,-0.00523282,-0.040777
 41,0.00523282,0.03596873,-0.04077741,0.03596873,0.00523282,0.08207240,
 0.00523282,-0.04077741,-0.03596873,-0.00523282,-0.00051759,0.00523282,
 0.03596873,-0.04077741,-0.00523282,-0.03596873,0.08207240,0.00523282,-
 0.03596873,-0.04077741,0.03596873,-0.00523282,-0.04077741,-0.00523282,
 0.00523282,-0.00051759,-0.03596873,0.03596873,0.08207240||-0.00000473,
 -0.00000473,-0.00000473,0.00000473,0.00000473,-0.00000473,0.00000473,-
 0.00000473,0.00000473,-0.00000473,0.00000473,0.00000473|||@


 HE WHO LOVES TO READ, AND KNOWS HOW TO REFLECT,
 HAS LAID BY A PERPETUAL FEAST FOR HIS OLD AGE.
 -- UNCLE ESEK, "SCRIBNER'S MONTHLY", SEPT. 1880
 Job cpu time:       0 days  0 hours  0 minutes  8.0 seconds.
 File lengths (MBytes):  RWF=      5 Int=      0 D2E=      0 Chk=      2 Scr=      1
 Normal termination of Gaussian 09 at Thu Jan 23 13:26:00 2020.
