# Supplementary material for: Formation Mechanisms for Phosphorene and SnIP
Source: Angew Chem Int Ed Engl. 2021 Feb 15;60(12):6816–23. doi: 10.1002/anie.202016257 (PMC7986658; doi:10.1002/anie.202016257)
Supplement: Supplementary file 2 — Supplementary [file ANIE-60-6816-s001.zip › I_873K.LOG]

 Entering Link 1 = C:\G09\G09W\l1.exe PID=     12968.
  
 Copyright (c) 1988,1990,1992,1993,1995,1998,2003,2009,2015,
            Gaussian, Inc.  All Rights Reserved.
  
 This is part of the Gaussian(R) 09 program.  It is based on
 the Gaussian(R) 03 system (copyright 2003, Gaussian, Inc.),
 the Gaussian(R) 98 system (copyright 1998, Gaussian, Inc.),
 the Gaussian(R) 94 system (copyright 1995, Gaussian, Inc.),
 the Gaussian 92(TM) system (copyright 1992, Gaussian, Inc.),
 the Gaussian 90(TM) system (copyright 1990, Gaussian, Inc.),
 the Gaussian 88(TM) system (copyright 1988, Gaussian, Inc.),
 the Gaussian 86(TM) system (copyright 1986, Carnegie Mellon
 University), and the Gaussian 82(TM) system (copyright 1983,
 Carnegie Mellon University). Gaussian is a federally registered
 trademark of Gaussian, Inc.
  
 This software contains proprietary and confidential information,
 including trade secrets, belonging to Gaussian, Inc.
  
 This software is provided under written license and may be
 used, copied, transmitted, or stored only in accord with that
 written license.
  
 The following legend is applicable only to US Government
 contracts under FAR:
  
                    RESTRICTED RIGHTS LEGEND
  
 Use, reproduction and disclosure by the US Government is
 subject to restrictions as set forth in subparagraphs (a)
 and (c) of the Commercial Computer Software - Restricted
 Rights clause in FAR 52.227-19.
  
 Gaussian, Inc.
 340 Quinnipiac St., Bldg. 40, Wallingford CT 06492
  
  
 ---------------------------------------------------------------
 Warning -- This program may not be used in any manner that
 competes with the business of Gaussian, Inc. or will provide
 assistance to any competitor of Gaussian, Inc.  The licensee
 of this program is prohibited from giving any competitor of
 Gaussian, Inc. access to this program.  By using this program,
 the user acknowledges that Gaussian, Inc. is engaged in the
 business of creating and licensing software in the field of
 computational chemistry and represents and warrants to the
 licensee that it is not a competitor of Gaussian, Inc. and that
 it will not use this program in any manner prohibited above.
 ---------------------------------------------------------------
  

 Cite this work as:
 Gaussian 09, Revision E.01,
 M. J. Frisch, G. W. Trucks, H. B. Schlegel, G. E. Scuseria, 
 M. A. Robb, J. R. Cheeseman, G. Scalmani, V. Barone, B. Mennucci, 
 G. A. Petersson, H. Nakatsuji, M. Caricato, X. Li, H. P. Hratchian, 
 A. F. Izmaylov, J. Bloino, G. Zheng, J. L. Sonnenberg, M. Hada, 
 M. Ehara, K. Toyota, R. Fukuda, J. Hasegawa, M. Ishida, T. Nakajima, 
 Y. Honda, O. Kitao, H. Nakai, T. Vreven, J. A. Montgomery, Jr., 
 J. E. Peralta, F. Ogliaro, M. Bearpark, J. J. Heyd, E. Brothers, 
 K. N. Kudin, V. N. Staroverov, T. Keith, R. Kobayashi, J. Normand, 
 K. Raghavachari, A. Rendell, J. C. Burant, S. S. Iyengar, J. Tomasi, 
 M. Cossi, N. Rega, J. M. Millam, M. Klene, J. E. Knox, J. B. Cross, 
 V. Bakken, C. Adamo, J. Jaramillo, R. Gomperts, R. E. Stratmann, 
 O. Yazyev, A. J. Austin, R. Cammi, C. Pomelli, J. W. Ochterski, 
 R. L. Martin, K. Morokuma, V. G. Zakrzewski, G. A. Voth, 
 P. Salvador, J. J. Dannenberg, S. Dapprich, A. D. Daniels, 
 O. Farkas, J. B. Foresman, J. V. Ortiz, J. Cioslowski, 
 and D. J. Fox, Gaussian, Inc., Wallingford CT, 2013.
 
 ******************************************
 Gaussian 09:  EM64W-G09RevE.01 30-Nov-2015
                18-Aug-2020 
 ******************************************
 %nprocshared=4
 Will use up to    4 processors via shared memory.
 %chk=\\Nas.ads.mwn.de\tuch\ac5\AK_Nilges\Markus\Gaussian\SnIP\Publikation\starti
 ngmaterials\Temp+Druck\873K50atm\P4STD873K.chk
 ---------------------------------------------------------------
 # freq pbepbe/sdd geom=connectivity temperature=873 pressure=50
 ---------------------------------------------------------------
 1/10=4,30=1,38=1,57=2,112=873000,113=50000/1,3;
 2/12=2,17=6,18=5,40=1/2;
 3/5=17,6=7,11=2,16=1,25=1,30=1,71=2,74=1009,140=1/1,2,3;
 4//1;
 5/5=2,38=5,98=1/2;
 8/6=4,10=90,11=11/1;
 11/6=1,8=1,9=11,15=111,16=1/1,2,10;
 10/6=1/2;
 6/7=2,8=2,9=2,10=2,18=1,28=1/1;
 7/8=1,10=1,25=1/1,2,3,16;
 1/10=4,30=1/3;
 99//99;
 -------------------
 Title Card Required
 -------------------
 Symbolic Z-matrix:
 Charge =  0 Multiplicity = 1
 P                     0.86183   0.86183   0.86183 
 P                    -0.86183  -0.86183   0.86183 
 P                    -0.86183   0.86183  -0.86183 
 P                     0.86183  -0.86183  -0.86183 
 

 GradGradGradGradGradGradGradGradGradGradGradGradGradGradGradGradGradGrad
 Berny optimization.
 Initialization pass.
 Trust Radius=3.00D-01 FncErr=1.00D-07 GrdErr=1.00D-07
 Number of steps in this run=      2 maximum allowed number of steps=      2.
 GradGradGradGradGradGradGradGradGradGradGradGradGradGradGradGradGradGrad

                          Input orientation:                          
 ---------------------------------------------------------------------
 Center     Atomic      Atomic             Coordinates (Angstroms)
 Number     Number       Type             X           Y           Z
 ---------------------------------------------------------------------
      1         15           0        0.861825    0.861825    0.861825
      2         15           0       -0.861825   -0.861825    0.861825
      3         15           0       -0.861825    0.861825   -0.861825
      4         15           0        0.861825   -0.861825   -0.861825
 ---------------------------------------------------------------------
                    Distance matrix (angstroms):
                    1          2          3          4
     1  P    0.000000
     2  P    2.437609   0.000000
     3  P    2.437609   2.437609   0.000000
     4  P    2.437609   2.437609   2.437609   0.000000
 Stoichiometry    P4
 Framework group  TD[4C3(P)]
 Deg. of freedom     1
 Full point group                 TD      NOp  24
 Largest Abelian subgroup         D2      NOp   4
 Largest concise Abelian subgroup D2      NOp   4
                         Standard orientation:                         
 ---------------------------------------------------------------------
 Center     Atomic      Atomic             Coordinates (Angstroms)
 Number     Number       Type             X           Y           Z
 ---------------------------------------------------------------------
      1         15           0        0.861825    0.861825    0.861825
      2         15           0       -0.861825   -0.861825    0.861825
      3         15           0       -0.861825    0.861825   -0.861825
      4         15           0        0.861825   -0.861825   -0.861825
 ---------------------------------------------------------------------
 Rotational constants (GHZ):      2.7459654      2.7459654      2.7459654
 Standard basis: SDD (6D, 10F)
 There are    18 symmetry adapted cartesian basis functions of A   symmetry.
 There are    18 symmetry adapted cartesian basis functions of B1  symmetry.
 There are    18 symmetry adapted cartesian basis functions of B2  symmetry.
 There are    18 symmetry adapted cartesian basis functions of B3  symmetry.
 There are    18 symmetry adapted basis functions of A   symmetry.
 There are    18 symmetry adapted basis functions of B1  symmetry.
 There are    18 symmetry adapted basis functions of B2  symmetry.
 There are    18 symmetry adapted basis functions of B3  symmetry.
    72 basis functions,   144 primitive gaussians,    72 cartesian basis functions
    30 alpha electrons       30 beta electrons
       nuclear repulsion energy       293.0696313454 Hartrees.
 NAtoms=    4 NActive=    4 NUniq=    1 SFac= 4.00D+00 NAtFMM=   60 NAOKFM=F Big=F
 Integral buffers will be    131072 words long.
 Raffenetti 2 integral format.
 Two-electron integral symmetry is turned on.
 One-electron integrals computed using PRISM.
  24 Symmetry operations used in ECPInt.
 ECPInt:  NShTT=     820 NPrTT=    3320 LenC2=     749 LenP2D=    2198.
 LDataN:  DoStor=T MaxTD1= 2 Len=   12
 NBasis=    72 RedAO= T EigKep=  1.15D-02  NBF=    18    18    18    18
 NBsUse=    72 1.00D-06 EigRej= -1.00D+00 NBFU=    18    18    18    18
 ExpMin= 1.24D-01 ExpMax= 3.06D+04 ExpMxC= 4.68D+03 IAcc=1 IRadAn=         1 AccDes= 0.00D+00
 Harris functional with IExCor= 1009 and IRadAn=       1 diagonalized for initial guess.
 HarFok:  IExCor= 1009 AccDes= 0.00D+00 IRadAn=         1 IDoV= 1 UseB2=F ITyADJ=14
 ICtDFT=  3500011 ScaDFX=  1.000000  1.000000  1.000000  1.000000
 FoFCou: FMM=F IPFlag=           0 FMFlag=      100000 FMFlg1=           0
         NFxFlg=           0 DoJE=T BraDBF=F KetDBF=T FulRan=T
         wScrn=  0.000000 ICntrl=     500 IOpCl=  0 I1Cent=   200000004 NGrid=           0
         NMat0=    1 NMatS0=      1 NMatT0=    0 NMatD0=    1 NMtDS0=    0 NMtDT0=    0
 Petite list used in FoFCou.
 Initial guess orbital symmetries:
       Occupied  (T2) (T2) (T2) (A1) (T2) (T2) (T2) (A1) (A1) (T2)
                 (T2) (T2) (E) (E) (T2) (T2) (T2) (T1) (T1) (T1)
                 (A1) (T2) (T2) (T2) (A1) (T2) (T2) (T2) (E) (E)
       Virtual   (T1) (T1) (T1) (T2) (T2) (T2) (A1) (T2) (T2) (T2)
                 (T2) (T2) (T2) (E) (E) (T1) (T1) (T1) (T2) (T2)
                 (T2) (A1) (T2) (T2) (T2) (E) (E) (A1) (T1) (T1)
                 (T1) (T2) (T2) (T2) (A1) (T2) (T2) (T2) (A1) (T2)
                 (T2) (T2)
 The electronic state of the initial guess is 1-A1.
 Keep J ints in memory in symmetry-blocked form, NReq=4390750.
 Requested convergence on RMS density matrix=1.00D-08 within 128 cycles.
 Requested convergence on MAX density matrix=1.00D-06.
 Requested convergence on             energy=1.00D-06.
 No special actions if energy rises.
 Integral accuracy reduced to 1.0D-05 until final iterations.
 Initial convergence to 1.0D-05 achieved.  Increase integral accuracy.
 SCF Done:  E(RPBE-PBE) =  -1364.64894480     A.U. after   10 cycles
            NFock= 10  Conv=0.84D-08     -V/T= 2.0031
 Range of M.O.s used for correlation:     1    72
 NBasis=    72 NAE=    30 NBE=    30 NFC=     0 NFV=     0
 NROrb=     72 NOA=    30 NOB=    30 NVA=    42 NVB=    42
  24 Symmetry operations used in ECPInt.
 ECPInt:  NShTT=     820 NPrTT=    3320 LenC2=     749 LenP2D=    2198.
 LDataN:  DoStor=T MaxTD1= 3 Len=   28
 Symmetrizing basis deriv contribution to polar:
 IMax=3 JMax=2 DiffMx= 0.00D+00
 G2DrvN: will do     5 centers at a time, making    1 passes.
 Calling FoFCou, ICntrl=  3507 FMM=F I1Cent=   0 AccDes= 0.00D+00.
 End of G2Drv F.D. properties file   721 does not exist.
 End of G2Drv F.D. properties file   722 does not exist.
 End of G2Drv F.D. properties file   788 does not exist.
          IDoAtm=1111
          Differentiating once with respect to electric field.
                with respect to dipole field.
          Differentiating once with respect to nuclear coordinates.
 Keep J ints in memory in symmetry-blocked form, NReq=4355676.
          There are     6 degrees of freedom in the 1st order CPHF.  IDoFFX=4 NUNeed=     6.
      6 vectors produced by pass  0 Test12= 2.10D-14 1.67D-08 XBig12= 4.35D+02 1.15D+01.
 AX will form     6 AO Fock derivatives at one time.
      6 vectors produced by pass  1 Test12= 2.10D-14 1.67D-08 XBig12= 2.52D+02 5.94D+00.
      6 vectors produced by pass  2 Test12= 2.10D-14 1.67D-08 XBig12= 8.95D+00 1.07D+00.
      6 vectors produced by pass  3 Test12= 2.10D-14 1.67D-08 XBig12= 1.50D-01 1.41D-01.
      6 vectors produced by pass  4 Test12= 2.10D-14 1.67D-08 XBig12= 3.31D-03 1.90D-02.
      6 vectors produced by pass  5 Test12= 2.10D-14 1.67D-08 XBig12= 1.77D-05 1.45D-03.
      6 vectors produced by pass  6 Test12= 2.10D-14 1.67D-08 XBig12= 2.59D-07 1.49D-04.
      3 vectors produced by pass  7 Test12= 2.10D-14 1.67D-08 XBig12= 7.88D-10 9.05D-06.
      3 vectors produced by pass  8 Test12= 2.10D-14 1.67D-08 XBig12= 1.50D-12 2.76D-07.
 InvSVY:  IOpt=1 It=  1 EMax= 7.11D-15
 Solved reduced A of dimension    48 with     6 vectors.
 Isotropic polarizability for W=    0.000000       87.59 Bohr**3.
 End of Minotr F.D. properties file   721 does not exist.
 End of Minotr F.D. properties file   722 does not exist.
 End of Minotr F.D. properties file   788 does not exist.

 **********************************************************************

            Population analysis using the SCF density.

 **********************************************************************

 Orbital symmetries:
       Occupied  (T2) (T2) (T2) (A1) (T2) (T2) (T2) (A1) (A1) (T2)
                 (T2) (T2) (E) (E) (T2) (T2) (T2) (T1) (T1) (T1)
                 (A1) (T2) (T2) (T2) (A1) (T2) (T2) (T2) (E) (E)
       Virtual   (T1) (T1) (T1) (T2) (T2) (T2) (A1) (T2) (T2) (T2)
                 (T2) (T2) (T2) (E) (E) (T1) (T1) (T1) (T2) (T2)
                 (T2) (A1) (T2) (T2) (T2) (E) (E) (A1) (T1) (T1)
                 (T1) (T2) (T2) (T2) (A1) (T2) (T2) (T2) (A1) (T2)
                 (T2) (T2)
 The electronic state is 1-A1.
 Alpha  occ. eigenvalues --  -76.39985 -76.39985 -76.39985 -76.39985  -6.37412
 Alpha  occ. eigenvalues --   -6.37412  -6.37412  -6.37409  -4.59211  -4.59202
 Alpha  occ. eigenvalues --   -4.59202  -4.59202  -4.58830  -4.58830  -4.58829
 Alpha  occ. eigenvalues --   -4.58829  -4.58829  -4.58828  -4.58828  -4.58828
 Alpha  occ. eigenvalues --   -0.72665  -0.51374  -0.51374  -0.51374  -0.31178
 Alpha  occ. eigenvalues --   -0.28154  -0.28154  -0.28154  -0.25155  -0.25155
 Alpha virt. eigenvalues --   -0.10196  -0.10196  -0.10196  -0.08964  -0.08964
 Alpha virt. eigenvalues --   -0.08964   0.29985   0.35231   0.35231   0.35231
 Alpha virt. eigenvalues --    0.41661   0.41661   0.41661   0.42644   0.42644
 Alpha virt. eigenvalues --    0.45601   0.45601   0.45601   0.50245   0.50245
 Alpha virt. eigenvalues --    0.50245   0.72116   4.52230   4.52230   4.52230
 Alpha virt. eigenvalues --    4.52404   4.52404   4.59572   4.65568   4.65568
 Alpha virt. eigenvalues --    4.65568   4.67221   4.67221   4.67221   6.16590
 Alpha virt. eigenvalues --    6.17553   6.17553   6.17553 166.51663 166.52657
 Alpha virt. eigenvalues --  166.52657 166.52657
          Condensed to atoms (all electrons):
               1          2          3          4
     1  P   14.845171   0.051610   0.051610   0.051610
     2  P    0.051610  14.845171   0.051610   0.051610
     3  P    0.051610   0.051610  14.845171   0.051610
     4  P    0.051610   0.051610   0.051610  14.845171
 Mulliken charges:
               1
     1  P    0.000000
     2  P    0.000000
     3  P    0.000000
     4  P    0.000000
 Sum of Mulliken charges =   0.00000
 Mulliken charges with hydrogens summed into heavy atoms:
               1
     1  P    0.000000
     2  P    0.000000
     3  P    0.000000
     4  P    0.000000
 APT charges:
               1
     1  P    0.000000
     2  P    0.000000
     3  P    0.000000
     4  P    0.000000
 Sum of APT charges =   0.00000
 APT charges with hydrogens summed into heavy atoms:
               1
     1  P    0.000000
     2  P    0.000000
     3  P    0.000000
     4  P    0.000000
 Electronic spatial extent (au):  <R**2>=            598.3200
 Charge=              0.0000 electrons
 Dipole moment (field-independent basis, Debye):
    X=              0.0000    Y=              0.0000    Z=              0.0000  Tot=              0.0000
 Quadrupole moment (field-independent basis, Debye-Ang):
   XX=            -54.2010   YY=            -54.2010   ZZ=            -54.2010
   XY=              0.0000   XZ=              0.0000   YZ=              0.0000
 Traceless Quadrupole moment (field-independent basis, Debye-Ang):
   XX=              0.0000   YY=              0.0000   ZZ=              0.0000
   XY=              0.0000   XZ=              0.0000   YZ=              0.0000
 Octapole moment (field-independent basis, Debye-Ang**2):
  XXX=              0.0000  YYY=              0.0000  ZZZ=              0.0000  XYY=              0.0000
  XXY=              0.0000  XXZ=              0.0000  XZZ=              0.0000  YZZ=              0.0000
  YYZ=              0.0000  XYZ=             -1.9161
 Hexadecapole moment (field-independent basis, Debye-Ang**3):
 XXXX=           -313.9121 YYYY=           -313.9121 ZZZZ=           -313.9121 XXXY=              0.0000
 XXXZ=              0.0000 YYYX=              0.0000 YYYZ=              0.0000 ZZZX=              0.0000
 ZZZY=              0.0000 XXYY=           -104.2685 XXZZ=           -104.2685 YYZZ=           -104.2685
 XXYZ=              0.0000 YYXZ=              0.0000 ZZXY=              0.0000
 N-N= 2.930696313454D+02 E-N=-3.830415509123D+03  KE= 1.360389369689D+03
 Symmetry A    KE= 3.437566451080D+02
 Symmetry B1   KE= 3.388775748605D+02
 Symmetry B2   KE= 3.388775748605D+02
 Symmetry B3   KE= 3.388775748605D+02
  Exact polarizability:  87.594   0.000  87.594   0.000   0.000  87.594
 Approx polarizability: 314.278   0.000 314.278   0.000   0.000 314.278
  24 Symmetry operations used in ECPInt.
 ECPInt:  NShTT=     820 NPrTT=    3320 LenC2=     749 LenP2D=    2198.
 LDataN:  DoStor=T MaxTD1= 4 Len=   56
 Calling FoFJK, ICntrl=    100527 FMM=F ISym2X=1 I1Cent= 0 IOpClX= 0 NMat=1 NMatS=1 NMatT=0.
 Full mass-weighted force constant matrix:
 Low frequencies ---   -0.0058   -0.0058   -0.0058   12.6295   12.6295   12.6295
 Low frequencies ---  294.4656  294.4656  375.1801
 Diagonal vibrational polarizability:
        0.0955350       0.0955350       0.0955350
 Harmonic frequencies (cm**-1), IR intensities (KM/Mole), Raman scattering
 activities (A**4/AMU), depolarization ratios for plane and unpolarized
 incident light, reduced masses (AMU), force constants (mDyne/A),
 and normal coordinates:
                      1                      2                      3
                      E                      E                     T2
 Frequencies --    294.4656               294.4656               375.1801
 Red. masses --     30.9738                30.9738                30.9738
 Frc consts  --      1.5824                 1.5824                 2.5688
 IR Inten    --      0.0000                 0.0000                 0.4997
  Atom  AN      X      Y      Z        X      Y      Z        X      Y      Z
     1  15    -0.32  -0.06   0.38    -0.25   0.40  -0.15     0.37   0.35   0.02
     2  15     0.32   0.06   0.38     0.25  -0.40  -0.15    -0.34  -0.35  -0.02
     3  15     0.32  -0.06  -0.38     0.25   0.40   0.15     0.34  -0.35  -0.02
     4  15    -0.32   0.06  -0.38    -0.25  -0.40   0.15    -0.37   0.35   0.02
                      4                      5                      6
                     T2                     T2                     A1
 Frequencies --    375.1801               375.1801               494.0039
 Red. masses --     30.9738                30.9738                30.9738
 Frc consts  --      2.5688                 2.5688                 4.4535
 IR Inten    --      0.4997                 0.4997                 0.0000
  Atom  AN      X      Y      Z        X      Y      Z        X      Y      Z
     1  15    -0.03   0.35   0.32     0.33   0.01   0.38     0.29   0.29   0.29
     2  15    -0.03   0.35  -0.32     0.37   0.05  -0.38    -0.29  -0.29   0.29
     3  15     0.03  -0.35   0.38    -0.37  -0.01  -0.32    -0.29   0.29  -0.29
     4  15     0.03  -0.35  -0.38    -0.33  -0.05   0.32     0.29  -0.29  -0.29

 -------------------
 - Thermochemistry -
 -------------------
 Temperature   873.000 Kelvin.  Pressure  50.00000 Atm.
 Atom     1 has atomic number 15 and mass  30.97376
 Atom     2 has atomic number 15 and mass  30.97376
 Atom     3 has atomic number 15 and mass  30.97376
 Atom     4 has atomic number 15 and mass  30.97376
 Molecular mass:   123.89505 amu.
 Principal axes and moments of inertia in atomic units:
                           1         2         3
     Eigenvalues --   657.23378 657.23378 657.23378
           X            0.00000   0.00000   1.00000
           Y            0.00000   1.00000   0.00000
           Z            1.00000   0.00000   0.00000
 This molecule is a spherical top.
 Rotational symmetry number 12.
 Warning -- assumption of classical behavior for rotation
           may cause significant error
 Rotational temperatures (Kelvin)      0.13179     0.13179     0.13179
 Rotational constants (GHZ):           2.74597     2.74597     2.74597
 Zero-point vibrational energy      13209.6 (Joules/Mol)
                                    3.15717 (Kcal/Mol)
 Warning -- explicit consideration of   6 degrees of freedom as
           vibrations may cause significant error
 Vibrational temperatures:    423.67   423.67   539.80   539.80   539.80
          (Kelvin)            710.76
 
 Zero-point correction=                           0.005031 (Hartree/Particle)
 Thermal correction to Energy=                    0.025403
 Thermal correction to Enthalpy=                  0.028168
 Thermal correction to Gibbs Free Energy=        -0.085334
 Sum of electronic and zero-point Energies=          -1364.643914
 Sum of electronic and thermal Energies=             -1364.623541
 Sum of electronic and thermal Enthalpies=           -1364.620777
 Sum of electronic and thermal Free Energies=        -1364.734279
 
                     E (Thermal)             CV                S
                      KCal/Mol        Cal/Mol-Kelvin    Cal/Mol-Kelvin
 Total                   15.941             17.515             81.585
 Electronic               0.000              0.000              0.000
 Translational            2.602              2.981             37.920
 Rotational               2.602              2.981             25.407
 Vibrational             10.736             11.554             18.258
 Vibration     1          1.769              1.949              3.443
 Vibration     2          1.769              1.949              3.443
 Vibration     3          1.790              1.925              2.974
 Vibration     4          1.790              1.925              2.974
 Vibration     5          1.790              1.925              2.974
 Vibration     6          1.830              1.881              2.450
                       Q            Log10(Q)             Ln(Q)
 Total Bot       0.254163D+14         13.405112         30.866411
 Total V=0       0.156846D+15         14.195473         32.686285
 Vib (Bot)       0.200670D+02          1.302483          2.999078
 Vib (Bot)    1  0.204048D+01          0.309733          0.713187
 Vib (Bot)    2  0.204048D+01          0.309733          0.713187
 Vib (Bot)    3  0.159179D+01          0.201885          0.464857
 Vib (Bot)    4  0.159179D+01          0.201885          0.464857
 Vib (Bot)    5  0.159179D+01          0.201885          0.464857
 Vib (Bot)    6  0.119498D+01          0.077362          0.178132
 Vib (V=0)       0.123835D+03          2.092844          4.818952
 Vib (V=0)    1  0.260085D+01          0.415115          0.955839
 Vib (V=0)    2  0.260085D+01          0.415115          0.955839
 Vib (V=0)    3  0.216847D+01          0.336153          0.774021
 Vib (V=0)    4  0.216847D+01          0.336153          0.774021
 Vib (V=0)    5  0.216847D+01          0.336153          0.774021
 Vib (V=0)    6  0.179537D+01          0.254154          0.585211
 Electronic      0.100000D+01          0.000000          0.000000
 Translational   0.159043D+08          7.201515         16.582100
 Rotational      0.796369D+05          4.901114         11.285232
 ***** Axes restored to original set *****
 -------------------------------------------------------------------
 Center     Atomic                   Forces (Hartrees/Bohr)
 Number     Number              X              Y              Z
 -------------------------------------------------------------------
      1       15           0.000004600    0.000004600    0.000004600
      2       15          -0.000004600   -0.000004600    0.000004600
      3       15          -0.000004600    0.000004600   -0.000004600
      4       15           0.000004600   -0.000004600   -0.000004600
 -------------------------------------------------------------------
 Cartesian Forces:  Max     0.000004600 RMS     0.000004600

 GradGradGradGradGradGradGradGradGradGradGradGradGradGradGradGradGradGrad
 Berny optimization.
 Search for a local minimum.
 Step number   1 out of a maximum of    2
 All quantities printed in internal units (Hartrees-Bohrs-Radians)
 Second derivative matrix not updated -- analytic derivatives used.
 The second derivative matrix:
                          X1        Y1        Z1        X2        Y2
           X1           0.08207
           Y1           0.03597   0.08207
           Z1           0.03597   0.03597   0.08207
           X2          -0.04078  -0.03597   0.00523   0.08207
           Y2          -0.03597  -0.04078   0.00523   0.03597   0.08207
           Z2          -0.00523  -0.00523  -0.00052  -0.03597  -0.03597
           X3          -0.04078   0.00523  -0.03597  -0.00052  -0.00523
           Y3          -0.00523  -0.00052  -0.00523   0.00523  -0.04078
           Z3          -0.03597   0.00523  -0.04078  -0.00523   0.03597
           X4          -0.00052  -0.00523  -0.00523  -0.04078   0.00523
           Y4           0.00523  -0.04078  -0.03597  -0.00523  -0.00052
           Z4           0.00523  -0.03597  -0.04078   0.03597  -0.00523
                          Z2        X3        Y3        Z3        X4
           Z2           0.08207
           X3           0.00523   0.08207
           Y3           0.03597  -0.03597   0.08207
           Z3          -0.04078   0.03597  -0.03597   0.08207
           X4           0.03597  -0.04078   0.03597   0.00523   0.08207
           Y4           0.00523   0.03597  -0.04078  -0.00523  -0.03597
           Z4          -0.04078  -0.00523   0.00523  -0.00052  -0.03597
                          Y4        Z4
           Y4           0.08207
           Z4           0.03597   0.08207
 ITU=  0
     Eigenvalues ---    0.10164   0.10164   0.16499   0.16499   0.16499
     Eigenvalues ---    0.28605
 Angle between quadratic step and forces=   0.00 degrees.
 ClnCor:  largest displacement from symmetrization is 2.63D-13 for atom     2.
 Linear search not attempted -- first point.
 ClnCor:  largest displacement from symmetrization is 6.28D-16 for atom     1.
 B after Tr=     0.000000    0.000000    0.000000
         Rot=    1.000000    0.000000    0.000000    0.000000 Ang=   0.00 deg.
 Variable       Old X    -DE/DX   Delta X   Delta X   Delta X     New X
                                 (Linear)    (Quad)   (Total)
    X1        1.62861   0.00000   0.00000   0.00002   0.00002   1.62863
    Y1        1.62861   0.00000   0.00000   0.00002   0.00002   1.62863
    Z1        1.62861   0.00000   0.00000   0.00002   0.00002   1.62863
    X2       -1.62861   0.00000   0.00000  -0.00002  -0.00002  -1.62863
    Y2       -1.62861   0.00000   0.00000  -0.00002  -0.00002  -1.62863
    Z2        1.62861   0.00000   0.00000   0.00002   0.00002   1.62863
    X3       -1.62861   0.00000   0.00000  -0.00002  -0.00002  -1.62863
    Y3        1.62861   0.00000   0.00000   0.00002   0.00002   1.62863
    Z3       -1.62861   0.00000   0.00000  -0.00002  -0.00002  -1.62863
    X4        1.62861   0.00000   0.00000   0.00002   0.00002   1.62863
    Y4       -1.62861   0.00000   0.00000  -0.00002  -0.00002  -1.62863
    Z4       -1.62861   0.00000   0.00000  -0.00002  -0.00002  -1.62863
         Item               Value     Threshold  Converged?
 Maximum Force            0.000005     0.000450     YES
 RMS     Force            0.000005     0.000300     YES
 Maximum Displacement     0.000016     0.001800     YES
 RMS     Displacement     0.000016     0.001200     YES
 Predicted change in Energy=-4.439298D-10
 Optimization completed.
    -- Stationary point found.
 GradGradGradGradGradGradGradGradGradGradGradGradGradGradGradGradGradGrad

 1|1|UNPC-RYZENWINDOWS|Freq|RPBEPBE|SDD|P4|ADMIN|18-Aug-2020|0||# freq 
 pbepbe/sdd geom=connectivity temperature=873 pressure=50||Title Card R
 equired||0,1|P,0.861825,0.861825,0.861825|P,-0.861825,-0.861825,0.8618
 25|P,-0.861825,0.861825,-0.861825|P,0.861825,-0.861825,-0.861825||Vers
 ion=EM64W-G09RevE.01|State=1-A1|HF=-1364.6489448|RMSD=8.367e-009|RMSF=
 4.600e-006|ZeroPoint=0.0050313|Thermal=0.0254034|Dipole=0.,0.,0.|Dipol
 eDeriv=0.,-0.0445483,-0.0445483,-0.0445483,0.,-0.0445483,-0.0445483,-0
 .0445483,0.,0.,-0.0445483,0.0445483,-0.0445483,0.,0.0445483,0.0445483,
 0.0445483,0.,0.,0.0445483,-0.0445483,0.0445483,0.,0.0445483,-0.0445483
 ,0.0445483,0.,0.,0.0445483,0.0445483,0.0445483,0.,-0.0445483,0.0445483
 ,-0.0445483,0.|Polar=87.5943807,0.,87.5943807,0.,0.,87.5943806|PG=TD [
 4C3(P1)]|NImag=0||0.08207228,0.03596866,0.08207228,0.03596866,0.035968
 66,0.08207228,-0.04077734,-0.03596866,0.00523280,0.08207228,-0.0359686
 6,-0.04077734,0.00523280,0.03596866,0.08207228,-0.00523280,-0.00523280
 ,-0.00051760,-0.03596866,-0.03596866,0.08207228,-0.04077734,0.00523280
 ,-0.03596866,-0.00051760,-0.00523280,0.00523280,0.08207228,-0.00523280
 ,-0.00051760,-0.00523280,0.00523280,-0.04077734,0.03596866,-0.03596866
 ,0.08207228,-0.03596866,0.00523280,-0.04077734,-0.00523280,0.03596866,
 -0.04077734,0.03596866,-0.03596866,0.08207228,-0.00051760,-0.00523280,
 -0.00523280,-0.04077734,0.00523280,0.03596866,-0.04077734,0.03596866,0
 .00523280,0.08207228,0.00523280,-0.04077734,-0.03596866,-0.00523280,-0
 .00051760,0.00523280,0.03596866,-0.04077734,-0.00523280,-0.03596866,0.
 08207228,0.00523280,-0.03596866,-0.04077734,0.03596866,-0.00523280,-0.
 04077734,-0.00523280,0.00523280,-0.00051760,-0.03596866,0.03596866,0.0
 8207228||-0.00000460,-0.00000460,-0.00000460,0.00000460,0.00000460,-0.
 00000460,0.00000460,-0.00000460,0.00000460,-0.00000460,0.00000460,0.00
 000460|||@


 THE TEST OF A FIRST RATE INTELLIGENCE IS THE ABILITY TO HOLD TWO OPPOSED
 IDEAS IN THE MIND AT THE SAME TIME, AND STILL RETAIN THE ABILITY TO FUNCTION.
 ONE SHOULD, FOR EXAMPLE, BE ABLE TO SEE THAT THINGS ARE HOPELESS AND YET BE
 DETERMINED TO MAKE THEM OTHERWISE.

                                                       -- F. SCOTT FITZGERALD
 Job cpu time:       0 days  0 hours  5 minutes  6.0 seconds.
 File lengths (MBytes):  RWF=      5 Int=      0 D2E=      0 Chk=      1 Scr=      1
 Normal termination of Gaussian 09 at Tue Aug 18 09:28:51 2020.
