# Supplementary material for: Formation Mechanisms for Phosphorene and SnIP
Source: Angew Chem Int Ed Engl. 2021 Feb 15;60(12):6816–23. doi: 10.1002/anie.202016257 (PMC7986658; doi:10.1002/anie.202016257)
Supplement: Supplementary file 2 — Supplementary [file ANIE-60-6816-s001.zip › II.LOG]

 Entering Link 1 = D:\g09w\l1.exe PID=      4240.
  
 Copyright (c) 1988,1990,1992,1993,1995,1998,2003,2009,2015,
            Gaussian, Inc.  All Rights Reserved.
  
 This is part of the Gaussian(R) 09 program.  It is based on
 the Gaussian(R) 03 system (copyright 2003, Gaussian, Inc.),
 the Gaussian(R) 98 system (copyright 1998, Gaussian, Inc.),
 the Gaussian(R) 94 system (copyright 1995, Gaussian, Inc.),
 the Gaussian 92(TM) system (copyright 1992, Gaussian, Inc.),
 the Gaussian 90(TM) system (copyright 1990, Gaussian, Inc.),
 the Gaussian 88(TM) system (copyright 1988, Gaussian, Inc.),
 the Gaussian 86(TM) system (copyright 1986, Carnegie Mellon
 University), and the Gaussian 82(TM) system (copyright 1983,
 Carnegie Mellon University). Gaussian is a federally registered
 trademark of Gaussian, Inc.
  
 This software contains proprietary and confidential information,
 including trade secrets, belonging to Gaussian, Inc.
  
 This software is provided under written license and may be
 used, copied, transmitted, or stored only in accord with that
 written license.
  
 The following legend is applicable only to US Government
 contracts under FAR:
  
                    RESTRICTED RIGHTS LEGEND
  
 Use, reproduction and disclosure by the US Government is
 subject to restrictions as set forth in subparagraphs (a)
 and (c) of the Commercial Computer Software - Restricted
 Rights clause in FAR 52.227-19.
  
 Gaussian, Inc.
 340 Quinnipiac St., Bldg. 40, Wallingford CT 06492
  
  
 ---------------------------------------------------------------
 Warning -- This program may not be used in any manner that
 competes with the business of Gaussian, Inc. or will provide
 assistance to any competitor of Gaussian, Inc.  The licensee
 of this program is prohibited from giving any competitor of
 Gaussian, Inc. access to this program.  By using this program,
 the user acknowledges that Gaussian, Inc. is engaged in the
 business of creating and licensing software in the field of
 computational chemistry and represents and warrants to the
 licensee that it is not a competitor of Gaussian, Inc. and that
 it will not use this program in any manner prohibited above.
 ---------------------------------------------------------------
  

 Cite this work as:
 Gaussian 09, Revision E.01,
 M. J. Frisch, G. W. Trucks, H. B. Schlegel, G. E. Scuseria, 
 M. A. Robb, J. R. Cheeseman, G. Scalmani, V. Barone, B. Mennucci, 
 G. A. Petersson, H. Nakatsuji, M. Caricato, X. Li, H. P. Hratchian, 
 A. F. Izmaylov, J. Bloino, G. Zheng, J. L. Sonnenberg, M. Hada, 
 M. Ehara, K. Toyota, R. Fukuda, J. Hasegawa, M. Ishida, T. Nakajima, 
 Y. Honda, O. Kitao, H. Nakai, T. Vreven, J. A. Montgomery, Jr., 
 J. E. Peralta, F. Ogliaro, M. Bearpark, J. J. Heyd, E. Brothers, 
 K. N. Kudin, V. N. Staroverov, T. Keith, R. Kobayashi, J. Normand, 
 K. Raghavachari, A. Rendell, J. C. Burant, S. S. Iyengar, J. Tomasi, 
 M. Cossi, N. Rega, J. M. Millam, M. Klene, J. E. Knox, J. B. Cross, 
 V. Bakken, C. Adamo, J. Jaramillo, R. Gomperts, R. E. Stratmann, 
 O. Yazyev, A. J. Austin, R. Cammi, C. Pomelli, J. W. Ochterski, 
 R. L. Martin, K. Morokuma, V. G. Zakrzewski, G. A. Voth, 
 P. Salvador, J. J. Dannenberg, S. Dapprich, A. D. Daniels, 
 O. Farkas, J. B. Foresman, J. V. Ortiz, J. Cioslowski, 
 and D. J. Fox, Gaussian, Inc., Wallingford CT, 2013.
 
 ******************************************
 Gaussian 09:  EM64W-G09RevE.01 30-Nov-2015
                13-Apr-2018 
 ******************************************
 %nprocshared=4
 Will use up to    4 processors via shared memory.
 %chk=\\nas.ads.mwn.de\tuch\ac5\AK_Nilges_Praktikant\Markus\Jakob\SnI2std.chk
 ----------------------------
 # opt=calcfc freq pbepbe/sdd
 ----------------------------
 1/10=4,14=-1,18=20,19=15,26=3,38=1/1,3;
 2/9=110,12=2,17=6,18=5,40=1/2;
 3/5=17,6=7,11=2,16=1,25=1,30=1,71=2,74=1009,140=1/1,2,3;
 4//1;
 5/5=2,38=5/2;
 8/6=4,10=90,11=11/1;
 11/6=1,8=1,9=11,15=111,16=1/1,2,10;
 10/6=1,13=1/2;
 6/7=2,8=2,9=2,10=2,28=1/1;
 7/10=1,18=20,25=1/1,2,3,16;
 1/10=4,14=-1,18=20,19=15,26=3/3(2);
 2/9=110/2;
 99//99;
 2/9=110/2;
 3/5=17,6=7,11=2,16=1,25=1,30=1,71=1,74=1009/1,2,3;
 4/5=5,16=3,69=1/1;
 5/5=2,38=5/2;
 7//1,2,3,16;
 1/14=-1,18=20,19=15,26=3/3(-5);
 2/9=110/2;
 6/7=2,8=2,9=2,10=2,19=2,28=1/1;
 99/9=1/99;
 -------------------
 Title Card Required
 -------------------
 Symbolic Z-matrix:
 Charge =  0 Multiplicity = 1
 Sn                    0.        0.       -0.50407 
 I                     0.        2.62727   0.23777 
 I                     0.       -2.62727   0.23777 
 

 GradGradGradGradGradGradGradGradGradGradGradGradGradGradGradGradGradGrad
 Berny optimization.
 Initialization pass.
                           ----------------------------
                           !    Initial Parameters    !
                           ! (Angstroms and Degrees)  !
 --------------------------                            --------------------------
 ! Name  Definition              Value          Derivative Info.                !
 --------------------------------------------------------------------------------
 ! R1    R(1,2)                  2.73           calculate D2E/DX2 analytically  !
 ! R2    R(1,3)                  2.73           calculate D2E/DX2 analytically  !
 ! A1    A(2,1,3)              148.4646         calculate D2E/DX2 analytically  !
 --------------------------------------------------------------------------------
 Trust Radius=3.00D-01 FncErr=1.00D-07 GrdErr=1.00D-06
 Number of steps in this run=     20 maximum allowed number of steps=    100.
 GradGradGradGradGradGradGradGradGradGradGradGradGradGradGradGradGradGrad

                          Input orientation:                          
 ---------------------------------------------------------------------
 Center     Atomic      Atomic             Coordinates (Angstroms)
 Number     Number       Type             X           Y           Z
 ---------------------------------------------------------------------
      1         50           0        0.000000    0.000000   -0.504073
      2         53           0        0.000000    2.627274    0.237770
      3         53           0        0.000000   -2.627274    0.237770
 ---------------------------------------------------------------------
                    Distance matrix (angstroms):
                    1          2          3
     1  Sn   0.000000
     2  I    2.730000   0.000000
     3  I    2.730000   5.254548   0.000000
 Stoichiometry    I2Sn
 Framework group  C2V[C2(Sn),SGV(I2)]
 Deg. of freedom     2
 Full point group                 C2V     NOp   4
 Largest Abelian subgroup         C2V     NOp   4
 Largest concise Abelian subgroup C2      NOp   2
                         Standard orientation:                         
 ---------------------------------------------------------------------
 Center     Atomic      Atomic             Coordinates (Angstroms)
 Number     Number       Type             X           Y           Z
 ---------------------------------------------------------------------
      1         50           0        0.000000    0.000000    0.504073
      2         53           0        0.000000    2.627274   -0.237770
      3         53           0        0.000000   -2.627274   -0.237770
 ---------------------------------------------------------------------
 Rotational constants (GHZ):     11.4070840      0.2884785      0.2813630
 Standard basis: SDD (6D, 10F)
 There are    12 symmetry adapted cartesian basis functions of A1  symmetry.
 There are     3 symmetry adapted cartesian basis functions of A2  symmetry.
 There are     5 symmetry adapted cartesian basis functions of B1  symmetry.
 There are    10 symmetry adapted cartesian basis functions of B2  symmetry.
 There are    12 symmetry adapted basis functions of A1  symmetry.
 There are     3 symmetry adapted basis functions of A2  symmetry.
 There are     5 symmetry adapted basis functions of B1  symmetry.
 There are    10 symmetry adapted basis functions of B2  symmetry.
    30 basis functions,    54 primitive gaussians,    30 cartesian basis functions
     9 alpha electrons        9 beta electrons
       nuclear repulsion energy        15.7896284811 Hartrees.
 NAtoms=    3 NActive=    3 NUniq=    2 SFac= 2.25D+00 NAtFMM=   60 NAOKFM=F Big=F
 Integral buffers will be    131072 words long.
 Raffenetti 2 integral format.
 Two-electron integral symmetry is turned on.
 One-electron integrals computed using PRISM.
   4 Symmetry operations used in ECPInt.
 ECPInt:  NShTT=     105 NPrTT=     369 LenC2=     106 LenP2D=     353.
 LDataN:  DoStor=T MaxTD1= 5 Len=  102
 NBasis=    30 RedAO= T EigKep=  6.03D-02  NBF=    12     3     5    10
 NBsUse=    30 1.00D-06 EigRej= -1.00D+00 NBFU=    12     3     5    10
 Defaulting to unpruned grid for atomic number  50.
 Defaulting to unpruned grid for atomic number  53.
 Defaulting to unpruned grid for atomic number  53.
 ExpMin= 3.26D-02 ExpMax= 2.43D+00 ExpMxC= 2.43D+00 IAcc=3 IRadAn=         5 AccDes= 0.00D+00
 Harris functional with IExCor= 1009 and IRadAn=       5 diagonalized for initial guess.
 HarFok:  IExCor= 1009 AccDes= 0.00D+00 IRadAn=         5 IDoV= 1 UseB2=F ITyADJ=14
 ICtDFT=  3500011 ScaDFX=  1.000000  1.000000  1.000000  1.000000
 Defaulting to unpruned grid for atomic number  50.
 Defaulting to unpruned grid for atomic number  50.
 Defaulting to unpruned grid for atomic number  50.
 Defaulting to unpruned grid for atomic number  50.
 FoFCou: FMM=F IPFlag=           0 FMFlag=      100000 FMFlg1=           0
         NFxFlg=           0 DoJE=T BraDBF=F KetDBF=T FulRan=T
         wScrn=  0.000000 ICntrl=     500 IOpCl=  0 I1Cent=   200000004 NGrid=           0
         NMat0=    1 NMatS0=      1 NMatT0=    0 NMatD0=    1 NMtDS0=    0 NMtDT0=    0
 Petite list used in FoFCou.
 Initial guess orbital symmetries:
       Occupied  (A1) (B2) (A1) (B2) (B1) (A1) (A2) (B2) (A1)
       Virtual   (B1) (A1) (B2) (A1) (B1) (A1) (B2) (A2) (B2) (B2)
                 (A1) (B1) (A1) (B2) (B1) (A2) (A1) (B2) (A1) (A1)
                 (B2)
 The electronic state of the initial guess is 1-A1.
 Keep J ints in memory in symmetry-blocked form, NReq=991657.
 Requested convergence on RMS density matrix=1.00D-08 within 128 cycles.
 Requested convergence on MAX density matrix=1.00D-06.
 Requested convergence on             energy=1.00D-06.
 No special actions if energy rises.
 Defaulting to unpruned grid for atomic number  50.
 Defaulting to unpruned grid for atomic number  50.
 Defaulting to unpruned grid for atomic number  50.
 Defaulting to unpruned grid for atomic number  50.
 SCF Done:  E(RPBE-PBE) =  -26.3120022191     A.U. after   10 cycles
            NFock= 10  Conv=0.20D-08     -V/T= 4.1927
 Range of M.O.s used for correlation:     1    30
 NBasis=    30 NAE=     9 NBE=     9 NFC=     0 NFV=     0
 NROrb=     30 NOA=     9 NOB=     9 NVA=    21 NVB=    21

 **** Warning!!: The smallest alpha delta epsilon is  0.58198907D-01

   4 Symmetry operations used in ECPInt.
 ECPInt:  NShTT=     105 NPrTT=     369 LenC2=     106 LenP2D=     353.
 LDataN:  DoStor=T MaxTD1= 6 Len=  172
 Symmetrizing basis deriv contribution to polar:
 IMax=3 JMax=2 DiffMx= 0.00D+00
 G2DrvN: will do     4 centers at a time, making    1 passes.
 Calling FoFCou, ICntrl=  3507 FMM=F I1Cent=   0 AccDes= 0.00D+00.
 Defaulting to unpruned grid for atomic number  50.
 Defaulting to unpruned grid for atomic number  50.
 Defaulting to unpruned grid for atomic number  50.
 Defaulting to unpruned grid for atomic number  50.
 End of G2Drv F.D. properties file   721 does not exist.
 End of G2Drv F.D. properties file   722 does not exist.
 End of G2Drv F.D. properties file   788 does not exist.
          IDoAtm=111
          Differentiating once with respect to nuclear coordinates.
 Defaulting to unpruned grid for atomic number  50.
 Defaulting to unpruned grid for atomic number  53.
 Defaulting to unpruned grid for atomic number  53.
 Keep J ints in memory in symmetry-blocked form, NReq=969467.
 Defaulting to unpruned grid for atomic number  50.
 Defaulting to unpruned grid for atomic number  50.
 Defaulting to unpruned grid for atomic number  50.
 Defaulting to unpruned grid for atomic number  50.
          There are     9 degrees of freedom in the 1st order CPHF.  IDoFFX=4 NUNeed=     9.
      6 vectors produced by pass  0 Test12= 2.10D-15 1.11D-08 XBig12= 1.73D-01 3.92D-01.
 AX will form     6 AO Fock derivatives at one time.
      6 vectors produced by pass  1 Test12= 2.10D-15 1.11D-08 XBig12= 7.08D-02 1.53D-01.
      6 vectors produced by pass  2 Test12= 2.10D-15 1.11D-08 XBig12= 6.48D-04 9.19D-03.
      6 vectors produced by pass  3 Test12= 2.10D-15 1.11D-08 XBig12= 2.00D-06 5.90D-04.
      6 vectors produced by pass  4 Test12= 2.10D-15 1.11D-08 XBig12= 8.03D-09 3.84D-05.
      4 vectors produced by pass  5 Test12= 2.10D-15 1.11D-08 XBig12= 1.21D-11 1.20D-06.
      1 vectors produced by pass  6 Test12= 2.10D-15 1.11D-08 XBig12= 5.31D-15 2.86D-08.
 InvSVY:  IOpt=1 It=  1 EMax= 8.19D-16
 Solved reduced A of dimension    35 with     6 vectors.
 End of Minotr F.D. properties file   721 does not exist.
 End of Minotr F.D. properties file   722 does not exist.
 End of Minotr F.D. properties file   788 does not exist.

 **********************************************************************

            Population analysis using the SCF density.

 **********************************************************************

 Orbital symmetries:
       Occupied  (A1) (B2) (A1) (B2) (B1) (A1) (A2) (B2) (A1)
       Virtual   (B1) (A1) (B2) (A1) (B1) (A1) (B2) (A2) (B2) (B2)
                 (A1) (B1) (A1) (B2) (A2) (B1) (A1) (B2) (A1) (A1)
                 (B2)
 The electronic state is 1-A1.
 Alpha  occ. eigenvalues --   -0.65267  -0.64520  -0.45213  -0.32452  -0.27386
 Alpha  occ. eigenvalues --   -0.27248  -0.25767  -0.25569  -0.21511
 Alpha virt. eigenvalues --   -0.15691  -0.13977  -0.03219   0.02949   0.03162
 Alpha virt. eigenvalues --    0.03459   0.04793   0.04972   0.05570   0.32406
 Alpha virt. eigenvalues --    0.37538   0.37913   0.72379   0.72669   0.73039
 Alpha virt. eigenvalues --    0.73105   0.78215   0.85001  10.25013  12.78108
 Alpha virt. eigenvalues --   13.22366
          Condensed to atoms (all electrons):
               1          2          3
     1  Sn   3.649611  -0.046581  -0.046581
     2  I   -0.046581   7.267075   0.001281
     3  I   -0.046581   0.001281   7.267075
 Mulliken charges:
               1
     1  Sn   0.443551
     2  I   -0.221775
     3  I   -0.221775
 Sum of Mulliken charges =   0.00000
 Mulliken charges with hydrogens summed into heavy atoms:
               1
     1  Sn   0.443551
     2  I   -0.221775
     3  I   -0.221775
 APT charges:
               1
     1  Sn   0.346364
     2  I   -0.173182
     3  I   -0.173182
 Sum of APT charges =   0.00000
 APT charges with hydrogens summed into heavy atoms:
               1
     1  Sn   0.346364
     2  I   -0.173182
     3  I   -0.173182
 Electronic spatial extent (au):  <R**2>=            488.4159
 Charge=              0.0000 electrons
 Dipole moment (field-independent basis, Debye):
    X=              0.0000    Y=              0.0000    Z=              0.9905  Tot=              0.9905
 Quadrupole moment (field-independent basis, Debye-Ang):
   XX=            -55.2600   YY=            -71.3656   ZZ=            -57.4646
   XY=              0.0000   XZ=              0.0000   YZ=              0.0000
 Traceless Quadrupole moment (field-independent basis, Debye-Ang):
   XX=              6.1034   YY=            -10.0022   ZZ=              3.8988
   XY=              0.0000   XZ=              0.0000   YZ=              0.0000
 Octapole moment (field-independent basis, Debye-Ang**2):
  XXX=              0.0000  YYY=              0.0000  ZZZ=              8.5010  XYY=              0.0000
  XXY=              0.0000  XXZ=              3.2564  XZZ=              0.0000  YZZ=              0.0000
  YYZ=              8.6723  XYZ=              0.0000
 Hexadecapole moment (field-independent basis, Debye-Ang**3):
 XXXX=           -108.2162 YYYY=          -1904.4398 ZZZZ=           -152.6457 XXXY=              0.0000
 XXXZ=              0.0000 YYYX=              0.0000 YYYZ=              0.0000 ZZZX=              0.0000
 ZZZY=              0.0000 XXYY=           -328.2792 XXZZ=            -43.1067 YYZZ=           -342.0644
 XXYZ=              0.0000 YYXZ=              0.0000 ZZXY=              0.0000
 N-N= 1.578962848106D+01 E-N=-8.188472471864D+01  KE= 8.241238007411D+00
 Symmetry A1   KE= 3.564623013628D+00
 Symmetry A2   KE= 9.969478643658D-01
 Symmetry B1   KE= 8.628841867978D-01
 Symmetry B2   KE= 2.816782942620D+00
  Exact polarizability:   0.000   0.000   0.000   0.000   0.000   0.000
 Approx polarizability:  51.000   0.000 572.509   0.000   0.000  84.967
   4 Symmetry operations used in ECPInt.
 ECPInt:  NShTT=     105 NPrTT=     369 LenC2=     106 LenP2D=     353.
 LDataN:  DoStor=T MaxTD1= 7 Len=  274
 Calling FoFJK, ICntrl=    100547 FMM=F ISym2X=1 I1Cent= 0 IOpClX= 0 NMat=1 NMatS=1 NMatT=0.
 Defaulting to unpruned grid for atomic number  50.
 Defaulting to unpruned grid for atomic number  50.
 Defaulting to unpruned grid for atomic number  50.
 Defaulting to unpruned grid for atomic number  50.
 ***** Axes restored to original set *****
 -------------------------------------------------------------------
 Center     Atomic                   Forces (Hartrees/Bohr)
 Number     Number              X              Y              Z
 -------------------------------------------------------------------
      1       50           0.000000000    0.000000000   -0.035188513
      2       53           0.000000000    0.027198570    0.017594257
      3       53           0.000000000   -0.027198570    0.017594257
 -------------------------------------------------------------------
 Cartesian Forces:  Max     0.035188513 RMS     0.019255220
 FormGI is forming the generalized inverse of G from B-inverse, IUseBI=4.

 GradGradGradGradGradGradGradGradGradGradGradGradGradGradGradGradGradGrad
 Berny optimization.
 Internal  Forces:  Max     0.049223300 RMS     0.038032877
 Search for a local minimum.
 Step number   1 out of a maximum of   20
 All quantities printed in internal units (Hartrees-Bohrs-Radians)
 Mixed Optimization -- RFO/linear search
 Second derivative matrix not updated -- analytic derivatives used.
 The second derivative matrix:
                          R1        R2        A1
           R1           0.10380
           R2           0.01209   0.10380
           A1          -0.02319  -0.02319  -0.00637
 ITU=  0
     Eigenvalues ---   -0.01461   0.09171   0.12413
 RFO step:  Lambda=-5.27719690D-02 EMin=-1.46090699D-02
 Linear search not attempted -- first point.
 Maximum step size (   0.300) exceeded in Quadratic search.
    -- Step size scaled by   0.287
 Iteration  1 RMS(Cart)=  0.24790011 RMS(Int)=  0.06544640
 Iteration  2 RMS(Cart)=  0.15671006 RMS(Int)=  0.00626508
 Iteration  3 RMS(Cart)=  0.00570295 RMS(Int)=  0.00000033
 Iteration  4 RMS(Cart)=  0.00000083 RMS(Int)=  0.00000000
 ClnCor:  largest displacement from symmetrization is 1.88D-10 for atom     3.
 Variable       Old X    -DE/DX   Delta X   Delta X   Delta X     New X
                                 (Linear)    (Quad)   (Total)
    R1        5.15895   0.03096   0.00000   0.01112   0.01112   5.17007
    R2        5.15895   0.03096   0.00000   0.01112   0.01112   5.17007
    A1        2.59120  -0.04922   0.00000  -0.29959  -0.29959   2.29161
         Item               Value     Threshold  Converged?
 Maximum Force            0.049223     0.000450     NO 
 RMS     Force            0.038033     0.000300     NO 
 Maximum Displacement     0.486539     0.001800     NO 
 RMS     Displacement     0.401994     0.001200     NO 
 Predicted change in Energy=-1.555220D-02
 GradGradGradGradGradGradGradGradGradGradGradGradGradGradGradGradGradGrad

                          Input orientation:                          
 ---------------------------------------------------------------------
 Center     Atomic      Atomic             Coordinates (Angstroms)
 Number     Number       Type             X           Y           Z
 ---------------------------------------------------------------------
      1         50           0        0.000000    0.000000   -0.761539
      2         53           0        0.000000    2.492506    0.366503
      3         53           0        0.000000   -2.492506    0.366503
 ---------------------------------------------------------------------
                    Distance matrix (angstroms):
                    1          2          3
     1  Sn   0.000000
     2  I    2.735885   0.000000
     3  I    2.735885   4.985013   0.000000
 Stoichiometry    I2Sn
 Framework group  C2V[C2(Sn),SGV(I2)]
 Deg. of freedom     2
 Full point group                 C2V     NOp   4
 Largest Abelian subgroup         C2V     NOp   4
 Largest concise Abelian subgroup C2      NOp   2
                         Standard orientation:                         
 ---------------------------------------------------------------------
 Center     Atomic      Atomic             Coordinates (Angstroms)
 Number     Number       Type             X           Y           Z
 ---------------------------------------------------------------------
      1         50           0        0.000000    0.000000    0.766490
      2         53           0        0.000000    2.492506   -0.361552
      3         53           0        0.000000   -2.492506   -0.361552
 ---------------------------------------------------------------------
 Rotational constants (GHZ):      4.9334300      0.3205175      0.3009643
 Standard basis: SDD (6D, 10F)
 There are    12 symmetry adapted cartesian basis functions of A1  symmetry.
 There are     3 symmetry adapted cartesian basis functions of A2  symmetry.
 There are     5 symmetry adapted cartesian basis functions of B1  symmetry.
 There are    10 symmetry adapted cartesian basis functions of B2  symmetry.
 There are    12 symmetry adapted basis functions of A1  symmetry.
 There are     3 symmetry adapted basis functions of A2  symmetry.
 There are     5 symmetry adapted basis functions of B1  symmetry.
 There are    10 symmetry adapted basis functions of B2  symmetry.
    30 basis functions,    54 primitive gaussians,    30 cartesian basis functions
     9 alpha electrons        9 beta electrons
       nuclear repulsion energy        16.0330965055 Hartrees.
 NAtoms=    3 NActive=    3 NUniq=    2 SFac= 2.25D+00 NAtFMM=   60 NAOKFM=F Big=F
 Integral buffers will be    131072 words long.
 Raffenetti 2 integral format.
 Two-electron integral symmetry is turned on.
 One-electron integrals computed using PRISM.
   4 Symmetry operations used in ECPInt.
 ECPInt:  NShTT=     105 NPrTT=     369 LenC2=     106 LenP2D=     353.
 LDataN:  DoStor=T MaxTD1= 5 Len=  102
 NBasis=    30 RedAO= T EigKep=  7.40D-02  NBF=    12     3     5    10
 NBsUse=    30 1.00D-06 EigRej= -1.00D+00 NBFU=    12     3     5    10
 Defaulting to unpruned grid for atomic number  50.
 Defaulting to unpruned grid for atomic number  53.
 Defaulting to unpruned grid for atomic number  53.
 Initial guess from the checkpoint file:  "\\nas.ads.mwn.de\tuch\ac5\AK_Nilges_Praktikant\Markus\Jakob\SnI2std.chk"
 B after Tr=     0.000000    0.000000    0.000000
         Rot=    1.000000    0.000000    0.000000    0.000000 Ang=   0.00 deg.
 Initial guess orbital symmetries:
       Occupied  (A1) (B2) (A1) (B2) (B1) (A1) (A2) (B2) (A1)
       Virtual   (A1) (A1) (A1) (A1) (A1) (A1) (A1) (A1) (A2) (A2)
                 (B1) (B1) (B1) (B1) (B2) (B2) (B2) (B2) (B2) (B2)
                 (B2)
 ExpMin= 3.26D-02 ExpMax= 2.43D+00 ExpMxC= 2.43D+00 IAcc=3 IRadAn=         5 AccDes= 0.00D+00
 Harris functional with IExCor= 1009 and IRadAn=       5 diagonalized for initial guess.
 HarFok:  IExCor= 1009 AccDes= 0.00D+00 IRadAn=         5 IDoV= 1 UseB2=F ITyADJ=14
 ICtDFT=  3500011 ScaDFX=  1.000000  1.000000  1.000000  1.000000
 Defaulting to unpruned grid for atomic number  50.
 Defaulting to unpruned grid for atomic number  50.
 Defaulting to unpruned grid for atomic number  50.
 Defaulting to unpruned grid for atomic number  50.
 FoFCou: FMM=F IPFlag=           0 FMFlag=      100000 FMFlg1=           0
         NFxFlg=           0 DoJE=T BraDBF=F KetDBF=T FulRan=T
         wScrn=  0.000000 ICntrl=     500 IOpCl=  0 I1Cent=   200000004 NGrid=           0
         NMat0=    1 NMatS0=      1 NMatT0=    0 NMatD0=    1 NMtDS0=    0 NMtDT0=    0
 Petite list used in FoFCou.
 Keep J ints in memory in symmetry-blocked form, NReq=991657.
 Requested convergence on RMS density matrix=1.00D-08 within 128 cycles.
 Requested convergence on MAX density matrix=1.00D-06.
 Requested convergence on             energy=1.00D-06.
 No special actions if energy rises.
 Defaulting to unpruned grid for atomic number  50.
 Defaulting to unpruned grid for atomic number  50.
 Defaulting to unpruned grid for atomic number  50.
 Defaulting to unpruned grid for atomic number  50.
 SCF Done:  E(RPBE-PBE) =  -26.3266889366     A.U. after   10 cycles
            NFock= 10  Conv=0.43D-09     -V/T= 4.2028
   4 Symmetry operations used in ECPInt.
 ECPInt:  NShTT=     105 NPrTT=     369 LenC2=     106 LenP2D=     353.
 LDataN:  DoStor=T MaxTD1= 6 Len=  172
 Calling FoFJK, ICntrl=      2527 FMM=F ISym2X=1 I1Cent= 0 IOpClX= 0 NMat=1 NMatS=1 NMatT=0.
 Defaulting to unpruned grid for atomic number  50.
 Defaulting to unpruned grid for atomic number  50.
 Defaulting to unpruned grid for atomic number  50.
 Defaulting to unpruned grid for atomic number  50.
 ***** Axes restored to original set *****
 -------------------------------------------------------------------
 Center     Atomic                   Forces (Hartrees/Bohr)
 Number     Number              X              Y              Z
 -------------------------------------------------------------------
      1       50           0.000000000    0.000000000   -0.034183339
      2       53           0.000000000    0.017947872    0.017091669
      3       53           0.000000000   -0.017947872    0.017091669
 -------------------------------------------------------------------
 Cartesian Forces:  Max     0.034183339 RMS     0.016319733

 GradGradGradGradGradGradGradGradGradGradGradGradGradGradGradGradGradGrad
 Berny optimization.
 Using GEDIIS/GDIIS optimizer.
 FormGI is forming the generalized inverse of G from B-inverse, IUseBI=4.
 Internal  Forces:  Max     0.042245098 RMS     0.030981810
 Search for a local minimum.
 Step number   2 out of a maximum of   20
 All quantities printed in internal units (Hartrees-Bohrs-Radians)
 Mixed Optimization -- RFO/linear search
 Update second derivatives using D2CorX and points    1    2
 DE= -1.47D-02 DEPred=-1.56D-02 R= 9.44D-01
 TightC=F SS=  1.41D+00  RLast= 3.00D-01 DXNew= 5.0454D-01 9.0000D-01
 Trust test= 9.44D-01 RLast= 3.00D-01 DXMaxT set to 5.05D-01
 The second derivative matrix:
                          R1        R2        A1
           R1           0.41883
           R2           0.32712   0.41883
           A1           0.00246   0.00246   0.02348
 ITU=  1  0
 Use linear search instead of GDIIS.
     Eigenvalues ---    0.02346   0.09171   0.74596
 RFO step:  Lambda=-4.68818853D-04 EMin= 2.34586597D-02
 Quartic linear search produced a step of  1.23524.
 Iteration  1 RMS(Cart)=  0.25843086 RMS(Int)=  0.08639961
 Iteration  2 RMS(Cart)=  0.22787327 RMS(Int)=  0.01148999
 Iteration  3 RMS(Cart)=  0.00999137 RMS(Int)=  0.00000052
 Iteration  4 RMS(Cart)=  0.00000143 RMS(Int)=  0.00000000
 Iteration  5 RMS(Cart)=  0.00000000 RMS(Int)=  0.00000000
 ClnCor:  largest displacement from symmetrization is 3.92D-10 for atom     3.
 Variable       Old X    -DE/DX   Delta X   Delta X   Delta X     New X
                                 (Linear)    (Quad)   (Total)
    R1        5.17007   0.02340   0.01374   0.01700   0.03074   5.20081
    R2        5.17007   0.02340   0.01374   0.01700   0.03074   5.20081
    A1        2.29161  -0.04225  -0.37006   0.03613  -0.33394   1.95767
         Item               Value     Threshold  Converged?
 Maximum Force            0.042245     0.000450     NO 
 RMS     Force            0.030982     0.000300     NO 
 Maximum Displacement     0.513537     0.001800     NO 
 RMS     Displacement     0.485276     0.001200     NO 
 Predicted change in Energy=-1.358248D-02
 GradGradGradGradGradGradGradGradGradGradGradGradGradGradGradGradGradGrad

                          Input orientation:                          
 ---------------------------------------------------------------------
 Center     Atomic      Atomic             Coordinates (Angstroms)
 Number     Number       Type             X           Y           Z
 ---------------------------------------------------------------------
      1         50           0        0.000000    0.000000   -1.033291
      2         53           0        0.000000    2.283868    0.502379
      3         53           0        0.000000   -2.283868    0.502379
 ---------------------------------------------------------------------
                    Distance matrix (angstroms):
                    1          2          3
     1  Sn   0.000000
     2  I    2.752151   0.000000
     3  I    2.752151   4.567735   0.000000
 Stoichiometry    I2Sn
 Framework group  C2V[C2(Sn),SGV(I2)]
 Deg. of freedom     2
 Full point group                 C2V     NOp   4
 Largest Abelian subgroup         C2V     NOp   4
 Largest concise Abelian subgroup C2      NOp   2
                         Standard orientation:                         
 ---------------------------------------------------------------------
 Center     Atomic      Atomic             Coordinates (Angstroms)
 Number     Number       Type             X           Y           Z
 ---------------------------------------------------------------------
      1         50           0        0.000000    0.000000    1.043468
      2         53           0        0.000000    2.283868   -0.492202
      3         53           0        0.000000   -2.283868   -0.492202
 ---------------------------------------------------------------------
 Rotational constants (GHZ):      2.6619721      0.3817529      0.3338723
 Standard basis: SDD (6D, 10F)
 There are    12 symmetry adapted cartesian basis functions of A1  symmetry.
 There are     3 symmetry adapted cartesian basis functions of A2  symmetry.
 There are     5 symmetry adapted cartesian basis functions of B1  symmetry.
 There are    10 symmetry adapted cartesian basis functions of B2  symmetry.
 There are    12 symmetry adapted basis functions of A1  symmetry.
 There are     3 symmetry adapted basis functions of A2  symmetry.
 There are     5 symmetry adapted basis functions of B1  symmetry.
 There are    10 symmetry adapted basis functions of B2  symmetry.
    30 basis functions,    54 primitive gaussians,    30 cartesian basis functions
     9 alpha electrons        9 beta electrons
       nuclear repulsion energy        16.4442551628 Hartrees.
 NAtoms=    3 NActive=    3 NUniq=    2 SFac= 2.25D+00 NAtFMM=   60 NAOKFM=F Big=F
 Integral buffers will be    131072 words long.
 Raffenetti 2 integral format.
 Two-electron integral symmetry is turned on.
 One-electron integrals computed using PRISM.
   4 Symmetry operations used in ECPInt.
 ECPInt:  NShTT=     105 NPrTT=     369 LenC2=     106 LenP2D=     353.
 LDataN:  DoStor=T MaxTD1= 5 Len=  102
 NBasis=    30 RedAO= T EigKep=  7.97D-02  NBF=    12     3     5    10
 NBsUse=    30 1.00D-06 EigRej= -1.00D+00 NBFU=    12     3     5    10
 Defaulting to unpruned grid for atomic number  50.
 Defaulting to unpruned grid for atomic number  53.
 Defaulting to unpruned grid for atomic number  53.
 Initial guess from the checkpoint file:  "\\nas.ads.mwn.de\tuch\ac5\AK_Nilges_Praktikant\Markus\Jakob\SnI2std.chk"
 B after Tr=     0.000000    0.000000    0.000000
         Rot=    1.000000    0.000000    0.000000    0.000000 Ang=   0.00 deg.
 Initial guess orbital symmetries:
       Occupied  (A1) (B2) (A1) (B2) (B1) (A1) (A2) (B2) (A1)
       Virtual   (A1) (A1) (A1) (A1) (A1) (A1) (A1) (A1) (A2) (A2)
                 (B1) (B1) (B1) (B1) (B2) (B2) (B2) (B2) (B2) (B2)
                 (B2)
 ExpMin= 3.26D-02 ExpMax= 2.43D+00 ExpMxC= 2.43D+00 IAcc=3 IRadAn=         5 AccDes= 0.00D+00
 Harris functional with IExCor= 1009 and IRadAn=       5 diagonalized for initial guess.
 HarFok:  IExCor= 1009 AccDes= 0.00D+00 IRadAn=         5 IDoV= 1 UseB2=F ITyADJ=14
 ICtDFT=  3500011 ScaDFX=  1.000000  1.000000  1.000000  1.000000
 Defaulting to unpruned grid for atomic number  50.
 Defaulting to unpruned grid for atomic number  50.
 Defaulting to unpruned grid for atomic number  50.
 Defaulting to unpruned grid for atomic number  50.
 FoFCou: FMM=F IPFlag=           0 FMFlag=      100000 FMFlg1=           0
         NFxFlg=           0 DoJE=T BraDBF=F KetDBF=T FulRan=T
         wScrn=  0.000000 ICntrl=     500 IOpCl=  0 I1Cent=   200000004 NGrid=           0
         NMat0=    1 NMatS0=      1 NMatT0=    0 NMatD0=    1 NMtDS0=    0 NMtDT0=    0
 Petite list used in FoFCou.
 Keep J ints in memory in symmetry-blocked form, NReq=991657.
 Requested convergence on RMS density matrix=1.00D-08 within 128 cycles.
 Requested convergence on MAX density matrix=1.00D-06.
 Requested convergence on             energy=1.00D-06.
 No special actions if energy rises.
 Defaulting to unpruned grid for atomic number  50.
 Defaulting to unpruned grid for atomic number  50.
 Defaulting to unpruned grid for atomic number  50.
 Defaulting to unpruned grid for atomic number  50.
 SCF Done:  E(RPBE-PBE) =  -26.3385054500     A.U. after   10 cycles
            NFock= 10  Conv=0.43D-09     -V/T= 4.2121
   4 Symmetry operations used in ECPInt.
 ECPInt:  NShTT=     105 NPrTT=     369 LenC2=     106 LenP2D=     353.
 LDataN:  DoStor=T MaxTD1= 6 Len=  172
 Calling FoFJK, ICntrl=      2527 FMM=F ISym2X=1 I1Cent= 0 IOpClX= 0 NMat=1 NMatS=1 NMatT=0.
 Defaulting to unpruned grid for atomic number  50.
 Defaulting to unpruned grid for atomic number  50.
 Defaulting to unpruned grid for atomic number  50.
 Defaulting to unpruned grid for atomic number  50.
 ***** Axes restored to original set *****
 -------------------------------------------------------------------
 Center     Atomic                   Forces (Hartrees/Bohr)
 Number     Number              X              Y              Z
 -------------------------------------------------------------------
      1       50           0.000000000    0.000000000   -0.023818022
      2       53           0.000000000    0.011103511    0.011909011
      3       53           0.000000000   -0.011103511    0.011909011
 -------------------------------------------------------------------
 Cartesian Forces:  Max     0.023818022 RMS     0.011042962

 GradGradGradGradGradGradGradGradGradGradGradGradGradGradGradGradGradGrad
 Berny optimization.
 Using GEDIIS/GDIIS optimizer.
 FormGI is forming the generalized inverse of G from B-inverse, IUseBI=4.
 Internal  Forces:  Max     0.019175572 RMS     0.017036618
 Search for a local minimum.
 Step number   3 out of a maximum of   20
 All quantities printed in internal units (Hartrees-Bohrs-Radians)
 Mixed Optimization -- RFO/linear search
 Update second derivatives using D2CorX and points    2    3
 DE= -1.18D-02 DEPred=-1.36D-02 R= 8.70D-01
 TightC=F SS=  1.41D+00  RLast= 3.37D-01 DXNew= 8.4853D-01 1.0103D+00
 Trust test= 8.70D-01 RLast= 3.37D-01 DXMaxT set to 8.49D-01
 The second derivative matrix:
                          R1        R2        A1
           R1           0.30131
           R2           0.20961   0.30131
           A1           0.02445   0.02445   0.07359
 ITU=  1  1  0
 Use linear search instead of GDIIS.
     Eigenvalues ---    0.07087   0.09171   0.51364
 RFO step:  Lambda=-4.49122294D-04 EMin= 7.08674328D-02
 Quartic linear search produced a step of  0.61777.
 Iteration  1 RMS(Cart)=  0.27227907 RMS(Int)=  0.01727135
 Iteration  2 RMS(Cart)=  0.03078049 RMS(Int)=  0.00009846
 Iteration  3 RMS(Cart)=  0.00008062 RMS(Int)=  0.00000000
 Iteration  4 RMS(Cart)=  0.00000000 RMS(Int)=  0.00000000
 ClnCor:  largest displacement from symmetrization is 3.97D-10 for atom     3.
 Variable       Old X    -DE/DX   Delta X   Delta X   Delta X     New X
                                 (Linear)    (Quad)   (Total)
    R1        5.20081   0.01586   0.01899   0.02005   0.03903   5.23985
    R2        5.20081   0.01586   0.01899   0.02005   0.03903   5.23985
    A1        1.95767  -0.01918  -0.20630   0.01304  -0.19326   1.76442
         Item               Value     Threshold  Converged?
 Maximum Force            0.019176     0.000450     NO 
 RMS     Force            0.017037     0.000300     NO 
 Maximum Displacement     0.285101     0.001800     NO 
 RMS     Displacement     0.298714     0.001200     NO 
 Predicted change in Energy=-3.160231D-03
 GradGradGradGradGradGradGradGradGradGradGradGradGradGradGradGradGradGrad

                          Input orientation:                          
 ---------------------------------------------------------------------
 Center     Atomic      Atomic             Coordinates (Angstroms)
 Number     Number       Type             X           Y           Z
 ---------------------------------------------------------------------
      1         50           0        0.000000    0.000000   -1.184160
      2         53           0        0.000000    2.141006    0.577814
      3         53           0        0.000000   -2.141006    0.577814
 ---------------------------------------------------------------------
                    Distance matrix (angstroms):
                    1          2          3
     1  Sn   0.000000
     2  I    2.772807   0.000000
     3  I    2.772807   4.282012   0.000000
 Stoichiometry    I2Sn
 Framework group  C2V[C2(Sn),SGV(I2)]
 Deg. of freedom     2
 Full point group                 C2V     NOp   4
 Largest Abelian subgroup         C2V     NOp   4
 Largest concise Abelian subgroup C2      NOp   2
                         Standard orientation:                         
 ---------------------------------------------------------------------
 Center     Atomic      Atomic             Coordinates (Angstroms)
 Number     Number       Type             X           Y           Z
 ---------------------------------------------------------------------
      1         50           0        0.000000    0.000000    1.197239
      2         53           0        0.000000    2.141006   -0.564735
      3         53           0        0.000000   -2.141006   -0.564735
 ---------------------------------------------------------------------
 Rotational constants (GHZ):      2.0220899      0.4343985      0.3575807
 Standard basis: SDD (6D, 10F)
 There are    12 symmetry adapted cartesian basis functions of A1  symmetry.
 There are     3 symmetry adapted cartesian basis functions of A2  symmetry.
 There are     5 symmetry adapted cartesian basis functions of B1  symmetry.
 There are    10 symmetry adapted cartesian basis functions of B2  symmetry.
 There are    12 symmetry adapted basis functions of A1  symmetry.
 There are     3 symmetry adapted basis functions of A2  symmetry.
 There are     5 symmetry adapted basis functions of B1  symmetry.
 There are    10 symmetry adapted basis functions of B2  symmetry.
    30 basis functions,    54 primitive gaussians,    30 cartesian basis functions
     9 alpha electrons        9 beta electrons
       nuclear repulsion energy        16.7428268666 Hartrees.
 NAtoms=    3 NActive=    3 NUniq=    2 SFac= 2.25D+00 NAtFMM=   60 NAOKFM=F Big=F
 Integral buffers will be    131072 words long.
 Raffenetti 2 integral format.
 Two-electron integral symmetry is turned on.
 One-electron integrals computed using PRISM.
   4 Symmetry operations used in ECPInt.
 ECPInt:  NShTT=     105 NPrTT=     369 LenC2=     106 LenP2D=     354.
 LDataN:  DoStor=T MaxTD1= 5 Len=  102
 NBasis=    30 RedAO= T EigKep=  7.95D-02  NBF=    12     3     5    10
 NBsUse=    30 1.00D-06 EigRej= -1.00D+00 NBFU=    12     3     5    10
 Defaulting to unpruned grid for atomic number  50.
 Defaulting to unpruned grid for atomic number  53.
 Defaulting to unpruned grid for atomic number  53.
 Initial guess from the checkpoint file:  "\\nas.ads.mwn.de\tuch\ac5\AK_Nilges_Praktikant\Markus\Jakob\SnI2std.chk"
 B after Tr=     0.000000    0.000000    0.000000
         Rot=    1.000000    0.000000    0.000000    0.000000 Ang=   0.00 deg.
 Initial guess orbital symmetries:
       Occupied  (A1) (B2) (A1) (B2) (A1) (B1) (A2) (B2) (A1)
       Virtual   (A1) (A1) (A1) (A1) (A1) (A1) (A1) (A1) (A2) (A2)
                 (B1) (B1) (B1) (B1) (B2) (B2) (B2) (B2) (B2) (B2)
                 (B2)
 ExpMin= 3.26D-02 ExpMax= 2.43D+00 ExpMxC= 2.43D+00 IAcc=3 IRadAn=         5 AccDes= 0.00D+00
 Harris functional with IExCor= 1009 and IRadAn=       5 diagonalized for initial guess.
 HarFok:  IExCor= 1009 AccDes= 0.00D+00 IRadAn=         5 IDoV= 1 UseB2=F ITyADJ=14
 ICtDFT=  3500011 ScaDFX=  1.000000  1.000000  1.000000  1.000000
 Defaulting to unpruned grid for atomic number  50.
 Defaulting to unpruned grid for atomic number  50.
 Defaulting to unpruned grid for atomic number  50.
 Defaulting to unpruned grid for atomic number  50.
 FoFCou: FMM=F IPFlag=           0 FMFlag=      100000 FMFlg1=           0
         NFxFlg=           0 DoJE=T BraDBF=F KetDBF=T FulRan=T
         wScrn=  0.000000 ICntrl=     500 IOpCl=  0 I1Cent=   200000004 NGrid=           0
         NMat0=    1 NMatS0=      1 NMatT0=    0 NMatD0=    1 NMtDS0=    0 NMtDT0=    0
 Petite list used in FoFCou.
 Keep J ints in memory in symmetry-blocked form, NReq=991657.
 Requested convergence on RMS density matrix=1.00D-08 within 128 cycles.
 Requested convergence on MAX density matrix=1.00D-06.
 Requested convergence on             energy=1.00D-06.
 No special actions if energy rises.
 Defaulting to unpruned grid for atomic number  50.
 Defaulting to unpruned grid for atomic number  50.
 Defaulting to unpruned grid for atomic number  50.
 Defaulting to unpruned grid for atomic number  50.
 SCF Done:  E(RPBE-PBE) =  -26.3413288491     A.U. after    9 cycles
            NFock=  9  Conv=0.12D-08     -V/T= 4.2169
   4 Symmetry operations used in ECPInt.
 ECPInt:  NShTT=     105 NPrTT=     369 LenC2=     106 LenP2D=     354.
 LDataN:  DoStor=T MaxTD1= 6 Len=  172
 Calling FoFJK, ICntrl=      2527 FMM=F ISym2X=1 I1Cent= 0 IOpClX= 0 NMat=1 NMatS=1 NMatT=0.
 Defaulting to unpruned grid for atomic number  50.
 Defaulting to unpruned grid for atomic number  50.
 Defaulting to unpruned grid for atomic number  50.
 Defaulting to unpruned grid for atomic number  50.
 ***** Axes restored to original set *****
 -------------------------------------------------------------------
 Center     Atomic                   Forces (Hartrees/Bohr)
 Number     Number              X              Y              Z
 -------------------------------------------------------------------
      1       50           0.000000000    0.000000000   -0.014183040
      2       53           0.000000000    0.009300189    0.007091520
      3       53           0.000000000   -0.009300189    0.007091520
 -------------------------------------------------------------------
 Cartesian Forces:  Max     0.014183040 RMS     0.007262728

 GradGradGradGradGradGradGradGradGradGradGradGradGradGradGradGradGradGrad
 Berny optimization.
 Using GEDIIS/GDIIS optimizer.
 FormGI is forming the generalized inverse of G from B-inverse, IUseBI=4.
 Internal  Forces:  Max     0.011687374 RMS     0.009632645
 Search for a local minimum.
 Step number   4 out of a maximum of   20
 All quantities printed in internal units (Hartrees-Bohrs-Radians)
 Mixed Optimization -- RFO/linear search
 Update second derivatives using D2CorX and points    2    3    4
 DE= -2.82D-03 DEPred=-3.16D-03 R= 8.93D-01
 TightC=F SS=  1.41D+00  RLast= 2.01D-01 DXNew= 1.4270D+00 6.0296D-01
 Trust test= 8.93D-01 RLast= 2.01D-01 DXMaxT set to 8.49D-01
 The second derivative matrix:
                          R1        R2        A1
           R1           0.25676
           R2           0.16505   0.25676
           A1           0.06361   0.06361   0.13669
 ITU=  1  1  1  0
 Use linear search instead of GDIIS.
     Eigenvalues ---    0.09171   0.11068   0.44782
 RFO step:  Lambda=-6.09885532D-04 EMin= 9.17058331D-02
 Quartic linear search produced a step of  0.09013.
 Iteration  1 RMS(Cart)=  0.01761385 RMS(Int)=  0.00002926
 Iteration  2 RMS(Cart)=  0.00008570 RMS(Int)=  0.00000000
 Iteration  3 RMS(Cart)=  0.00000000 RMS(Int)=  0.00000000
 ClnCor:  largest displacement from symmetrization is 4.70D-10 for atom     3.
 Variable       Old X    -DE/DX   Delta X   Delta X   Delta X     New X
                                 (Linear)    (Quad)   (Total)
    R1        5.23985   0.01169   0.00352   0.02514   0.02866   5.26851
    R2        5.23985   0.01169   0.00352   0.02514   0.02866   5.26851
    A1        1.76442   0.00227  -0.01742   0.00978  -0.00763   1.75678
         Item               Value     Threshold  Converged?
 Maximum Force            0.011687     0.000450     NO 
 RMS     Force            0.009633     0.000300     NO 
 Maximum Displacement     0.022479     0.001800     NO 
 RMS     Displacement     0.017623     0.001200     NO 
 Predicted change in Energy=-3.299397D-04
 GradGradGradGradGradGradGradGradGradGradGradGradGradGradGradGradGradGrad

                          Input orientation:                          
 ---------------------------------------------------------------------
 Center     Atomic      Atomic             Coordinates (Angstroms)
 Number     Number       Type             X           Y           Z
 ---------------------------------------------------------------------
      1         50           0        0.000000    0.000000   -1.196055
      2         53           0        0.000000    2.145940    0.583761
      3         53           0        0.000000   -2.145940    0.583761
 ---------------------------------------------------------------------
                    Distance matrix (angstroms):
                    1          2          3
     1  Sn   0.000000
     2  I    2.787975   0.000000
     3  I    2.787975   4.291879   0.000000
 Stoichiometry    I2Sn
 Framework group  C2V[C2(Sn),SGV(I2)]
 Deg. of freedom     2
 Full point group                 C2V     NOp   4
 Largest Abelian subgroup         C2V     NOp   4
 Largest concise Abelian subgroup C2      NOp   2
                         Standard orientation:                         
 ---------------------------------------------------------------------
 Center     Atomic      Atomic             Coordinates (Angstroms)
 Number     Number       Type             X           Y           Z
 ---------------------------------------------------------------------
      1         50           0        0.000000    0.000000    1.209363
      2         53           0        0.000000    2.145940   -0.570454
      3         53           0        0.000000   -2.145940   -0.570454
 ---------------------------------------------------------------------
 Rotational constants (GHZ):      1.9817501      0.4324035      0.3549549
 Standard basis: SDD (6D, 10F)
 There are    12 symmetry adapted cartesian basis functions of A1  symmetry.
 There are     3 symmetry adapted cartesian basis functions of A2  symmetry.
 There are     5 symmetry adapted cartesian basis functions of B1  symmetry.
 There are    10 symmetry adapted cartesian basis functions of B2  symmetry.
 There are    12 symmetry adapted basis functions of A1  symmetry.
 There are     3 symmetry adapted basis functions of A2  symmetry.
 There are     5 symmetry adapted basis functions of B1  symmetry.
 There are    10 symmetry adapted basis functions of B2  symmetry.
    30 basis functions,    54 primitive gaussians,    30 cartesian basis functions
     9 alpha electrons        9 beta electrons
       nuclear repulsion energy        16.6707617871 Hartrees.
 NAtoms=    3 NActive=    3 NUniq=    2 SFac= 2.25D+00 NAtFMM=   60 NAOKFM=F Big=F
 Integral buffers will be    131072 words long.
 Raffenetti 2 integral format.
 Two-electron integral symmetry is turned on.
 One-electron integrals computed using PRISM.
   4 Symmetry operations used in ECPInt.
 ECPInt:  NShTT=     105 NPrTT=     369 LenC2=     106 LenP2D=     354.
 LDataN:  DoStor=T MaxTD1= 5 Len=  102
 NBasis=    30 RedAO= T EigKep=  8.02D-02  NBF=    12     3     5    10
 NBsUse=    30 1.00D-06 EigRej= -1.00D+00 NBFU=    12     3     5    10
 Defaulting to unpruned grid for atomic number  50.
 Defaulting to unpruned grid for atomic number  53.
 Defaulting to unpruned grid for atomic number  53.
 Initial guess from the checkpoint file:  "\\nas.ads.mwn.de\tuch\ac5\AK_Nilges_Praktikant\Markus\Jakob\SnI2std.chk"
 B after Tr=     0.000000    0.000000    0.000000
         Rot=    1.000000    0.000000    0.000000    0.000000 Ang=   0.00 deg.
 Initial guess orbital symmetries:
       Occupied  (A1) (B2) (A1) (B2) (A1) (B1) (A2) (B2) (A1)
       Virtual   (A1) (A1) (A1) (A1) (A1) (A1) (A1) (A1) (A2) (A2)
                 (B1) (B1) (B1) (B1) (B2) (B2) (B2) (B2) (B2) (B2)
                 (B2)
 ExpMin= 3.26D-02 ExpMax= 2.43D+00 ExpMxC= 2.43D+00 IAcc=3 IRadAn=         5 AccDes= 0.00D+00
 Harris functional with IExCor= 1009 and IRadAn=       5 diagonalized for initial guess.
 HarFok:  IExCor= 1009 AccDes= 0.00D+00 IRadAn=         5 IDoV= 1 UseB2=F ITyADJ=14
 ICtDFT=  3500011 ScaDFX=  1.000000  1.000000  1.000000  1.000000
 Defaulting to unpruned grid for atomic number  50.
 Defaulting to unpruned grid for atomic number  50.
 Defaulting to unpruned grid for atomic number  50.
 Defaulting to unpruned grid for atomic number  50.
 FoFCou: FMM=F IPFlag=           0 FMFlag=      100000 FMFlg1=           0
         NFxFlg=           0 DoJE=T BraDBF=F KetDBF=T FulRan=T
         wScrn=  0.000000 ICntrl=     500 IOpCl=  0 I1Cent=   200000004 NGrid=           0
         NMat0=    1 NMatS0=      1 NMatT0=    0 NMatD0=    1 NMtDS0=    0 NMtDT0=    0
 Petite list used in FoFCou.
 Keep J ints in memory in symmetry-blocked form, NReq=991657.
 Requested convergence on RMS density matrix=1.00D-08 within 128 cycles.
 Requested convergence on MAX density matrix=1.00D-06.
 Requested convergence on             energy=1.00D-06.
 No special actions if energy rises.
 Defaulting to unpruned grid for atomic number  50.
 Defaulting to unpruned grid for atomic number  50.
 Defaulting to unpruned grid for atomic number  50.
 Defaulting to unpruned grid for atomic number  50.
 SCF Done:  E(RPBE-PBE) =  -26.3419025700     A.U. after    7 cycles
            NFock=  7  Conv=0.40D-08     -V/T= 4.2208
   4 Symmetry operations used in ECPInt.
 ECPInt:  NShTT=     105 NPrTT=     369 LenC2=     106 LenP2D=     354.
 LDataN:  DoStor=T MaxTD1= 6 Len=  172
 Calling FoFJK, ICntrl=      2527 FMM=F ISym2X=1 I1Cent= 0 IOpClX= 0 NMat=1 NMatS=1 NMatT=0.
 Defaulting to unpruned grid for atomic number  50.
 Defaulting to unpruned grid for atomic number  50.
 Defaulting to unpruned grid for atomic number  50.
 Defaulting to unpruned grid for atomic number  50.
 ***** Axes restored to original set *****
 -------------------------------------------------------------------
 Center     Atomic                   Forces (Hartrees/Bohr)
 Number     Number              X              Y              Z
 -------------------------------------------------------------------
      1       50           0.000000000    0.000000000   -0.010671585
      2       53           0.000000000    0.007351863    0.005335793
      3       53           0.000000000   -0.007351863    0.005335793
 -------------------------------------------------------------------
 Cartesian Forces:  Max     0.010671585 RMS     0.005567005

 GradGradGradGradGradGradGradGradGradGradGradGradGradGradGradGradGradGrad
 Berny optimization.
 Using GEDIIS/GDIIS optimizer.
 FormGI is forming the generalized inverse of G from B-inverse, IUseBI=4.
 Internal  Forces:  Max     0.009065141 RMS     0.007613498
 Search for a local minimum.
 Step number   5 out of a maximum of   20
 All quantities printed in internal units (Hartrees-Bohrs-Radians)
 Mixed Optimization -- RFO/linear search
 Update second derivatives using D2CorX and points    2    3    4    5
 DE= -5.74D-04 DEPred=-3.30D-04 R= 1.74D+00
 TightC=F SS=  1.41D+00  RLast= 4.12D-02 DXNew= 1.4270D+00 1.2374D-01
 Trust test= 1.74D+00 RLast= 4.12D-02 DXMaxT set to 8.49D-01
 The second derivative matrix:
                          R1        R2        A1
           R1           0.09228
           R2           0.00058   0.09228
           A1           0.00518   0.00518   0.14554
 ITU=  1  1  1  1
 Use linear search instead of GDIIS.
     Eigenvalues ---    0.09171   0.09187   0.14654
 RFO step:  Lambda=-2.16814104D-04 EMin= 9.17058331D-02
 Quartic linear search produced a step of  2.00000.
 Iteration  1 RMS(Cart)=  0.07008914 RMS(Int)=  0.00021103
 Iteration  2 RMS(Cart)=  0.00057834 RMS(Int)=  0.00000007
 Iteration  3 RMS(Cart)=  0.00000006 RMS(Int)=  0.00000000
 ClnCor:  largest displacement from symmetrization is 9.07D-11 for atom     3.
 Variable       Old X    -DE/DX   Delta X   Delta X   Delta X     New X
                                 (Linear)    (Quad)   (Total)
    R1        5.26851   0.00907   0.05733   0.00584   0.06316   5.33167
    R2        5.26851   0.00907   0.05733   0.00584   0.06316   5.33167
    A1        1.75678   0.00309  -0.01527   0.03759   0.02232   1.77910
         Item               Value     Threshold  Converged?
 Maximum Force            0.009065     0.000450     NO 
 RMS     Force            0.007613     0.000300     NO 
 Maximum Displacement     0.086344     0.001800     NO 
 RMS     Displacement     0.070551     0.001200     NO 
 Predicted change in Energy=-7.927706D-04
 GradGradGradGradGradGradGradGradGradGradGradGradGradGradGradGradGradGrad

                          Input orientation:                          
 ---------------------------------------------------------------------
 Center     Atomic      Atomic             Coordinates (Angstroms)
 Number     Number       Type             X           Y           Z
 ---------------------------------------------------------------------
      1         50           0        0.000000    0.000000   -1.194049
      2         53           0        0.000000    2.191631    0.582758
      3         53           0        0.000000   -2.191631    0.582758
 ---------------------------------------------------------------------
                    Distance matrix (angstroms):
                    1          2          3
     1  Sn   0.000000
     2  I    2.821398   0.000000
     3  I    2.821398   4.383262   0.000000
 Stoichiometry    I2Sn
 Framework group  C2V[C2(Sn),SGV(I2)]
 Deg. of freedom     2
 Full point group                 C2V     NOp   4
 Largest Abelian subgroup         C2V     NOp   4
 Largest concise Abelian subgroup C2      NOp   2
                         Standard orientation:                         
 ---------------------------------------------------------------------
 Center     Atomic      Atomic             Coordinates (Angstroms)
 Number     Number       Type             X           Y           Z
 ---------------------------------------------------------------------
      1         50           0        0.000000    0.000000    1.207317
      2         53           0        0.000000    2.191631   -0.569489
      3         53           0        0.000000   -2.191631   -0.569489
 ---------------------------------------------------------------------
 Rotational constants (GHZ):      1.9884697      0.4145619      0.3430432
 Standard basis: SDD (6D, 10F)
 There are    12 symmetry adapted cartesian basis functions of A1  symmetry.
 There are     3 symmetry adapted cartesian basis functions of A2  symmetry.
 There are     5 symmetry adapted cartesian basis functions of B1  symmetry.
 There are    10 symmetry adapted cartesian basis functions of B2  symmetry.
 There are    12 symmetry adapted basis functions of A1  symmetry.
 There are     3 symmetry adapted basis functions of A2  symmetry.
 There are     5 symmetry adapted basis functions of B1  symmetry.
 There are    10 symmetry adapted basis functions of B2  symmetry.
    30 basis functions,    54 primitive gaussians,    30 cartesian basis functions
     9 alpha electrons        9 beta electrons
       nuclear repulsion energy        16.4188891329 Hartrees.
 NAtoms=    3 NActive=    3 NUniq=    2 SFac= 2.25D+00 NAtFMM=   60 NAOKFM=F Big=F
 Integral buffers will be    131072 words long.
 Raffenetti 2 integral format.
 Two-electron integral symmetry is turned on.
 One-electron integrals computed using PRISM.
   4 Symmetry operations used in ECPInt.
 ECPInt:  NShTT=     105 NPrTT=     369 LenC2=     106 LenP2D=     353.
 LDataN:  DoStor=T MaxTD1= 5 Len=  102
 NBasis=    30 RedAO= T EigKep=  8.18D-02  NBF=    12     3     5    10
 NBsUse=    30 1.00D-06 EigRej= -1.00D+00 NBFU=    12     3     5    10
 Defaulting to unpruned grid for atomic number  50.
 Defaulting to unpruned grid for atomic number  53.
 Defaulting to unpruned grid for atomic number  53.
 Initial guess from the checkpoint file:  "\\nas.ads.mwn.de\tuch\ac5\AK_Nilges_Praktikant\Markus\Jakob\SnI2std.chk"
 B after Tr=     0.000000    0.000000    0.000000
         Rot=    1.000000    0.000000    0.000000    0.000000 Ang=   0.00 deg.
 Initial guess orbital symmetries:
       Occupied  (A1) (B2) (A1) (B2) (A1) (B1) (A2) (B2) (A1)
       Virtual   (A1) (A1) (A1) (A1) (A1) (A1) (A1) (A1) (A2) (A2)
                 (B1) (B1) (B1) (B1) (B2) (B2) (B2) (B2) (B2) (B2)
                 (B2)
 ExpMin= 3.26D-02 ExpMax= 2.43D+00 ExpMxC= 2.43D+00 IAcc=3 IRadAn=         5 AccDes= 0.00D+00
 Harris functional with IExCor= 1009 and IRadAn=       5 diagonalized for initial guess.
 HarFok:  IExCor= 1009 AccDes= 0.00D+00 IRadAn=         5 IDoV= 1 UseB2=F ITyADJ=14
 ICtDFT=  3500011 ScaDFX=  1.000000  1.000000  1.000000  1.000000
 Defaulting to unpruned grid for atomic number  50.
 Defaulting to unpruned grid for atomic number  50.
 Defaulting to unpruned grid for atomic number  50.
 Defaulting to unpruned grid for atomic number  50.
 FoFCou: FMM=F IPFlag=           0 FMFlag=      100000 FMFlg1=           0
         NFxFlg=           0 DoJE=T BraDBF=F KetDBF=T FulRan=T
         wScrn=  0.000000 ICntrl=     500 IOpCl=  0 I1Cent=   200000004 NGrid=           0
         NMat0=    1 NMatS0=      1 NMatT0=    0 NMatD0=    1 NMtDS0=    0 NMtDT0=    0
 Petite list used in FoFCou.
 Keep J ints in memory in symmetry-blocked form, NReq=991657.
 Requested convergence on RMS density matrix=1.00D-08 within 128 cycles.
 Requested convergence on MAX density matrix=1.00D-06.
 Requested convergence on             energy=1.00D-06.
 No special actions if energy rises.
 Defaulting to unpruned grid for atomic number  50.
 Defaulting to unpruned grid for atomic number  50.
 Defaulting to unpruned grid for atomic number  50.
 Defaulting to unpruned grid for atomic number  50.
 SCF Done:  E(RPBE-PBE) =  -26.3427285143     A.U. after    8 cycles
            NFock=  8  Conv=0.34D-09     -V/T= 4.2294
   4 Symmetry operations used in ECPInt.
 ECPInt:  NShTT=     105 NPrTT=     369 LenC2=     106 LenP2D=     353.
 LDataN:  DoStor=T MaxTD1= 6 Len=  172
 Calling FoFJK, ICntrl=      2527 FMM=F ISym2X=1 I1Cent= 0 IOpClX= 0 NMat=1 NMatS=1 NMatT=0.
 Defaulting to unpruned grid for atomic number  50.
 Defaulting to unpruned grid for atomic number  50.
 Defaulting to unpruned grid for atomic number  50.
 Defaulting to unpruned grid for atomic number  50.
 ***** Axes restored to original set *****
 -------------------------------------------------------------------
 Center     Atomic                   Forces (Hartrees/Bohr)
 Number     Number              X              Y              Z
 -------------------------------------------------------------------
      1       50           0.000000000    0.000000000   -0.004579522
      2       53           0.000000000    0.002795649    0.002289761
      3       53           0.000000000   -0.002795649    0.002289761
 -------------------------------------------------------------------
 Cartesian Forces:  Max     0.004579522 RMS     0.002287389

 GradGradGradGradGradGradGradGradGradGradGradGradGradGradGradGradGradGrad
 Berny optimization.
 Using GEDIIS/GDIIS optimizer.
 FormGI is forming the generalized inverse of G from B-inverse, IUseBI=4.
 Internal  Forces:  Max     0.003613631 RMS     0.002951042
 Search for a local minimum.
 Step number   6 out of a maximum of   20
 All quantities printed in internal units (Hartrees-Bohrs-Radians)
 Mixed Optimization -- RFO/linear search
 Update second derivatives using D2CorX and points    3    4    5    6
 DE= -8.26D-04 DEPred=-7.93D-04 R= 1.04D+00
 TightC=F SS=  1.41D+00  RLast= 9.21D-02 DXNew= 1.4270D+00 2.7621D-01
 Trust test= 1.04D+00 RLast= 9.21D-02 DXMaxT set to 8.49D-01
 The second derivative matrix:
                          R1        R2        A1
           R1           0.08822
           R2          -0.00348   0.08822
           A1           0.00444   0.00444   0.11760
 ITU=  1  1  1  1
 Use linear search instead of GDIIS.
     Eigenvalues ---    0.08358   0.09171   0.11876
 RFO step:  Lambda=-4.17011291D-05 EMin= 8.35844375D-02
 Quartic linear search produced a step of  0.66898.
 Iteration  1 RMS(Cart)=  0.03100472 RMS(Int)=  0.00001654
 Iteration  2 RMS(Cart)=  0.00004897 RMS(Int)=  0.00000000
 Iteration  3 RMS(Cart)=  0.00000000 RMS(Int)=  0.00000000
 ClnCor:  largest displacement from symmetrization is 1.74D-11 for atom     3.
 Variable       Old X    -DE/DX   Delta X   Delta X   Delta X     New X
                                 (Linear)    (Quad)   (Total)
    R1        5.33167   0.00361   0.04225   0.00529   0.04755   5.37922
    R2        5.33167   0.00361   0.04225   0.00529   0.04755   5.37922
    A1        1.77910  -0.00010   0.01493  -0.01813  -0.00319   1.77591
         Item               Value     Threshold  Converged?
 Maximum Force            0.003614     0.000450     NO 
 RMS     Force            0.002951     0.000300     NO 
 Maximum Displacement     0.031518     0.001800     NO 
 RMS     Displacement     0.030987     0.001200     NO 
 Predicted change in Energy=-1.531104D-04
 GradGradGradGradGradGradGradGradGradGradGradGradGradGradGradGradGradGrad

                          Input orientation:                          
 ---------------------------------------------------------------------
 Center     Atomic      Atomic             Coordinates (Angstroms)
 Number     Number       Type             X           Y           Z
 ---------------------------------------------------------------------
      1         50           0        0.000000    0.000000   -1.206966
      2         53           0        0.000000    2.208310    0.589217
      3         53           0        0.000000   -2.208310    0.589217
 ---------------------------------------------------------------------
                    Distance matrix (angstroms):
                    1          2          3
     1  Sn   0.000000
     2  I    2.846560   0.000000
     3  I    2.846560   4.416619   0.000000
 Stoichiometry    I2Sn
 Framework group  C2V[C2(Sn),SGV(I2)]
 Deg. of freedom     2
 Full point group                 C2V     NOp   4
 Largest Abelian subgroup         C2V     NOp   4
 Largest concise Abelian subgroup C2      NOp   2
                         Standard orientation:                         
 ---------------------------------------------------------------------
 Center     Atomic      Atomic             Coordinates (Angstroms)
 Number     Number       Type             X           Y           Z
 ---------------------------------------------------------------------
      1         50           0        0.000000    0.000000    1.220483
      2         53           0        0.000000    2.208310   -0.575699
      3         53           0        0.000000   -2.208310   -0.575699
 ---------------------------------------------------------------------
 Rotational constants (GHZ):      1.9458018      0.4083234      0.3374996
 Standard basis: SDD (6D, 10F)
 There are    12 symmetry adapted cartesian basis functions of A1  symmetry.
 There are     3 symmetry adapted cartesian basis functions of A2  symmetry.
 There are     5 symmetry adapted cartesian basis functions of B1  symmetry.
 There are    10 symmetry adapted cartesian basis functions of B2  symmetry.
 There are    12 symmetry adapted basis functions of A1  symmetry.
 There are     3 symmetry adapted basis functions of A2  symmetry.
 There are     5 symmetry adapted basis functions of B1  symmetry.
 There are    10 symmetry adapted basis functions of B2  symmetry.
    30 basis functions,    54 primitive gaussians,    30 cartesian basis functions
     9 alpha electrons        9 beta electrons
       nuclear repulsion energy        16.2813692470 Hartrees.
 NAtoms=    3 NActive=    3 NUniq=    2 SFac= 2.25D+00 NAtFMM=   60 NAOKFM=F Big=F
 Integral buffers will be    131072 words long.
 Raffenetti 2 integral format.
 Two-electron integral symmetry is turned on.
 One-electron integrals computed using PRISM.
   4 Symmetry operations used in ECPInt.
 ECPInt:  NShTT=     105 NPrTT=     369 LenC2=     106 LenP2D=     353.
 LDataN:  DoStor=T MaxTD1= 5 Len=  102
 NBasis=    30 RedAO= T EigKep=  8.30D-02  NBF=    12     3     5    10
 NBsUse=    30 1.00D-06 EigRej= -1.00D+00 NBFU=    12     3     5    10
 Defaulting to unpruned grid for atomic number  50.
 Defaulting to unpruned grid for atomic number  53.
 Defaulting to unpruned grid for atomic number  53.
 Initial guess from the checkpoint file:  "\\nas.ads.mwn.de\tuch\ac5\AK_Nilges_Praktikant\Markus\Jakob\SnI2std.chk"
 B after Tr=     0.000000    0.000000    0.000000
         Rot=    1.000000    0.000000    0.000000    0.000000 Ang=   0.00 deg.
 Initial guess orbital symmetries:
       Occupied  (A1) (B2) (A1) (B2) (A1) (B1) (A2) (B2) (A1)
       Virtual   (A1) (A1) (A1) (A1) (A1) (A1) (A1) (A1) (A2) (A2)
                 (B1) (B1) (B1) (B1) (B2) (B2) (B2) (B2) (B2) (B2)
                 (B2)
 ExpMin= 3.26D-02 ExpMax= 2.43D+00 ExpMxC= 2.43D+00 IAcc=3 IRadAn=         5 AccDes= 0.00D+00
 Harris functional with IExCor= 1009 and IRadAn=       5 diagonalized for initial guess.
 HarFok:  IExCor= 1009 AccDes= 0.00D+00 IRadAn=         5 IDoV= 1 UseB2=F ITyADJ=14
 ICtDFT=  3500011 ScaDFX=  1.000000  1.000000  1.000000  1.000000
 Defaulting to unpruned grid for atomic number  50.
 Defaulting to unpruned grid for atomic number  50.
 Defaulting to unpruned grid for atomic number  50.
 Defaulting to unpruned grid for atomic number  50.
 FoFCou: FMM=F IPFlag=           0 FMFlag=      100000 FMFlg1=           0
         NFxFlg=           0 DoJE=T BraDBF=F KetDBF=T FulRan=T
         wScrn=  0.000000 ICntrl=     500 IOpCl=  0 I1Cent=   200000004 NGrid=           0
         NMat0=    1 NMatS0=      1 NMatT0=    0 NMatD0=    1 NMtDS0=    0 NMtDT0=    0
 Petite list used in FoFCou.
 Keep J ints in memory in symmetry-blocked form, NReq=991657.
 Requested convergence on RMS density matrix=1.00D-08 within 128 cycles.
 Requested convergence on MAX density matrix=1.00D-06.
 Requested convergence on             energy=1.00D-06.
 No special actions if energy rises.
 Defaulting to unpruned grid for atomic number  50.
 Defaulting to unpruned grid for atomic number  50.
 Defaulting to unpruned grid for atomic number  50.
 Defaulting to unpruned grid for atomic number  50.
 SCF Done:  E(RPBE-PBE) =  -26.3428952950     A.U. after    7 cycles
            NFock=  7  Conv=0.59D-08     -V/T= 4.2354
   4 Symmetry operations used in ECPInt.
 ECPInt:  NShTT=     105 NPrTT=     369 LenC2=     106 LenP2D=     353.
 LDataN:  DoStor=T MaxTD1= 6 Len=  172
 Calling FoFJK, ICntrl=      2527 FMM=F ISym2X=1 I1Cent= 0 IOpClX= 0 NMat=1 NMatS=1 NMatT=0.
 Defaulting to unpruned grid for atomic number  50.
 Defaulting to unpruned grid for atomic number  50.
 Defaulting to unpruned grid for atomic number  50.
 Defaulting to unpruned grid for atomic number  50.
 ***** Axes restored to original set *****
 -------------------------------------------------------------------
 Center     Atomic                   Forces (Hartrees/Bohr)
 Number     Number              X              Y              Z
 -------------------------------------------------------------------
      1       50           0.000000000    0.000000000    0.000103891
      2       53           0.000000000   -0.000026660   -0.000051945
      3       53           0.000000000    0.000026660   -0.000051945
 -------------------------------------------------------------------
 Cartesian Forces:  Max     0.000103891 RMS     0.000044236

 GradGradGradGradGradGradGradGradGradGradGradGradGradGradGradGradGradGrad
 Berny optimization.
 Using GEDIIS/GDIIS optimizer.
 FormGI is forming the generalized inverse of G from B-inverse, IUseBI=4.
 Internal  Forces:  Max     0.000126280 RMS     0.000084976
 Search for a local minimum.
 Step number   7 out of a maximum of   20
 All quantities printed in internal units (Hartrees-Bohrs-Radians)
 Mixed Optimization -- En-DIIS/RFO-DIIS
 Update second derivatives using D2CorX and points    4    5    6    7
 DE= -1.67D-04 DEPred=-1.53D-04 R= 1.09D+00
 TightC=F SS=  1.41D+00  RLast= 6.73D-02 DXNew= 1.4270D+00 2.0196D-01
 Trust test= 1.09D+00 RLast= 6.73D-02 DXMaxT set to 8.49D-01
 The second derivative matrix:
                          R1        R2        A1
           R1           0.08447
           R2          -0.00724   0.08447
           A1           0.00160   0.00160   0.11746
 ITU=  1  1  1  1
 Use linear search instead of GDIIS.
     Eigenvalues ---    0.07710   0.09171   0.11759
 RFO step:  Lambda=-1.28539110D-07 EMin= 7.71039196D-02
 Quartic linear search produced a step of -0.01638.
 Iteration  1 RMS(Cart)=  0.00167000 RMS(Int)=  0.00000067
 Iteration  2 RMS(Cart)=  0.00000073 RMS(Int)=  0.00000000
 ClnCor:  largest displacement from symmetrization is 9.18D-13 for atom     3.
 Variable       Old X    -DE/DX   Delta X   Delta X   Delta X     New X
                                 (Linear)    (Quad)   (Total)
    R1        5.37922  -0.00005  -0.00078   0.00003  -0.00075   5.37847
    R2        5.37922  -0.00005  -0.00078   0.00003  -0.00075   5.37847
    A1        1.77591   0.00013   0.00005   0.00104   0.00110   1.77700
         Item               Value     Threshold  Converged?
 Maximum Force            0.000126     0.000450     YES
 RMS     Force            0.000085     0.000300     YES
 Maximum Displacement     0.001840     0.001800     NO 
 RMS     Displacement     0.001670     0.001200     NO 
 Predicted change in Energy=-1.072577D-07
 GradGradGradGradGradGradGradGradGradGradGradGradGradGradGradGradGradGrad

                          Input orientation:                          
 ---------------------------------------------------------------------
 Center     Atomic      Atomic             Coordinates (Angstroms)
 Number     Number       Type             X           Y           Z
 ---------------------------------------------------------------------
      1         50           0        0.000000    0.000000   -1.205992
      2         53           0        0.000000    2.208988    0.588730
      3         53           0        0.000000   -2.208988    0.588730
 ---------------------------------------------------------------------
                    Distance matrix (angstroms):
                    1          2          3
     1  Sn   0.000000
     2  I    2.846164   0.000000
     3  I    2.846164   4.417975   0.000000
 Stoichiometry    I2Sn
 Framework group  C2V[C2(Sn),SGV(I2)]
 Deg. of freedom     2
 Full point group                 C2V     NOp   4
 Largest Abelian subgroup         C2V     NOp   4
 Largest concise Abelian subgroup C2      NOp   2
                         Standard orientation:                         
 ---------------------------------------------------------------------
 Center     Atomic      Atomic             Coordinates (Angstroms)
 Number     Number       Type             X           Y           Z
 ---------------------------------------------------------------------
      1         50           0        0.000000    0.000000    1.219490
      2         53           0        0.000000    2.208988   -0.575231
      3         53           0        0.000000   -2.208988   -0.575231
 ---------------------------------------------------------------------
 Rotational constants (GHZ):      1.9489704      0.4080728      0.3374235
 Standard basis: SDD (6D, 10F)
 There are    12 symmetry adapted cartesian basis functions of A1  symmetry.
 There are     3 symmetry adapted cartesian basis functions of A2  symmetry.
 There are     5 symmetry adapted cartesian basis functions of B1  symmetry.
 There are    10 symmetry adapted cartesian basis functions of B2  symmetry.
 There are    12 symmetry adapted basis functions of A1  symmetry.
 There are     3 symmetry adapted basis functions of A2  symmetry.
 There are     5 symmetry adapted basis functions of B1  symmetry.
 There are    10 symmetry adapted basis functions of B2  symmetry.
    30 basis functions,    54 primitive gaussians,    30 cartesian basis functions
     9 alpha electrons        9 beta electrons
       nuclear repulsion energy        16.2810130523 Hartrees.
 NAtoms=    3 NActive=    3 NUniq=    2 SFac= 2.25D+00 NAtFMM=   60 NAOKFM=F Big=F
 Integral buffers will be    131072 words long.
 Raffenetti 2 integral format.
 Two-electron integral symmetry is turned on.
 One-electron integrals computed using PRISM.
   4 Symmetry operations used in ECPInt.
 ECPInt:  NShTT=     105 NPrTT=     369 LenC2=     106 LenP2D=     353.
 LDataN:  DoStor=T MaxTD1= 5 Len=  102
 NBasis=    30 RedAO= T EigKep=  8.30D-02  NBF=    12     3     5    10
 NBsUse=    30 1.00D-06 EigRej= -1.00D+00 NBFU=    12     3     5    10
 Defaulting to unpruned grid for atomic number  50.
 Defaulting to unpruned grid for atomic number  53.
 Defaulting to unpruned grid for atomic number  53.
 Initial guess from the checkpoint file:  "\\nas.ads.mwn.de\tuch\ac5\AK_Nilges_Praktikant\Markus\Jakob\SnI2std.chk"
 B after Tr=     0.000000    0.000000    0.000000
         Rot=    1.000000    0.000000    0.000000    0.000000 Ang=   0.00 deg.
 Initial guess orbital symmetries:
       Occupied  (A1) (B2) (A1) (B2) (A1) (B1) (A2) (A1) (B2)
       Virtual   (A1) (A1) (A1) (A1) (A1) (A1) (A1) (A1) (A2) (A2)
                 (B1) (B1) (B1) (B1) (B2) (B2) (B2) (B2) (B2) (B2)
                 (B2)
 Keep J ints in memory in symmetry-blocked form, NReq=991657.
 Requested convergence on RMS density matrix=1.00D-08 within 128 cycles.
 Requested convergence on MAX density matrix=1.00D-06.
 Requested convergence on             energy=1.00D-06.
 No special actions if energy rises.
 Defaulting to unpruned grid for atomic number  50.
 Defaulting to unpruned grid for atomic number  50.
 Defaulting to unpruned grid for atomic number  50.
 Defaulting to unpruned grid for atomic number  50.
 SCF Done:  E(RPBE-PBE) =  -26.3428954059     A.U. after    6 cycles
            NFock=  6  Conv=0.35D-08     -V/T= 4.2353
   4 Symmetry operations used in ECPInt.
 ECPInt:  NShTT=     105 NPrTT=     369 LenC2=     106 LenP2D=     353.
 LDataN:  DoStor=T MaxTD1= 6 Len=  172
 Calling FoFJK, ICntrl=      2527 FMM=F ISym2X=1 I1Cent= 0 IOpClX= 0 NMat=1 NMatS=1 NMatT=0.
 Defaulting to unpruned grid for atomic number  50.
 Defaulting to unpruned grid for atomic number  50.
 Defaulting to unpruned grid for atomic number  50.
 Defaulting to unpruned grid for atomic number  50.
 ***** Axes restored to original set *****
 -------------------------------------------------------------------
 Center     Atomic                   Forces (Hartrees/Bohr)
 Number     Number              X              Y              Z
 -------------------------------------------------------------------
      1       50           0.000000000    0.000000000    0.000000606
      2       53           0.000000000    0.000000620   -0.000000303
      3       53           0.000000000   -0.000000620   -0.000000303
 -------------------------------------------------------------------
 Cartesian Forces:  Max     0.000000620 RMS     0.000000383

 GradGradGradGradGradGradGradGradGradGradGradGradGradGradGradGradGradGrad
 Berny optimization.
 Using GEDIIS/GDIIS optimizer.
 FormGI is forming the generalized inverse of G from B-inverse, IUseBI=4.
 Internal  Forces:  Max     0.000003368 RMS     0.000001959
 Search for a local minimum.
 Step number   8 out of a maximum of   20
 All quantities printed in internal units (Hartrees-Bohrs-Radians)
 Mixed Optimization -- En-DIIS/RFO-DIIS
 Swapping is turned off.
 Update second derivatives using D2CorX and points    5    6    7    8
 DE= -1.11D-07 DEPred=-1.07D-07 R= 1.03D+00
 Trust test= 1.03D+00 RLast= 1.52D-03 DXMaxT set to 8.49D-01
 The second derivative matrix:
                          R1        R2        A1
           R1           0.08389
           R2          -0.00782   0.08389
           A1           0.00280   0.00280   0.11586
 ITU=  0  1  1  1
     Eigenvalues ---    0.07568   0.09171   0.11625
 En-DIIS/RFO-DIIS IScMMF=        0 using points:     8    7
 RFO step:  Lambda= 0.00000000D+00.
 DidBck=F Rises=F RFO-DIIS coefs:    1.01516   -0.01516
 Iteration  1 RMS(Cart)=  0.00005013 RMS(Int)=  0.00000000
 Iteration  2 RMS(Cart)=  0.00000000 RMS(Int)=  0.00000000
 ClnCor:  largest displacement from symmetrization is 1.08D-14 for atom     3.
 Variable       Old X    -DE/DX   Delta X   Delta X   Delta X     New X
                                 (Linear)    (Quad)   (Total)
    R1        5.37847   0.00000  -0.00001   0.00001   0.00000   5.37847
    R2        5.37847   0.00000  -0.00001   0.00001   0.00000   5.37847
    A1        1.77700   0.00000   0.00002   0.00001   0.00003   1.77703
         Item               Value     Threshold  Converged?
 Maximum Force            0.000003     0.000450     YES
 RMS     Force            0.000002     0.000300     YES
 Maximum Displacement     0.000051     0.001800     YES
 RMS     Displacement     0.000050     0.001200     YES
 Predicted change in Energy=-4.952707D-11
 Optimization completed.
    -- Stationary point found.
                           ----------------------------
                           !   Optimized Parameters   !
                           ! (Angstroms and Degrees)  !
 --------------------------                            --------------------------
 ! Name  Definition              Value          Derivative Info.                !
 --------------------------------------------------------------------------------
 ! R1    R(1,2)                  2.8462         -DE/DX =    0.0                 !
 ! R2    R(1,3)                  2.8462         -DE/DX =    0.0                 !
 ! A1    A(2,1,3)              101.8148         -DE/DX =    0.0                 !
 --------------------------------------------------------------------------------
 GradGradGradGradGradGradGradGradGradGradGradGradGradGradGradGradGradGrad

                          Input orientation:                          
 ---------------------------------------------------------------------
 Center     Atomic      Atomic             Coordinates (Angstroms)
 Number     Number       Type             X           Y           Z
 ---------------------------------------------------------------------
      1         50           0        0.000000    0.000000   -1.205992
      2         53           0        0.000000    2.208988    0.588730
      3         53           0        0.000000   -2.208988    0.588730
 ---------------------------------------------------------------------
                    Distance matrix (angstroms):
                    1          2          3
     1  Sn   0.000000
     2  I    2.846164   0.000000
     3  I    2.846164   4.417975   0.000000
 Stoichiometry    I2Sn
 Framework group  C2V[C2(Sn),SGV(I2)]
 Deg. of freedom     2
 Full point group                 C2V     NOp   4
 Largest Abelian subgroup         C2V     NOp   4
 Largest concise Abelian subgroup C2      NOp   2
                         Standard orientation:                         
 ---------------------------------------------------------------------
 Center     Atomic      Atomic             Coordinates (Angstroms)
 Number     Number       Type             X           Y           Z
 ---------------------------------------------------------------------
      1         50           0        0.000000    0.000000    1.219490
      2         53           0        0.000000    2.208988   -0.575231
      3         53           0        0.000000   -2.208988   -0.575231
 ---------------------------------------------------------------------
 Rotational constants (GHZ):      1.9489704      0.4080728      0.3374235

 **********************************************************************

            Population analysis using the SCF density.

 **********************************************************************

 Orbital symmetries:
       Occupied  (A1) (B2) (A1) (B2) (A1) (B1) (A2) (A1) (B2)
       Virtual   (B1) (A1) (B2) (B2) (B1) (A1) (B2) (A1) (A2) (A1)
                 (B2) (B1) (A1) (B1) (A2) (A1) (B2) (B2) (A1) (B2)
                 (A1)
 The electronic state is 1-A1.
 Alpha  occ. eigenvalues --   -0.64581  -0.63377  -0.45225  -0.30647  -0.27521
 Alpha  occ. eigenvalues --   -0.26716  -0.25025  -0.24179  -0.24082
 Alpha virt. eigenvalues --   -0.16292  -0.10291  -0.09007   0.03392   0.03528
 Alpha virt. eigenvalues --    0.03938   0.05118   0.05126   0.05353   0.33521
 Alpha virt. eigenvalues --    0.35283   0.35811   0.70299   0.72469   0.74604
 Alpha virt. eigenvalues --    0.76768   0.77940   0.87067  10.11354  11.73358
 Alpha virt. eigenvalues --   13.29690
          Condensed to atoms (all electrons):
               1          2          3
     1  Sn   3.352099   0.104519   0.104519
     2  I    0.104519   7.146232  -0.031320
     3  I    0.104519  -0.031320   7.146232
 Mulliken charges:
               1
     1  Sn   0.438863
     2  I   -0.219431
     3  I   -0.219431
 Sum of Mulliken charges =   0.00000
 Mulliken charges with hydrogens summed into heavy atoms:
               1
     1  Sn   0.438863
     2  I   -0.219431
     3  I   -0.219431
 Electronic spatial extent (au):  <R**2>=            413.5051
 Charge=              0.0000 electrons
 Dipole moment (field-independent basis, Debye):
    X=              0.0000    Y=              0.0000    Z=              3.3062  Tot=              3.3062
 Quadrupole moment (field-independent basis, Debye-Ang):
   XX=            -55.4219   YY=            -66.2726   ZZ=            -55.5311
   XY=              0.0000   XZ=              0.0000   YZ=              0.0000
 Traceless Quadrupole moment (field-independent basis, Debye-Ang):
   XX=              3.6533   YY=             -7.1974   ZZ=              3.5441
   XY=              0.0000   XZ=              0.0000   YZ=              0.0000
 Octapole moment (field-independent basis, Debye-Ang**2):
  XXX=              0.0000  YYY=              0.0000  ZZZ=             21.3677  XYY=              0.0000
  XXY=              0.0000  XXZ=              8.9328  XZZ=              0.0000  YZZ=              0.0000
  YYZ=              5.2095  XYZ=              0.0000
 Hexadecapole moment (field-independent basis, Debye-Ang**3):
 XXXX=           -109.2983 YYYY=          -1368.3256 ZZZZ=           -324.5113 XXXY=              0.0000
 XXXZ=              0.0000 YYYX=              0.0000 YYYZ=              0.0000 ZZZX=              0.0000
 ZZZY=              0.0000 XXYY=           -244.5106 XXZZ=            -69.7238 YYZZ=           -268.8659
 XXYZ=              0.0000 YYXZ=              0.0000 ZZXY=              0.0000
 N-N= 1.628101305234D+01 E-N=-8.292055856819D+01  KE= 8.142237540940D+00
 Symmetry A1   KE= 3.415782237109D+00
 Symmetry A2   KE= 1.010505598539D+00
 Symmetry B1   KE= 8.599290690580D-01
 Symmetry B2   KE= 2.856020636234D+00
 1|1|UNPC-KONRAD-PC|FOpt|RPBEPBE|SDD|I2Sn1|ADMIN|13-Apr-2018|0||# opt=c
 alcfc freq pbepbe/sdd||Title Card Required||0,1|Sn,0.,0.,-1.2059918293
 |I,0.,2.2089876806,0.5887296894|I,0.,-2.2089876806,0.5887296894||Versi
 on=EM64W-G09RevE.01|State=1-A1|HF=-26.3428954|RMSD=3.495e-009|RMSF=3.8
 30e-007|Dipole=0.,0.,-1.3007699|Quadrupole=2.7161389,-5.3510938,2.6349
 549,0.,0.,0.|PG=C02V [C2(Sn1),SGV(I2)]||@


 You never know when you're making a memory.
                        -- Rickie Lee Jones
 Job cpu time:       0 days  0 hours  0 minutes 30.0 seconds.
 File lengths (MBytes):  RWF=      5 Int=      0 D2E=      0 Chk=      1 Scr=      1
 Normal termination of Gaussian 09 at Fri Apr 13 10:57:31 2018.
 Link1:  Proceeding to internal job step number  2.
 ----------------------------------------------------------------
 #N Geom=AllCheck Guess=TCheck SCRF=Check GenChk RPBEPBE/SDD Freq
 ----------------------------------------------------------------
 1/10=4,29=7,30=1,38=1,40=1/1,3;
 2/12=2,40=1/2;
 3/5=17,6=7,11=2,14=-4,16=1,25=1,30=1,70=2,71=2,74=1009,116=1,140=1/1,2,3;
 4/5=101/1;
 5/5=2,38=6,98=1/2;
 8/6=4,10=90,11=11/1;
 11/6=1,8=1,9=11,15=111,16=1/1,2,10;
 10/6=1/2;
 6/7=2,8=2,9=2,10=2,18=1,28=1/1;
 7/8=1,10=1,25=1/1,2,3,16;
 1/10=4,30=1/3;
 99//99;
 Structure from the checkpoint file:  "\\nas.ads.mwn.de\tuch\ac5\AK_Nilges_Praktikant\Markus\Jakob\SnI2std.chk"
 -------------------
 Title Card Required
 -------------------
 Charge =  0 Multiplicity = 1
 Redundant internal coordinates found in file.
 Sn,0,0.,0.,-1.2059918293
 I,0,0.,2.2089876806,0.5887296894
 I,0,0.,-2.2089876806,0.5887296894
 Recover connectivity data from disk.

 GradGradGradGradGradGradGradGradGradGradGradGradGradGradGradGradGradGrad
 Berny optimization.
 Initialization pass.
                           ----------------------------
                           !    Initial Parameters    !
                           ! (Angstroms and Degrees)  !
 --------------------------                            --------------------------
 ! Name  Definition              Value          Derivative Info.                !
 --------------------------------------------------------------------------------
 ! R1    R(1,2)                  2.8462         calculate D2E/DX2 analytically  !
 ! R2    R(1,3)                  2.8462         calculate D2E/DX2 analytically  !
 ! A1    A(2,1,3)              101.8148         calculate D2E/DX2 analytically  !
 --------------------------------------------------------------------------------
 Trust Radius=3.00D-01 FncErr=1.00D-07 GrdErr=1.00D-07
 Number of steps in this run=      2 maximum allowed number of steps=      2.
 GradGradGradGradGradGradGradGradGradGradGradGradGradGradGradGradGradGrad

                          Input orientation:                          
 ---------------------------------------------------------------------
 Center     Atomic      Atomic             Coordinates (Angstroms)
 Number     Number       Type             X           Y           Z
 ---------------------------------------------------------------------
      1         50           0        0.000000    0.000000   -1.205992
      2         53           0        0.000000    2.208988    0.588730
      3         53           0        0.000000   -2.208988    0.588730
 ---------------------------------------------------------------------
                    Distance matrix (angstroms):
                    1          2          3
     1  Sn   0.000000
     2  I    2.846164   0.000000
     3  I    2.846164   4.417975   0.000000
 Stoichiometry    I2Sn
 Framework group  C2V[C2(Sn),SGV(I2)]
 Deg. of freedom     2
 Full point group                 C2V     NOp   4
 Largest Abelian subgroup         C2V     NOp   4
 Largest concise Abelian subgroup C2      NOp   2
                         Standard orientation:                         
 ---------------------------------------------------------------------
 Center     Atomic      Atomic             Coordinates (Angstroms)
 Number     Number       Type             X           Y           Z
 ---------------------------------------------------------------------
      1         50           0        0.000000    0.000000    1.219490
      2         53           0        0.000000    2.208988   -0.575231
      3         53           0        0.000000   -2.208988   -0.575231
 ---------------------------------------------------------------------
 Rotational constants (GHZ):      1.9489704      0.4080728      0.3374235
 Standard basis: SDD (6D, 10F)
 There are    12 symmetry adapted cartesian basis functions of A1  symmetry.
 There are     3 symmetry adapted cartesian basis functions of A2  symmetry.
 There are     5 symmetry adapted cartesian basis functions of B1  symmetry.
 There are    10 symmetry adapted cartesian basis functions of B2  symmetry.
 There are    12 symmetry adapted basis functions of A1  symmetry.
 There are     3 symmetry adapted basis functions of A2  symmetry.
 There are     5 symmetry adapted basis functions of B1  symmetry.
 There are    10 symmetry adapted basis functions of B2  symmetry.
    30 basis functions,    54 primitive gaussians,    30 cartesian basis functions
     9 alpha electrons        9 beta electrons
       nuclear repulsion energy        16.2810130523 Hartrees.
 NAtoms=    3 NActive=    3 NUniq=    2 SFac= 2.25D+00 NAtFMM=   60 NAOKFM=F Big=F
 Integral buffers will be    131072 words long.
 Raffenetti 2 integral format.
 Two-electron integral symmetry is turned on.
 One-electron integrals computed using PRISM.
   4 Symmetry operations used in ECPInt.
 ECPInt:  NShTT=     105 NPrTT=     369 LenC2=     106 LenP2D=     353.
 LDataN:  DoStor=T MaxTD1= 5 Len=  102
 NBasis=    30 RedAO= T EigKep=  8.30D-02  NBF=    12     3     5    10
 NBsUse=    30 1.00D-06 EigRej= -1.00D+00 NBFU=    12     3     5    10
 Defaulting to unpruned grid for atomic number  50.
 Defaulting to unpruned grid for atomic number  53.
 Defaulting to unpruned grid for atomic number  53.
 Initial guess from the checkpoint file:  "\\nas.ads.mwn.de\tuch\ac5\AK_Nilges_Praktikant\Markus\Jakob\SnI2std.chk"
 B after Tr=     0.000000    0.000000    0.000000
         Rot=    1.000000    0.000000    0.000000    0.000000 Ang=   0.00 deg.
 Initial guess orbital symmetries:
       Occupied  (A1) (B2) (A1) (B2) (A1) (B1) (A2) (A1) (B2)
       Virtual   (B1) (A1) (B2) (B2) (B1) (A1) (B2) (A1) (A2) (A1)
                 (B2) (B1) (A1) (B1) (A2) (A1) (B2) (B2) (A1) (B2)
                 (A1)
 Keep J ints in memory in symmetry-blocked form, NReq=991657.
 Requested convergence on RMS density matrix=1.00D-08 within 128 cycles.
 Requested convergence on MAX density matrix=1.00D-06.
 Requested convergence on             energy=1.00D-06.
 No special actions if energy rises.
 Defaulting to unpruned grid for atomic number  50.
 Defaulting to unpruned grid for atomic number  50.
 Defaulting to unpruned grid for atomic number  50.
 Defaulting to unpruned grid for atomic number  50.
 SCF Done:  E(RPBE-PBE) =  -26.3428954059     A.U. after    1 cycles
            NFock=  1  Conv=0.80D-09     -V/T= 4.2353
 Range of M.O.s used for correlation:     1    30
 NBasis=    30 NAE=     9 NBE=     9 NFC=     0 NFV=     0
 NROrb=     30 NOA=     9 NOB=     9 NVA=    21 NVB=    21

 **** Warning!!: The smallest alpha delta epsilon is  0.77897022D-01

   4 Symmetry operations used in ECPInt.
 ECPInt:  NShTT=     105 NPrTT=     369 LenC2=     106 LenP2D=     353.
 LDataN:  DoStor=T MaxTD1= 6 Len=  172
 Symmetrizing basis deriv contribution to polar:
 IMax=3 JMax=2 DiffMx= 0.00D+00
 G2DrvN: will do     4 centers at a time, making    1 passes.
 Calling FoFCou, ICntrl=  3507 FMM=F I1Cent=   0 AccDes= 0.00D+00.
 Defaulting to unpruned grid for atomic number  50.
 Defaulting to unpruned grid for atomic number  50.
 Defaulting to unpruned grid for atomic number  50.
 Defaulting to unpruned grid for atomic number  50.
 End of G2Drv F.D. properties file   721 does not exist.
 End of G2Drv F.D. properties file   722 does not exist.
 End of G2Drv F.D. properties file   788 does not exist.
          IDoAtm=111
          Differentiating once with respect to electric field.
                with respect to dipole field.
          Differentiating once with respect to nuclear coordinates.
 Defaulting to unpruned grid for atomic number  53.
 Defaulting to unpruned grid for atomic number  53.
 Defaulting to unpruned grid for atomic number  50.
 Keep J ints in memory in symmetry-blocked form, NReq=969467.
 Defaulting to unpruned grid for atomic number  50.
 Defaulting to unpruned grid for atomic number  50.
 Defaulting to unpruned grid for atomic number  50.
 Defaulting to unpruned grid for atomic number  50.
          There are     9 degrees of freedom in the 1st order CPHF.  IDoFFX=4 NUNeed=     9.
      9 vectors produced by pass  0 Test12= 2.10D-15 1.11D-08 XBig12= 7.86D+02 2.01D+01.
 AX will form     9 AO Fock derivatives at one time.
      9 vectors produced by pass  1 Test12= 2.10D-15 1.11D-08 XBig12= 1.64D+02 4.68D+00.
      9 vectors produced by pass  2 Test12= 2.10D-15 1.11D-08 XBig12= 3.49D+00 8.75D-01.
      9 vectors produced by pass  3 Test12= 2.10D-15 1.11D-08 XBig12= 2.59D-03 2.62D-02.
      8 vectors produced by pass  4 Test12= 2.10D-15 1.11D-08 XBig12= 4.07D-06 8.16D-04.
      3 vectors produced by pass  5 Test12= 2.10D-15 1.11D-08 XBig12= 1.41D-09 1.49D-05.
      2 vectors produced by pass  6 Test12= 2.10D-15 1.11D-08 XBig12= 4.39D-14 1.05D-07.
 InvSVY:  IOpt=1 It=  1 EMax= 3.55D-15
 Solved reduced A of dimension    49 with     9 vectors.
 Isotropic polarizability for W=    0.000000       89.76 Bohr**3.
 End of Minotr F.D. properties file   721 does not exist.
 End of Minotr F.D. properties file   722 does not exist.
 End of Minotr F.D. properties file   788 does not exist.

 **********************************************************************

            Population analysis using the SCF density.

 **********************************************************************

 Orbital symmetries:
       Occupied  (A1) (B2) (A1) (B2) (A1) (B1) (A2) (A1) (B2)
       Virtual   (B1) (A1) (B2) (B2) (B1) (A1) (B2) (A1) (A2) (A1)
                 (B2) (B1) (A1) (B1) (A2) (A1) (B2) (B2) (A1) (B2)
                 (A1)
 The electronic state is 1-A1.
 Alpha  occ. eigenvalues --   -0.64581  -0.63377  -0.45225  -0.30647  -0.27521
 Alpha  occ. eigenvalues --   -0.26716  -0.25025  -0.24179  -0.24082
 Alpha virt. eigenvalues --   -0.16292  -0.10291  -0.09007   0.03392   0.03528
 Alpha virt. eigenvalues --    0.03938   0.05118   0.05126   0.05353   0.33521
 Alpha virt. eigenvalues --    0.35283   0.35811   0.70299   0.72469   0.74604
 Alpha virt. eigenvalues --    0.76768   0.77940   0.87067  10.11354  11.73358
 Alpha virt. eigenvalues --   13.29690
          Condensed to atoms (all electrons):
               1          2          3
     1  Sn   3.352099   0.104519   0.104519
     2  I    0.104519   7.146232  -0.031320
     3  I    0.104519  -0.031320   7.146232
 Mulliken charges:
               1
     1  Sn   0.438863
     2  I   -0.219431
     3  I   -0.219431
 Sum of Mulliken charges =   0.00000
 Mulliken charges with hydrogens summed into heavy atoms:
               1
     1  Sn   0.438863
     2  I   -0.219431
     3  I   -0.219431
 APT charges:
               1
     1  Sn   0.991219
     2  I   -0.495609
     3  I   -0.495609
 Sum of APT charges =   0.00000
 APT charges with hydrogens summed into heavy atoms:
               1
     1  Sn   0.991219
     2  I   -0.495609
     3  I   -0.495609
 Electronic spatial extent (au):  <R**2>=            413.5051
 Charge=              0.0000 electrons
 Dipole moment (field-independent basis, Debye):
    X=              0.0000    Y=              0.0000    Z=              3.3062  Tot=              3.3062
 Quadrupole moment (field-independent basis, Debye-Ang):
   XX=            -55.4219   YY=            -66.2726   ZZ=            -55.5311
   XY=              0.0000   XZ=              0.0000   YZ=              0.0000
 Traceless Quadrupole moment (field-independent basis, Debye-Ang):
   XX=              3.6533   YY=             -7.1974   ZZ=              3.5441
   XY=              0.0000   XZ=              0.0000   YZ=              0.0000
 Octapole moment (field-independent basis, Debye-Ang**2):
  XXX=              0.0000  YYY=              0.0000  ZZZ=             21.3677  XYY=              0.0000
  XXY=              0.0000  XXZ=              8.9328  XZZ=              0.0000  YZZ=              0.0000
  YYZ=              5.2095  XYZ=              0.0000
 Hexadecapole moment (field-independent basis, Debye-Ang**3):
 XXXX=           -109.2983 YYYY=          -1368.3256 ZZZZ=           -324.5113 XXXY=              0.0000
 XXXZ=              0.0000 YYYX=              0.0000 YYYZ=              0.0000 ZZZX=              0.0000
 ZZZY=              0.0000 XXYY=           -244.5106 XXZZ=            -69.7238 YYZZ=           -268.8659
 XXYZ=              0.0000 YYXZ=              0.0000 ZZXY=              0.0000
 N-N= 1.628101305234D+01 E-N=-8.292055853999D+01  KE= 8.142237532450D+00
 Symmetry A1   KE= 3.415782232352D+00
 Symmetry A2   KE= 1.010505599303D+00
 Symmetry B1   KE= 8.599290659445D-01
 Symmetry B2   KE= 2.856020634850D+00
  Exact polarizability:  29.279   0.000 154.034   0.000   0.000  85.972
 Approx polarizability:  46.270   0.000 397.251   0.000   0.000 228.223
   4 Symmetry operations used in ECPInt.
 ECPInt:  NShTT=     105 NPrTT=     369 LenC2=     106 LenP2D=     353.
 LDataN:  DoStor=T MaxTD1= 7 Len=  274
 Calling FoFJK, ICntrl=    100527 FMM=F ISym2X=1 I1Cent= 0 IOpClX= 0 NMat=1 NMatS=1 NMatT=0.
 Defaulting to unpruned grid for atomic number  50.
 Defaulting to unpruned grid for atomic number  50.
 Defaulting to unpruned grid for atomic number  50.
 Defaulting to unpruned grid for atomic number  50.
 Full mass-weighted force constant matrix:
 Low frequencies ---   -1.0921   -0.9968   -0.9832    0.0000    0.0000    0.0000
 Low frequencies ---   52.0076  171.6553  171.7393
 Diagonal vibrational polarizability:
        0.0000000      35.8575995      13.7006683
 Harmonic frequencies (cm**-1), IR intensities (KM/Mole), Raman scattering
 activities (A**4/AMU), depolarization ratios for plane and unpolarized
 incident light, reduced masses (AMU), force constants (mDyne/A),
 and normal coordinates:
                      1                      2                      3
                     A1                     A1                     B2
 Frequencies --     52.0076               171.6553               171.7393
 Red. masses --    125.1106               122.2774               121.6580
 Frc consts  --      0.1994                 2.1228                 2.1141
 IR Inten    --      0.4278                10.3405                39.2996
  Atom  AN      X      Y      Z        X      Y      Z        X      Y      Z
     1  50     0.00   0.00  -0.45     0.00   0.00   0.72     0.00   0.76   0.00
     2  53     0.00   0.60   0.21     0.00   0.36  -0.33     0.00  -0.35   0.29
     3  53     0.00  -0.60   0.21     0.00  -0.36  -0.33     0.00  -0.35  -0.29

 -------------------
 - Thermochemistry -
 -------------------
 Temperature   298.150 Kelvin.  Pressure   1.00000 Atm.
 Atom     1 has atomic number 50 and mass 117.90180
 Atom     2 has atomic number 53 and mass 126.90040
 Atom     3 has atomic number 53 and mass 126.90040
 Molecular mass:   371.70260 amu.
 Principal axes and moments of inertia in atomic units:
                           1         2         3
     Eigenvalues --   925.997264422.596445348.59370
           X            0.00000   0.00000   1.00000
           Y            1.00000   0.00000   0.00000
           Z            0.00000   1.00000   0.00000
 This molecule is an asymmetric top.
 Rotational symmetry number  2.
 Warning -- assumption of classical behavior for rotation
           may cause significant error
 Rotational temperatures (Kelvin)      0.09354     0.01958     0.01619
 Rotational constants (GHZ):           1.94897     0.40807     0.33742
 Zero-point vibrational energy       2365.0 (Joules/Mol)
                                    0.56526 (Kcal/Mol)
 Warning -- explicit consideration of   3 degrees of freedom as
           vibrations may cause significant error
 Vibrational temperatures:     74.83   246.97   247.09
          (Kelvin)
 
 Zero-point correction=                           0.000901 (Hartree/Particle)
 Thermal correction to Energy=                    0.005777
 Thermal correction to Enthalpy=                  0.006721
 Thermal correction to Gibbs Free Energy=        -0.032852
 Sum of electronic and zero-point Energies=            -26.341995
 Sum of electronic and thermal Energies=               -26.337119
 Sum of electronic and thermal Enthalpies=             -26.336174
 Sum of electronic and thermal Free Energies=          -26.375747
 
                     E (Thermal)             CV                S
                      KCal/Mol        Cal/Mol-Kelvin    Cal/Mol-Kelvin
 Total                    3.625             11.693             83.288
 Electronic               0.000              0.000              0.000
 Translational            0.889              2.981             43.632
 Rotational               0.889              2.981             30.083
 Vibrational              1.848              5.731              9.573
 Vibration     1          0.596              1.977              4.740
 Vibration     2          0.626              1.877              2.417
 Vibration     3          0.626              1.877              2.416
                       Q            Log10(Q)             Ln(Q)
 Total Bot       0.129038D+16         15.110717         34.793711
 Total V=0       0.335005D+16         15.525051         35.747752
 Vib (Bot)       0.546875D+01          0.737888          1.699050
 Vib (Bot)    1  0.397408D+01          0.599236          1.379792
 Vib (Bot)    2  0.117338D+01          0.069438          0.159888
 Vib (Bot)    3  0.117277D+01          0.069214          0.159370
 Vib (V=0)       0.141979D+02          1.152223          2.653092
 Vib (V=0)    1  0.450541D+01          0.653734          1.505278
 Vib (V=0)    2  0.177547D+01          0.249313          0.574064
 Vib (V=0)    3  0.177491D+01          0.249176          0.573750
 Electronic      0.100000D+01          0.000000          0.000000
 Translational   0.281675D+09          8.449749         19.456265
 Rotational      0.837683D+06          5.923080         13.638395
 ***** Axes restored to original set *****
 -------------------------------------------------------------------
 Center     Atomic                   Forces (Hartrees/Bohr)
 Number     Number              X              Y              Z
 -------------------------------------------------------------------
      1       50           0.000000000    0.000000000    0.000000608
      2       53           0.000000000    0.000000619   -0.000000304
      3       53           0.000000000   -0.000000619   -0.000000304
 -------------------------------------------------------------------
 Cartesian Forces:  Max     0.000000619 RMS     0.000000383
 FormGI is forming the generalized inverse of G from B-inverse, IUseBI=4.

 GradGradGradGradGradGradGradGradGradGradGradGradGradGradGradGradGradGrad
 Berny optimization.
 Internal  Forces:  Max     0.000003369 RMS     0.000001959
 Search for a local minimum.
 Step number   1 out of a maximum of    2
 All quantities printed in internal units (Hartrees-Bohrs-Radians)
 Second derivative matrix not updated -- analytic derivatives used.
 The second derivative matrix:
                          R1        R2        A1
           R1           0.06788
           R2           0.00621   0.06788
           A1           0.00140   0.00140   0.11387
 ITU=  0
     Eigenvalues ---    0.06167   0.07399   0.11397
 Angle between quadratic step and forces=   2.19 degrees.
 Linear search not attempted -- first point.
 Iteration  1 RMS(Cart)=  0.00005130 RMS(Int)=  0.00000000
 Iteration  2 RMS(Cart)=  0.00000000 RMS(Int)=  0.00000000
 ClnCor:  largest displacement from symmetrization is 1.69D-14 for atom     3.
 Variable       Old X    -DE/DX   Delta X   Delta X   Delta X     New X
                                 (Linear)    (Quad)   (Total)
    R1        5.37847   0.00000   0.00000   0.00000   0.00000   5.37847
    R2        5.37847   0.00000   0.00000   0.00000   0.00000   5.37847
    A1        1.77700   0.00000   0.00000   0.00003   0.00003   1.77703
         Item               Value     Threshold  Converged?
 Maximum Force            0.000003     0.000450     YES
 RMS     Force            0.000002     0.000300     YES
 Maximum Displacement     0.000053     0.001800     YES
 RMS     Displacement     0.000051     0.001200     YES
 Predicted change in Energy=-5.065880D-11
 Optimization completed.
    -- Stationary point found.
                           ----------------------------
                           !   Optimized Parameters   !
                           ! (Angstroms and Degrees)  !
 --------------------------                            --------------------------
 ! Name  Definition              Value          Derivative Info.                !
 --------------------------------------------------------------------------------
 ! R1    R(1,2)                  2.8462         -DE/DX =    0.0                 !
 ! R2    R(1,3)                  2.8462         -DE/DX =    0.0                 !
 ! A1    A(2,1,3)              101.8148         -DE/DX =    0.0                 !
 --------------------------------------------------------------------------------
 GradGradGradGradGradGradGradGradGradGradGradGradGradGradGradGradGradGrad

 1|1|UNPC-KONRAD-PC|Freq|RPBEPBE|SDD|I2Sn1|ADMIN|13-Apr-2018|0||#N Geom
 =AllCheck Guess=TCheck SCRF=Check GenChk RPBEPBE/SDD Freq||Title Card 
 Required||0,1|Sn,0.,0.,-1.2059918293|I,0.,2.2089876806,0.5887296894|I,
 0.,-2.2089876806,0.5887296894||Version=EM64W-G09RevE.01|State=1-A1|HF=
 -26.3428954|RMSD=7.960e-010|RMSF=3.831e-007|Thermal=0.0057769|Dipole=0
 .,0.,-1.3007696|DipoleDeriv=0.3835678,0.,0.,0.,1.704531,0.,0.,0.,0.885
 5577,-0.1917839,0.,0.,0.,-0.8522655,-0.2876983,0.,-0.5366095,-0.442778
 9,-0.1917839,0.,0.,0.,-0.8522655,0.2876983,0.,0.5366095,-0.4427789|Pol
 ar=29.2792044,0.,154.0341788,0.0000001,-0.0000006,85.9721495|PG=C02V [
 C2(Sn1),SGV(I2)]|NImag=0||-0.00000295,0.,0.07429847,0.,0.,0.06738767,0
 .00000147,0.,0.,-0.00000312,0.,-0.03714923,-0.03230077,0.,0.04270895,0
 .,-0.03018448,-0.03369383,0.,0.03124262,0.02910619,0.00000147,0.,0.,0.
 00000165,0.,0.,-0.00000312,0.,-0.03714923,0.03230077,0.,-0.00555972,-0
 .00105815,0.,0.04270895,0.,0.03018448,-0.03369383,0.,0.00105815,0.0045
 8764,0.,-0.03124262,0.02910619||0.,0.,-0.00000061,0.,-0.00000062,0.000
 00030,0.,0.00000062,0.00000030|||@


 You never know when you're making a memory.
                        -- Rickie Lee Jones
 Job cpu time:       0 days  0 hours  0 minutes  6.0 seconds.
 File lengths (MBytes):  RWF=      5 Int=      0 D2E=      0 Chk=      1 Scr=      1
 Normal termination of Gaussian 09 at Fri Apr 13 10:57:37 2018.
