# Supplementary material for: Formation Mechanisms for Phosphorene and SnIP
Source: Angew Chem Int Ed Engl. 2021 Feb 15;60(12):6816–23. doi: 10.1002/anie.202016257 (PMC7986658; doi:10.1002/anie.202016257)
Supplement: Supplementary file 2 — Supplementary [file ANIE-60-6816-s001.zip › II_473K.LOG]

 Entering Link 1 = C:\G09\G09W\l1.exe PID=      7132.
  
 Copyright (c) 1988,1990,1992,1993,1995,1998,2003,2009,2015,
            Gaussian, Inc.  All Rights Reserved.
  
 This is part of the Gaussian(R) 09 program.  It is based on
 the Gaussian(R) 03 system (copyright 2003, Gaussian, Inc.),
 the Gaussian(R) 98 system (copyright 1998, Gaussian, Inc.),
 the Gaussian(R) 94 system (copyright 1995, Gaussian, Inc.),
 the Gaussian 92(TM) system (copyright 1992, Gaussian, Inc.),
 the Gaussian 90(TM) system (copyright 1990, Gaussian, Inc.),
 the Gaussian 88(TM) system (copyright 1988, Gaussian, Inc.),
 the Gaussian 86(TM) system (copyright 1986, Carnegie Mellon
 University), and the Gaussian 82(TM) system (copyright 1983,
 Carnegie Mellon University). Gaussian is a federally registered
 trademark of Gaussian, Inc.
  
 This software contains proprietary and confidential information,
 including trade secrets, belonging to Gaussian, Inc.
  
 This software is provided under written license and may be
 used, copied, transmitted, or stored only in accord with that
 written license.
  
 The following legend is applicable only to US Government
 contracts under FAR:
  
                    RESTRICTED RIGHTS LEGEND
  
 Use, reproduction and disclosure by the US Government is
 subject to restrictions as set forth in subparagraphs (a)
 and (c) of the Commercial Computer Software - Restricted
 Rights clause in FAR 52.227-19.
  
 Gaussian, Inc.
 340 Quinnipiac St., Bldg. 40, Wallingford CT 06492
  
  
 ---------------------------------------------------------------
 Warning -- This program may not be used in any manner that
 competes with the business of Gaussian, Inc. or will provide
 assistance to any competitor of Gaussian, Inc.  The licensee
 of this program is prohibited from giving any competitor of
 Gaussian, Inc. access to this program.  By using this program,
 the user acknowledges that Gaussian, Inc. is engaged in the
 business of creating and licensing software in the field of
 computational chemistry and represents and warrants to the
 licensee that it is not a competitor of Gaussian, Inc. and that
 it will not use this program in any manner prohibited above.
 ---------------------------------------------------------------
  

 Cite this work as:
 Gaussian 09, Revision E.01,
 M. J. Frisch, G. W. Trucks, H. B. Schlegel, G. E. Scuseria, 
 M. A. Robb, J. R. Cheeseman, G. Scalmani, V. Barone, B. Mennucci, 
 G. A. Petersson, H. Nakatsuji, M. Caricato, X. Li, H. P. Hratchian, 
 A. F. Izmaylov, J. Bloino, G. Zheng, J. L. Sonnenberg, M. Hada, 
 M. Ehara, K. Toyota, R. Fukuda, J. Hasegawa, M. Ishida, T. Nakajima, 
 Y. Honda, O. Kitao, H. Nakai, T. Vreven, J. A. Montgomery, Jr., 
 J. E. Peralta, F. Ogliaro, M. Bearpark, J. J. Heyd, E. Brothers, 
 K. N. Kudin, V. N. Staroverov, T. Keith, R. Kobayashi, J. Normand, 
 K. Raghavachari, A. Rendell, J. C. Burant, S. S. Iyengar, J. Tomasi, 
 M. Cossi, N. Rega, J. M. Millam, M. Klene, J. E. Knox, J. B. Cross, 
 V. Bakken, C. Adamo, J. Jaramillo, R. Gomperts, R. E. Stratmann, 
 O. Yazyev, A. J. Austin, R. Cammi, C. Pomelli, J. W. Ochterski, 
 R. L. Martin, K. Morokuma, V. G. Zakrzewski, G. A. Voth, 
 P. Salvador, J. J. Dannenberg, S. Dapprich, A. D. Daniels, 
 O. Farkas, J. B. Foresman, J. V. Ortiz, J. Cioslowski, 
 and D. J. Fox, Gaussian, Inc., Wallingford CT, 2013.
 
 ******************************************
 Gaussian 09:  EM64W-G09RevE.01 30-Nov-2015
                18-Aug-2020 
 ******************************************
 %nprocshared=4
 Will use up to    4 processors via shared memory.
 %chk=\\Nas.ads.mwn.de\tuch\ac5\AK_Nilges\Markus\Gaussian\SnIP\Publikation\starti
 ngmaterials\Temp+Druck\473K50atm\SNI2STD473K.chk
 ---------------------------------------------------------------
 # freq pbepbe/sdd geom=connectivity temperature=473 pressure=50
 ---------------------------------------------------------------
 1/10=4,30=1,38=1,57=2,112=473000,113=50000/1,3;
 2/12=2,17=6,18=5,40=1/2;
 3/5=17,6=7,11=2,16=1,25=1,30=1,71=2,74=1009,140=1/1,2,3;
 4//1;
 5/5=2,38=5,98=1/2;
 8/6=4,10=90,11=11/1;
 11/6=1,8=1,9=11,15=111,16=1/1,2,10;
 10/6=1/2;
 6/7=2,8=2,9=2,10=2,18=1,28=1/1;
 7/8=1,10=1,25=1/1,2,3,16;
 1/10=4,30=1/3;
 99//99;
 -------------------
 Title Card Required
 -------------------
 Symbolic Z-matrix:
 Charge =  0 Multiplicity = 1
 Sn                    0.        0.        1.21949 
 I                     0.        2.20899  -0.57523 
 I                     0.       -2.20899  -0.57523 
 

 GradGradGradGradGradGradGradGradGradGradGradGradGradGradGradGradGradGrad
 Berny optimization.
 Initialization pass.
 Trust Radius=3.00D-01 FncErr=1.00D-07 GrdErr=1.00D-07
 Number of steps in this run=      2 maximum allowed number of steps=      2.
 GradGradGradGradGradGradGradGradGradGradGradGradGradGradGradGradGradGrad

                          Input orientation:                          
 ---------------------------------------------------------------------
 Center     Atomic      Atomic             Coordinates (Angstroms)
 Number     Number       Type             X           Y           Z
 ---------------------------------------------------------------------
      1         50           0        0.000000    0.000000    1.219490
      2         53           0        0.000000    2.208988   -0.575231
      3         53           0        0.000000   -2.208988   -0.575231
 ---------------------------------------------------------------------
                    Distance matrix (angstroms):
                    1          2          3
     1  Sn   0.000000
     2  I    2.846164   0.000000
     3  I    2.846164   4.417976   0.000000
 Stoichiometry    I2Sn
 Framework group  C2V[C2(Sn),SGV(I2)]
 Deg. of freedom     2
 Full point group                 C2V     NOp   4
 Largest Abelian subgroup         C2V     NOp   4
 Largest concise Abelian subgroup C2      NOp   2
                         Standard orientation:                         
 ---------------------------------------------------------------------
 Center     Atomic      Atomic             Coordinates (Angstroms)
 Number     Number       Type             X           Y           Z
 ---------------------------------------------------------------------
      1         50           0        0.000000    0.000000    1.219490
      2         53           0        0.000000    2.208988   -0.575231
      3         53           0        0.000000   -2.208988   -0.575231
 ---------------------------------------------------------------------
 Rotational constants (GHZ):      1.9489715      0.4080727      0.3374235
 Standard basis: SDD (6D, 10F)
 There are    12 symmetry adapted cartesian basis functions of A1  symmetry.
 There are     3 symmetry adapted cartesian basis functions of A2  symmetry.
 There are     5 symmetry adapted cartesian basis functions of B1  symmetry.
 There are    10 symmetry adapted cartesian basis functions of B2  symmetry.
 There are    12 symmetry adapted basis functions of A1  symmetry.
 There are     3 symmetry adapted basis functions of A2  symmetry.
 There are     5 symmetry adapted basis functions of B1  symmetry.
 There are    10 symmetry adapted basis functions of B2  symmetry.
    30 basis functions,    54 primitive gaussians,    30 cartesian basis functions
     9 alpha electrons        9 beta electrons
       nuclear repulsion energy        16.2810124931 Hartrees.
 NAtoms=    3 NActive=    3 NUniq=    2 SFac= 2.25D+00 NAtFMM=   60 NAOKFM=F Big=F
 Integral buffers will be    131072 words long.
 Raffenetti 2 integral format.
 Two-electron integral symmetry is turned on.
 One-electron integrals computed using PRISM.
   4 Symmetry operations used in ECPInt.
 ECPInt:  NShTT=     105 NPrTT=     369 LenC2=     106 LenP2D=     353.
 LDataN:  DoStor=T MaxTD1= 5 Len=  102
 NBasis=    30 RedAO= T EigKep=  8.30D-02  NBF=    12     3     5    10
 NBsUse=    30 1.00D-06 EigRej= -1.00D+00 NBFU=    12     3     5    10
 Defaulting to unpruned grid for atomic number  50.
 Defaulting to unpruned grid for atomic number  53.
 Defaulting to unpruned grid for atomic number  53.
 ExpMin= 3.26D-02 ExpMax= 2.43D+00 ExpMxC= 2.43D+00 IAcc=3 IRadAn=         5 AccDes= 0.00D+00
 Harris functional with IExCor= 1009 and IRadAn=       5 diagonalized for initial guess.
 HarFok:  IExCor= 1009 AccDes= 0.00D+00 IRadAn=         5 IDoV= 1 UseB2=F ITyADJ=14
 ICtDFT=  3500011 ScaDFX=  1.000000  1.000000  1.000000  1.000000
 Defaulting to unpruned grid for atomic number  50.
 Defaulting to unpruned grid for atomic number  50.
 Defaulting to unpruned grid for atomic number  50.
 Defaulting to unpruned grid for atomic number  50.
 FoFCou: FMM=F IPFlag=           0 FMFlag=      100000 FMFlg1=           0
         NFxFlg=           0 DoJE=T BraDBF=F KetDBF=T FulRan=T
         wScrn=  0.000000 ICntrl=     500 IOpCl=  0 I1Cent=   200000004 NGrid=           0
         NMat0=    1 NMatS0=      1 NMatT0=    0 NMatD0=    1 NMtDS0=    0 NMtDT0=    0
 Petite list used in FoFCou.
 Initial guess orbital symmetries:
       Occupied  (A1) (B2) (A1) (B2) (A1) (B1) (A2) (B2) (A1)
       Virtual   (B1) (A1) (B2) (B2) (B1) (A1) (A1) (B2) (A2) (A1)
                 (B2) (B1) (A1) (B1) (A2) (A1) (B2) (B2) (A1) (B2)
                 (A1)
 The electronic state of the initial guess is 1-A1.
 Keep J ints in memory in symmetry-blocked form, NReq=991657.
 Requested convergence on RMS density matrix=1.00D-08 within 128 cycles.
 Requested convergence on MAX density matrix=1.00D-06.
 Requested convergence on             energy=1.00D-06.
 No special actions if energy rises.
 Defaulting to unpruned grid for atomic number  50.
 Defaulting to unpruned grid for atomic number  50.
 Defaulting to unpruned grid for atomic number  50.
 Defaulting to unpruned grid for atomic number  50.
 SCF Done:  E(RPBE-PBE) =  -26.3428954059     A.U. after   10 cycles
            NFock= 10  Conv=0.82D-09     -V/T= 4.2353
 Range of M.O.s used for correlation:     1    30
 NBasis=    30 NAE=     9 NBE=     9 NFC=     0 NFV=     0
 NROrb=     30 NOA=     9 NOB=     9 NVA=    21 NVB=    21

 **** Warning!!: The smallest alpha delta epsilon is  0.77897047D-01

   4 Symmetry operations used in ECPInt.
 ECPInt:  NShTT=     105 NPrTT=     369 LenC2=     106 LenP2D=     353.
 LDataN:  DoStor=T MaxTD1= 6 Len=  172
 Symmetrizing basis deriv contribution to polar:
 IMax=3 JMax=2 DiffMx= 0.00D+00
 G2DrvN: will do     4 centers at a time, making    1 passes.
 Calling FoFCou, ICntrl=  3507 FMM=F I1Cent=   0 AccDes= 0.00D+00.
 Defaulting to unpruned grid for atomic number  50.
 Defaulting to unpruned grid for atomic number  50.
 Defaulting to unpruned grid for atomic number  50.
 Defaulting to unpruned grid for atomic number  50.
 End of G2Drv F.D. properties file   721 does not exist.
 End of G2Drv F.D. properties file   722 does not exist.
 End of G2Drv F.D. properties file   788 does not exist.
          IDoAtm=111
          Differentiating once with respect to electric field.
                with respect to dipole field.
          Differentiating once with respect to nuclear coordinates.
 Defaulting to unpruned grid for atomic number  50.
 Defaulting to unpruned grid for atomic number  53.
 Defaulting to unpruned grid for atomic number  53.
 Keep J ints in memory in symmetry-blocked form, NReq=969467.
 Defaulting to unpruned grid for atomic number  50.
 Defaulting to unpruned grid for atomic number  50.
 Defaulting to unpruned grid for atomic number  50.
 Defaulting to unpruned grid for atomic number  50.
          There are     9 degrees of freedom in the 1st order CPHF.  IDoFFX=4 NUNeed=     9.
      9 vectors produced by pass  0 Test12= 2.10D-15 1.11D-08 XBig12= 7.86D+02 2.01D+01.
 AX will form     9 AO Fock derivatives at one time.
      9 vectors produced by pass  1 Test12= 2.10D-15 1.11D-08 XBig12= 1.64D+02 4.68D+00.
      9 vectors produced by pass  2 Test12= 2.10D-15 1.11D-08 XBig12= 3.49D+00 8.75D-01.
      9 vectors produced by pass  3 Test12= 2.10D-15 1.11D-08 XBig12= 2.59D-03 2.62D-02.
      8 vectors produced by pass  4 Test12= 2.10D-15 1.11D-08 XBig12= 4.07D-06 8.16D-04.
      3 vectors produced by pass  5 Test12= 2.10D-15 1.11D-08 XBig12= 1.30D-09 1.40D-05.
      2 vectors produced by pass  6 Test12= 2.10D-15 1.11D-08 XBig12= 3.60D-14 9.85D-08.
 InvSVY:  IOpt=1 It=  1 EMax= 2.85D-15
 Solved reduced A of dimension    49 with     9 vectors.
 Isotropic polarizability for W=    0.000000       89.76 Bohr**3.
 End of Minotr F.D. properties file   721 does not exist.
 End of Minotr F.D. properties file   722 does not exist.
 End of Minotr F.D. properties file   788 does not exist.

 **********************************************************************

            Population analysis using the SCF density.

 **********************************************************************

 Orbital symmetries:
       Occupied  (A1) (B2) (A1) (B2) (A1) (B1) (A2) (A1) (B2)
       Virtual   (B1) (A1) (B2) (B2) (B1) (A1) (B2) (A1) (A2) (A1)
                 (B2) (B1) (A1) (B1) (A2) (A1) (B2) (B2) (A1) (B2)
                 (A1)
 The electronic state is 1-A1.
 Alpha  occ. eigenvalues --   -0.64581  -0.63377  -0.45225  -0.30647  -0.27521
 Alpha  occ. eigenvalues --   -0.26716  -0.25025  -0.24179  -0.24082
 Alpha virt. eigenvalues --   -0.16292  -0.10291  -0.09007   0.03392   0.03528
 Alpha virt. eigenvalues --    0.03938   0.05118   0.05126   0.05353   0.33521
 Alpha virt. eigenvalues --    0.35283   0.35811   0.70299   0.72469   0.74604
 Alpha virt. eigenvalues --    0.76768   0.77940   0.87067  10.11354  11.73358
 Alpha virt. eigenvalues --   13.29690
          Condensed to atoms (all electrons):
               1          2          3
     1  Sn   3.352099   0.104519   0.104519
     2  I    0.104519   7.146232  -0.031320
     3  I    0.104519  -0.031320   7.146232
 Mulliken charges:
               1
     1  Sn   0.438863
     2  I   -0.219431
     3  I   -0.219431
 Sum of Mulliken charges =   0.00000
 Mulliken charges with hydrogens summed into heavy atoms:
               1
     1  Sn   0.438863
     2  I   -0.219431
     3  I   -0.219431
 APT charges:
               1
     1  Sn   0.991219
     2  I   -0.495610
     3  I   -0.495609
 Sum of APT charges =   0.00000
 APT charges with hydrogens summed into heavy atoms:
               1
     1  Sn   0.991219
     2  I   -0.495610
     3  I   -0.495609
 Electronic spatial extent (au):  <R**2>=            413.5052
 Charge=              0.0000 electrons
 Dipole moment (field-independent basis, Debye):
    X=              0.0000    Y=              0.0000    Z=              3.3062  Tot=              3.3062
 Quadrupole moment (field-independent basis, Debye-Ang):
   XX=            -55.4219   YY=            -66.2726   ZZ=            -55.5311
   XY=              0.0000   XZ=              0.0000   YZ=              0.0000
 Traceless Quadrupole moment (field-independent basis, Debye-Ang):
   XX=              3.6533   YY=             -7.1974   ZZ=              3.5441
   XY=              0.0000   XZ=              0.0000   YZ=              0.0000
 Octapole moment (field-independent basis, Debye-Ang**2):
  XXX=              0.0000  YYY=              0.0000  ZZZ=             21.3677  XYY=              0.0000
  XXY=              0.0000  XXZ=              8.9328  XZZ=              0.0000  YZZ=              0.0000
  YYZ=              5.2095  XYZ=              0.0000
 Hexadecapole moment (field-independent basis, Debye-Ang**3):
 XXXX=           -109.2983 YYYY=          -1368.3259 ZZZZ=           -324.5112 XXXY=              0.0000
 XXXZ=              0.0000 YYYX=              0.0000 YYYZ=              0.0000 ZZZX=              0.0000
 ZZZY=              0.0000 XXYY=           -244.5106 XXZZ=            -69.7237 YYZZ=           -268.8659
 XXYZ=              0.0000 YYXZ=              0.0000 ZZXY=              0.0000
 N-N= 1.628101249314D+01 E-N=-8.292055737164D+01  KE= 8.142237580438D+00
 Symmetry A1   KE= 3.415782328520D+00
 Symmetry A2   KE= 1.010505586597D+00
 Symmetry B1   KE= 8.599290826929D-01
 Symmetry B2   KE= 2.856020582628D+00
  Exact polarizability:  29.279   0.000 154.034   0.000   0.000  85.972
 Approx polarizability:  46.270   0.000 397.251   0.000   0.000 228.223
   4 Symmetry operations used in ECPInt.
 ECPInt:  NShTT=     105 NPrTT=     369 LenC2=     106 LenP2D=     353.
 LDataN:  DoStor=T MaxTD1= 7 Len=  274
 Calling FoFJK, ICntrl=    100527 FMM=F ISym2X=1 I1Cent= 0 IOpClX= 0 NMat=1 NMatS=1 NMatT=0.
 Defaulting to unpruned grid for atomic number  50.
 Defaulting to unpruned grid for atomic number  50.
 Defaulting to unpruned grid for atomic number  50.
 Defaulting to unpruned grid for atomic number  50.
 Full mass-weighted force constant matrix:
 Low frequencies ---   -1.0924   -0.9969   -0.9847    0.0000    0.0000    0.0000
 Low frequencies ---   52.0075  171.6553  171.7394
 Diagonal vibrational polarizability:
        0.0000000      35.8575978      13.7006726
 Harmonic frequencies (cm**-1), IR intensities (KM/Mole), Raman scattering
 activities (A**4/AMU), depolarization ratios for plane and unpolarized
 incident light, reduced masses (AMU), force constants (mDyne/A),
 and normal coordinates:
                      1                      2                      3
                     A1                     A1                     B2
 Frequencies --     52.0075               171.6553               171.7394
 Red. masses --    125.1106               122.2774               121.6580
 Frc consts  --      0.1994                 2.1228                 2.1141
 IR Inten    --      0.4278                10.3405                39.2996
  Atom  AN      X      Y      Z        X      Y      Z        X      Y      Z
     1  50     0.00   0.00  -0.45     0.00   0.00   0.72     0.00   0.76   0.00
     2  53     0.00   0.60   0.21     0.00   0.36  -0.33     0.00  -0.35   0.29
     3  53     0.00  -0.60   0.21     0.00  -0.36  -0.33     0.00  -0.35  -0.29

 -------------------
 - Thermochemistry -
 -------------------
 Temperature   473.000 Kelvin.  Pressure  50.00000 Atm.
 Atom     1 has atomic number 50 and mass 117.90180
 Atom     2 has atomic number 53 and mass 126.90040
 Atom     3 has atomic number 53 and mass 126.90040
 Molecular mass:   371.70260 amu.
 Principal axes and moments of inertia in atomic units:
                           1         2         3
     Eigenvalues --   925.996724422.597725348.59445
           X            0.00000   0.00000   1.00000
           Y            1.00000   0.00000   0.00000
           Z            0.00000   1.00000   0.00000
 This molecule is an asymmetric top.
 Rotational symmetry number  2.
 Warning -- assumption of classical behavior for rotation
           may cause significant error
 Rotational temperatures (Kelvin)      0.09354     0.01958     0.01619
 Rotational constants (GHZ):           1.94897     0.40807     0.33742
 Zero-point vibrational energy       2365.0 (Joules/Mol)
                                    0.56526 (Kcal/Mol)
 Warning -- explicit consideration of   3 degrees of freedom as
           vibrations may cause significant error
 Vibrational temperatures:     74.83   246.97   247.09
          (Kelvin)
 
 Zero-point correction=                           0.000901 (Hartree/Particle)
 Thermal correction to Energy=                    0.009058
 Thermal correction to Enthalpy=                  0.010556
 Thermal correction to Gibbs Free Energy=        -0.051150
 Sum of electronic and zero-point Energies=            -26.341995
 Sum of electronic and thermal Energies=               -26.333837
 Sum of electronic and thermal Enthalpies=             -26.332339
 Sum of electronic and thermal Free Energies=          -26.394046
 
                     E (Thermal)             CV                S
                      KCal/Mol        Cal/Mol-Kelvin    Cal/Mol-Kelvin
 Total                    5.684             11.830             81.864
 Electronic               0.000              0.000              0.000
 Translational            1.410              2.981             38.150
 Rotational               1.410              2.981             31.459
 Vibrational              2.864              5.868             12.254
 Vibration     1          0.942              1.983              5.654
 Vibration     2          0.961              1.943              3.301
 Vibration     3          0.961              1.943              3.300
                       Q            Log10(Q)             Ln(Q)
 Total Bot       0.676508D+15         14.830273         34.147965
 Total V=0       0.123437D+16         15.091444         34.749334
 Vib (Bot)       0.226313D+02          1.354709          3.119333
 Vib (Bot)    1  0.631465D+01          0.800349          1.842872
 Vib (Bot)    2  0.189360D+01          0.277289          0.638481
 Vib (Bot)    3  0.189265D+01          0.277071          0.637980
 Vib (V=0)       0.412934D+02          1.615880          3.720702
 Vib (V=0)    1  0.683441D+01          0.834701          1.921971
 Vib (V=0)    2  0.245850D+01          0.390670          0.899552
 Vib (V=0)    3  0.245758D+01          0.390509          0.899179
 Electronic      0.100000D+01          0.000000          0.000000
 Translational   0.178585D+08          7.251844         16.697989
 Rotational      0.167386D+07          6.223719         14.330643
 ***** Axes restored to original set *****
 -------------------------------------------------------------------
 Center     Atomic                   Forces (Hartrees/Bohr)
 Number     Number              X              Y              Z
 -------------------------------------------------------------------
      1       50           0.000000000    0.000000000   -0.000000580
      2       53           0.000000000    0.000000622    0.000000290
      3       53           0.000000000   -0.000000622    0.000000290
 -------------------------------------------------------------------
 Cartesian Forces:  Max     0.000000622 RMS     0.000000377

 GradGradGradGradGradGradGradGradGradGradGradGradGradGradGradGradGradGrad
 Berny optimization.
 Search for a local minimum.
 Step number   1 out of a maximum of    2
 All quantities printed in internal units (Hartrees-Bohrs-Radians)
 Second derivative matrix not updated -- analytic derivatives used.
 The second derivative matrix:
                          X1        Y1        Z1        X2        Y2
           X1           0.00000
           Y1           0.00000   0.07430
           Z1           0.00000   0.00000   0.06739
           X2           0.00000   0.00000   0.00000   0.00000
           Y2           0.00000  -0.03715   0.03230   0.00000   0.04271
           Z2           0.00000   0.03018  -0.03369   0.00000  -0.03124
           X3           0.00000   0.00000   0.00000   0.00000   0.00000
           Y3           0.00000  -0.03715  -0.03230   0.00000  -0.00556
           Z3           0.00000  -0.03018  -0.03369   0.00000  -0.00106
                          Z2        X3        Y3        Z3
           Z2           0.02911
           X3           0.00000   0.00000
           Y3           0.00106   0.00000   0.04271
           Z3           0.00459   0.00000   0.03124   0.02911
 ITU=  0
     Eigenvalues ---    0.01275   0.13348   0.13504
 Angle between quadratic step and forces=   7.08 degrees.
 ClnCor:  largest displacement from symmetrization is 1.07D-14 for atom     1.
 Linear search not attempted -- first point.
 ClnCor:  largest displacement from symmetrization is 6.66D-31 for atom     1.
 B after Tr=     0.000000    0.000000    0.000003
         Rot=    1.000000    0.000000    0.000000    0.000000 Ang=   0.00 deg.
 Variable       Old X    -DE/DX   Delta X   Delta X   Delta X     New X
                                 (Linear)    (Quad)   (Total)
    X1        0.00000   0.00000   0.00000   0.00000   0.00000   0.00000
    Y1        0.00000   0.00000   0.00000   0.00000   0.00000   0.00000
    Z1        2.30450   0.00000   0.00000  -0.00004  -0.00004   2.30446
    X2        0.00000   0.00000   0.00000   0.00000   0.00000   0.00000
    Y2        4.17438   0.00000   0.00000   0.00005   0.00005   4.17443
    Z2       -1.08703   0.00000   0.00000   0.00002   0.00002  -1.08701
    X3        0.00000   0.00000   0.00000   0.00000   0.00000   0.00000
    Y3       -4.17438   0.00000   0.00000  -0.00005  -0.00005  -4.17443
    Z3       -1.08703   0.00000   0.00000   0.00002   0.00002  -1.08701
         Item               Value     Threshold  Converged?
 Maximum Force            0.000001     0.000450     YES
 RMS     Force            0.000000     0.000300     YES
 Maximum Displacement     0.000052     0.001800     YES
 RMS     Displacement     0.000029     0.001200     YES
 Predicted change in Energy=-4.931839D-11
 Optimization completed.
    -- Stationary point found.
 GradGradGradGradGradGradGradGradGradGradGradGradGradGradGradGradGradGrad

 1|1|UNPC-RYZENWINDOWS|Freq|RPBEPBE|SDD|I2Sn1|ADMIN|18-Aug-2020|0||# fr
 eq pbepbe/sdd geom=connectivity temperature=473 pressure=50||Title Car
 d Required||0,1|Sn,0.,0.,1.21949|I,0.,2.208988,-0.575231|I,0.,-2.20898
 8,-0.575231||Version=EM64W-G09RevE.01|State=1-A1|HF=-26.3428954|RMSD=8
 .163e-010|RMSF=3.769e-007|Thermal=0.0090583|Dipole=0.,0.,1.3007693|Dip
 oleDeriv=0.3835678,0.,0.,0.,1.7045315,0.,0.,0.,0.8855577,-0.1917839,0.
 ,0.,0.,-0.8522657,0.2876984,0.,0.5366094,-0.4427789,-0.1917839,0.,0.,0
 .,-0.8522657,-0.2876984,0.,-0.5366094,-0.4427789|Polar=29.2792028,0.,1
 54.0342062,-0.0000001,0.,85.9721163|PG=C02V [C2(Sn1),SGV(I2)]|NImag=0|
 |-0.00000295,0.,0.07429851,0.,0.,0.06738767,0.00000148,0.,0.,-0.000003
 12,0.,-0.03714926,0.03230078,0.,0.04270897,0.,0.03018449,-0.03369383,0
 .,-0.03124263,0.02910619,0.00000148,0.,0.,0.00000165,0.,0.,-0.00000312
 ,0.,-0.03714926,-0.03230078,0.,-0.00555971,0.00105815,0.,0.04270897,0.
 ,-0.03018449,-0.03369383,0.,-0.00105815,0.00458764,0.,0.03124263,0.029
 10619||0.,0.,0.00000058,0.,-0.00000062,-0.00000029,0.,0.00000062,-0.00
 000029|||@


 HERE WE GO......
 SLIDING DOWN THE RAZOR BLADE OF LIFE......
                                 TOM LEHRER
 Job cpu time:       0 days  0 hours  5 minutes  4.0 seconds.
 File lengths (MBytes):  RWF=      5 Int=      0 D2E=      0 Chk=      1 Scr=      1
 Normal termination of Gaussian 09 at Tue Aug 18 11:14:39 2020.
