# Supplementary material for: Formation Mechanisms for Phosphorene and SnIP
Source: Angew Chem Int Ed Engl. 2021 Feb 15;60(12):6816–23. doi: 10.1002/anie.202016257 (PMC7986658; doi:10.1002/anie.202016257)
Supplement: Supplementary file 2 — Supplementary [file ANIE-60-6816-s001.zip › X.LOG]

 Entering Link 1 = C:\G09\G09W\l1.exe PID=      1456.
  
 Copyright (c) 1988,1990,1992,1993,1995,1998,2003,2009,2015,
            Gaussian, Inc.  All Rights Reserved.
  
 This is part of the Gaussian(R) 09 program.  It is based on
 the Gaussian(R) 03 system (copyright 2003, Gaussian, Inc.),
 the Gaussian(R) 98 system (copyright 1998, Gaussian, Inc.),
 the Gaussian(R) 94 system (copyright 1995, Gaussian, Inc.),
 the Gaussian 92(TM) system (copyright 1992, Gaussian, Inc.),
 the Gaussian 90(TM) system (copyright 1990, Gaussian, Inc.),
 the Gaussian 88(TM) system (copyright 1988, Gaussian, Inc.),
 the Gaussian 86(TM) system (copyright 1986, Carnegie Mellon
 University), and the Gaussian 82(TM) system (copyright 1983,
 Carnegie Mellon University). Gaussian is a federally registered
 trademark of Gaussian, Inc.
  
 This software contains proprietary and confidential information,
 including trade secrets, belonging to Gaussian, Inc.
  
 This software is provided under written license and may be
 used, copied, transmitted, or stored only in accord with that
 written license.
  
 The following legend is applicable only to US Government
 contracts under FAR:
  
                    RESTRICTED RIGHTS LEGEND
  
 Use, reproduction and disclosure by the US Government is
 subject to restrictions as set forth in subparagraphs (a)
 and (c) of the Commercial Computer Software - Restricted
 Rights clause in FAR 52.227-19.
  
 Gaussian, Inc.
 340 Quinnipiac St., Bldg. 40, Wallingford CT 06492
  
  
 ---------------------------------------------------------------
 Warning -- This program may not be used in any manner that
 competes with the business of Gaussian, Inc. or will provide
 assistance to any competitor of Gaussian, Inc.  The licensee
 of this program is prohibited from giving any competitor of
 Gaussian, Inc. access to this program.  By using this program,
 the user acknowledges that Gaussian, Inc. is engaged in the
 business of creating and licensing software in the field of
 computational chemistry and represents and warrants to the
 licensee that it is not a competitor of Gaussian, Inc. and that
 it will not use this program in any manner prohibited above.
 ---------------------------------------------------------------
  

 Cite this work as:
 Gaussian 09, Revision E.01,
 M. J. Frisch, G. W. Trucks, H. B. Schlegel, G. E. Scuseria, 
 M. A. Robb, J. R. Cheeseman, G. Scalmani, V. Barone, B. Mennucci, 
 G. A. Petersson, H. Nakatsuji, M. Caricato, X. Li, H. P. Hratchian, 
 A. F. Izmaylov, J. Bloino, G. Zheng, J. L. Sonnenberg, M. Hada, 
 M. Ehara, K. Toyota, R. Fukuda, J. Hasegawa, M. Ishida, T. Nakajima, 
 Y. Honda, O. Kitao, H. Nakai, T. Vreven, J. A. Montgomery, Jr., 
 J. E. Peralta, F. Ogliaro, M. Bearpark, J. J. Heyd, E. Brothers, 
 K. N. Kudin, V. N. Staroverov, T. Keith, R. Kobayashi, J. Normand, 
 K. Raghavachari, A. Rendell, J. C. Burant, S. S. Iyengar, J. Tomasi, 
 M. Cossi, N. Rega, J. M. Millam, M. Klene, J. E. Knox, J. B. Cross, 
 V. Bakken, C. Adamo, J. Jaramillo, R. Gomperts, R. E. Stratmann, 
 O. Yazyev, A. J. Austin, R. Cammi, C. Pomelli, J. W. Ochterski, 
 R. L. Martin, K. Morokuma, V. G. Zakrzewski, G. A. Voth, 
 P. Salvador, J. J. Dannenberg, S. Dapprich, A. D. Daniels, 
 O. Farkas, J. B. Foresman, J. V. Ortiz, J. Cioslowski, 
 and D. J. Fox, Gaussian, Inc., Wallingford CT, 2013.
 
 ******************************************
 Gaussian 09:  EM64W-G09RevE.01 30-Nov-2015
                21-Jul-2020 
 ******************************************
 %nprocshared=8
 Will use up to    8 processors via shared memory.
 %chk=\\Nas.ads.mwn.de\tuch\ac5\AK_Nilges\Markus\Gaussian\SnIP\Publikation\Pblack
 \final\SnI2P4SDD.chk
 ----------------------------
 # opt=calcfc freq pbepbe/sdd
 ----------------------------
 1/10=4,14=-1,18=20,19=15,26=3,38=1/1,3;
 2/9=110,12=2,17=6,18=5,40=1/2;
 3/5=17,6=7,11=2,16=1,25=1,30=1,71=2,74=1009,140=1/1,2,3;
 4//1;
 5/5=2,38=5/2;
 8/6=4,10=90,11=11/1;
 11/6=1,8=1,9=11,15=111,16=1/1,2,10;
 10/6=1,13=1/2;
 6/7=2,8=2,9=2,10=2,28=1/1;
 7/10=1,18=20,25=1/1,2,3,16;
 1/10=4,14=-1,18=20,19=15,26=3/3(2);
 2/9=110/2;
 99//99;
 2/9=110/2;
 3/5=17,6=7,11=2,16=1,25=1,30=1,71=1,74=1009/1,2,3;
 4/5=5,16=3,69=1/1;
 5/5=2,38=5/2;
 7//1,2,3,16;
 1/14=-1,18=20,19=15,26=3/3(-5);
 2/9=110/2;
 6/7=2,8=2,9=2,10=2,19=2,28=1/1;
 99/9=1/99;
 -------------------
 Title Card Required
 -------------------
 Symbolic Z-matrix:
 Charge =  0 Multiplicity = 1
 P                    -2.88489   2.10808  -4.11014 
 P                    -1.68753   0.64447  -3.26379 
 P                    -0.27506   0.6318   -4.82499 
 P                    -0.81555   1.6392   -1.61142 
 I                    -0.50306   3.90348  -2.38274 
 I                    -1.96435   4.36026  -7.00017 
 Sn                   -0.77663   3.02002  -4.93959 
 

 GradGradGradGradGradGradGradGradGradGradGradGradGradGradGradGradGradGrad
 Berny optimization.
 Initialization pass.
                           ----------------------------
                           !    Initial Parameters    !
                           ! (Angstroms and Degrees)  !
 --------------------------                            --------------------------
 ! Name  Definition              Value          Derivative Info.                !
 --------------------------------------------------------------------------------
 ! R1    R(1,2)                  2.0717         calculate D2E/DX2 analytically  !
 ! R2    R(1,7)                  2.4422         calculate D2E/DX2 analytically  !
 ! R3    R(2,3)                  2.1054         calculate D2E/DX2 analytically  !
 ! R4    R(2,4)                  2.1166         calculate D2E/DX2 analytically  !
 ! R5    R(3,7)                  2.443          calculate D2E/DX2 analytically  !
 ! R6    R(4,5)                  2.4124         calculate D2E/DX2 analytically  !
 ! R7    R(5,7)                  2.719          calculate D2E/DX2 analytically  !
 ! R8    R(6,7)                  2.73           calculate D2E/DX2 analytically  !
 ! A1    A(2,1,7)               84.4696         calculate D2E/DX2 analytically  !
 ! A2    A(1,2,3)               95.1095         calculate D2E/DX2 analytically  !
 ! A3    A(1,2,4)              103.0027         calculate D2E/DX2 analytically  !
 ! A4    A(3,2,4)              107.7779         calculate D2E/DX2 analytically  !
 ! A5    A(2,3,7)               83.7518         calculate D2E/DX2 analytically  !
 ! A6    A(2,4,5)              104.174          calculate D2E/DX2 analytically  !
 ! A7    A(4,5,7)               89.0067         calculate D2E/DX2 analytically  !
 ! A8    A(1,7,3)               78.2447         calculate D2E/DX2 analytically  !
 ! A9    A(1,7,5)               83.6158         calculate D2E/DX2 analytically  !
 ! A10   A(1,7,6)               93.675          calculate D2E/DX2 analytically  !
 ! A11   A(3,7,5)              104.6472         calculate D2E/DX2 analytically  !
 ! A12   A(3,7,6)              127.2033         calculate D2E/DX2 analytically  !
 ! A13   A(5,7,6)              126.4447         calculate D2E/DX2 analytically  !
 ! D1    D(7,1,2,3)            -34.1784         calculate D2E/DX2 analytically  !
 ! D2    D(7,1,2,4)             75.41           calculate D2E/DX2 analytically  !
 ! D3    D(2,1,7,3)             29.5074         calculate D2E/DX2 analytically  !
 ! D4    D(2,1,7,5)            -76.9426         calculate D2E/DX2 analytically  !
 ! D5    D(2,1,7,6)            156.7727         calculate D2E/DX2 analytically  !
 ! D6    D(1,2,3,7)             34.216          calculate D2E/DX2 analytically  !
 ! D7    D(4,2,3,7)            -71.2041         calculate D2E/DX2 analytically  !
 ! D8    D(1,2,4,5)            -34.9904         calculate D2E/DX2 analytically  !
 ! D9    D(3,2,4,5)             64.799          calculate D2E/DX2 analytically  !
 ! D10   D(2,3,7,1)            -29.032          calculate D2E/DX2 analytically  !
 ! D11   D(2,3,7,5)             51.0766         calculate D2E/DX2 analytically  !
 ! D12   D(2,3,7,6)           -114.6862         calculate D2E/DX2 analytically  !
 ! D13   D(2,4,5,7)            -17.6039         calculate D2E/DX2 analytically  !
 ! D14   D(4,5,7,1)             54.796          calculate D2E/DX2 analytically  !
 ! D15   D(4,5,7,3)            -21.2506         calculate D2E/DX2 analytically  !
 ! D16   D(4,5,7,6)            144.6556         calculate D2E/DX2 analytically  !
 --------------------------------------------------------------------------------
 Trust Radius=3.00D-01 FncErr=1.00D-07 GrdErr=1.00D-06
 Number of steps in this run=     47 maximum allowed number of steps=    100.
 GradGradGradGradGradGradGradGradGradGradGradGradGradGradGradGradGradGrad

                          Input orientation:                          
 ---------------------------------------------------------------------
 Center     Atomic      Atomic             Coordinates (Angstroms)
 Number     Number       Type             X           Y           Z
 ---------------------------------------------------------------------
      1         15           0       -2.884892    2.108079   -4.110136
      2         15           0       -1.687525    0.644467   -3.263789
      3         15           0       -0.275058    0.631802   -4.824992
      4         15           0       -0.815545    1.639205   -1.611420
      5         53           0       -0.503062    3.903477   -2.382745
      6         53           0       -1.964354    4.360257   -7.000169
      7         50           0       -0.776631    3.020025   -4.939589
 ---------------------------------------------------------------------
                    Distance matrix (angstroms):
                    1          2          3          4          5
     1  P    0.000000
     2  P    2.071750   0.000000
     3  P    3.082474   2.105369   0.000000
     4  P    3.278051   2.116643   3.410870   0.000000
     5  I    3.446803   3.577756   4.089060   2.412368   0.000000
     6  I    3.777829   5.276766   4.635353   6.145121   4.864630
     7  Sn   2.442213   3.046524   2.443014   3.603455   2.718966
                    6          7
     6  I    0.000000
     7  Sn   2.730000   0.000000
 Stoichiometry    I2P4Sn
 Framework group  C1[X(I2P4Sn)]
 Deg. of freedom    15
 Full point group                 C1      NOp   1
 Largest Abelian subgroup         C1      NOp   1
 Largest concise Abelian subgroup C1      NOp   1
                         Standard orientation:                         
 ---------------------------------------------------------------------
 Center     Atomic      Atomic             Coordinates (Angstroms)
 Number     Number       Type             X           Y           Z
 ---------------------------------------------------------------------
      1         15           0       -0.222663    1.124780    1.618669
      2         15           0       -1.761437    2.015150    0.554919
      3         15           0       -0.652654    2.247533   -1.219672
      4         15           0       -3.122772    0.420995    0.262323
      5         53           0       -1.712514   -1.515567   -0.021259
      6         53           0        2.983656   -0.262715    0.181184
      7         50           0        0.380447    0.142441   -0.534392
 ---------------------------------------------------------------------
 Rotational constants (GHZ):      0.6288322      0.2397588      0.1975575
 Standard basis: SDD (6D, 10F)
 There are   102 symmetry adapted cartesian basis functions of A   symmetry.
 There are   102 symmetry adapted basis functions of A   symmetry.
   102 basis functions,   198 primitive gaussians,   102 cartesian basis functions
    39 alpha electrons       39 beta electrons
       nuclear repulsion energy       456.1069690118 Hartrees.


 Warning!  P  atom    2 may be hypervalent but has no d functions.
 Warning!  I  atom    5 may be hypervalent but has no d functions.


 NAtoms=    7 NActive=    7 NUniq=    7 SFac= 1.00D+00 NAtFMM=   60 NAOKFM=F Big=F
 Integral buffers will be    131072 words long.
 Raffenetti 2 integral format.
 Two-electron integral symmetry is turned on.
 One-electron integrals computed using PRISM.
   1 Symmetry operations used in ECPInt.
 ECPInt:  NShTT=    1485 NPrTT=    5769 LenC2=    1396 LenP2D=    4068.
 LDataN:  DoStor=T MaxTD1= 5 Len=  102
 NBasis=   102 RedAO= T EigKep=  9.42D-03  NBF=   102
 NBsUse=   102 1.00D-06 EigRej= -1.00D+00 NBFU=   102
 Defaulting to unpruned grid for atomic number  50.
 Defaulting to unpruned grid for atomic number  53.
 Defaulting to unpruned grid for atomic number  53.
 ExpMin= 3.26D-02 ExpMax= 3.06D+04 ExpMxC= 4.68D+03 IAcc=3 IRadAn=         5 AccDes= 0.00D+00
 Harris functional with IExCor= 1009 and IRadAn=       5 diagonalized for initial guess.
 HarFok:  IExCor= 1009 AccDes= 0.00D+00 IRadAn=         5 IDoV= 1 UseB2=F ITyADJ=14
 ICtDFT=  3500011 ScaDFX=  1.000000  1.000000  1.000000  1.000000
 Defaulting to unpruned grid for atomic number  53.
 Defaulting to unpruned grid for atomic number  53.
 Defaulting to unpruned grid for atomic number  53.
 Defaulting to unpruned grid for atomic number  53.
 Defaulting to unpruned grid for atomic number  53.
 Defaulting to unpruned grid for atomic number  53.
 Defaulting to unpruned grid for atomic number  53.
 Defaulting to unpruned grid for atomic number  53.
 FoFCou: FMM=F IPFlag=           0 FMFlag=      100000 FMFlg1=           0
         NFxFlg=           0 DoJE=T BraDBF=F KetDBF=T FulRan=T
         wScrn=  0.000000 ICntrl=     500 IOpCl=  0 I1Cent=   200000004 NGrid=           0
         NMat0=    1 NMatS0=      1 NMatT0=    0 NMatD0=    1 NMtDS0=    0 NMtDT0=    0
 Petite list used in FoFCou.
 Keep J ints in memory in canonical form, NReq=14774279.
 Requested convergence on RMS density matrix=1.00D-08 within 128 cycles.
 Requested convergence on MAX density matrix=1.00D-06.
 Requested convergence on             energy=1.00D-06.
 No special actions if energy rises.
 Defaulting to unpruned grid for atomic number  53.
 Defaulting to unpruned grid for atomic number  53.
 Defaulting to unpruned grid for atomic number  53.
 Defaulting to unpruned grid for atomic number  53.
 Defaulting to unpruned grid for atomic number  53.
 Defaulting to unpruned grid for atomic number  53.
 Defaulting to unpruned grid for atomic number  53.
 Defaulting to unpruned grid for atomic number  53.
 EnCoef did    12 forward-backward iterations
 EnCoef did   100 forward-backward iterations
 EnCoef did   100 forward-backward iterations
 EnCoef did     5 forward-backward iterations
 EnCoef did     1 forward-backward iterations
 SCF Done:  E(RPBE-PBE) =  -1390.81735212     A.U. after   18 cycles
            NFock= 18  Conv=0.53D-08     -V/T= 2.0152
 Range of M.O.s used for correlation:     1   102
 NBasis=   102 NAE=    39 NBE=    39 NFC=     0 NFV=     0
 NROrb=    102 NOA=    39 NOB=    39 NVA=    63 NVB=    63

 **** Warning!!: The smallest alpha delta epsilon is  0.17838601D-01

   1 Symmetry operations used in ECPInt.
 ECPInt:  NShTT=    1485 NPrTT=    5769 LenC2=    1396 LenP2D=    4068.
 LDataN:  DoStor=T MaxTD1= 6 Len=  172
 Symmetrizing basis deriv contribution to polar:
 IMax=3 JMax=2 DiffMx= 0.00D+00
 G2DrvN: will do     8 centers at a time, making    1 passes.
 Calling FoFCou, ICntrl=  3507 FMM=F I1Cent=   0 AccDes= 0.00D+00.
 Defaulting to unpruned grid for atomic number  53.
 Defaulting to unpruned grid for atomic number  53.
 Defaulting to unpruned grid for atomic number  53.
 Defaulting to unpruned grid for atomic number  53.
 Defaulting to unpruned grid for atomic number  53.
 Defaulting to unpruned grid for atomic number  53.
 Defaulting to unpruned grid for atomic number  53.
 Defaulting to unpruned grid for atomic number  53.
 End of G2Drv F.D. properties file   721 does not exist.
 End of G2Drv F.D. properties file   722 does not exist.
 End of G2Drv F.D. properties file   788 does not exist.
          IDoAtm=1111111
          Differentiating once with respect to nuclear coordinates.
 Defaulting to unpruned grid for atomic number  53.
 Defaulting to unpruned grid for atomic number  50.
 Defaulting to unpruned grid for atomic number  53.
 Keep J ints in memory in canonical form, NReq=14723868.
 Defaulting to unpruned grid for atomic number  53.
 Defaulting to unpruned grid for atomic number  53.
 Defaulting to unpruned grid for atomic number  53.
 Defaulting to unpruned grid for atomic number  53.
 Defaulting to unpruned grid for atomic number  53.
 Defaulting to unpruned grid for atomic number  53.
 Defaulting to unpruned grid for atomic number  53.
 Defaulting to unpruned grid for atomic number  53.
          There are    24 degrees of freedom in the 1st order CPHF.  IDoFFX=6 NUNeed=     0.
     18 vectors produced by pass  0 Test12= 1.02D-14 4.17D-09 XBig12= 5.36D-01 5.92D-01.
 AX will form    18 AO Fock derivatives at one time.
     18 vectors produced by pass  1 Test12= 1.02D-14 4.17D-09 XBig12= 8.34D-01 2.07D-01.
     18 vectors produced by pass  2 Test12= 1.02D-14 4.17D-09 XBig12= 1.24D-02 2.25D-02.
     18 vectors produced by pass  3 Test12= 1.02D-14 4.17D-09 XBig12= 4.17D-05 1.65D-03.
     18 vectors produced by pass  4 Test12= 1.02D-14 4.17D-09 XBig12= 1.42D-07 5.32D-05.
     16 vectors produced by pass  5 Test12= 1.02D-14 4.17D-09 XBig12= 3.19D-10 2.94D-06.
      6 vectors produced by pass  6 Test12= 1.02D-14 4.17D-09 XBig12= 7.94D-14 4.71D-08.
 InvSVY:  IOpt=1 It=  1 EMax= 1.33D-15
 Solved reduced A of dimension   112 with    18 vectors.
 End of Minotr F.D. properties file   721 does not exist.
 End of Minotr F.D. properties file   722 does not exist.
 End of Minotr F.D. properties file   788 does not exist.

 **********************************************************************

            Population analysis using the SCF density.

 **********************************************************************

 Orbital symmetries:
       Occupied  (A) (A) (A) (A) (A) (A) (A) (A) (A) (A) (A) (A)
                 (A) (A) (A) (A) (A) (A) (A) (A) (A) (A) (A) (A)
                 (A) (A) (A) (A) (A) (A) (A) (A) (A) (A) (A) (A)
                 (A) (A) (A)
       Virtual   (A) (A) (A) (A) (A) (A) (A) (A) (A) (A) (A) (A)
                 (A) (A) (A) (A) (A) (A) (A) (A) (A) (A) (A) (A)
                 (A) (A) (A) (A) (A) (A) (A) (A) (A) (A) (A) (A)
                 (A) (A) (A) (A) (A) (A) (A) (A) (A) (A) (A) (A)
                 (A) (A) (A) (A) (A) (A) (A) (A) (A) (A) (A) (A)
                 (A) (A) (A)
 The electronic state is 1-A.
 Alpha  occ. eigenvalues --  -76.39792 -76.39522 -76.38477 -76.37377  -6.38612
 Alpha  occ. eigenvalues --   -6.37534  -6.36490  -6.35589  -4.60225  -4.60109
 Alpha  occ. eigenvalues --   -4.59720  -4.59602  -4.58934  -4.58539  -4.58224
 Alpha  occ. eigenvalues --   -4.57927  -4.57799  -4.57262  -4.57194  -4.56710
 Alpha  occ. eigenvalues --   -0.78138  -0.72418  -0.66025  -0.60924  -0.58405
 Alpha  occ. eigenvalues --   -0.50352  -0.44902  -0.37417  -0.36095  -0.35511
 Alpha  occ. eigenvalues --   -0.33272  -0.32518  -0.29795  -0.27326  -0.26471
 Alpha  occ. eigenvalues --   -0.25593  -0.24056  -0.22634  -0.20599
 Alpha virt. eigenvalues --   -0.18815  -0.17721  -0.12052  -0.07531  -0.06329
 Alpha virt. eigenvalues --   -0.05210  -0.02127  -0.00154   0.00476   0.02636
 Alpha virt. eigenvalues --    0.03335   0.03891   0.04478   0.04846   0.05184
 Alpha virt. eigenvalues --    0.28254   0.32104   0.33847   0.35900   0.37213
 Alpha virt. eigenvalues --    0.38268   0.40431   0.40682   0.41775   0.42431
 Alpha virt. eigenvalues --    0.43732   0.44803   0.47341   0.48285   0.48576
 Alpha virt. eigenvalues --    0.49776   0.58034   0.59042   0.66832   0.73702
 Alpha virt. eigenvalues --    0.74872   0.76207   0.79453   0.85937   0.86690
 Alpha virt. eigenvalues --    4.38984   4.39691   4.53040   4.57693   4.58826
 Alpha virt. eigenvalues --    4.60008   4.61220   4.61547   4.64139   4.75797
 Alpha virt. eigenvalues --    4.85713   4.88423   6.02234   6.21979   6.26926
 Alpha virt. eigenvalues --    6.39743  12.03831  13.57402  14.52973 166.38647
 Alpha virt. eigenvalues --  166.58220 166.62575 166.78548
          Condensed to atoms (all electrons):
               1          2          3          4          5          6
     1  P   15.262274  -0.119847  -0.099270  -0.052762  -0.089941  -0.047046
     2  P   -0.119847  15.750892  -0.058518  -0.150951  -0.077199   0.004544
     3  P   -0.099270  -0.058518  15.148561  -0.023053  -0.026362  -0.007923
     4  P   -0.052762  -0.150951  -0.023053  15.303033   0.034991   0.001859
     5  I   -0.089941  -0.077199  -0.026362   0.034991   7.148490   0.009138
     6  I   -0.047046   0.004544  -0.007923   0.001859   0.009138   7.068989
     7  Sn   0.158156  -0.048524   0.049234  -0.104651  -0.144548   0.120982
               7
     1  P    0.158156
     2  P   -0.048524
     3  P    0.049234
     4  P   -0.104651
     5  I   -0.144548
     6  I    0.120982
     7  Sn   3.661141
 Mulliken charges:
               1
     1  P   -0.011564
     2  P   -0.300397
     3  P    0.017331
     4  P   -0.008466
     5  I    0.145430
     6  I   -0.150544
     7  Sn   0.308210
 Sum of Mulliken charges =   0.00000
 Mulliken charges with hydrogens summed into heavy atoms:
               1
     1  P   -0.011564
     2  P   -0.300397
     3  P    0.017331
     4  P   -0.008466
     5  I    0.145430
     6  I   -0.150544
     7  Sn   0.308210
 APT charges:
               1
     1  P   -0.055056
     2  P    0.097527
     3  P   -0.170265
     4  P   -0.365647
     5  I    0.229218
     6  I   -0.105937
     7  Sn   0.370160
 Sum of APT charges =   0.00000
 APT charges with hydrogens summed into heavy atoms:
               1
     1  P   -0.055056
     2  P    0.097527
     3  P   -0.170265
     4  P   -0.365647
     5  I    0.229218
     6  I   -0.105937
     7  Sn   0.370160
 Electronic spatial extent (au):  <R**2>=           2141.7669
 Charge=              0.0000 electrons
 Dipole moment (field-independent basis, Debye):
    X=              0.0038    Y=             -2.2966    Z=             -1.5281  Tot=              2.7586
 Quadrupole moment (field-independent basis, Debye-Ang):
   XX=           -120.1843   YY=           -114.3898   ZZ=           -115.0040
   XY=              2.0702   XZ=             -0.7987   YZ=             -0.2293
 Traceless Quadrupole moment (field-independent basis, Debye-Ang):
   XX=             -3.6583   YY=              2.1362   ZZ=              1.5220
   XY=              2.0702   XZ=             -0.7987   YZ=             -0.2293
 Octapole moment (field-independent basis, Debye-Ang**2):
  XXX=            156.2293  YYY=           -153.0427  ZZZ=            -43.2244  XYY=             47.0226
  XXY=            -46.2978  XXZ=             -7.9489  XZZ=             49.2475  YZZ=            -55.4341
  YYZ=            -10.3521  XYZ=             -0.6550
 Hexadecapole moment (field-independent basis, Debye-Ang**3):
 XXXX=          -2832.4427 YYYY=          -1354.1594 ZZZZ=           -613.9032 XXXY=            167.3603
 XXXZ=             58.6700 YYYX=            175.3701 YYYZ=             -4.7760 ZZZX=             18.8907
 ZZZY=            -10.4924 XXYY=           -690.6422 XXZZ=           -563.2170 YYZZ=           -341.8644
 XXYZ=             -9.6924 YYXZ=             10.0893 ZZXY=             54.2598
 N-N= 4.561069690118D+02 E-N=-4.206748807882D+03  KE= 1.369980221638D+03
  Exact polarizability:   0.000   0.000   0.000   0.000   0.000   0.000
 Approx polarizability:1473.240 145.764 732.166 -21.334 -98.385 555.108
   1 Symmetry operations used in ECPInt.
 ECPInt:  NShTT=    1485 NPrTT=    5769 LenC2=    1396 LenP2D=    4068.
 LDataN:  DoStor=T MaxTD1= 7 Len=  274
 Calling FoFJK, ICntrl=    100547 FMM=F ISym2X=0 I1Cent= 0 IOpClX= 0 NMat=1 NMatS=1 NMatT=0.
 Defaulting to unpruned grid for atomic number  53.
 Defaulting to unpruned grid for atomic number  53.
 Defaulting to unpruned grid for atomic number  53.
 Defaulting to unpruned grid for atomic number  53.
 Defaulting to unpruned grid for atomic number  53.
 Defaulting to unpruned grid for atomic number  53.
 Defaulting to unpruned grid for atomic number  53.
 Defaulting to unpruned grid for atomic number  53.
 ***** Axes restored to original set *****
 -------------------------------------------------------------------
 Center     Atomic                   Forces (Hartrees/Bohr)
 Number     Number              X              Y              Z
 -------------------------------------------------------------------
      1       15          -0.089024140    0.020114868   -0.023950189
      2       15          -0.015900995   -0.072798378    0.024102463
      3       15           0.049726699   -0.044380631   -0.040513402
      4       15           0.013913587   -0.033739804    0.069273586
      5       53           0.032650327    0.089549594    0.036242274
      6       53           0.001658189    0.013009471   -0.013657840
      7       50           0.006976332    0.028244880   -0.051496891
 -------------------------------------------------------------------
 Cartesian Forces:  Max     0.089549594 RMS     0.044458105
 FormGI is forming the generalized inverse of G from B-inverse, IUseBI=4.

 GradGradGradGradGradGradGradGradGradGradGradGradGradGradGradGradGradGrad
 Berny optimization.
 Internal  Forces:  Max     0.069190223 RMS     0.027401297
 Search for a local minimum.
 Step number   1 out of a maximum of   47
 All quantities printed in internal units (Hartrees-Bohrs-Radians)
 Mixed Optimization -- RFO/linear search
 Second derivative matrix not updated -- analytic derivatives used.
 ITU=  0
     Eigenvalues ---   -0.01223   0.00662   0.01374   0.02208   0.04760
     Eigenvalues ---    0.07123   0.08420   0.09645   0.11064   0.12256
     Eigenvalues ---    0.15722   0.16664   0.18921   0.21001   0.21631
 RFO step:  Lambda=-9.89757308D-02 EMin=-1.22305878D-02
 Linear search not attempted -- first point.
 Maximum step size (   0.300) exceeded in Quadratic search.
    -- Step size scaled by   0.429
 Iteration  1 RMS(Cart)=  0.06406865 RMS(Int)=  0.00333621
 Iteration  2 RMS(Cart)=  0.00287382 RMS(Int)=  0.00161073
 Iteration  3 RMS(Cart)=  0.00000528 RMS(Int)=  0.00161072
 Iteration  4 RMS(Cart)=  0.00000001 RMS(Int)=  0.00161072
 Variable       Old X    -DE/DX   Delta X   Delta X   Delta X     New X
                                 (Linear)    (Quad)   (Total)
    R1        3.91504   0.06779   0.00000   0.07811   0.07777   3.99281
    R2        4.61511   0.05088   0.00000   0.08002   0.08022   4.69533
    R3        3.97857   0.05040   0.00000   0.07616   0.07551   4.05408
    R4        3.99988   0.06340   0.00000   0.07642   0.07622   4.07610
    R5        4.61663   0.04727   0.00000   0.06472   0.06473   4.68135
    R6        4.55871   0.06919   0.00000   0.11236   0.11277   4.67148
    R7        5.13810   0.06381   0.00000   0.14375   0.14412   5.28222
    R8        5.15895   0.01598   0.00000   0.03472   0.03472   5.19367
    A1        1.47427  -0.00747   0.00000  -0.04287  -0.04455   1.42972
    A2        1.65997  -0.00207   0.00000   0.08426   0.08471   1.74468
    A3        1.79774   0.00810   0.00000  -0.07434  -0.07701   1.72073
    A4        1.88108  -0.00612   0.00000   0.01887   0.01900   1.90008
    A5        1.46174  -0.00309   0.00000  -0.03814  -0.03993   1.42181
    A6        1.81818   0.00455   0.00000   0.02710   0.02373   1.84191
    A7        1.55346  -0.00732   0.00000  -0.03508  -0.03656   1.51690
    A8        1.36563   0.00550   0.00000   0.06896   0.06867   1.43430
    A9        1.45937   0.02251   0.00000   0.00600   0.00494   1.46431
   A10        1.63494   0.00532   0.00000   0.04649   0.04601   1.68095
   A11        1.82644   0.00320   0.00000   0.00607   0.00291   1.82935
   A12        2.22012   0.00513   0.00000   0.03287   0.02914   2.24926
   A13        2.20688   0.00013   0.00000  -0.00663  -0.00857   2.19831
    D1       -0.59653  -0.00515   0.00000   0.05940   0.06023  -0.53630
    D2        1.31615  -0.01066   0.00000   0.08922   0.08509   1.40124
    D3        0.51500   0.00512   0.00000  -0.05899  -0.05950   0.45550
    D4       -1.34290   0.00841   0.00000  -0.05150  -0.05019  -1.39309
    D5        2.73620   0.00882   0.00000  -0.04056  -0.03840   2.69780
    D6        0.59718   0.00543   0.00000  -0.05721  -0.05842   0.53877
    D7       -1.24275  -0.00136   0.00000  -0.01151  -0.01140  -1.25415
    D8       -0.61070  -0.00625   0.00000  -0.12970  -0.12879  -0.73948
    D9        1.13096  -0.00731   0.00000  -0.05960  -0.06085   1.07011
   D10       -0.50670  -0.00739   0.00000   0.05739   0.05804  -0.44867
   D11        0.89146   0.01742   0.00000   0.08302   0.08284   0.97430
   D12       -2.00165  -0.01713   0.00000  -0.04711  -0.04961  -2.05127
   D13       -0.30725   0.01051   0.00000   0.10065   0.09994  -0.20731
   D14        0.95637  -0.00411   0.00000  -0.04444  -0.04462   0.91176
   D15       -0.37089  -0.01599   0.00000  -0.11748  -0.11750  -0.48839
   D16        2.52472   0.01915   0.00000   0.01878   0.01691   2.54163
         Item               Value     Threshold  Converged?
 Maximum Force            0.069190     0.000450     NO 
 RMS     Force            0.027401     0.000300     NO 
 Maximum Displacement     0.167373     0.001800     NO 
 RMS     Displacement     0.064493     0.001200     NO 
 Predicted change in Energy=-3.825653D-02
 GradGradGradGradGradGradGradGradGradGradGradGradGradGradGradGradGradGrad

                          Input orientation:                          
 ---------------------------------------------------------------------
 Center     Atomic      Atomic             Coordinates (Angstroms)
 Number     Number       Type             X           Y           Z
 ---------------------------------------------------------------------
      1         15           0       -2.955296    2.116443   -4.030127
      2         15           0       -1.670048    0.604674   -3.304137
      3         15           0       -0.186488    0.602995   -4.853808
      4         15           0       -0.884020    1.647157   -1.587179
      5         53           0       -0.434346    3.951643   -2.360565
      6         53           0       -1.952772    4.389858   -7.039274
      7         50           0       -0.824096    2.994543   -4.957750
 ---------------------------------------------------------------------
                    Distance matrix (angstroms):
                    1          2          3          4          5
     1  P    0.000000
     2  P    2.112905   0.000000
     3  P    3.261177   2.145328   0.000000
     4  P    3.237037   2.156978   3.499669   0.000000
     5  I    3.537030   3.690458   4.182240   2.472041   0.000000
     6  I    3.902363   5.325298   4.715544   6.195965   4.938418
     7  Sn   2.484664   3.026804   2.477266   3.630398   2.795231
                    6          7
     6  I    0.000000
     7  Sn   2.748374   0.000000
 Stoichiometry    I2P4Sn
 Framework group  C1[X(I2P4Sn)]
 Deg. of freedom    15
 Full point group                 C1      NOp   1
 Largest Abelian subgroup         C1      NOp   1
 Largest concise Abelian subgroup C1      NOp   1
                         Standard orientation:                         
 ---------------------------------------------------------------------
 Center     Atomic      Atomic             Coordinates (Angstroms)
 Number     Number       Type             X           Y           Z
 ---------------------------------------------------------------------
      1         15           0       -0.278943    1.126462    1.707787
      2         15           0       -1.737618    2.083282    0.515674
      3         15           0       -0.649266    2.270556   -1.323580
      4         15           0       -3.131938    0.447217    0.337584
      5         53           0       -1.747744   -1.561964   -0.060142
      6         53           0        3.017979   -0.288523    0.172677
      7         50           0        0.392881    0.183261   -0.490526
 ---------------------------------------------------------------------
 Rotational constants (GHZ):      0.5946315      0.2336731      0.1918016
 Standard basis: SDD (6D, 10F)
 There are   102 symmetry adapted cartesian basis functions of A   symmetry.
 There are   102 symmetry adapted basis functions of A   symmetry.
   102 basis functions,   198 primitive gaussians,   102 cartesian basis functions
    39 alpha electrons       39 beta electrons
       nuclear repulsion energy       447.0886171109 Hartrees.


 Warning!  P  atom    2 may be hypervalent but has no d functions.
 Warning!  I  atom    5 may be hypervalent but has no d functions.


 NAtoms=    7 NActive=    7 NUniq=    7 SFac= 1.00D+00 NAtFMM=   60 NAOKFM=F Big=F
 Integral buffers will be    131072 words long.
 Raffenetti 2 integral format.
 Two-electron integral symmetry is turned on.
 One-electron integrals computed using PRISM.
   1 Symmetry operations used in ECPInt.
 ECPInt:  NShTT=    1485 NPrTT=    5769 LenC2=    1382 LenP2D=    4037.
 LDataN:  DoStor=T MaxTD1= 5 Len=  102
 NBasis=   102 RedAO= T EigKep=  1.05D-02  NBF=   102
 NBsUse=   102 1.00D-06 EigRej= -1.00D+00 NBFU=   102
 Defaulting to unpruned grid for atomic number  50.
 Defaulting to unpruned grid for atomic number  53.
 Defaulting to unpruned grid for atomic number  53.
 Initial guess from the checkpoint file:  "\\Nas.ads.mwn.de\tuch\ac5\AK_Nilges\Markus\Gaussian\SnIP\Publikation\Pblack\final\SnI2P4SDD.chk"
 B after Tr=     0.000000    0.000000    0.000000
         Rot=    0.999994   -0.002432    0.001334    0.002034 Ang=  -0.39 deg.
 ExpMin= 3.26D-02 ExpMax= 3.06D+04 ExpMxC= 4.68D+03 IAcc=3 IRadAn=         5 AccDes= 0.00D+00
 Harris functional with IExCor= 1009 and IRadAn=       5 diagonalized for initial guess.
 HarFok:  IExCor= 1009 AccDes= 0.00D+00 IRadAn=         5 IDoV= 1 UseB2=F ITyADJ=14
 ICtDFT=  3500011 ScaDFX=  1.000000  1.000000  1.000000  1.000000
 Defaulting to unpruned grid for atomic number  53.
 Defaulting to unpruned grid for atomic number  53.
 Defaulting to unpruned grid for atomic number  53.
 Defaulting to unpruned grid for atomic number  53.
 Defaulting to unpruned grid for atomic number  53.
 Defaulting to unpruned grid for atomic number  53.
 Defaulting to unpruned grid for atomic number  53.
 Defaulting to unpruned grid for atomic number  53.
 FoFCou: FMM=F IPFlag=           0 FMFlag=      100000 FMFlg1=           0
         NFxFlg=           0 DoJE=T BraDBF=F KetDBF=T FulRan=T
         wScrn=  0.000000 ICntrl=     500 IOpCl=  0 I1Cent=   200000004 NGrid=           0
         NMat0=    1 NMatS0=      1 NMatT0=    0 NMatD0=    1 NMtDS0=    0 NMtDT0=    0
 Petite list used in FoFCou.
 Keep J ints in memory in canonical form, NReq=14774279.
 Requested convergence on RMS density matrix=1.00D-08 within 128 cycles.
 Requested convergence on MAX density matrix=1.00D-06.
 Requested convergence on             energy=1.00D-06.
 No special actions if energy rises.
 Defaulting to unpruned grid for atomic number  53.
 Defaulting to unpruned grid for atomic number  53.
 Defaulting to unpruned grid for atomic number  53.
 Defaulting to unpruned grid for atomic number  53.
 Defaulting to unpruned grid for atomic number  53.
 Defaulting to unpruned grid for atomic number  53.
 Defaulting to unpruned grid for atomic number  53.
 Defaulting to unpruned grid for atomic number  53.
 EnCoef did     5 forward-backward iterations
 EnCoef did     3 forward-backward iterations
 SCF Done:  E(RPBE-PBE) =  -1390.85571022     A.U. after   16 cycles
            NFock= 16  Conv=0.18D-08     -V/T= 2.0155
   1 Symmetry operations used in ECPInt.
 ECPInt:  NShTT=    1485 NPrTT=    5769 LenC2=    1382 LenP2D=    4037.
 LDataN:  DoStor=T MaxTD1= 6 Len=  172
 Calling FoFJK, ICntrl=      2527 FMM=F ISym2X=0 I1Cent= 0 IOpClX= 0 NMat=1 NMatS=1 NMatT=0.
 Defaulting to unpruned grid for atomic number  53.
 Defaulting to unpruned grid for atomic number  53.
 Defaulting to unpruned grid for atomic number  53.
 Defaulting to unpruned grid for atomic number  53.
 Defaulting to unpruned grid for atomic number  53.
 Defaulting to unpruned grid for atomic number  53.
 Defaulting to unpruned grid for atomic number  53.
 Defaulting to unpruned grid for atomic number  53.
 ***** Axes restored to original set *****
 -------------------------------------------------------------------
 Center     Atomic                   Forces (Hartrees/Bohr)
 Number     Number              X              Y              Z
 -------------------------------------------------------------------
      1       15          -0.066492055    0.016117004   -0.010576468
      2       15          -0.007550117   -0.057334312    0.014270564
      3       15           0.039589923   -0.030793791   -0.029568050
      4       15           0.002736370   -0.023419868    0.050371451
      5       53           0.029873036    0.066964595    0.028122134
      6       53           0.002420506    0.010588750   -0.010833737
      7       50          -0.000577662    0.017877622   -0.041785893
 -------------------------------------------------------------------
 Cartesian Forces:  Max     0.066964595 RMS     0.033304299

 GradGradGradGradGradGradGradGradGradGradGradGradGradGradGradGradGradGrad
 Berny optimization.
 Using GEDIIS/GDIIS optimizer.
 FormGI is forming the generalized inverse of G from B-inverse, IUseBI=4.
 Internal  Forces:  Max     0.051570626 RMS     0.020423331
 Search for a local minimum.
 Step number   2 out of a maximum of   47
 All quantities printed in internal units (Hartrees-Bohrs-Radians)
 Mixed Optimization -- RFO/linear search
 Update second derivatives using D2CorX and points    1    2
 DE= -3.84D-02 DEPred=-3.83D-02 R= 1.00D+00
 TightC=F SS=  1.41D+00  RLast= 4.13D-01 DXNew= 5.0454D-01 1.2391D+00
 Trust test= 1.00D+00 RLast= 4.13D-01 DXMaxT set to 5.05D-01
 ITU=  1  0
 Use linear search instead of GDIIS.
 Linear search step of   0.601 exceeds DXMaxT=   0.505 but not scaled.
 Quartic linear search produced a step of  2.00000.
 Iteration  1 RMS(Cart)=  0.11949236 RMS(Int)=  0.02117559
 Iteration  2 RMS(Cart)=  0.01892305 RMS(Int)=  0.00953039
 Iteration  3 RMS(Cart)=  0.00024930 RMS(Int)=  0.00952565
 Iteration  4 RMS(Cart)=  0.00000230 RMS(Int)=  0.00952565
 Iteration  5 RMS(Cart)=  0.00000004 RMS(Int)=  0.00952565
 Variable       Old X    -DE/DX   Delta X   Delta X   Delta X     New X
                                 (Linear)    (Quad)   (Total)
    R1        3.99281   0.04967   0.15554   0.00000   0.15379   4.14660
    R2        4.69533   0.03801   0.16044   0.00000   0.16100   4.85634
    R3        4.05408   0.03758   0.15102   0.00000   0.14753   4.20161
    R4        4.07610   0.04550   0.15244   0.00000   0.15106   4.22715
    R5        4.68135   0.03519   0.12946   0.00000   0.13008   4.81144
    R6        4.67148   0.05157   0.22553   0.00000   0.22792   4.89940
    R7        5.28222   0.04925   0.28824   0.00000   0.29011   5.57233
    R8        5.19367   0.01259   0.06944   0.00000   0.06944   5.26312
    A1        1.42972  -0.00394  -0.08911   0.00000  -0.09820   1.33151
    A2        1.74468  -0.00215   0.16942   0.00000   0.17008   1.91476
    A3        1.72073   0.00437  -0.15402   0.00000  -0.16745   1.55327
    A4        1.90008  -0.00474   0.03800   0.00000   0.03852   1.93860
    A5        1.42181  -0.00108  -0.07987   0.00000  -0.08999   1.33182
    A6        1.84191   0.00392   0.04746   0.00000   0.02765   1.86956
    A7        1.51690  -0.00526  -0.07313   0.00000  -0.08205   1.43485
    A8        1.43430   0.00370   0.13734   0.00000   0.13360   1.56790
    A9        1.46431   0.01555   0.00989   0.00000   0.00500   1.46932
   A10        1.68095   0.00634   0.09202   0.00000   0.08836   1.76930
   A11        1.82935   0.00034   0.00582   0.00000  -0.01224   1.81711
   A12        2.24926   0.00379   0.05829   0.00000   0.03362   2.28289
   A13        2.19831  -0.00108  -0.01714   0.00000  -0.02591   2.17240
    D1       -0.53630  -0.00272   0.12045   0.00000   0.12597  -0.41033
    D2        1.40124  -0.00708   0.17018   0.00000   0.14439   1.54563
    D3        0.45550   0.00304  -0.11900   0.00000  -0.12137   0.33413
    D4       -1.39309   0.00594  -0.10038   0.00000  -0.09149  -1.48458
    D5        2.69780   0.00643  -0.07680   0.00000  -0.06414   2.63366
    D6        0.53877   0.00285  -0.11683   0.00000  -0.12440   0.41436
    D7       -1.25415   0.00015  -0.02280   0.00000  -0.02065  -1.27480
    D8       -0.73948  -0.00618  -0.25757   0.00000  -0.25114  -0.99062
    D9        1.07011  -0.00794  -0.12170   0.00000  -0.12734   0.94277
   D10       -0.44867  -0.00432   0.11608   0.00000   0.11910  -0.32957
   D11        0.97430   0.01300   0.16569   0.00000   0.16155   1.13585
   D12       -2.05127  -0.01504  -0.09923   0.00000  -0.11006  -2.16132
   D13       -0.20731   0.00873   0.19987   0.00000   0.19243  -0.01488
   D14        0.91176  -0.00416  -0.08923   0.00000  -0.09062   0.82114
   D15       -0.48839  -0.01244  -0.23499   0.00000  -0.23266  -0.72105
   D16        2.54163   0.01494   0.03383   0.00000   0.02168   2.56331
         Item               Value     Threshold  Converged?
 Maximum Force            0.051571     0.000450     NO 
 RMS     Force            0.020423     0.000300     NO 
 Maximum Displacement     0.341507     0.001800     NO 
 RMS     Displacement     0.129258     0.001200     NO 
 Predicted change in Energy=-4.712260D-02
 GradGradGradGradGradGradGradGradGradGradGradGradGradGradGradGradGradGrad

                          Input orientation:                          
 ---------------------------------------------------------------------
 Center     Atomic      Atomic             Coordinates (Angstroms)
 Number     Number       Type             X           Y           Z
 ---------------------------------------------------------------------
      1         15           0       -3.082676    2.131453   -3.853945
      2         15           0       -1.636691    0.545072   -3.398505
      3         15           0       -0.005770    0.560728   -4.909579
      4         15           0       -1.040355    1.670741   -1.559746
      5         53           0       -0.290237    4.032937   -2.320782
      6         53           0       -1.931683    4.430397   -7.105734
      7         50           0       -0.919655    2.935984   -4.984548
 ---------------------------------------------------------------------
                    Distance matrix (angstroms):
                    1          2          3          4          5
     1  P    0.000000
     2  P    2.194288   0.000000
     3  P    3.612324   2.223397   0.000000
     4  P    3.105910   2.236913   3.677483   0.000000
     5  I    3.709979   3.890967   4.340395   2.592649   0.000000
     6  I    4.145366   5.378320   4.848358   6.258447   5.074257
     7  Sn   2.569862   2.957386   2.546104   3.653037   2.948749
                    6          7
     6  I    0.000000
     7  Sn   2.785122   0.000000
 Stoichiometry    I2P4Sn
 Framework group  C1[X(I2P4Sn)]
 Deg. of freedom    15
 Full point group                 C1      NOp   1
 Largest Abelian subgroup         C1      NOp   1
 Largest concise Abelian subgroup C1      NOp   1
                         Standard orientation:                         
 ---------------------------------------------------------------------
 Center     Atomic      Atomic             Coordinates (Angstroms)
 Number     Number       Type             X           Y           Z
 ---------------------------------------------------------------------
      1         15           0       -0.397764    1.139698    1.870316
      2         15           0       -1.651001    2.209370    0.421144
      3         15           0       -0.622452    2.283894   -1.548634
      4         15           0       -3.115562    0.520416    0.500373
      5         53           0       -1.825988   -1.638161   -0.131589
      6         53           0        3.072946   -0.348501    0.160491
      7         50           0        0.414258    0.259847   -0.403596
 ---------------------------------------------------------------------
 Rotational constants (GHZ):      0.5360547      0.2232626      0.1827425
 Standard basis: SDD (6D, 10F)
 There are   102 symmetry adapted cartesian basis functions of A   symmetry.
 There are   102 symmetry adapted basis functions of A   symmetry.
   102 basis functions,   198 primitive gaussians,   102 cartesian basis functions
    39 alpha electrons       39 beta electrons
       nuclear repulsion energy       431.9826385941 Hartrees.
 NAtoms=    7 NActive=    7 NUniq=    7 SFac= 1.00D+00 NAtFMM=   60 NAOKFM=F Big=F
 Integral buffers will be    131072 words long.
 Raffenetti 2 integral format.
 Two-electron integral symmetry is turned on.
 One-electron integrals computed using PRISM.
   1 Symmetry operations used in ECPInt.
 ECPInt:  NShTT=    1485 NPrTT=    5769 LenC2=    1372 LenP2D=    4005.
 LDataN:  DoStor=T MaxTD1= 5 Len=  102
 NBasis=   102 RedAO= T EigKep=  1.34D-02  NBF=   102
 NBsUse=   102 1.00D-06 EigRej= -1.00D+00 NBFU=   102
 Defaulting to unpruned grid for atomic number  50.
 Defaulting to unpruned grid for atomic number  53.
 Defaulting to unpruned grid for atomic number  53.
 Initial guess from the checkpoint file:  "\\Nas.ads.mwn.de\tuch\ac5\AK_Nilges\Markus\Gaussian\SnIP\Publikation\Pblack\final\SnI2P4SDD.chk"
 B after Tr=     0.000000    0.000000    0.000000
         Rot=    0.999974   -0.001077    0.002752    0.006571 Ang=  -0.83 deg.
 ExpMin= 3.26D-02 ExpMax= 3.06D+04 ExpMxC= 4.68D+03 IAcc=3 IRadAn=         5 AccDes= 0.00D+00
 Harris functional with IExCor= 1009 and IRadAn=       5 diagonalized for initial guess.
 HarFok:  IExCor= 1009 AccDes= 0.00D+00 IRadAn=         5 IDoV= 1 UseB2=F ITyADJ=14
 ICtDFT=  3500011 ScaDFX=  1.000000  1.000000  1.000000  1.000000
 Defaulting to unpruned grid for atomic number  53.
 Defaulting to unpruned grid for atomic number  53.
 Defaulting to unpruned grid for atomic number  53.
 Defaulting to unpruned grid for atomic number  53.
 Defaulting to unpruned grid for atomic number  53.
 Defaulting to unpruned grid for atomic number  53.
 Defaulting to unpruned grid for atomic number  53.
 Defaulting to unpruned grid for atomic number  53.
 FoFCou: FMM=F IPFlag=           0 FMFlag=      100000 FMFlg1=           0
         NFxFlg=           0 DoJE=T BraDBF=F KetDBF=T FulRan=T
         wScrn=  0.000000 ICntrl=     500 IOpCl=  0 I1Cent=   200000004 NGrid=           0
         NMat0=    1 NMatS0=      1 NMatT0=    0 NMatD0=    1 NMtDS0=    0 NMtDT0=    0
 Petite list used in FoFCou.
 Keep J ints in memory in canonical form, NReq=14774279.
 Requested convergence on RMS density matrix=1.00D-08 within 128 cycles.
 Requested convergence on MAX density matrix=1.00D-06.
 Requested convergence on             energy=1.00D-06.
 No special actions if energy rises.
 Defaulting to unpruned grid for atomic number  53.
 Defaulting to unpruned grid for atomic number  53.
 Defaulting to unpruned grid for atomic number  53.
 Defaulting to unpruned grid for atomic number  53.
 Defaulting to unpruned grid for atomic number  53.
 Defaulting to unpruned grid for atomic number  53.
 Defaulting to unpruned grid for atomic number  53.
 Defaulting to unpruned grid for atomic number  53.
 EnCoef did     4 forward-backward iterations
 EnCoef did     1 forward-backward iterations
 EnCoef did     4 forward-backward iterations
 EnCoef did     2 forward-backward iterations
 EnCoef did     4 forward-backward iterations
 SCF Done:  E(RPBE-PBE) =  -1390.90501472     A.U. after   16 cycles
            NFock= 16  Conv=0.73D-08     -V/T= 2.0159
   1 Symmetry operations used in ECPInt.
 ECPInt:  NShTT=    1485 NPrTT=    5769 LenC2=    1372 LenP2D=    4005.
 LDataN:  DoStor=T MaxTD1= 6 Len=  172
 Calling FoFJK, ICntrl=      2527 FMM=F ISym2X=0 I1Cent= 0 IOpClX= 0 NMat=1 NMatS=1 NMatT=0.
 Defaulting to unpruned grid for atomic number  53.
 Defaulting to unpruned grid for atomic number  53.
 Defaulting to unpruned grid for atomic number  53.
 Defaulting to unpruned grid for atomic number  53.
 Defaulting to unpruned grid for atomic number  53.
 Defaulting to unpruned grid for atomic number  53.
 Defaulting to unpruned grid for atomic number  53.
 Defaulting to unpruned grid for atomic number  53.
 ***** Axes restored to original set *****
 -------------------------------------------------------------------
 Center     Atomic                   Forces (Hartrees/Bohr)
 Number     Number              X              Y              Z
 -------------------------------------------------------------------
      1       15          -0.028558309    0.009619269    0.004216931
      2       15           0.004410310   -0.043604684    0.010365388
      3       15           0.014590343   -0.006218601   -0.013968756
      4       15          -0.011745073   -0.006773925    0.018718352
      5       53           0.020625087    0.031889112    0.016170271
      6       53           0.002785214    0.006111861   -0.006018221
      7       50          -0.002107572    0.008976968   -0.029483964
 -------------------------------------------------------------------
 Cartesian Forces:  Max     0.043604684 RMS     0.017827862

 GradGradGradGradGradGradGradGradGradGradGradGradGradGradGradGradGradGrad
 Berny optimization.
 Using GEDIIS/GDIIS optimizer.
 FormGI is forming the generalized inverse of G from B-inverse, IUseBI=4.
 Internal  Forces:  Max     0.026091358 RMS     0.010769789
 Search for a local minimum.
 Step number   3 out of a maximum of   47
 All quantities printed in internal units (Hartrees-Bohrs-Radians)
 Mixed Optimization -- RFO/linear search
 Update second derivatives using D2CorX and points    2    3
 ITU=  0  1  0
 Use linear search instead of GDIIS.
 Linear search step of   0.895 exceeds DXMaxT=   0.505 but not scaled.
 Quartic linear search produced a step of  1.47810.
 Iteration  1 RMS(Cart)=  0.15207713 RMS(Int)=  0.06167974
 Iteration  2 RMS(Cart)=  0.06035043 RMS(Int)=  0.02295076
 Iteration  3 RMS(Cart)=  0.00236620 RMS(Int)=  0.02279084
 Iteration  4 RMS(Cart)=  0.00002447 RMS(Int)=  0.02279083
 Iteration  5 RMS(Cart)=  0.00000064 RMS(Int)=  0.02279083
 Variable       Old X    -DE/DX   Delta X   Delta X   Delta X     New X
                                 (Linear)    (Quad)   (Total)
    R1        4.14660   0.02505   0.22732   0.00000   0.22609   4.37269
    R2        4.85634   0.02025   0.23797   0.00000   0.23577   5.09211
    R3        4.20161   0.01730   0.21806   0.00000   0.21195   4.41356
    R4        4.22715   0.01777   0.22328   0.00000   0.21875   4.44590
    R5        4.81144   0.01539   0.19228   0.00000   0.19515   5.00659
    R6        4.89940   0.02591   0.33688   0.00000   0.34202   5.24141
    R7        5.57233   0.02609   0.42881   0.00000   0.43254   6.00487
    R8        5.26312   0.00685   0.10264   0.00000   0.10264   5.36576
    A1        1.33151   0.00620  -0.14515   0.00000  -0.16374   1.16777
    A2        1.91476  -0.00973   0.25140   0.00000   0.24505   2.15981
    A3        1.55327  -0.00577  -0.24751   0.00000  -0.26875   1.28453
    A4        1.93860  -0.00153   0.05693   0.00000   0.06073   1.99932
    A5        1.33182   0.00830  -0.13301   0.00000  -0.15492   1.17690
    A6        1.86956   0.00584   0.04086   0.00000  -0.00437   1.86519
    A7        1.43485  -0.00073  -0.12128   0.00000  -0.14125   1.29360
    A8        1.56790  -0.00408   0.19747   0.00000   0.18129   1.74918
    A9        1.46932   0.00213   0.00739   0.00000   0.00137   1.47068
   A10        1.76930   0.00966   0.13060   0.00000   0.12261   1.89191
   A11        1.81711  -0.00232  -0.01809   0.00000  -0.05407   1.76304
   A12        2.28289   0.00213   0.04970   0.00000  -0.01326   2.26962
   A13        2.17240  -0.00133  -0.03830   0.00000  -0.05218   2.12022
    D1       -0.41033   0.00246   0.18619   0.00000   0.20351  -0.20682
    D2        1.54563  -0.00259   0.21343   0.00000   0.14858   1.69422
    D3        0.33413  -0.00043  -0.17939   0.00000  -0.18058   0.15355
    D4       -1.48458   0.00153  -0.13524   0.00000  -0.11060  -1.59519
    D5        2.63366   0.00238  -0.09480   0.00000  -0.06294   2.57072
    D6        0.41436  -0.00229  -0.18388   0.00000  -0.20477   0.20959
    D7       -1.27480   0.00914  -0.03052   0.00000  -0.01822  -1.29302
    D8       -0.99062  -0.00244  -0.37120   0.00000  -0.35804  -1.34866
    D9        0.94277  -0.01548  -0.18822   0.00000  -0.19448   0.74829
   D10       -0.32957  -0.00006   0.17604   0.00000   0.17803  -0.15153
   D11        1.13585   0.00117   0.23879   0.00000   0.21500   1.35084
   D12       -2.16132  -0.00985  -0.16267   0.00000  -0.16801  -2.32933
   D13       -0.01488   0.00722   0.28444   0.00000   0.25215   0.23727
   D14        0.82114  -0.00683  -0.13394   0.00000  -0.13966   0.68148
   D15       -0.72105  -0.00340  -0.34389   0.00000  -0.33112  -1.05216
   D16        2.56331   0.00631   0.03204   0.00000   0.00464   2.56794
         Item               Value     Threshold  Converged?
 Maximum Force            0.026091     0.000450     NO 
 RMS     Force            0.010770     0.000300     NO 
 Maximum Displacement     0.549003     0.001800     NO 
 RMS     Displacement     0.194358     0.001200     NO 
 Predicted change in Energy=-1.385328D-02
 GradGradGradGradGradGradGradGradGradGradGradGradGradGradGradGradGradGrad

                          Input orientation:                          
 ---------------------------------------------------------------------
 Center     Atomic      Atomic             Coordinates (Angstroms)
 Number     Number       Type             X           Y           Z
 ---------------------------------------------------------------------
      1         15           0       -3.235334    2.137740   -3.563425
      2         15           0       -1.591720    0.508997   -3.564566
      3         15           0        0.258584    0.533857   -4.989547
      4         15           0       -1.310882    1.734819   -1.576213
      5         53           0       -0.063506    4.113917   -2.266866
      6         53           0       -1.902555    4.447151   -7.175011
      7         50           0       -1.061653    2.830832   -4.997211
 ---------------------------------------------------------------------
                    Distance matrix (angstroms):
                    1          2          3          4          5
     1  P    0.000000
     2  P    2.313931   0.000000
     3  P    4.100455   2.335554   0.000000
     4  P    2.795510   2.352670   3.944158   0.000000
     5  I    3.955608   4.124913   4.509275   2.773635   0.000000
     6  I    4.489235   5.351728   4.976006   6.249268   5.251956
     7  Sn   2.694626   2.779274   2.649373   3.600914   3.177639
                    6          7
     6  I    0.000000
     7  Sn   2.839439   0.000000
 Stoichiometry    I2P4Sn
 Framework group  C1[X(I2P4Sn)]
 Deg. of freedom    15
 Full point group                 C1      NOp   1
 Largest Abelian subgroup         C1      NOp   1
 Largest concise Abelian subgroup C1      NOp   1
                         Standard orientation:                         
 ---------------------------------------------------------------------
 Center     Atomic      Atomic             Coordinates (Angstroms)
 Number     Number       Type             X           Y           Z
 ---------------------------------------------------------------------
      1         15           0       -0.580373    1.219410    2.059999
      2         15           0       -1.425791    2.357835    0.231467
      3         15           0       -0.527325    2.208012   -1.919144
      4         15           0       -2.993702    0.683651    0.754747
      5         53           0       -1.970241   -1.707148   -0.209443
      6         53           0        3.119762   -0.465880    0.156837
      7         50           0        0.439665    0.362737   -0.282359
 ---------------------------------------------------------------------
 Rotational constants (GHZ):      0.4696135      0.2112251      0.1740705
 Standard basis: SDD (6D, 10F)
 There are   102 symmetry adapted cartesian basis functions of A   symmetry.
 There are   102 symmetry adapted basis functions of A   symmetry.
   102 basis functions,   198 primitive gaussians,   102 cartesian basis functions
    39 alpha electrons       39 beta electrons
       nuclear repulsion energy       416.3752460983 Hartrees.
 NAtoms=    7 NActive=    7 NUniq=    7 SFac= 1.00D+00 NAtFMM=   60 NAOKFM=F Big=F
 Integral buffers will be    131072 words long.
 Raffenetti 2 integral format.
 Two-electron integral symmetry is turned on.
 One-electron integrals computed using PRISM.
   1 Symmetry operations used in ECPInt.
 ECPInt:  NShTT=    1485 NPrTT=    5769 LenC2=    1370 LenP2D=    3993.
 LDataN:  DoStor=T MaxTD1= 5 Len=  102
 NBasis=   102 RedAO= T EigKep=  1.81D-02  NBF=   102
 NBsUse=   102 1.00D-06 EigRej= -1.00D+00 NBFU=   102
 Defaulting to unpruned grid for atomic number  53.
 Defaulting to unpruned grid for atomic number  53.
 Defaulting to unpruned grid for atomic number  50.
 Initial guess from the checkpoint file:  "\\Nas.ads.mwn.de\tuch\ac5\AK_Nilges\Markus\Gaussian\SnIP\Publikation\Pblack\final\SnI2P4SDD.chk"
 B after Tr=     0.000000    0.000000    0.000000
         Rot=    0.999799    0.009697    0.004283    0.016991 Ang=   2.30 deg.
 ExpMin= 3.26D-02 ExpMax= 3.06D+04 ExpMxC= 4.68D+03 IAcc=3 IRadAn=         5 AccDes= 0.00D+00
 Harris functional with IExCor= 1009 and IRadAn=       5 diagonalized for initial guess.
 HarFok:  IExCor= 1009 AccDes= 0.00D+00 IRadAn=         5 IDoV= 1 UseB2=F ITyADJ=14
 ICtDFT=  3500011 ScaDFX=  1.000000  1.000000  1.000000  1.000000
 Defaulting to unpruned grid for atomic number  53.
 Defaulting to unpruned grid for atomic number  53.
 Defaulting to unpruned grid for atomic number  53.
 Defaulting to unpruned grid for atomic number  53.
 Defaulting to unpruned grid for atomic number  53.
 Defaulting to unpruned grid for atomic number  53.
 Defaulting to unpruned grid for atomic number  53.
 Defaulting to unpruned grid for atomic number  53.
 FoFCou: FMM=F IPFlag=           0 FMFlag=      100000 FMFlg1=           0
         NFxFlg=           0 DoJE=T BraDBF=F KetDBF=T FulRan=T
         wScrn=  0.000000 ICntrl=     500 IOpCl=  0 I1Cent=   200000004 NGrid=           0
         NMat0=    1 NMatS0=      1 NMatT0=    0 NMatD0=    1 NMtDS0=    0 NMtDT0=    0
 Petite list used in FoFCou.
 Keep J ints in memory in canonical form, NReq=14774279.
 Requested convergence on RMS density matrix=1.00D-08 within 128 cycles.
 Requested convergence on MAX density matrix=1.00D-06.
 Requested convergence on             energy=1.00D-06.
 No special actions if energy rises.
 Defaulting to unpruned grid for atomic number  53.
 Defaulting to unpruned grid for atomic number  53.
 Defaulting to unpruned grid for atomic number  53.
 Defaulting to unpruned grid for atomic number  53.
 Defaulting to unpruned grid for atomic number  53.
 Defaulting to unpruned grid for atomic number  53.
 Defaulting to unpruned grid for atomic number  53.
 Defaulting to unpruned grid for atomic number  53.
 SCF Done:  E(RPBE-PBE) =  -1390.92750910     A.U. after   15 cycles
            NFock= 15  Conv=0.85D-08     -V/T= 2.0163
   1 Symmetry operations used in ECPInt.
 ECPInt:  NShTT=    1485 NPrTT=    5769 LenC2=    1370 LenP2D=    3993.
 LDataN:  DoStor=T MaxTD1= 6 Len=  172
 Calling FoFJK, ICntrl=      2527 FMM=F ISym2X=0 I1Cent= 0 IOpClX= 0 NMat=1 NMatS=1 NMatT=0.
 Defaulting to unpruned grid for atomic number  53.
 Defaulting to unpruned grid for atomic number  53.
 Defaulting to unpruned grid for atomic number  53.
 Defaulting to unpruned grid for atomic number  53.
 Defaulting to unpruned grid for atomic number  53.
 Defaulting to unpruned grid for atomic number  53.
 Defaulting to unpruned grid for atomic number  53.
 Defaulting to unpruned grid for atomic number  53.
 ***** Axes restored to original set *****
 -------------------------------------------------------------------
 Center     Atomic                   Forces (Hartrees/Bohr)
 Number     Number              X              Y              Z
 -------------------------------------------------------------------
      1       15           0.006463798    0.007137949    0.008505465
      2       15           0.015487442   -0.048985760    0.019058651
      3       15          -0.019100593    0.015056795    0.000668578
      4       15          -0.015916817    0.007766558   -0.011278520
      5       53           0.003563683    0.000443593    0.006807148
      6       53           0.001326761    0.001128645   -0.002200314
      7       50           0.008175725    0.017452220   -0.021561009
 -------------------------------------------------------------------
 Cartesian Forces:  Max     0.048985760 RMS     0.015590041

 GradGradGradGradGradGradGradGradGradGradGradGradGradGradGradGradGradGrad
 Berny optimization.
 Using GEDIIS/GDIIS optimizer.
 FormGI is forming the generalized inverse of G from B-inverse, IUseBI=4.
 Internal  Forces:  Max     0.030149717 RMS     0.012732750
 Search for a local minimum.
 Step number   4 out of a maximum of   47
 All quantities printed in internal units (Hartrees-Bohrs-Radians)
 Mixed Optimization -- RFO/linear search
 Update second derivatives using D2CorX and points    3    4
 ITU=  0  0  1  0
 Use linear search instead of GDIIS.
     Eigenvalues ---   -0.02381   0.00550   0.01047   0.02016   0.03812
     Eigenvalues ---    0.04555   0.07387   0.09208   0.09878   0.11429
     Eigenvalues ---    0.12081   0.15301   0.18602   0.20021   0.21760
 RFO step:  Lambda=-4.67564726D-02 EMin=-2.38062883D-02
 Quartic linear search produced a step of -0.07588.
 Maximum step size (   0.505) exceeded in Quadratic search.
    -- Step size scaled by   0.543
 Iteration  1 RMS(Cart)=  0.13371083 RMS(Int)=  0.01247301
 Iteration  2 RMS(Cart)=  0.01233750 RMS(Int)=  0.00362572
 Iteration  3 RMS(Cart)=  0.00011008 RMS(Int)=  0.00362363
 Iteration  4 RMS(Cart)=  0.00000033 RMS(Int)=  0.00362363
 Variable       Old X    -DE/DX   Delta X   Delta X   Delta X     New X
                                 (Linear)    (Quad)   (Total)
    R1        4.37269   0.00971  -0.01715   0.18011   0.16433   4.53702
    R2        5.09211   0.00688  -0.01789   0.13503   0.11491   5.20702
    R3        4.41356  -0.00398  -0.01608   0.11963   0.10519   4.51875
    R4        4.44590  -0.00491  -0.01660   0.15429   0.13784   4.58374
    R5        5.00659   0.00014  -0.01481   0.11088   0.09492   5.10151
    R6        5.24141   0.00474  -0.02595   0.13310   0.10794   5.34935
    R7        6.00487   0.00382  -0.03282   0.11487   0.08187   6.08674
    R8        5.36576   0.00193  -0.00779   0.02683   0.01904   5.38481
    A1        1.16777   0.02360   0.01242   0.14242   0.14756   1.31533
    A2        2.15981  -0.02960  -0.01859  -0.22274  -0.23918   1.92063
    A3        1.28453  -0.01751   0.02039   0.05359   0.07350   1.35803
    A4        1.99932   0.00146  -0.00461   0.01259   0.00594   2.00526
    A5        1.17690   0.02642   0.01175   0.15366   0.15999   1.33688
    A6        1.86519   0.01161   0.00033   0.05119   0.04895   1.91413
    A7        1.29360   0.00618   0.01072   0.06005   0.06822   1.36182
    A8        1.74918  -0.01905  -0.01376  -0.11915  -0.14226   1.60692
    A9        1.47068  -0.01402  -0.00010   0.02983   0.03318   1.50386
   A10        1.89191   0.01453  -0.00930   0.03553   0.02601   1.91792
   A11        1.76304  -0.00035   0.00410   0.03361   0.03874   1.80178
   A12        2.26962   0.00420   0.00101  -0.00132   0.00017   2.26979
   A13        2.12022   0.00336   0.00396   0.00231   0.00744   2.12766
    D1       -0.20682   0.00756  -0.01544  -0.13886  -0.14660  -0.35343
    D2        1.69422   0.00115  -0.01127  -0.07295  -0.08750   1.60671
    D3        0.15355  -0.00319   0.01370   0.12290   0.13879   0.29234
    D4       -1.59519  -0.00184   0.00839   0.07544   0.08755  -1.50763
    D5        2.57072  -0.00203   0.00478   0.06020   0.06471   2.63543
    D6        0.20959  -0.00758   0.01554   0.14103   0.14945   0.35904
    D7       -1.29302   0.02596   0.00138   0.15669   0.15985  -1.13317
    D8       -1.34866   0.00884   0.02717   0.08509   0.10992  -1.23874
    D9        0.74829  -0.03015   0.01476  -0.14216  -0.12585   0.62243
   D10       -0.15153   0.00281  -0.01351  -0.12293  -0.14040  -0.29194
   D11        1.35084  -0.01520  -0.01631  -0.10827  -0.13227   1.21857
   D12       -2.32933  -0.00096   0.01275  -0.03952  -0.02845  -2.35779
   D13        0.23727   0.00920  -0.01913   0.01611  -0.00486   0.23241
   D14        0.68148  -0.01069   0.01060  -0.02859  -0.02247   0.65901
   D15       -1.05216   0.01128   0.02512   0.09004   0.11895  -0.93321
   D16        2.56794  -0.00185  -0.00035   0.03166   0.03002   2.59797
         Item               Value     Threshold  Converged?
 Maximum Force            0.030150     0.000450     NO 
 RMS     Force            0.012733     0.000300     NO 
 Maximum Displacement     0.361647     0.001800     NO 
 RMS     Displacement     0.140941     0.001200     NO 
 Predicted change in Energy=-2.917040D-02
 GradGradGradGradGradGradGradGradGradGradGradGradGradGradGradGradGradGrad

                          Input orientation:                          
 ---------------------------------------------------------------------
 Center     Atomic      Atomic             Coordinates (Angstroms)
 Number     Number       Type             X           Y           Z
 ---------------------------------------------------------------------
      1         15           0       -3.239270    2.023019   -3.694922
      2         15           0       -1.575248    0.322492   -3.373190
      3         15           0        0.109943    0.495090   -5.060872
      4         15           0       -1.233184    1.746235   -1.439400
      5         53           0       -0.082858    4.200837   -2.254788
      6         53           0       -1.855187    4.578023   -7.246056
      7         50           0       -1.031264    2.941616   -5.063611
 ---------------------------------------------------------------------
                    Distance matrix (angstroms):
                    1          2          3          4          5
     1  P    0.000000
     2  P    2.400890   0.000000
     3  P    3.926527   2.391219   0.000000
     4  P    3.031233   2.425613   4.060100   0.000000
     5  I    4.096317   4.303442   4.652294   2.830756   0.000000
     6  I    4.588495   5.760816   5.030617   6.490236   5.310008
     7  Sn   2.755435   3.164372   2.699602   3.821598   3.220962
                    6          7
     6  I    0.000000
     7  Sn   2.849517   0.000000
 Stoichiometry    I2P4Sn
 Framework group  C1[X(I2P4Sn)]
 Deg. of freedom    15
 Full point group                 C1      NOp   1
 Largest Abelian subgroup         C1      NOp   1
 Largest concise Abelian subgroup C1      NOp   1
                         Standard orientation:                         
 ---------------------------------------------------------------------
 Center     Atomic      Atomic             Coordinates (Angstroms)
 Number     Number       Type             X           Y           Z
 ---------------------------------------------------------------------
      1         15           0       -0.614631    1.403367    1.989408
      2         15           0       -1.802226    2.465897    0.193602
      3         15           0       -0.538366    2.309771   -1.830307
      4         15           0       -3.206241    0.546462    0.671211
      5         53           0       -1.908155   -1.819751   -0.182715
      6         53           0        3.195654   -0.399045    0.176310
      7         50           0        0.483690    0.334274   -0.300385
 ---------------------------------------------------------------------
 Rotational constants (GHZ):      0.4456900      0.2033650      0.1630915
 Standard basis: SDD (6D, 10F)
 There are   102 symmetry adapted cartesian basis functions of A   symmetry.
 There are   102 symmetry adapted basis functions of A   symmetry.
   102 basis functions,   198 primitive gaussians,   102 cartesian basis functions
    39 alpha electrons       39 beta electrons
       nuclear repulsion energy       403.1166362588 Hartrees.
 NAtoms=    7 NActive=    7 NUniq=    7 SFac= 1.00D+00 NAtFMM=   60 NAOKFM=F Big=F
 Integral buffers will be    131072 words long.
 Raffenetti 2 integral format.
 Two-electron integral symmetry is turned on.
 One-electron integrals computed using PRISM.
   1 Symmetry operations used in ECPInt.
 ECPInt:  NShTT=    1485 NPrTT=    5769 LenC2=    1370 LenP2D=    3940.
 LDataN:  DoStor=T MaxTD1= 5 Len=  102
 NBasis=   102 RedAO= T EigKep=  1.88D-02  NBF=   102
 NBsUse=   102 1.00D-06 EigRej= -1.00D+00 NBFU=   102
 Defaulting to unpruned grid for atomic number  53.
 Defaulting to unpruned grid for atomic number  53.
 Defaulting to unpruned grid for atomic number  50.
 Initial guess from the checkpoint file:  "\\Nas.ads.mwn.de\tuch\ac5\AK_Nilges\Markus\Gaussian\SnIP\Publikation\Pblack\final\SnI2P4SDD.chk"
 B after Tr=     0.000000    0.000000    0.000000
         Rot=    0.999801    0.007474    0.004543   -0.017912 Ang=   2.28 deg.
 ExpMin= 3.26D-02 ExpMax= 3.06D+04 ExpMxC= 4.68D+03 IAcc=3 IRadAn=         5 AccDes= 0.00D+00
 Harris functional with IExCor= 1009 and IRadAn=       5 diagonalized for initial guess.
 HarFok:  IExCor= 1009 AccDes= 0.00D+00 IRadAn=         5 IDoV= 1 UseB2=F ITyADJ=14
 ICtDFT=  3500011 ScaDFX=  1.000000  1.000000  1.000000  1.000000
 Defaulting to unpruned grid for atomic number  53.
 Defaulting to unpruned grid for atomic number  53.
 Defaulting to unpruned grid for atomic number  53.
 Defaulting to unpruned grid for atomic number  53.
 Defaulting to unpruned grid for atomic number  53.
 Defaulting to unpruned grid for atomic number  53.
 Defaulting to unpruned grid for atomic number  53.
 Defaulting to unpruned grid for atomic number  53.
 FoFCou: FMM=F IPFlag=           0 FMFlag=      100000 FMFlg1=           0
         NFxFlg=           0 DoJE=T BraDBF=F KetDBF=T FulRan=T
         wScrn=  0.000000 ICntrl=     500 IOpCl=  0 I1Cent=   200000004 NGrid=           0
         NMat0=    1 NMatS0=      1 NMatT0=    0 NMatD0=    1 NMtDS0=    0 NMtDT0=    0
 Petite list used in FoFCou.
 Keep J ints in memory in canonical form, NReq=14774279.
 Requested convergence on RMS density matrix=1.00D-08 within 128 cycles.
 Requested convergence on MAX density matrix=1.00D-06.
 Requested convergence on             energy=1.00D-06.
 No special actions if energy rises.
 Defaulting to unpruned grid for atomic number  53.
 Defaulting to unpruned grid for atomic number  53.
 Defaulting to unpruned grid for atomic number  53.
 Defaulting to unpruned grid for atomic number  53.
 Defaulting to unpruned grid for atomic number  53.
 Defaulting to unpruned grid for atomic number  53.
 Defaulting to unpruned grid for atomic number  53.
 Defaulting to unpruned grid for atomic number  53.
 SCF Done:  E(RPBE-PBE) =  -1390.93423934     A.U. after   17 cycles
            NFock= 17  Conv=0.73D-08     -V/T= 2.0166
   1 Symmetry operations used in ECPInt.
 ECPInt:  NShTT=    1485 NPrTT=    5769 LenC2=    1370 LenP2D=    3940.
 LDataN:  DoStor=T MaxTD1= 6 Len=  172
 Calling FoFJK, ICntrl=      2527 FMM=F ISym2X=0 I1Cent= 0 IOpClX= 0 NMat=1 NMatS=1 NMatT=0.
 Defaulting to unpruned grid for atomic number  53.
 Defaulting to unpruned grid for atomic number  53.
 Defaulting to unpruned grid for atomic number  53.
 Defaulting to unpruned grid for atomic number  53.
 Defaulting to unpruned grid for atomic number  53.
 Defaulting to unpruned grid for atomic number  53.
 Defaulting to unpruned grid for atomic number  53.
 Defaulting to unpruned grid for atomic number  53.
 ***** Axes restored to original set *****
 -------------------------------------------------------------------
 Center     Atomic                   Forces (Hartrees/Bohr)
 Number     Number              X              Y              Z
 -------------------------------------------------------------------
      1       15           0.020805373   -0.002800344    0.012714128
      2       15           0.010328125    0.000987095   -0.000307356
      3       15          -0.015634976    0.013753057    0.007792559
      4       15          -0.013085391    0.008644499   -0.022183587
      5       53          -0.000772260   -0.008384039    0.005714628
      6       53           0.003153518   -0.000407287    0.001722244
      7       50          -0.004794390   -0.011792979   -0.005452616
 -------------------------------------------------------------------
 Cartesian Forces:  Max     0.022183587 RMS     0.010353045

 GradGradGradGradGradGradGradGradGradGradGradGradGradGradGradGradGradGrad
 Berny optimization.
 Using GEDIIS/GDIIS optimizer.
 FormGI is forming the generalized inverse of G from B-inverse, IUseBI=4.
 Internal  Forces:  Max     0.019154710 RMS     0.008164911
 Search for a local minimum.
 Step number   5 out of a maximum of   47
 All quantities printed in internal units (Hartrees-Bohrs-Radians)
 Mixed Optimization -- RFO/linear search
 Update second derivatives using D2CorX and points    4    5
 DE= -6.73D-03 DEPred=-2.92D-02 R= 2.31D-01
 Trust test= 2.31D-01 RLast= 6.54D-01 DXMaxT set to 5.05D-01
 ITU=  0  0  0  1  0
 Use linear search instead of GDIIS.
     Eigenvalues ---    0.00611   0.01186   0.02013   0.03788   0.04620
     Eigenvalues ---    0.07475   0.09093   0.09355   0.10801   0.12056
     Eigenvalues ---    0.12706   0.15890   0.18801   0.21069   0.90247
 RFO step:  Lambda=-1.46132110D-02 EMin= 6.10822892D-03
 Quartic linear search produced a step of -0.34475.
 Iteration  1 RMS(Cart)=  0.14875752 RMS(Int)=  0.01918736
 Iteration  2 RMS(Cart)=  0.01911038 RMS(Int)=  0.00688457
 Iteration  3 RMS(Cart)=  0.00025663 RMS(Int)=  0.00687915
 Iteration  4 RMS(Cart)=  0.00000236 RMS(Int)=  0.00687915
 Iteration  5 RMS(Cart)=  0.00000002 RMS(Int)=  0.00687915
 Variable       Old X    -DE/DX   Delta X   Delta X   Delta X     New X
                                 (Linear)    (Quad)   (Total)
    R1        4.53702  -0.01225  -0.05665   0.00764  -0.05125   4.48577
    R2        5.20702  -0.00609  -0.03962   0.04952   0.01068   5.21770
    R3        4.51875  -0.01208  -0.03626   0.03423  -0.00531   4.51344
    R4        4.58374  -0.01578  -0.04752   0.00902  -0.04022   4.54353
    R5        5.10151  -0.01047  -0.03272  -0.02150  -0.05143   5.05007
    R6        5.34935  -0.00997  -0.03721   0.06847   0.03210   5.38145
    R7        6.08674   0.00011  -0.02822   0.05056   0.02397   6.11070
    R8        5.38481  -0.00246  -0.00657  -0.01685  -0.02342   5.36139
    A1        1.31533   0.00312  -0.05087  -0.05409  -0.10636   1.20897
    A2        1.92063  -0.00012   0.08246   0.02878   0.11855   2.03918
    A3        1.35803  -0.01915  -0.02534  -0.17858  -0.21165   1.14638
    A4        2.00526   0.00378  -0.00205   0.23193   0.22377   2.22903
    A5        1.33688   0.00401  -0.05515  -0.04628  -0.10366   1.23323
    A6        1.91413   0.00801  -0.01687  -0.03949  -0.06873   1.84540
    A7        1.36182  -0.00515  -0.02352  -0.04261  -0.07067   1.29115
    A8        1.60692  -0.00234   0.04904   0.02469   0.07885   1.68577
    A9        1.50386  -0.01066  -0.01144  -0.02680  -0.04522   1.45865
   A10        1.91792   0.00955  -0.00897   0.10551   0.09384   2.01176
   A11        1.80178   0.00358  -0.01336   0.10201   0.08068   1.88246
   A12        2.26979   0.00091  -0.00006  -0.00933  -0.01724   2.25255
   A13        2.12766  -0.00415  -0.00257  -0.14066  -0.13747   1.99019
    D1       -0.35343   0.00792   0.05054  -0.08017  -0.03364  -0.38706
    D2        1.60671   0.00611   0.03017   0.11047   0.12818   1.73490
    D3        0.29234  -0.00666  -0.04785   0.06606   0.01552   0.30787
    D4       -1.50763  -0.01016  -0.03018  -0.03414  -0.05750  -1.56514
    D5        2.63543  -0.00304  -0.02231   0.11129   0.10033   2.73577
    D6        0.35904  -0.00778  -0.05152   0.08555   0.03786   0.39690
    D7       -1.13317   0.01307  -0.05511   0.20205   0.15262  -0.98055
    D8       -1.23874  -0.00646  -0.03789  -0.23022  -0.25213  -1.49087
    D9        0.62243  -0.01497   0.04339  -0.29349  -0.26204   0.36040
   D10       -0.29194   0.00670   0.04840  -0.06326  -0.01120  -0.30314
   D11        1.21857  -0.00472   0.04560  -0.08280  -0.03215   1.18642
   D12       -2.35779  -0.00481   0.00981  -0.23010  -0.21987  -2.57766
   D13        0.23241   0.00717   0.00167   0.19322   0.17735   0.40976
   D14        0.65901  -0.00561   0.00775  -0.12680  -0.11846   0.54055
   D15       -0.93321  -0.00049  -0.04101  -0.13962  -0.18215  -1.11536
   D16        2.59797  -0.00179  -0.01035  -0.04212  -0.05311   2.54485
         Item               Value     Threshold  Converged?
 Maximum Force            0.019155     0.000450     NO 
 RMS     Force            0.008165     0.000300     NO 
 Maximum Displacement     0.492782     0.001800     NO 
 RMS     Displacement     0.160205     0.001200     NO 
 Predicted change in Energy=-1.264409D-02
 GradGradGradGradGradGradGradGradGradGradGradGradGradGradGradGradGradGrad

                          Input orientation:                          
 ---------------------------------------------------------------------
 Center     Atomic      Atomic             Coordinates (Angstroms)
 Number     Number       Type             X           Y           Z
 ---------------------------------------------------------------------
      1         15           0       -3.192061    1.966371   -3.476411
      2         15           0       -1.416130    0.392891   -3.405638
      3         15           0        0.125058    0.423667   -5.229997
      4         15           0       -1.493953    1.883478   -1.520723
      5         53           0       -0.081892    4.221563   -2.326373
      6         53           0       -1.764078    4.619056   -7.121118
      7         50           0       -1.084011    2.800286   -5.052578
 ---------------------------------------------------------------------
                    Distance matrix (angstroms):
                    1          2          3          4          5
     1  P    0.000000
     2  P    2.373769   0.000000
     3  P    4.056880   2.388408   0.000000
     4  P    2.591362   2.404332   4.302436   0.000000
     5  I    4.010190   4.195680   4.785172   2.847741   0.000000
     6  I    4.728611   5.637936   4.974581   6.238652   5.096796
     7  Sn   2.761086   2.935688   2.672384   3.671864   3.233646
                    6          7
     6  I    0.000000
     7  Sn   2.837124   0.000000
 Stoichiometry    I2P4Sn
 Framework group  C1[X(I2P4Sn)]
 Deg. of freedom    15
 Full point group                 C1      NOp   1
 Largest Abelian subgroup         C1      NOp   1
 Largest concise Abelian subgroup C1      NOp   1
                         Standard orientation:                         
 ---------------------------------------------------------------------
 Center     Atomic      Atomic             Coordinates (Angstroms)
 Number     Number       Type             X           Y           Z
 ---------------------------------------------------------------------
      1         15           0       -0.917578    1.285951    2.025067
      2         15           0       -1.822811    2.317570    0.088292
      3         15           0       -0.394356    2.469790   -1.819805
      4         15           0       -3.053187    0.399538    0.855195
      5         53           0       -1.770248   -1.858541   -0.313041
      6         53           0        3.095699   -0.435514    0.211249
      7         50           0        0.451402    0.489844   -0.236725
 ---------------------------------------------------------------------
 Rotational constants (GHZ):      0.4298993      0.2162515      0.1708024
 Standard basis: SDD (6D, 10F)
 There are   102 symmetry adapted cartesian basis functions of A   symmetry.
 There are   102 symmetry adapted basis functions of A   symmetry.
   102 basis functions,   198 primitive gaussians,   102 cartesian basis functions
    39 alpha electrons       39 beta electrons
       nuclear repulsion energy       410.1385262141 Hartrees.
 NAtoms=    7 NActive=    7 NUniq=    7 SFac= 1.00D+00 NAtFMM=   60 NAOKFM=F Big=F
 Integral buffers will be    131072 words long.
 Raffenetti 2 integral format.
 Two-electron integral symmetry is turned on.
 One-electron integrals computed using PRISM.
   1 Symmetry operations used in ECPInt.
 ECPInt:  NShTT=    1485 NPrTT=    5769 LenC2=    1374 LenP2D=    3984.
 LDataN:  DoStor=T MaxTD1= 5 Len=  102
 NBasis=   102 RedAO= T EigKep=  2.04D-02  NBF=   102
 NBsUse=   102 1.00D-06 EigRej= -1.00D+00 NBFU=   102
 Defaulting to unpruned grid for atomic number  53.
 Defaulting to unpruned grid for atomic number  50.
 Defaulting to unpruned grid for atomic number  53.
 Initial guess from the checkpoint file:  "\\Nas.ads.mwn.de\tuch\ac5\AK_Nilges\Markus\Gaussian\SnIP\Publikation\Pblack\final\SnI2P4SDD.chk"
 B after Tr=     0.000000    0.000000    0.000000
         Rot=    0.999615   -0.022532    0.013099   -0.009468 Ang=  -3.18 deg.
 ExpMin= 3.26D-02 ExpMax= 3.06D+04 ExpMxC= 4.68D+03 IAcc=3 IRadAn=         5 AccDes= 0.00D+00
 Harris functional with IExCor= 1009 and IRadAn=       5 diagonalized for initial guess.
 HarFok:  IExCor= 1009 AccDes= 0.00D+00 IRadAn=         5 IDoV= 1 UseB2=F ITyADJ=14
 ICtDFT=  3500011 ScaDFX=  1.000000  1.000000  1.000000  1.000000
 Defaulting to unpruned grid for atomic number  53.
 Defaulting to unpruned grid for atomic number  53.
 Defaulting to unpruned grid for atomic number  53.
 Defaulting to unpruned grid for atomic number  53.
 Defaulting to unpruned grid for atomic number  53.
 Defaulting to unpruned grid for atomic number  53.
 Defaulting to unpruned grid for atomic number  53.
 Defaulting to unpruned grid for atomic number  53.
 FoFCou: FMM=F IPFlag=           0 FMFlag=      100000 FMFlg1=           0
         NFxFlg=           0 DoJE=T BraDBF=F KetDBF=T FulRan=T
         wScrn=  0.000000 ICntrl=     500 IOpCl=  0 I1Cent=   200000004 NGrid=           0
         NMat0=    1 NMatS0=      1 NMatT0=    0 NMatD0=    1 NMtDS0=    0 NMtDT0=    0
 Petite list used in FoFCou.
 Keep J ints in memory in canonical form, NReq=14774279.
 Requested convergence on RMS density matrix=1.00D-08 within 128 cycles.
 Requested convergence on MAX density matrix=1.00D-06.
 Requested convergence on             energy=1.00D-06.
 No special actions if energy rises.
 Defaulting to unpruned grid for atomic number  53.
 Defaulting to unpruned grid for atomic number  53.
 Defaulting to unpruned grid for atomic number  53.
 Defaulting to unpruned grid for atomic number  53.
 Defaulting to unpruned grid for atomic number  53.
 Defaulting to unpruned grid for atomic number  53.
 Defaulting to unpruned grid for atomic number  53.
 Defaulting to unpruned grid for atomic number  53.
 EnCoef did     1 forward-backward iterations
 EnCoef did     3 forward-backward iterations
 SCF Done:  E(RPBE-PBE) =  -1390.94478671     A.U. after   14 cycles
            NFock= 14  Conv=0.43D-08     -V/T= 2.0165
   1 Symmetry operations used in ECPInt.
 ECPInt:  NShTT=    1485 NPrTT=    5769 LenC2=    1374 LenP2D=    3984.
 LDataN:  DoStor=T MaxTD1= 6 Len=  172
 Calling FoFJK, ICntrl=      2527 FMM=F ISym2X=0 I1Cent= 0 IOpClX= 0 NMat=1 NMatS=1 NMatT=0.
 Defaulting to unpruned grid for atomic number  53.
 Defaulting to unpruned grid for atomic number  53.
 Defaulting to unpruned grid for atomic number  53.
 Defaulting to unpruned grid for atomic number  53.
 Defaulting to unpruned grid for atomic number  53.
 Defaulting to unpruned grid for atomic number  53.
 Defaulting to unpruned grid for atomic number  53.
 Defaulting to unpruned grid for atomic number  53.
 ***** Axes restored to original set *****
 -------------------------------------------------------------------
 Center     Atomic                   Forces (Hartrees/Bohr)
 Number     Number              X              Y              Z
 -------------------------------------------------------------------
      1       15           0.010435836    0.005316651    0.001511720
      2       15           0.007875676   -0.030268133    0.007006665
      3       15          -0.017462160    0.018177499    0.015571124
      4       15           0.001336214    0.008075294   -0.016067229
      5       53          -0.003072418   -0.006221165    0.005391790
      6       53           0.001221179    0.001075763   -0.001509997
      7       50          -0.000334327    0.003844091   -0.011904073
 -------------------------------------------------------------------
 Cartesian Forces:  Max     0.030268133 RMS     0.011145011

 GradGradGradGradGradGradGradGradGradGradGradGradGradGradGradGradGradGrad
 Berny optimization.
 Using GEDIIS/GDIIS optimizer.
 FormGI is forming the generalized inverse of G from B-inverse, IUseBI=4.
 Internal  Forces:  Max     0.018097014 RMS     0.008599015
 Search for a local minimum.
 Step number   6 out of a maximum of   47
 All quantities printed in internal units (Hartrees-Bohrs-Radians)
 Mixed Optimization -- RFO/linear search
 Update second derivatives using D2CorX and points    5    6
 DE= -1.05D-02 DEPred=-1.26D-02 R= 8.34D-01
 TightC=F SS=  1.41D+00  RLast= 7.15D-01 DXNew= 8.4853D-01 2.1462D+00
 Trust test= 8.34D-01 RLast= 7.15D-01 DXMaxT set to 8.49D-01
 ITU=  1  0  0  0  1  0
 Use linear search instead of GDIIS.
     Eigenvalues ---    0.00844   0.01866   0.02009   0.03443   0.04656
     Eigenvalues ---    0.07458   0.09105   0.09935   0.10457   0.11938
     Eigenvalues ---    0.12600   0.14451   0.18718   0.19534   0.78837
 RFO step:  Lambda=-7.88952455D-03 EMin= 8.44070790D-03
 Quartic linear search produced a step of -0.12736.
 Iteration  1 RMS(Cart)=  0.10932450 RMS(Int)=  0.00767939
 Iteration  2 RMS(Cart)=  0.00684102 RMS(Int)=  0.00296605
 Iteration  3 RMS(Cart)=  0.00001493 RMS(Int)=  0.00296603
 Iteration  4 RMS(Cart)=  0.00000008 RMS(Int)=  0.00296603
 Variable       Old X    -DE/DX   Delta X   Delta X   Delta X     New X
                                 (Linear)    (Quad)   (Total)
    R1        4.48577   0.00336   0.00653   0.00723   0.01387   4.49964
    R2        5.21770  -0.00135  -0.00136  -0.02973  -0.03047   5.18723
    R3        4.51344  -0.01150   0.00068  -0.02248  -0.02247   4.49096
    R4        4.54353  -0.00651   0.00512   0.00839   0.01386   4.55739
    R5        5.05007  -0.00610   0.00655  -0.05228  -0.04581   5.00426
    R6        5.38145  -0.00571  -0.00409  -0.05572  -0.05944   5.32201
    R7        6.11070   0.00005  -0.00305  -0.00191  -0.00560   6.10510
    R8        5.36139   0.00150   0.00298  -0.05388  -0.05090   5.31049
    A1        1.20897   0.01511   0.01355   0.02538   0.04071   1.24968
    A2        2.03918  -0.01644  -0.01510  -0.04355  -0.06067   1.97852
    A3        1.14638  -0.00587   0.02696  -0.01342   0.01269   1.15907
    A4        2.22903  -0.01437  -0.02850  -0.05418  -0.08334   2.14569
    A5        1.23323   0.01810   0.01320   0.03332   0.04901   1.28223
    A6        1.84540   0.01160   0.00875   0.04506   0.05759   1.90299
    A7        1.29115   0.00153   0.00900  -0.02227  -0.01373   1.27741
    A8        1.68577  -0.01177  -0.01004  -0.01601  -0.02836   1.65741
    A9        1.45865  -0.00486   0.00576   0.03125   0.03717   1.49581
   A10        2.01176   0.00867  -0.01195   0.10360   0.08880   2.10056
   A11        1.88246  -0.00658  -0.01028  -0.01437  -0.02344   1.85902
   A12        2.25255   0.00656   0.00220   0.08013   0.07341   2.32596
   A13        1.99019   0.00251   0.01751  -0.16188  -0.14442   1.84576
    D1       -0.38706   0.01065   0.00428   0.00631   0.01044  -0.37662
    D2        1.73490  -0.00401  -0.01633  -0.05025  -0.06532   1.66957
    D3        0.30787  -0.00652  -0.00198   0.00321   0.00117   0.30904
    D4       -1.56514  -0.00042   0.00732   0.01372   0.02000  -1.54514
    D5        2.73577  -0.00166  -0.01278   0.17007   0.15650   2.89226
    D6        0.39690  -0.01082  -0.00482  -0.00541  -0.00998   0.38693
    D7       -0.98055   0.01346  -0.01944   0.06198   0.03861  -0.94193
    D8       -1.49087   0.00631   0.03211  -0.03740  -0.00608  -1.49695
    D9        0.36040  -0.01527   0.03337  -0.08914  -0.05178   0.30862
   D10       -0.30314   0.00558   0.00143  -0.00456  -0.00326  -0.30640
   D11        1.18642  -0.00383   0.00410   0.02207   0.02527   1.21169
   D12       -2.57766   0.00042   0.02800  -0.21259  -0.19153  -2.76919
   D13        0.40976   0.00504  -0.02259   0.04166   0.02253   0.43229
   D14        0.54055  -0.00360   0.01509  -0.02851  -0.01373   0.52682
   D15       -1.11536   0.00977   0.02320  -0.02267   0.00312  -1.11224
   D16        2.54485   0.00399   0.00676   0.08564   0.08254   2.62740
         Item               Value     Threshold  Converged?
 Maximum Force            0.018097     0.000450     NO 
 RMS     Force            0.008599     0.000300     NO 
 Maximum Displacement     0.253559     0.001800     NO 
 RMS     Displacement     0.108406     0.001200     NO 
 Predicted change in Energy=-4.483052D-03
 GradGradGradGradGradGradGradGradGradGradGradGradGradGradGradGradGradGrad

                          Input orientation:                          
 ---------------------------------------------------------------------
 Center     Atomic      Atomic             Coordinates (Angstroms)
 Number     Number       Type             X           Y           Z
 ---------------------------------------------------------------------
      1         15           0       -3.218313    1.847188   -3.493120
      2         15           0       -1.406428    0.310455   -3.334379
      3         15           0        0.086791    0.420279   -5.179931
      4         15           0       -1.434497    1.954991   -1.570618
      5         53           0       -0.108105    4.275675   -2.457512
      6         53           0       -1.648908    4.753233   -7.003103
      7         50           0       -1.177606    2.745490   -5.094176
 ---------------------------------------------------------------------
                    Distance matrix (angstroms):
                    1          2          3          4          5
     1  P    0.000000
     2  P    2.381108   0.000000
     3  P    3.975564   2.376516   0.000000
     4  P    2.624812   2.411668   4.206756   0.000000
     5  I    4.079637   4.263510   4.723730   2.816287   0.000000
     6  I    4.819555   5.766855   5.011097   6.114575   4.823332
     7  Sn   2.744961   3.013079   2.648143   3.620269   3.230681
                    6          7
     6  I    0.000000
     7  Sn   2.810188   0.000000
 Stoichiometry    I2P4Sn
 Framework group  C1[X(I2P4Sn)]
 Deg. of freedom    15
 Full point group                 C1      NOp   1
 Largest Abelian subgroup         C1      NOp   1
 Largest concise Abelian subgroup C1      NOp   1
                         Standard orientation:                         
 ---------------------------------------------------------------------
 Center     Atomic      Atomic             Coordinates (Angstroms)
 Number     Number       Type             X           Y           Z
 ---------------------------------------------------------------------
      1         15           0       -1.122639    1.348619    1.992998
      2         15           0       -2.174467    2.176426    0.023716
      3         15           0       -0.686858    2.400606   -1.816009
      4         15           0       -3.039959    0.048736    0.758564
      5         53           0       -1.437054   -2.010253   -0.301029
      6         53           0        3.039217   -0.282452    0.191145
      7         50           0        0.408885    0.637951   -0.171303
 ---------------------------------------------------------------------
 Rotational constants (GHZ):      0.4172147      0.2294901      0.1749411
 Standard basis: SDD (6D, 10F)
 There are   102 symmetry adapted cartesian basis functions of A   symmetry.
 There are   102 symmetry adapted basis functions of A   symmetry.
   102 basis functions,   198 primitive gaussians,   102 cartesian basis functions
    39 alpha electrons       39 beta electrons
       nuclear repulsion energy       410.6710617369 Hartrees.
 NAtoms=    7 NActive=    7 NUniq=    7 SFac= 1.00D+00 NAtFMM=   60 NAOKFM=F Big=F
 Integral buffers will be    131072 words long.
 Raffenetti 2 integral format.
 Two-electron integral symmetry is turned on.
 One-electron integrals computed using PRISM.
   1 Symmetry operations used in ECPInt.
 ECPInt:  NShTT=    1485 NPrTT=    5769 LenC2=    1374 LenP2D=    3982.
 LDataN:  DoStor=T MaxTD1= 5 Len=  102
 NBasis=   102 RedAO= T EigKep=  1.98D-02  NBF=   102
 NBsUse=   102 1.00D-06 EigRej= -1.00D+00 NBFU=   102
 Defaulting to unpruned grid for atomic number  50.
 Defaulting to unpruned grid for atomic number  53.
 Defaulting to unpruned grid for atomic number  53.
 Initial guess from the checkpoint file:  "\\Nas.ads.mwn.de\tuch\ac5\AK_Nilges\Markus\Gaussian\SnIP\Publikation\Pblack\final\SnI2P4SDD.chk"
 B after Tr=     0.000000    0.000000    0.000000
         Rot=    0.998849    0.003714    0.003978   -0.047660 Ang=   5.50 deg.
 ExpMin= 3.26D-02 ExpMax= 3.06D+04 ExpMxC= 4.68D+03 IAcc=3 IRadAn=         5 AccDes= 0.00D+00
 Harris functional with IExCor= 1009 and IRadAn=       5 diagonalized for initial guess.
 HarFok:  IExCor= 1009 AccDes= 0.00D+00 IRadAn=         5 IDoV= 1 UseB2=F ITyADJ=14
 ICtDFT=  3500011 ScaDFX=  1.000000  1.000000  1.000000  1.000000
 Defaulting to unpruned grid for atomic number  53.
 Defaulting to unpruned grid for atomic number  53.
 Defaulting to unpruned grid for atomic number  53.
 Defaulting to unpruned grid for atomic number  53.
 Defaulting to unpruned grid for atomic number  53.
 Defaulting to unpruned grid for atomic number  53.
 Defaulting to unpruned grid for atomic number  53.
 Defaulting to unpruned grid for atomic number  53.
 FoFCou: FMM=F IPFlag=           0 FMFlag=      100000 FMFlg1=           0
         NFxFlg=           0 DoJE=T BraDBF=F KetDBF=T FulRan=T
         wScrn=  0.000000 ICntrl=     500 IOpCl=  0 I1Cent=   200000004 NGrid=           0
         NMat0=    1 NMatS0=      1 NMatT0=    0 NMatD0=    1 NMtDS0=    0 NMtDT0=    0
 Petite list used in FoFCou.
 Keep J ints in memory in canonical form, NReq=14774279.
 Requested convergence on RMS density matrix=1.00D-08 within 128 cycles.
 Requested convergence on MAX density matrix=1.00D-06.
 Requested convergence on             energy=1.00D-06.
 No special actions if energy rises.
 Defaulting to unpruned grid for atomic number  53.
 Defaulting to unpruned grid for atomic number  53.
 Defaulting to unpruned grid for atomic number  53.
 Defaulting to unpruned grid for atomic number  53.
 Defaulting to unpruned grid for atomic number  53.
 Defaulting to unpruned grid for atomic number  53.
 Defaulting to unpruned grid for atomic number  53.
 Defaulting to unpruned grid for atomic number  53.
 EnCoef did     3 forward-backward iterations
 EnCoef did     5 forward-backward iterations
 EnCoef did     2 forward-backward iterations
 SCF Done:  E(RPBE-PBE) =  -1390.95129400     A.U. after   14 cycles
            NFock= 14  Conv=0.11D-08     -V/T= 2.0165
   1 Symmetry operations used in ECPInt.
 ECPInt:  NShTT=    1485 NPrTT=    5769 LenC2=    1374 LenP2D=    3982.
 LDataN:  DoStor=T MaxTD1= 6 Len=  172
 Calling FoFJK, ICntrl=      2527 FMM=F ISym2X=0 I1Cent= 0 IOpClX= 0 NMat=1 NMatS=1 NMatT=0.
 Defaulting to unpruned grid for atomic number  53.
 Defaulting to unpruned grid for atomic number  53.
 Defaulting to unpruned grid for atomic number  53.
 Defaulting to unpruned grid for atomic number  53.
 Defaulting to unpruned grid for atomic number  53.
 Defaulting to unpruned grid for atomic number  53.
 Defaulting to unpruned grid for atomic number  53.
 Defaulting to unpruned grid for atomic number  53.
 ***** Axes restored to original set *****
 -------------------------------------------------------------------
 Center     Atomic                   Forces (Hartrees/Bohr)
 Number     Number              X              Y              Z
 -------------------------------------------------------------------
      1       15           0.011762201    0.006841093    0.004407534
      2       15           0.009231545   -0.020223881    0.005009046
      3       15          -0.014434129    0.015237105    0.010844069
      4       15          -0.004206406    0.004755924   -0.012745305
      5       53          -0.003313874   -0.007360897    0.003182785
      6       53           0.000559800    0.001898603   -0.002869226
      7       50           0.000400863   -0.001147947   -0.007828902
 -------------------------------------------------------------------
 Cartesian Forces:  Max     0.020223881 RMS     0.008823593

 GradGradGradGradGradGradGradGradGradGradGradGradGradGradGradGradGradGrad
 Berny optimization.
 Using GEDIIS/GDIIS optimizer.
 FormGI is forming the generalized inverse of G from B-inverse, IUseBI=4.
 Internal  Forces:  Max     0.014047226 RMS     0.007076875
 Search for a local minimum.
 Step number   7 out of a maximum of   47
 All quantities printed in internal units (Hartrees-Bohrs-Radians)
 Mixed Optimization -- RFO/linear search
 Update second derivatives using D2CorX and points    6    7
 DE= -6.51D-03 DEPred=-4.48D-03 R= 1.45D+00
 TightC=F SS=  1.41D+00  RLast= 3.79D-01 DXNew= 1.4270D+00 1.1373D+00
 Trust test= 1.45D+00 RLast= 3.79D-01 DXMaxT set to 1.14D+00
 ITU=  1  1  0  0  0  1  0
 Use linear search instead of GDIIS.
     Eigenvalues ---    0.00671   0.01393   0.02155   0.02996   0.04822
     Eigenvalues ---    0.07414   0.08148   0.09647   0.11430   0.11774
     Eigenvalues ---    0.13346   0.15173   0.18780   0.19590   0.51965
 RFO step:  Lambda=-6.17179458D-03 EMin= 6.70531000D-03
 Quartic linear search produced a step of  0.83876.
 Iteration  1 RMS(Cart)=  0.10354035 RMS(Int)=  0.01013294
 Iteration  2 RMS(Cart)=  0.00860592 RMS(Int)=  0.00577833
 Iteration  3 RMS(Cart)=  0.00005606 RMS(Int)=  0.00577820
 Iteration  4 RMS(Cart)=  0.00000059 RMS(Int)=  0.00577820
 Variable       Old X    -DE/DX   Delta X   Delta X   Delta X     New X
                                 (Linear)    (Quad)   (Total)
    R1        4.49964   0.00177   0.01163   0.03806   0.05029   4.54993
    R2        5.18723  -0.00234  -0.02556  -0.00767  -0.03366   5.15356
    R3        4.49096  -0.00794  -0.01885   0.00920  -0.01054   4.48043
    R4        4.55739  -0.00639   0.01163   0.04340   0.05591   4.61330
    R5        5.00426  -0.00704  -0.03842  -0.06892  -0.10704   4.89723
    R6        5.32201  -0.00485  -0.04986  -0.05729  -0.10609   5.21592
    R7        6.10510  -0.00216  -0.00470   0.08221   0.07629   6.18139
    R8        5.31049   0.00321  -0.04269   0.03821  -0.00448   5.30601
    A1        1.24968   0.01089   0.03415   0.00125   0.03762   1.28730
    A2        1.97852  -0.01126  -0.05088  -0.00890  -0.06340   1.91512
    A3        1.15907  -0.01075   0.01064  -0.07540  -0.06778   1.09129
    A4        2.14569  -0.00680  -0.06990  -0.02851  -0.10191   2.04378
    A5        1.28223   0.01337   0.04111   0.01561   0.06069   1.34292
    A6        1.90299   0.00609   0.04830   0.02998   0.07948   1.98246
    A7        1.27741   0.00208  -0.01152  -0.02852  -0.04234   1.23508
    A8        1.65741  -0.00758  -0.02379   0.02129  -0.00735   1.65007
    A9        1.49581  -0.00931   0.03117  -0.02376   0.00315   1.49896
   A10        2.10056   0.00745   0.07449   0.10512   0.17702   2.27759
   A11        1.85902  -0.00385  -0.01966  -0.01200  -0.03162   1.82740
   A12        2.32596   0.00387   0.06157  -0.11148  -0.07234   2.25362
   A13        1.84576   0.00341  -0.12114   0.04782  -0.07761   1.76816
    D1       -0.37662   0.01028   0.00876   0.05243   0.05826  -0.31836
    D2        1.66957   0.00287  -0.05479   0.00316  -0.04995   1.61962
    D3        0.30904  -0.00707   0.00098  -0.03546  -0.03522   0.27382
    D4       -1.54514  -0.00296   0.01678  -0.02063  -0.00404  -1.54918
    D5        2.89226  -0.00211   0.13126  -0.07142   0.07258   2.96484
    D6        0.38693  -0.01034  -0.00837  -0.05073  -0.05630   0.33063
    D7       -0.94193   0.01108   0.03239   0.05477   0.07760  -0.86434
    D8       -1.49695   0.00381  -0.00510  -0.05995  -0.07070  -1.56765
    D9        0.30862  -0.01405  -0.04343  -0.10485  -0.14346   0.16516
   D10       -0.30640   0.00643  -0.00273   0.03444   0.03234  -0.27406
   D11        1.21169  -0.00579   0.02120   0.01496   0.03143   1.24312
   D12       -2.76919  -0.00056  -0.16065  -0.05343  -0.20543  -2.97463
   D13        0.43229   0.00544   0.01889   0.05462   0.07860   0.51089
   D14        0.52682  -0.00378  -0.01152  -0.03136  -0.04275   0.48407
   D15       -1.11224   0.00665   0.00262  -0.04732  -0.03773  -1.14997
   D16        2.62740   0.00162   0.06923   0.07518   0.13449   2.76189
         Item               Value     Threshold  Converged?
 Maximum Force            0.014047     0.000450     NO 
 RMS     Force            0.007077     0.000300     NO 
 Maximum Displacement     0.335396     0.001800     NO 
 RMS     Displacement     0.106160     0.001200     NO 
 Predicted change in Energy=-6.250931D-03
 GradGradGradGradGradGradGradGradGradGradGradGradGradGradGradGradGradGrad

                          Input orientation:                          
 ---------------------------------------------------------------------
 Center     Atomic      Atomic             Coordinates (Angstroms)
 Number     Number       Type             X           Y           Z
 ---------------------------------------------------------------------
      1         15           0       -3.216309    1.747282   -3.392422
      2         15           0       -1.366268    0.209238   -3.298155
      3         15           0        0.023401    0.511643   -5.195187
      4         15           0       -1.414622    2.014832   -1.655836
      5         53           0       -0.135527    4.310347   -2.500190
      6         53           0       -1.471424    4.792111   -6.991150
      7         50           0       -1.326318    2.721858   -5.099898
 ---------------------------------------------------------------------
                    Distance matrix (angstroms):
                    1          2          3          4          5
     1  P    0.000000
     2  P    2.407721   0.000000
     3  P    3.908003   2.370940   0.000000
     4  P    2.516623   2.441253   4.105422   0.000000
     5  I    4.105678   4.355521   4.660303   2.760146   0.000000
     6  I    5.026574   5.886594   4.876720   6.015154   4.710142
     7  Sn   2.727148   3.092108   2.591500   3.516994   3.271049
                    6          7
     6  I    0.000000
     7  Sn   2.807817   0.000000
 Stoichiometry    I2P4Sn
 Framework group  C1[X(I2P4Sn)]
 Deg. of freedom    15
 Full point group                 C1      NOp   1
 Largest Abelian subgroup         C1      NOp   1
 Largest concise Abelian subgroup C1      NOp   1
                         Standard orientation:                         
 ---------------------------------------------------------------------
 Center     Atomic      Atomic             Coordinates (Angstroms)
 Number     Number       Type             X           Y           Z
 ---------------------------------------------------------------------
      1         15           0       -1.418720    1.371777    1.916274
      2         15           0       -2.382654    2.116825   -0.160467
      3         15           0       -0.693147    2.273030   -1.816523
      4         15           0       -2.974152   -0.120370    0.617229
      5         53           0       -1.264604   -2.090929   -0.284295
      6         53           0        3.022993   -0.191809    0.157629
      7         50           0        0.376710    0.727323   -0.032687
 ---------------------------------------------------------------------
 Rotational constants (GHZ):      0.4150302      0.2353197      0.1753772
 Standard basis: SDD (6D, 10F)
 There are   102 symmetry adapted cartesian basis functions of A   symmetry.
 There are   102 symmetry adapted basis functions of A   symmetry.
   102 basis functions,   198 primitive gaussians,   102 cartesian basis functions
    39 alpha electrons       39 beta electrons
       nuclear repulsion energy       413.1917868351 Hartrees.
 NAtoms=    7 NActive=    7 NUniq=    7 SFac= 1.00D+00 NAtFMM=   60 NAOKFM=F Big=F
 Integral buffers will be    131072 words long.
 Raffenetti 2 integral format.
 Two-electron integral symmetry is turned on.
 One-electron integrals computed using PRISM.
   1 Symmetry operations used in ECPInt.
 ECPInt:  NShTT=    1485 NPrTT=    5769 LenC2=    1374 LenP2D=    3994.
 LDataN:  DoStor=T MaxTD1= 5 Len=  102
 NBasis=   102 RedAO= T EigKep=  1.88D-02  NBF=   102
 NBsUse=   102 1.00D-06 EigRej= -1.00D+00 NBFU=   102
 Defaulting to unpruned grid for atomic number  50.
 Defaulting to unpruned grid for atomic number  53.
 Defaulting to unpruned grid for atomic number  53.
 Initial guess from the checkpoint file:  "\\Nas.ads.mwn.de\tuch\ac5\AK_Nilges\Markus\Gaussian\SnIP\Publikation\Pblack\final\SnI2P4SDD.chk"
 B after Tr=     0.000000    0.000000    0.000000
         Rot=    0.999581    0.007506    0.010757   -0.025820 Ang=   3.32 deg.
 ExpMin= 3.26D-02 ExpMax= 3.06D+04 ExpMxC= 4.68D+03 IAcc=3 IRadAn=         5 AccDes= 0.00D+00
 Harris functional with IExCor= 1009 and IRadAn=       5 diagonalized for initial guess.
 HarFok:  IExCor= 1009 AccDes= 0.00D+00 IRadAn=         5 IDoV= 1 UseB2=F ITyADJ=14
 ICtDFT=  3500011 ScaDFX=  1.000000  1.000000  1.000000  1.000000
 Defaulting to unpruned grid for atomic number  53.
 Defaulting to unpruned grid for atomic number  53.
 Defaulting to unpruned grid for atomic number  53.
 Defaulting to unpruned grid for atomic number  53.
 Defaulting to unpruned grid for atomic number  53.
 Defaulting to unpruned grid for atomic number  53.
 Defaulting to unpruned grid for atomic number  53.
 Defaulting to unpruned grid for atomic number  53.
 FoFCou: FMM=F IPFlag=           0 FMFlag=      100000 FMFlg1=           0
         NFxFlg=           0 DoJE=T BraDBF=F KetDBF=T FulRan=T
         wScrn=  0.000000 ICntrl=     500 IOpCl=  0 I1Cent=   200000004 NGrid=           0
         NMat0=    1 NMatS0=      1 NMatT0=    0 NMatD0=    1 NMtDS0=    0 NMtDT0=    0
 Petite list used in FoFCou.
 Keep J ints in memory in canonical form, NReq=14774279.
 Requested convergence on RMS density matrix=1.00D-08 within 128 cycles.
 Requested convergence on MAX density matrix=1.00D-06.
 Requested convergence on             energy=1.00D-06.
 No special actions if energy rises.
 Defaulting to unpruned grid for atomic number  53.
 Defaulting to unpruned grid for atomic number  53.
 Defaulting to unpruned grid for atomic number  53.
 Defaulting to unpruned grid for atomic number  53.
 Defaulting to unpruned grid for atomic number  53.
 Defaulting to unpruned grid for atomic number  53.
 Defaulting to unpruned grid for atomic number  53.
 Defaulting to unpruned grid for atomic number  53.
 EnCoef did     7 forward-backward iterations
 SCF Done:  E(RPBE-PBE) =  -1390.95765998     A.U. after   13 cycles
            NFock= 13  Conv=0.97D-08     -V/T= 2.0164
   1 Symmetry operations used in ECPInt.
 ECPInt:  NShTT=    1485 NPrTT=    5769 LenC2=    1374 LenP2D=    3994.
 LDataN:  DoStor=T MaxTD1= 6 Len=  172
 Calling FoFJK, ICntrl=      2527 FMM=F ISym2X=0 I1Cent= 0 IOpClX= 0 NMat=1 NMatS=1 NMatT=0.
 Defaulting to unpruned grid for atomic number  53.
 Defaulting to unpruned grid for atomic number  53.
 Defaulting to unpruned grid for atomic number  53.
 Defaulting to unpruned grid for atomic number  53.
 Defaulting to unpruned grid for atomic number  53.
 Defaulting to unpruned grid for atomic number  53.
 Defaulting to unpruned grid for atomic number  53.
 Defaulting to unpruned grid for atomic number  53.
 ***** Axes restored to original set *****
 -------------------------------------------------------------------
 Center     Atomic                   Forces (Hartrees/Bohr)
 Number     Number              X              Y              Z
 -------------------------------------------------------------------
      1       15           0.004583535    0.007421548   -0.000543569
      2       15           0.008967467   -0.008132879    0.002671459
      3       15          -0.009534060    0.008537267    0.006212661
      4       15          -0.002509655   -0.000175710    0.001504762
      5       53          -0.003075120   -0.007261558    0.000537036
      6       53          -0.000918020    0.000813469   -0.001682409
      7       50           0.002485853   -0.001202137   -0.008699939
 -------------------------------------------------------------------
 Cartesian Forces:  Max     0.009534060 RMS     0.005305778

 GradGradGradGradGradGradGradGradGradGradGradGradGradGradGradGradGradGrad
 Berny optimization.
 Using GEDIIS/GDIIS optimizer.
 FormGI is forming the generalized inverse of G from B-inverse, IUseBI=4.
 Internal  Forces:  Max     0.008771197 RMS     0.004740329
 Search for a local minimum.
 Step number   8 out of a maximum of   47
 All quantities printed in internal units (Hartrees-Bohrs-Radians)
 Mixed Optimization -- RFO/linear search
 Update second derivatives using D2CorX and points    7    8
 DE= -6.37D-03 DEPred=-6.25D-03 R= 1.02D+00
 TightC=F SS=  1.41D+00  RLast= 4.80D-01 DXNew= 1.9127D+00 1.4395D+00
 Trust test= 1.02D+00 RLast= 4.80D-01 DXMaxT set to 1.44D+00
 ITU=  1  1  1  0  0  0  1  0
 Use linear search instead of GDIIS.
     Eigenvalues ---    0.00695   0.01477   0.02042   0.03356   0.04795
     Eigenvalues ---    0.05863   0.08349   0.09552   0.11317   0.11837
     Eigenvalues ---    0.13881   0.15545   0.18620   0.20808   0.36063
 RFO step:  Lambda=-5.11138516D-03 EMin= 6.95448253D-03
 Quartic linear search produced a step of  0.20702.
 Iteration  1 RMS(Cart)=  0.06381659 RMS(Int)=  0.00219334
 Iteration  2 RMS(Cart)=  0.00151046 RMS(Int)=  0.00112102
 Iteration  3 RMS(Cart)=  0.00000092 RMS(Int)=  0.00112102
 Variable       Old X    -DE/DX   Delta X   Delta X   Delta X     New X
                                 (Linear)    (Quad)   (Total)
    R1        4.54993   0.00455   0.01041   0.02787   0.03902   4.58895
    R2        5.15356  -0.00157  -0.00697  -0.02520  -0.03288   5.12068
    R3        4.48043  -0.00295  -0.00218  -0.02499  -0.02659   4.45384
    R4        4.61330  -0.00168   0.01157   0.02896   0.04002   4.65332
    R5        4.89723  -0.00647  -0.02216  -0.08436  -0.10657   4.79066
    R6        5.21592  -0.00229  -0.02196  -0.07579  -0.09813   5.11778
    R7        6.18139  -0.00154   0.01579   0.05881   0.07496   6.25635
    R8        5.30601   0.00178  -0.00093   0.03617   0.03524   5.34125
    A1        1.28730   0.00641   0.00779   0.03840   0.04603   1.33333
    A2        1.91512  -0.00863  -0.01312  -0.07514  -0.08822   1.82691
    A3        1.09129  -0.00294  -0.01403   0.02422   0.01001   1.10129
    A4        2.04378   0.00061  -0.02110   0.00655  -0.01512   2.02866
    A5        1.34292   0.00877   0.01256   0.05920   0.07347   1.41639
    A6        1.98246  -0.00450   0.01645  -0.03116  -0.01683   1.96564
    A7        1.23508   0.00715  -0.00877   0.04781   0.03883   1.27391
    A8        1.65007  -0.00448  -0.00152  -0.03323  -0.03690   1.61317
    A9        1.49896  -0.00787   0.00065  -0.02162  -0.02232   1.47664
   A10        2.27759   0.00191   0.03665   0.01612   0.05325   2.33084
   A11        1.82740  -0.00538  -0.00655  -0.04242  -0.04909   1.77830
   A12        2.25362   0.00380  -0.01498  -0.00105  -0.01780   2.23582
   A13        1.76816   0.00689  -0.01607   0.07646   0.05817   1.82632
    D1       -0.31836   0.00474   0.01206  -0.00996   0.00111  -0.31725
    D2        1.61962   0.00852  -0.01034   0.03349   0.02321   1.64283
    D3        0.27382  -0.00309  -0.00729   0.01859   0.01083   0.28465
    D4       -1.54918   0.00257  -0.00084   0.06079   0.05848  -1.49069
    D5        2.96484   0.00005   0.01503  -0.02310  -0.00670   2.95814
    D6        0.33063  -0.00465  -0.01166   0.01373   0.00355   0.33418
    D7       -0.86434   0.00211   0.01606   0.01566   0.03091  -0.83342
    D8       -1.56765   0.00608  -0.01464   0.02311   0.00688  -1.56077
    D9        0.16516  -0.00588  -0.02970  -0.06003  -0.08842   0.07674
   D10       -0.27406   0.00267   0.00669  -0.02118  -0.01453  -0.28859
   D11        1.24312  -0.00699   0.00651  -0.05495  -0.04826   1.19486
   D12       -2.97463   0.00030  -0.04253   0.01259  -0.02697  -3.00160
   D13        0.51089   0.00236   0.01627   0.02296   0.03974   0.55063
   D14        0.48407  -0.00203  -0.00885  -0.02087  -0.03036   0.45371
   D15       -1.14997   0.00434  -0.00781   0.01677   0.00928  -1.14069
   D16        2.76189  -0.00114   0.02784  -0.00291   0.02489   2.78678
         Item               Value     Threshold  Converged?
 Maximum Force            0.008771     0.000450     NO 
 RMS     Force            0.004740     0.000300     NO 
 Maximum Displacement     0.195270     0.001800     NO 
 RMS     Displacement     0.063683     0.001200     NO 
 Predicted change in Energy=-2.994187D-03
 GradGradGradGradGradGradGradGradGradGradGradGradGradGradGradGradGradGrad

                          Input orientation:                          
 ---------------------------------------------------------------------
 Center     Atomic      Atomic             Coordinates (Angstroms)
 Number     Number       Type             X           Y           Z
 ---------------------------------------------------------------------
      1         15           0       -3.190003    1.732349   -3.417494
      2         15           0       -1.324705    0.186164   -3.253323
      3         15           0       -0.040739    0.592061   -5.187621
      4         15           0       -1.409173    2.009526   -1.600510
      5         53           0       -0.127816    4.241060   -2.444789
      6         53           0       -1.454025    4.790319   -7.094482
      7         50           0       -1.360605    2.755834   -5.134619
 ---------------------------------------------------------------------
                    Distance matrix (angstroms):
                    1          2          3          4          5
     1  P    0.000000
     2  P    2.428369   0.000000
     3  P    3.788334   2.356869   0.000000
     4  P    2.559221   2.462432   4.092577   0.000000
     5  I    4.076369   4.304469   4.565732   2.708215   0.000000
     6  I    5.087734   5.997455   4.822745   6.157804   4.866227
     7  Sn   2.709749   3.184928   2.535108   3.612376   3.310719
                    6          7
     6  I    0.000000
     7  Sn   2.826468   0.000000
 Stoichiometry    I2P4Sn
 Framework group  C1[X(I2P4Sn)]
 Deg. of freedom    15
 Full point group                 C1      NOp   1
 Largest Abelian subgroup         C1      NOp   1
 Largest concise Abelian subgroup C1      NOp   1
                         Standard orientation:                         
 ---------------------------------------------------------------------
 Center     Atomic      Atomic             Coordinates (Angstroms)
 Number     Number       Type             X           Y           Z
 ---------------------------------------------------------------------
      1         15           0       -1.374441    1.454129    1.856905
      2         15           0       -2.372337    2.171287   -0.237580
      3         15           0       -0.583940    2.198882   -1.772410
      4         15           0       -3.040630   -0.039902    0.615414
      5         53           0       -1.424152   -2.027374   -0.262870
      6         53           0        3.094482   -0.266353    0.138270
      7         50           0        0.440855    0.696032   -0.006622
 ---------------------------------------------------------------------
 Rotational constants (GHZ):      0.4303990      0.2243094      0.1701545
 Standard basis: SDD (6D, 10F)
 There are   102 symmetry adapted cartesian basis functions of A   symmetry.
 There are   102 symmetry adapted basis functions of A   symmetry.
   102 basis functions,   198 primitive gaussians,   102 cartesian basis functions
    39 alpha electrons       39 beta electrons
       nuclear repulsion energy       412.9493360425 Hartrees.
 NAtoms=    7 NActive=    7 NUniq=    7 SFac= 1.00D+00 NAtFMM=   60 NAOKFM=F Big=F
 Integral buffers will be    131072 words long.
 Raffenetti 2 integral format.
 Two-electron integral symmetry is turned on.
 One-electron integrals computed using PRISM.
   1 Symmetry operations used in ECPInt.
 ECPInt:  NShTT=    1485 NPrTT=    5769 LenC2=    1374 LenP2D=    3992.
 LDataN:  DoStor=T MaxTD1= 5 Len=  102
 NBasis=   102 RedAO= T EigKep=  1.75D-02  NBF=   102
 NBsUse=   102 1.00D-06 EigRej= -1.00D+00 NBFU=   102
 Defaulting to unpruned grid for atomic number  53.
 Defaulting to unpruned grid for atomic number  50.
 Defaulting to unpruned grid for atomic number  53.
 Initial guess from the checkpoint file:  "\\Nas.ads.mwn.de\tuch\ac5\AK_Nilges\Markus\Gaussian\SnIP\Publikation\Pblack\final\SnI2P4SDD.chk"
 B after Tr=     0.000000    0.000000    0.000000
         Rot=    0.999807    0.006355   -0.000490    0.018587 Ang=   2.25 deg.
 ExpMin= 3.26D-02 ExpMax= 3.06D+04 ExpMxC= 4.68D+03 IAcc=3 IRadAn=         5 AccDes= 0.00D+00
 Harris functional with IExCor= 1009 and IRadAn=       5 diagonalized for initial guess.
 HarFok:  IExCor= 1009 AccDes= 0.00D+00 IRadAn=         5 IDoV= 1 UseB2=F ITyADJ=14
 ICtDFT=  3500011 ScaDFX=  1.000000  1.000000  1.000000  1.000000
 Defaulting to unpruned grid for atomic number  53.
 Defaulting to unpruned grid for atomic number  53.
 Defaulting to unpruned grid for atomic number  53.
 Defaulting to unpruned grid for atomic number  53.
 Defaulting to unpruned grid for atomic number  53.
 Defaulting to unpruned grid for atomic number  53.
 Defaulting to unpruned grid for atomic number  53.
 Defaulting to unpruned grid for atomic number  53.
 FoFCou: FMM=F IPFlag=           0 FMFlag=      100000 FMFlg1=           0
         NFxFlg=           0 DoJE=T BraDBF=F KetDBF=T FulRan=T
         wScrn=  0.000000 ICntrl=     500 IOpCl=  0 I1Cent=   200000004 NGrid=           0
         NMat0=    1 NMatS0=      1 NMatT0=    0 NMatD0=    1 NMtDS0=    0 NMtDT0=    0
 Petite list used in FoFCou.
 Keep J ints in memory in canonical form, NReq=14774279.
 Requested convergence on RMS density matrix=1.00D-08 within 128 cycles.
 Requested convergence on MAX density matrix=1.00D-06.
 Requested convergence on             energy=1.00D-06.
 No special actions if energy rises.
 Defaulting to unpruned grid for atomic number  53.
 Defaulting to unpruned grid for atomic number  53.
 Defaulting to unpruned grid for atomic number  53.
 Defaulting to unpruned grid for atomic number  53.
 Defaulting to unpruned grid for atomic number  53.
 Defaulting to unpruned grid for atomic number  53.
 Defaulting to unpruned grid for atomic number  53.
 Defaulting to unpruned grid for atomic number  53.
 SCF Done:  E(RPBE-PBE) =  -1390.96055442     A.U. after   13 cycles
            NFock= 13  Conv=0.29D-08     -V/T= 2.0164
   1 Symmetry operations used in ECPInt.
 ECPInt:  NShTT=    1485 NPrTT=    5769 LenC2=    1374 LenP2D=    3992.
 LDataN:  DoStor=T MaxTD1= 6 Len=  172
 Calling FoFJK, ICntrl=      2527 FMM=F ISym2X=0 I1Cent= 0 IOpClX= 0 NMat=1 NMatS=1 NMatT=0.
 Defaulting to unpruned grid for atomic number  53.
 Defaulting to unpruned grid for atomic number  53.
 Defaulting to unpruned grid for atomic number  53.
 Defaulting to unpruned grid for atomic number  53.
 Defaulting to unpruned grid for atomic number  53.
 Defaulting to unpruned grid for atomic number  53.
 Defaulting to unpruned grid for atomic number  53.
 Defaulting to unpruned grid for atomic number  53.
 ***** Axes restored to original set *****
 -------------------------------------------------------------------
 Center     Atomic                   Forces (Hartrees/Bohr)
 Number     Number              X              Y              Z
 -------------------------------------------------------------------
      1       15           0.004671633    0.004508972    0.007081606
      2       15           0.002773273    0.000792333   -0.001139459
      3       15          -0.000317060    0.000793674    0.002107760
      4       15          -0.005748057   -0.001376788   -0.003750939
      5       53          -0.001730567   -0.003791531    0.000454172
      6       53          -0.001073190   -0.001845580    0.001570014
      7       50           0.001423968    0.000918920   -0.006323153
 -------------------------------------------------------------------
 Cartesian Forces:  Max     0.007081606 RMS     0.003262731

 GradGradGradGradGradGradGradGradGradGradGradGradGradGradGradGradGradGrad
 Berny optimization.
 Using GEDIIS/GDIIS optimizer.
 FormGI is forming the generalized inverse of G from B-inverse, IUseBI=4.
 Internal  Forces:  Max     0.008712914 RMS     0.003491589
 Search for a local minimum.
 Step number   9 out of a maximum of   47
 All quantities printed in internal units (Hartrees-Bohrs-Radians)
 Mixed Optimization -- RFO/linear search
 Update second derivatives using D2CorX and points    8    9
 DE= -2.89D-03 DEPred=-2.99D-03 R= 9.67D-01
 TightC=F SS=  1.41D+00  RLast= 2.84D-01 DXNew= 2.4210D+00 8.5073D-01
 Trust test= 9.67D-01 RLast= 2.84D-01 DXMaxT set to 1.44D+00
 ITU=  1  1  1  1  0  0  0  1  0
 Use linear search instead of GDIIS.
     Eigenvalues ---    0.00695   0.01742   0.01939   0.03042   0.04747
     Eigenvalues ---    0.05878   0.08315   0.09603   0.11142   0.11841
     Eigenvalues ---    0.14606   0.18187   0.19245   0.20253   0.29569
 RFO step:  Lambda=-3.24896111D-03 EMin= 6.95322874D-03
 Quartic linear search produced a step of  0.03862.
 Iteration  1 RMS(Cart)=  0.05620557 RMS(Int)=  0.00210732
 Iteration  2 RMS(Cart)=  0.00208405 RMS(Int)=  0.00086249
 Iteration  3 RMS(Cart)=  0.00000215 RMS(Int)=  0.00086249
 Iteration  4 RMS(Cart)=  0.00000000 RMS(Int)=  0.00086249
 Variable       Old X    -DE/DX   Delta X   Delta X   Delta X     New X
                                 (Linear)    (Quad)   (Total)
    R1        4.58895  -0.00086   0.00151   0.02397   0.02550   4.61445
    R2        5.12068   0.00042  -0.00127   0.02520   0.02441   5.14510
    R3        4.45384  -0.00119  -0.00103  -0.01658  -0.01765   4.43618
    R4        4.65332  -0.00480   0.00155   0.03315   0.03425   4.68757
    R5        4.79066  -0.00001  -0.00412  -0.02093  -0.02483   4.76583
    R6        5.11778  -0.00176  -0.00379  -0.03711  -0.04157   5.07621
    R7        6.25635  -0.00165   0.00289   0.08430   0.08752   6.34387
    R8        5.34125  -0.00238   0.00136   0.01095   0.01231   5.35356
    A1        1.33333   0.00009   0.00178   0.00398   0.00524   1.33857
    A2        1.82691   0.00179  -0.00341   0.00286  -0.00137   1.82554
    A3        1.10129  -0.00871   0.00039  -0.06124  -0.06056   1.04074
    A4        2.02866   0.00370  -0.00058   0.00543   0.00465   2.03330
    A5        1.41639   0.00025   0.00284   0.01999   0.02263   1.43902
    A6        1.96564  -0.00180  -0.00065  -0.01186  -0.01332   1.95232
    A7        1.27391   0.00091   0.00150   0.00618   0.00716   1.28107
    A8        1.61317   0.00088  -0.00142   0.00290   0.00056   1.61373
    A9        1.47664  -0.00838  -0.00086  -0.06034  -0.06107   1.41558
   A10        2.33084  -0.00029   0.00206  -0.06441  -0.06246   2.26838
   A11        1.77830   0.00051  -0.00190  -0.02547  -0.02759   1.75072
   A12        2.23582   0.00133  -0.00069   0.07695   0.07653   2.31235
   A13        1.82632   0.00236   0.00225   0.02220   0.02138   1.84771
    D1       -0.31725   0.00494   0.00004   0.05108   0.05081  -0.26644
    D2        1.64283   0.00765   0.00090   0.05133   0.05328   1.69611
    D3        0.28465  -0.00460   0.00042  -0.04551  -0.04496   0.23969
    D4       -1.49069  -0.00484   0.00226  -0.01824  -0.01589  -1.50658
    D5        2.95814  -0.00003  -0.00026   0.01903   0.01569   2.97383
    D6        0.33418  -0.00520   0.00014  -0.05153  -0.05138   0.28280
    D7       -0.83342   0.00350   0.00119   0.01527   0.01662  -0.81680
    D8       -1.56077  -0.00084   0.00027  -0.02652  -0.02501  -1.58578
    D9        0.07674  -0.00444  -0.00341  -0.05380  -0.05751   0.01923
   D10       -0.28859   0.00465  -0.00056   0.04416   0.04374  -0.24485
   D11        1.19486  -0.00372  -0.00186  -0.01754  -0.01894   1.17592
   D12       -3.00160   0.00113  -0.00104   0.04138   0.03963  -2.96197
   D13        0.55063   0.00203   0.00153   0.03140   0.03299   0.58361
   D14        0.45371  -0.00082  -0.00117  -0.02016  -0.02135   0.43236
   D15       -1.14069   0.00006   0.00036  -0.01284  -0.01344  -1.15413
   D16        2.78678  -0.00312   0.00096  -0.10089  -0.10019   2.68659
         Item               Value     Threshold  Converged?
 Maximum Force            0.008713     0.000450     NO 
 RMS     Force            0.003492     0.000300     NO 
 Maximum Displacement     0.156364     0.001800     NO 
 RMS     Displacement     0.056160     0.001200     NO 
 Predicted change in Energy=-1.716766D-03
 GradGradGradGradGradGradGradGradGradGradGradGradGradGradGradGradGradGrad

                          Input orientation:                          
 ---------------------------------------------------------------------
 Center     Atomic      Atomic             Coordinates (Angstroms)
 Number     Number       Type             X           Y           Z
 ---------------------------------------------------------------------
      1         15           0       -3.136323    1.800174   -3.400887
      2         15           0       -1.321954    0.172415   -3.255409
      3         15           0       -0.011944    0.574824   -5.161406
      4         15           0       -1.481514    2.022880   -1.611187
      5         53           0       -0.110041    4.190534   -2.408746
      6         53           0       -1.536770    4.808675   -7.107449
      7         50           0       -1.308522    2.737810   -5.187756
 ---------------------------------------------------------------------
                    Distance matrix (angstroms):
                    1          2          3          4          5
     1  P    0.000000
     2  P    2.441863   0.000000
     3  P    3.789809   2.347527   0.000000
     4  P    2.447655   2.480554   4.106162   0.000000
     5  I    3.982028   4.281454   4.545340   2.686217   0.000000
     6  I    5.034705   6.031522   4.902823   6.162192   4.949289
     7  Sn   2.722668   3.211759   2.521967   3.651424   3.357031
                    6          7
     6  I    0.000000
     7  Sn   2.832984   0.000000
 Stoichiometry    I2P4Sn
 Framework group  C1[X(I2P4Sn)]
 Deg. of freedom    15
 Full point group                 C1      NOp   1
 Largest Abelian subgroup         C1      NOp   1
 Largest concise Abelian subgroup C1      NOp   1
                         Standard orientation:                         
 ---------------------------------------------------------------------
 Center     Atomic      Atomic             Coordinates (Angstroms)
 Number     Number       Type             X           Y           Z
 ---------------------------------------------------------------------
      1         15           0       -1.312738    1.349081    1.872930
      2         15           0       -2.348469    2.211661   -0.163222
      3         15           0       -0.616463    2.225591   -1.747786
      4         15           0       -3.007023   -0.003895    0.737204
      5         53           0       -1.515363   -1.985937   -0.293437
      6         53           0        3.120232   -0.311988    0.158906
      7         50           0        0.484247    0.701069   -0.067134
 ---------------------------------------------------------------------
 Rotational constants (GHZ):      0.4341311      0.2192372      0.1685371
 Standard basis: SDD (6D, 10F)
 There are   102 symmetry adapted cartesian basis functions of A   symmetry.
 There are   102 symmetry adapted basis functions of A   symmetry.
   102 basis functions,   198 primitive gaussians,   102 cartesian basis functions
    39 alpha electrons       39 beta electrons
       nuclear repulsion energy       414.6904585845 Hartrees.
 NAtoms=    7 NActive=    7 NUniq=    7 SFac= 1.00D+00 NAtFMM=   60 NAOKFM=F Big=F
 Integral buffers will be    131072 words long.
 Raffenetti 2 integral format.
 Two-electron integral symmetry is turned on.
 One-electron integrals computed using PRISM.
   1 Symmetry operations used in ECPInt.
 ECPInt:  NShTT=    1485 NPrTT=    5769 LenC2=    1374 LenP2D=    3994.
 LDataN:  DoStor=T MaxTD1= 5 Len=  102
 NBasis=   102 RedAO= T EigKep=  1.73D-02  NBF=   102
 NBsUse=   102 1.00D-06 EigRej= -1.00D+00 NBFU=   102
 Defaulting to unpruned grid for atomic number  50.
 Defaulting to unpruned grid for atomic number  53.
 Defaulting to unpruned grid for atomic number  53.
 Initial guess from the checkpoint file:  "\\Nas.ads.mwn.de\tuch\ac5\AK_Nilges\Markus\Gaussian\SnIP\Publikation\Pblack\final\SnI2P4SDD.chk"
 B after Tr=     0.000000    0.000000    0.000000
         Rot=    0.999916   -0.008288   -0.004316    0.009036 Ang=  -1.49 deg.
 ExpMin= 3.26D-02 ExpMax= 3.06D+04 ExpMxC= 4.68D+03 IAcc=3 IRadAn=         5 AccDes= 0.00D+00
 Harris functional with IExCor= 1009 and IRadAn=       5 diagonalized for initial guess.
 HarFok:  IExCor= 1009 AccDes= 0.00D+00 IRadAn=         5 IDoV= 1 UseB2=F ITyADJ=14
 ICtDFT=  3500011 ScaDFX=  1.000000  1.000000  1.000000  1.000000
 Defaulting to unpruned grid for atomic number  53.
 Defaulting to unpruned grid for atomic number  53.
 Defaulting to unpruned grid for atomic number  53.
 Defaulting to unpruned grid for atomic number  53.
 Defaulting to unpruned grid for atomic number  53.
 Defaulting to unpruned grid for atomic number  53.
 Defaulting to unpruned grid for atomic number  53.
 Defaulting to unpruned grid for atomic number  53.
 FoFCou: FMM=F IPFlag=           0 FMFlag=      100000 FMFlg1=           0
         NFxFlg=           0 DoJE=T BraDBF=F KetDBF=T FulRan=T
         wScrn=  0.000000 ICntrl=     500 IOpCl=  0 I1Cent=   200000004 NGrid=           0
         NMat0=    1 NMatS0=      1 NMatT0=    0 NMatD0=    1 NMtDS0=    0 NMtDT0=    0
 Petite list used in FoFCou.
 Keep J ints in memory in canonical form, NReq=14774279.
 Requested convergence on RMS density matrix=1.00D-08 within 128 cycles.
 Requested convergence on MAX density matrix=1.00D-06.
 Requested convergence on             energy=1.00D-06.
 No special actions if energy rises.
 Defaulting to unpruned grid for atomic number  53.
 Defaulting to unpruned grid for atomic number  53.
 Defaulting to unpruned grid for atomic number  53.
 Defaulting to unpruned grid for atomic number  53.
 Defaulting to unpruned grid for atomic number  53.
 Defaulting to unpruned grid for atomic number  53.
 Defaulting to unpruned grid for atomic number  53.
 Defaulting to unpruned grid for atomic number  53.
 EnCoef did     2 forward-backward iterations
 SCF Done:  E(RPBE-PBE) =  -1390.96212954     A.U. after   13 cycles
            NFock= 13  Conv=0.67D-08     -V/T= 2.0164
   1 Symmetry operations used in ECPInt.
 ECPInt:  NShTT=    1485 NPrTT=    5769 LenC2=    1374 LenP2D=    3994.
 LDataN:  DoStor=T MaxTD1= 6 Len=  172
 Calling FoFJK, ICntrl=      2527 FMM=F ISym2X=0 I1Cent= 0 IOpClX= 0 NMat=1 NMatS=1 NMatT=0.
 Defaulting to unpruned grid for atomic number  53.
 Defaulting to unpruned grid for atomic number  53.
 Defaulting to unpruned grid for atomic number  53.
 Defaulting to unpruned grid for atomic number  53.
 Defaulting to unpruned grid for atomic number  53.
 Defaulting to unpruned grid for atomic number  53.
 Defaulting to unpruned grid for atomic number  53.
 Defaulting to unpruned grid for atomic number  53.
 ***** Axes restored to original set *****
 -------------------------------------------------------------------
 Center     Atomic                   Forces (Hartrees/Bohr)
 Number     Number              X              Y              Z
 -------------------------------------------------------------------
      1       15          -0.002616668    0.001838819   -0.001903572
      2       15           0.000471797    0.001866785    0.000419222
      3       15           0.001436228   -0.000559994    0.000108540
      4       15           0.002467109   -0.001258013    0.001911576
      5       53          -0.000707797   -0.001548853    0.000542299
      6       53          -0.000188503   -0.003070540    0.001956697
      7       50          -0.000862166    0.002731796   -0.003034762
 -------------------------------------------------------------------
 Cartesian Forces:  Max     0.003070540 RMS     0.001764042

 GradGradGradGradGradGradGradGradGradGradGradGradGradGradGradGradGradGrad
 Berny optimization.
 Using GEDIIS/GDIIS optimizer.
 FormGI is forming the generalized inverse of G from B-inverse, IUseBI=4.
 Internal  Forces:  Max     0.003554934 RMS     0.001532378
 Search for a local minimum.
 Step number  10 out of a maximum of   47
 All quantities printed in internal units (Hartrees-Bohrs-Radians)
 Mixed Optimization -- RFO/linear search
 Update second derivatives using D2CorX and points    8    9   10
 DE= -1.58D-03 DEPred=-1.72D-03 R= 9.17D-01
 TightC=F SS=  1.41D+00  RLast= 2.50D-01 DXNew= 2.4210D+00 7.4968D-01
 Trust test= 9.17D-01 RLast= 2.50D-01 DXMaxT set to 1.44D+00
 ITU=  1  1  1  1  1  0  0  0  1  0
 Use linear search instead of GDIIS.
     Eigenvalues ---    0.00670   0.01712   0.02100   0.03076   0.04900
     Eigenvalues ---    0.05459   0.08502   0.09463   0.11223   0.11727
     Eigenvalues ---    0.14093   0.17729   0.18523   0.20237   0.33809
 RFO step:  Lambda=-1.27375696D-03 EMin= 6.70403597D-03
 Quartic linear search produced a step of -0.06886.
 Iteration  1 RMS(Cart)=  0.09418399 RMS(Int)=  0.00446293
 Iteration  2 RMS(Cart)=  0.00392287 RMS(Int)=  0.00107059
 Iteration  3 RMS(Cart)=  0.00000357 RMS(Int)=  0.00107059
 Iteration  4 RMS(Cart)=  0.00000001 RMS(Int)=  0.00107059
 Variable       Old X    -DE/DX   Delta X   Delta X   Delta X     New X
                                 (Linear)    (Quad)   (Total)
    R1        4.61445   0.00262  -0.00176   0.00955   0.00717   4.62162
    R2        5.14510  -0.00034  -0.00168  -0.00675  -0.00808   5.13701
    R3        4.43618   0.00035   0.00122  -0.01298  -0.01217   4.42401
    R4        4.68757  -0.00098  -0.00236  -0.01271  -0.01497   4.67260
    R5        4.76583   0.00010   0.00171  -0.02233  -0.02022   4.74561
    R6        5.07621  -0.00122   0.00286  -0.05761  -0.05454   5.02168
    R7        6.34387   0.00108  -0.00603   0.07087   0.06476   6.40863
    R8        5.35356  -0.00355  -0.00085  -0.01801  -0.01885   5.33471
    A1        1.33857  -0.00071  -0.00036  -0.00261  -0.00262   1.33595
    A2        1.82554   0.00008   0.00009   0.00580   0.00535   1.83089
    A3        1.04074   0.00313   0.00417   0.01073   0.01484   1.05558
    A4        2.03330   0.00141  -0.00032   0.00355   0.00253   2.03583
    A5        1.43902  -0.00051  -0.00156   0.00419   0.00298   1.44200
    A6        1.95232  -0.00236   0.00092  -0.01154  -0.01057   1.94175
    A7        1.28107   0.00187  -0.00049   0.02068   0.02014   1.30121
    A8        1.61373   0.00081  -0.00004   0.00998   0.00914   1.62287
    A9        1.41558   0.00045   0.00421  -0.03482  -0.03069   1.38488
   A10        2.26838  -0.00100   0.00430  -0.00593  -0.00583   2.26256
   A11        1.75072  -0.00207   0.00190  -0.03566  -0.03367   1.71704
   A12        2.31235  -0.00037  -0.00527  -0.05524  -0.06276   2.24959
   A13        1.84771   0.00233  -0.00147   0.14663   0.14637   1.99407
    D1       -0.26644  -0.00064  -0.00350   0.03494   0.03175  -0.23469
    D2        1.69611   0.00107  -0.00367   0.03644   0.03261   1.72872
    D3        0.23969   0.00059   0.00310  -0.03112  -0.02834   0.21135
    D4       -1.50658   0.00280   0.00109   0.00703   0.00800  -1.49858
    D5        2.97383  -0.00057  -0.00108  -0.15544  -0.15731   2.81652
    D6        0.28280   0.00063   0.00354  -0.03656  -0.03336   0.24944
    D7       -0.81680  -0.00297  -0.00114  -0.05117  -0.05238  -0.86918
    D8       -1.58578   0.00158   0.00172   0.02807   0.02989  -1.55589
    D9        0.01923   0.00238   0.00396   0.03846   0.04225   0.06148
   D10       -0.24485  -0.00070  -0.00301   0.03087   0.02825  -0.21660
   D11        1.17592  -0.00013   0.00130  -0.00333  -0.00211   1.17381
   D12       -2.96197   0.00074  -0.00273   0.14042   0.13394  -2.82803
   D13        0.58361  -0.00091  -0.00227  -0.01865  -0.02103   0.56258
   D14        0.43236   0.00087   0.00147   0.01657   0.01835   0.45071
   D15       -1.15413  -0.00036   0.00093   0.00709   0.00821  -1.14592
   D16        2.68659   0.00000   0.00690   0.00643   0.01283   2.69942
         Item               Value     Threshold  Converged?
 Maximum Force            0.003555     0.000450     NO 
 RMS     Force            0.001532     0.000300     NO 
 Maximum Displacement     0.278211     0.001800     NO 
 RMS     Displacement     0.093958     0.001200     NO 
 Predicted change in Energy=-6.930041D-04
 GradGradGradGradGradGradGradGradGradGradGradGradGradGradGradGradGradGrad

                          Input orientation:                          
 ---------------------------------------------------------------------
 Center     Atomic      Atomic             Coordinates (Angstroms)
 Number     Number       Type             X           Y           Z
 ---------------------------------------------------------------------
      1         15           0       -3.127737    1.875849   -3.398581
      2         15           0       -1.346176    0.202968   -3.305041
      3         15           0        0.004861    0.657754   -5.162067
      4         15           0       -1.464819    1.955069   -1.564360
      5         53           0       -0.093482    4.116451   -2.278092
      6         53           0       -1.590290    4.689437   -7.254672
      7         50           0       -1.289423    2.809784   -5.170025
 ---------------------------------------------------------------------
                    Distance matrix (angstroms):
                    1          2          3          4          5
     1  P    0.000000
     2  P    2.445658   0.000000
     3  P    3.795631   2.341085   0.000000
     4  P    2.477083   2.472631   4.097130   0.000000
     5  I    3.934780   4.235471   4.504394   2.657358   0.000000
     6  I    5.014923   5.982272   4.814350   6.314440   5.228297
     7  Sn   2.718391   3.205757   2.511268   3.709733   3.391302
                    6          7
     6  I    0.000000
     7  Sn   2.823007   0.000000
 Stoichiometry    I2P4Sn
 Framework group  C1[X(I2P4Sn)]
 Deg. of freedom    15
 Full point group                 C1      NOp   1
 Largest Abelian subgroup         C1      NOp   1
 Largest concise Abelian subgroup C1      NOp   1
                         Standard orientation:                         
 ---------------------------------------------------------------------
 Center     Atomic      Atomic             Coordinates (Angstroms)
 Number     Number       Type             X           Y           Z
 ---------------------------------------------------------------------
      1         15           0       -1.163445    1.379418    1.869421
      2         15           0       -2.092468    2.367546   -0.165711
      3         15           0       -0.400147    2.147970   -1.768369
      4         15           0       -3.058243    0.271331    0.721456
      5         53           0       -1.815177   -1.857535   -0.270643
      6         53           0        3.192793   -0.416714    0.152867
      7         50           0        0.554018    0.560824   -0.072196
 ---------------------------------------------------------------------
 Rotational constants (GHZ):      0.4568675      0.2059223      0.1635025
 Standard basis: SDD (6D, 10F)
 There are   102 symmetry adapted cartesian basis functions of A   symmetry.
 There are   102 symmetry adapted basis functions of A   symmetry.
   102 basis functions,   198 primitive gaussians,   102 cartesian basis functions
    39 alpha electrons       39 beta electrons
       nuclear repulsion energy       414.7485801444 Hartrees.
 NAtoms=    7 NActive=    7 NUniq=    7 SFac= 1.00D+00 NAtFMM=   60 NAOKFM=F Big=F
 Integral buffers will be    131072 words long.
 Raffenetti 2 integral format.
 Two-electron integral symmetry is turned on.
 One-electron integrals computed using PRISM.
   1 Symmetry operations used in ECPInt.
 ECPInt:  NShTT=    1485 NPrTT=    5769 LenC2=    1374 LenP2D=    3995.
 LDataN:  DoStor=T MaxTD1= 5 Len=  102
 NBasis=   102 RedAO= T EigKep=  1.73D-02  NBF=   102
 NBsUse=   102 1.00D-06 EigRej= -1.00D+00 NBFU=   102
 Defaulting to unpruned grid for atomic number  50.
 Defaulting to unpruned grid for atomic number  53.
 Defaulting to unpruned grid for atomic number  53.
 Initial guess from the checkpoint file:  "\\Nas.ads.mwn.de\tuch\ac5\AK_Nilges\Markus\Gaussian\SnIP\Publikation\Pblack\final\SnI2P4SDD.chk"
 B after Tr=     0.000000    0.000000    0.000000
         Rot=    0.999265    0.006275   -0.002043    0.037768 Ang=   4.39 deg.
 ExpMin= 3.26D-02 ExpMax= 3.06D+04 ExpMxC= 4.68D+03 IAcc=3 IRadAn=         5 AccDes= 0.00D+00
 Harris functional with IExCor= 1009 and IRadAn=       5 diagonalized for initial guess.
 HarFok:  IExCor= 1009 AccDes= 0.00D+00 IRadAn=         5 IDoV= 1 UseB2=F ITyADJ=14
 ICtDFT=  3500011 ScaDFX=  1.000000  1.000000  1.000000  1.000000
 Defaulting to unpruned grid for atomic number  53.
 Defaulting to unpruned grid for atomic number  53.
 Defaulting to unpruned grid for atomic number  53.
 Defaulting to unpruned grid for atomic number  53.
 Defaulting to unpruned grid for atomic number  53.
 Defaulting to unpruned grid for atomic number  53.
 Defaulting to unpruned grid for atomic number  53.
 Defaulting to unpruned grid for atomic number  53.
 FoFCou: FMM=F IPFlag=           0 FMFlag=      100000 FMFlg1=           0
         NFxFlg=           0 DoJE=T BraDBF=F KetDBF=T FulRan=T
         wScrn=  0.000000 ICntrl=     500 IOpCl=  0 I1Cent=   200000004 NGrid=           0
         NMat0=    1 NMatS0=      1 NMatT0=    0 NMatD0=    1 NMtDS0=    0 NMtDT0=    0
 Petite list used in FoFCou.
 Keep J ints in memory in canonical form, NReq=14774279.
 Requested convergence on RMS density matrix=1.00D-08 within 128 cycles.
 Requested convergence on MAX density matrix=1.00D-06.
 Requested convergence on             energy=1.00D-06.
 No special actions if energy rises.
 Defaulting to unpruned grid for atomic number  53.
 Defaulting to unpruned grid for atomic number  53.
 Defaulting to unpruned grid for atomic number  53.
 Defaulting to unpruned grid for atomic number  53.
 Defaulting to unpruned grid for atomic number  53.
 Defaulting to unpruned grid for atomic number  53.
 Defaulting to unpruned grid for atomic number  53.
 Defaulting to unpruned grid for atomic number  53.
 SCF Done:  E(RPBE-PBE) =  -1390.96266737     A.U. after   13 cycles
            NFock= 13  Conv=0.36D-08     -V/T= 2.0164
   1 Symmetry operations used in ECPInt.
 ECPInt:  NShTT=    1485 NPrTT=    5769 LenC2=    1374 LenP2D=    3995.
 LDataN:  DoStor=T MaxTD1= 6 Len=  172
 Calling FoFJK, ICntrl=      2527 FMM=F ISym2X=0 I1Cent= 0 IOpClX= 0 NMat=1 NMatS=1 NMatT=0.
 Defaulting to unpruned grid for atomic number  53.
 Defaulting to unpruned grid for atomic number  53.
 Defaulting to unpruned grid for atomic number  53.
 Defaulting to unpruned grid for atomic number  53.
 Defaulting to unpruned grid for atomic number  53.
 Defaulting to unpruned grid for atomic number  53.
 Defaulting to unpruned grid for atomic number  53.
 Defaulting to unpruned grid for atomic number  53.
 ***** Axes restored to original set *****
 -------------------------------------------------------------------
 Center     Atomic                   Forces (Hartrees/Bohr)
 Number     Number              X              Y              Z
 -------------------------------------------------------------------
      1       15          -0.001308031   -0.000238467    0.001286333
      2       15          -0.000138644    0.000980059    0.000587917
      3       15           0.001813142   -0.002085064   -0.000122800
      4       15          -0.001106225   -0.001277326   -0.002123830
      5       53           0.001552732    0.001536192    0.001019340
      6       53          -0.000171482   -0.001563048    0.002019867
      7       50          -0.000641492    0.002647655   -0.002666827
 -------------------------------------------------------------------
 Cartesian Forces:  Max     0.002666827 RMS     0.001490601

 GradGradGradGradGradGradGradGradGradGradGradGradGradGradGradGradGradGrad
 Berny optimization.
 Using GEDIIS/GDIIS optimizer.
 FormGI is forming the generalized inverse of G from B-inverse, IUseBI=4.
 Internal  Forces:  Max     0.002513357 RMS     0.000937778
 Search for a local minimum.
 Step number  11 out of a maximum of   47
 All quantities printed in internal units (Hartrees-Bohrs-Radians)
 Mixed Optimization -- En-DIIS/RFO-DIIS
 Update second derivatives using D2CorX and points    8    9   10   11
 DE= -5.38D-04 DEPred=-6.93D-04 R= 7.76D-01
 TightC=F SS=  1.41D+00  RLast= 3.01D-01 DXNew= 2.4210D+00 9.0369D-01
 Trust test= 7.76D-01 RLast= 3.01D-01 DXMaxT set to 1.44D+00
 ITU=  1  1  1  1  1  1  0  0  0  1  0
 Use linear search instead of GDIIS.
     Eigenvalues ---    0.00775   0.01626   0.02103   0.03126   0.05008
     Eigenvalues ---    0.06289   0.07843   0.09099   0.11363   0.11745
     Eigenvalues ---    0.15277   0.18039   0.19316   0.20463   0.34410
 RFO step:  Lambda=-2.78028774D-04 EMin= 7.74840749D-03
 Quartic linear search produced a step of -0.12585.
 Iteration  1 RMS(Cart)=  0.02132730 RMS(Int)=  0.00032669
 Iteration  2 RMS(Cart)=  0.00025509 RMS(Int)=  0.00016803
 Iteration  3 RMS(Cart)=  0.00000001 RMS(Int)=  0.00016803
 Variable       Old X    -DE/DX   Delta X   Delta X   Delta X     New X
                                 (Linear)    (Quad)   (Total)
    R1        4.62162   0.00016  -0.00090   0.00590   0.00508   4.62671
    R2        5.13701   0.00087   0.00102   0.01097   0.01192   5.14894
    R3        4.42401   0.00010   0.00153   0.00169   0.00329   4.42730
    R4        4.67260  -0.00166   0.00188  -0.00825  -0.00638   4.66621
    R5        4.74561   0.00224   0.00254   0.02326   0.02575   4.77136
    R6        5.02168   0.00101   0.00686   0.00904   0.01587   5.03755
    R7        6.40863   0.00104  -0.00815   0.02230   0.01417   6.42280
    R8        5.33471  -0.00251   0.00237  -0.01901  -0.01664   5.31807
    A1        1.33595  -0.00072   0.00033  -0.00299  -0.00272   1.33323
    A2        1.83089   0.00137  -0.00067   0.00989   0.00929   1.84018
    A3        1.05558  -0.00087  -0.00187  -0.00250  -0.00437   1.05121
    A4        2.03583  -0.00002  -0.00032   0.00190   0.00166   2.03750
    A5        1.44200  -0.00107  -0.00037  -0.00519  -0.00561   1.43639
    A6        1.94175   0.00117   0.00133  -0.00366  -0.00240   1.93935
    A7        1.30121  -0.00149  -0.00253  -0.00227  -0.00479   1.29642
    A8        1.62287   0.00052  -0.00115   0.00259   0.00154   1.62441
    A9        1.38488   0.00031   0.00386  -0.00245   0.00141   1.38630
   A10        2.26256  -0.00091   0.00073  -0.03325  -0.03190   2.23066
   A11        1.71704   0.00047   0.00424  -0.01309  -0.00890   1.70815
   A12        2.24959   0.00038   0.00790   0.01696   0.02507   2.27466
   A13        1.99407  -0.00060  -0.01842   0.02475   0.00605   2.00012
    D1       -0.23469   0.00008  -0.00400   0.00867   0.00466  -0.23003
    D2        1.72872  -0.00068  -0.00410   0.00575   0.00164   1.73036
    D3        0.21135  -0.00024   0.00357  -0.00928  -0.00567   0.20567
    D4       -1.49858  -0.00063  -0.00101   0.00458   0.00362  -1.49496
    D5        2.81652   0.00003   0.01980  -0.02097  -0.00098   2.81554
    D6        0.24944  -0.00017   0.00420  -0.00995  -0.00572   0.24372
    D7       -0.86918   0.00021   0.00659  -0.01149  -0.00488  -0.87406
    D8       -1.55589  -0.00156  -0.00376  -0.00881  -0.01262  -1.56850
    D9        0.06148  -0.00026  -0.00532   0.00126  -0.00403   0.05745
   D10       -0.21660   0.00025  -0.00356   0.00933   0.00572  -0.21088
   D11        1.17381   0.00065   0.00027   0.00687   0.00711   1.18092
   D12       -2.82803   0.00060  -0.01686   0.04501   0.02882  -2.79921
   D13        0.56258   0.00055   0.00265   0.00697   0.00962   0.57220
   D14        0.45071   0.00002  -0.00231  -0.00355  -0.00589   0.44482
   D15       -1.14592  -0.00047  -0.00103  -0.00828  -0.00930  -1.15522
   D16        2.69942  -0.00092  -0.00162  -0.03828  -0.03982   2.65961
         Item               Value     Threshold  Converged?
 Maximum Force            0.002513     0.000450     NO 
 RMS     Force            0.000938     0.000300     NO 
 Maximum Displacement     0.070598     0.001800     NO 
 RMS     Displacement     0.021339     0.001200     NO 
 Predicted change in Energy=-1.520240D-04
 GradGradGradGradGradGradGradGradGradGradGradGradGradGradGradGradGradGrad

                          Input orientation:                          
 ---------------------------------------------------------------------
 Center     Atomic      Atomic             Coordinates (Angstroms)
 Number     Number       Type             X           Y           Z
 ---------------------------------------------------------------------
      1         15           0       -3.129481    1.889432   -3.412892
      2         15           0       -1.354386    0.206468   -3.307652
      3         15           0        0.029226    0.643717   -5.147016
      4         15           0       -1.485519    1.960167   -1.574286
      5         53           0       -0.071275    4.109028   -2.273265
      6         53           0       -1.627649    4.688808   -7.240768
      7         50           0       -1.267983    2.809692   -5.176961
 ---------------------------------------------------------------------
                    Distance matrix (angstroms):
                    1          2          3          4          5
     1  P    0.000000
     2  P    2.448348   0.000000
     3  P    3.812666   2.342825   0.000000
     4  P    2.467406   2.469254   4.097791   0.000000
     5  I    3.946895   4.236308   4.502991   2.665757   0.000000
     6  I    4.974397   5.969542   4.846833   6.290842   5.237798
     7  Sn   2.724700   3.206018   2.524895   3.707867   3.398798
                    6          7
     6  I    0.000000
     7  Sn   2.814202   0.000000
 Stoichiometry    I2P4Sn
 Framework group  C1[X(I2P4Sn)]
 Deg. of freedom    15
 Full point group                 C1      NOp   1
 Largest Abelian subgroup         C1      NOp   1
 Largest concise Abelian subgroup C1      NOp   1
                         Standard orientation:                         
 ---------------------------------------------------------------------
 Center     Atomic      Atomic             Coordinates (Angstroms)
 Number     Number       Type             X           Y           Z
 ---------------------------------------------------------------------
      1         15           0       -1.118537    1.377403    1.881585
      2         15           0       -2.077170    2.375179   -0.138284
      3         15           0       -0.429014    2.149177   -1.787930
      4         15           0       -3.033201    0.287714    0.770400
      5         53           0       -1.832808   -1.851953   -0.272263
      6         53           0        3.187590   -0.422738    0.160716
      7         50           0        0.561307    0.554330   -0.099492
 ---------------------------------------------------------------------
 Rotational constants (GHZ):      0.4547834      0.2057237      0.1638017
 Standard basis: SDD (6D, 10F)
 There are   102 symmetry adapted cartesian basis functions of A   symmetry.
 There are   102 symmetry adapted basis functions of A   symmetry.
   102 basis functions,   198 primitive gaussians,   102 cartesian basis functions
    39 alpha electrons       39 beta electrons
       nuclear repulsion energy       414.6306119193 Hartrees.
 NAtoms=    7 NActive=    7 NUniq=    7 SFac= 1.00D+00 NAtFMM=   60 NAOKFM=F Big=F
 Integral buffers will be    131072 words long.
 Raffenetti 2 integral format.
 Two-electron integral symmetry is turned on.
 One-electron integrals computed using PRISM.
   1 Symmetry operations used in ECPInt.
 ECPInt:  NShTT=    1485 NPrTT=    5769 LenC2=    1374 LenP2D=    3995.
 LDataN:  DoStor=T MaxTD1= 5 Len=  102
 NBasis=   102 RedAO= T EigKep=  1.75D-02  NBF=   102
 NBsUse=   102 1.00D-06 EigRej= -1.00D+00 NBFU=   102
 Defaulting to unpruned grid for atomic number  50.
 Defaulting to unpruned grid for atomic number  53.
 Defaulting to unpruned grid for atomic number  53.
 Initial guess from the checkpoint file:  "\\Nas.ads.mwn.de\tuch\ac5\AK_Nilges\Markus\Gaussian\SnIP\Publikation\Pblack\final\SnI2P4SDD.chk"
 B after Tr=     0.000000    0.000000    0.000000
         Rot=    0.999995   -0.000051   -0.002292    0.002002 Ang=  -0.35 deg.
 ExpMin= 3.26D-02 ExpMax= 3.06D+04 ExpMxC= 4.68D+03 IAcc=3 IRadAn=         5 AccDes= 0.00D+00
 Harris functional with IExCor= 1009 and IRadAn=       5 diagonalized for initial guess.
 HarFok:  IExCor= 1009 AccDes= 0.00D+00 IRadAn=         5 IDoV= 1 UseB2=F ITyADJ=14
 ICtDFT=  3500011 ScaDFX=  1.000000  1.000000  1.000000  1.000000
 Defaulting to unpruned grid for atomic number  53.
 Defaulting to unpruned grid for atomic number  53.
 Defaulting to unpruned grid for atomic number  53.
 Defaulting to unpruned grid for atomic number  53.
 Defaulting to unpruned grid for atomic number  53.
 Defaulting to unpruned grid for atomic number  53.
 Defaulting to unpruned grid for atomic number  53.
 Defaulting to unpruned grid for atomic number  53.
 FoFCou: FMM=F IPFlag=           0 FMFlag=      100000 FMFlg1=           0
         NFxFlg=           0 DoJE=T BraDBF=F KetDBF=T FulRan=T
         wScrn=  0.000000 ICntrl=     500 IOpCl=  0 I1Cent=   200000004 NGrid=           0
         NMat0=    1 NMatS0=      1 NMatT0=    0 NMatD0=    1 NMtDS0=    0 NMtDT0=    0
 Petite list used in FoFCou.
 Keep J ints in memory in canonical form, NReq=14774279.
 Requested convergence on RMS density matrix=1.00D-08 within 128 cycles.
 Requested convergence on MAX density matrix=1.00D-06.
 Requested convergence on             energy=1.00D-06.
 No special actions if energy rises.
 Defaulting to unpruned grid for atomic number  53.
 Defaulting to unpruned grid for atomic number  53.
 Defaulting to unpruned grid for atomic number  53.
 Defaulting to unpruned grid for atomic number  53.
 Defaulting to unpruned grid for atomic number  53.
 Defaulting to unpruned grid for atomic number  53.
 Defaulting to unpruned grid for atomic number  53.
 Defaulting to unpruned grid for atomic number  53.
 EnCoef did     4 forward-backward iterations
 SCF Done:  E(RPBE-PBE) =  -1390.96286732     A.U. after   13 cycles
            NFock= 13  Conv=0.16D-08     -V/T= 2.0164
   1 Symmetry operations used in ECPInt.
 ECPInt:  NShTT=    1485 NPrTT=    5769 LenC2=    1374 LenP2D=    3995.
 LDataN:  DoStor=T MaxTD1= 6 Len=  172
 Calling FoFJK, ICntrl=      2527 FMM=F ISym2X=0 I1Cent= 0 IOpClX= 0 NMat=1 NMatS=1 NMatT=0.
 Defaulting to unpruned grid for atomic number  53.
 Defaulting to unpruned grid for atomic number  53.
 Defaulting to unpruned grid for atomic number  53.
 Defaulting to unpruned grid for atomic number  53.
 Defaulting to unpruned grid for atomic number  53.
 Defaulting to unpruned grid for atomic number  53.
 Defaulting to unpruned grid for atomic number  53.
 Defaulting to unpruned grid for atomic number  53.
 ***** Axes restored to original set *****
 -------------------------------------------------------------------
 Center     Atomic                   Forces (Hartrees/Bohr)
 Number     Number              X              Y              Z
 -------------------------------------------------------------------
      1       15          -0.000761066   -0.000037734   -0.000244541
      2       15           0.000025263    0.000564832    0.000579149
      3       15           0.000098026   -0.000220872    0.000195079
      4       15           0.000261822   -0.000650093   -0.001491998
      5       53           0.000777834    0.000801833    0.001116478
      6       53           0.000015579   -0.000890444    0.000972135
      7       50          -0.000417458    0.000432478   -0.001126303
 -------------------------------------------------------------------
 Cartesian Forces:  Max     0.001491998 RMS     0.000689090

 GradGradGradGradGradGradGradGradGradGradGradGradGradGradGradGradGradGrad
 Berny optimization.
 Using GEDIIS/GDIIS optimizer.
 FormGI is forming the generalized inverse of G from B-inverse, IUseBI=4.
 Internal  Forces:  Max     0.001309259 RMS     0.000506521
 Search for a local minimum.
 Step number  12 out of a maximum of   47
 All quantities printed in internal units (Hartrees-Bohrs-Radians)
 Mixed Optimization -- En-DIIS/RFO-DIIS
 Swapping is turned off.
 Update second derivatives using D2CorX and points    8    9   10   11   12
 DE= -2.00D-04 DEPred=-1.52D-04 R= 1.32D+00
 TightC=F SS=  1.41D+00  RLast= 8.11D-02 DXNew= 2.4210D+00 2.4316D-01
 Trust test= 1.32D+00 RLast= 8.11D-02 DXMaxT set to 1.44D+00
 ITU=  1  1  1  1  1  1  1  0  0  0  1  0
     Eigenvalues ---    0.00675   0.01642   0.02132   0.03124   0.05055
     Eigenvalues ---    0.06447   0.06936   0.08878   0.11198   0.11943
     Eigenvalues ---    0.14263   0.17715   0.18621   0.21170   0.34794
 En-DIIS/RFO-DIIS IScMMF=        0 using points:    12   11
 RFO step:  Lambda=-3.12299765D-05.
 DidBck=F Rises=F RFO-DIIS coefs:    1.44349   -0.44349
 Iteration  1 RMS(Cart)=  0.02356312 RMS(Int)=  0.00031445
 Iteration  2 RMS(Cart)=  0.00026088 RMS(Int)=  0.00008242
 Iteration  3 RMS(Cart)=  0.00000002 RMS(Int)=  0.00008242
 Variable       Old X    -DE/DX   Delta X   Delta X   Delta X     New X
                                 (Linear)    (Quad)   (Total)
    R1        4.62671   0.00030   0.00225   0.00345   0.00567   4.63238
    R2        5.14894  -0.00010   0.00529  -0.00524   0.00004   5.14898
    R3        4.42730  -0.00028   0.00146  -0.00124   0.00020   4.42750
    R4        4.66621  -0.00113  -0.00283  -0.01156  -0.01437   4.65184
    R5        4.77136   0.00018   0.01142  -0.00526   0.00618   4.77754
    R6        5.03755   0.00016   0.00704  -0.00932  -0.00226   5.03529
    R7        6.42280   0.00108   0.00628   0.02401   0.03028   6.45308
    R8        5.31807  -0.00131  -0.00738  -0.01309  -0.02047   5.29760
    A1        1.33323  -0.00031  -0.00120  -0.00107  -0.00230   1.33094
    A2        1.84018   0.00030   0.00412   0.00110   0.00521   1.84540
    A3        1.05121   0.00025  -0.00194   0.00144  -0.00049   1.05072
    A4        2.03750  -0.00047   0.00074  -0.00841  -0.00774   2.02975
    A5        1.43639  -0.00030  -0.00249  -0.00036  -0.00288   1.43351
    A6        1.93935   0.00098  -0.00106   0.00753   0.00643   1.94578
    A7        1.29642  -0.00091  -0.00212  -0.00622  -0.00834   1.28808
    A8        1.62441   0.00023   0.00068   0.00365   0.00430   1.62871
    A9        1.38630   0.00067   0.00063   0.00049   0.00111   1.38740
   A10        2.23066  -0.00050  -0.01415  -0.00616  -0.02039   2.21027
   A11        1.70815   0.00009  -0.00395  -0.00923  -0.01322   1.69493
   A12        2.27466   0.00004   0.01112  -0.01145  -0.00059   2.27407
   A13        2.00012  -0.00019   0.00268   0.02762   0.03038   2.03050
    D1       -0.23003  -0.00022   0.00207   0.00786   0.00998  -0.22005
    D2        1.73036  -0.00090   0.00073  -0.00232  -0.00162   1.72874
    D3        0.20567   0.00016  -0.00252  -0.00685  -0.00939   0.19629
    D4       -1.49496   0.00010   0.00161   0.00319   0.00480  -1.49015
    D5        2.81554  -0.00010  -0.00043  -0.03153  -0.03163   2.78391
    D6        0.24372   0.00021  -0.00253  -0.00837  -0.01094   0.23278
    D7       -0.87406  -0.00016  -0.00217  -0.00993  -0.01206  -0.88613
    D8       -1.56850  -0.00070  -0.00560  -0.00549  -0.01113  -1.57963
    D9        0.05745   0.00004  -0.00179   0.00115  -0.00067   0.05678
   D10       -0.21088  -0.00019   0.00254   0.00685   0.00942  -0.20146
   D11        1.18092   0.00052   0.00315   0.00755   0.01064   1.19155
   D12       -2.79921   0.00035   0.01278   0.02971   0.04265  -2.75656
   D13        0.57220   0.00013   0.00427   0.00292   0.00718   0.57938
   D14        0.44482   0.00024  -0.00261   0.00155  -0.00103   0.44378
   D15       -1.15522  -0.00007  -0.00412  -0.00395  -0.00798  -1.16320
   D16        2.65961  -0.00005  -0.01766  -0.00200  -0.01961   2.63999
         Item               Value     Threshold  Converged?
 Maximum Force            0.001309     0.000450     NO 
 RMS     Force            0.000507     0.000300     NO 
 Maximum Displacement     0.059588     0.001800     NO 
 RMS     Displacement     0.023577     0.001200     NO 
 Predicted change in Energy=-6.658195D-05
 GradGradGradGradGradGradGradGradGradGradGradGradGradGradGradGradGradGrad

                          Input orientation:                          
 ---------------------------------------------------------------------
 Center     Atomic      Atomic             Coordinates (Angstroms)
 Number     Number       Type             X           Y           Z
 ---------------------------------------------------------------------
      1         15           0       -3.133202    1.908614   -3.423491
      2         15           0       -1.366339    0.212559   -3.320069
      3         15           0        0.047221    0.656218   -5.135101
      4         15           0       -1.493040    1.954414   -1.585248
      5         53           0       -0.047319    4.093844   -2.242990
      6         53           0       -1.659181    4.658912   -7.252706
      7         50           0       -1.255206    2.822751   -5.173235
 ---------------------------------------------------------------------
                    Distance matrix (angstroms):
                    1          2          3          4          5
     1  P    0.000000
     2  P    2.451348   0.000000
     3  P    3.822721   2.342932   0.000000
     4  P    2.464015   2.461649   4.081565   0.000000
     5  I    3.961249   4.238430   4.493386   2.664563   0.000000
     6  I    4.939611   5.943185   4.839175   6.281878   5.292888
     7  Sn   2.724724   3.203073   2.528168   3.699220   3.414822
                    6          7
     6  I    0.000000
     7  Sn   2.803370   0.000000
 Stoichiometry    I2P4Sn
 Framework group  C1[X(I2P4Sn)]
 Deg. of freedom    15
 Full point group                 C1      NOp   1
 Largest Abelian subgroup         C1      NOp   1
 Largest concise Abelian subgroup C1      NOp   1
                         Standard orientation:                         
 ---------------------------------------------------------------------
 Center     Atomic      Atomic             Coordinates (Angstroms)
 Number     Number       Type             X           Y           Z
 ---------------------------------------------------------------------
      1         15           0       -1.057259    1.393584    1.885446
      2         15           0       -2.013660    2.408827   -0.130411
      3         15           0       -0.406924    2.119641   -1.810917
      4         15           0       -3.006829    0.354808    0.793893
      5         53           0       -1.899333   -1.825978   -0.263233
      6         53           0        3.192052   -0.443560    0.162654
      7         50           0        0.575119    0.522652   -0.114789
 ---------------------------------------------------------------------
 Rotational constants (GHZ):      0.4573045      0.2037899      0.1633101
 Standard basis: SDD (6D, 10F)
 There are   102 symmetry adapted cartesian basis functions of A   symmetry.
 There are   102 symmetry adapted basis functions of A   symmetry.
   102 basis functions,   198 primitive gaussians,   102 cartesian basis functions
    39 alpha electrons       39 beta electrons
       nuclear repulsion energy       414.9074604883 Hartrees.
 NAtoms=    7 NActive=    7 NUniq=    7 SFac= 1.00D+00 NAtFMM=   60 NAOKFM=F Big=F
 Integral buffers will be    131072 words long.
 Raffenetti 2 integral format.
 Two-electron integral symmetry is turned on.
 One-electron integrals computed using PRISM.
   1 Symmetry operations used in ECPInt.
 ECPInt:  NShTT=    1485 NPrTT=    5769 LenC2=    1374 LenP2D=    3995.
 LDataN:  DoStor=T MaxTD1= 5 Len=  102
 NBasis=   102 RedAO= T EigKep=  1.75D-02  NBF=   102
 NBsUse=   102 1.00D-06 EigRej= -1.00D+00 NBFU=   102
 Defaulting to unpruned grid for atomic number  50.
 Defaulting to unpruned grid for atomic number  53.
 Defaulting to unpruned grid for atomic number  53.
 Initial guess from the checkpoint file:  "\\Nas.ads.mwn.de\tuch\ac5\AK_Nilges\Markus\Gaussian\SnIP\Publikation\Pblack\final\SnI2P4SDD.chk"
 B after Tr=     0.000000    0.000000    0.000000
         Rot=    0.999959    0.003160   -0.002066    0.008263 Ang=   1.04 deg.
 ExpMin= 3.26D-02 ExpMax= 3.06D+04 ExpMxC= 4.68D+03 IAcc=3 IRadAn=         5 AccDes= 0.00D+00
 Harris functional with IExCor= 1009 and IRadAn=       5 diagonalized for initial guess.
 HarFok:  IExCor= 1009 AccDes= 0.00D+00 IRadAn=         5 IDoV= 1 UseB2=F ITyADJ=14
 ICtDFT=  3500011 ScaDFX=  1.000000  1.000000  1.000000  1.000000
 Defaulting to unpruned grid for atomic number  53.
 Defaulting to unpruned grid for atomic number  53.
 Defaulting to unpruned grid for atomic number  53.
 Defaulting to unpruned grid for atomic number  53.
 Defaulting to unpruned grid for atomic number  53.
 Defaulting to unpruned grid for atomic number  53.
 Defaulting to unpruned grid for atomic number  53.
 Defaulting to unpruned grid for atomic number  53.
 FoFCou: FMM=F IPFlag=           0 FMFlag=      100000 FMFlg1=           0
         NFxFlg=           0 DoJE=T BraDBF=F KetDBF=T FulRan=T
         wScrn=  0.000000 ICntrl=     500 IOpCl=  0 I1Cent=   200000004 NGrid=           0
         NMat0=    1 NMatS0=      1 NMatT0=    0 NMatD0=    1 NMtDS0=    0 NMtDT0=    0
 Petite list used in FoFCou.
 Keep J ints in memory in canonical form, NReq=14774279.
 Requested convergence on RMS density matrix=1.00D-08 within 128 cycles.
 Requested convergence on MAX density matrix=1.00D-06.
 Requested convergence on             energy=1.00D-06.
 No special actions if energy rises.
 Defaulting to unpruned grid for atomic number  53.
 Defaulting to unpruned grid for atomic number  53.
 Defaulting to unpruned grid for atomic number  53.
 Defaulting to unpruned grid for atomic number  53.
 Defaulting to unpruned grid for atomic number  53.
 Defaulting to unpruned grid for atomic number  53.
 Defaulting to unpruned grid for atomic number  53.
 Defaulting to unpruned grid for atomic number  53.
 SCF Done:  E(RPBE-PBE) =  -1390.96295133     A.U. after   12 cycles
            NFock= 12  Conv=0.25D-08     -V/T= 2.0164
   1 Symmetry operations used in ECPInt.
 ECPInt:  NShTT=    1485 NPrTT=    5769 LenC2=    1374 LenP2D=    3995.
 LDataN:  DoStor=T MaxTD1= 6 Len=  172
 Calling FoFJK, ICntrl=      2527 FMM=F ISym2X=0 I1Cent= 0 IOpClX= 0 NMat=1 NMatS=1 NMatT=0.
 Defaulting to unpruned grid for atomic number  53.
 Defaulting to unpruned grid for atomic number  53.
 Defaulting to unpruned grid for atomic number  53.
 Defaulting to unpruned grid for atomic number  53.
 Defaulting to unpruned grid for atomic number  53.
 Defaulting to unpruned grid for atomic number  53.
 Defaulting to unpruned grid for atomic number  53.
 Defaulting to unpruned grid for atomic number  53.
 ***** Axes restored to original set *****
 -------------------------------------------------------------------
 Center     Atomic                   Forces (Hartrees/Bohr)
 Number     Number              X              Y              Z
 -------------------------------------------------------------------
      1       15          -0.000306670    0.000118579   -0.000718771
      2       15           0.000376197    0.000263283    0.000561194
      3       15          -0.000539122    0.000168724   -0.000012760
      4       15           0.000125914   -0.000663234   -0.000334629
      5       53           0.000579765    0.000776464    0.000868949
      6       53          -0.000019187    0.000048577   -0.000028703
      7       50          -0.000216898   -0.000712394   -0.000335279
 -------------------------------------------------------------------
 Cartesian Forces:  Max     0.000868949 RMS     0.000457848

 GradGradGradGradGradGradGradGradGradGradGradGradGradGradGradGradGradGrad
 Berny optimization.
 Using GEDIIS/GDIIS optimizer.
 FormGI is forming the generalized inverse of G from B-inverse, IUseBI=4.
 Internal  Forces:  Max     0.001044918 RMS     0.000297785
 Search for a local minimum.
 Step number  13 out of a maximum of   47
 All quantities printed in internal units (Hartrees-Bohrs-Radians)
 Mixed Optimization -- En-DIIS/RFO-DIIS
 Swapping is turned off.
 Update second derivatives using D2CorX and points    9   10   11   12   13
 DE= -8.40D-05 DEPred=-6.66D-05 R= 1.26D+00
 TightC=F SS=  1.41D+00  RLast= 8.65D-02 DXNew= 2.4210D+00 2.5962D-01
 Trust test= 1.26D+00 RLast= 8.65D-02 DXMaxT set to 1.44D+00
 ITU=  1  1  1  1  1  1  1  1  0  0  0  1  0
     Eigenvalues ---    0.00601   0.01600   0.02115   0.03255   0.05217
     Eigenvalues ---    0.06235   0.06659   0.08957   0.11030   0.12423
     Eigenvalues ---    0.13584   0.17670   0.18436   0.21818   0.34543
 En-DIIS/RFO-DIIS IScMMF=        0 using points:    13   12   11
 RFO step:  Lambda=-9.51338194D-06.
 DidBck=F Rises=F RFO-DIIS coefs:    1.24749   -0.24390   -0.00359
 Iteration  1 RMS(Cart)=  0.01073855 RMS(Int)=  0.00007419
 Iteration  2 RMS(Cart)=  0.00005409 RMS(Int)=  0.00003788
 Iteration  3 RMS(Cart)=  0.00000000 RMS(Int)=  0.00003788
 Variable       Old X    -DE/DX   Delta X   Delta X   Delta X     New X
                                 (Linear)    (Quad)   (Total)
    R1        4.63238   0.00031   0.00142   0.00360   0.00500   4.63738
    R2        5.14898  -0.00034   0.00005  -0.00154  -0.00149   5.14750
    R3        4.42750  -0.00019   0.00006   0.00020   0.00024   4.42774
    R4        4.65184  -0.00043  -0.00358  -0.00521  -0.00879   4.64306
    R5        4.77754  -0.00034   0.00162  -0.00068   0.00096   4.77850
    R6        5.03529   0.00037  -0.00050   0.00347   0.00298   5.03827
    R7        6.45308   0.00104   0.00754   0.01592   0.02346   6.47654
    R8        5.29760   0.00006  -0.00513  -0.00011  -0.00524   5.29236
    A1        1.33094   0.00001  -0.00058   0.00053  -0.00005   1.33089
    A2        1.84540  -0.00025   0.00132  -0.00241  -0.00110   1.84430
    A3        1.05072   0.00050  -0.00014   0.00134   0.00121   1.05193
    A4        2.02975  -0.00010  -0.00191   0.00315   0.00121   2.03097
    A5        1.43351   0.00010  -0.00073   0.00097   0.00024   1.43375
    A6        1.94578   0.00031   0.00158   0.00080   0.00238   1.94816
    A7        1.28808  -0.00025  -0.00208  -0.00184  -0.00391   1.28416
    A8        1.62871  -0.00002   0.00107  -0.00056   0.00049   1.62920
    A9        1.38740   0.00038   0.00028  -0.00006   0.00022   1.38762
   A10        2.21027  -0.00021  -0.00516  -0.00422  -0.00945   2.20082
   A11        1.69493   0.00000  -0.00330  -0.00012  -0.00343   1.69150
   A12        2.27407   0.00002  -0.00006  -0.00089  -0.00109   2.27298
   A13        2.03050   0.00000   0.00754   0.00691   0.01451   2.04501
    D1       -0.22005  -0.00036   0.00249  -0.00346  -0.00095  -0.22100
    D2        1.72874  -0.00031  -0.00040   0.00150   0.00109   1.72983
    D3        0.19629   0.00034  -0.00234   0.00324   0.00089   0.19717
    D4       -1.49015   0.00032   0.00120   0.00327   0.00446  -1.48569
    D5        2.78391   0.00006  -0.00783  -0.00475  -0.01245   2.77146
    D6        0.23278   0.00038  -0.00273   0.00363   0.00088   0.23366
    D7       -0.88613  -0.00008  -0.00300   0.00290  -0.00010  -0.88623
    D8       -1.57963   0.00003  -0.00280  -0.00170  -0.00452  -1.58415
    D9        0.05678   0.00001  -0.00018  -0.00579  -0.00598   0.05080
   D10       -0.20146  -0.00037   0.00235  -0.00348  -0.00111  -0.20257
   D11        1.19155   0.00002   0.00266  -0.00360  -0.00096   1.19059
   D12       -2.75656   0.00004   0.01066   0.00670   0.01738  -2.73918
   D13        0.57938  -0.00007   0.00181   0.00241   0.00421   0.58360
   D14        0.44378   0.00019  -0.00028  -0.00028  -0.00054   0.44324
   D15       -1.16320   0.00016  -0.00201   0.00028  -0.00169  -1.16490
   D16        2.63999   0.00013  -0.00500  -0.00416  -0.00917   2.63083
         Item               Value     Threshold  Converged?
 Maximum Force            0.001045     0.000450     NO 
 RMS     Force            0.000298     0.000300     YES
 Maximum Displacement     0.034702     0.001800     NO 
 RMS     Displacement     0.010744     0.001200     NO 
 Predicted change in Energy=-1.785240D-05
 GradGradGradGradGradGradGradGradGradGradGradGradGradGradGradGradGradGrad

                          Input orientation:                          
 ---------------------------------------------------------------------
 Center     Atomic      Atomic             Coordinates (Angstroms)
 Number     Number       Type             X           Y           Z
 ---------------------------------------------------------------------
      1         15           0       -3.133809    1.916638   -3.430998
      2         15           0       -1.367860    0.216136   -3.322327
      3         15           0        0.050361    0.659868   -5.133869
      4         15           0       -1.497169    1.951016   -1.587301
      5         53           0       -0.036672    4.088550   -2.224626
      6         53           0       -1.673310    4.646048   -7.261070
      7         50           0       -1.248607    2.829055   -5.172648
 ---------------------------------------------------------------------
                    Distance matrix (angstroms):
                    1          2          3          4          5
     1  P    0.000000
     2  P    2.453995   0.000000
     3  P    3.823373   2.343061   0.000000
     4  P    2.465561   2.457000   4.079223   0.000000
     5  I    3.970490   4.239411   4.497458   2.666138   0.000000
     6  I    4.924652   5.935581   4.835872   6.283780   5.324956
     7  Sn   2.723938   3.203944   2.528674   3.699655   3.427236
                    6          7
     6  I    0.000000
     7  Sn   2.800597   0.000000
 Stoichiometry    I2P4Sn
 Framework group  C1[X(I2P4Sn)]
 Deg. of freedom    15
 Full point group                 C1      NOp   1
 Largest Abelian subgroup         C1      NOp   1
 Largest concise Abelian subgroup C1      NOp   1
                         Standard orientation:                         
 ---------------------------------------------------------------------
 Center     Atomic      Atomic             Coordinates (Angstroms)
 Number     Number       Type             X           Y           Z
 ---------------------------------------------------------------------
      1         15           0       -1.026695    1.401333    1.886018
      2         15           0       -1.985752    2.423360   -0.128372
      3         15           0       -0.390590    2.112999   -1.816290
      4         15           0       -2.997159    0.387873    0.804740
      5         53           0       -1.934831   -1.813714   -0.259572
      6         53           0        3.196634   -0.455674    0.163458
      7         50           0        0.582547    0.507882   -0.121947
 ---------------------------------------------------------------------
 Rotational constants (GHZ):      0.4582023      0.2025171      0.1627291
 Standard basis: SDD (6D, 10F)
 There are   102 symmetry adapted cartesian basis functions of A   symmetry.
 There are   102 symmetry adapted basis functions of A   symmetry.
   102 basis functions,   198 primitive gaussians,   102 cartesian basis functions
    39 alpha electrons       39 beta electrons
       nuclear repulsion energy       414.8741841606 Hartrees.
 NAtoms=    7 NActive=    7 NUniq=    7 SFac= 1.00D+00 NAtFMM=   60 NAOKFM=F Big=F
 Integral buffers will be    131072 words long.
 Raffenetti 2 integral format.
 Two-electron integral symmetry is turned on.
 One-electron integrals computed using PRISM.
   1 Symmetry operations used in ECPInt.
 ECPInt:  NShTT=    1485 NPrTT=    5769 LenC2=    1374 LenP2D=    3995.
 LDataN:  DoStor=T MaxTD1= 5 Len=  102
 NBasis=   102 RedAO= T EigKep=  1.75D-02  NBF=   102
 NBsUse=   102 1.00D-06 EigRej= -1.00D+00 NBFU=   102
 Defaulting to unpruned grid for atomic number  50.
 Defaulting to unpruned grid for atomic number  53.
 Defaulting to unpruned grid for atomic number  53.
 Initial guess from the checkpoint file:  "\\Nas.ads.mwn.de\tuch\ac5\AK_Nilges\Markus\Gaussian\SnIP\Publikation\Pblack\final\SnI2P4SDD.chk"
 B after Tr=     0.000000    0.000000    0.000000
         Rot=    0.999990    0.001153   -0.000894    0.004239 Ang=   0.51 deg.
 ExpMin= 3.26D-02 ExpMax= 3.06D+04 ExpMxC= 4.68D+03 IAcc=3 IRadAn=         5 AccDes= 0.00D+00
 Harris functional with IExCor= 1009 and IRadAn=       5 diagonalized for initial guess.
 HarFok:  IExCor= 1009 AccDes= 0.00D+00 IRadAn=         5 IDoV= 1 UseB2=F ITyADJ=14
 ICtDFT=  3500011 ScaDFX=  1.000000  1.000000  1.000000  1.000000
 Defaulting to unpruned grid for atomic number  53.
 Defaulting to unpruned grid for atomic number  53.
 Defaulting to unpruned grid for atomic number  53.
 Defaulting to unpruned grid for atomic number  53.
 Defaulting to unpruned grid for atomic number  53.
 Defaulting to unpruned grid for atomic number  53.
 Defaulting to unpruned grid for atomic number  53.
 Defaulting to unpruned grid for atomic number  53.
 FoFCou: FMM=F IPFlag=           0 FMFlag=      100000 FMFlg1=           0
         NFxFlg=           0 DoJE=T BraDBF=F KetDBF=T FulRan=T
         wScrn=  0.000000 ICntrl=     500 IOpCl=  0 I1Cent=   200000004 NGrid=           0
         NMat0=    1 NMatS0=      1 NMatT0=    0 NMatD0=    1 NMtDS0=    0 NMtDT0=    0
 Petite list used in FoFCou.
 Keep J ints in memory in canonical form, NReq=14774279.
 Requested convergence on RMS density matrix=1.00D-08 within 128 cycles.
 Requested convergence on MAX density matrix=1.00D-06.
 Requested convergence on             energy=1.00D-06.
 No special actions if energy rises.
 Defaulting to unpruned grid for atomic number  53.
 Defaulting to unpruned grid for atomic number  53.
 Defaulting to unpruned grid for atomic number  53.
 Defaulting to unpruned grid for atomic number  53.
 Defaulting to unpruned grid for atomic number  53.
 Defaulting to unpruned grid for atomic number  53.
 Defaulting to unpruned grid for atomic number  53.
 Defaulting to unpruned grid for atomic number  53.
 SCF Done:  E(RPBE-PBE) =  -1390.96297976     A.U. after   11 cycles
            NFock= 11  Conv=0.98D-08     -V/T= 2.0164
   1 Symmetry operations used in ECPInt.
 ECPInt:  NShTT=    1485 NPrTT=    5769 LenC2=    1374 LenP2D=    3995.
 LDataN:  DoStor=T MaxTD1= 6 Len=  172
 Calling FoFJK, ICntrl=      2527 FMM=F ISym2X=0 I1Cent= 0 IOpClX= 0 NMat=1 NMatS=1 NMatT=0.
 Defaulting to unpruned grid for atomic number  53.
 Defaulting to unpruned grid for atomic number  53.
 Defaulting to unpruned grid for atomic number  53.
 Defaulting to unpruned grid for atomic number  53.
 Defaulting to unpruned grid for atomic number  53.
 Defaulting to unpruned grid for atomic number  53.
 Defaulting to unpruned grid for atomic number  53.
 Defaulting to unpruned grid for atomic number  53.
 ***** Axes restored to original set *****
 -------------------------------------------------------------------
 Center     Atomic                   Forces (Hartrees/Bohr)
 Number     Number              X              Y              Z
 -------------------------------------------------------------------
      1       15           0.000131553    0.000009052   -0.000389427
      2       15           0.000185162    0.000226484    0.000278616
      3       15          -0.000496192    0.000217150   -0.000006007
      4       15           0.000081708   -0.000299193   -0.000302926
      5       53           0.000299426    0.000504607    0.000758953
      6       53          -0.000007207    0.000286471   -0.000294373
      7       50          -0.000194448   -0.000944571   -0.000044836
 -------------------------------------------------------------------
 Cartesian Forces:  Max     0.000944571 RMS     0.000367404

 GradGradGradGradGradGradGradGradGradGradGradGradGradGradGradGradGradGrad
 Berny optimization.
 Using GEDIIS/GDIIS optimizer.
 FormGI is forming the generalized inverse of G from B-inverse, IUseBI=4.
 Internal  Forces:  Max     0.000817229 RMS     0.000208621
 Search for a local minimum.
 Step number  14 out of a maximum of   47
 All quantities printed in internal units (Hartrees-Bohrs-Radians)
 Mixed Optimization -- En-DIIS/RFO-DIIS
 Swapping is turned off.
 Update second derivatives using D2CorX and points    9   10   11   12   13
                                                     14
 DE= -2.84D-05 DEPred=-1.79D-05 R= 1.59D+00
 TightC=F SS=  1.41D+00  RLast= 4.09D-02 DXNew= 2.4210D+00 1.2274D-01
 Trust test= 1.59D+00 RLast= 4.09D-02 DXMaxT set to 1.44D+00
 ITU=  1  1  1  1  1  1  1  1  1  0  0  0  1  0
     Eigenvalues ---    0.00494   0.01702   0.01937   0.03295   0.03917
     Eigenvalues ---    0.06423   0.07232   0.08968   0.10350   0.11889
     Eigenvalues ---    0.14207   0.17715   0.18299   0.20893   0.34836
 En-DIIS/RFO-DIIS IScMMF=        0 using points:    14   13   12   11
 RFO step:  Lambda=-6.78457056D-06.
 DidBck=F Rises=F RFO-DIIS coefs:    2.18353   -1.21924   -0.08312    0.11882
 Iteration  1 RMS(Cart)=  0.01320637 RMS(Int)=  0.00010083
 Iteration  2 RMS(Cart)=  0.00007704 RMS(Int)=  0.00004542
 Iteration  3 RMS(Cart)=  0.00000000 RMS(Int)=  0.00004542
 Variable       Old X    -DE/DX   Delta X   Delta X   Delta X     New X
                                 (Linear)    (Quad)   (Total)
    R1        4.63738  -0.00002   0.00511   0.00147   0.00656   4.64394
    R2        5.14750  -0.00032  -0.00318  -0.00078  -0.00395   5.14355
    R3        4.42774  -0.00019  -0.00011  -0.00008  -0.00020   4.42754
    R4        4.64306  -0.00025  -0.00913  -0.00174  -0.01086   4.63219
    R5        4.77850  -0.00035  -0.00215  -0.00084  -0.00298   4.77552
    R6        5.03827   0.00011   0.00172  -0.00015   0.00159   5.03986
    R7        6.47654   0.00082   0.02500   0.01535   0.04034   6.51688
    R8        5.29236   0.00041  -0.00349   0.00309  -0.00040   5.29196
    A1        1.33089   0.00003   0.00035  -0.00033   0.00004   1.33093
    A2        1.84430  -0.00015  -0.00259  -0.00010  -0.00270   1.84160
    A3        1.05193   0.00014   0.00197  -0.00186   0.00011   1.05205
    A4        2.03097  -0.00003   0.00152   0.00092   0.00242   2.03338
    A5        1.43375   0.00007   0.00105  -0.00010   0.00098   1.43473
    A6        1.94816   0.00029   0.00288   0.00362   0.00652   1.95468
    A7        1.28416  -0.00022  -0.00376  -0.00307  -0.00682   1.27735
    A8        1.62920  -0.00002   0.00025   0.00059   0.00082   1.63002
    A9        1.38762   0.00009   0.00005  -0.00225  -0.00221   1.38541
   A10        2.20082  -0.00001  -0.00667   0.00119  -0.00564   2.19518
   A11        1.69150   0.00013  -0.00254   0.00160  -0.00093   1.69057
   A12        2.27298  -0.00004  -0.00424  -0.00264  -0.00698   2.26600
   A13        2.04501  -0.00007   0.01536   0.00185   0.01728   2.06228
    D1       -0.22100  -0.00017  -0.00204   0.00018  -0.00186  -0.22286
    D2        1.72983  -0.00012   0.00115   0.00116   0.00230   1.73213
    D3        0.19717   0.00016   0.00206  -0.00011   0.00193   0.19910
    D4       -1.48569   0.00002   0.00468  -0.00155   0.00311  -1.48258
    D5        2.77146   0.00005  -0.01348  -0.00242  -0.01593   2.75553
    D6        0.23366   0.00018   0.00212  -0.00020   0.00190   0.23556
    D7       -0.88623   0.00008   0.00089   0.00186   0.00274  -0.88349
    D8       -1.58415   0.00002  -0.00345  -0.00126  -0.00471  -1.58885
    D9        0.05080  -0.00008  -0.00657  -0.00274  -0.00931   0.04149
   D10       -0.20257  -0.00018  -0.00233   0.00006  -0.00226  -0.20483
   D11        1.19059  -0.00008  -0.00236  -0.00208  -0.00444   1.18615
   D12       -2.73918  -0.00007   0.01562   0.00042   0.01586  -2.72332
   D13        0.58360  -0.00006   0.00359   0.00038   0.00398   0.58758
   D14        0.44324   0.00012   0.00009   0.00111   0.00122   0.44446
   D15       -1.16490   0.00016  -0.00062   0.00105   0.00046  -1.16443
   D16        2.63083   0.00014  -0.00542   0.00159  -0.00387   2.62695
         Item               Value     Threshold  Converged?
 Maximum Force            0.000817     0.000450     NO 
 RMS     Force            0.000209     0.000300     YES
 Maximum Displacement     0.053570     0.001800     NO 
 RMS     Displacement     0.013230     0.001200     NO 
 Predicted change in Energy=-1.763735D-05
 GradGradGradGradGradGradGradGradGradGradGradGradGradGradGradGradGradGrad

                          Input orientation:                          
 ---------------------------------------------------------------------
 Center     Atomic      Atomic             Coordinates (Angstroms)
 Number     Number       Type             X           Y           Z
 ---------------------------------------------------------------------
      1         15           0       -3.132626    1.925800   -3.435353
      2         15           0       -1.367510    0.219517   -3.325340
      3         15           0        0.048679    0.664999   -5.137901
      4         15           0       -1.499081    1.945657   -1.589896
      5         53           0       -0.027875    4.085894   -2.196278
      6         53           0       -1.684442    4.629378   -7.276697
      7         50           0       -1.244212    2.836066   -5.171373
 ---------------------------------------------------------------------
                    Distance matrix (angstroms):
                    1          2          3          4          5
     1  P    0.000000
     2  P    2.457466   0.000000
     3  P    3.822172   2.342952   0.000000
     4  P    2.464665   2.451252   4.077253   0.000000
     5  I    3.980049   4.244794   4.512376   2.666977   0.000000
     6  I    4.915536   5.929633   4.826434   6.290980   5.371243
     7  Sn   2.721848   3.204586   2.527098   3.699293   3.448585
                    6          7
     6  I    0.000000
     7  Sn   2.800386   0.000000
 Stoichiometry    I2P4Sn
 Framework group  C1[X(I2P4Sn)]
 Deg. of freedom    15
 Full point group                 C1      NOp   1
 Largest Abelian subgroup         C1      NOp   1
 Largest concise Abelian subgroup C1      NOp   1
                         Standard orientation:                         
 ---------------------------------------------------------------------
 Center     Atomic      Atomic             Coordinates (Angstroms)
 Number     Number       Type             X           Y           Z
 ---------------------------------------------------------------------
      1         15           0       -0.996770    1.407775    1.885331
      2         15           0       -1.948763    2.443906   -0.129435
      3         15           0       -0.358022    2.110522   -1.816985
      4         15           0       -2.986935    0.431095    0.808340
      5         53           0       -1.983270   -1.798861   -0.255951
      6         53           0        3.205080   -0.473794    0.162934
      7         50           0        0.592028    0.491025   -0.125577
 ---------------------------------------------------------------------
 Rotational constants (GHZ):      0.4591177      0.2006438      0.1616349
 Standard basis: SDD (6D, 10F)
 There are   102 symmetry adapted cartesian basis functions of A   symmetry.
 There are   102 symmetry adapted basis functions of A   symmetry.
   102 basis functions,   198 primitive gaussians,   102 cartesian basis functions
    39 alpha electrons       39 beta electrons
       nuclear repulsion energy       414.8554245599 Hartrees.
 NAtoms=    7 NActive=    7 NUniq=    7 SFac= 1.00D+00 NAtFMM=   60 NAOKFM=F Big=F
 Integral buffers will be    131072 words long.
 Raffenetti 2 integral format.
 Two-electron integral symmetry is turned on.
 One-electron integrals computed using PRISM.
   1 Symmetry operations used in ECPInt.
 ECPInt:  NShTT=    1485 NPrTT=    5769 LenC2=    1374 LenP2D=    3995.
 LDataN:  DoStor=T MaxTD1= 5 Len=  102
 NBasis=   102 RedAO= T EigKep=  1.75D-02  NBF=   102
 NBsUse=   102 1.00D-06 EigRej= -1.00D+00 NBFU=   102
 Defaulting to unpruned grid for atomic number  50.
 Defaulting to unpruned grid for atomic number  53.
 Defaulting to unpruned grid for atomic number  53.
 Initial guess from the checkpoint file:  "\\Nas.ads.mwn.de\tuch\ac5\AK_Nilges\Markus\Gaussian\SnIP\Publikation\Pblack\final\SnI2P4SDD.chk"
 B after Tr=     0.000000    0.000000    0.000000
         Rot=    0.999983    0.000949   -0.000629    0.005700 Ang=   0.67 deg.
 ExpMin= 3.26D-02 ExpMax= 3.06D+04 ExpMxC= 4.68D+03 IAcc=3 IRadAn=         5 AccDes= 0.00D+00
 Harris functional with IExCor= 1009 and IRadAn=       5 diagonalized for initial guess.
 HarFok:  IExCor= 1009 AccDes= 0.00D+00 IRadAn=         5 IDoV= 1 UseB2=F ITyADJ=14
 ICtDFT=  3500011 ScaDFX=  1.000000  1.000000  1.000000  1.000000
 Defaulting to unpruned grid for atomic number  53.
 Defaulting to unpruned grid for atomic number  53.
 Defaulting to unpruned grid for atomic number  53.
 Defaulting to unpruned grid for atomic number  53.
 Defaulting to unpruned grid for atomic number  53.
 Defaulting to unpruned grid for atomic number  53.
 Defaulting to unpruned grid for atomic number  53.
 Defaulting to unpruned grid for atomic number  53.
 FoFCou: FMM=F IPFlag=           0 FMFlag=      100000 FMFlg1=           0
         NFxFlg=           0 DoJE=T BraDBF=F KetDBF=T FulRan=T
         wScrn=  0.000000 ICntrl=     500 IOpCl=  0 I1Cent=   200000004 NGrid=           0
         NMat0=    1 NMatS0=      1 NMatT0=    0 NMatD0=    1 NMtDS0=    0 NMtDT0=    0
 Petite list used in FoFCou.
 Keep J ints in memory in canonical form, NReq=14774279.
 Requested convergence on RMS density matrix=1.00D-08 within 128 cycles.
 Requested convergence on MAX density matrix=1.00D-06.
 Requested convergence on             energy=1.00D-06.
 No special actions if energy rises.
 Defaulting to unpruned grid for atomic number  53.
 Defaulting to unpruned grid for atomic number  53.
 Defaulting to unpruned grid for atomic number  53.
 Defaulting to unpruned grid for atomic number  53.
 Defaulting to unpruned grid for atomic number  53.
 Defaulting to unpruned grid for atomic number  53.
 Defaulting to unpruned grid for atomic number  53.
 Defaulting to unpruned grid for atomic number  53.
 SCF Done:  E(RPBE-PBE) =  -1390.96300786     A.U. after   12 cycles
            NFock= 12  Conv=0.50D-08     -V/T= 2.0164
   1 Symmetry operations used in ECPInt.
 ECPInt:  NShTT=    1485 NPrTT=    5769 LenC2=    1374 LenP2D=    3995.
 LDataN:  DoStor=T MaxTD1= 6 Len=  172
 Calling FoFJK, ICntrl=      2527 FMM=F ISym2X=0 I1Cent= 0 IOpClX= 0 NMat=1 NMatS=1 NMatT=0.
 Defaulting to unpruned grid for atomic number  53.
 Defaulting to unpruned grid for atomic number  53.
 Defaulting to unpruned grid for atomic number  53.
 Defaulting to unpruned grid for atomic number  53.
 Defaulting to unpruned grid for atomic number  53.
 Defaulting to unpruned grid for atomic number  53.
 Defaulting to unpruned grid for atomic number  53.
 Defaulting to unpruned grid for atomic number  53.
 ***** Axes restored to original set *****
 -------------------------------------------------------------------
 Center     Atomic                   Forces (Hartrees/Bohr)
 Number     Number              X              Y              Z
 -------------------------------------------------------------------
      1       15           0.000286572   -0.000188857   -0.000060139
      2       15          -0.000081601    0.000228137   -0.000047887
      3       15          -0.000172083    0.000038560   -0.000004901
      4       15           0.000095381    0.000086424    0.000074463
      5       53           0.000014750    0.000129520    0.000465196
      6       53           0.000002892    0.000309456   -0.000288031
      7       50          -0.000145911   -0.000603241   -0.000138701
 -------------------------------------------------------------------
 Cartesian Forces:  Max     0.000603241 RMS     0.000223841

 GradGradGradGradGradGradGradGradGradGradGradGradGradGradGradGradGradGrad
 Berny optimization.
 Using GEDIIS/GDIIS optimizer.
 FormGI is forming the generalized inverse of G from B-inverse, IUseBI=4.
 Internal  Forces:  Max     0.000490627 RMS     0.000134559
 Search for a local minimum.
 Step number  15 out of a maximum of   47
 All quantities printed in internal units (Hartrees-Bohrs-Radians)
 Mixed Optimization -- En-DIIS/RFO-DIIS
 Swapping is turned off.
 Update second derivatives using D2CorX and points   10   11   12   13   14
                                                     15
 DE= -2.81D-05 DEPred=-1.76D-05 R= 1.59D+00
 TightC=F SS=  1.41D+00  RLast= 5.49D-02 DXNew= 2.4210D+00 1.6457D-01
 Trust test= 1.59D+00 RLast= 5.49D-02 DXMaxT set to 1.44D+00
 ITU=  1  1  1  1  1  1  1  1  1  1  0  0  0  1  0
     Eigenvalues ---    0.00510   0.01634   0.01715   0.02918   0.03436
     Eigenvalues ---    0.06350   0.07633   0.08036   0.10309   0.11681
     Eigenvalues ---    0.14233   0.18089   0.18381   0.21279   0.34054
 En-DIIS/RFO-DIIS IScMMF=        0 using points:    15   14   13   12   11
 RFO step:  Lambda=-2.79085354D-06.
 DidBck=F Rises=F RFO-DIIS coefs:    1.79262   -1.18501    0.21232    0.21759   -0.03752
 Iteration  1 RMS(Cart)=  0.00484033 RMS(Int)=  0.00004080
 Iteration  2 RMS(Cart)=  0.00000798 RMS(Int)=  0.00003951
 Iteration  3 RMS(Cart)=  0.00000000 RMS(Int)=  0.00003951
 Variable       Old X    -DE/DX   Delta X   Delta X   Delta X     New X
                                 (Linear)    (Quad)   (Total)
    R1        4.64394  -0.00028   0.00241  -0.00160   0.00083   4.64476
    R2        5.14355  -0.00007  -0.00211   0.00028  -0.00184   5.14171
    R3        4.42754  -0.00007  -0.00017  -0.00173  -0.00188   4.42566
    R4        4.63219   0.00009  -0.00281  -0.00035  -0.00317   4.62902
    R5        4.77552  -0.00012  -0.00288   0.00034  -0.00256   4.77296
    R6        5.03986  -0.00011   0.00109  -0.00286  -0.00178   5.03808
    R7        6.51688   0.00049   0.01785   0.00760   0.02546   6.54234
    R8        5.29196   0.00041   0.00480  -0.00052   0.00428   5.29624
    A1        1.33093   0.00004   0.00036   0.00033   0.00067   1.33159
    A2        1.84160  -0.00002  -0.00230   0.00033  -0.00196   1.83964
    A3        1.05205   0.00003  -0.00046   0.00052   0.00007   1.05211
    A4        2.03338   0.00009   0.00290   0.00025   0.00317   2.03656
    A5        1.43473   0.00002   0.00099   0.00040   0.00137   1.43610
    A6        1.95468   0.00004   0.00299   0.00075   0.00373   1.95842
    A7        1.27735   0.00000  -0.00254   0.00009  -0.00246   1.27489
    A8        1.63002  -0.00006  -0.00026  -0.00064  -0.00088   1.62914
    A9        1.38541  -0.00010  -0.00199  -0.00165  -0.00363   1.38178
   A10        2.19518   0.00010   0.00172  -0.00026   0.00155   2.19673
   A11        1.69057   0.00007   0.00266  -0.00119   0.00146   1.69203
   A12        2.26600   0.00001  -0.00406   0.00332  -0.00059   2.26541
   A13        2.06228  -0.00006   0.00276  -0.00171   0.00099   2.06327
    D1       -0.22286  -0.00005  -0.00272   0.00094  -0.00179  -0.22464
    D2        1.73213   0.00007   0.00175   0.00110   0.00286   1.73499
    D3        0.19910   0.00004   0.00266  -0.00096   0.00171   0.20082
    D4       -1.48258  -0.00003  -0.00001   0.00019   0.00020  -1.48238
    D5        2.75553   0.00010  -0.00209   0.00354   0.00132   2.75685
    D6        0.23556   0.00005   0.00292  -0.00100   0.00193   0.23749
    D7       -0.88349   0.00002   0.00420  -0.00173   0.00248  -0.88101
    D8       -1.58885   0.00007  -0.00043   0.00064   0.00022  -1.58864
    D9        0.04149   0.00001  -0.00507   0.00115  -0.00391   0.03758
   D10       -0.20483  -0.00004  -0.00284   0.00097  -0.00189  -0.20671
   D11        1.18615  -0.00014  -0.00479  -0.00081  -0.00559   1.18057
   D12       -2.72332  -0.00015  -0.00084  -0.00178  -0.00261  -2.72593
   D13        0.58758  -0.00008   0.00057  -0.00077  -0.00020   0.58737
   D14        0.44446   0.00001   0.00115   0.00046   0.00160   0.44606
   D15       -1.16443   0.00009   0.00212   0.00108   0.00319  -1.16124
   D16        2.62695   0.00007   0.00256  -0.00095   0.00162   2.62857
         Item               Value     Threshold  Converged?
 Maximum Force            0.000491     0.000450     NO 
 RMS     Force            0.000135     0.000300     YES
 Maximum Displacement     0.021040     0.001800     NO 
 RMS     Displacement     0.004842     0.001200     NO 
 Predicted change in Energy=-6.248199D-06
 GradGradGradGradGradGradGradGradGradGradGradGradGradGradGradGradGradGrad

                          Input orientation:                          
 ---------------------------------------------------------------------
 Center     Atomic      Atomic             Coordinates (Angstroms)
 Number     Number       Type             X           Y           Z
 ---------------------------------------------------------------------
      1         15           0       -3.130016    1.927113   -3.435127
      2         15           0       -1.364946    0.220213   -3.324194
      3         15           0        0.043867    0.663144   -5.141834
      4         15           0       -1.497539    1.944485   -1.589342
      5         53           0       -0.029174    4.088469   -2.185144
      6         53           0       -1.684257    4.628852   -7.282655
      7         50           0       -1.245002    2.835037   -5.174543
 ---------------------------------------------------------------------
                    Distance matrix (angstroms):
                    1          2          3          4          5
     1  P    0.000000
     2  P    2.457903   0.000000
     3  P    3.818900   2.341956   0.000000
     4  P    2.464185   2.449573   4.078967   0.000000
     5  I    3.981098   4.247956   4.525506   2.666036   0.000000
     6  I    4.918647   5.933589   4.826631   6.297182   5.386644
     7  Sn   2.720877   3.205540   2.525742   3.702772   3.462056
                    6          7
     6  I    0.000000
     7  Sn   2.802651   0.000000
 Stoichiometry    I2P4Sn
 Framework group  C1[X(I2P4Sn)]
 Deg. of freedom    15
 Full point group                 C1      NOp   1
 Largest Abelian subgroup         C1      NOp   1
 Largest concise Abelian subgroup C1      NOp   1
                         Standard orientation:                         
 ---------------------------------------------------------------------
 Center     Atomic      Atomic             Coordinates (Angstroms)
 Number     Number       Type             X           Y           Z
 ---------------------------------------------------------------------
      1         15           0       -0.993737    1.405420    1.884757
      2         15           0       -1.942122    2.448695   -0.128557
      3         15           0       -0.346036    2.119404   -1.810471
      4         15           0       -2.987063    0.439484    0.805023
      5         53           0       -1.997732   -1.796962   -0.256710
      6         53           0        3.209089   -0.481839    0.162088
      7         50           0        0.596650    0.491628   -0.124926
 ---------------------------------------------------------------------
 Rotational constants (GHZ):      0.4586552      0.1999280      0.1610127
 Standard basis: SDD (6D, 10F)
 There are   102 symmetry adapted cartesian basis functions of A   symmetry.
 There are   102 symmetry adapted basis functions of A   symmetry.
   102 basis functions,   198 primitive gaussians,   102 cartesian basis functions
    39 alpha electrons       39 beta electrons
       nuclear repulsion energy       414.8262998176 Hartrees.
 NAtoms=    7 NActive=    7 NUniq=    7 SFac= 1.00D+00 NAtFMM=   60 NAOKFM=F Big=F
 Integral buffers will be    131072 words long.
 Raffenetti 2 integral format.
 Two-electron integral symmetry is turned on.
 One-electron integrals computed using PRISM.
   1 Symmetry operations used in ECPInt.
 ECPInt:  NShTT=    1485 NPrTT=    5769 LenC2=    1374 LenP2D=    3995.
 LDataN:  DoStor=T MaxTD1= 5 Len=  102
 NBasis=   102 RedAO= T EigKep=  1.75D-02  NBF=   102
 NBsUse=   102 1.00D-06 EigRej= -1.00D+00 NBFU=   102
 Defaulting to unpruned grid for atomic number  53.
 Defaulting to unpruned grid for atomic number  50.
 Defaulting to unpruned grid for atomic number  53.
 Initial guess from the checkpoint file:  "\\Nas.ads.mwn.de\tuch\ac5\AK_Nilges\Markus\Gaussian\SnIP\Publikation\Pblack\final\SnI2P4SDD.chk"
 B after Tr=     0.000000    0.000000    0.000000
         Rot=    0.999999   -0.000626    0.000048    0.001522 Ang=  -0.19 deg.
 ExpMin= 3.26D-02 ExpMax= 3.06D+04 ExpMxC= 4.68D+03 IAcc=3 IRadAn=         5 AccDes= 0.00D+00
 Harris functional with IExCor= 1009 and IRadAn=       5 diagonalized for initial guess.
 HarFok:  IExCor= 1009 AccDes= 0.00D+00 IRadAn=         5 IDoV= 1 UseB2=F ITyADJ=14
 ICtDFT=  3500011 ScaDFX=  1.000000  1.000000  1.000000  1.000000
 Defaulting to unpruned grid for atomic number  53.
 Defaulting to unpruned grid for atomic number  53.
 Defaulting to unpruned grid for atomic number  53.
 Defaulting to unpruned grid for atomic number  53.
 Defaulting to unpruned grid for atomic number  53.
 Defaulting to unpruned grid for atomic number  53.
 Defaulting to unpruned grid for atomic number  53.
 Defaulting to unpruned grid for atomic number  53.
 FoFCou: FMM=F IPFlag=           0 FMFlag=      100000 FMFlg1=           0
         NFxFlg=           0 DoJE=T BraDBF=F KetDBF=T FulRan=T
         wScrn=  0.000000 ICntrl=     500 IOpCl=  0 I1Cent=   200000004 NGrid=           0
         NMat0=    1 NMatS0=      1 NMatT0=    0 NMatD0=    1 NMtDS0=    0 NMtDT0=    0
 Petite list used in FoFCou.
 Keep J ints in memory in canonical form, NReq=14774279.
 Requested convergence on RMS density matrix=1.00D-08 within 128 cycles.
 Requested convergence on MAX density matrix=1.00D-06.
 Requested convergence on             energy=1.00D-06.
 No special actions if energy rises.
 Defaulting to unpruned grid for atomic number  53.
 Defaulting to unpruned grid for atomic number  53.
 Defaulting to unpruned grid for atomic number  53.
 Defaulting to unpruned grid for atomic number  53.
 Defaulting to unpruned grid for atomic number  53.
 Defaulting to unpruned grid for atomic number  53.
 Defaulting to unpruned grid for atomic number  53.
 Defaulting to unpruned grid for atomic number  53.
 SCF Done:  E(RPBE-PBE) =  -1390.96301928     A.U. after   11 cycles
            NFock= 11  Conv=0.54D-08     -V/T= 2.0164
   1 Symmetry operations used in ECPInt.
 ECPInt:  NShTT=    1485 NPrTT=    5769 LenC2=    1374 LenP2D=    3995.
 LDataN:  DoStor=T MaxTD1= 6 Len=  172
 Calling FoFJK, ICntrl=      2527 FMM=F ISym2X=0 I1Cent= 0 IOpClX= 0 NMat=1 NMatS=1 NMatT=0.
 Defaulting to unpruned grid for atomic number  53.
 Defaulting to unpruned grid for atomic number  53.
 Defaulting to unpruned grid for atomic number  53.
 Defaulting to unpruned grid for atomic number  53.
 Defaulting to unpruned grid for atomic number  53.
 Defaulting to unpruned grid for atomic number  53.
 Defaulting to unpruned grid for atomic number  53.
 Defaulting to unpruned grid for atomic number  53.
 ***** Axes restored to original set *****
 -------------------------------------------------------------------
 Center     Atomic                   Forces (Hartrees/Bohr)
 Number     Number              X              Y              Z
 -------------------------------------------------------------------
      1       15           0.000142493   -0.000305698    0.000139326
      2       15          -0.000280575    0.000204571   -0.000132167
      3       15           0.000170691   -0.000078326   -0.000092356
      4       15           0.000065437    0.000226132    0.000158965
      5       53          -0.000018486   -0.000016667    0.000248063
      6       53           0.000026101    0.000095955   -0.000078709
      7       50          -0.000105661   -0.000125968   -0.000243122
 -------------------------------------------------------------------
 Cartesian Forces:  Max     0.000305698 RMS     0.000163310

 GradGradGradGradGradGradGradGradGradGradGradGradGradGradGradGradGradGrad
 Berny optimization.
 Using GEDIIS/GDIIS optimizer.
 FormGI is forming the generalized inverse of G from B-inverse, IUseBI=4.
 Internal  Forces:  Max     0.000324926 RMS     0.000098113
 Search for a local minimum.
 Step number  16 out of a maximum of   47
 All quantities printed in internal units (Hartrees-Bohrs-Radians)
 Mixed Optimization -- En-DIIS/RFO-DIIS
 Swapping is turned off.
 Update second derivatives using D2CorX and points   10   11   12   13   14
                                                     15   16
 DE= -1.14D-05 DEPred=-6.25D-06 R= 1.83D+00
 TightC=F SS=  1.41D+00  RLast= 2.91D-02 DXNew= 2.4210D+00 8.7364D-02
 Trust test= 1.83D+00 RLast= 2.91D-02 DXMaxT set to 1.44D+00
 ITU=  1  1  1  1  1  1  1  1  1  1  1  0  0  0  1  0
     Eigenvalues ---    0.00475   0.01346   0.01701   0.02400   0.03662
     Eigenvalues ---    0.06317   0.07079   0.07620   0.10283   0.11885
     Eigenvalues ---    0.14022   0.18007   0.18265   0.22966   0.34169
 En-DIIS/RFO-DIIS IScMMF=        0 using points:    16   15   14   13   12
 RFO step:  Lambda=-1.18971012D-06.
 DidBck=F Rises=F RFO-DIIS coefs:    1.64468   -0.70821   -0.09115    0.22556   -0.07088
 Iteration  1 RMS(Cart)=  0.00358546 RMS(Int)=  0.00000844
 Iteration  2 RMS(Cart)=  0.00000357 RMS(Int)=  0.00000744
 Iteration  3 RMS(Cart)=  0.00000000 RMS(Int)=  0.00000744
 Variable       Old X    -DE/DX   Delta X   Delta X   Delta X     New X
                                 (Linear)    (Quad)   (Total)
    R1        4.64476  -0.00032  -0.00026  -0.00088  -0.00114   4.64362
    R2        5.14171   0.00013  -0.00070   0.00154   0.00084   5.14255
    R3        4.42566   0.00010  -0.00122   0.00084  -0.00038   4.42527
    R4        4.62902   0.00020  -0.00101   0.00098  -0.00004   4.62899
    R5        4.77296   0.00006  -0.00117   0.00119   0.00002   4.77298
    R6        5.03808  -0.00014  -0.00187  -0.00047  -0.00233   5.03574
    R7        6.54234   0.00026   0.01237   0.00586   0.01823   6.56056
    R8        5.29624   0.00012   0.00214   0.00023   0.00237   5.29861
    A1        1.33159  -0.00003   0.00027  -0.00012   0.00015   1.33175
    A2        1.83964   0.00012  -0.00055   0.00065   0.00010   1.83974
    A3        1.05211   0.00001  -0.00019   0.00008  -0.00011   1.05200
    A4        2.03656   0.00008   0.00116   0.00062   0.00178   2.03833
    A5        1.43610  -0.00009   0.00058  -0.00037   0.00021   1.43631
    A6        1.95842  -0.00004   0.00208  -0.00026   0.00183   1.96024
    A7        1.27489   0.00002  -0.00114  -0.00022  -0.00137   1.27352
    A8        1.62914   0.00000  -0.00039  -0.00008  -0.00047   1.62867
    A9        1.38178  -0.00005  -0.00215  -0.00049  -0.00264   1.37914
   A10        2.19673   0.00009   0.00137   0.00185   0.00322   2.19995
   A11        1.69203   0.00002   0.00060  -0.00090  -0.00030   1.69173
   A12        2.26541  -0.00003   0.00019  -0.00221  -0.00203   2.26338
   A13        2.06327  -0.00003  -0.00055   0.00215   0.00162   2.06489
    D1       -0.22464   0.00000  -0.00018   0.00015  -0.00002  -0.22467
    D2        1.73499   0.00003   0.00142   0.00055   0.00197   1.73696
    D3        0.20082   0.00000   0.00018  -0.00019  -0.00001   0.20081
    D4       -1.48238  -0.00002  -0.00042   0.00073   0.00031  -1.48207
    D5        2.75685   0.00005   0.00155  -0.00189  -0.00031   2.75654
    D6        0.23749   0.00001   0.00021  -0.00015   0.00007   0.23756
    D7       -0.88101  -0.00007   0.00059  -0.00055   0.00004  -0.88098
    D8       -1.58864  -0.00005   0.00035  -0.00124  -0.00089  -1.58953
    D9        0.03758   0.00007  -0.00105  -0.00073  -0.00178   0.03580
   D10       -0.20671   0.00002  -0.00023   0.00027   0.00004  -0.20667
   D11        1.18057  -0.00003  -0.00242  -0.00026  -0.00269   1.17788
   D12       -2.72593  -0.00010  -0.00236  -0.00018  -0.00252  -2.72845
   D13        0.58737  -0.00005  -0.00053   0.00059   0.00007   0.58745
   D14        0.44606  -0.00005   0.00096  -0.00074   0.00023   0.44629
   D15       -1.16124  -0.00004   0.00172  -0.00077   0.00095  -1.16029
   D16        2.62857   0.00002   0.00132   0.00143   0.00276   2.63133
         Item               Value     Threshold  Converged?
 Maximum Force            0.000325     0.000450     YES
 RMS     Force            0.000098     0.000300     YES
 Maximum Displacement     0.014944     0.001800     NO 
 RMS     Displacement     0.003586     0.001200     NO 
 Predicted change in Energy=-2.833385D-06
 GradGradGradGradGradGradGradGradGradGradGradGradGradGradGradGradGradGrad

                          Input orientation:                          
 ---------------------------------------------------------------------
 Center     Atomic      Atomic             Coordinates (Angstroms)
 Number     Number       Type             X           Y           Z
 ---------------------------------------------------------------------
      1         15           0       -3.129013    1.927067   -3.433088
      2         15           0       -1.363707    0.221129   -3.324524
      3         15           0        0.041681    0.663293   -5.144738
      4         15           0       -1.496373    1.943855   -1.588169
      5         53           0       -0.029477    4.089171   -2.177236
      6         53           0       -1.682852    4.627669   -7.288360
      7         50           0       -1.247326    2.835129   -5.176725
 ---------------------------------------------------------------------
                    Distance matrix (angstroms):
                    1          2          3          4          5
     1  P    0.000000
     2  P    2.457298   0.000000
     3  P    3.818399   2.341752   0.000000
     4  P    2.463640   2.449554   4.081009   0.000000
     5  I    3.982333   4.249493   4.532964   2.664801   0.000000
     6  I    4.924201   5.935608   4.825496   6.303159   5.398816
     7  Sn   2.721322   3.205805   2.525754   3.705959   3.471701
                    6          7
     6  I    0.000000
     7  Sn   2.803906   0.000000
 Stoichiometry    I2P4Sn
 Framework group  C1[X(I2P4Sn)]
 Deg. of freedom    15
 Full point group                 C1      NOp   1
 Largest Abelian subgroup         C1      NOp   1
 Largest concise Abelian subgroup C1      NOp   1
                         Standard orientation:                         
 ---------------------------------------------------------------------
 Center     Atomic      Atomic             Coordinates (Angstroms)
 Number     Number       Type             X           Y           Z
 ---------------------------------------------------------------------
      1         15           0       -0.993991    1.405969    1.884024
      2         15           0       -1.935864    2.452086   -0.130134
      3         15           0       -0.336488    2.122201   -1.808520
      4         15           0       -2.988129    0.445941    0.801766
      5         53           0       -2.008819   -1.794889   -0.256913
      6         53           0        3.212555   -0.487360    0.161225
      7         50           0        0.600382    0.491324   -0.122712
 ---------------------------------------------------------------------
 Rotational constants (GHZ):      0.4585447      0.1993202      0.1605496
 Standard basis: SDD (6D, 10F)
 There are   102 symmetry adapted cartesian basis functions of A   symmetry.
 There are   102 symmetry adapted basis functions of A   symmetry.
   102 basis functions,   198 primitive gaussians,   102 cartesian basis functions
    39 alpha electrons       39 beta electrons
       nuclear repulsion energy       414.7667224845 Hartrees.
 NAtoms=    7 NActive=    7 NUniq=    7 SFac= 1.00D+00 NAtFMM=   60 NAOKFM=F Big=F
 Integral buffers will be    131072 words long.
 Raffenetti 2 integral format.
 Two-electron integral symmetry is turned on.
 One-electron integrals computed using PRISM.
   1 Symmetry operations used in ECPInt.
 ECPInt:  NShTT=    1485 NPrTT=    5769 LenC2=    1374 LenP2D=    3995.
 LDataN:  DoStor=T MaxTD1= 5 Len=  102
 NBasis=   102 RedAO= T EigKep=  1.75D-02  NBF=   102
 NBsUse=   102 1.00D-06 EigRej= -1.00D+00 NBFU=   102
 Defaulting to unpruned grid for atomic number  53.
 Defaulting to unpruned grid for atomic number  50.
 Defaulting to unpruned grid for atomic number  53.
 Initial guess from the checkpoint file:  "\\Nas.ads.mwn.de\tuch\ac5\AK_Nilges\Markus\Gaussian\SnIP\Publikation\Pblack\final\SnI2P4SDD.chk"
 B after Tr=     0.000000    0.000000    0.000000
         Rot=    0.999999   -0.000125    0.000121    0.001153 Ang=  -0.13 deg.
 Keep J ints in memory in canonical form, NReq=14774279.
 Requested convergence on RMS density matrix=1.00D-08 within 128 cycles.
 Requested convergence on MAX density matrix=1.00D-06.
 Requested convergence on             energy=1.00D-06.
 No special actions if energy rises.
 Defaulting to unpruned grid for atomic number  53.
 Defaulting to unpruned grid for atomic number  53.
 Defaulting to unpruned grid for atomic number  53.
 Defaulting to unpruned grid for atomic number  53.
 Defaulting to unpruned grid for atomic number  53.
 Defaulting to unpruned grid for atomic number  53.
 Defaulting to unpruned grid for atomic number  53.
 Defaulting to unpruned grid for atomic number  53.
 SCF Done:  E(RPBE-PBE) =  -1390.96302360     A.U. after   11 cycles
            NFock= 11  Conv=0.64D-08     -V/T= 2.0164
   1 Symmetry operations used in ECPInt.
 ECPInt:  NShTT=    1485 NPrTT=    5769 LenC2=    1374 LenP2D=    3995.
 LDataN:  DoStor=T MaxTD1= 6 Len=  172
 Calling FoFJK, ICntrl=      2527 FMM=F ISym2X=0 I1Cent= 0 IOpClX= 0 NMat=1 NMatS=1 NMatT=0.
 Defaulting to unpruned grid for atomic number  53.
 Defaulting to unpruned grid for atomic number  53.
 Defaulting to unpruned grid for atomic number  53.
 Defaulting to unpruned grid for atomic number  53.
 Defaulting to unpruned grid for atomic number  53.
 Defaulting to unpruned grid for atomic number  53.
 Defaulting to unpruned grid for atomic number  53.
 Defaulting to unpruned grid for atomic number  53.
 ***** Axes restored to original set *****
 -------------------------------------------------------------------
 Center     Atomic                   Forces (Hartrees/Bohr)
 Number     Number              X              Y              Z
 -------------------------------------------------------------------
      1       15           0.000062264   -0.000275329    0.000119710
      2       15          -0.000287316    0.000149396   -0.000105044
      3       15           0.000185118   -0.000029265   -0.000064469
      4       15           0.000061345    0.000175608    0.000174166
      5       53          -0.000029757   -0.000048936    0.000098321
      6       53           0.000009528   -0.000002410    0.000027157
      7       50          -0.000001181    0.000030936   -0.000249841
 -------------------------------------------------------------------
 Cartesian Forces:  Max     0.000287316 RMS     0.000136503

 GradGradGradGradGradGradGradGradGradGradGradGradGradGradGradGradGradGrad
 Berny optimization.
 Using GEDIIS/GDIIS optimizer.
 FormGI is forming the generalized inverse of G from B-inverse, IUseBI=4.
 Internal  Forces:  Max     0.000258720 RMS     0.000077164
 Search for a local minimum.
 Step number  17 out of a maximum of   47
 All quantities printed in internal units (Hartrees-Bohrs-Radians)
 Mixed Optimization -- En-DIIS/RFO-DIIS
 Swapping is turned off.
 Update second derivatives using D2CorX and points   10   11   12   13   14
                                                     15   16   17
 DE= -4.32D-06 DEPred=-2.83D-06 R= 1.53D+00
 TightC=F SS=  1.41D+00  RLast= 2.02D-02 DXNew= 2.4210D+00 6.0631D-02
 Trust test= 1.53D+00 RLast= 2.02D-02 DXMaxT set to 1.44D+00
 ITU=  1  1  1  1  1  1  1  1  1  1  1  1  0  0  0  1  0
     Eigenvalues ---    0.00450   0.01173   0.01751   0.02200   0.03766
     Eigenvalues ---    0.06114   0.06770   0.07483   0.09888   0.11803
     Eigenvalues ---    0.14147   0.17015   0.18131   0.21847   0.34593
 En-DIIS/RFO-DIIS IScMMF=        0 using points:    17   16   15   14   13
 RFO step:  Lambda=-6.91342016D-07.
 DidBck=F Rises=F RFO-DIIS coefs:    2.20198   -1.31689   -0.30134    0.77230   -0.35605
 Iteration  1 RMS(Cart)=  0.00227988 RMS(Int)=  0.00001507
 Iteration  2 RMS(Cart)=  0.00000223 RMS(Int)=  0.00001497
 Iteration  3 RMS(Cart)=  0.00000000 RMS(Int)=  0.00001497
 Variable       Old X    -DE/DX   Delta X   Delta X   Delta X     New X
                                 (Linear)    (Quad)   (Total)
    R1        4.64362  -0.00026  -0.00242  -0.00116  -0.00358   4.64004
    R2        5.14255   0.00016   0.00234   0.00038   0.00272   5.14527
    R3        4.42527   0.00012  -0.00007   0.00004  -0.00005   4.42522
    R4        4.62899   0.00017   0.00172   0.00006   0.00178   4.63076
    R5        4.77298   0.00004   0.00190  -0.00104   0.00086   4.77385
    R6        5.03574  -0.00010  -0.00220  -0.00117  -0.00337   5.03237
    R7        6.56056   0.00011   0.01054   0.00247   0.01302   6.57358
    R8        5.29861  -0.00002   0.00066   0.00008   0.00074   5.29935
    A1        1.33175  -0.00002   0.00007   0.00005   0.00013   1.33188
    A2        1.83974   0.00009   0.00108   0.00023   0.00130   1.84104
    A3        1.05200   0.00006   0.00024   0.00020   0.00044   1.05245
    A4        2.03833   0.00003   0.00120  -0.00083   0.00036   2.03869
    A5        1.43631  -0.00006  -0.00023   0.00014  -0.00008   1.43624
    A6        1.96024  -0.00007  -0.00010   0.00055   0.00044   1.96068
    A7        1.27352   0.00005   0.00008  -0.00009   0.00000   1.27352
    A8        1.62867   0.00000  -0.00063   0.00005  -0.00059   1.62808
    A9        1.37914   0.00000  -0.00176  -0.00050  -0.00226   1.37688
   A10        2.19995   0.00003   0.00267  -0.00112   0.00153   2.20148
   A11        1.69173  -0.00003  -0.00137  -0.00074  -0.00210   1.68962
   A12        2.26338   0.00000   0.00014   0.00060   0.00068   2.26406
   A13        2.06489  -0.00001  -0.00020   0.00125   0.00105   2.06594
    D1       -0.22467   0.00000   0.00061   0.00113   0.00175  -0.22292
    D2        1.73696   0.00000   0.00147   0.00008   0.00154   1.73850
    D3        0.20081   0.00000  -0.00070  -0.00098  -0.00167   0.19913
    D4       -1.48207   0.00003   0.00064  -0.00019   0.00044  -1.48163
    D5        2.75654   0.00004   0.00168  -0.00121   0.00052   2.75706
    D6        0.23756   0.00000  -0.00062  -0.00113  -0.00176   0.23580
    D7       -0.88098  -0.00010  -0.00142  -0.00141  -0.00283  -0.88381
    D8       -1.58953  -0.00003  -0.00074   0.00022  -0.00052  -1.59005
    D9        0.03580   0.00009   0.00006   0.00105   0.00111   0.03691
   D10       -0.20667   0.00002   0.00081   0.00106   0.00187  -0.20480
   D11        1.17788   0.00001  -0.00108   0.00054  -0.00054   1.17733
   D12       -2.72845  -0.00003  -0.00314   0.00225  -0.00087  -2.72932
   D13        0.58745  -0.00005  -0.00004  -0.00052  -0.00057   0.58687
   D14        0.44629  -0.00005  -0.00061   0.00023  -0.00038   0.44591
   D15       -1.16029  -0.00005  -0.00002   0.00010   0.00008  -1.16021
   D16        2.63133  -0.00002   0.00148  -0.00113   0.00034   2.63168
         Item               Value     Threshold  Converged?
 Maximum Force            0.000259     0.000450     YES
 RMS     Force            0.000077     0.000300     YES
 Maximum Displacement     0.008752     0.001800     NO 
 RMS     Displacement     0.002281     0.001200     NO 
 Predicted change in Energy=-9.418004D-07
 GradGradGradGradGradGradGradGradGradGradGradGradGradGradGradGradGradGrad

                          Input orientation:                          
 ---------------------------------------------------------------------
 Center     Atomic      Atomic             Coordinates (Angstroms)
 Number     Number       Type             X           Y           Z
 ---------------------------------------------------------------------
      1         15           0       -3.128473    1.926845   -3.431896
      2         15           0       -1.364404    0.222230   -3.325344
      3         15           0        0.042204    0.663645   -5.144766
      4         15           0       -1.495601    1.943978   -1.586582
      5         53           0       -0.029001    4.088115   -2.172605
      6         53           0       -1.683209    4.627588   -7.291934
      7         50           0       -1.248582    2.834911   -5.179712
 ---------------------------------------------------------------------
                    Distance matrix (angstroms):
                    1          2          3          4          5
     1  P    0.000000
     2  P    2.455403   0.000000
     3  P    3.818742   2.341728   0.000000
     4  P    2.464091   2.450494   4.082250   0.000000
     5  I    3.982917   4.249374   4.534954   2.663018   0.000000
     6  I    4.927747   5.936552   4.827030   6.307773   5.406937
     7  Sn   2.722762   3.205963   2.526211   3.710170   3.478590
                    6          7
     6  I    0.000000
     7  Sn   2.804296   0.000000
 Stoichiometry    I2P4Sn
 Framework group  C1[X(I2P4Sn)]
 Deg. of freedom    15
 Full point group                 C1      NOp   1
 Largest Abelian subgroup         C1      NOp   1
 Largest concise Abelian subgroup C1      NOp   1
                         Standard orientation:                         
 ---------------------------------------------------------------------
 Center     Atomic      Atomic             Coordinates (Angstroms)
 Number     Number       Type             X           Y           Z
 ---------------------------------------------------------------------
      1         15           0       -0.993951    1.406560    1.883636
      2         15           0       -1.931707    2.453617   -0.129642
      3         15           0       -0.333713    2.121893   -1.808947
      4         15           0       -2.989471    0.448646    0.801026
      5         53           0       -2.016055   -1.793015   -0.256842
      6         53           0        3.215042   -0.490722    0.161027
      7         50           0        0.603726    0.491547   -0.122258
 ---------------------------------------------------------------------
 Rotational constants (GHZ):      0.4586078      0.1988634      0.1602544
 Standard basis: SDD (6D, 10F)
 There are   102 symmetry adapted cartesian basis functions of A   symmetry.
 There are   102 symmetry adapted basis functions of A   symmetry.
   102 basis functions,   198 primitive gaussians,   102 cartesian basis functions
    39 alpha electrons       39 beta electrons
       nuclear repulsion energy       414.7176145130 Hartrees.
 NAtoms=    7 NActive=    7 NUniq=    7 SFac= 1.00D+00 NAtFMM=   60 NAOKFM=F Big=F
 Integral buffers will be    131072 words long.
 Raffenetti 2 integral format.
 Two-electron integral symmetry is turned on.
 One-electron integrals computed using PRISM.
   1 Symmetry operations used in ECPInt.
 ECPInt:  NShTT=    1485 NPrTT=    5769 LenC2=    1374 LenP2D=    3995.
 LDataN:  DoStor=T MaxTD1= 5 Len=  102
 NBasis=   102 RedAO= T EigKep=  1.75D-02  NBF=   102
 NBsUse=   102 1.00D-06 EigRej= -1.00D+00 NBFU=   102
 Defaulting to unpruned grid for atomic number  53.
 Defaulting to unpruned grid for atomic number  53.
 Defaulting to unpruned grid for atomic number  50.
 Initial guess from the checkpoint file:  "\\Nas.ads.mwn.de\tuch\ac5\AK_Nilges\Markus\Gaussian\SnIP\Publikation\Pblack\final\SnI2P4SDD.chk"
 B after Tr=     0.000000    0.000000    0.000000
         Rot=    1.000000   -0.000002   -0.000001    0.000684 Ang=  -0.08 deg.
 Keep J ints in memory in canonical form, NReq=14774279.
 Requested convergence on RMS density matrix=1.00D-08 within 128 cycles.
 Requested convergence on MAX density matrix=1.00D-06.
 Requested convergence on             energy=1.00D-06.
 No special actions if energy rises.
 Defaulting to unpruned grid for atomic number  53.
 Defaulting to unpruned grid for atomic number  53.
 Defaulting to unpruned grid for atomic number  53.
 Defaulting to unpruned grid for atomic number  53.
 Defaulting to unpruned grid for atomic number  53.
 Defaulting to unpruned grid for atomic number  53.
 Defaulting to unpruned grid for atomic number  53.
 Defaulting to unpruned grid for atomic number  53.
 SCF Done:  E(RPBE-PBE) =  -1390.96302620     A.U. after   11 cycles
            NFock= 11  Conv=0.46D-08     -V/T= 2.0164
   1 Symmetry operations used in ECPInt.
 ECPInt:  NShTT=    1485 NPrTT=    5769 LenC2=    1374 LenP2D=    3995.
 LDataN:  DoStor=T MaxTD1= 6 Len=  172
 Calling FoFJK, ICntrl=      2527 FMM=F ISym2X=0 I1Cent= 0 IOpClX= 0 NMat=1 NMatS=1 NMatT=0.
 Defaulting to unpruned grid for atomic number  53.
 Defaulting to unpruned grid for atomic number  53.
 Defaulting to unpruned grid for atomic number  53.
 Defaulting to unpruned grid for atomic number  53.
 Defaulting to unpruned grid for atomic number  53.
 Defaulting to unpruned grid for atomic number  53.
 Defaulting to unpruned grid for atomic number  53.
 Defaulting to unpruned grid for atomic number  53.
 ***** Axes restored to original set *****
 -------------------------------------------------------------------
 Center     Atomic                   Forces (Hartrees/Bohr)
 Number     Number              X              Y              Z
 -------------------------------------------------------------------
      1       15           0.000045835   -0.000128334    0.000037136
      2       15          -0.000133163    0.000054521   -0.000018737
      3       15           0.000079536    0.000044507   -0.000051050
      4       15          -0.000032222    0.000022969    0.000077429
      5       53           0.000011981    0.000019208   -0.000001124
      6       53          -0.000001211   -0.000030782    0.000034291
      7       50           0.000029245    0.000017911   -0.000077945
 -------------------------------------------------------------------
 Cartesian Forces:  Max     0.000133163 RMS     0.000057474

 GradGradGradGradGradGradGradGradGradGradGradGradGradGradGradGradGradGrad
 Berny optimization.
 Using GEDIIS/GDIIS optimizer.
 FormGI is forming the generalized inverse of G from B-inverse, IUseBI=4.
 Internal  Forces:  Max     0.000120879 RMS     0.000033232
 Search for a local minimum.
 Step number  18 out of a maximum of   47
 All quantities printed in internal units (Hartrees-Bohrs-Radians)
 Mixed Optimization -- En-DIIS/RFO-DIIS
 Swapping is turned off.
 Update second derivatives using D2CorX and points   10   11   12   13   14
                                                     15   16   17   18
 DE= -2.60D-06 DEPred=-9.42D-07 R= 2.76D+00
 TightC=F SS=  1.41D+00  RLast= 1.57D-02 DXNew= 2.4210D+00 4.7247D-02
 Trust test= 2.76D+00 RLast= 1.57D-02 DXMaxT set to 1.44D+00
 ITU=  1  1  1  1  1  1  1  1  1  1  1  1  1  0  0  0  1  0
     Eigenvalues ---    0.00403   0.01296   0.01831   0.02083   0.03420
     Eigenvalues ---    0.05837   0.06652   0.07434   0.08460   0.11592
     Eigenvalues ---    0.13522   0.14623   0.18102   0.21169   0.34727
 En-DIIS/RFO-DIIS IScMMF=        0 using points:    18   17   16   15   14
 RFO step:  Lambda=-1.33136699D-07.
 DidBck=F Rises=F RFO-DIIS coefs:    1.34234   -0.33357   -0.15890    0.17819   -0.02806
 Iteration  1 RMS(Cart)=  0.00076720 RMS(Int)=  0.00000135
 Iteration  2 RMS(Cart)=  0.00000029 RMS(Int)=  0.00000132
 Variable       Old X    -DE/DX   Delta X   Delta X   Delta X     New X
                                 (Linear)    (Quad)   (Total)
    R1        4.64004  -0.00012  -0.00118  -0.00044  -0.00161   4.63843
    R2        5.14527   0.00006   0.00110   0.00005   0.00116   5.14643
    R3        4.42522   0.00008   0.00026   0.00033   0.00059   4.42581
    R4        4.63076   0.00007   0.00078   0.00019   0.00097   4.63173
    R5        4.77385  -0.00003   0.00060  -0.00045   0.00015   4.77399
    R6        5.03237   0.00003  -0.00086   0.00047  -0.00039   5.03198
    R7        6.57358   0.00001   0.00193   0.00009   0.00202   6.57560
    R8        5.29935  -0.00005  -0.00038  -0.00002  -0.00040   5.29895
    A1        1.33188   0.00000  -0.00005   0.00004  -0.00001   1.33187
    A2        1.84104   0.00003   0.00066  -0.00009   0.00057   1.84161
    A3        1.05245   0.00002   0.00014   0.00002   0.00017   1.05261
    A4        2.03869   0.00001  -0.00027   0.00014  -0.00014   2.03856
    A5        1.43624  -0.00002  -0.00020   0.00002  -0.00019   1.43605
    A6        1.96068  -0.00004  -0.00021  -0.00024  -0.00046   1.96022
    A7        1.27352   0.00002   0.00017   0.00004   0.00021   1.27373
    A8        1.62808   0.00000  -0.00005  -0.00002  -0.00007   1.62801
    A9        1.37688   0.00001  -0.00031   0.00006  -0.00025   1.37662
   A10        2.20148   0.00001   0.00016  -0.00001   0.00015   2.20163
   A11        1.68962  -0.00001  -0.00097   0.00005  -0.00092   1.68870
   A12        2.26406  -0.00001   0.00011  -0.00007   0.00003   2.26410
   A13        2.06594   0.00000   0.00071   0.00005   0.00076   2.06670
    D1       -0.22292   0.00000   0.00081  -0.00011   0.00070  -0.22222
    D2        1.73850   0.00000   0.00018   0.00009   0.00027   1.73877
    D3        0.19913   0.00000  -0.00078   0.00014  -0.00064   0.19850
    D4       -1.48163   0.00001   0.00021   0.00008   0.00030  -1.48134
    D5        2.75706   0.00000  -0.00047  -0.00002  -0.00049   2.75656
    D6        0.23580   0.00000  -0.00084   0.00015  -0.00069   0.23511
    D7       -0.88381  -0.00003  -0.00126   0.00016  -0.00111  -0.88492
    D8       -1.59005  -0.00001  -0.00035  -0.00010  -0.00045  -1.59050
    D9        0.03691   0.00002   0.00069  -0.00028   0.00041   0.03732
   D10       -0.20480   0.00001   0.00086  -0.00011   0.00075  -0.20405
   D11        1.17733   0.00002   0.00050  -0.00005   0.00045   1.17779
   D12       -2.72932   0.00000   0.00052   0.00003   0.00054  -2.72879
   D13        0.58687  -0.00001  -0.00005   0.00008   0.00003   0.58690
   D14        0.44591  -0.00003  -0.00033  -0.00021  -0.00055   0.44536
   D15       -1.16021  -0.00004  -0.00043  -0.00019  -0.00062  -1.16083
   D16        2.63168  -0.00002  -0.00021  -0.00018  -0.00040   2.63128
         Item               Value     Threshold  Converged?
 Maximum Force            0.000121     0.000450     YES
 RMS     Force            0.000033     0.000300     YES
 Maximum Displacement     0.001610     0.001800     YES
 RMS     Displacement     0.000767     0.001200     YES
 Predicted change in Energy=-2.277126D-07
 Optimization completed.
    -- Stationary point found.
                           ----------------------------
                           !   Optimized Parameters   !
                           ! (Angstroms and Degrees)  !
 --------------------------                            --------------------------
 ! Name  Definition              Value          Derivative Info.                !
 --------------------------------------------------------------------------------
 ! R1    R(1,2)                  2.4554         -DE/DX =   -0.0001              !
 ! R2    R(1,7)                  2.7228         -DE/DX =    0.0001              !
 ! R3    R(2,3)                  2.3417         -DE/DX =    0.0001              !
 ! R4    R(2,4)                  2.4505         -DE/DX =    0.0001              !
 ! R5    R(3,7)                  2.5262         -DE/DX =    0.0                 !
 ! R6    R(4,5)                  2.663          -DE/DX =    0.0                 !
 ! R7    R(5,7)                  3.4786         -DE/DX =    0.0                 !
 ! R8    R(6,7)                  2.8043         -DE/DX =    0.0                 !
 ! A1    A(2,1,7)               76.3111         -DE/DX =    0.0                 !
 ! A2    A(1,2,3)              105.484          -DE/DX =    0.0                 !
 ! A3    A(1,2,4)               60.3007         -DE/DX =    0.0                 !
 ! A4    A(3,2,4)              116.8086         -DE/DX =    0.0                 !
 ! A5    A(2,3,7)               82.2903         -DE/DX =    0.0                 !
 ! A6    A(2,4,5)              112.3387         -DE/DX =    0.0                 !
 ! A7    A(4,5,7)               72.9674         -DE/DX =    0.0                 !
 ! A8    A(1,7,3)               93.2822         -DE/DX =    0.0                 !
 ! A9    A(1,7,5)               78.8892         -DE/DX =    0.0                 !
 ! A10   A(1,7,6)              126.1355         -DE/DX =    0.0                 !
 ! A11   A(3,7,5)               96.8082         -DE/DX =    0.0                 !
 ! A12   A(3,7,6)              129.7212         -DE/DX =    0.0                 !
 ! A13   A(5,7,6)              118.3695         -DE/DX =    0.0                 !
 ! D1    D(7,1,2,3)            -12.7723         -DE/DX =    0.0                 !
 ! D2    D(7,1,2,4)             99.6087         -DE/DX =    0.0                 !
 ! D3    D(2,1,7,3)             11.4095         -DE/DX =    0.0                 !
 ! D4    D(2,1,7,5)            -84.8912         -DE/DX =    0.0                 !
 ! D5    D(2,1,7,6)            157.9678         -DE/DX =    0.0                 !
 ! D6    D(1,2,3,7)             13.5104         -DE/DX =    0.0                 !
 ! D7    D(4,2,3,7)            -50.6386         -DE/DX =    0.0                 !
 ! D8    D(1,2,4,5)            -91.103          -DE/DX =    0.0                 !
 ! D9    D(3,2,4,5)              2.1147         -DE/DX =    0.0                 !
 ! D10   D(2,3,7,1)            -11.734          -DE/DX =    0.0                 !
 ! D11   D(2,3,7,5)             67.4563         -DE/DX =    0.0                 !
 ! D12   D(2,3,7,6)           -156.3788         -DE/DX =    0.0                 !
 ! D13   D(2,4,5,7)             33.6253         -DE/DX =    0.0                 !
 ! D14   D(4,5,7,1)             25.5486         -DE/DX =    0.0                 !
 ! D15   D(4,5,7,3)            -66.4753         -DE/DX =    0.0                 !
 ! D16   D(4,5,7,6)            150.7839         -DE/DX =    0.0                 !
 --------------------------------------------------------------------------------
 GradGradGradGradGradGradGradGradGradGradGradGradGradGradGradGradGradGrad

                          Input orientation:                          
 ---------------------------------------------------------------------
 Center     Atomic      Atomic             Coordinates (Angstroms)
 Number     Number       Type             X           Y           Z
 ---------------------------------------------------------------------
      1         15           0       -3.128473    1.926845   -3.431896
      2         15           0       -1.364404    0.222230   -3.325344
      3         15           0        0.042204    0.663645   -5.144766
      4         15           0       -1.495601    1.943978   -1.586582
      5         53           0       -0.029001    4.088115   -2.172605
      6         53           0       -1.683209    4.627588   -7.291934
      7         50           0       -1.248582    2.834911   -5.179712
 ---------------------------------------------------------------------
                    Distance matrix (angstroms):
                    1          2          3          4          5
     1  P    0.000000
     2  P    2.455403   0.000000
     3  P    3.818742   2.341728   0.000000
     4  P    2.464091   2.450494   4.082250   0.000000
     5  I    3.982917   4.249374   4.534954   2.663018   0.000000
     6  I    4.927747   5.936552   4.827030   6.307773   5.406937
     7  Sn   2.722762   3.205963   2.526211   3.710170   3.478590
                    6          7
     6  I    0.000000
     7  Sn   2.804296   0.000000
 Stoichiometry    I2P4Sn
 Framework group  C1[X(I2P4Sn)]
 Deg. of freedom    15
 Full point group                 C1      NOp   1
 Largest Abelian subgroup         C1      NOp   1
 Largest concise Abelian subgroup C1      NOp   1
                         Standard orientation:                         
 ---------------------------------------------------------------------
 Center     Atomic      Atomic             Coordinates (Angstroms)
 Number     Number       Type             X           Y           Z
 ---------------------------------------------------------------------
      1         15           0       -0.993951    1.406560    1.883636
      2         15           0       -1.931707    2.453617   -0.129642
      3         15           0       -0.333713    2.121893   -1.808947
      4         15           0       -2.989471    0.448646    0.801026
      5         53           0       -2.016055   -1.793015   -0.256842
      6         53           0        3.215042   -0.490722    0.161027
      7         50           0        0.603726    0.491547   -0.122258
 ---------------------------------------------------------------------
 Rotational constants (GHZ):      0.4586078      0.1988634      0.1602544

 **********************************************************************

            Population analysis using the SCF density.

 **********************************************************************

 Orbital symmetries:
       Occupied  (A) (A) (A) (A) (A) (A) (A) (A) (A) (A) (A) (A)
                 (A) (A) (A) (A) (A) (A) (A) (A) (A) (A) (A) (A)
                 (A) (A) (A) (A) (A) (A) (A) (A) (A) (A) (A) (A)
                 (A) (A) (A)
       Virtual   (A) (A) (A) (A) (A) (A) (A) (A) (A) (A) (A) (A)
                 (A) (A) (A) (A) (A) (A) (A) (A) (A) (A) (A) (A)
                 (A) (A) (A) (A) (A) (A) (A) (A) (A) (A) (A) (A)
                 (A) (A) (A) (A) (A) (A) (A) (A) (A) (A) (A) (A)
                 (A) (A) (A) (A) (A) (A) (A) (A) (A) (A) (A) (A)
                 (A) (A) (A)
 The electronic state is 1-A.
 Alpha  occ. eigenvalues --  -76.43185 -76.41338 -76.40640 -76.37849  -6.40455
 Alpha  occ. eigenvalues --   -6.38773  -6.38052  -6.35324  -4.62420  -4.61905
 Alpha  occ. eigenvalues --   -4.61736  -4.60578  -4.60267  -4.60109  -4.59818
 Alpha  occ. eigenvalues --   -4.59525  -4.59462  -4.57302  -4.56937  -4.56379
 Alpha  occ. eigenvalues --   -0.70211  -0.66456  -0.65438  -0.59223  -0.53306
 Alpha  occ. eigenvalues --   -0.50226  -0.42887  -0.36428  -0.33757  -0.31857
 Alpha  occ. eigenvalues --   -0.30283  -0.29718  -0.27822  -0.27075  -0.26725
 Alpha  occ. eigenvalues --   -0.26516  -0.25283  -0.24278  -0.21080
 Alpha virt. eigenvalues --   -0.17845  -0.16100  -0.14288  -0.11375  -0.10411
 Alpha virt. eigenvalues --   -0.09294  -0.07611  -0.03683  -0.02578   0.02900
 Alpha virt. eigenvalues --    0.03302   0.03564   0.03929   0.04842   0.05171
 Alpha virt. eigenvalues --    0.32499   0.33327   0.34975   0.36579   0.37528
 Alpha virt. eigenvalues --    0.39151   0.39956   0.41368   0.43114   0.43680
 Alpha virt. eigenvalues --    0.44175   0.44465   0.45044   0.48278   0.49819
 Alpha virt. eigenvalues --    0.53449   0.54529   0.62615   0.64890   0.72670
 Alpha virt. eigenvalues --    0.74240   0.75292   0.77470   0.82471   0.85518
 Alpha virt. eigenvalues --    4.48027   4.51872   4.53051   4.57022   4.58790
 Alpha virt. eigenvalues --    4.60927   4.61809   4.63733   4.64885   4.65187
 Alpha virt. eigenvalues --    4.67474   4.76423   6.10178   6.16400   6.20804
 Alpha virt. eigenvalues --    6.23628  11.38560  12.87668  13.90517 166.47846
 Alpha virt. eigenvalues --  166.51541 166.56557 166.59376
          Condensed to atoms (all electrons):
               1          2          3          4          5          6
     1  P   14.942757   0.075157  -0.058335   0.049141  -0.035933  -0.006142
     2  P    0.075157  14.934288   0.145398   0.010866  -0.017209  -0.000214
     3  P   -0.058335   0.145398  14.848974  -0.016579  -0.006437  -0.008792
     4  P    0.049141   0.010866  -0.016579  14.888533   0.119685  -0.000114
     5  I   -0.035933  -0.017209  -0.006437   0.119685   6.943792   0.002698
     6  I   -0.006142  -0.000214  -0.008792  -0.000114   0.002698   7.068902
     7  Sn   0.109811  -0.041331   0.191549  -0.055656  -0.023185   0.123624
               7
     1  P    0.109811
     2  P   -0.041331
     3  P    0.191549
     4  P   -0.055656
     5  I   -0.023185
     6  I    0.123624
     7  Sn   3.256751
 Mulliken charges:
               1
     1  P   -0.076456
     2  P   -0.106955
     3  P   -0.095777
     4  P    0.004123
     5  I    0.016590
     6  I   -0.179961
     7  Sn   0.438436
 Sum of Mulliken charges =   0.00000
 Mulliken charges with hydrogens summed into heavy atoms:
               1
     1  P   -0.076456
     2  P   -0.106955
     3  P   -0.095777
     4  P    0.004123
     5  I    0.016590
     6  I   -0.179961
     7  Sn   0.438436
 Electronic spatial extent (au):  <R**2>=           2535.2290
 Charge=              0.0000 electrons
 Dipole moment (field-independent basis, Debye):
    X=             -0.1426    Y=             -0.6814    Z=              0.5230  Tot=              0.8707
 Quadrupole moment (field-independent basis, Debye-Ang):
   XX=           -117.2829   YY=           -115.1031   ZZ=           -116.2229
   XY=              0.6949   XZ=             -0.9663   YZ=              2.1438
 Traceless Quadrupole moment (field-independent basis, Debye-Ang):
   XX=             -1.0799   YY=              1.0999   ZZ=             -0.0199
   XY=              0.6949   XZ=             -0.9663   YZ=              2.1438
 Octapole moment (field-independent basis, Debye-Ang**2):
  XXX=            151.2241  YYY=           -162.2070  ZZZ=            -16.7476  XYY=             54.9920
  XXY=            -47.2615  XXZ=             -5.2963  XZZ=             55.2302  YZZ=            -56.5131
  YYZ=             -5.4670  XYZ=              0.3258
 Hexadecapole moment (field-independent basis, Debye-Ang**3):
 XXXX=          -3141.9301 YYYY=          -1688.1401 ZZZZ=           -855.8300 XXXY=            174.3183
 XXXZ=             84.7443 YYYX=            213.1212 YYYZ=             41.5632 ZZZX=             71.9233
 ZZZY=             30.5328 XXYY=           -818.9834 XXZZ=           -664.0636 YYZZ=           -427.6493
 XXYZ=              8.4337 YYXZ=             32.1605 ZZXY=             66.7935
 N-N= 4.147176145130D+02 E-N=-4.123183649787D+03  KE= 1.368516466803D+03
 1|1|UNPC-RYZENWINDOWS|FOpt|RPBEPBE|SDD|I2P4Sn1|ADMIN|21-Jul-2020|0||# 
 opt=calcfc freq pbepbe/sdd||Title Card Required||0,1|P,-3.1284727479,1
 .9268451462,-3.4318962804|P,-1.3644042399,0.2222299061,-3.325344003|P,
 0.0422040493,0.6636454537,-5.14476595|P,-1.4956013561,1.9439775174,-1.
 5865822226|I,-0.0290012511,4.088115324,-2.1726050889|I,-1.6832092537,4
 .6275876972,-7.2919339575|Sn,-1.2485818406,2.8349109054,-5.1797116275|
 |Version=EM64W-G09RevE.01|State=1-A|HF=-1390.9630262|RMSD=4.585e-009|R
 MSF=5.747e-005|Dipole=-0.1088373,0.2749901,0.1728856|Quadrupole=0.6984
 634,-0.4304628,-0.2680006,1.8255894,-0.2271885,0.4725122|PG=C01 [X(I2P
 4Sn1)]||@


 There was a great rattling of the words for the fewness of ideas.
                   -- Charles Baxter in Gryphon
 Job cpu time:       0 days  0 hours  2 minutes 17.0 seconds.
 File lengths (MBytes):  RWF=     16 Int=      0 D2E=      0 Chk=      2 Scr=      1
 Normal termination of Gaussian 09 at Tue Jul 21 13:55:53 2020.
 Link1:  Proceeding to internal job step number  2.
 ----------------------------------------------------------------
 #N Geom=AllCheck Guess=TCheck SCRF=Check GenChk RPBEPBE/SDD Freq
 ----------------------------------------------------------------
 1/10=4,29=7,30=1,38=1,40=1/1,3;
 2/12=2,40=1/2;
 3/5=17,6=7,11=2,14=-4,16=1,25=1,30=1,70=2,71=2,74=1009,116=1,140=1/1,2,3;
 4/5=101/1;
 5/5=2,38=6,98=1/2;
 8/6=4,10=90,11=11/1;
 11/6=1,8=1,9=11,15=111,16=1/1,2,10;
 10/6=1/2;
 6/7=2,8=2,9=2,10=2,18=1,28=1/1;
 7/8=1,10=1,25=1/1,2,3,16;
 1/10=4,30=1/3;
 99//99;
 Structure from the checkpoint file:  "\\Nas.ads.mwn.de\tuch\ac5\AK_Nilges\Markus\Gaussian\SnIP\Publikation\Pblack\final\SnI2P4SDD.chk"
 -------------------
 Title Card Required
 -------------------
 Charge =  0 Multiplicity = 1
 Redundant internal coordinates found in file.
 P,0,-3.1284727479,1.9268451462,-3.4318962804
 P,0,-1.3644042399,0.2222299061,-3.325344003
 P,0,0.0422040493,0.6636454537,-5.14476595
 P,0,-1.4956013561,1.9439775174,-1.5865822226
 I,0,-0.0290012511,4.088115324,-2.1726050889
 I,0,-1.6832092537,4.6275876972,-7.2919339575
 Sn,0,-1.2485818406,2.8349109054,-5.1797116275
 Recover connectivity data from disk.

 GradGradGradGradGradGradGradGradGradGradGradGradGradGradGradGradGradGrad
 Berny optimization.
 Initialization pass.
                           ----------------------------
                           !    Initial Parameters    !
                           ! (Angstroms and Degrees)  !
 --------------------------                            --------------------------
 ! Name  Definition              Value          Derivative Info.                !
 --------------------------------------------------------------------------------
 ! R1    R(1,2)                  2.4554         calculate D2E/DX2 analytically  !
 ! R2    R(1,7)                  2.7228         calculate D2E/DX2 analytically  !
 ! R3    R(2,3)                  2.3417         calculate D2E/DX2 analytically  !
 ! R4    R(2,4)                  2.4505         calculate D2E/DX2 analytically  !
 ! R5    R(3,7)                  2.5262         calculate D2E/DX2 analytically  !
 ! R6    R(4,5)                  2.663          calculate D2E/DX2 analytically  !
 ! R7    R(5,7)                  3.4786         calculate D2E/DX2 analytically  !
 ! R8    R(6,7)                  2.8043         calculate D2E/DX2 analytically  !
 ! A1    A(2,1,7)               76.3111         calculate D2E/DX2 analytically  !
 ! A2    A(1,2,3)              105.484          calculate D2E/DX2 analytically  !
 ! A3    A(1,2,4)               60.3007         calculate D2E/DX2 analytically  !
 ! A4    A(3,2,4)              116.8086         calculate D2E/DX2 analytically  !
 ! A5    A(2,3,7)               82.2903         calculate D2E/DX2 analytically  !
 ! A6    A(2,4,5)              112.3387         calculate D2E/DX2 analytically  !
 ! A7    A(4,5,7)               72.9674         calculate D2E/DX2 analytically  !
 ! A8    A(1,7,3)               93.2822         calculate D2E/DX2 analytically  !
 ! A9    A(1,7,5)               78.8892         calculate D2E/DX2 analytically  !
 ! A10   A(1,7,6)              126.1355         calculate D2E/DX2 analytically  !
 ! A11   A(3,7,5)               96.8082         calculate D2E/DX2 analytically  !
 ! A12   A(3,7,6)              129.7212         calculate D2E/DX2 analytically  !
 ! A13   A(5,7,6)              118.3695         calculate D2E/DX2 analytically  !
 ! D1    D(7,1,2,3)            -12.7723         calculate D2E/DX2 analytically  !
 ! D2    D(7,1,2,4)             99.6087         calculate D2E/DX2 analytically  !
 ! D3    D(2,1,7,3)             11.4095         calculate D2E/DX2 analytically  !
 ! D4    D(2,1,7,5)            -84.8912         calculate D2E/DX2 analytically  !
 ! D5    D(2,1,7,6)            157.9678         calculate D2E/DX2 analytically  !
 ! D6    D(1,2,3,7)             13.5104         calculate D2E/DX2 analytically  !
 ! D7    D(4,2,3,7)            -50.6386         calculate D2E/DX2 analytically  !
 ! D8    D(1,2,4,5)            -91.103          calculate D2E/DX2 analytically  !
 ! D9    D(3,2,4,5)              2.1147         calculate D2E/DX2 analytically  !
 ! D10   D(2,3,7,1)            -11.734          calculate D2E/DX2 analytically  !
 ! D11   D(2,3,7,5)             67.4563         calculate D2E/DX2 analytically  !
 ! D12   D(2,3,7,6)           -156.3788         calculate D2E/DX2 analytically  !
 ! D13   D(2,4,5,7)             33.6253         calculate D2E/DX2 analytically  !
 ! D14   D(4,5,7,1)             25.5486         calculate D2E/DX2 analytically  !
 ! D15   D(4,5,7,3)            -66.4753         calculate D2E/DX2 analytically  !
 ! D16   D(4,5,7,6)            150.7839         calculate D2E/DX2 analytically  !
 --------------------------------------------------------------------------------
 Trust Radius=3.00D-01 FncErr=1.00D-07 GrdErr=1.00D-07
 Number of steps in this run=      2 maximum allowed number of steps=      2.
 GradGradGradGradGradGradGradGradGradGradGradGradGradGradGradGradGradGrad

                          Input orientation:                          
 ---------------------------------------------------------------------
 Center     Atomic      Atomic             Coordinates (Angstroms)
 Number     Number       Type             X           Y           Z
 ---------------------------------------------------------------------
      1         15           0       -3.128473    1.926845   -3.431896
      2         15           0       -1.364404    0.222230   -3.325344
      3         15           0        0.042204    0.663645   -5.144766
      4         15           0       -1.495601    1.943978   -1.586582
      5         53           0       -0.029001    4.088115   -2.172605
      6         53           0       -1.683209    4.627588   -7.291934
      7         50           0       -1.248582    2.834911   -5.179712
 ---------------------------------------------------------------------
                    Distance matrix (angstroms):
                    1          2          3          4          5
     1  P    0.000000
     2  P    2.455403   0.000000
     3  P    3.818742   2.341728   0.000000
     4  P    2.464091   2.450494   4.082250   0.000000
     5  I    3.982917   4.249374   4.534954   2.663018   0.000000
     6  I    4.927747   5.936552   4.827030   6.307773   5.406937
     7  Sn   2.722762   3.205963   2.526211   3.710170   3.478590
                    6          7
     6  I    0.000000
     7  Sn   2.804296   0.000000
 Stoichiometry    I2P4Sn
 Framework group  C1[X(I2P4Sn)]
 Deg. of freedom    15
 Full point group                 C1      NOp   1
 Largest Abelian subgroup         C1      NOp   1
 Largest concise Abelian subgroup C1      NOp   1
                         Standard orientation:                         
 ---------------------------------------------------------------------
 Center     Atomic      Atomic             Coordinates (Angstroms)
 Number     Number       Type             X           Y           Z
 ---------------------------------------------------------------------
      1         15           0       -0.993951    1.406560    1.883636
      2         15           0       -1.931707    2.453617   -0.129642
      3         15           0       -0.333713    2.121893   -1.808947
      4         15           0       -2.989471    0.448646    0.801026
      5         53           0       -2.016055   -1.793015   -0.256842
      6         53           0        3.215042   -0.490722    0.161027
      7         50           0        0.603726    0.491547   -0.122258
 ---------------------------------------------------------------------
 Rotational constants (GHZ):      0.4586078      0.1988634      0.1602544
 Standard basis: SDD (6D, 10F)
 There are   102 symmetry adapted cartesian basis functions of A   symmetry.
 There are   102 symmetry adapted basis functions of A   symmetry.
   102 basis functions,   198 primitive gaussians,   102 cartesian basis functions
    39 alpha electrons       39 beta electrons
       nuclear repulsion energy       414.7176145130 Hartrees.
 NAtoms=    7 NActive=    7 NUniq=    7 SFac= 1.00D+00 NAtFMM=   60 NAOKFM=F Big=F
 Integral buffers will be    131072 words long.
 Raffenetti 2 integral format.
 Two-electron integral symmetry is turned on.
 One-electron integrals computed using PRISM.
   1 Symmetry operations used in ECPInt.
 ECPInt:  NShTT=    1485 NPrTT=    5769 LenC2=    1374 LenP2D=    3995.
 LDataN:  DoStor=T MaxTD1= 5 Len=  102
 NBasis=   102 RedAO= T EigKep=  1.75D-02  NBF=   102
 NBsUse=   102 1.00D-06 EigRej= -1.00D+00 NBFU=   102
 Defaulting to unpruned grid for atomic number  50.
 Defaulting to unpruned grid for atomic number  53.
 Defaulting to unpruned grid for atomic number  53.
 Initial guess from the checkpoint file:  "\\Nas.ads.mwn.de\tuch\ac5\AK_Nilges\Markus\Gaussian\SnIP\Publikation\Pblack\final\SnI2P4SDD.chk"
 B after Tr=     0.000000    0.000000    0.000000
         Rot=    1.000000    0.000000    0.000000    0.000000 Ang=   0.00 deg.
 Keep J ints in memory in canonical form, NReq=14774279.
 Requested convergence on RMS density matrix=1.00D-08 within 128 cycles.
 Requested convergence on MAX density matrix=1.00D-06.
 Requested convergence on             energy=1.00D-06.
 No special actions if energy rises.
 Defaulting to unpruned grid for atomic number  53.
 Defaulting to unpruned grid for atomic number  53.
 Defaulting to unpruned grid for atomic number  53.
 Defaulting to unpruned grid for atomic number  53.
 Defaulting to unpruned grid for atomic number  53.
 Defaulting to unpruned grid for atomic number  53.
 Defaulting to unpruned grid for atomic number  53.
 Defaulting to unpruned grid for atomic number  53.
 SCF Done:  E(RPBE-PBE) =  -1390.96302620     A.U. after    1 cycles
            NFock=  1  Conv=0.25D-08     -V/T= 2.0164
 Range of M.O.s used for correlation:     1   102
 NBasis=   102 NAE=    39 NBE=    39 NFC=     0 NFV=     0
 NROrb=    102 NOA=    39 NOB=    39 NVA=    63 NVB=    63

 **** Warning!!: The smallest alpha delta epsilon is  0.32345026D-01

   1 Symmetry operations used in ECPInt.
 ECPInt:  NShTT=    1485 NPrTT=    5769 LenC2=    1374 LenP2D=    3995.
 LDataN:  DoStor=T MaxTD1= 6 Len=  172
 Symmetrizing basis deriv contribution to polar:
 IMax=3 JMax=2 DiffMx= 0.00D+00
 G2DrvN: will do     8 centers at a time, making    1 passes.
 Calling FoFCou, ICntrl=  3507 FMM=F I1Cent=   0 AccDes= 0.00D+00.
 Defaulting to unpruned grid for atomic number  53.
 Defaulting to unpruned grid for atomic number  53.
 Defaulting to unpruned grid for atomic number  53.
 Defaulting to unpruned grid for atomic number  53.
 Defaulting to unpruned grid for atomic number  53.
 Defaulting to unpruned grid for atomic number  53.
 Defaulting to unpruned grid for atomic number  53.
 Defaulting to unpruned grid for atomic number  53.
 End of G2Drv F.D. properties file   721 does not exist.
 End of G2Drv F.D. properties file   722 does not exist.
 End of G2Drv F.D. properties file   788 does not exist.
          IDoAtm=1111111
          Differentiating once with respect to electric field.
                with respect to dipole field.
          Differentiating once with respect to nuclear coordinates.
 Defaulting to unpruned grid for atomic number  53.
 Defaulting to unpruned grid for atomic number  53.
 Defaulting to unpruned grid for atomic number  50.
 Keep J ints in memory in canonical form, NReq=14723868.
 Defaulting to unpruned grid for atomic number  53.
 Defaulting to unpruned grid for atomic number  53.
 Defaulting to unpruned grid for atomic number  53.
 Defaulting to unpruned grid for atomic number  53.
 Defaulting to unpruned grid for atomic number  53.
 Defaulting to unpruned grid for atomic number  53.
 Defaulting to unpruned grid for atomic number  53.
 Defaulting to unpruned grid for atomic number  53.
          There are    24 degrees of freedom in the 1st order CPHF.  IDoFFX=6 NUNeed=     3.
     21 vectors produced by pass  0 Test12= 1.02D-14 4.17D-09 XBig12= 2.07D+03 1.82D+01.
 AX will form    21 AO Fock derivatives at one time.
     21 vectors produced by pass  1 Test12= 1.02D-14 4.17D-09 XBig12= 1.13D+03 1.04D+01.
     21 vectors produced by pass  2 Test12= 1.02D-14 4.17D-09 XBig12= 2.54D+01 9.74D-01.
     21 vectors produced by pass  3 Test12= 1.02D-14 4.17D-09 XBig12= 1.20D-01 5.87D-02.
     21 vectors produced by pass  4 Test12= 1.02D-14 4.17D-09 XBig12= 4.36D-04 3.70D-03.
     15 vectors produced by pass  5 Test12= 1.02D-14 4.17D-09 XBig12= 8.68D-07 1.53D-04.
      3 vectors produced by pass  6 Test12= 1.02D-14 4.17D-09 XBig12= 2.24D-10 2.12D-06.
      3 vectors produced by pass  7 Test12= 1.02D-14 4.17D-09 XBig12= 4.89D-14 2.96D-08.
 InvSVY:  IOpt=1 It=  1 EMax= 3.55D-14
 Solved reduced A of dimension   126 with    24 vectors.
 Isotropic polarizability for W=    0.000000      208.22 Bohr**3.
 End of Minotr F.D. properties file   721 does not exist.
 End of Minotr F.D. properties file   722 does not exist.
 End of Minotr F.D. properties file   788 does not exist.

 **********************************************************************

            Population analysis using the SCF density.

 **********************************************************************

 Orbital symmetries:
       Occupied  (A) (A) (A) (A) (A) (A) (A) (A) (A) (A) (A) (A)
                 (A) (A) (A) (A) (A) (A) (A) (A) (A) (A) (A) (A)
                 (A) (A) (A) (A) (A) (A) (A) (A) (A) (A) (A) (A)
                 (A) (A) (A)
       Virtual   (A) (A) (A) (A) (A) (A) (A) (A) (A) (A) (A) (A)
                 (A) (A) (A) (A) (A) (A) (A) (A) (A) (A) (A) (A)
                 (A) (A) (A) (A) (A) (A) (A) (A) (A) (A) (A) (A)
                 (A) (A) (A) (A) (A) (A) (A) (A) (A) (A) (A) (A)
                 (A) (A) (A) (A) (A) (A) (A) (A) (A) (A) (A) (A)
                 (A) (A) (A)
 The electronic state is 1-A.
 Alpha  occ. eigenvalues --  -76.43185 -76.41338 -76.40640 -76.37849  -6.40455
 Alpha  occ. eigenvalues --   -6.38773  -6.38052  -6.35324  -4.62420  -4.61905
 Alpha  occ. eigenvalues --   -4.61736  -4.60578  -4.60267  -4.60109  -4.59818
 Alpha  occ. eigenvalues --   -4.59525  -4.59462  -4.57302  -4.56937  -4.56379
 Alpha  occ. eigenvalues --   -0.70211  -0.66456  -0.65438  -0.59223  -0.53306
 Alpha  occ. eigenvalues --   -0.50226  -0.42887  -0.36428  -0.33757  -0.31857
 Alpha  occ. eigenvalues --   -0.30283  -0.29718  -0.27822  -0.27075  -0.26725
 Alpha  occ. eigenvalues --   -0.26516  -0.25283  -0.24278  -0.21080
 Alpha virt. eigenvalues --   -0.17845  -0.16100  -0.14288  -0.11375  -0.10411
 Alpha virt. eigenvalues --   -0.09294  -0.07611  -0.03683  -0.02578   0.02900
 Alpha virt. eigenvalues --    0.03302   0.03564   0.03929   0.04842   0.05171
 Alpha virt. eigenvalues --    0.32499   0.33327   0.34975   0.36579   0.37528
 Alpha virt. eigenvalues --    0.39151   0.39956   0.41368   0.43114   0.43680
 Alpha virt. eigenvalues --    0.44175   0.44465   0.45044   0.48278   0.49819
 Alpha virt. eigenvalues --    0.53449   0.54529   0.62615   0.64890   0.72670
 Alpha virt. eigenvalues --    0.74240   0.75292   0.77470   0.82471   0.85518
 Alpha virt. eigenvalues --    4.48027   4.51872   4.53051   4.57022   4.58790
 Alpha virt. eigenvalues --    4.60927   4.61809   4.63733   4.64885   4.65187
 Alpha virt. eigenvalues --    4.67474   4.76423   6.10178   6.16400   6.20804
 Alpha virt. eigenvalues --    6.23628  11.38560  12.87668  13.90517 166.47846
 Alpha virt. eigenvalues --  166.51541 166.56557 166.59376
          Condensed to atoms (all electrons):
               1          2          3          4          5          6
     1  P   14.942757   0.075157  -0.058335   0.049141  -0.035933  -0.006142
     2  P    0.075157  14.934288   0.145398   0.010866  -0.017209  -0.000214
     3  P   -0.058335   0.145398  14.848973  -0.016579  -0.006437  -0.008792
     4  P    0.049141   0.010866  -0.016579  14.888533   0.119685  -0.000114
     5  I   -0.035933  -0.017209  -0.006437   0.119685   6.943792   0.002698
     6  I   -0.006142  -0.000214  -0.008792  -0.000114   0.002698   7.068902
     7  Sn   0.109811  -0.041331   0.191549  -0.055656  -0.023185   0.123624
               7
     1  P    0.109811
     2  P   -0.041331
     3  P    0.191549
     4  P   -0.055656
     5  I   -0.023185
     6  I    0.123624
     7  Sn   3.256751
 Mulliken charges:
               1
     1  P   -0.076456
     2  P   -0.106955
     3  P   -0.095777
     4  P    0.004123
     5  I    0.016589
     6  I   -0.179961
     7  Sn   0.438436
 Sum of Mulliken charges =   0.00000
 Mulliken charges with hydrogens summed into heavy atoms:
               1
     1  P   -0.076456
     2  P   -0.106955
     3  P   -0.095777
     4  P    0.004123
     5  I    0.016589
     6  I   -0.179961
     7  Sn   0.438436
 APT charges:
               1
     1  P   -0.092049
     2  P   -0.087491
     3  P   -0.119678
     4  P    0.250527
     5  I   -0.269388
     6  I   -0.521024
     7  Sn   0.839103
 Sum of APT charges =   0.00000
 APT charges with hydrogens summed into heavy atoms:
               1
     1  P   -0.092049
     2  P   -0.087491
     3  P   -0.119678
     4  P    0.250527
     5  I   -0.269388
     6  I   -0.521024
     7  Sn   0.839103
 Electronic spatial extent (au):  <R**2>=           2535.2290
 Charge=              0.0000 electrons
 Dipole moment (field-independent basis, Debye):
    X=             -0.1426    Y=             -0.6814    Z=              0.5230  Tot=              0.8707
 Quadrupole moment (field-independent basis, Debye-Ang):
   XX=           -117.2829   YY=           -115.1031   ZZ=           -116.2229
   XY=              0.6949   XZ=             -0.9663   YZ=              2.1438
 Traceless Quadrupole moment (field-independent basis, Debye-Ang):
   XX=             -1.0799   YY=              1.0999   ZZ=             -0.0199
   XY=              0.6949   XZ=             -0.9663   YZ=              2.1438
 Octapole moment (field-independent basis, Debye-Ang**2):
  XXX=            151.2241  YYY=           -162.2070  ZZZ=            -16.7476  XYY=             54.9920
  XXY=            -47.2615  XXZ=             -5.2963  XZZ=             55.2302  YZZ=            -56.5130
  YYZ=             -5.4670  XYZ=              0.3258
 Hexadecapole moment (field-independent basis, Debye-Ang**3):
 XXXX=          -3141.9301 YYYY=          -1688.1401 ZZZZ=           -855.8299 XXXY=            174.3183
 XXXZ=             84.7443 YYYX=            213.1212 YYYZ=             41.5632 ZZZX=             71.9233
 ZZZY=             30.5328 XXYY=           -818.9834 XXZZ=           -664.0636 YYZZ=           -427.6492
 XXYZ=              8.4337 YYXZ=             32.1605 ZZXY=             66.7935
 N-N= 4.147176145130D+02 E-N=-4.123183649263D+03  KE= 1.368516466694D+03
  Exact polarizability: 282.470 -28.333 194.681 -11.733  -9.262 147.520
 Approx polarizability: 903.968-185.897 716.775 -61.703-110.768 593.085
   1 Symmetry operations used in ECPInt.
 ECPInt:  NShTT=    1485 NPrTT=    5769 LenC2=    1374 LenP2D=    3995.
 LDataN:  DoStor=T MaxTD1= 7 Len=  274
 Calling FoFJK, ICntrl=    100527 FMM=F ISym2X=0 I1Cent= 0 IOpClX= 0 NMat=1 NMatS=1 NMatT=0.
 Defaulting to unpruned grid for atomic number  53.
 Defaulting to unpruned grid for atomic number  53.
 Defaulting to unpruned grid for atomic number  53.
 Defaulting to unpruned grid for atomic number  53.
 Defaulting to unpruned grid for atomic number  53.
 Defaulting to unpruned grid for atomic number  53.
 Defaulting to unpruned grid for atomic number  53.
 Defaulting to unpruned grid for atomic number  53.
 Full mass-weighted force constant matrix:
 Low frequencies ---   -2.4425   -0.0012   -0.0009   -0.0007    4.1537    5.3209
 Low frequencies ---   16.9707   43.9198   63.0305
 Diagonal vibrational polarizability:
       48.0108814      23.2748818      17.5437435
 Harmonic frequencies (cm**-1), IR intensities (KM/Mole), Raman scattering
 activities (A**4/AMU), depolarization ratios for plane and unpolarized
 incident light, reduced masses (AMU), force constants (mDyne/A),
 and normal coordinates:
                      1                      2                      3
                      A                      A                      A
 Frequencies --     16.8545                43.9110                63.0264
 Red. masses --    101.6622                52.0198                47.2248
 Frc consts  --      0.0170                 0.0591                 0.1105
 IR Inten    --      0.0730                 1.1052                 2.1886
  Atom  AN      X      Y      Z        X      Y      Z        X      Y      Z
     1  15    -0.17   0.25  -0.02    -0.50   0.11   0.01    -0.05  -0.24  -0.05
     2  15    -0.28   0.04  -0.07     0.00   0.02  -0.25     0.19   0.22   0.09
     3  15    -0.15   0.19  -0.02     0.40   0.00   0.17     0.33   0.63   0.23
     4  15     0.01  -0.13  -0.05    -0.25   0.10  -0.43    -0.06   0.14  -0.29
     5  53     0.57   0.02   0.05    -0.01  -0.03   0.07     0.12  -0.06   0.18
     6  53    -0.36  -0.41  -0.06     0.10   0.01  -0.29    -0.08   0.07   0.04
     7  50    -0.08   0.33   0.05    -0.01  -0.04   0.37    -0.15  -0.21  -0.23
                      4                      5                      6
                      A                      A                      A
 Frequencies --     67.1869               106.3345               124.4335
 Red. masses --     79.0297                52.4191                34.3889
 Frc consts  --      0.2102                 0.3492                 0.3137
 IR Inten    --      1.7773                 1.2457                 2.7053
  Atom  AN      X      Y      Z        X      Y      Z        X      Y      Z
     1  15    -0.12  -0.15  -0.13    -0.41  -0.11  -0.08     0.08   0.63  -0.13
     2  15    -0.17  -0.03  -0.03    -0.34  -0.12   0.05    -0.34  -0.09  -0.20
     3  15     0.11   0.56   0.10    -0.45   0.10   0.09     0.14   0.38   0.21
     4  15    -0.05  -0.17  -0.15    -0.47  -0.06  -0.05     0.17  -0.12   0.36
     5  53    -0.30  -0.31   0.13     0.06   0.26   0.08    -0.03  -0.05  -0.08
     6  53     0.09  -0.15   0.04     0.32  -0.13   0.05     0.08  -0.03   0.01
     7  50     0.28   0.44  -0.13     0.04  -0.09  -0.14    -0.07  -0.13   0.01
                      7                      8                      9
                      A                      A                      A
 Frequencies --    156.1243               196.0242               247.5745
 Red. masses --     42.3589                60.4996                32.2835
 Frc consts  --      0.6083                 1.3697                 1.1658
 IR Inten    --      4.3587                29.8546                 1.1752
  Atom  AN      X      Y      Z        X      Y      Z        X      Y      Z
     1  15     0.00  -0.32  -0.14    -0.05   0.33  -0.22    -0.33   0.05  -0.15
     2  15    -0.17  -0.49  -0.24    -0.15   0.24   0.21     0.15   0.50   0.13
     3  15     0.49  -0.01   0.09    -0.41  -0.06   0.36     0.29  -0.21  -0.06
     4  15    -0.10  -0.33   0.26    -0.12   0.12  -0.22    -0.37  -0.13   0.53
     5  53    -0.02   0.22   0.06     0.01  -0.05  -0.01     0.04  -0.07  -0.04
     6  53    -0.19   0.07  -0.02    -0.25   0.09  -0.02     0.01   0.00   0.00
     7  50     0.16  -0.02  -0.04     0.46  -0.21   0.00     0.02   0.02  -0.07
                     10                     11                     12
                      A                      A                      A
 Frequencies --    259.2237               272.5597               289.4541
 Red. masses --     32.3831                32.8326                33.3706
 Frc consts  --      1.2821                 1.4371                 1.6473
 IR Inten    --      1.8061                 3.5311                 9.3821
  Atom  AN      X      Y      Z        X      Y      Z        X      Y      Z
     1  15     0.22  -0.42  -0.44    -0.44  -0.11   0.58     0.16  -0.24  -0.02
     2  15    -0.47   0.49  -0.12    -0.31   0.15  -0.22    -0.11  -0.18  -0.22
     3  15     0.00  -0.09   0.08     0.08  -0.11   0.01    -0.07   0.19  -0.13
     4  15     0.26  -0.01  -0.02     0.44   0.23   0.10    -0.36   0.70   0.34
     5  53     0.00   0.03   0.02     0.00  -0.01  -0.01     0.06  -0.11  -0.06
     6  53     0.04  -0.01   0.00    -0.01   0.00   0.00    -0.01   0.00   0.00
     7  50    -0.04  -0.01   0.10     0.08  -0.04  -0.12     0.05  -0.01   0.07
                     13                     14                     15
                      A                      A                      A
 Frequencies --    296.6813               359.2423               396.8959
 Red. masses --     33.8684                32.3583                31.0171
 Frc consts  --      1.7564                 2.4604                 2.8788
 IR Inten    --      5.7043                 0.8592                 1.2986
  Atom  AN      X      Y      Z        X      Y      Z        X      Y      Z
     1  15    -0.27  -0.16  -0.09    -0.17  -0.07  -0.26    -0.39   0.01  -0.45
     2  15     0.37   0.11  -0.29     0.38  -0.12  -0.31    -0.04  -0.31   0.52
     3  15    -0.37   0.44  -0.36    -0.21  -0.21   0.68     0.11   0.00  -0.19
     4  15     0.23  -0.25   0.22     0.17   0.15   0.14     0.37   0.29   0.06
     5  53    -0.02   0.03   0.01     0.01  -0.01  -0.01     0.00   0.00   0.00
     6  53    -0.04   0.01  -0.01     0.01  -0.01   0.00     0.00   0.00   0.00
     7  50     0.07  -0.08   0.14    -0.07   0.09  -0.06    -0.01   0.00   0.02

 -------------------
 - Thermochemistry -
 -------------------
 Temperature   298.150 Kelvin.  Pressure   1.00000 Atm.
 Atom     1 has atomic number 15 and mass  30.97376
 Atom     2 has atomic number 15 and mass  30.97376
 Atom     3 has atomic number 15 and mass  30.97376
 Atom     4 has atomic number 15 and mass  30.97376
 Atom     5 has atomic number 53 and mass 126.90040
 Atom     6 has atomic number 53 and mass 126.90040
 Atom     7 has atomic number 50 and mass 117.90180
 Molecular mass:   495.59765 amu.
 Principal axes and moments of inertia in atomic units:
                           1         2         3
     Eigenvalues --  3935.260729075.27985**********
           X            0.99954  -0.02921  -0.00822
           Y            0.02914   0.99954  -0.00849
           Z            0.00846   0.00825   0.99993
 This molecule is an asymmetric top.
 Rotational symmetry number  1.
 Warning -- assumption of classical behavior for rotation
           may cause significant error
 Rotational temperatures (Kelvin)      0.02201     0.00954     0.00769
 Rotational constants (GHZ):           0.45861     0.19886     0.16025
 Zero-point vibrational energy      17319.1 (Joules/Mol)
                                    4.13936 (Kcal/Mol)
 Warning -- explicit consideration of  15 degrees of freedom as
           vibrations may cause significant error
 Vibrational temperatures:     24.25    63.18    90.68    96.67   152.99
          (Kelvin)            179.03   224.63   282.03   356.20   372.96
                              392.15   416.46   426.86   516.87   571.04
 
 Zero-point correction=                           0.006596 (Hartree/Particle)
 Thermal correction to Energy=                    0.018342
 Thermal correction to Enthalpy=                  0.019286
 Thermal correction to Gibbs Free Energy=        -0.038025
 Sum of electronic and zero-point Energies=          -1390.956430
 Sum of electronic and thermal Energies=             -1390.944684
 Sum of electronic and thermal Enthalpies=           -1390.943740
 Sum of electronic and thermal Free Energies=        -1391.001052
 
                     E (Thermal)             CV                S
                      KCal/Mol        Cal/Mol-Kelvin    Cal/Mol-Kelvin
 Total                   11.510             33.127            120.622
 Electronic               0.000              0.000              0.000
 Translational            0.889              2.981             44.489
 Rotational               0.889              2.981             34.352
 Vibrational              9.732             27.166             41.781
 Vibration     1          0.593              1.986              6.974
 Vibration     2          0.595              1.980              5.074
 Vibration     3          0.597              1.972              4.360
 Vibration     4          0.598              1.970              4.234
 Vibration     5          0.605              1.944              3.335
 Vibration     6          0.610              1.929              3.030
 Vibration     7          0.620              1.896              2.596
 Vibration     8          0.636              1.845              2.170
 Vibration     9          0.661              1.767              1.748
 Vibration    10          0.668              1.747              1.667
 Vibration    11          0.676              1.724              1.580
 Vibration    12          0.686              1.693              1.477
 Vibration    13          0.690              1.680              1.436
 Vibration    14          0.734              1.556              1.125
 Vibration    15          0.763              1.477              0.974
                       Q            Log10(Q)             Ln(Q)
 Total Bot       0.309311D+18         17.490396         40.273124
 Total V=0       0.334631D+21         20.524566         47.259560
 Vib (Bot)       0.993530D+02          1.997181          4.598679
 Vib (Bot)    1  0.122915D+02          1.089606          2.508910
 Vib (Bot)    2  0.471038D+01          0.673056          1.549769
 Vib (Bot)    3  0.327527D+01          0.515247          1.186399
 Vib (Bot)    4  0.307084D+01          0.487257          1.121950
 Vib (Bot)    5  0.192759D+01          0.285014          0.656268
 Vib (Bot)    6  0.164059D+01          0.214999          0.495054
 Vib (Bot)    7  0.129643D+01          0.112748          0.259612
 Vib (Bot)    8  0.101873D+01          0.008059          0.018557
 Vib (Bot)    9  0.789238D+00         -0.102792         -0.236688
 Vib (Bot)   10  0.749568D+00         -0.125189         -0.288258
 Vib (Bot)   11  0.708133D+00         -0.149885         -0.345124
 Vib (Bot)   12  0.660866D+00         -0.179887         -0.414205
 Vib (Bot)   13  0.642206D+00         -0.192326         -0.442846
 Vib (Bot)   14  0.510472D+00         -0.292028         -0.672420
 Vib (Bot)   15  0.450094D+00         -0.346697         -0.798299
 Vib (V=0)       0.107486D+06          5.031352         11.585115
 Vib (V=0)    1  0.128017D+02          1.107267          2.549577
 Vib (V=0)    2  0.523684D+01          0.719070          1.655719
 Vib (V=0)    3  0.381321D+01          0.581291          1.338472
 Vib (V=0)    4  0.361128D+01          0.557661          1.284061
 Vib (V=0)    5  0.249138D+01          0.396440          0.912836
 Vib (V=0)    6  0.221509D+01          0.345391          0.795292
 Vib (V=0)    7  0.188950D+01          0.276348          0.636315
 Vib (V=0)    8  0.163482D+01          0.213469          0.491531
 Vib (V=0)    9  0.143429D+01          0.156637          0.360669
 Vib (V=0)   10  0.140103D+01          0.146447          0.337207
 Vib (V=0)   11  0.136686D+01          0.135725          0.312518
 Vib (V=0)   12  0.132870D+01          0.123427          0.284201
 Vib (V=0)   13  0.131390D+01          0.118561          0.272998
 Vib (V=0)   14  0.121455D+01          0.084415          0.194374
 Vib (V=0)   15  0.117274D+01          0.069203          0.159346
 Electronic      0.100000D+01          0.000000          0.000000
 Translational   0.433660D+09          8.637149         19.887771
 Rotational      0.717903D+07          6.856066         15.786675
 ***** Axes restored to original set *****
 -------------------------------------------------------------------
 Center     Atomic                   Forces (Hartrees/Bohr)
 Number     Number              X              Y              Z
 -------------------------------------------------------------------
      1       15           0.000045836   -0.000128334    0.000037143
      2       15          -0.000133165    0.000054527   -0.000018738
      3       15           0.000079540    0.000044508   -0.000051057
      4       15          -0.000032229    0.000022966    0.000077431
      5       53           0.000011983    0.000019211   -0.000001122
      6       53          -0.000001212   -0.000030779    0.000034288
      7       50           0.000029248    0.000017903   -0.000077945
 -------------------------------------------------------------------
 Cartesian Forces:  Max     0.000133165 RMS     0.000057476
 FormGI is forming the generalized inverse of G from B-inverse, IUseBI=4.

 GradGradGradGradGradGradGradGradGradGradGradGradGradGradGradGradGradGrad
 Berny optimization.
 Internal  Forces:  Max     0.000120882 RMS     0.000033233
 Search for a local minimum.
 Step number   1 out of a maximum of    2
 All quantities printed in internal units (Hartrees-Bohrs-Radians)
 Second derivative matrix not updated -- analytic derivatives used.
 ITU=  0
     Eigenvalues ---    0.00344   0.00902   0.01466   0.01817   0.02308
     Eigenvalues ---    0.03759   0.04366   0.05076   0.05828   0.06505
     Eigenvalues ---    0.06628   0.08464   0.11161   0.12787   0.29447
 Angle between quadratic step and forces=  41.59 degrees.
 Linear search not attempted -- first point.
 Iteration  1 RMS(Cart)=  0.00104245 RMS(Int)=  0.00000062
 Iteration  2 RMS(Cart)=  0.00000054 RMS(Int)=  0.00000022
 Variable       Old X    -DE/DX   Delta X   Delta X   Delta X     New X
                                 (Linear)    (Quad)   (Total)
    R1        4.64004  -0.00012   0.00000  -0.00233  -0.00233   4.63771
    R2        5.14527   0.00006   0.00000   0.00060   0.00059   5.14587
    R3        4.42522   0.00008   0.00000   0.00120   0.00120   4.42642
    R4        4.63076   0.00007   0.00000   0.00122   0.00122   4.63198
    R5        4.77385  -0.00003   0.00000  -0.00040  -0.00040   4.77345
    R6        5.03237   0.00003   0.00000   0.00002   0.00002   5.03240
    R7        6.57358   0.00001   0.00000   0.00209   0.00209   6.57567
    R8        5.29935  -0.00005   0.00000  -0.00064  -0.00064   5.29871
    A1        1.33188   0.00000   0.00000   0.00018   0.00018   1.33206
    A2        1.84104   0.00003   0.00000   0.00041   0.00041   1.84146
    A3        1.05245   0.00002   0.00000   0.00023   0.00023   1.05268
    A4        2.03869   0.00001   0.00000  -0.00040  -0.00040   2.03829
    A5        1.43624  -0.00002   0.00000  -0.00020  -0.00021   1.43603
    A6        1.96068  -0.00004   0.00000  -0.00065  -0.00065   1.96003
    A7        1.27352   0.00002   0.00000   0.00019   0.00019   1.27371
    A8        1.62808   0.00000   0.00000   0.00001   0.00001   1.62809
    A9        1.37688   0.00001   0.00000  -0.00009  -0.00009   1.37679
   A10        2.20148   0.00001   0.00000  -0.00017  -0.00017   2.20131
   A11        1.68962  -0.00001   0.00000  -0.00120  -0.00120   1.68842
   A12        2.26406  -0.00001   0.00000   0.00022   0.00022   2.26428
   A13        2.06594   0.00000   0.00000   0.00091   0.00091   2.06684
    D1       -0.22292   0.00000   0.00000   0.00096   0.00096  -0.22196
    D2        1.73850   0.00000   0.00000   0.00030   0.00030   1.73880
    D3        0.19913   0.00000   0.00000  -0.00080  -0.00080   0.19833
    D4       -1.48163   0.00001   0.00000   0.00042   0.00042  -1.48121
    D5        2.75706   0.00000   0.00000  -0.00062  -0.00062   2.75644
    D6        0.23580   0.00000   0.00000  -0.00095  -0.00095   0.23485
    D7       -0.88381  -0.00003   0.00000  -0.00136  -0.00136  -0.88517
    D8       -1.59005  -0.00001   0.00000  -0.00053  -0.00053  -1.59058
    D9        0.03691   0.00002   0.00000   0.00031   0.00031   0.03722
   D10       -0.20480   0.00001   0.00000   0.00097   0.00097  -0.20383
   D11        1.17733   0.00002   0.00000   0.00084   0.00084   1.17818
   D12       -2.72932   0.00000   0.00000   0.00099   0.00099  -2.72833
   D13        0.58687  -0.00001   0.00000   0.00018   0.00018   0.58705
   D14        0.44591  -0.00003   0.00000  -0.00084  -0.00084   0.44507
   D15       -1.16021  -0.00004   0.00000  -0.00107  -0.00107  -1.16128
   D16        2.63168  -0.00002   0.00000  -0.00095  -0.00095   2.63073
         Item               Value     Threshold  Converged?
 Maximum Force            0.000121     0.000450     YES
 RMS     Force            0.000033     0.000300     YES
 Maximum Displacement     0.002573     0.001800     NO 
 RMS     Displacement     0.001043     0.001200     YES
 Predicted change in Energy=-3.974138D-07
 GradGradGradGradGradGradGradGradGradGradGradGradGradGradGradGradGradGrad

 1|1|UNPC-RYZENWINDOWS|Freq|RPBEPBE|SDD|I2P4Sn1|ADMIN|21-Jul-2020|0||#N
  Geom=AllCheck Guess=TCheck SCRF=Check GenChk RPBEPBE/SDD Freq||Title 
 Card Required||0,1|P,-3.1284727479,1.9268451462,-3.4318962804|P,-1.364
 4042399,0.2222299061,-3.325344003|P,0.0422040493,0.6636454537,-5.14476
 595|P,-1.4956013561,1.9439775174,-1.5865822226|I,-0.0290012511,4.08811
 5324,-2.1726050889|I,-1.6832092537,4.6275876972,-7.2919339575|Sn,-1.24
 85818406,2.8349109054,-5.1797116275||Version=EM64W-G09RevE.01|State=1-
 A|HF=-1390.9630262|RMSD=2.549e-009|RMSF=5.748e-005|ZeroPoint=0.0065965
 |Thermal=0.018342|Dipole=-0.1088368,0.2749891,0.1728839|DipoleDeriv=-0
 .0512333,0.1479991,-0.1411818,0.0770402,-0.0295668,-0.0688095,-0.05173
 28,0.0463459,-0.1953478,-0.0268258,0.1037479,0.0115869,0.0668376,-0.22
 47322,0.1260785,0.0175171,-0.0907343,-0.0109147,-0.042661,-0.1735906,-
 0.0382274,-0.1072534,0.0246776,-0.0193642,-0.0374517,0.1831719,-0.3410
 503,0.1757271,0.1142996,0.1853994,0.2206247,0.4153255,0.1780376,-0.087
 4092,-0.124026,0.1605294,-0.235701,-0.2621771,-0.1817955,-0.2802826,-0
 .4529789,-0.2143198,-0.0095052,-0.114834,-0.1194844,-0.1873838,0.11290
 71,-0.1313513,0.0848588,-0.5239529,0.5335742,-0.0686288,0.5103135,-0.8
 517365,0.3680779,-0.043186,0.2955698,-0.0618253,0.7912276,-0.5351969,0
 .2372107,-0.410237,1.3580043|Polar=143.7606586,-0.4352395,219.7699935,
 4.7286202,-46.3630963,261.1401195|PG=C01 [X(I2P4Sn1)]|NImag=0||0.09768
 314,-0.01170388,0.04021972,0.00714878,-0.01383638,0.05973192,-0.028442
 10,0.03113836,-0.00791542,0.06494658,0.02366478,-0.02545286,0.00928347
 ,-0.01650950,0.08284508,0.00030683,0.00146376,-0.00687529,-0.02684146,
 -0.00014674,0.07224264,-0.00623070,0.00120079,0.00886685,-0.02928431,-
 0.00126967,0.02337289,0.06174919,0.00247401,-0.00591962,0.00072624,-0.
 00694085,-0.00607346,0.00618243,-0.03663063,0.06002132,0.00661332,0.00
 283377,-0.00329053,0.02634110,-0.00134897,-0.03364766,-0.03520012,0.00
 346324,0.04756649,-0.02875845,0.00094523,-0.02957379,-0.00751193,-0.00
 634915,0.00696093,0.00113726,0.00143442,0.00296608,0.05500209,-0.00523
 306,-0.00762145,0.00466399,-0.00106057,-0.02146544,-0.02346998,0.00362
 750,-0.00472801,-0.00097467,0.02366104,0.06503374,-0.02892472,0.008906
 16,-0.03324213,0.01081734,-0.02029116,-0.02092592,0.00214736,-0.002015
 04,-0.00790122,0.00724870,-0.00054354,0.08245151,-0.00457781,-0.005596
 44,-0.00018546,0.00184661,-0.00136911,-0.00431722,-0.00148362,0.000926
 65,0.00092574,-0.02133464,-0.02222149,0.00939899,0.02612204,-0.0023158
 7,-0.00196357,-0.00261518,-0.00334735,-0.00606283,-0.00366115,-0.00238
 046,0.00242769,0.00036562,-0.02226502,-0.03547888,0.01281328,0.0302142
 8,0.04698990,-0.00347297,-0.00351632,-0.00108373,-0.00211143,-0.001064
 41,-0.00144964,-0.00002777,-0.00270920,0.00058776,0.01004754,0.0119069
 3,-0.00894844,-0.00217582,-0.00204257,0.01141370,0.00073616,-0.0000121
 8,0.00053714,0.00090270,0.00066872,-0.00116300,0.00121557,-0.00174582,
 -0.00042652,-0.00000508,0.00034306,0.00027366,0.00006846,-0.00008429,0
 .00052237,0.00338119,0.00167152,0.00138523,-0.00100956,-0.00001161,-0.
 00310142,0.00241535,-0.00150848,0.00266710,0.00154512,-0.00009936,-0.0
 0074007,-0.00165829,0.00040184,0.00073301,0.00044473,-0.00695681,0.028
 39277,-0.00313621,-0.00188111,0.00280044,0.00103844,0.00464779,-0.0031
 5861,0.00119191,-0.00491240,0.00075847,-0.00000525,0.00073514,0.000358
 23,-0.00028098,-0.00013381,0.00103131,0.00720395,-0.03177874,0.0387842
 6,-0.03041024,-0.01597188,0.02112191,-0.00245754,0.00116393,0.00168103
 ,-0.02710339,0.04048222,-0.00121961,0.00147076,0.00088352,-0.00096132,
 -0.00064104,0.00017870,-0.00278192,-0.00629900,0.00650290,-0.00601186,
 0.06544046,-0.00855749,-0.00064746,0.00278742,-0.00326848,-0.02068908,
 0.01721633,0.03696094,-0.04839502,-0.00588411,0.00267285,0.00500010,0.
 00278859,-0.00235574,-0.00664532,-0.00301917,0.00778732,-0.02933663,0.
 03332314,-0.03323939,0.10071340,0.02146498,0.00603012,-0.01804068,-0.0
 0132858,0.00892002,-0.00618553,-0.00035111,-0.00073528,-0.00407332,0.0
 0235578,0.00768213,-0.01179203,-0.00336524,-0.00472619,-0.00155097,-0.
 00694760,0.03004139,-0.04057411,-0.01182823,-0.04721219,0.08221663||-0
 .00004584,0.00012833,-0.00003714,0.00013317,-0.00005453,0.00001874,-0.
 00007954,-0.00004451,0.00005106,0.00003223,-0.00002297,-0.00007743,-0.
 00001198,-0.00001921,0.00000112,0.00000121,0.00003078,-0.00003429,-0.0
 0002925,-0.00001790,0.00007794|||@


 I MET A TRAVELLER FROM AN ANTIQUE LAND
 WHO SAID... TWO VAST AND TRUNKLESS LEGS OF STONE
 STAND IN THE DESERT..... NEAR THEM,  ON THE SAND,
 HALF SUNK,  A SHATTERED VISAGE LIES,  WHOSE FROWN,
 AND WRINKLED LIP,  AND SNEER OF COLD COMMAND
 TELL THAT ITS SCULPTOR WELL THOSE PASSIONS READ
 WHICH YET SURVIVE,  STAMPED ON THESE LIFELESS THINGS
 THE HAND THAT MOCKED THEM,  AND THE HEART THAT FED-
 AND ON THE PEDESTAL THESE WORDS APPEAR 
 MY NAME IS OZYMANDIAS, KING OF KINGS--   
 LOOK ON MY WORKS YE MIGHTY AND DESPAIR. 
 NOTHING BESIDE REMAINS,  ROUND THE DECAY 
 OF THAT COLOSSAL WRECK,  BOUNDLESS AND BARE
 THE LONE AND LEVEL SANDS STRETCH FAR AWAY.
                                    SHELLEY
 Job cpu time:       0 days  0 hours  0 minutes 15.0 seconds.
 File lengths (MBytes):  RWF=     16 Int=      0 D2E=      0 Chk=      2 Scr=      1
 Normal termination of Gaussian 09 at Tue Jul 21 13:56:08 2020.
