# Supplementary material for: Formation Mechanisms for Phosphorene and SnIP
Source: Angew Chem Int Ed Engl. 2021 Feb 15;60(12):6816–23. doi: 10.1002/anie.202016257 (PMC7986658; doi:10.1002/anie.202016257)
Supplement: Supplementary file 2 — Supplementary [file ANIE-60-6816-s001.zip › X_873K.LOG]

 Entering Link 1 = C:\G09\G09W\l1.exe PID=      8872.
  
 Copyright (c) 1988,1990,1992,1993,1995,1998,2003,2009,2015,
            Gaussian, Inc.  All Rights Reserved.
  
 This is part of the Gaussian(R) 09 program.  It is based on
 the Gaussian(R) 03 system (copyright 2003, Gaussian, Inc.),
 the Gaussian(R) 98 system (copyright 1998, Gaussian, Inc.),
 the Gaussian(R) 94 system (copyright 1995, Gaussian, Inc.),
 the Gaussian 92(TM) system (copyright 1992, Gaussian, Inc.),
 the Gaussian 90(TM) system (copyright 1990, Gaussian, Inc.),
 the Gaussian 88(TM) system (copyright 1988, Gaussian, Inc.),
 the Gaussian 86(TM) system (copyright 1986, Carnegie Mellon
 University), and the Gaussian 82(TM) system (copyright 1983,
 Carnegie Mellon University). Gaussian is a federally registered
 trademark of Gaussian, Inc.
  
 This software contains proprietary and confidential information,
 including trade secrets, belonging to Gaussian, Inc.
  
 This software is provided under written license and may be
 used, copied, transmitted, or stored only in accord with that
 written license.
  
 The following legend is applicable only to US Government
 contracts under FAR:
  
                    RESTRICTED RIGHTS LEGEND
  
 Use, reproduction and disclosure by the US Government is
 subject to restrictions as set forth in subparagraphs (a)
 and (c) of the Commercial Computer Software - Restricted
 Rights clause in FAR 52.227-19.
  
 Gaussian, Inc.
 340 Quinnipiac St., Bldg. 40, Wallingford CT 06492
  
  
 ---------------------------------------------------------------
 Warning -- This program may not be used in any manner that
 competes with the business of Gaussian, Inc. or will provide
 assistance to any competitor of Gaussian, Inc.  The licensee
 of this program is prohibited from giving any competitor of
 Gaussian, Inc. access to this program.  By using this program,
 the user acknowledges that Gaussian, Inc. is engaged in the
 business of creating and licensing software in the field of
 computational chemistry and represents and warrants to the
 licensee that it is not a competitor of Gaussian, Inc. and that
 it will not use this program in any manner prohibited above.
 ---------------------------------------------------------------
  

 Cite this work as:
 Gaussian 09, Revision E.01,
 M. J. Frisch, G. W. Trucks, H. B. Schlegel, G. E. Scuseria, 
 M. A. Robb, J. R. Cheeseman, G. Scalmani, V. Barone, B. Mennucci, 
 G. A. Petersson, H. Nakatsuji, M. Caricato, X. Li, H. P. Hratchian, 
 A. F. Izmaylov, J. Bloino, G. Zheng, J. L. Sonnenberg, M. Hada, 
 M. Ehara, K. Toyota, R. Fukuda, J. Hasegawa, M. Ishida, T. Nakajima, 
 Y. Honda, O. Kitao, H. Nakai, T. Vreven, J. A. Montgomery, Jr., 
 J. E. Peralta, F. Ogliaro, M. Bearpark, J. J. Heyd, E. Brothers, 
 K. N. Kudin, V. N. Staroverov, T. Keith, R. Kobayashi, J. Normand, 
 K. Raghavachari, A. Rendell, J. C. Burant, S. S. Iyengar, J. Tomasi, 
 M. Cossi, N. Rega, J. M. Millam, M. Klene, J. E. Knox, J. B. Cross, 
 V. Bakken, C. Adamo, J. Jaramillo, R. Gomperts, R. E. Stratmann, 
 O. Yazyev, A. J. Austin, R. Cammi, C. Pomelli, J. W. Ochterski, 
 R. L. Martin, K. Morokuma, V. G. Zakrzewski, G. A. Voth, 
 P. Salvador, J. J. Dannenberg, S. Dapprich, A. D. Daniels, 
 O. Farkas, J. B. Foresman, J. V. Ortiz, J. Cioslowski, 
 and D. J. Fox, Gaussian, Inc., Wallingford CT, 2013.
 
 ******************************************
 Gaussian 09:  EM64W-G09RevE.01 30-Nov-2015
                17-Aug-2020 
 ******************************************
 %nprocshared=4
 Will use up to    4 processors via shared memory.
 %chk=\\Nas.ads.mwn.de\tuch\ac5\AK_Nilges\Markus\Gaussian\SnIP\Publikation\Pblack
 \final\Temp+Druck\873K50atm\SNI2_P4_SDD873K.chk
 ---------------------------------------------
 # freq pbepbe/sdd pressure=50 temperature=873
 ---------------------------------------------
 1/10=4,30=1,38=1,112=873000,113=50000/1,3;
 2/12=2,17=6,18=5,40=1/2;
 3/5=17,6=7,11=2,16=1,25=1,30=1,71=2,74=1009,140=1/1,2,3;
 4//1;
 5/5=2,38=5,98=1/2;
 8/6=4,10=90,11=11/1;
 11/6=1,8=1,9=11,15=111,16=1/1,2,10;
 10/6=1/2;
 6/7=2,8=2,9=2,10=2,18=1,28=1/1;
 7/8=1,10=1,25=1/1,2,3,16;
 1/10=4,30=1/3;
 99//99;
 -------------------
 Title Card Required
 -------------------
 Symbolic Z-matrix:
 Charge =  0 Multiplicity = 1
 P                    -0.99395   1.40656   1.88364 
 P                    -1.93171   2.45362  -0.12964 
 P                    -0.33371   2.12189  -1.80895 
 P                    -2.98947   0.44865   0.80103 
 I                    -2.01606  -1.79302  -0.25684 
 I                     3.21504  -0.49072   0.16103 
 Sn                    0.60373   0.49155  -0.12226 
 

 GradGradGradGradGradGradGradGradGradGradGradGradGradGradGradGradGradGrad
 Berny optimization.
 Initialization pass.
 Trust Radius=3.00D-01 FncErr=1.00D-07 GrdErr=1.00D-07
 Number of steps in this run=      2 maximum allowed number of steps=      2.
 GradGradGradGradGradGradGradGradGradGradGradGradGradGradGradGradGradGrad

                          Input orientation:                          
 ---------------------------------------------------------------------
 Center     Atomic      Atomic             Coordinates (Angstroms)
 Number     Number       Type             X           Y           Z
 ---------------------------------------------------------------------
      1         15           0       -0.993951    1.406560    1.883636
      2         15           0       -1.931707    2.453617   -0.129642
      3         15           0       -0.333713    2.121893   -1.808947
      4         15           0       -2.989471    0.448646    0.801026
      5         53           0       -2.016055   -1.793015   -0.256842
      6         53           0        3.215042   -0.490722    0.161027
      7         50           0        0.603726    0.491547   -0.122258
 ---------------------------------------------------------------------
                    Distance matrix (angstroms):
                    1          2          3          4          5
     1  P    0.000000
     2  P    2.455403   0.000000
     3  P    3.818741   2.341728   0.000000
     4  P    2.464091   2.450493   4.082250   0.000000
     5  I    3.982916   4.249374   4.534954   2.663018   0.000000
     6  I    4.927746   5.936552   4.827030   6.307772   5.406936
     7  Sn   2.722762   3.205962   2.526211   3.710170   3.478590
                    6          7
     6  I    0.000000
     7  Sn   2.804296   0.000000
 Stoichiometry    I2P4Sn
 Framework group  C1[X(I2P4Sn)]
 Deg. of freedom    15
 Full point group                 C1      NOp   1
 Largest Abelian subgroup         C1      NOp   1
 Largest concise Abelian subgroup C1      NOp   1
                         Standard orientation:                         
 ---------------------------------------------------------------------
 Center     Atomic      Atomic             Coordinates (Angstroms)
 Number     Number       Type             X           Y           Z
 ---------------------------------------------------------------------
      1         15           0       -0.993951    1.406560    1.883636
      2         15           0       -1.931707    2.453617   -0.129642
      3         15           0       -0.333713    2.121893   -1.808947
      4         15           0       -2.989471    0.448646    0.801026
      5         53           0       -2.016055   -1.793015   -0.256842
      6         53           0        3.215042   -0.490722    0.161027
      7         50           0        0.603726    0.491547   -0.122258
 ---------------------------------------------------------------------
 Rotational constants (GHZ):      0.4586078      0.1988635      0.1602544
 Standard basis: SDD (6D, 10F)
 There are   102 symmetry adapted cartesian basis functions of A   symmetry.
 There are   102 symmetry adapted basis functions of A   symmetry.
   102 basis functions,   198 primitive gaussians,   102 cartesian basis functions
    39 alpha electrons       39 beta electrons
       nuclear repulsion energy       414.7176555887 Hartrees.
 NAtoms=    7 NActive=    7 NUniq=    7 SFac= 1.00D+00 NAtFMM=   60 NAOKFM=F Big=F
 Integral buffers will be    131072 words long.
 Raffenetti 2 integral format.
 Two-electron integral symmetry is turned on.
 One-electron integrals computed using PRISM.
   1 Symmetry operations used in ECPInt.
 ECPInt:  NShTT=    1485 NPrTT=    5769 LenC2=    1374 LenP2D=    3995.
 LDataN:  DoStor=T MaxTD1= 5 Len=  102
 NBasis=   102 RedAO= T EigKep=  1.75D-02  NBF=   102
 NBsUse=   102 1.00D-06 EigRej= -1.00D+00 NBFU=   102
 Defaulting to unpruned grid for atomic number  50.
 Defaulting to unpruned grid for atomic number  53.
 ExpMin= 3.26D-02 ExpMax= 3.06D+04 ExpMxC= 4.68D+03 IAcc=3 IRadAn=         5 AccDes= 0.00D+00
 Harris functional with IExCor= 1009 and IRadAn=       5 diagonalized for initial guess.
 HarFok:  IExCor= 1009 AccDes= 0.00D+00 IRadAn=         5 IDoV= 1 UseB2=F ITyADJ=14
 ICtDFT=  3500011 ScaDFX=  1.000000  1.000000  1.000000  1.000000
 Defaulting to unpruned grid for atomic number  53.
 Defaulting to unpruned grid for atomic number  53.
 Defaulting to unpruned grid for atomic number  53.
 Defaulting to unpruned grid for atomic number  53.
 FoFCou: FMM=F IPFlag=           0 FMFlag=      100000 FMFlg1=           0
         NFxFlg=           0 DoJE=T BraDBF=F KetDBF=T FulRan=T
         wScrn=  0.000000 ICntrl=     500 IOpCl=  0 I1Cent=   200000004 NGrid=           0
         NMat0=    1 NMatS0=      1 NMatT0=    0 NMatD0=    1 NMtDS0=    0 NMtDT0=    0
 Petite list used in FoFCou.
 Keep J ints in memory in canonical form, NReq=14774075.
 Requested convergence on RMS density matrix=1.00D-08 within 128 cycles.
 Requested convergence on MAX density matrix=1.00D-06.
 Requested convergence on             energy=1.00D-06.
 No special actions if energy rises.
 Defaulting to unpruned grid for atomic number  53.
 Defaulting to unpruned grid for atomic number  53.
 Defaulting to unpruned grid for atomic number  53.
 Defaulting to unpruned grid for atomic number  53.
 EnCoef did    13 forward-backward iterations
 EnCoef did   100 forward-backward iterations
 EnCoef did     9 forward-backward iterations
 EnCoef did     2 forward-backward iterations
 EnCoef did     8 forward-backward iterations
 SCF Done:  E(RPBE-PBE) =  -1390.96302620     A.U. after   17 cycles
            NFock= 17  Conv=0.23D-08     -V/T= 2.0164
 Range of M.O.s used for correlation:     1   102
 NBasis=   102 NAE=    39 NBE=    39 NFC=     0 NFV=     0
 NROrb=    102 NOA=    39 NOB=    39 NVA=    63 NVB=    63

 **** Warning!!: The smallest alpha delta epsilon is  0.32345069D-01

   1 Symmetry operations used in ECPInt.
 ECPInt:  NShTT=    1485 NPrTT=    5769 LenC2=    1374 LenP2D=    3995.
 LDataN:  DoStor=T MaxTD1= 6 Len=  172
 Symmetrizing basis deriv contribution to polar:
 IMax=3 JMax=2 DiffMx= 0.00D+00
 G2DrvN: will do     8 centers at a time, making    1 passes.
 Calling FoFCou, ICntrl=  3507 FMM=F I1Cent=   0 AccDes= 0.00D+00.
 Defaulting to unpruned grid for atomic number  53.
 Defaulting to unpruned grid for atomic number  53.
 Defaulting to unpruned grid for atomic number  53.
 Defaulting to unpruned grid for atomic number  53.
 End of G2Drv F.D. properties file   721 does not exist.
 End of G2Drv F.D. properties file   722 does not exist.
 End of G2Drv F.D. properties file   788 does not exist.
          IDoAtm=1111111
          Differentiating once with respect to electric field.
                with respect to dipole field.
          Differentiating once with respect to nuclear coordinates.
 Defaulting to unpruned grid for atomic number  53.
 Defaulting to unpruned grid for atomic number  50.
 Keep J ints in memory in canonical form, NReq=14723868.
 Defaulting to unpruned grid for atomic number  53.
 Defaulting to unpruned grid for atomic number  53.
 Defaulting to unpruned grid for atomic number  53.
 Defaulting to unpruned grid for atomic number  53.
          There are    24 degrees of freedom in the 1st order CPHF.  IDoFFX=6 NUNeed=     3.
     21 vectors produced by pass  0 Test12= 1.02D-14 4.17D-09 XBig12= 2.07D+03 1.82D+01.
 AX will form    21 AO Fock derivatives at one time.
     21 vectors produced by pass  1 Test12= 1.02D-14 4.17D-09 XBig12= 1.13D+03 1.04D+01.
     21 vectors produced by pass  2 Test12= 1.02D-14 4.17D-09 XBig12= 2.54D+01 9.74D-01.
     21 vectors produced by pass  3 Test12= 1.02D-14 4.17D-09 XBig12= 1.20D-01 5.87D-02.
     21 vectors produced by pass  4 Test12= 1.02D-14 4.17D-09 XBig12= 4.36D-04 3.70D-03.
     15 vectors produced by pass  5 Test12= 1.02D-14 4.17D-09 XBig12= 8.67D-07 1.53D-04.
      3 vectors produced by pass  6 Test12= 1.02D-14 4.17D-09 XBig12= 2.24D-10 2.13D-06.
      3 vectors produced by pass  7 Test12= 1.02D-14 4.17D-09 XBig12= 4.82D-14 2.92D-08.
 InvSVY:  IOpt=1 It=  1 EMax= 2.13D-14
 Solved reduced A of dimension   126 with    24 vectors.
 Isotropic polarizability for W=    0.000000      208.22 Bohr**3.
 End of Minotr F.D. properties file   721 does not exist.
 End of Minotr F.D. properties file   722 does not exist.
 End of Minotr F.D. properties file   788 does not exist.

 **********************************************************************

            Population analysis using the SCF density.

 **********************************************************************

 Orbital symmetries:
       Occupied  (A) (A) (A) (A) (A) (A) (A) (A) (A) (A) (A) (A)
                 (A) (A) (A) (A) (A) (A) (A) (A) (A) (A) (A) (A)
                 (A) (A) (A) (A) (A) (A) (A) (A) (A) (A) (A) (A)
                 (A) (A) (A)
       Virtual   (A) (A) (A) (A) (A) (A) (A) (A) (A) (A) (A) (A)
                 (A) (A) (A) (A) (A) (A) (A) (A) (A) (A) (A) (A)
                 (A) (A) (A) (A) (A) (A) (A) (A) (A) (A) (A) (A)
                 (A) (A) (A) (A) (A) (A) (A) (A) (A) (A) (A) (A)
                 (A) (A) (A) (A) (A) (A) (A) (A) (A) (A) (A) (A)
                 (A) (A) (A)
 The electronic state is 1-A.
 Alpha  occ. eigenvalues --  -76.43185 -76.41338 -76.40640 -76.37849  -6.40455
 Alpha  occ. eigenvalues --   -6.38773  -6.38052  -6.35324  -4.62420  -4.61905
 Alpha  occ. eigenvalues --   -4.61736  -4.60578  -4.60267  -4.60109  -4.59818
 Alpha  occ. eigenvalues --   -4.59525  -4.59462  -4.57302  -4.56937  -4.56379
 Alpha  occ. eigenvalues --   -0.70211  -0.66456  -0.65438  -0.59223  -0.53306
 Alpha  occ. eigenvalues --   -0.50226  -0.42887  -0.36428  -0.33757  -0.31857
 Alpha  occ. eigenvalues --   -0.30283  -0.29718  -0.27822  -0.27075  -0.26725
 Alpha  occ. eigenvalues --   -0.26516  -0.25283  -0.24278  -0.21080
 Alpha virt. eigenvalues --   -0.17845  -0.16100  -0.14288  -0.11375  -0.10411
 Alpha virt. eigenvalues --   -0.09294  -0.07611  -0.03683  -0.02578   0.02900
 Alpha virt. eigenvalues --    0.03302   0.03564   0.03929   0.04842   0.05171
 Alpha virt. eigenvalues --    0.32499   0.33327   0.34975   0.36579   0.37528
 Alpha virt. eigenvalues --    0.39151   0.39956   0.41368   0.43114   0.43680
 Alpha virt. eigenvalues --    0.44175   0.44465   0.45044   0.48278   0.49819
 Alpha virt. eigenvalues --    0.53449   0.54529   0.62615   0.64890   0.72670
 Alpha virt. eigenvalues --    0.74240   0.75292   0.77470   0.82471   0.85518
 Alpha virt. eigenvalues --    4.48027   4.51872   4.53051   4.57022   4.58790
 Alpha virt. eigenvalues --    4.60927   4.61809   4.63733   4.64885   4.65187
 Alpha virt. eigenvalues --    4.67474   4.76423   6.10178   6.16400   6.20804
 Alpha virt. eigenvalues --    6.23628  11.38560  12.87668  13.90517 166.47846
 Alpha virt. eigenvalues --  166.51541 166.56557 166.59376
          Condensed to atoms (all electrons):
               1          2          3          4          5          6
     1  P   14.942757   0.075157  -0.058335   0.049141  -0.035933  -0.006142
     2  P    0.075157  14.934288   0.145398   0.010866  -0.017209  -0.000214
     3  P   -0.058335   0.145398  14.848974  -0.016579  -0.006437  -0.008792
     4  P    0.049141   0.010866  -0.016579  14.888534   0.119685  -0.000114
     5  I   -0.035933  -0.017209  -0.006437   0.119685   6.943792   0.002698
     6  I   -0.006142  -0.000214  -0.008792  -0.000114   0.002698   7.068902
     7  Sn   0.109811  -0.041331   0.191549  -0.055656  -0.023185   0.123624
               7
     1  P    0.109811
     2  P   -0.041331
     3  P    0.191549
     4  P   -0.055656
     5  I   -0.023185
     6  I    0.123624
     7  Sn   3.256751
 Mulliken charges:
               1
     1  P   -0.076456
     2  P   -0.106955
     3  P   -0.095777
     4  P    0.004123
     5  I    0.016589
     6  I   -0.179961
     7  Sn   0.438436
 Sum of Mulliken charges =   0.00000
 Mulliken charges with hydrogens summed into heavy atoms:
               1
     1  P   -0.076456
     2  P   -0.106955
     3  P   -0.095777
     4  P    0.004123
     5  I    0.016589
     6  I   -0.179961
     7  Sn   0.438436
 APT charges:
               1
     1  P   -0.092049
     2  P   -0.087491
     3  P   -0.119678
     4  P    0.250528
     5  I   -0.269388
     6  I   -0.521024
     7  Sn   0.839104
 Sum of APT charges =   0.00000
 APT charges with hydrogens summed into heavy atoms:
               1
     1  P   -0.092049
     2  P   -0.087491
     3  P   -0.119678
     4  P    0.250528
     5  I   -0.269388
     6  I   -0.521024
     7  Sn   0.839104
 Electronic spatial extent (au):  <R**2>=           2535.2287
 Charge=              0.0000 electrons
 Dipole moment (field-independent basis, Debye):
    X=             -0.1426    Y=             -0.6814    Z=              0.5230  Tot=              0.8707
 Quadrupole moment (field-independent basis, Debye-Ang):
   XX=           -117.2828   YY=           -115.1031   ZZ=           -116.2229
   XY=              0.6949   XZ=             -0.9663   YZ=              2.1438
 Traceless Quadrupole moment (field-independent basis, Debye-Ang):
   XX=             -1.0799   YY=              1.0999   ZZ=             -0.0199
   XY=              0.6949   XZ=             -0.9663   YZ=              2.1438
 Octapole moment (field-independent basis, Debye-Ang**2):
  XXX=            151.2241  YYY=           -162.2070  ZZZ=            -16.7476  XYY=             54.9920
  XXY=            -47.2615  XXZ=             -5.2963  XZZ=             55.2302  YZZ=            -56.5131
  YYZ=             -5.4670  XYZ=              0.3258
 Hexadecapole moment (field-independent basis, Debye-Ang**3):
 XXXX=          -3141.9296 YYYY=          -1688.1402 ZZZZ=           -855.8297 XXXY=            174.3182
 XXXZ=             84.7442 YYYX=            213.1212 YYYZ=             41.5633 ZZZX=             71.9232
 ZZZY=             30.5329 XXYY=           -818.9833 XXZZ=           -664.0635 YYZZ=           -427.6492
 XXYZ=              8.4337 YYXZ=             32.1605 ZZXY=             66.7935
 N-N= 4.147176555887D+02 E-N=-4.123183731859D+03  KE= 1.368516468070D+03
  Exact polarizability: 282.469 -28.333 194.681 -11.733  -9.262 147.520
 Approx polarizability: 903.968-185.897 716.775 -61.703-110.768 593.084
   1 Symmetry operations used in ECPInt.
 ECPInt:  NShTT=    1485 NPrTT=    5769 LenC2=    1374 LenP2D=    3995.
 LDataN:  DoStor=T MaxTD1= 7 Len=  274
 Calling FoFJK, ICntrl=    100527 FMM=F ISym2X=0 I1Cent= 0 IOpClX= 0 NMat=1 NMatS=1 NMatT=0.
 Defaulting to unpruned grid for atomic number  53.
 Defaulting to unpruned grid for atomic number  53.
 Defaulting to unpruned grid for atomic number  53.
 Defaulting to unpruned grid for atomic number  53.
 Full mass-weighted force constant matrix:
 Low frequencies ---   -2.4431   -0.0001    0.0006    0.0013    4.1534    5.3206
 Low frequencies ---   16.9707   43.9198   63.0304
 Diagonal vibrational polarizability:
       48.0109646      23.2749100      17.5437848
 Harmonic frequencies (cm**-1), IR intensities (KM/Mole), Raman scattering
 activities (A**4/AMU), depolarization ratios for plane and unpolarized
 incident light, reduced masses (AMU), force constants (mDyne/A),
 and normal coordinates:
                      1                      2                      3
                      A                      A                      A
 Frequencies --     16.8545                43.9110                63.0263
 Red. masses --    101.6622                52.0198                47.2248
 Frc consts  --      0.0170                 0.0591                 0.1105
 IR Inten    --      0.0730                 1.1052                 2.1886
  Atom  AN      X      Y      Z        X      Y      Z        X      Y      Z
     1  15    -0.17   0.25  -0.02    -0.50   0.11   0.01    -0.05  -0.24  -0.05
     2  15    -0.28   0.04  -0.07     0.00   0.02  -0.25     0.19   0.22   0.09
     3  15    -0.15   0.19  -0.02     0.40   0.00   0.17     0.33   0.63   0.23
     4  15     0.01  -0.13  -0.05    -0.25   0.10  -0.43    -0.06   0.14  -0.29
     5  53     0.57   0.02   0.05    -0.01  -0.03   0.07     0.12  -0.06   0.18
     6  53    -0.36  -0.41  -0.06     0.10   0.01  -0.29    -0.08   0.07   0.04
     7  50    -0.08   0.33   0.05    -0.01  -0.04   0.37    -0.15  -0.21  -0.23
                      4                      5                      6
                      A                      A                      A
 Frequencies --     67.1869               106.3345               124.4334
 Red. masses --     79.0297                52.4191                34.3889
 Frc consts  --      0.2102                 0.3492                 0.3137
 IR Inten    --      1.7773                 1.2457                 2.7053
  Atom  AN      X      Y      Z        X      Y      Z        X      Y      Z
     1  15    -0.12  -0.15  -0.13    -0.41  -0.11  -0.08     0.08   0.63  -0.13
     2  15    -0.17  -0.03  -0.03    -0.34  -0.12   0.05    -0.34  -0.09  -0.20
     3  15     0.11   0.56   0.10    -0.45   0.10   0.09     0.14   0.38   0.21
     4  15    -0.05  -0.17  -0.15    -0.47  -0.06  -0.05     0.17  -0.12   0.36
     5  53    -0.30  -0.31   0.13     0.06   0.26   0.08    -0.03  -0.05  -0.08
     6  53     0.09  -0.15   0.04     0.32  -0.13   0.05     0.08  -0.03   0.01
     7  50     0.28   0.44  -0.13     0.04  -0.09  -0.14    -0.07  -0.13   0.01
                      7                      8                      9
                      A                      A                      A
 Frequencies --    156.1243               196.0242               247.5747
 Red. masses --     42.3589                60.4996                32.2835
 Frc consts  --      0.6083                 1.3697                 1.1659
 IR Inten    --      4.3588                29.8546                 1.1752
  Atom  AN      X      Y      Z        X      Y      Z        X      Y      Z
     1  15     0.00  -0.32  -0.14    -0.05   0.33  -0.22    -0.33   0.05  -0.15
     2  15    -0.17  -0.49  -0.24    -0.15   0.24   0.21     0.15   0.50   0.13
     3  15     0.49  -0.01   0.09    -0.41  -0.06   0.36     0.29  -0.21  -0.06
     4  15    -0.10  -0.33   0.26    -0.12   0.12  -0.22    -0.37  -0.13   0.53
     5  53    -0.02   0.22   0.06     0.01  -0.05  -0.01     0.04  -0.07  -0.04
     6  53    -0.19   0.07  -0.02    -0.25   0.09  -0.02     0.01   0.00   0.00
     7  50     0.16  -0.02  -0.04     0.46  -0.21   0.00     0.02   0.02  -0.07
                     10                     11                     12
                      A                      A                      A
 Frequencies --    259.2237               272.5598               289.4540
 Red. masses --     32.3831                32.8325                33.3705
 Frc consts  --      1.2821                 1.4371                 1.6473
 IR Inten    --      1.8061                 3.5311                 9.3821
  Atom  AN      X      Y      Z        X      Y      Z        X      Y      Z
     1  15     0.22  -0.42  -0.44    -0.44  -0.11   0.58     0.16  -0.24  -0.02
     2  15    -0.47   0.49  -0.12    -0.31   0.15  -0.22    -0.11  -0.18  -0.22
     3  15     0.00  -0.09   0.08     0.08  -0.11   0.01    -0.07   0.19  -0.13
     4  15     0.26  -0.01  -0.02     0.44   0.23   0.10    -0.36   0.70   0.34
     5  53     0.00   0.03   0.02     0.00  -0.01  -0.01     0.06  -0.11  -0.06
     6  53     0.04  -0.01   0.00    -0.01   0.00   0.00    -0.01   0.00   0.00
     7  50    -0.04  -0.01   0.10     0.08  -0.04  -0.12     0.05  -0.01   0.07
                     13                     14                     15
                      A                      A                      A
 Frequencies --    296.6816               359.2424               396.8962
 Red. masses --     33.8684                32.3583                31.0171
 Frc consts  --      1.7564                 2.4604                 2.8788
 IR Inten    --      5.7043                 0.8592                 1.2986
  Atom  AN      X      Y      Z        X      Y      Z        X      Y      Z
     1  15    -0.27  -0.16  -0.09    -0.17  -0.07  -0.26    -0.39   0.01  -0.45
     2  15     0.37   0.11  -0.29     0.38  -0.12  -0.31    -0.04  -0.31   0.52
     3  15    -0.37   0.44  -0.36    -0.21  -0.21   0.68     0.11   0.00  -0.19
     4  15     0.23  -0.25   0.22     0.17   0.15   0.14     0.37   0.29   0.06
     5  53    -0.02   0.03   0.01     0.01  -0.01  -0.01     0.00   0.00   0.00
     6  53    -0.04   0.01  -0.01     0.01  -0.01   0.00     0.00   0.00   0.00
     7  50     0.07  -0.08   0.14    -0.07   0.09  -0.06    -0.01   0.00   0.02

 -------------------
 - Thermochemistry -
 -------------------
 Temperature   873.000 Kelvin.  Pressure  50.00000 Atm.
 Atom     1 has atomic number 15 and mass  30.97376
 Atom     2 has atomic number 15 and mass  30.97376
 Atom     3 has atomic number 15 and mass  30.97376
 Atom     4 has atomic number 15 and mass  30.97376
 Atom     5 has atomic number 53 and mass 126.90040
 Atom     6 has atomic number 53 and mass 126.90040
 Atom     7 has atomic number 50 and mass 117.90180
 Molecular mass:   495.59765 amu.
 Principal axes and moments of inertia in atomic units:
                           1         2         3
     Eigenvalues --  3935.260959075.27814**********
           X            0.99954  -0.02921  -0.00822
           Y            0.02914   0.99954  -0.00849
           Z            0.00846   0.00824   0.99993
 This molecule is an asymmetric top.
 Rotational symmetry number  1.
 Warning -- assumption of classical behavior for rotation
           may cause significant error
 Rotational temperatures (Kelvin)      0.02201     0.00954     0.00769
 Rotational constants (GHZ):           0.45861     0.19886     0.16025
 Zero-point vibrational energy      17319.1 (Joules/Mol)
                                    4.13936 (Kcal/Mol)
 Warning -- explicit consideration of  15 degrees of freedom as
           vibrations may cause significant error
 Vibrational temperatures:     24.25    63.18    90.68    96.67   152.99
          (Kelvin)            179.03   224.63   282.03   356.20   372.96
                              392.15   416.46   426.86   516.87   571.04
 
 Zero-point correction=                           0.006596 (Hartree/Particle)
 Thermal correction to Energy=                    0.050238
 Thermal correction to Enthalpy=                  0.053002
 Thermal correction to Gibbs Free Energy=        -0.158726
 Sum of electronic and zero-point Energies=          -1390.956430
 Sum of electronic and thermal Energies=             -1390.912788
 Sum of electronic and thermal Enthalpies=           -1390.910024
 Sum of electronic and thermal Free Energies=        -1391.121753
 
                     E (Thermal)             CV                S
                      KCal/Mol        Cal/Mol-Kelvin    Cal/Mol-Kelvin
 Total                   31.525             35.432            152.190
 Electronic               0.000              0.000              0.000
 Translational            2.602              2.981             42.052
 Rotational               2.602              2.981             37.555
 Vibrational             26.320             29.470             72.583
 Vibration     1          1.735              1.987              9.108
 Vibration     2          1.736              1.986              7.206
 Vibration     3          1.736              1.985              6.488
 Vibration     4          1.737              1.985              6.361
 Vibration     5          1.739              1.982              5.451
 Vibration     6          1.741              1.980              5.139
 Vibration     7          1.744              1.976              4.690
 Vibration     8          1.750              1.970              4.241
 Vibration     9          1.759              1.960              3.782
 Vibration    10          1.761              1.957              3.692
 Vibration    11          1.764              1.954              3.594
 Vibration    12          1.768              1.950              3.477
 Vibration    13          1.769              1.948              3.429
 Vibration    14          1.785              1.930              3.058
 Vibration    15          1.796              1.918              2.866
                       Q            Log10(Q)             Ln(Q)
 Total Bot       0.859551D+25         24.934272         57.413282
 Total V=0       0.934356D+26         25.970512         59.799315
 Vib (Bot)       0.187806D+10          9.273709         21.353505
 Vib (Bot)    1  0.359991D+02          1.556291          3.583493
 Vib (Bot)    2  0.138151D+02          1.140353          2.625761
 Vib (Bot)    3  0.962286D+01          0.983304          2.264141
 Vib (Bot)    4  0.902641D+01          0.955515          2.200155
 Vib (Bot)    5  0.569891D+01          0.755792          1.740274
 Vib (Bot)    6  0.486770D+01          0.687323          1.582621
 Vib (Bot)    7  0.387573D+01          0.588353          1.354734
 Vib (Bot)    8  0.308194D+01          0.488825          1.125560
 Vib (Bot)    9  0.243392D+01          0.386307          0.889504
 Vib (Bot)   10  0.232300D+01          0.366049          0.842859
 Vib (Bot)   11  0.220757D+01          0.343914          0.791892
 Vib (Bot)   12  0.207650D+01          0.317332          0.730683
 Vib (Bot)   13  0.202494D+01          0.306413          0.705542
 Vib (Bot)   14  0.166460D+01          0.221309          0.509583
 Vib (Bot)   15  0.150186D+01          0.176629          0.406704
 Vib (V=0)       0.204150D+11         10.309950         23.739537
 Vib (V=0)    1  0.365025D+02          1.562323          3.597382
 Vib (V=0)    2  0.143241D+02          1.156068          2.661945
 Vib (V=0)    3  0.101358D+02          1.005860          2.316077
 Vib (V=0)    4  0.954025D+01          0.979560          2.255519
 Vib (V=0)    5  0.622080D+01          0.793846          1.827898
 Vib (V=0)    6  0.539331D+01          0.731855          1.685159
 Vib (V=0)    7  0.440785D+01          0.644227          1.483386
 Vib (V=0)    8  0.362224D+01          0.558977          1.287092
 Vib (V=0)    9  0.298475D+01          0.474908          1.093515
 Vib (V=0)   10  0.287620D+01          0.458819          1.056469
 Vib (V=0)   11  0.276348D+01          0.441457          1.016492
 Vib (V=0)   12  0.263585D+01          0.420920          0.969205
 Vib (V=0)   13  0.258576D+01          0.412588          0.950020
 Vib (V=0)   14  0.223807D+01          0.349873          0.805613
 Vib (V=0)   15  0.208290D+01          0.318669          0.733763
 Electronic      0.100000D+01          0.000000          0.000000
 Translational   0.127241D+09          8.104628         18.661595
 Rotational      0.359695D+08          7.555935         17.398183
 ***** Axes restored to original set *****
 -------------------------------------------------------------------
 Center     Atomic                   Forces (Hartrees/Bohr)
 Number     Number              X              Y              Z
 -------------------------------------------------------------------
      1       15          -0.000082904    0.000095864   -0.000062236
      2       15           0.000057381   -0.000007709    0.000133010
      3       15           0.000048112   -0.000050238   -0.000077973
      4       15          -0.000059605   -0.000032361    0.000054538
      5       53           0.000005051   -0.000020798   -0.000007363
      6       53          -0.000041509    0.000019834    0.000002830
      7       50           0.000073473   -0.000004593   -0.000042806
 -------------------------------------------------------------------
 Cartesian Forces:  Max     0.000133010 RMS     0.000057471

 GradGradGradGradGradGradGradGradGradGradGradGradGradGradGradGradGradGrad
 Berny optimization.
 Search for a local minimum.
 Step number   1 out of a maximum of    2
 All quantities printed in internal units (Hartrees-Bohrs-Radians)
 Second derivative matrix not updated -- analytic derivatives used.
 ITU=  0
     Eigenvalues ---    0.00113   0.00444   0.00895   0.01636   0.02306
     Eigenvalues ---    0.03157   0.04510   0.07499   0.08086   0.08602
     Eigenvalues ---    0.12706   0.13234   0.14333   0.18646   0.21723
 Angle between quadratic step and forces=  61.64 degrees.
 Linear search not attempted -- first point.
 B after Tr=    -0.000047   -0.000170    0.000106
         Rot=    1.000000    0.000023   -0.000018    0.000008 Ang=   0.00 deg.
 Variable       Old X    -DE/DX   Delta X   Delta X   Delta X     New X
                                 (Linear)    (Quad)   (Total)
    X1       -1.87830  -0.00008   0.00000   0.00002   0.00014  -1.87815
    Y1        2.65801   0.00010   0.00000   0.00020   0.00022   2.65823
    Z1        3.55956  -0.00006   0.00000  -0.00045  -0.00040   3.55916
    X2       -3.65040   0.00006   0.00000   0.00150   0.00151  -3.64888
    Y2        4.63666  -0.00001   0.00000   0.00010  -0.00002   4.63664
    Z2       -0.24499   0.00013   0.00000   0.00166   0.00169  -0.24330
    X3       -0.63063   0.00005   0.00000  -0.00024  -0.00035  -0.63098
    Y3        4.00980  -0.00005   0.00000  -0.00220  -0.00252   4.00728
    Z3       -3.41841  -0.00008   0.00000  -0.00114  -0.00119  -3.41961
    X4       -5.64928  -0.00006   0.00000  -0.00103  -0.00101  -5.65029
    Y4        0.84782  -0.00003   0.00000  -0.00031  -0.00032   0.84750
    Z4        1.51372   0.00005   0.00000   0.00114   0.00142   1.51514
    X5       -3.80979   0.00001   0.00000  -0.00240  -0.00252  -3.81231
    Y5       -3.38831  -0.00002   0.00000   0.00083   0.00070  -3.38761
    Z5       -0.48536  -0.00001   0.00000  -0.00256  -0.00216  -0.48753
    X6        6.07555  -0.00004   0.00000   0.00122   0.00117   6.07672
    Y6       -0.92733   0.00002   0.00000   0.00247   0.00221  -0.92512
    Z6        0.30430   0.00000   0.00000   0.00106   0.00098   0.30528
    X7        1.14088   0.00007   0.00000   0.00109   0.00105   1.14193
    Y7        0.92889   0.00000   0.00000  -0.00007  -0.00027   0.92862
    Z7       -0.23103  -0.00004   0.00000  -0.00036  -0.00034  -0.23137
         Item               Value     Threshold  Converged?
 Maximum Force            0.000133     0.000450     YES
 RMS     Force            0.000057     0.000300     YES
 Maximum Displacement     0.002520     0.001800     NO 
 RMS     Displacement     0.001317     0.001200     NO 
 Predicted change in Energy=-3.959980D-07
 GradGradGradGradGradGradGradGradGradGradGradGradGradGradGradGradGradGrad

 1|1|UNPC-RYZENWINDOWS|Freq|RPBEPBE|SDD|I2P4Sn1|ADMIN|17-Aug-2020|0||# 
 freq pbepbe/sdd pressure=50 temperature=873||Title Card Required||0,1|
 P,-0.993951,1.40656,1.883636|P,-1.931707,2.453617,-0.129642|P,-0.33371
 3,2.121893,-1.808947|P,-2.989471,0.448646,0.801026|I,-2.016055,-1.7930
 15,-0.256842|I,3.215042,-0.490722,0.161027|Sn,0.603726,0.491547,-0.122
 258||Version=EM64W-G09RevE.01|State=1-A|HF=-1390.9630262|RMSD=2.265e-0
 09|RMSF=5.747e-005|ZeroPoint=0.0065965|Thermal=0.0502378|Dipole=-0.056
 11,-0.2680869,0.2057547|DipoleDeriv=-0.2108427,0.0007563,-0.0483162,-0
 .1450812,-0.0033768,0.0729383,-0.1167976,0.0913422,-0.0619283,-0.04759
 48,-0.0115548,0.0022022,0.182696,-0.1392462,0.0708971,-0.0741952,0.140
 4323,-0.0756325,-0.3411764,0.0380108,0.0413064,-0.1369828,-0.0450175,-
 0.0897876,0.1151351,-0.1864759,0.0271598,0.1680023,-0.2115137,-0.09540
 36,0.1597431,0.4865347,0.0697146,0.0986997,0.1079818,0.0970457,-0.0603
 955,-0.0166846,0.0576043,-0.1528975,-0.6478087,-0.1256729,-0.0780291,-
 0.1800673,-0.0999605,-1.1496454,0.318815,-0.0180163,0.3200799,-0.23148
 85,0.0194955,-0.0898001,0.0298601,-0.1819393,1.6416525,-0.117829,0.060
 6233,-0.2275575,0.580403,-0.017585,0.1449872,-0.0030731,0.295255|Polar
 =282.4694703,-28.3326094,194.6809775,-11.7325621,-9.2624774,147.520242
 6|PG=C01 [X(I2P4Sn1)]|NImag=0||0.07057401,-0.00187076,0.03442899,0.016
 43596,0.00981357,0.09263195,-0.01667056,0.00738737,-0.01194278,0.06640
 635,0.01112010,-0.00810284,0.01512821,-0.01295496,0.06805261,-0.023690
 19,0.02084424,-0.03599690,-0.01741151,-0.02214023,0.08557554,-0.002420
 47,0.00511392,0.00349375,-0.02385054,-0.00107868,0.02771260,0.03991590
 ,0.00393345,-0.00281199,0.00250891,0.00398030,-0.00712063,-0.00688371,
 -0.01359283,0.03667091,0.00650161,0.00167194,-0.01020839,0.02136631,-0
 .00124221,-0.03803425,-0.01455806,-0.03556507,0.09275036,-0.04363491,-
 0.00828426,-0.02168988,-0.00447812,-0.01249662,0.01424902,-0.00590131,
 -0.00154436,0.00264506,0.08000442,-0.01395422,-0.01321251,-0.01523258,
 -0.01504042,-0.03145448,0.01183448,0.00015815,-0.00349436,0.00549908,0
 .00717238,0.07857234,-0.02269754,-0.01039266,-0.01277471,0.01296438,0.
 00513935,-0.01397079,0.00367752,0.00388732,-0.00209631,-0.00740033,0.0
 1678348,0.04391073,0.00037592,-0.00432695,-0.00225889,-0.00119065,0.00
 021965,-0.00048712,0.00162171,-0.00260858,0.00098887,-0.01374124,0.017
 89737,0.01064371,0.01264251,-0.00194550,-0.00592147,-0.00246888,-0.003
 20365,-0.00795784,-0.00034019,-0.00031207,0.00111361,-0.00305764,0.018
 59970,-0.03679304,-0.01773196,-0.00985539,0.05738530,0.00137515,-0.004
 34089,-0.00207958,-0.00230402,0.00036828,0.00348262,0.00013876,0.00085
 440,-0.00120347,0.00977731,-0.01774141,-0.01522761,-0.00686159,0.02136
 332,0.01449778,0.00294815,-0.00218085,-0.00340620,-0.00516981,0.004315
 15,0.00083441,0.00224980,-0.00473855,0.00291582,0.00053984,0.00114559,
 -0.00041359,0.00090346,-0.00021149,-0.00049956,0.05847650,-0.00013627,
 0.00097648,0.00072258,0.00155665,-0.00092542,0.00054167,0.00105985,0.0
 0081927,-0.00121928,-0.00116142,-0.00074532,0.00033284,0.00063090,0.00
 087546,-0.00004016,-0.02171150,0.00925185,0.00017676,0.00045795,0.0009
 9719,-0.00074368,0.00010197,0.00073790,-0.00034272,-0.00085083,0.00157
 208,0.00040560,0.00042594,-0.00018143,0.00020501,-0.00014199,0.0000538
 6,0.00600700,-0.00265648,0.00282988,-0.01117214,0.00416154,0.01936805,
 -0.01504666,0.01087535,-0.00120720,-0.01161508,0.01457057,-0.01985960,
 -0.01278866,0.00262117,0.00322586,-0.00061170,-0.00307160,-0.00162605,
 -0.05994794,0.01976180,-0.00570798,0.11118219,0.00285320,-0.00535667,-
 0.01047180,0.01827472,-0.01249140,-0.00385627,0.00865165,-0.02517681,0
 .03391318,-0.00228541,0.00712737,0.00198163,-0.00195700,-0.00870202,-0
 .00046354,0.02338166,-0.01025232,0.00266345,-0.04891883,0.05485184,0.0
 2189826,-0.01805415,-0.03256956,-0.00192870,0.00264463,-0.00179412,-0.
 02012184,0.03604899,-0.04278002,0.00201322,-0.00156898,0.00034012,-0.0
 0222998,0.00237734,0.00047640,-0.00543788,0.00231882,-0.00600949,0.005
 80693,-0.02376665,0.08233667||0.00008290,-0.00009586,0.00006224,-0.000
 05738,0.00000771,-0.00013301,-0.00004811,0.00005024,0.00007797,0.00005
 961,0.00003236,-0.00005454,-0.00000505,0.00002080,0.00000736,0.0000415
 1,-0.00001983,-0.00000283,-0.00007347,0.00000459,0.00004281|||@


 IT MATTERS NOT HOW DEEP YOU PLOW,
 BUT HOW LONG YOU STAY IN THE FURROW.
 Job cpu time:       0 days  0 hours  4 minutes 32.0 seconds.
 File lengths (MBytes):  RWF=     16 Int=      0 D2E=      0 Chk=      2 Scr=      1
 Normal termination of Gaussian 09 at Mon Aug 17 21:26:40 2020.
