# Supplementary material for: Formation Mechanisms for Phosphorene and SnIP
Source: Angew Chem Int Ed Engl. 2021 Feb 15;60(12):6816–23. doi: 10.1002/anie.202016257 (PMC7986658; doi:10.1002/anie.202016257)
Supplement: Supplementary file 4 — Supplementary [file ANIE-60-6816-s005.zip]

Archive with 33 entries (33 files):
- IX.LOG
- IX_473K.LOG
- IX_673K.LOG
- IX_873K.LOG
- V.LOG
- V_473K.LOG
- V_673K.LOG
- V_873K.LOG
- VI.LOG
- VI_473K.LOG
- VI_673K.LOG
- VI_873K.LOG
- VII.LOG
- VII_473K.LOG
- VII_673K.LOG
- VII_873K.LOG
- VIII.LOG
- VIII_473K.LOG
- VIII_673K.LOG
- VIII_873K.LOG
- I.LOG
- I_473K.LOG
- I_673K.LOG
- I_873K.LOG
- II.LOG
- II_473K.LOG
- II_673K.LOG
- II_873K.LOG
- III.LOG
- IV.LOG
- IV_473K.LOG
- IV_673K.LOG
- IV_873K.LOG
