# Supplementary material for: Formation Mechanisms for Phosphorene and SnIP
Source: Angew Chem Int Ed Engl. 2021 Feb 15;60(12):6816–23. doi: 10.1002/anie.202016257 (PMC7986658; doi:10.1002/anie.202016257)
Supplement: Supplementary file 4 — Supplementary [file ANIE-60-6816-s005.zip › IX.LOG]

 Default CPUs for threads:  0-5
 Default is to use a total of   6 processors:
                                6 via shared-memory
                                1 via Linda
 Entering Link 1 = D:\g09w\l1.exe PID=      6444.
  
 Copyright (c) 1988,1990,1992,1993,1995,1998,2003,2009,2015,
            Gaussian, Inc.  All Rights Reserved.
  
 This is part of the Gaussian(R) 09 program.  It is based on
 the Gaussian(R) 03 system (copyright 2003, Gaussian, Inc.),
 the Gaussian(R) 98 system (copyright 1998, Gaussian, Inc.),
 the Gaussian(R) 94 system (copyright 1995, Gaussian, Inc.),
 the Gaussian 92(TM) system (copyright 1992, Gaussian, Inc.),
 the Gaussian 90(TM) system (copyright 1990, Gaussian, Inc.),
 the Gaussian 88(TM) system (copyright 1988, Gaussian, Inc.),
 the Gaussian 86(TM) system (copyright 1986, Carnegie Mellon
 University), and the Gaussian 82(TM) system (copyright 1983,
 Carnegie Mellon University). Gaussian is a federally registered
 trademark of Gaussian, Inc.
  
 This software contains proprietary and confidential information,
 including trade secrets, belonging to Gaussian, Inc.
  
 This software is provided under written license and may be
 used, copied, transmitted, or stored only in accord with that
 written license.
  
 The following legend is applicable only to US Government
 contracts under FAR:
  
                    RESTRICTED RIGHTS LEGEND
  
 Use, reproduction and disclosure by the US Government is
 subject to restrictions as set forth in subparagraphs (a)
 and (c) of the Commercial Computer Software - Restricted
 Rights clause in FAR 52.227-19.
  
 Gaussian, Inc.
 340 Quinnipiac St., Bldg. 40, Wallingford CT 06492
  
  
 ---------------------------------------------------------------
 Warning -- This program may not be used in any manner that
 competes with the business of Gaussian, Inc. or will provide
 assistance to any competitor of Gaussian, Inc.  The licensee
 of this program is prohibited from giving any competitor of
 Gaussian, Inc. access to this program.  By using this program,
 the user acknowledges that Gaussian, Inc. is engaged in the
 business of creating and licensing software in the field of
 computational chemistry and represents and warrants to the
 licensee that it is not a competitor of Gaussian, Inc. and that
 it will not use this program in any manner prohibited above.
 ---------------------------------------------------------------
  

 Cite this work as:
 Gaussian 09, Revision E.01,
 M. J. Frisch, G. W. Trucks, H. B. Schlegel, G. E. Scuseria, 
 M. A. Robb, J. R. Cheeseman, G. Scalmani, V. Barone, B. Mennucci, 
 G. A. Petersson, H. Nakatsuji, M. Caricato, X. Li, H. P. Hratchian, 
 A. F. Izmaylov, J. Bloino, G. Zheng, J. L. Sonnenberg, M. Hada, 
 M. Ehara, K. Toyota, R. Fukuda, J. Hasegawa, M. Ishida, T. Nakajima, 
 Y. Honda, O. Kitao, H. Nakai, T. Vreven, J. A. Montgomery, Jr., 
 J. E. Peralta, F. Ogliaro, M. Bearpark, J. J. Heyd, E. Brothers, 
 K. N. Kudin, V. N. Staroverov, T. Keith, R. Kobayashi, J. Normand, 
 K. Raghavachari, A. Rendell, J. C. Burant, S. S. Iyengar, J. Tomasi, 
 M. Cossi, N. Rega, J. M. Millam, M. Klene, J. E. Knox, J. B. Cross, 
 V. Bakken, C. Adamo, J. Jaramillo, R. Gomperts, R. E. Stratmann, 
 O. Yazyev, A. J. Austin, R. Cammi, C. Pomelli, J. W. Ochterski, 
 R. L. Martin, K. Morokuma, V. G. Zakrzewski, G. A. Voth, 
 P. Salvador, J. J. Dannenberg, S. Dapprich, A. D. Daniels, 
 O. Farkas, J. B. Foresman, J. V. Ortiz, J. Cioslowski, 
 and D. J. Fox, Gaussian, Inc., Wallingford CT, 2013.
 
 ******************************************
 Gaussian 09:  EM64W-G09RevE.01 30-Nov-2015
                17-Jan-2019 
 ******************************************
 %nprocshared=8
 Will use up to    8 processors via shared memory.
 %lindaworkers=:4
 %chk=\\nas.ads.mwn.de\tuch\ac5\AK_Nilges_Praktikant\Markus\Jakob\Verlauf\Tri Pfa
 d\2(4SNI2+P4)-4(I2)3+(4SnI+P4)9.chk
 SetLPE:  input flags=""
 SetLPE:    new flags="-mp 4 -nodelist "konrad-PC" -opt "Tsnet.konrad-PC.speedfactor: 4""
 Will use up to    4 processors via Linda.
 Default route:  maxdisk=500GB
 ------------------------------------------------------------
 # opt=(calcfc,noeigentest) freq pbepbe/sdd geom=connectivity
 ------------------------------------------------------------
 1/10=4,11=1,14=-1,18=20,19=15,26=3,38=1,57=2/1,3;
 2/9=110,12=2,17=6,18=5,40=1/2;
 3/5=17,6=7,11=2,16=1,25=1,30=1,71=2,74=1009,140=1/1,2,3;
 4//1;
 5/5=2,38=5/2;
 8/6=4,10=90,11=11/1;
 11/6=1,8=1,9=11,15=111,16=1/1,2,10;
 10/6=1,13=1/2;
 6/7=2,8=2,9=2,10=2,28=1/1;
 7/10=1,18=20,25=1/1,2,3,16;
 1/10=4,11=1,14=-1,18=20,19=15,26=3/3(2);
 2/9=110/2;
 99//99;
 2/9=110/2;
 3/5=17,6=7,11=2,16=1,25=1,30=1,71=1,74=1009/1,2,3;
 4/5=5,16=3,69=1/1;
 5/5=2,38=5/2;
 7//1,2,3,16;
 1/11=1,14=-1,18=20,19=15,26=3/3(-5);
 2/9=110/2;
 6/7=2,8=2,9=2,10=2,19=2,28=1/1;
 99/9=1/99;
 -------------------
 Title Card Required
 -------------------
 Symbolic Z-matrix:
 Charge =  0 Multiplicity = 1
 Sn                   -6.08537  -0.04316   1.86532 
 Sn                   -6.16726  -2.96377  -2.06628 
 I                    -3.47959  -2.48866  -3.39843 
 I                    -9.20468  -1.4595    0.95829 
 P                    -3.85535   1.49613   0.8821 
 P                    -7.11282  -0.43395  -2.70691 
 P                    -5.66346  -0.63071  -0.8103 
 P                    -4.09718   1.00052  -1.4252 
 Sn                   -9.15989   0.51337  -1.35436 
 Sn                   -4.57558   4.10058   1.04866 
 I                    -2.77537   5.05677  -1.15827 
 I                    -7.36385   2.98648   0.21863 
 Sn                   -1.83751  -0.3932   -2.10527 
 Sn                   -1.24645  -3.46227   1.8082 
 I                    -4.27517  -2.49545   2.55392 
 I                     0.59028  -4.02297  -0.67084 
 P                     2.5393    1.41427  -0.20018 
 P                     0.97565  -0.31424   0.14671 
 P                    -1.25486  -1.0574    0.57669 
 P                    -1.67695   1.127     1.58762 
 Sn                    1.96344  -1.16553  -2.19196 
 Sn                    0.36548   3.65261  -0.86931 
 I                     1.38324   4.23609   1.92386 
 I                     2.20103   2.07796  -2.86222 
 Sn                    8.32996  -0.49364   1.76852 
 Sn                    6.23686  -1.8566   -1.84223 
 I                     8.65095  -2.14471  -1.02975 
 I                     5.11626  -3.65109   0.44614 
 P                     5.52944  -0.73269   0.70204 
 P                     6.32999   2.22639   1.73121 
 P                     6.595     1.08277  -0.40461 
 P                     4.21876   1.15187   1.57885 
 Sn                    3.96933  -3.37692   2.93227 
 Sn                    2.06189   1.53816   3.55158 
 I                     3.128    -1.23609   4.91844 
 I                     7.97824  -3.48358   2.84886 
 
 Add virtual bond connecting atoms P20        and P5         Dist= 4.38D+00.
 Add virtual bond connecting atoms P8         and P7         Dist= 4.43D+00.
 Add virtual bond connecting atoms P18        and P17        Dist= 4.45D+00.
 Add virtual bond connecting atoms P8         and P5         Dist= 4.48D+00.
 Add virtual bond connecting atoms P32        and P30        Dist= 4.49D+00.
 Add virtual bond connecting atoms P31        and P29        Dist= 4.49D+00.
 Add virtual bond connecting atoms P19        and P18        Dist= 4.52D+00.
 Add virtual bond connecting atoms P7         and P6         Dist= 4.53D+00.
 Add virtual bond connecting atoms P29        and P32        Dist= 4.64D+00.
 Add virtual bond connecting atoms P31        and P30        Dist= 4.61D+00.
 Add virtual bond connecting atoms P20        and P19        Dist= 4.62D+00.
 Add virtual bond connecting atoms P32        and P17        Dist= 4.65D+00.
 Add virtual bond connecting atoms I27        and Sn26       Dist= 4.84D+00.
 Add virtual bond connecting atoms Sn9        and P6         Dist= 4.97D+00.
 Add virtual bond connecting atoms Sn21       and P18        Dist= 5.06D+00.
 Add virtual bond connecting atoms P6         and Sn2        Dist= 5.25D+00.
 Add virtual bond connecting atoms P7         and Sn2        Dist= 5.10D+00.
 Add virtual bond connecting atoms P19        and Sn14       Dist= 5.11D+00.
 Add virtual bond connecting atoms Sn10       and P5         Dist= 5.12D+00.
 Add virtual bond connecting atoms Sn13       and P8         Dist= 5.18D+00.
 Add virtual bond connecting atoms Sn13       and P19        Dist= 5.34D+00.
 Add virtual bond connecting atoms I24        and P17        Dist= 5.22D+00.
 Add virtual bond connecting atoms P5         and Sn1        Dist= 5.45D+00.
 Add virtual bond connecting atoms P7         and Sn1        Dist= 5.24D+00.
 Add virtual bond connecting atoms P29        and Sn26       Dist= 5.42D+00.
 Add virtual bond connecting atoms Sn34       and P32        Dist= 5.57D+00.
 Add virtual bond connecting atoms Sn26       and I28        Dist= 5.89D+00.
 Add virtual bond connecting atoms P29        and I28        Dist= 5.59D+00.
 Add virtual bond connecting atoms Sn2        and I3         Dist= 5.74D+00.
 Add virtual bond connecting atoms Sn13       and I3         Dist= 5.59D+00.
 Add virtual bond connecting atoms I11        and Sn10       Dist= 5.68D+00.
 Add virtual bond connecting atoms P29        and Sn25       Dist= 5.68D+00.
 Add virtual bond connecting atoms I23        and Sn22       Dist= 5.72D+00.
 Add virtual bond connecting atoms I35        and Sn33       Dist= 5.74D+00.
 Add virtual bond connecting atoms Sn9        and I4         Dist= 5.75D+00.
 Add virtual bond connecting atoms I12        and Sn10       Dist= 5.89D+00.
 Add virtual bond connecting atoms I15        and Sn1        Dist= 5.91D+00.
 Add virtual bond connecting atoms I15        and Sn14       Dist= 6.17D+00.
 Add virtual bond connecting atoms P17        and Sn22       Dist= 6.03D+00.
 Add virtual bond connecting atoms I24        and Sn22       Dist= 5.92D+00.
 Add virtual bond connecting atoms Sn34       and I23        Dist= 6.09D+00.
 Add virtual bond connecting atoms I16        and Sn14       Dist= 5.93D+00.

 GradGradGradGradGradGradGradGradGradGradGradGradGradGradGradGradGradGrad
 Berny optimization.
 Initialization pass.
                           ----------------------------
                           !    Initial Parameters    !
                           ! (Angstroms and Degrees)  !
 --------------------------                            --------------------------
 ! Name  Definition              Value          Derivative Info.                !
 --------------------------------------------------------------------------------
 ! R1    R(1,5)                  2.8826         calculate D2E/DX2 analytically  !
 ! R2    R(1,7)                  2.7717         calculate D2E/DX2 analytically  !
 ! R3    R(1,15)                 3.1249         calculate D2E/DX2 analytically  !
 ! R4    R(2,3)                  3.0371         calculate D2E/DX2 analytically  !
 ! R5    R(2,6)                  2.7757         calculate D2E/DX2 analytically  !
 ! R6    R(2,7)                  2.6971         calculate D2E/DX2 analytically  !
 ! R7    R(3,13)                 2.9597         calculate D2E/DX2 analytically  !
 ! R8    R(4,9)                  3.0402         calculate D2E/DX2 analytically  !
 ! R9    R(5,8)                  2.3723         calculate D2E/DX2 analytically  !
 ! R10   R(5,10)                 2.7073         calculate D2E/DX2 analytically  !
 ! R11   R(5,20)                 2.3194         calculate D2E/DX2 analytically  !
 ! R12   R(6,7)                  2.3951         calculate D2E/DX2 analytically  !
 ! R13   R(6,9)                  2.6301         calculate D2E/DX2 analytically  !
 ! R14   R(7,8)                  2.3435         calculate D2E/DX2 analytically  !
 ! R15   R(8,13)                 2.7406         calculate D2E/DX2 analytically  !
 ! R16   R(10,11)                3.0043         calculate D2E/DX2 analytically  !
 ! R17   R(10,12)                3.1152         calculate D2E/DX2 analytically  !
 ! R18   R(13,19)                2.8237         calculate D2E/DX2 analytically  !
 ! R19   R(14,15)                3.2656         calculate D2E/DX2 analytically  !
 ! R20   R(14,16)                3.1359         calculate D2E/DX2 analytically  !
 ! R21   R(14,19)                2.7019         calculate D2E/DX2 analytically  !
 ! R22   R(17,18)                2.3565         calculate D2E/DX2 analytically  !
 ! R23   R(17,22)                3.1911         calculate D2E/DX2 analytically  !
 ! R24   R(17,24)                2.7643         calculate D2E/DX2 analytically  !
 ! R25   R(17,32)                2.4606         calculate D2E/DX2 analytically  !
 ! R26   R(18,19)                2.39           calculate D2E/DX2 analytically  !
 ! R27   R(18,21)                2.6777         calculate D2E/DX2 analytically  !
 ! R28   R(19,20)                2.4437         calculate D2E/DX2 analytically  !
 ! R29   R(22,23)                3.0295         calculate D2E/DX2 analytically  !
 ! R30   R(22,24)                3.1338         calculate D2E/DX2 analytically  !
 ! R31   R(23,34)                3.2232         calculate D2E/DX2 analytically  !
 ! R32   R(25,29)                3.0062         calculate D2E/DX2 analytically  !
 ! R33   R(25,36)                3.1985         calculate D2E/DX2 analytically  !
 ! R34   R(26,27)                2.5634         calculate D2E/DX2 analytically  !
 ! R35   R(26,28)                3.1165         calculate D2E/DX2 analytically  !
 ! R36   R(26,29)                2.87           calculate D2E/DX2 analytically  !
 ! R37   R(28,29)                2.9586         calculate D2E/DX2 analytically  !
 ! R38   R(28,33)                2.7516         calculate D2E/DX2 analytically  !
 ! R39   R(29,31)                2.3782         calculate D2E/DX2 analytically  !
 ! R40   R(29,32)                2.4573         calculate D2E/DX2 analytically  !
 ! R41   R(30,31)                2.4372         calculate D2E/DX2 analytically  !
 ! R42   R(30,32)                2.3738         calculate D2E/DX2 analytically  !
 ! R43   R(32,34)                2.9484         calculate D2E/DX2 analytically  !
 ! R44   R(33,35)                3.0391         calculate D2E/DX2 analytically  !
 ! A1    A(5,1,7)               70.4982         calculate D2E/DX2 analytically  !
 ! A2    A(5,1,15)              92.641          calculate D2E/DX2 analytically  !
 ! A3    A(7,1,15)              87.6036         calculate D2E/DX2 analytically  !
 ! A4    A(3,2,6)               93.3048         calculate D2E/DX2 analytically  !
 ! A5    A(3,2,7)               84.4699         calculate D2E/DX2 analytically  !
 ! A6    A(2,3,13)             114.2112         calculate D2E/DX2 analytically  !
 ! A7    A(1,5,8)               98.1243         calculate D2E/DX2 analytically  !
 ! A8    A(1,5,10)             106.6736         calculate D2E/DX2 analytically  !
 ! A9    A(1,5,20)             122.5383         calculate D2E/DX2 analytically  !
 ! A10   A(8,5,10)             103.5149         calculate D2E/DX2 analytically  !
 ! A11   A(8,5,20)             110.999          calculate D2E/DX2 analytically  !
 ! A12   A(10,5,20)            112.5972         calculate D2E/DX2 analytically  !
 ! A13   A(2,6,9)              118.3419         calculate D2E/DX2 analytically  !
 ! A14   A(7,6,9)               95.3567         calculate D2E/DX2 analytically  !
 ! A15   A(1,7,2)              127.1907         calculate D2E/DX2 analytically  !
 ! A16   A(1,7,6)              130.9119         calculate D2E/DX2 analytically  !
 ! A17   A(1,7,8)              101.9744         calculate D2E/DX2 analytically  !
 ! A18   A(2,7,8)              127.211          calculate D2E/DX2 analytically  !
 ! A19   A(6,7,8)               98.0177         calculate D2E/DX2 analytically  !
 ! A20   A(5,8,7)               87.6132         calculate D2E/DX2 analytically  !
 ! A21   A(5,8,13)             105.2801         calculate D2E/DX2 analytically  !
 ! A22   A(7,8,13)             105.2            calculate D2E/DX2 analytically  !
 ! A23   A(4,9,6)               99.7256         calculate D2E/DX2 analytically  !
 ! A24   A(5,10,11)             95.8301         calculate D2E/DX2 analytically  !
 ! A25   A(5,10,12)             82.9736         calculate D2E/DX2 analytically  !
 ! A26   A(11,10,12)           117.0278         calculate D2E/DX2 analytically  !
 ! A27   A(3,13,8)              90.6311         calculate D2E/DX2 analytically  !
 ! A28   A(3,13,19)            111.2803         calculate D2E/DX2 analytically  !
 ! A29   A(8,13,19)             93.099          calculate D2E/DX2 analytically  !
 ! A30   A(15,14,16)           140.9593         calculate D2E/DX2 analytically  !
 ! A31   A(15,14,19)            80.6584         calculate D2E/DX2 analytically  !
 ! A32   A(16,14,19)            78.5005         calculate D2E/DX2 analytically  !
 ! A33   A(1,15,14)            135.9963         calculate D2E/DX2 analytically  !
 ! A34   A(18,17,22)            95.3566         calculate D2E/DX2 analytically  !
 ! A35   A(18,17,24)           103.6904         calculate D2E/DX2 analytically  !
 ! A36   A(18,17,32)           105.5601         calculate D2E/DX2 analytically  !
 ! A37   A(22,17,32)           133.7378         calculate D2E/DX2 analytically  !
 ! A38   A(24,17,32)           143.6487         calculate D2E/DX2 analytically  !
 ! A39   A(17,18,19)           150.9051         calculate D2E/DX2 analytically  !
 ! A40   A(17,18,21)            81.943          calculate D2E/DX2 analytically  !
 ! A41   A(19,18,21)           113.7376         calculate D2E/DX2 analytically  !
 ! A42   A(13,19,14)           130.0098         calculate D2E/DX2 analytically  !
 ! A43   A(13,19,18)            87.0514         calculate D2E/DX2 analytically  !
 ! A44   A(13,19,20)            98.4543         calculate D2E/DX2 analytically  !
 ! A45   A(14,19,18)           110.8457         calculate D2E/DX2 analytically  !
 ! A46   A(14,19,20)           127.4163         calculate D2E/DX2 analytically  !
 ! A47   A(18,19,20)            87.5741         calculate D2E/DX2 analytically  !
 ! A48   A(5,20,19)            100.2911         calculate D2E/DX2 analytically  !
 ! A49   A(17,22,23)            73.3169         calculate D2E/DX2 analytically  !
 ! A50   A(23,22,24)           119.1            calculate D2E/DX2 analytically  !
 ! A51   A(22,23,34)           112.0322         calculate D2E/DX2 analytically  !
 ! A52   A(29,25,36)            86.7353         calculate D2E/DX2 analytically  !
 ! A53   A(27,26,28)            92.36           calculate D2E/DX2 analytically  !
 ! A54   A(27,26,29)            89.7229         calculate D2E/DX2 analytically  !
 ! A55   A(26,28,33)           139.1068         calculate D2E/DX2 analytically  !
 ! A56   A(29,28,33)            83.2105         calculate D2E/DX2 analytically  !
 ! A57   A(25,29,26)            96.6621         calculate D2E/DX2 analytically  !
 ! A58   A(25,29,28)           103.8407         calculate D2E/DX2 analytically  !
 ! A59   A(25,29,31)            71.7591         calculate D2E/DX2 analytically  !
 ! A60   A(25,29,32)           108.0179         calculate D2E/DX2 analytically  !
 ! A61   A(26,29,31)            77.0554         calculate D2E/DX2 analytically  !
 ! A62   A(26,29,32)           138.4287         calculate D2E/DX2 analytically  !
 ! A63   A(28,29,31)           140.8343         calculate D2E/DX2 analytically  !
 ! A64   A(28,29,32)           135.4699         calculate D2E/DX2 analytically  !
 ! A65   A(31,29,32)            79.6052         calculate D2E/DX2 analytically  !
 ! A66   A(31,30,32)            80.0992         calculate D2E/DX2 analytically  !
 ! A67   A(29,31,30)            84.3588         calculate D2E/DX2 analytically  !
 ! A68   A(17,32,29)           100.8278         calculate D2E/DX2 analytically  !
 ! A69   A(17,32,30)           127.2415         calculate D2E/DX2 analytically  !
 ! A70   A(17,32,34)            88.3081         calculate D2E/DX2 analytically  !
 ! A71   A(29,32,30)            84.0116         calculate D2E/DX2 analytically  !
 ! A72   A(29,32,34)           136.8379         calculate D2E/DX2 analytically  !
 ! A73   A(30,32,34)           123.2552         calculate D2E/DX2 analytically  !
 ! A74   A(28,33,35)           140.9021         calculate D2E/DX2 analytically  !
 ! A75   A(23,34,32)            85.745          calculate D2E/DX2 analytically  !
 ! D1    D(7,1,5,8)              9.4559         calculate D2E/DX2 analytically  !
 ! D2    D(7,1,5,10)           116.2651         calculate D2E/DX2 analytically  !
 ! D3    D(7,1,5,20)          -111.9073         calculate D2E/DX2 analytically  !
 ! D4    D(15,1,5,8)            95.9735         calculate D2E/DX2 analytically  !
 ! D5    D(15,1,5,10)         -157.2173         calculate D2E/DX2 analytically  !
 ! D6    D(15,1,5,20)          -25.3897         calculate D2E/DX2 analytically  !
 ! D7    D(5,1,7,2)            149.8578         calculate D2E/DX2 analytically  !
 ! D8    D(5,1,7,6)           -121.5567         calculate D2E/DX2 analytically  !
 ! D9    D(5,1,7,8)             -9.6888         calculate D2E/DX2 analytically  !
 ! D10   D(15,1,7,2)            56.2029         calculate D2E/DX2 analytically  !
 ! D11   D(15,1,7,6)           144.7884         calculate D2E/DX2 analytically  !
 ! D12   D(15,1,7,8)          -103.3437         calculate D2E/DX2 analytically  !
 ! D13   D(5,1,15,14)          -14.9585         calculate D2E/DX2 analytically  !
 ! D14   D(7,1,15,14)           55.3828         calculate D2E/DX2 analytically  !
 ! D15   D(6,2,3,13)            65.3963         calculate D2E/DX2 analytically  !
 ! D16   D(7,2,3,13)            14.2104         calculate D2E/DX2 analytically  !
 ! D17   D(3,2,6,9)           -160.9684         calculate D2E/DX2 analytically  !
 ! D18   D(3,2,7,1)           -137.3529         calculate D2E/DX2 analytically  !
 ! D19   D(3,2,7,8)             17.2287         calculate D2E/DX2 analytically  !
 ! D20   D(2,3,13,8)           -33.1614         calculate D2E/DX2 analytically  !
 ! D21   D(2,3,13,19)           60.4111         calculate D2E/DX2 analytically  !
 ! D22   D(1,5,8,7)            -10.5628         calculate D2E/DX2 analytically  !
 ! D23   D(1,5,8,13)          -115.6712         calculate D2E/DX2 analytically  !
 ! D24   D(10,5,8,7)          -119.9769         calculate D2E/DX2 analytically  !
 ! D25   D(10,5,8,13)          134.9147         calculate D2E/DX2 analytically  !
 ! D26   D(20,5,8,7)           118.9879         calculate D2E/DX2 analytically  !
 ! D27   D(20,5,8,13)           13.8795         calculate D2E/DX2 analytically  !
 ! D28   D(1,5,10,11)         -153.7817         calculate D2E/DX2 analytically  !
 ! D29   D(1,5,10,12)          -37.1883         calculate D2E/DX2 analytically  !
 ! D30   D(8,5,10,11)          -50.8544         calculate D2E/DX2 analytically  !
 ! D31   D(8,5,10,12)           65.739          calculate D2E/DX2 analytically  !
 ! D32   D(20,5,10,11)          69.0953         calculate D2E/DX2 analytically  !
 ! D33   D(20,5,10,12)        -174.3113         calculate D2E/DX2 analytically  !
 ! D34   D(1,5,20,19)           68.8934         calculate D2E/DX2 analytically  !
 ! D35   D(8,5,20,19)          -46.2228         calculate D2E/DX2 analytically  !
 ! D36   D(10,5,20,19)        -161.7471         calculate D2E/DX2 analytically  !
 ! D37   D(9,6,7,1)              0.1455         calculate D2E/DX2 analytically  !
 ! D38   D(9,6,7,8)           -113.39           calculate D2E/DX2 analytically  !
 ! D39   D(2,6,9,4)             13.8666         calculate D2E/DX2 analytically  !
 ! D40   D(7,6,9,4)            -47.5341         calculate D2E/DX2 analytically  !
 ! D41   D(1,7,8,5)             11.124          calculate D2E/DX2 analytically  !
 ! D42   D(1,7,8,13)           116.3129         calculate D2E/DX2 analytically  !
 ! D43   D(2,7,8,5)           -148.417          calculate D2E/DX2 analytically  !
 ! D44   D(2,7,8,13)           -43.228          calculate D2E/DX2 analytically  !
 ! D45   D(6,7,8,5)            146.0302         calculate D2E/DX2 analytically  !
 ! D46   D(6,7,8,13)          -108.7809         calculate D2E/DX2 analytically  !
 ! D47   D(5,8,13,3)           130.5059         calculate D2E/DX2 analytically  !
 ! D48   D(5,8,13,19)           19.1549         calculate D2E/DX2 analytically  !
 ! D49   D(7,8,13,3)            38.8161         calculate D2E/DX2 analytically  !
 ! D50   D(7,8,13,19)          -72.5349         calculate D2E/DX2 analytically  !
 ! D51   D(3,13,19,14)          21.8072         calculate D2E/DX2 analytically  !
 ! D52   D(3,13,19,18)         136.7669         calculate D2E/DX2 analytically  !
 ! D53   D(3,13,19,20)        -136.128          calculate D2E/DX2 analytically  !
 ! D54   D(8,13,19,14)         113.694          calculate D2E/DX2 analytically  !
 ! D55   D(8,13,19,18)        -131.3463         calculate D2E/DX2 analytically  !
 ! D56   D(8,13,19,20)         -44.2413         calculate D2E/DX2 analytically  !
 ! D57   D(16,14,15,1)         -54.635          calculate D2E/DX2 analytically  !
 ! D58   D(19,14,15,1)           3.7903         calculate D2E/DX2 analytically  !
 ! D59   D(15,14,19,13)        -94.5714         calculate D2E/DX2 analytically  !
 ! D60   D(15,14,19,18)        161.0837         calculate D2E/DX2 analytically  !
 ! D61   D(15,14,19,20)         57.5349         calculate D2E/DX2 analytically  !
 ! D62   D(16,14,19,13)         52.225          calculate D2E/DX2 analytically  !
 ! D63   D(16,14,19,18)        -52.1199         calculate D2E/DX2 analytically  !
 ! D64   D(16,14,19,20)       -155.6688         calculate D2E/DX2 analytically  !
 ! D65   D(22,17,18,19)        -17.5956         calculate D2E/DX2 analytically  !
 ! D66   D(22,17,18,21)        107.9765         calculate D2E/DX2 analytically  !
 ! D67   D(24,17,18,19)        -81.0976         calculate D2E/DX2 analytically  !
 ! D68   D(24,17,18,21)         44.4745         calculate D2E/DX2 analytically  !
 ! D69   D(32,17,18,19)        120.7285         calculate D2E/DX2 analytically  !
 ! D70   D(32,17,18,21)       -113.6994         calculate D2E/DX2 analytically  !
 ! D71   D(18,17,22,23)        105.5243         calculate D2E/DX2 analytically  !
 ! D72   D(32,17,22,23)        -12.0321         calculate D2E/DX2 analytically  !
 ! D73   D(18,17,32,29)         77.3952         calculate D2E/DX2 analytically  !
 ! D74   D(18,17,32,30)        168.0811         calculate D2E/DX2 analytically  !
 ! D75   D(18,17,32,34)        -60.1082         calculate D2E/DX2 analytically  !
 ! D76   D(22,17,32,29)       -168.9909         calculate D2E/DX2 analytically  !
 ! D77   D(22,17,32,30)        -78.305          calculate D2E/DX2 analytically  !
 ! D78   D(22,17,32,34)         53.5057         calculate D2E/DX2 analytically  !
 ! D79   D(24,17,32,29)        -65.0568         calculate D2E/DX2 analytically  !
 ! D80   D(24,17,32,30)         25.6291         calculate D2E/DX2 analytically  !
 ! D81   D(24,17,32,34)        157.4398         calculate D2E/DX2 analytically  !
 ! D82   D(17,18,19,13)         74.4129         calculate D2E/DX2 analytically  !
 ! D83   D(17,18,19,14)       -153.5779         calculate D2E/DX2 analytically  !
 ! D84   D(17,18,19,20)        -24.1867         calculate D2E/DX2 analytically  !
 ! D85   D(21,18,19,13)        -43.9704         calculate D2E/DX2 analytically  !
 ! D86   D(21,18,19,14)         88.0388         calculate D2E/DX2 analytically  !
 ! D87   D(21,18,19,20)       -142.57           calculate D2E/DX2 analytically  !
 ! D88   D(13,19,20,5)          55.844          calculate D2E/DX2 analytically  !
 ! D89   D(14,19,20,5)        -102.9166         calculate D2E/DX2 analytically  !
 ! D90   D(18,19,20,5)         142.4989         calculate D2E/DX2 analytically  !
 ! D91   D(17,22,23,34)        -34.8444         calculate D2E/DX2 analytically  !
 ! D92   D(24,22,23,34)        -59.9818         calculate D2E/DX2 analytically  !
 ! D93   D(22,23,34,32)         66.5056         calculate D2E/DX2 analytically  !
 ! D94   D(36,25,29,26)        -88.0971         calculate D2E/DX2 analytically  !
 ! D95   D(36,25,29,28)        -22.6527         calculate D2E/DX2 analytically  !
 ! D96   D(36,25,29,31)       -162.0779         calculate D2E/DX2 analytically  !
 ! D97   D(36,25,29,32)        125.799          calculate D2E/DX2 analytically  !
 ! D98   D(27,26,28,33)         97.5763         calculate D2E/DX2 analytically  !
 ! D99   D(27,26,29,25)          9.2728         calculate D2E/DX2 analytically  !
 ! D100  D(27,26,29,31)         78.7729         calculate D2E/DX2 analytically  !
 ! D101  D(27,26,29,32)        136.215          calculate D2E/DX2 analytically  !
 ! D102  D(33,28,29,25)         95.2442         calculate D2E/DX2 analytically  !
 ! D103  D(33,28,29,31)        173.2404         calculate D2E/DX2 analytically  !
 ! D104  D(33,28,29,32)        -39.5618         calculate D2E/DX2 analytically  !
 ! D105  D(26,28,33,35)         -0.3796         calculate D2E/DX2 analytically  !
 ! D106  D(29,28,33,35)          7.4156         calculate D2E/DX2 analytically  !
 ! D107  D(25,29,31,30)        -72.9147         calculate D2E/DX2 analytically  !
 ! D108  D(26,29,31,30)       -174.5154         calculate D2E/DX2 analytically  !
 ! D109  D(28,29,31,30)       -162.5839         calculate D2E/DX2 analytically  !
 ! D110  D(32,29,31,30)         40.1377         calculate D2E/DX2 analytically  !
 ! D111  D(25,29,32,17)        152.1378         calculate D2E/DX2 analytically  !
 ! D112  D(25,29,32,30)         25.3064         calculate D2E/DX2 analytically  !
 ! D113  D(25,29,32,34)       -108.6552         calculate D2E/DX2 analytically  !
 ! D114  D(26,29,32,17)         28.7311         calculate D2E/DX2 analytically  !
 ! D115  D(26,29,32,30)        -98.1004         calculate D2E/DX2 analytically  !
 ! D116  D(26,29,32,34)        127.938          calculate D2E/DX2 analytically  !
 ! D117  D(28,29,32,17)        -74.283          calculate D2E/DX2 analytically  !
 ! D118  D(28,29,32,30)        158.8856         calculate D2E/DX2 analytically  !
 ! D119  D(28,29,32,34)         24.924          calculate D2E/DX2 analytically  !
 ! D120  D(31,29,32,17)         85.361          calculate D2E/DX2 analytically  !
 ! D121  D(31,29,32,30)        -41.4704         calculate D2E/DX2 analytically  !
 ! D122  D(31,29,32,34)       -175.4321         calculate D2E/DX2 analytically  !
 ! D123  D(32,30,31,29)        -41.779          calculate D2E/DX2 analytically  !
 ! D124  D(31,30,32,17)        -58.8812         calculate D2E/DX2 analytically  !
 ! D125  D(31,30,32,29)         40.1822         calculate D2E/DX2 analytically  !
 ! D126  D(31,30,32,34)       -175.8912         calculate D2E/DX2 analytically  !
 ! D127  D(17,32,34,23)        -52.9713         calculate D2E/DX2 analytically  !
 ! D128  D(29,32,34,23)       -157.0494         calculate D2E/DX2 analytically  !
 ! D129  D(30,32,34,23)         81.8288         calculate D2E/DX2 analytically  !
 --------------------------------------------------------------------------------
 Trust Radius=3.00D-01 FncErr=1.00D-07 GrdErr=1.00D-06
 Number of steps in this run=    216 maximum allowed number of steps=    216.
 GradGradGradGradGradGradGradGradGradGradGradGradGradGradGradGradGradGrad

                          Input orientation:                          
 ---------------------------------------------------------------------
 Center     Atomic      Atomic             Coordinates (Angstroms)
 Number     Number       Type             X           Y           Z
 ---------------------------------------------------------------------
      1         50           0       -6.085370   -0.043161    1.865315
      2         50           0       -6.167263   -2.963772   -2.066283
      3         53           0       -3.479593   -2.488655   -3.398425
      4         53           0       -9.204684   -1.459499    0.958294
      5         15           0       -3.855351    1.496130    0.882098
      6         15           0       -7.112819   -0.433945   -2.706910
      7         15           0       -5.663455   -0.630706   -0.810299
      8         15           0       -4.097185    1.000516   -1.425202
      9         50           0       -9.159889    0.513373   -1.354356
     10         50           0       -4.575576    4.100583    1.048663
     11         53           0       -2.775374    5.056771   -1.158267
     12         53           0       -7.363850    2.986482    0.218627
     13         50           0       -1.837512   -0.393197   -2.105273
     14         50           0       -1.246452   -3.462268    1.808201
     15         53           0       -4.275171   -2.495452    2.553916
     16         53           0        0.590276   -4.022974   -0.670842
     17         15           0        2.539299    1.414269   -0.200183
     18         15           0        0.975645   -0.314237    0.146714
     19         15           0       -1.254862   -1.057395    0.576685
     20         15           0       -1.676946    1.126996    1.587623
     21         50           0        1.963439   -1.165532   -2.191956
     22         50           0        0.365484    3.652612   -0.869308
     23         53           0        1.383236    4.236088    1.923861
     24         53           0        2.201032    2.077962   -2.862222
     25         50           0        8.329956   -0.493638    1.768519
     26         50           0        6.236861   -1.856601   -1.842230
     27         53           0        8.650949   -2.144714   -1.029753
     28         53           0        5.116262   -3.651087    0.446138
     29         15           0        5.529443   -0.732693    0.702036
     30         15           0        6.329992    2.226394    1.731211
     31         15           0        6.594997    1.082770   -0.404606
     32         15           0        4.218759    1.151872    1.578853
     33         50           0        3.969334   -3.376920    2.932269
     34         50           0        2.061886    1.538161    3.551575
     35         53           0        3.128000   -1.236086    4.918440
     36         53           0        7.978238   -3.483578    2.848860
 ---------------------------------------------------------------------
                    Distance matrix (angstroms):
                    1          2          3          4          5
     1  Sn   0.000000
     2  Sn   4.898381   0.000000
     3  I    6.362191   3.037089   0.000000
     4  I    3.543843   4.542778   7.267519   0.000000
     5  P    2.882554   5.824827   5.860254   6.112030   0.000000
     6  P    4.702511   2.775699   4.230881   4.342969   5.217017
     7  P    2.771666   2.697131   3.862593   4.044147   3.264488
     8  P    3.983672   4.517941   4.055779   6.149738   2.372288
     9  Sn   4.486500   4.642541   6.742118   3.040161   5.840005
    10  Sn   4.485199   7.882986   8.024701   7.235421   2.707331
    11  I    6.790245   8.755485   7.902385   9.395618   4.243537
    12  I    3.677612   6.485226   7.625460   4.868524   3.869226
    13  Sn   5.825152   5.035486   2.959665   8.049700   4.070088
    14  Sn   5.925258   6.282874   5.748373   8.250266   5.678885
    15  I    3.124856   5.014536   6.005277   5.283872   4.347867
    16  I    8.175283   6.980938   5.133973  10.255083   7.255049
    17  P    8.987508   9.922389   7.854211  12.145853   6.486107
    18  P    7.272208   7.933380   6.094690  10.276643   5.211213
    19  P    5.101279   5.895018   4.774875   7.969127   3.657364
    20  P    4.569528   7.088608   6.417409   7.984538   2.319369
    21  Sn   9.083198   8.328132   5.729993  11.607647   7.098772
    22  Sn   7.921516   9.374757   7.674387  11.002814   5.053047
    23  I    8.607873  11.170016   9.858803  12.061347   6.002952
    24  I    9.773087   9.802090   7.308283  12.537956   7.144105
    25  Sn  14.422688  15.197915  13.043882  17.579902  12.378474
    26  Sn  12.995070  12.455454   9.860564  15.698470  10.977956
    27  I   15.164335  14.876984  12.364423  17.979029  13.165047
    28  I   11.853597  11.580268   9.487921  14.496719  10.352475
    29  P   11.693270  12.225148  10.052856  14.754268   9.647509
    30  P   12.621810  14.054898  12.032157  15.984660  10.246731
    31  P   12.931047  13.491143  11.100243  16.060839  10.537374
    32  P   10.377150  11.751383   9.863638  13.689163   8.111426
    33  Sn  10.646568  11.309589   9.815967  13.458374   9.443279
    34  Sn   8.468874  10.933738   9.758368  11.943478   6.491654
    35  I    9.779102  11.754708  10.695768  12.954836   8.516117
    36  I   14.511681  14.984126  13.088175  17.404710  12.988436
                    6          7          8          9         10
     6  P    0.000000
     7  P    2.395100   0.000000
     8  P    3.576940   2.343543   0.000000
     9  Sn   2.630078   3.718866   5.086580   0.000000
    10  Sn   6.411230   5.198492   3.994907   6.297500   0.000000
    11  I    7.166567   6.388230   4.274534   7.838555   3.004257
    12  I    4.507894   4.127236   4.161410   3.437485   3.115229
    13  Sn   5.309660   4.046135   2.740630   7.416397   6.135011
    14  Sn   7.998202   5.863804   6.204677   9.403721   8.297993
    15  I    6.322843   4.089322   5.299703   6.941764   6.772275
    16  I    8.738671   7.115903   6.912076  10.775498   9.779310
    17  P   10.142138   8.475809   6.761271  11.790451   7.706967
    18  P    8.577922   6.715182   5.471115  10.279455   7.149839
    19  P    6.744357   4.641280   4.039969   8.287683   6.152613
    20  P    7.101286   4.973108   3.866609   8.063883   4.187452
    21  Sn   9.120244   7.769461   6.481577  11.280458   8.999572
    22  Sn   8.717898   7.395837   5.220924  10.041057   5.319151
    23  I   10.744124   8.989837   7.191673  11.651729   6.024265
    24  I    9.647882   8.567230   6.549309  11.566855   8.081363
    25  Sn  16.078319  14.229710  12.917670  17.794974  13.717792
    26  Sn  13.453088  12.007715  10.729844  15.585722  12.678884
    27  I   15.944779  14.395921  13.136353  18.011018  14.773778
    28  I   13.032350  11.265151  10.489372  14.979753  12.425102
    29  P   13.097212  11.295066  10.010051  14.884821  11.206789
    30  P   14.404287  12.588291  10.963199  15.886837  11.086472
    31  P   13.982319  12.384274  10.741096  15.793754  11.661942
    32  P   12.218316  10.322005   8.843200  13.711295   9.290658
    33  Sn  12.777932  10.692948  10.159637  14.348729  11.509844
    34  Sn  11.279763   9.132953   7.936720  12.290101   7.542312
    35  I   12.793114  10.510691   9.871549  13.906861  10.139048
    36  I   16.367860  14.409167  13.571681  18.093038  14.776957
                   11         12         13         14         15
    11  I    0.000000
    12  I    5.218816   0.000000
    13  Sn   5.610575   6.882089   0.000000
    14  Sn   9.149402   9.029711   5.008376   0.000000
    15  I    8.547852   6.711566   5.663012   3.265572   0.000000
    16  I    9.695718  10.639161   4.596415   3.135860   6.033652
    17  P    6.513946  10.035916   5.104192   6.492005   8.325141
    18  P    6.679884   8.969230   3.604377   4.196231   6.174414
    19  P    6.534909   7.334908   2.823746   2.701873   3.885835
    20  P    4.918291   6.137810   3.996780   4.614686   4.561428
    21  Sn   7.889355  10.490398   3.879593   5.619578   7.950613
    22  Sn   3.452557   7.833897   4.769630   7.771030   8.429284
    23  I    5.240904   8.998936   6.930903   8.135928   8.816358
    24  I    6.044947  10.089797   4.794730   8.024472   9.601660
    25  Sn  12.755449  16.149580  10.880890  10.026063  12.787233
    26  Sn  11.379055  14.583619   8.210131   8.479611  11.412145
    27  I   13.506990  16.863019  10.687955  10.380197  13.418282
    28  I   11.860810  14.137266   8.091880   6.509608   9.694186
    29  P   10.293134  13.427693   7.891024   7.388297  10.132484
    30  P    9.963323  13.798078   9.396222   9.474667  11.637962
    31  P   10.206103  14.101842   8.727998   9.329641  11.820198
    32  P    8.465102  11.805627   7.255235   7.156215   9.295191
    33  Sn  11.547758  13.277718   8.246144   5.336219   8.300120
    34  Sn   7.613298  10.102013   7.136903   6.244097   7.577839
    35  I   10.553494  12.247336   8.642877   5.810792   7.872987
    36  I   14.305062  16.857030  11.421157   9.283228  12.296724
                   16         17         18         19         20
    16  I    0.000000
    17  P    5.795155   0.000000
    18  P    3.817281   2.356498   0.000000
    19  P    3.708843   4.594377   2.390046   0.000000
    20  P    6.063262   4.588627   3.345087   2.443709   0.000000
    21  Sn   3.516296   3.309705   2.677651   4.246708   5.726544
    22  Sn   7.681441   3.191141   4.140107   5.186577   4.072685
    23  I    8.693295   3.716276   4.902024   6.065922   4.375411
    24  I    6.679678   2.764302   4.034586   5.796529   5.978643
    25  Sn   8.849257   6.406840   7.533149   9.675073  10.138899
    26  Sn   6.160296   5.202584   5.832254   7.913015   9.126560
    27  I    8.284391   7.120872   7.977783  10.093959  11.145410
    28  I    4.676590   5.719816   5.326249   6.880080   8.383361
    29  P    6.091479   3.790040   4.606578   6.793227   7.494982
    30  P    8.818662   4.331187   6.134694   8.345431   8.083338
    31  P    7.886455   4.074355   5.816588   8.195336   8.508582
    32  P    6.708655   2.460570   3.836442   5.987130   5.895764
    33  Sn   4.981749   5.900233   5.108964   6.182329   7.346687
    34  Sn   7.135872   3.784040   4.025466   5.156326   4.243233
    35  I    6.741429   5.794070   5.315243   6.171892   6.306029
    36  I    8.201294   7.928910   8.147553   9.813219  10.773610
                   21         22         23         24         25
    21  Sn   0.000000
    22  Sn   5.245700   0.000000
    23  I    6.815723   3.029531   0.000000
    24  I    3.320536   3.133762   5.313463   0.000000
    25  Sn   7.527904   9.358543   8.405436   8.100654   0.000000
    26  Sn   4.343043   8.109937   8.652282   5.727922   4.390470
    27  I    6.858010  10.113539  10.112276   7.924037   3.264876
    28  I    4.803938   8.811601   8.850236   7.229510   4.695318
    29  P    4.612908   6.954602   6.585793   5.628680   3.006228
    30  P    6.779616   6.661243   5.342881   6.178185   3.376362
    31  P    5.449845   6.754766   6.521321   5.131979   3.196501
    32  P    4.967477   5.205278   4.203761   4.965079   4.432338
    33  Sn   5.930559   8.766644   8.103251   8.152224   5.355619
    34  Sn   6.348842   5.185835   3.223171   6.437976   6.826141
    35  I    7.205478   8.064049   6.477375   8.507696   6.126466
    36  I    8.182968  11.077184  10.195240   9.844963   3.198529
                   26         27         28         29         30
    26  Sn   0.000000
    27  I    2.563386   0.000000
    28  I    3.116497   4.115997   0.000000
    29  P    2.870000   3.838841   2.958585   0.000000
    30  P    5.426693   5.667129   6.137535   3.233617   0.000000
    31  P    3.291645   3.877422   5.031881   2.378228   2.437174
    32  P    4.982716   6.108733   5.015672   2.457292   2.373840
    33  Sn   5.499900   6.255675   2.751628   3.794709   6.197772
    34  Sn   7.618921   8.829943   6.775046   5.029970   4.690855
    35  I    7.467042   8.167593   5.457738   4.878360   5.692095
    36  I    5.261727   4.157973   3.740593   4.262959   6.047283
                   31         32         33         34         35
    31  P    0.000000
    32  P    3.096028   0.000000
    33  Sn   6.157733   4.733276   0.000000
    34  Sn   6.033891   2.948381   5.308476   0.000000
    35  I    6.762542   4.247934   3.039060   3.271294   0.000000
    36  I    5.774940   6.101966   4.011190   7.791976   5.732293
                   36
    36  I    0.000000
 Stoichiometry    I12P12Sn12
 Framework group  C1[X(I12P12Sn12)]
 Deg. of freedom   102
 Full point group                 C1      NOp   1
 Largest Abelian subgroup         C1      NOp   1
 Largest concise Abelian subgroup C1      NOp   1
                         Standard orientation:                         
 ---------------------------------------------------------------------
 Center     Atomic      Atomic             Coordinates (Angstroms)
 Number     Number       Type             X           Y           Z
 ---------------------------------------------------------------------
      1         50           0       -5.762546   -0.613882    2.146709
      2         50           0       -5.786318   -3.524669   -1.792947
      3         53           0       -3.340424   -2.656695   -3.370329
      4         53           0       -8.708530   -2.483166    1.525603
      5         15           0       -3.892088    1.238830    0.972842
      6         15           0       -7.155704   -1.166419   -2.310579
      7         15           0       -5.517383   -1.139068   -0.563680
      8         15           0       -4.278376    0.706309   -1.306403
      9         50           0       -9.181262   -0.532116   -0.757490
     10         50           0       -4.973118    3.706769    1.237975
     11         53           0       -3.556560    4.915317   -1.119638
     12         53           0       -7.630963    2.186030    0.665378
     13         50           0       -1.912284   -0.335739   -2.215688
     14         50           0       -0.496217   -3.271204    1.587156
     15         53           0       -3.549182   -2.766058    2.630322
     16         53           0        1.156226   -3.557778   -1.062546
     17         15           0        2.309033    2.111025   -0.716820
     18         15           0        1.061296    0.169115   -0.242245
     19         15           0       -0.981606   -0.898005    0.390311
     20         15           0       -1.625296    1.201486    1.462467
     21         50           0        1.935121   -0.531325   -2.674452
     22         50           0       -0.228403    3.997346   -1.148782
     23         53           0        0.955172    4.734085    1.540906
     24         53           0        1.620852    2.709385   -3.326367
     25         50           0        8.481773    1.095761    0.666698
     26         50           0        6.277405   -0.574720   -2.743064
     27         53           0        8.774359   -0.496424   -2.168572
     28         53           0        5.662479   -2.510306   -0.379184
     29         15           0        5.658661    0.437751   -0.129837
     30         15           0        6.104457    3.486079    0.852628
     31         15           0        6.330082    2.389085   -1.311977
     32         15           0        4.172261    2.107559    0.890281
     33         50           0        4.732285   -2.403894    2.208261
     34         50           0        2.182001    2.172423    3.064589
     35         53           0        3.776404   -0.407483    4.290693
     36         53           0        8.685416   -1.910186    1.740661
 ---------------------------------------------------------------------
 Rotational constants (GHZ):      0.0140506      0.0047073      0.0043918
 Standard basis: SDD (6D, 10F)
 There are   444 symmetry adapted cartesian basis functions of A   symmetry.
 There are   444 symmetry adapted basis functions of A   symmetry.
   444 basis functions,   852 primitive gaussians,   444 cartesian basis functions
   156 alpha electrons      156 beta electrons
       nuclear repulsion energy      4303.4071041816 Hartrees.


 Warning!  I  atom   27 may be hypervalent but has no d functions.


 NAtoms=   36 NActive=   36 NUniq=   36 SFac= 1.00D+00 NAtFMM=   60 NAOKFM=F Big=F
 Integral buffers will be    131072 words long.
 Raffenetti 2 integral format.
 Two-electron integral symmetry is turned on.
 One-electron integrals computed using PRISM.
   1 Symmetry operations used in ECPInt.
 ECPInt:  NShTT=   26106 NPrTT=   99174 LenC2=   21015 LenP2D=   51316.
 LDataN:  DoStor=T MaxTD1= 5 Len=  102
 NBasis=   444 RedAO= T EigKep=  1.42D-02  NBF=   444
 NBsUse=   444 1.00D-06 EigRej= -1.00D+00 NBFU=   444
 Defaulting to unpruned grid for atomic number  50.
 Defaulting to unpruned grid for atomic number  53.
 Defaulting to unpruned grid for atomic number  53.
 Defaulting to unpruned grid for atomic number  50.
 Defaulting to unpruned grid for atomic number  53.
 Defaulting to unpruned grid for atomic number  50.
 Defaulting to unpruned grid for atomic number  50.
 Defaulting to unpruned grid for atomic number  50.
 ExpMin= 3.26D-02 ExpMax= 3.06D+04 ExpMxC= 4.68D+03 IAcc=3 IRadAn=         5 AccDes= 0.00D+00
 Harris functional with IExCor= 1009 and IRadAn=       5 diagonalized for initial guess.
 HarFok:  IExCor= 1009 AccDes= 0.00D+00 IRadAn=         5 IDoV= 1 UseB2=F ITyADJ=14
 ICtDFT=  3500011 ScaDFX=  1.000000  1.000000  1.000000  1.000000
 Defaulting to unpruned grid for atomic number  50.
 Defaulting to unpruned grid for atomic number  50.
 Defaulting to unpruned grid for atomic number  50.
 Defaulting to unpruned grid for atomic number  50.
 Defaulting to unpruned grid for atomic number  50.
 Defaulting to unpruned grid for atomic number  50.
 Defaulting to unpruned grid for atomic number  50.
 Defaulting to unpruned grid for atomic number  50.
 FoFCou: FMM=F IPFlag=           0 FMFlag=      100000 FMFlg1=           0
         NFxFlg=           0 DoJE=T BraDBF=F KetDBF=T FulRan=T
         wScrn=  0.000000 ICntrl=     500 IOpCl=  0 I1Cent=   200000004 NGrid=           0
         NMat0=    1 NMatS0=      1 NMatT0=    0 NMatD0=    1 NMtDS0=    0 NMtDT0=    0
 Petite list used in FoFCou.
 Requested convergence on RMS density matrix=1.00D-08 within 128 cycles.
 Requested convergence on MAX density matrix=1.00D-06.
 Requested convergence on             energy=1.00D-06.
 No special actions if energy rises.
 Defaulting to unpruned grid for atomic number  50.
 Defaulting to unpruned grid for atomic number  50.
 Defaulting to unpruned grid for atomic number  50.
 Defaulting to unpruned grid for atomic number  50.
 Defaulting to unpruned grid for atomic number  50.
 Defaulting to unpruned grid for atomic number  50.
 Defaulting to unpruned grid for atomic number  50.
 Defaulting to unpruned grid for atomic number  50.
 EnCoef did     3 forward-backward iterations
 EnCoef did     2 forward-backward iterations
 EnCoef did   100 forward-backward iterations
 EnCoef did   100 forward-backward iterations
 EnCoef did   100 forward-backward iterations
 EnCoef did     2 forward-backward iterations
 EnCoef did     3 forward-backward iterations
 EnCoef did    10 forward-backward iterations
 EnCoef did     8 forward-backward iterations
 EnCoef did     2 forward-backward iterations
 EnCoef did     1 forward-backward iterations
 EnCoef did     4 forward-backward iterations
 EnCoef did     4 forward-backward iterations
 EnCoef did     9 forward-backward iterations
 EnCoef did   100 forward-backward iterations
 EnCoef did     3 forward-backward iterations
 Restarting incremental Fock formation.
 EnCoef did     1 forward-backward iterations
 EnCoef did   100 forward-backward iterations
 EnCoef did    80 forward-backward iterations
 SCF Done:  E(RPBE-PBE) =  -4272.62420690     A.U. after   35 cycles
            NFock= 35  Conv=0.32D-08     -V/T= 2.0326
 Range of M.O.s used for correlation:     1   444
 NBasis=   444 NAE=   156 NBE=   156 NFC=     0 NFV=     0
 NROrb=    444 NOA=   156 NOB=   156 NVA=   288 NVB=   288

 **** Warning!!: The smallest alpha delta epsilon is  0.61404428D-03

   1 Symmetry operations used in ECPInt.
 ECPInt:  NShTT=   26106 NPrTT=   99174 LenC2=   21015 LenP2D=   51316.
 LDataN:  DoStor=T MaxTD1= 6 Len=  172
 Symmetrizing basis deriv contribution to polar:
 IMax=3 JMax=2 DiffMx= 0.00D+00
 G2DrvN: will do    37 centers at a time, making    1 passes.
 Calling FoFCou, ICntrl=  3507 FMM=F I1Cent=   0 AccDes= 0.00D+00.
 Defaulting to unpruned grid for atomic number  50.
 Defaulting to unpruned grid for atomic number  50.
 Defaulting to unpruned grid for atomic number  50.
 Defaulting to unpruned grid for atomic number  50.
 Defaulting to unpruned grid for atomic number  50.
 Defaulting to unpruned grid for atomic number  50.
 Defaulting to unpruned grid for atomic number  50.
 Defaulting to unpruned grid for atomic number  50.
 End of G2Drv F.D. properties file   721 does not exist.
 End of G2Drv F.D. properties file   722 does not exist.
 End of G2Drv F.D. properties file   788 does not exist.
          IDoAtm=111111111111111111111111111111111111
          Differentiating once with respect to nuclear coordinates.
 Defaulting to unpruned grid for atomic number  50.
 Defaulting to unpruned grid for atomic number  50.
 Defaulting to unpruned grid for atomic number  50.
 Defaulting to unpruned grid for atomic number  53.
 Defaulting to unpruned grid for atomic number  50.
 Defaulting to unpruned grid for atomic number  53.
 Defaulting to unpruned grid for atomic number  53.
 Defaulting to unpruned grid for atomic number  50.
 Defaulting to unpruned grid for atomic number  50.
 Defaulting to unpruned grid for atomic number  50.
 Defaulting to unpruned grid for atomic number  50.
 Defaulting to unpruned grid for atomic number  50.
 Defaulting to unpruned grid for atomic number  50.
 Defaulting to unpruned grid for atomic number  50.
 Defaulting to unpruned grid for atomic number  50.
 Defaulting to unpruned grid for atomic number  50.
          There are   111 degrees of freedom in the 1st order CPHF.  IDoFFX=6 NUNeed=     0.
    108 vectors produced by pass  0 Test12= 4.49D-14 1.00D-09 XBig12= 5.06D-01 6.32D-01.
 AX will form   108 AO Fock derivatives at one time.
    105 vectors produced by pass  1 Test12= 4.49D-14 1.00D-09 XBig12= 4.27D-01 8.25D-02.
    105 vectors produced by pass  2 Test12= 4.49D-14 1.00D-09 XBig12= 4.92D-03 5.74D-03.
    105 vectors produced by pass  3 Test12= 4.49D-14 1.00D-09 XBig12= 1.78D-05 3.13D-04.
    105 vectors produced by pass  4 Test12= 4.49D-14 1.00D-09 XBig12= 3.90D-08 1.09D-05.
     94 vectors produced by pass  5 Test12= 4.49D-14 1.00D-09 XBig12= 3.86D-11 3.11D-07.
      6 vectors produced by pass  6 Test12= 4.49D-14 1.00D-09 XBig12= 8.66D-15 4.62D-09.
      2 vectors produced by pass  7 Test12= 4.49D-14 1.00D-09 XBig12= 1.25D-15 2.14D-09.
 InvSVY:  IOpt=1 It=  1 EMax= 6.22D-15
 Solved reduced A of dimension   630 with   111 vectors.
 End of Minotr F.D. properties file   721 does not exist.
 End of Minotr F.D. properties file   722 does not exist.
 End of Minotr F.D. properties file   788 does not exist.

 **********************************************************************

            Population analysis using the SCF density.

 **********************************************************************

 Orbital symmetries:
       Occupied  (A) (A) (A) (A) (A) (A) (A) (A) (A) (A) (A) (A)
                 (A) (A) (A) (A) (A) (A) (A) (A) (A) (A) (A) (A)
                 (A) (A) (A) (A) (A) (A) (A) (A) (A) (A) (A) (A)
                 (A) (A) (A) (A) (A) (A) (A) (A) (A) (A) (A) (A)
                 (A) (A) (A) (A) (A) (A) (A) (A) (A) (A) (A) (A)
                 (A) (A) (A) (A) (A) (A) (A) (A) (A) (A) (A) (A)
                 (A) (A) (A) (A) (A) (A) (A) (A) (A) (A) (A) (A)
                 (A) (A) (A) (A) (A) (A) (A) (A) (A) (A) (A) (A)
                 (A) (A) (A) (A) (A) (A) (A) (A) (A) (A) (A) (A)
                 (A) (A) (A) (A) (A) (A) (A) (A) (A) (A) (A) (A)
                 (A) (A) (A) (A) (A) (A) (A) (A) (A) (A) (A) (A)
                 (A) (A) (A) (A) (A) (A) (A) (A) (A) (A) (A) (A)
                 (A) (A) (A) (A) (A) (A) (A) (A) (A) (A) (A) (A)
       Virtual   (A) (A) (A) (A) (A) (A) (A) (A) (A) (A) (A) (A)
                 (A) (A) (A) (A) (A) (A) (A) (A) (A) (A) (A) (A)
                 (A) (A) (A) (A) (A) (A) (A) (A) (A) (A) (A) (A)
                 (A) (A) (A) (A) (A) (A) (A) (A) (A) (A) (A) (A)
                 (A) (A) (A) (A) (A) (A) (A) (A) (A) (A) (A) (A)
                 (A) (A) (A) (A) (A) (A) (A) (A) (A) (A) (A) (A)
                 (A) (A) (A) (A) (A) (A) (A) (A) (A) (A) (A) (A)
                 (A) (A) (A) (A) (A) (A) (A) (A) (A) (A) (A) (A)
                 (A) (A) (A) (A) (A) (A) (A) (A) (A) (A) (A) (A)
                 (A) (A) (A) (A) (A) (A) (A) (A) (A) (A) (A) (A)
                 (A) (A) (A) (A) (A) (A) (A) (A) (A) (A) (A) (A)
                 (A) (A) (A) (A) (A) (A) (A) (A) (A) (A) (A) (A)
                 (A) (A) (A) (A) (A) (A) (A) (A) (A) (A) (A) (A)
                 (A) (A) (A) (A) (A) (A) (A) (A) (A) (A) (A) (A)
                 (A) (A) (A) (A) (A) (A) (A) (A) (A) (A) (A) (A)
                 (A) (A) (A) (A) (A) (A) (A) (A) (A) (A) (A) (A)
                 (A) (A) (A) (A) (A) (A) (A) (A) (A) (A) (A) (A)
                 (A) (A) (A) (A) (A) (A) (A) (A) (A) (A) (A) (A)
                 (A) (A) (A) (A) (A) (A) (A) (A) (A) (A) (A) (A)
                 (A) (A) (A) (A) (A) (A) (A) (A) (A) (A) (A) (A)
                 (A) (A) (A) (A) (A) (A) (A) (A) (A) (A) (A) (A)
                 (A) (A) (A) (A) (A) (A) (A) (A) (A) (A) (A) (A)
                 (A) (A) (A) (A) (A) (A) (A) (A) (A) (A) (A) (A)
                 (A) (A) (A) (A) (A) (A) (A) (A) (A) (A) (A) (A)
 The electronic state is 1-A.
 Alpha  occ. eigenvalues --  -76.40111 -76.39077 -76.39067 -76.38612 -76.38516
 Alpha  occ. eigenvalues --  -76.38033 -76.37804 -76.37698 -76.37550 -76.37172
 Alpha  occ. eigenvalues --  -76.35451 -76.35167  -6.37487  -6.36594  -6.36493
 Alpha  occ. eigenvalues --   -6.36265  -6.36192  -6.35549  -6.35305  -6.35051
 Alpha  occ. eigenvalues --   -6.34797  -6.34659  -6.32909  -6.32750  -4.59263
 Alpha  occ. eigenvalues --   -4.59116  -4.58852  -4.58472  -4.58269  -4.58219
 Alpha  occ. eigenvalues --   -4.58217  -4.58084  -4.58004  -4.57966  -4.57850
 Alpha  occ. eigenvalues --   -4.57758  -4.57560  -4.57523  -4.57515  -4.57382
 Alpha  occ. eigenvalues --   -4.57229  -4.57094  -4.56994  -4.56928  -4.56709
 Alpha  occ. eigenvalues --   -4.56698  -4.56663  -4.56654  -4.56574  -4.56429
 Alpha  occ. eigenvalues --   -4.56196  -4.56167  -4.55977  -4.55828  -4.54719
 Alpha  occ. eigenvalues --   -4.54659  -4.54572  -4.54262  -4.54103  -4.53954
 Alpha  occ. eigenvalues --   -0.69866  -0.68239  -0.66989  -0.66242  -0.65451
 Alpha  occ. eigenvalues --   -0.65146  -0.65042  -0.63989  -0.63846  -0.63565
 Alpha  occ. eigenvalues --   -0.63409  -0.63173  -0.62706  -0.62246  -0.60678
 Alpha  occ. eigenvalues --   -0.59983  -0.58629  -0.55949  -0.55235  -0.53257
 Alpha  occ. eigenvalues --   -0.50208  -0.49925  -0.48950  -0.48083  -0.45884
 Alpha  occ. eigenvalues --   -0.45864  -0.45405  -0.45108  -0.44425  -0.43797
 Alpha  occ. eigenvalues --   -0.43567  -0.43247  -0.41647  -0.41254  -0.40633
 Alpha  occ. eigenvalues --   -0.40158  -0.35636  -0.34467  -0.34028  -0.33590
 Alpha  occ. eigenvalues --   -0.33163  -0.32799  -0.32154  -0.32018  -0.31790
 Alpha  occ. eigenvalues --   -0.31529  -0.31312  -0.30872  -0.30566  -0.30189
 Alpha  occ. eigenvalues --   -0.30021  -0.29656  -0.29453  -0.28903  -0.28737
 Alpha  occ. eigenvalues --   -0.28426  -0.28330  -0.27995  -0.27670  -0.27516
 Alpha  occ. eigenvalues --   -0.27376  -0.27247  -0.26994  -0.26785  -0.26584
 Alpha  occ. eigenvalues --   -0.26522  -0.26223  -0.25956  -0.25764  -0.25679
 Alpha  occ. eigenvalues --   -0.25538  -0.25230  -0.25171  -0.25061  -0.24970
 Alpha  occ. eigenvalues --   -0.24722  -0.24645  -0.24592  -0.24426  -0.24275
 Alpha  occ. eigenvalues --   -0.24086  -0.23632  -0.23374  -0.23163  -0.22934
 Alpha  occ. eigenvalues --   -0.22723  -0.22444  -0.21724  -0.21132  -0.20991
 Alpha  occ. eigenvalues --   -0.20481  -0.20029  -0.19695  -0.18503  -0.18366
 Alpha  occ. eigenvalues --   -0.17333
 Alpha virt. eigenvalues --   -0.17272  -0.16769  -0.16167  -0.16056  -0.15773
 Alpha virt. eigenvalues --   -0.15190  -0.14755  -0.14602  -0.14414  -0.14026
 Alpha virt. eigenvalues --   -0.13304  -0.12988  -0.12793  -0.12333  -0.11962
 Alpha virt. eigenvalues --   -0.11650  -0.11232  -0.11013  -0.10756  -0.10400
 Alpha virt. eigenvalues --   -0.10068  -0.09953  -0.09651  -0.09408  -0.09182
 Alpha virt. eigenvalues --   -0.08811  -0.08564  -0.08312  -0.08032  -0.07604
 Alpha virt. eigenvalues --   -0.07472  -0.06898  -0.06650  -0.06367  -0.06014
 Alpha virt. eigenvalues --   -0.05711  -0.04971  -0.04693  -0.04435  -0.04159
 Alpha virt. eigenvalues --   -0.03738  -0.03702  -0.03273  -0.03082  -0.02370
 Alpha virt. eigenvalues --   -0.01941  -0.00863  -0.00367   0.01436   0.02175
 Alpha virt. eigenvalues --    0.02335   0.02440   0.02539   0.02707   0.02763
 Alpha virt. eigenvalues --    0.02957   0.03309   0.03556   0.03645   0.03861
 Alpha virt. eigenvalues --    0.03912   0.04071   0.04190   0.04364   0.04566
 Alpha virt. eigenvalues --    0.04661   0.04906   0.05004   0.05208   0.05443
 Alpha virt. eigenvalues --    0.05756   0.05805   0.06094   0.06242   0.06358
 Alpha virt. eigenvalues --    0.06606   0.07082   0.07193   0.07369   0.07719
 Alpha virt. eigenvalues --    0.08347   0.08664   0.09075   0.09705   0.29823
 Alpha virt. eigenvalues --    0.30237   0.30851   0.31503   0.31848   0.32458
 Alpha virt. eigenvalues --    0.32616   0.33189   0.33587   0.33830   0.34138
 Alpha virt. eigenvalues --    0.35254   0.35276   0.35457   0.36085   0.36391
 Alpha virt. eigenvalues --    0.36883   0.37464   0.38075   0.38485   0.39044
 Alpha virt. eigenvalues --    0.39497   0.39628   0.39841   0.40135   0.40425
 Alpha virt. eigenvalues --    0.41057   0.41609   0.42067   0.42523   0.42658
 Alpha virt. eigenvalues --    0.43014   0.43652   0.44087   0.44283   0.44676
 Alpha virt. eigenvalues --    0.44921   0.45206   0.45702   0.45807   0.46200
 Alpha virt. eigenvalues --    0.46571   0.46709   0.47321   0.47758   0.47971
 Alpha virt. eigenvalues --    0.48513   0.49120   0.49481   0.49749   0.50233
 Alpha virt. eigenvalues --    0.50662   0.51171   0.51375   0.52513   0.53207
 Alpha virt. eigenvalues --    0.53631   0.53714   0.54427   0.54585   0.55113
 Alpha virt. eigenvalues --    0.55373   0.56960   0.57385   0.58404   0.58625
 Alpha virt. eigenvalues --    0.59717   0.61071   0.61172   0.61678   0.62959
 Alpha virt. eigenvalues --    0.63273   0.64585   0.65110   0.65797   0.66537
 Alpha virt. eigenvalues --    0.68197   0.69288   0.69831   0.70713   0.72715
 Alpha virt. eigenvalues --    0.73140   0.73572   0.74187   0.75683   0.75868
 Alpha virt. eigenvalues --    0.76638   0.77598   0.78127   0.78686   0.79565
 Alpha virt. eigenvalues --    0.79894   0.80481   0.81173   0.81269   0.81813
 Alpha virt. eigenvalues --    0.82144   0.83183   0.83564   0.84957   0.85137
 Alpha virt. eigenvalues --    0.85624   0.86529   0.87049   0.87601   0.88924
 Alpha virt. eigenvalues --    0.88991   0.89538   0.89836   0.90713   0.91725
 Alpha virt. eigenvalues --    0.92559   0.92815   0.93791   0.95246   0.96688
 Alpha virt. eigenvalues --    0.96874   0.98599   1.00040   1.03213   4.51816
 Alpha virt. eigenvalues --    4.54310   4.55504   4.57108   4.57496   4.58496
 Alpha virt. eigenvalues --    4.59563   4.60910   4.61977   4.63212   4.63977
 Alpha virt. eigenvalues --    4.65005   4.65347   4.66401   4.66569   4.67324
 Alpha virt. eigenvalues --    4.68725   4.69549   4.69989   4.71129   4.71651
 Alpha virt. eigenvalues --    4.71991   4.73275   4.74452   4.74920   4.75966
 Alpha virt. eigenvalues --    4.76083   4.77067   4.77611   4.77887   4.78783
 Alpha virt. eigenvalues --    4.81473   4.82024   4.82638   4.85920   4.87686
 Alpha virt. eigenvalues --    6.13309   6.17700   6.21001   6.21528   6.23772
 Alpha virt. eigenvalues --    6.25266   6.26362   6.28078   6.28485   6.30411
 Alpha virt. eigenvalues --    6.31584   6.33313  10.27681  11.02667  11.66143
 Alpha virt. eigenvalues --   11.72469  12.00194  12.06037  12.13137  12.38559
 Alpha virt. eigenvalues --   12.62593  12.73985  12.99330  13.08253  13.28467
 Alpha virt. eigenvalues --   13.34906  13.41805  13.48121  13.65830  13.75552
 Alpha virt. eigenvalues --   13.83322  14.00889  14.21394  14.23662  14.45440
 Alpha virt. eigenvalues --   14.52477 166.50902 166.53084 166.56571 166.57566
 Alpha virt. eigenvalues --  166.59943 166.61657 166.62826 166.64964 166.65709
 Alpha virt. eigenvalues --  166.67633 166.68738 166.71274
          Condensed to atoms (all electrons):
               1          2          3          4          5          6
     1  Sn   3.323476  -0.008219   0.000804   0.005896   0.034137  -0.004379
     2  Sn  -0.008219   3.307668   0.021479   0.000983   0.002110   0.090604
     3  I    0.000804   0.021479   7.212327   0.000778   0.000811  -0.002246
     4  I    0.005896   0.000983   0.000778   7.252810   0.002050  -0.021197
     5  P    0.034137   0.002110   0.000811   0.002050  15.376871   0.002195
     6  P   -0.004379   0.090604  -0.002246  -0.021197   0.002195  15.141527
     7  P    0.067533   0.071335  -0.037986  -0.020183  -0.064913   0.060486
     8  P   -0.042055  -0.002409  -0.014813   0.001103   0.059157  -0.048942
     9  Sn  -0.011601   0.004983   0.000147   0.068784   0.000420   0.131764
    10  Sn  -0.014894  -0.000152  -0.000134  -0.000396   0.076388   0.000042
    11  I    0.000172   0.000060  -0.000094   0.000053  -0.018849  -0.000227
    12  I    0.020123   0.000981  -0.000279   0.000114  -0.024423  -0.012080
    13  Sn   0.002183  -0.006998   0.031674  -0.000126  -0.008381   0.003618
    14  Sn   0.000227   0.000670  -0.001470  -0.000262   0.000029   0.000002
    15  I    0.036365  -0.003782   0.000108   0.004160  -0.012712  -0.000104
    16  I   -0.000027  -0.000022  -0.006081   0.000025  -0.000361   0.000024
    17  P   -0.000001   0.000000  -0.000043   0.000000   0.000028   0.000000
    18  P    0.000013  -0.000011  -0.000245  -0.000001   0.002406   0.000000
    19  P   -0.001757   0.000030  -0.004847  -0.000028  -0.032240  -0.000006
    20  P   -0.005250   0.000078   0.000465  -0.000005   0.091634  -0.000016
    21  Sn  -0.000009   0.000017  -0.001025   0.000000  -0.000083  -0.000001
    22  Sn   0.000303   0.000006   0.000219   0.000004  -0.006965  -0.000002
    23  I   -0.000039   0.000000   0.000010  -0.000001   0.000550   0.000000
    24  I    0.000006   0.000001  -0.000441   0.000000  -0.000081  -0.000002
    25  Sn   0.000000   0.000000   0.000000   0.000000   0.000000   0.000000
    26  Sn   0.000000   0.000000  -0.000003   0.000000   0.000000   0.000000
    27  I    0.000000   0.000000   0.000001   0.000000   0.000000   0.000000
    28  I    0.000000   0.000002  -0.000115   0.000000  -0.000002   0.000000
    29  P    0.000000   0.000000   0.000003   0.000000   0.000000   0.000000
    30  P    0.000000   0.000000   0.000000   0.000000   0.000000   0.000000
    31  P    0.000000   0.000000   0.000000   0.000000   0.000000   0.000000
    32  P    0.000000   0.000000  -0.000006   0.000000   0.000000   0.000000
    33  Sn   0.000000   0.000000  -0.000014   0.000000   0.000000   0.000000
    34  Sn  -0.000028   0.000000   0.000002   0.000000   0.000165   0.000000
    35  I   -0.000007   0.000000   0.000002   0.000000  -0.000028   0.000000
    36  I    0.000000   0.000000   0.000001   0.000000   0.000000   0.000000
               7          8          9         10         11         12
     1  Sn   0.067533  -0.042055  -0.011601  -0.014894   0.000172   0.020123
     2  Sn   0.071335  -0.002409   0.004983  -0.000152   0.000060   0.000981
     3  I   -0.037986  -0.014813   0.000147  -0.000134  -0.000094  -0.000279
     4  I   -0.020183   0.001103   0.068784  -0.000396   0.000053   0.000114
     5  P   -0.064913   0.059157   0.000420   0.076388  -0.018849  -0.024423
     6  P    0.060486  -0.048942   0.131764   0.000042  -0.000227  -0.012080
     7  P   15.441298   0.052977  -0.012414   0.002555   0.000010  -0.023975
     8  P    0.052977  15.017154   0.001918  -0.019903   0.002433  -0.007843
     9  Sn  -0.012414   0.001918   3.339954   0.000881  -0.000176   0.012187
    10  Sn   0.002555  -0.019903   0.000881   3.324784   0.068872   0.036291
    11  I    0.000010   0.002433  -0.000176   0.068872   7.198126   0.000614
    12  I   -0.023975  -0.007843   0.012187   0.036291   0.000614   7.247633
    13  Sn  -0.026950   0.112966   0.000024   0.001006  -0.001430   0.000755
    14  Sn  -0.000027  -0.000031   0.000001  -0.000031  -0.000001  -0.000025
    15  I   -0.018876   0.000112  -0.000718   0.000333  -0.000013   0.003123
    16  I    0.000365  -0.000556  -0.000012   0.000003  -0.000013   0.000008
    17  P    0.000000   0.000021   0.000000   0.000009   0.000864   0.000002
    18  P   -0.000004   0.001450   0.000000  -0.000048  -0.000205   0.000015
    19  P    0.000646  -0.015773   0.000000   0.001470  -0.000417  -0.000126
    20  P    0.001702  -0.039038  -0.000007  -0.014850  -0.000399   0.001357
    21  Sn   0.000017  -0.000109   0.000000   0.000009  -0.000229  -0.000003
    22  Sn   0.000060  -0.002838   0.000001  -0.002794   0.004449  -0.000114
    23  I   -0.000010   0.000153   0.000000  -0.000448   0.000638  -0.000022
    24  I    0.000010  -0.000524   0.000000  -0.000166   0.003374   0.000004
    25  Sn   0.000000   0.000000   0.000000   0.000000   0.000000   0.000000
    26  Sn   0.000000   0.000000   0.000000   0.000000  -0.000001   0.000000
    27  I    0.000000   0.000000   0.000000   0.000000   0.000000   0.000000
    28  I    0.000001  -0.000008   0.000000   0.000000   0.000000   0.000000
    29  P    0.000000   0.000000   0.000000   0.000000   0.000004   0.000000
    30  P    0.000000   0.000000   0.000000   0.000000   0.000003   0.000000
    31  P    0.000000   0.000000   0.000000   0.000000   0.000001   0.000000
    32  P    0.000000   0.000000   0.000000   0.000000  -0.000039   0.000000
    33  Sn   0.000000   0.000000   0.000000   0.000000   0.000000   0.000000
    34  Sn  -0.000001   0.000026   0.000000   0.000035  -0.000376  -0.000002
    35  I   -0.000001   0.000004   0.000000   0.000002   0.000006   0.000000
    36  I    0.000000   0.000000   0.000000   0.000000   0.000000   0.000000
              13         14         15         16         17         18
     1  Sn   0.002183   0.000227   0.036365  -0.000027  -0.000001   0.000013
     2  Sn  -0.006998   0.000670  -0.003782  -0.000022   0.000000  -0.000011
     3  I    0.031674  -0.001470   0.000108  -0.006081  -0.000043  -0.000245
     4  I   -0.000126  -0.000262   0.004160   0.000025   0.000000  -0.000001
     5  P   -0.008381   0.000029  -0.012712  -0.000361   0.000028   0.002406
     6  P    0.003618   0.000002  -0.000104   0.000024   0.000000   0.000000
     7  P   -0.026950  -0.000027  -0.018876   0.000365   0.000000  -0.000004
     8  P    0.112966  -0.000031   0.000112  -0.000556   0.000021   0.001450
     9  Sn   0.000024   0.000001  -0.000718  -0.000012   0.000000   0.000000
    10  Sn   0.001006  -0.000031   0.000333   0.000003   0.000009  -0.000048
    11  I   -0.001430  -0.000001  -0.000013  -0.000013   0.000864  -0.000205
    12  I    0.000755  -0.000025   0.003123   0.000008   0.000002   0.000015
    13  Sn   3.382715  -0.004985  -0.000199  -0.008599  -0.001371  -0.024940
    14  Sn  -0.004985   3.315687   0.021556   0.046650   0.000136  -0.021760
    15  I   -0.000199   0.021556   7.289926   0.002201   0.000092   0.001052
    16  I   -0.008599   0.046650   0.002201   7.310657   0.002865  -0.043069
    17  P   -0.001371   0.000136   0.000092   0.002865  15.616234  -0.041735
    18  P   -0.024940  -0.021760   0.001052  -0.043069  -0.041735  15.373632
    19  P    0.064997   0.110012  -0.029067  -0.024437   0.012172  -0.066527
    20  P   -0.007701  -0.003857  -0.001296   0.002189  -0.006894  -0.035560
    21  Sn   0.024568   0.001041  -0.000419   0.023962   0.002799   0.201664
    22  Sn   0.010065   0.000305  -0.000331  -0.000030   0.031785  -0.005183
    23  I   -0.000017  -0.000035   0.000086   0.000021  -0.059808  -0.003537
    24  I   -0.005733  -0.000113  -0.000002   0.002356  -0.166423  -0.023418
    25  Sn   0.000000   0.000001   0.000000   0.000064   0.001261  -0.000034
    26  Sn   0.000031   0.000003   0.000000  -0.001904   0.002491  -0.001052
    27  I    0.000000   0.000002   0.000000   0.000158   0.000112   0.000019
    28  I    0.000244  -0.002905  -0.000016  -0.018057  -0.000860   0.001339
    29  P   -0.000004  -0.000044   0.000003   0.001001  -0.037974   0.003747
    30  P    0.000000   0.000000   0.000000  -0.000011   0.000404   0.000235
    31  P    0.000002   0.000000   0.000000  -0.000139   0.002041  -0.000011
    32  P    0.000084   0.000035  -0.000009   0.000391  -0.106803  -0.016827
    33  Sn   0.000004   0.003190   0.000010  -0.007167  -0.000577   0.008004
    34  Sn   0.000286   0.000101   0.000142   0.000047  -0.013555   0.031819
    35  I    0.000028   0.000353   0.000038  -0.000594   0.000410   0.000196
    36  I    0.000001   0.000001   0.000002   0.001255  -0.000019   0.000081
              19         20         21         22         23         24
     1  Sn  -0.001757  -0.005250  -0.000009   0.000303  -0.000039   0.000006
     2  Sn   0.000030   0.000078   0.000017   0.000006   0.000000   0.000001
     3  I   -0.004847   0.000465  -0.001025   0.000219   0.000010  -0.000441
     4  I   -0.000028  -0.000005   0.000000   0.000004  -0.000001   0.000000
     5  P   -0.032240   0.091634  -0.000083  -0.006965   0.000550  -0.000081
     6  P   -0.000006  -0.000016  -0.000001  -0.000002   0.000000  -0.000002
     7  P    0.000646   0.001702   0.000017   0.000060  -0.000010   0.000010
     8  P   -0.015773  -0.039038  -0.000109  -0.002838   0.000153  -0.000524
     9  Sn   0.000000  -0.000007   0.000000   0.000001   0.000000   0.000000
    10  Sn   0.001470  -0.014850   0.000009  -0.002794  -0.000448  -0.000166
    11  I   -0.000417  -0.000399  -0.000229   0.004449   0.000638   0.003374
    12  I   -0.000126   0.001357  -0.000003  -0.000114  -0.000022   0.000004
    13  Sn   0.064997  -0.007701   0.024568   0.010065  -0.000017  -0.005733
    14  Sn   0.110012  -0.003857   0.001041   0.000305  -0.000035  -0.000113
    15  I   -0.029067  -0.001296  -0.000419  -0.000331   0.000086  -0.000002
    16  I   -0.024437   0.002189   0.023962  -0.000030   0.000021   0.002356
    17  P    0.012172  -0.006894   0.002799   0.031785  -0.059808  -0.166423
    18  P   -0.066527  -0.035560   0.201664  -0.005183  -0.003537  -0.023418
    19  P   15.358081   0.104429  -0.038360  -0.009747   0.001183  -0.001546
    20  P    0.104429  14.839650   0.001528   0.080603  -0.003602   0.001566
    21  Sn  -0.038360   0.001528   3.347115  -0.001285   0.000610  -0.020390
    22  Sn  -0.009747   0.080603  -0.001285   3.515915  -0.007371  -0.052162
    23  I    0.001183  -0.003602   0.000610  -0.007371   7.284405   0.009945
    24  I   -0.001546   0.001566  -0.020390  -0.052162   0.009945   7.311042
    25  Sn   0.000000   0.000000   0.000085  -0.000004  -0.000087   0.000119
    26  Sn   0.000016   0.000000   0.007868   0.000008  -0.000152   0.000962
    27  I    0.000001   0.000000   0.000463  -0.000001   0.000000  -0.000272
    28  I   -0.000329  -0.000016  -0.015022   0.000018  -0.000039   0.000190
    29  P    0.000003  -0.000001   0.012278   0.000317   0.000977  -0.001966
    30  P    0.000000   0.000000   0.000078  -0.000117   0.004365  -0.000137
    31  P    0.000000   0.000000  -0.001986  -0.000313  -0.000775   0.007203
    32  P   -0.000282   0.000021  -0.005352   0.001000  -0.012591   0.017086
    33  Sn  -0.000207  -0.000012   0.000807   0.000018   0.000116   0.000009
    34  Sn  -0.008472   0.013030   0.000362  -0.008939   0.015625   0.000701
    35  I    0.000284   0.001187  -0.000023  -0.000117   0.002934   0.000096
    36  I   -0.000001   0.000000   0.000126   0.000001   0.000012  -0.000031
              25         26         27         28         29         30
     1  Sn   0.000000   0.000000   0.000000   0.000000   0.000000   0.000000
     2  Sn   0.000000   0.000000   0.000000   0.000002   0.000000   0.000000
     3  I    0.000000  -0.000003   0.000001  -0.000115   0.000003   0.000000
     4  I    0.000000   0.000000   0.000000   0.000000   0.000000   0.000000
     5  P    0.000000   0.000000   0.000000  -0.000002   0.000000   0.000000
     6  P    0.000000   0.000000   0.000000   0.000000   0.000000   0.000000
     7  P    0.000000   0.000000   0.000000   0.000001   0.000000   0.000000
     8  P    0.000000   0.000000   0.000000  -0.000008   0.000000   0.000000
     9  Sn   0.000000   0.000000   0.000000   0.000000   0.000000   0.000000
    10  Sn   0.000000   0.000000   0.000000   0.000000   0.000000   0.000000
    11  I    0.000000  -0.000001   0.000000   0.000000   0.000004   0.000003
    12  I    0.000000   0.000000   0.000000   0.000000   0.000000   0.000000
    13  Sn   0.000000   0.000031   0.000000   0.000244  -0.000004   0.000000
    14  Sn   0.000001   0.000003   0.000002  -0.002905  -0.000044   0.000000
    15  I    0.000000   0.000000   0.000000  -0.000016   0.000003   0.000000
    16  I    0.000064  -0.001904   0.000158  -0.018057   0.001001  -0.000011
    17  P    0.001261   0.002491   0.000112  -0.000860  -0.037974   0.000404
    18  P   -0.000034  -0.001052   0.000019   0.001339   0.003747   0.000235
    19  P    0.000000   0.000016   0.000001  -0.000329   0.000003   0.000000
    20  P    0.000000   0.000000   0.000000  -0.000016  -0.000001   0.000000
    21  Sn   0.000085   0.007868   0.000463  -0.015022   0.012278   0.000078
    22  Sn  -0.000004   0.000008  -0.000001   0.000018   0.000317  -0.000117
    23  I   -0.000087  -0.000152   0.000000  -0.000039   0.000977   0.004365
    24  I    0.000119   0.000962  -0.000272   0.000190  -0.001966  -0.000137
    25  Sn   3.443535  -0.024798  -0.050137  -0.015891   0.058032   0.063236
    26  Sn  -0.024798   3.565802   0.041751  -0.048977   0.053468   0.010762
    27  I   -0.050137   0.041751   7.201343  -0.031247  -0.020682   0.001216
    28  I   -0.015891  -0.048977  -0.031247   7.474420  -0.245491  -0.000959
    29  P    0.058032   0.053468  -0.020682  -0.245491  15.778474  -0.099404
    30  P    0.063236   0.010762   0.001216  -0.000959  -0.099404  14.816749
    31  P    0.046889  -0.024348  -0.034519   0.016316   0.060473   0.107055
    32  P   -0.003543   0.008265   0.000153   0.000103  -0.036430   0.118907
    33  Sn  -0.003287  -0.004004  -0.000891  -0.019818  -0.032967  -0.002478
    34  Sn  -0.000917  -0.000038   0.000063   0.000699   0.005244   0.001106
    35  I    0.001784   0.000247  -0.000053  -0.001178  -0.002020   0.002162
    36  I    0.039089  -0.002659  -0.028057  -0.077652  -0.021571   0.000527
              31         32         33         34         35         36
     1  Sn   0.000000   0.000000   0.000000  -0.000028  -0.000007   0.000000
     2  Sn   0.000000   0.000000   0.000000   0.000000   0.000000   0.000000
     3  I    0.000000  -0.000006  -0.000014   0.000002   0.000002   0.000001
     4  I    0.000000   0.000000   0.000000   0.000000   0.000000   0.000000
     5  P    0.000000   0.000000   0.000000   0.000165  -0.000028   0.000000
     6  P    0.000000   0.000000   0.000000   0.000000   0.000000   0.000000
     7  P    0.000000   0.000000   0.000000  -0.000001  -0.000001   0.000000
     8  P    0.000000   0.000000   0.000000   0.000026   0.000004   0.000000
     9  Sn   0.000000   0.000000   0.000000   0.000000   0.000000   0.000000
    10  Sn   0.000000   0.000000   0.000000   0.000035   0.000002   0.000000
    11  I    0.000001  -0.000039   0.000000  -0.000376   0.000006   0.000000
    12  I    0.000000   0.000000   0.000000  -0.000002   0.000000   0.000000
    13  Sn   0.000002   0.000084   0.000004   0.000286   0.000028   0.000001
    14  Sn   0.000000   0.000035   0.003190   0.000101   0.000353   0.000001
    15  I    0.000000  -0.000009   0.000010   0.000142   0.000038   0.000002
    16  I   -0.000139   0.000391  -0.007167   0.000047  -0.000594   0.001255
    17  P    0.002041  -0.106803  -0.000577  -0.013555   0.000410  -0.000019
    18  P   -0.000011  -0.016827   0.008004   0.031819   0.000196   0.000081
    19  P    0.000000  -0.000282  -0.000207  -0.008472   0.000284  -0.000001
    20  P    0.000000   0.000021  -0.000012   0.013030   0.001187   0.000000
    21  Sn  -0.001986  -0.005352   0.000807   0.000362  -0.000023   0.000126
    22  Sn  -0.000313   0.001000   0.000018  -0.008939  -0.000117   0.000001
    23  I   -0.000775  -0.012591   0.000116   0.015625   0.002934   0.000012
    24  I    0.007203   0.017086   0.000009   0.000701   0.000096  -0.000031
    25  Sn   0.046889  -0.003543  -0.003287  -0.000917   0.001784   0.039089
    26  Sn  -0.024348   0.008265  -0.004004  -0.000038   0.000247  -0.002659
    27  I   -0.034519   0.000153  -0.000891   0.000063  -0.000053  -0.028057
    28  I    0.016316   0.000103  -0.019818   0.000699  -0.001178  -0.077652
    29  P    0.060473  -0.036430  -0.032967   0.005244  -0.002020  -0.021571
    30  P    0.107055   0.118907  -0.002478   0.001106   0.002162   0.000527
    31  P   15.170489  -0.142555   0.002340   0.005386  -0.000831   0.001859
    32  P   -0.142555  15.286393  -0.003473   0.070567  -0.011840   0.001407
    33  Sn   0.002340  -0.003473   3.514748  -0.000193   0.010503   0.044842
    34  Sn   0.005386   0.070567  -0.000193   3.428690  -0.014102  -0.000134
    35  I   -0.000831  -0.011840   0.010503  -0.014102   7.257140  -0.000628
    36  I    0.001859   0.001407   0.044842  -0.000134  -0.000628   7.396632
 Mulliken charges:
               1
     1  Sn   0.597028
     2  Sn   0.520586
     3  I   -0.198989
     4  I   -0.294560
     5  P   -0.479912
     6  P   -0.341059
     7  P   -0.493655
     8  P   -0.054634
     9  Sn   0.463864
    10  Sn   0.541136
    11  I   -0.257212
    12  I   -0.254314
    13  Sn   0.462183
    14  Sn   0.535543
    15  I   -0.291766
    16  I   -0.283163
    17  P   -0.237663
    18  P   -0.341505
    19  P   -0.419150
    20  P   -0.020937
    21  Sn   0.458901
    22  Sn   0.453237
    23  I   -0.233097
    24  I   -0.081263
    25  Sn   0.444605
    26  Sn   0.416261
    27  I   -0.079427
    28  I   -0.014751
    29  P   -0.475469
    30  P   -0.023697
    31  P   -0.214578
    32  P   -0.164662
    33  Sn   0.490499
    34  Sn   0.472662
    35  I   -0.245955
    36  I   -0.355085
 Sum of Mulliken charges =   0.00000
 Mulliken charges with hydrogens summed into heavy atoms:
               1
     1  Sn   0.597028
     2  Sn   0.520586
     3  I   -0.198989
     4  I   -0.294560
     5  P   -0.479912
     6  P   -0.341059
     7  P   -0.493655
     8  P   -0.054634
     9  Sn   0.463864
    10  Sn   0.541136
    11  I   -0.257212
    12  I   -0.254314
    13  Sn   0.462183
    14  Sn   0.535543
    15  I   -0.291766
    16  I   -0.283163
    17  P   -0.237663
    18  P   -0.341505
    19  P   -0.419150
    20  P   -0.020937
    21  Sn   0.458901
    22  Sn   0.453237
    23  I   -0.233097
    24  I   -0.081263
    25  Sn   0.444605
    26  Sn   0.416261
    27  I   -0.079427
    28  I   -0.014751
    29  P   -0.475469
    30  P   -0.023697
    31  P   -0.214578
    32  P   -0.164662
    33  Sn   0.490499
    34  Sn   0.472662
    35  I   -0.245955
    36  I   -0.355085
 APT charges:
               1
     1  Sn   0.513592
     2  Sn   0.460203
     3  I   -0.204734
     4  I   -0.377995
     5  P   -0.212351
     6  P   -0.923339
     7  P   -0.165176
     8  P    0.404221
     9  Sn   0.350999
    10  Sn   0.436950
    11  I   -0.305461
    12  I   -0.406014
    13  Sn   0.445316
    14  Sn   0.571462
    15  I   -0.372442
    16  I   -0.367307
    17  P    0.248271
    18  P   -0.166998
    19  P   -0.199021
    20  P   -0.074771
    21  Sn   0.621268
    22  Sn   0.566423
    23  I   -0.397432
    24  I   -0.471406
    25  Sn   0.491426
    26  Sn   0.478281
    27  I   -0.239126
    28  I    0.223190
    29  P    0.040524
    30  P   -0.330473
    31  P   -0.766207
    32  P    0.133932
    33  Sn   0.280939
    34  Sn   0.528755
    35  I   -0.259961
    36  I   -0.555536
 Sum of APT charges =   0.00000
 APT charges with hydrogens summed into heavy atoms:
               1
     1  Sn   0.513592
     2  Sn   0.460203
     3  I   -0.204734
     4  I   -0.377995
     5  P   -0.212351
     6  P   -0.923339
     7  P   -0.165176
     8  P    0.404221
     9  Sn   0.350999
    10  Sn   0.436950
    11  I   -0.305461
    12  I   -0.406014
    13  Sn   0.445316
    14  Sn   0.571462
    15  I   -0.372442
    16  I   -0.367307
    17  P    0.248271
    18  P   -0.166998
    19  P   -0.199021
    20  P   -0.074771
    21  Sn   0.621268
    22  Sn   0.566423
    23  I   -0.397432
    24  I   -0.471406
    25  Sn   0.491426
    26  Sn   0.478281
    27  I   -0.239126
    28  I    0.223190
    29  P    0.040524
    30  P   -0.330473
    31  P   -0.766207
    32  P    0.133932
    33  Sn   0.280939
    34  Sn   0.528755
    35  I   -0.259961
    36  I   -0.555536
 Electronic spatial extent (au):  <R**2>=          37211.3987
 Charge=              0.0000 electrons
 Dipole moment (field-independent basis, Debye):
    X=             -1.6253    Y=             -1.8301    Z=             -0.7800  Tot=              2.5689
 Quadrupole moment (field-independent basis, Debye-Ang):
   XX=           -657.3858   YY=           -625.3754   ZZ=           -607.5732
   XY=              7.1437   XZ=             -7.5841   YZ=             14.7004
 Traceless Quadrupole moment (field-independent basis, Debye-Ang):
   XX=            -27.2743   YY=              4.7360   ZZ=             22.5382
   XY=              7.1437   XZ=             -7.5841   YZ=             14.7004
 Octapole moment (field-independent basis, Debye-Ang**2):
  XXX=           -429.5657  YYY=           -371.3367  ZZZ=              4.7917  XYY=           -105.0689
  XXY=             43.4081  XXZ=           -293.9970  XZZ=              4.2753  YZZ=            -70.5709
  YYZ=             49.8731  XYZ=            -63.5377
 Hexadecapole moment (field-independent basis, Debye-Ang**3):
 XXXX=        -102946.2709 YYYY=         -23662.7295 ZZZZ=         -15012.3767 XXXY=            806.6910
 XXXZ=            -81.1988 YYYX=          -1184.7026 YYYZ=           -123.4004 ZZZX=           -849.1322
 ZZZY=            242.7770 XXYY=         -21419.9866 XXZZ=         -19552.9908 YYZZ=          -6328.8891
 XXYZ=           1322.2496 YYXZ=            123.4391 ZZXY=           -557.2728
 N-N= 4.303407104182D+03 E-N=-1.868085775946D+04  KE= 4.137789159524D+03
  Exact polarizability:   0.000   0.000   0.000   0.000   0.000   0.000
 Approx polarizability:********4285.233************************6802.248
   1 Symmetry operations used in ECPInt.
 ECPInt:  NShTT=   26106 NPrTT=   99174 LenC2=   21015 LenP2D=   51316.
 LDataN:  DoStor=T MaxTD1= 7 Len=  274
 Calling FoFJK, ICntrl=    100547 FMM=F ISym2X=0 I1Cent= 0 IOpClX= 0 NMat=1 NMatS=1 NMatT=0.
 Defaulting to unpruned grid for atomic number  50.
 Defaulting to unpruned grid for atomic number  50.
 Defaulting to unpruned grid for atomic number  50.
 Defaulting to unpruned grid for atomic number  50.
 Defaulting to unpruned grid for atomic number  50.
 Defaulting to unpruned grid for atomic number  50.
 Defaulting to unpruned grid for atomic number  50.
 Defaulting to unpruned grid for atomic number  50.
 ***** Axes restored to original set *****
 -------------------------------------------------------------------
 Center     Atomic                   Forces (Hartrees/Bohr)
 Number     Number              X              Y              Z
 -------------------------------------------------------------------
      1       50           0.000282381    0.001707466   -0.003252239
      2       50          -0.005114031    0.002000178    0.002379751
      3       53           0.000052531   -0.007550226   -0.007773794
      4       53           0.002047762    0.002137598   -0.001281940
      5       15           0.004216067   -0.002250932    0.003538805
      6       15           0.001335733   -0.002351580   -0.000620930
      7       15          -0.003123058   -0.001027284   -0.000770741
      8       15          -0.000899405    0.001140251    0.000211356
      9       50          -0.000624804   -0.000527907    0.002698678
     10       50          -0.000028854    0.000548399    0.000716629
     11       53           0.000036124   -0.002049328    0.000480975
     12       53          -0.000822800   -0.001084101   -0.000503632
     13       50           0.007536530    0.003881110    0.008512201
     14       50          -0.001953067    0.009335613   -0.005858404
     15       53           0.002051883   -0.003975810   -0.000068912
     16       53          -0.003233622   -0.002268528    0.001485132
     17       15          -0.005065773    0.000775602    0.013716966
     18       15           0.024905201   -0.023056876   -0.004374756
     19       15          -0.010348026    0.018158365    0.001236413
     20       15           0.005532466   -0.003858112   -0.008540839
     21       50          -0.008689687    0.004518694    0.024110127
     22       50          -0.004569338   -0.010868906    0.011744048
     23       53           0.000100765    0.007333693    0.010302455
     24       53           0.003342823    0.010364509   -0.041227201
     25       50          -0.021402585    0.013680152    0.002023514
     26       50          -0.065262785    0.012041524   -0.024477200
     27       53           0.064338311   -0.014424697    0.011384735
     28       53          -0.009326950   -0.043913200   -0.025365187
     29       15           0.017250782    0.024349707   -0.005063678
     30       15          -0.002988177   -0.004609441   -0.002902503
     31       15           0.014833060    0.007011152    0.006664417
     32       15          -0.010235687    0.005970293    0.015636328
     33       50           0.000160096   -0.004742061    0.021086058
     34       50           0.007409082   -0.003015315   -0.014564075
     35       53          -0.000625104    0.002101276    0.000025077
     36       53          -0.001117844    0.004518720    0.008692367
 -------------------------------------------------------------------
 Cartesian Forces:  Max     0.065262785 RMS     0.013850469
 FormGI is forming the generalized inverse of G from B-inverse, IUseBI=4.

 GradGradGradGradGradGradGradGradGradGradGradGradGradGradGradGradGradGrad
 Berny optimization.
 Internal  Forces:  Max     0.081336457 RMS     0.011296011
 Search for a local minimum.
 Step number   1 out of a maximum of  216
 All quantities printed in internal units (Hartrees-Bohrs-Radians)
 Mixed Optimization -- RFO/linear search
 Second derivative matrix not updated -- analytic derivatives used.
 ITU=  0
     Eigenvalues ---   -0.11065  -0.10427  -0.08120  -0.06527  -0.04490
     Eigenvalues ---   -0.04147  -0.03489  -0.02344  -0.01615  -0.01507
     Eigenvalues ---   -0.01116  -0.00830  -0.00334  -0.00199  -0.00037
     Eigenvalues ---    0.00073   0.00083   0.00130   0.00224   0.00255
     Eigenvalues ---    0.00352   0.00403   0.00449   0.00572   0.00647
     Eigenvalues ---    0.00711   0.00864   0.00893   0.00977   0.01072
     Eigenvalues ---    0.01162   0.01252   0.01340   0.01393   0.01485
     Eigenvalues ---    0.01561   0.01624   0.01775   0.01873   0.01952
     Eigenvalues ---    0.02004   0.02182   0.02241   0.02402   0.02511
     Eigenvalues ---    0.02534   0.02592   0.02824   0.02881   0.02972
     Eigenvalues ---    0.03110   0.03139   0.03245   0.03390   0.03452
     Eigenvalues ---    0.03517   0.03622   0.03755   0.03797   0.03858
     Eigenvalues ---    0.04093   0.04157   0.04240   0.04466   0.04577
     Eigenvalues ---    0.04698   0.04751   0.04878   0.05061   0.05132
     Eigenvalues ---    0.05195   0.05515   0.05568   0.05684   0.05712
     Eigenvalues ---    0.06002   0.06106   0.06334   0.06597   0.06857
     Eigenvalues ---    0.07088   0.07187   0.07366   0.07716   0.08023
     Eigenvalues ---    0.08702   0.08960   0.09385   0.09575   0.10618
     Eigenvalues ---    0.10651   0.13045   0.15727   0.16071   0.22586
     Eigenvalues ---    0.22932   0.35805   0.40074   0.59108   0.67884
     Eigenvalues ---    0.99320   1.41414
 RFO step:  Lambda=-1.41847326D-01 EMin=-1.10653504D-01
 Linear search not attempted -- first point.
 Maximum step size (   0.300) exceeded in Quadratic search.
    -- Step size scaled by   0.342
 Iteration  1 RMS(Cart)=  0.11187536 RMS(Int)=  0.00361450
 Iteration  2 RMS(Cart)=  0.00562851 RMS(Int)=  0.00037868
 Iteration  3 RMS(Cart)=  0.00000873 RMS(Int)=  0.00037866
 Iteration  4 RMS(Cart)=  0.00000001 RMS(Int)=  0.00037866
 Variable       Old X    -DE/DX   Delta X   Delta X   Delta X     New X
                                 (Linear)    (Quad)   (Total)
    R1        5.44724  -0.00048   0.00000  -0.00040  -0.00041   5.44682
    R2        5.23769  -0.00151   0.00000  -0.00147  -0.00146   5.23623
    R3        5.90512   0.00019   0.00000   0.00129   0.00129   5.90641
    R4        5.73927   0.00612   0.00000   0.00882   0.00882   5.74809
    R5        5.24531  -0.00107   0.00000  -0.00342  -0.00342   5.24189
    R6        5.09684  -0.00162   0.00000  -0.00233  -0.00233   5.09451
    R7        5.59296   0.01128   0.00000   0.02016   0.02016   5.61312
    R8        5.74507  -0.00239   0.00000  -0.00241  -0.00241   5.74266
    R9        4.48297   0.00025   0.00000  -0.00020  -0.00020   4.48278
   R10        5.11611  -0.00223   0.00000  -0.00075  -0.00075   5.11536
   R11        4.38297  -0.00104   0.00000   0.00464   0.00464   4.38761
   R12        4.52608  -0.00185   0.00000   0.00042   0.00042   4.52651
   R13        4.97013   0.00020   0.00000  -0.00020  -0.00020   4.96993
   R14        4.42865  -0.00075   0.00000   0.00170   0.00170   4.43035
   R15        5.17904  -0.00185   0.00000   0.00032   0.00032   5.17937
   R16        5.67722  -0.00098   0.00000   0.00452   0.00452   5.68174
   R17        5.88693   0.00126   0.00000  -0.00141  -0.00141   5.88552
   R18        5.33611  -0.00388   0.00000  -0.00590  -0.00591   5.33020
   R19        6.17104  -0.00366   0.00000  -0.00773  -0.00773   6.16331
   R20        5.92592  -0.00267   0.00000  -0.04228  -0.04228   5.88364
   R21        5.10580  -0.00561   0.00000  -0.00761  -0.00760   5.09820
   R22        4.45314  -0.00206   0.00000   0.00811   0.00811   4.46124
   R23        6.03038  -0.01135   0.00000   0.00582   0.00567   6.03605
   R24        5.22377   0.03420   0.00000   0.07462   0.07458   5.29835
   R25        4.64980  -0.00766   0.00000  -0.02579  -0.02578   4.62402
   R26        4.51653  -0.00219   0.00000   0.00405   0.00405   4.52059
   R27        5.06003  -0.02570   0.00000  -0.06958  -0.06958   4.99045
   R28        4.61794  -0.00944   0.00000  -0.00783  -0.00783   4.61011
   R29        5.72498   0.00805   0.00000   0.01878   0.01877   5.74375
   R30        5.92195   0.01359   0.00000   0.01019   0.01036   5.93232
   R31        6.09091   0.00015   0.00000  -0.00451  -0.00448   6.08643
   R32        5.68095  -0.01573   0.00000  -0.06138  -0.06138   5.61957
   R33        6.04434  -0.00117   0.00000   0.02311   0.02311   6.06745
   R34        4.84410   0.06582   0.00000   0.07180   0.07180   4.91590
   R35        5.88933   0.00459   0.00000  -0.02671  -0.02692   5.86241
   R36        5.42351   0.00949   0.00000   0.01571   0.01582   5.43934
   R37        5.59092   0.04553   0.00000   0.09903   0.09913   5.69005
   R38        5.19982   0.01901   0.00000   0.01854   0.01854   5.21836
   R39        4.49420   0.00892   0.00000   0.00249   0.00255   4.49675
   R40        4.64361   0.00530   0.00000   0.01213   0.01220   4.65581
   R41        4.60559  -0.00387   0.00000   0.01379   0.01358   4.61917
   R42        4.48591  -0.00578   0.00000  -0.01298  -0.01290   4.47301
   R43        5.57163  -0.01382   0.00000  -0.01928  -0.01928   5.55235
   R44        5.74299   0.00168   0.00000   0.00082   0.00082   5.74381
    A1        1.23042   0.00097   0.00000   0.00257   0.00257   1.23299
    A2        1.61689   0.00021   0.00000  -0.00295  -0.00296   1.61393
    A3        1.52897  -0.00020   0.00000   0.00033   0.00032   1.52929
    A4        1.62848   0.00153   0.00000   0.00182   0.00182   1.63030
    A5        1.47428   0.00193   0.00000   0.00096   0.00096   1.47523
    A6        1.99336  -0.00423   0.00000  -0.00225  -0.00225   1.99112
    A7        1.71259  -0.00144   0.00000  -0.00282  -0.00282   1.70977
    A8        1.86181  -0.00133   0.00000  -0.01092  -0.01091   1.85090
    A9        2.13870   0.00302   0.00000   0.00488   0.00487   2.14357
   A10        1.80668  -0.00146   0.00000   0.00192   0.00189   1.80856
   A11        1.93730   0.00053   0.00000  -0.00119  -0.00118   1.93611
   A12        1.96519  -0.00015   0.00000   0.00671   0.00671   1.97190
   A13        2.06546  -0.00169   0.00000  -0.00128  -0.00128   2.06417
   A14        1.66429  -0.00780   0.00000  -0.00426  -0.00426   1.66003
   A15        2.21990   0.00062   0.00000   0.00184   0.00184   2.22174
   A16        2.28484  -0.00058   0.00000  -0.00165  -0.00165   2.28319
   A17        1.77979  -0.00101   0.00000  -0.00317  -0.00318   1.77661
   A18        2.22025   0.00045   0.00000   0.00122   0.00121   2.22146
   A19        1.71073   0.00054   0.00000   0.00344   0.00344   1.71417
   A20        1.52914   0.00108   0.00000   0.00284   0.00283   1.53197
   A21        1.83748  -0.00167   0.00000  -0.00159  -0.00159   1.83589
   A22        1.83609   0.00041   0.00000   0.00327   0.00327   1.83936
   A23        1.74054  -0.00630   0.00000  -0.00357  -0.00357   1.73697
   A24        1.67255  -0.01054   0.00000   0.00548   0.00548   1.67804
   A25        1.44816  -0.00421   0.00000   0.00199   0.00199   1.45015
   A26        2.04252  -0.00059   0.00000  -0.00481  -0.00482   2.03770
   A27        1.58181   0.00128   0.00000  -0.00166  -0.00166   1.58015
   A28        1.94221   0.00158   0.00000  -0.00012  -0.00012   1.94208
   A29        1.62488  -0.00104   0.00000   0.00068   0.00067   1.62555
   A30        2.46020   0.00147   0.00000   0.01649   0.01639   2.47659
   A31        1.40775   0.00209   0.00000   0.00470   0.00468   1.41244
   A32        1.37009   0.00389   0.00000   0.01540   0.01528   1.38537
   A33        2.37358  -0.00364   0.00000  -0.00121  -0.00120   2.37238
   A34        1.66429  -0.00872   0.00000  -0.00905  -0.00895   1.65533
   A35        1.80974   0.01623   0.00000   0.03625   0.03616   1.84590
   A36        1.84237  -0.00827   0.00000  -0.02537  -0.02540   1.81697
   A37        2.33416   0.00307   0.00000   0.01087   0.01076   2.34492
   A38        2.50714  -0.00301   0.00000  -0.00175  -0.00166   2.50549
   A39        2.63379  -0.08134   0.00000  -0.04287  -0.04119   2.59260
   A40        1.43018   0.03311   0.00000  -0.10592  -0.10462   1.32556
   A41        1.98510   0.01191   0.00000   0.14041   0.13939   2.12449
   A42        2.26910  -0.00418   0.00000   0.00165   0.00160   2.27070
   A43        1.51933  -0.00336   0.00000   0.00879   0.00878   1.52811
   A44        1.71835   0.00128   0.00000  -0.00081  -0.00080   1.71755
   A45        1.93462   0.00943   0.00000   0.00332   0.00328   1.93791
   A46        2.22383   0.00363   0.00000  -0.00253  -0.00250   2.22134
   A47        1.52846  -0.01071   0.00000  -0.00913  -0.00914   1.51932
   A48        1.75041  -0.00245   0.00000   0.00030   0.00029   1.75070
   A49        1.27962   0.00679   0.00000  -0.00528  -0.00534   1.27428
   A50        2.07869   0.00825   0.00000   0.00038   0.00023   2.07892
   A51        1.95533  -0.01419   0.00000   0.01085   0.01083   1.96616
   A52        1.51382   0.01416   0.00000  -0.06418  -0.06418   1.44964
   A53        1.61199   0.01643   0.00000  -0.00801  -0.00842   1.60356
   A54        1.56596   0.03334   0.00000   0.01354   0.01375   1.57971
   A55        2.42787   0.00262   0.00000  -0.02834  -0.02844   2.39943
   A56        1.45230   0.00396   0.00000  -0.02719  -0.02708   1.42522
   A57        1.68707   0.03409   0.00000   0.03856   0.03826   1.72533
   A58        1.81236   0.03124   0.00000   0.03790   0.03792   1.85029
   A59        1.25243  -0.01588   0.00000  -0.03748  -0.03689   1.21554
   A60        1.88527  -0.03760   0.00000  -0.06406  -0.06368   1.82159
   A61        1.34487   0.00468   0.00000  -0.00154  -0.00134   1.34353
   A62        2.41604   0.00042   0.00000   0.01175   0.01174   2.42777
   A63        2.45802  -0.00212   0.00000  -0.02572  -0.02578   2.43224
   A64        2.36440   0.00217   0.00000   0.02525   0.02514   2.38954
   A65        1.38937   0.00143   0.00000   0.01024   0.01011   1.39948
   A66        1.39799   0.00582   0.00000   0.01282   0.01275   1.41075
   A67        1.47234  -0.00093   0.00000  -0.00679  -0.00661   1.46573
   A68        1.75978  -0.00021   0.00000  -0.01274  -0.01287   1.74691
   A69        2.22078   0.00342   0.00000  -0.00181  -0.00170   2.21909
   A70        1.54127  -0.00374   0.00000   0.01551   0.01545   1.55671
   A71        1.46628   0.00008   0.00000  -0.00343  -0.00334   1.46294
   A72        2.38827   0.00067   0.00000   0.02281   0.02290   2.41117
   A73        2.15121   0.00083   0.00000  -0.01782  -0.01788   2.13333
   A74        2.45921  -0.00734   0.00000  -0.01783  -0.01783   2.44138
   A75        1.49653   0.00995   0.00000   0.00406   0.00383   1.50036
    D1        0.16504   0.00100   0.00000   0.00152   0.00152   0.16656
    D2        2.02921  -0.00140   0.00000  -0.00004  -0.00002   2.02919
    D3       -1.95315  -0.00017   0.00000   0.00272   0.00273  -1.95043
    D4        1.67505   0.00078   0.00000   0.00310   0.00309   1.67814
    D5       -2.74396  -0.00162   0.00000   0.00153   0.00154  -2.74242
    D6       -0.44313  -0.00040   0.00000   0.00430   0.00429  -0.43884
    D7        2.61551  -0.00087   0.00000  -0.00173  -0.00174   2.61377
    D8       -2.12156  -0.00047   0.00000  -0.00222  -0.00222  -2.12379
    D9       -0.16910  -0.00106   0.00000  -0.00144  -0.00144  -0.17054
   D10        0.98093  -0.00110   0.00000   0.00168   0.00169   0.98261
   D11        2.52703  -0.00071   0.00000   0.00120   0.00120   2.52824
   D12       -1.80369  -0.00129   0.00000   0.00197   0.00198  -1.80170
   D13       -0.26108  -0.00109   0.00000  -0.00465  -0.00469  -0.26576
   D14        0.96661  -0.00013   0.00000  -0.00187  -0.00191   0.96470
   D15        1.14138  -0.00073   0.00000   0.00040   0.00040   1.14178
   D16        0.24802  -0.00061   0.00000  -0.00008  -0.00009   0.24793
   D17       -2.80943   0.00785   0.00000   0.00489   0.00489  -2.80454
   D18       -2.39726  -0.00018   0.00000  -0.00103  -0.00103  -2.39829
   D19        0.30070  -0.00020   0.00000  -0.00216  -0.00217   0.29853
   D20       -0.57878   0.00058   0.00000   0.00156   0.00156  -0.57722
   D21        1.05437   0.00001   0.00000   0.00163   0.00162   1.05600
   D22       -0.18436  -0.00115   0.00000  -0.00173  -0.00173  -0.18608
   D23       -2.01884  -0.00182   0.00000  -0.00584  -0.00584  -2.02468
   D24       -2.09399   0.00103   0.00000   0.01020   0.01020  -2.08379
   D25        2.35471   0.00036   0.00000   0.00608   0.00609   2.36079
   D26        2.07673   0.00180   0.00000   0.00171   0.00171   2.07844
   D27        0.24224   0.00114   0.00000  -0.00240  -0.00241   0.23984
   D28       -2.68400   0.00158   0.00000   0.00912   0.00910  -2.67489
   D29       -0.64906   0.00168   0.00000   0.00390   0.00389  -0.64517
   D30       -0.88758  -0.00094   0.00000   0.00329   0.00328  -0.88430
   D31        1.14736  -0.00084   0.00000  -0.00193  -0.00193   1.14543
   D32        1.20594  -0.00129   0.00000   0.00652   0.00654   1.21248
   D33       -3.04231  -0.00119   0.00000   0.00130   0.00132  -3.04098
   D34        1.20242  -0.00158   0.00000  -0.00156  -0.00156   1.20086
   D35       -0.80674  -0.00224   0.00000  -0.00012  -0.00011  -0.80685
   D36       -2.82302  -0.00066   0.00000  -0.00593  -0.00592  -2.82894
   D37        0.00254   0.00136   0.00000  -0.00120  -0.00120   0.00134
   D38       -1.97903   0.00257   0.00000   0.00074   0.00074  -1.97828
   D39        0.24202   0.00321   0.00000   0.00293   0.00293   0.24495
   D40       -0.82963   0.00734   0.00000   0.00520   0.00520  -0.82443
   D41        0.19415   0.00125   0.00000   0.00181   0.00181   0.19596
   D42        2.03004  -0.00018   0.00000   0.00103   0.00104   2.03108
   D43       -2.59036   0.00101   0.00000   0.00193   0.00193  -2.58844
   D44       -0.75447  -0.00042   0.00000   0.00115   0.00116  -0.75331
   D45        2.54871   0.00044   0.00000   0.00020   0.00020   2.54890
   D46       -1.89858  -0.00099   0.00000  -0.00058  -0.00058  -1.89916
   D47        2.27776   0.00152   0.00000   0.00227   0.00227   2.28002
   D48        0.33432  -0.00011   0.00000   0.00247   0.00247   0.33679
   D49        0.67747   0.00072   0.00000  -0.00125  -0.00125   0.67622
   D50       -1.26597  -0.00092   0.00000  -0.00105  -0.00104  -1.26702
   D51        0.38061  -0.00082   0.00000  -0.00696  -0.00696   0.37365
   D52        2.38703   0.00746   0.00000   0.00599   0.00600   2.39304
   D53       -2.37588  -0.00396   0.00000  -0.00188  -0.00188  -2.37776
   D54        1.98433   0.00026   0.00000  -0.00849  -0.00849   1.97584
   D55       -2.29243   0.00854   0.00000   0.00446   0.00447  -2.28796
   D56       -0.77216  -0.00289   0.00000  -0.00341  -0.00342  -0.77557
   D57       -0.95356  -0.00617   0.00000  -0.01677  -0.01690  -0.97046
   D58        0.06615   0.00289   0.00000   0.00332   0.00340   0.06955
   D59       -1.65058  -0.00186   0.00000   0.00330   0.00327  -1.64731
   D60        2.81144  -0.00357   0.00000  -0.01356  -0.01360   2.79784
   D61        1.00417   0.00088   0.00000  -0.00238  -0.00241   1.00177
   D62        0.91150  -0.00380   0.00000   0.01057   0.01064   0.92213
   D63       -0.90966  -0.00551   0.00000  -0.00629  -0.00623  -0.91590
   D64       -2.71693  -0.00106   0.00000   0.00490   0.00496  -2.71197
   D65       -0.30710   0.00485   0.00000   0.00677   0.00485  -0.30225
   D66        1.88455   0.01209   0.00000   0.06405   0.06507   1.94961
   D67       -1.41542   0.00573   0.00000   0.01479   0.01362  -1.40180
   D68        0.77623   0.01298   0.00000   0.07207   0.07384   0.85006
   D69        2.10711   0.00000   0.00000   0.00283   0.00152   2.10863
   D70       -1.98443   0.00724   0.00000   0.06012   0.06174  -1.92269
   D71        1.84175  -0.01455   0.00000  -0.03151  -0.03165   1.81010
   D72       -0.21000   0.00592   0.00000   0.01044   0.01047  -0.19953
   D73        1.35080   0.01397   0.00000   0.03979   0.03974   1.39054
   D74        2.93357   0.01461   0.00000   0.02535   0.02540   2.95897
   D75       -1.04909   0.01425   0.00000   0.01447   0.01445  -1.03464
   D76       -2.94945  -0.00707   0.00000   0.00394   0.00384  -2.94561
   D77       -1.36668  -0.00644   0.00000  -0.01050  -0.01050  -1.37718
   D78        0.93385  -0.00679   0.00000  -0.02138  -0.02146   0.91239
   D79       -1.13546  -0.00321   0.00000   0.00822   0.00813  -1.12733
   D80        0.44731  -0.00258   0.00000  -0.00622  -0.00621   0.44110
   D81        2.74784  -0.00294   0.00000  -0.01709  -0.01716   2.73068
   D82        1.29875   0.00025   0.00000   0.00285   0.00151   1.30026
   D83       -2.68044  -0.00335   0.00000   0.00968   0.00837  -2.67207
   D84       -0.42214  -0.00183   0.00000   0.00357   0.00229  -0.41985
   D85       -0.76743   0.00903   0.00000   0.01355   0.01483  -0.75260
   D86        1.53657   0.00543   0.00000   0.02038   0.02169   1.55826
   D87       -2.48832   0.00695   0.00000   0.01427   0.01561  -2.47271
   D88        0.97466   0.00273   0.00000   0.00220   0.00219   0.97685
   D89       -1.79623   0.00216   0.00000   0.00578   0.00578  -1.79045
   D90        2.48708  -0.00235   0.00000   0.00975   0.00974   2.49682
   D91       -0.60815   0.00277   0.00000   0.00423   0.00433  -0.60382
   D92       -1.04688  -0.00870   0.00000  -0.01262  -0.01250  -1.05938
   D93        1.16074  -0.00262   0.00000  -0.01971  -0.01976   1.14099
   D94       -1.53758  -0.01766   0.00000  -0.05868  -0.05946  -1.59705
   D95       -0.39536  -0.01541   0.00000  -0.06956  -0.06950  -0.46486
   D96       -2.82879  -0.00643   0.00000  -0.03441  -0.03329  -2.86209
   D97        2.19561  -0.01792   0.00000  -0.05825  -0.05865   2.13696
   D98        1.70303   0.01750   0.00000   0.00311   0.00311   1.70613
   D99        0.16184   0.01994   0.00000   0.04213   0.04204   0.20388
   D100       1.37485  -0.00556   0.00000  -0.00860  -0.00878   1.36606
   D101       2.37740   0.00356   0.00000  -0.00406  -0.00416   2.37324
   D102       1.66233  -0.03083   0.00000  -0.02966  -0.02948   1.63285
   D103       3.02361  -0.01838   0.00000  -0.04320  -0.04305   2.98056
   D104      -0.69048  -0.01217   0.00000  -0.00140  -0.00172  -0.69221
   D105      -0.00662   0.00630   0.00000   0.04354   0.04355   0.03692
   D106       0.12943  -0.00402   0.00000   0.02805   0.02804   0.15746
   D107      -1.27260   0.03223   0.00000   0.05234   0.05277  -1.21983
   D108      -3.04587  -0.00812   0.00000  -0.00181  -0.00189  -3.04776
   D109      -2.83762   0.00047   0.00000   0.02842   0.02744  -2.81018
   D110       0.70053  -0.00460   0.00000  -0.01027  -0.01028   0.69025
   D111       2.65531   0.00384   0.00000  -0.01197  -0.01203   2.64328
   D112       0.44168   0.00035   0.00000  -0.00942  -0.00974   0.43194
   D113      -1.89639  -0.00178   0.00000   0.00561   0.00546  -1.89093
   D114       0.50145  -0.00206   0.00000   0.00228   0.00244   0.50389
   D115      -1.71217  -0.00556   0.00000   0.00482   0.00473  -1.70744
   D116       2.23294  -0.00769   0.00000   0.01986   0.01993   2.25287
   D117      -1.29648   0.00530   0.00000  -0.00976  -0.01015  -1.30663
   D118       2.77308   0.00181   0.00000  -0.00721  -0.00785   2.76522
   D119       0.43501  -0.00032   0.00000   0.00782   0.00735   0.44235
   D120       1.48983   0.00801   0.00000   0.00329   0.00370   1.49353
   D121      -0.72380   0.00452   0.00000   0.00583   0.00599  -0.71781
   D122      -3.06187   0.00239   0.00000   0.02087   0.02119  -3.04068
   D123      -0.72918   0.00338   0.00000   0.00628   0.00636  -0.72282
   D124      -1.02767  -0.00242   0.00000   0.01067   0.01069  -1.01698
   D125       0.70131  -0.00257   0.00000  -0.00794  -0.00799   0.69332
   D126      -3.06988  -0.00095   0.00000   0.00773   0.00781  -3.06207
   D127      -0.92452  -0.00235   0.00000   0.01922   0.01926  -0.90527
   D128      -2.74103   0.00188   0.00000   0.01575   0.01549  -2.72554
   D129       1.42818  -0.00061   0.00000   0.01981   0.01978   1.44797
         Item               Value     Threshold  Converged?
 Maximum Force            0.081336     0.000450     NO 
 RMS     Force            0.011296     0.000300     NO 
 Maximum Displacement     0.537557     0.001800     NO 
 RMS     Displacement     0.111298     0.001200     NO 
 Predicted change in Energy=-4.009062D-02
 GradGradGradGradGradGradGradGradGradGradGradGradGradGradGradGradGradGrad

                          Input orientation:                          
 ---------------------------------------------------------------------
 Center     Atomic      Atomic             Coordinates (Angstroms)
 Number     Number       Type             X           Y           Z
 ---------------------------------------------------------------------
      1         50           0       -6.075567    0.059676    1.870252
      2         50           0       -6.243418   -2.948052   -1.992889
      3         53           0       -3.546566   -2.569724   -3.347931
      4         53           0       -9.197243   -1.304459    1.021677
      5         15           0       -3.807684    1.517978    0.851469
      6         15           0       -7.132806   -0.413415   -2.685035
      7         15           0       -5.678548   -0.601914   -0.791049
      8         15           0       -4.073049    0.977255   -1.442972
      9         50           0       -9.143412    0.612733   -1.335504
     10         50           0       -4.485742    4.135833    0.972120
     11         53           0       -2.698214    5.035018   -1.272015
     12         53           0       -7.297357    3.056579    0.178378
     13         50           0       -1.845768   -0.478656   -2.099890
     14         50           0       -1.322829   -3.470968    1.876325
     15         53           0       -4.320332   -2.417542    2.612900
     16         53           0        0.500116   -4.174452   -0.547676
     17         15           0        2.512335    1.352936   -0.196486
     18         15           0        0.980557   -0.407611    0.160520
     19         15           0       -1.268554   -1.100030    0.590204
     20         15           0       -1.632012    1.111789    1.553130
     21         50           0        2.247902   -1.098930   -2.050794
     22         50           0        0.271988    3.526330   -0.874521
     23         53           0        1.227476    4.088915    1.955475
     24         53           0        2.210525    2.091792   -2.884259
     25         50           0        8.228357   -0.281244    1.835924
     26         50           0        6.327645   -1.747188   -1.905928
     27         53           0        8.778230   -2.002127   -1.071165
     28         53           0        5.277158   -3.697950    0.265472
     29         15           0        5.531405   -0.724248    0.664018
     30         15           0        6.226847    2.209037    1.817042
     31         15           0        6.580110    1.151339   -0.358132
     32         15           0        4.152344    1.090000    1.600368
     33         50           0        4.106995   -3.526725    2.760856
     34         50           0        1.989541    1.404664    3.564080
     35         53           0        3.132841   -1.428293    4.732180
     36         53           0        7.818465   -3.273479    2.925638
 ---------------------------------------------------------------------
                    Distance matrix (angstroms):
                    1          2          3          4          5
     1  Sn   0.000000
     2  Sn   4.898822   0.000000
     3  I    6.367026   3.041757   0.000000
     4  I    3.510813   4.529248   7.254277   0.000000
     5  P    2.882335   5.828258   5.866212   6.086252   0.000000
     6  P    4.700235   2.773889   4.236770   4.335386   5.224325
     7  P    2.770893   2.695897   3.867205   4.020045   3.269853
     8  P    3.978628   4.518954   4.060432   6.126833   2.372184
     9  Sn   4.471512   4.639106   6.745560   3.038886   5.837149
    10  Sn   4.466457   7.877953   8.031774   7.197047   2.706933
    11  I    6.784864   8.764561   7.928507   9.364154   4.255546
    12  I    3.651935   6.471536   7.626176   4.831084   3.872746
    13  Sn   5.826064   5.044670   2.970334   8.029341   4.067699
    14  Sn   5.920643   6.281438   5.748922   8.211613   5.666959
    15  I    3.125538   5.019263   6.012769   5.249305   4.342092
    16  I    8.186197   7.004853   5.176120  10.234184   7.274511
    17  P    8.927261   9.919112   7.875858  12.068964   6.408439
    18  P    7.275330   7.954674   6.121993  10.253465   5.206972
    19  P    5.107916   5.902273   4.781029   7.943051   3.656420
    20  P    4.577411   7.093774   6.421795   7.959487   2.321825
    21  Sn   9.273462   8.690519   6.117324  11.852159   7.207042
    22  Sn   7.735820   9.253047   7.606640  10.798075   4.863768
    23  I    8.341251  10.996488   9.759870  11.774347   5.760329
    24  I    9.766995   9.882496   7.422184  12.527092   7.106600
    25  Sn  14.308028  15.205393  13.067452  17.474597  12.209531
    26  Sn  13.090606  12.628589  10.012790  15.804716  10.999520
    27  I   15.281958  15.079598  12.546171  18.110339  13.209576
    28  I   12.065630  11.763767   9.601441  14.690437  10.492076
    29  P   11.695783  12.273994  10.095102  14.744411   9.606316
    30  P   12.488874  14.022078  12.042969  15.839186  10.104539
    31  P   12.896650  13.561722  11.195301  16.026843  10.464407
    32  P   10.283217  11.717049   9.856594  13.574969   8.006626
    33  Sn  10.832360  11.404561   9.839214  13.600220   9.577940
    34  Sn   8.350090  10.844706   9.706705  11.787591   6.401478
    35  I    9.757021  11.638318  10.545403  12.876884   8.480054
    36  I   14.327173  14.900818  13.000649  17.234745  12.744709
                    6          7          8          9         10
     6  P    0.000000
     7  P    2.395325   0.000000
     8  P    3.583127   2.344441   0.000000
     9  Sn   2.629971   3.711749   5.084585   0.000000
    10  Sn   6.409165   5.194016   3.997449   6.279431   0.000000
    11  I    7.165728   6.394428   4.287754   7.816726   3.006648
    12  I    4.501896   4.116418   4.165156   3.416451   3.114482
    13  Sn   5.319720   4.051970   2.740802   7.418289   6.140050
    14  Sn   7.994403   5.858212   6.194202   9.389035   8.287643
    15  I    6.324132   4.090003   5.294893   6.930697   6.757680
    16  I    8.773552   7.141299   6.946616  10.795159   9.809658
    17  P   10.116403   8.441890   6.712834  11.734636   7.621235
    18  P    8.597900   6.729556   5.479779  10.284646   7.154160
    19  P    6.751894   4.648013   4.039072   8.285849   6.157144
    20  P    7.109644   4.980603   3.866961   8.063151   4.198356
    21  Sn   9.427082   8.041305   6.680899  11.541380   9.048906
    22  Sn   8.580823   7.242806   5.069543   9.866676   5.139802
    23  I   10.568805   8.788654   7.023349  11.422333   5.797417
    24  I    9.675412   8.595060   6.542385  11.554139   7.993106
    25  Sn  16.013179  14.156477  12.792950  17.681502  13.487218
    26  Sn  13.548790  12.112113  10.761568  15.660402  12.642089
    27  I   16.071392  14.527129  13.197360  18.113327  14.757456
    28  I   13.171973  11.433686  10.592577  15.135982  12.537213
    29  P   13.103245  11.304656   9.978981  14.870638  11.138157
    30  P   14.339675  12.507678  10.873492  15.771227  10.917234
    31  P   13.996678  12.390965  10.709667  15.763073  11.538190
    32  P   12.164684  10.258064   8.771072  13.624399   9.180866
    33  Sn  12.871813  10.813298  10.240660  14.473720  11.651159
    34  Sn  11.205983   9.043953   7.874531  12.189164   7.490448
    35  I   12.705454  10.432139   9.789995  13.845178  10.155804
    36  I   16.223444  14.252031  13.362694  17.915503  14.495090
                   11         12         13         14         15
    11  I    0.000000
    12  I    5.212483   0.000000
    13  Sn   5.640269   6.885362   0.000000
    14  Sn   9.173632   9.010377   5.003767   0.000000
    15  I    8.559467   6.689961   5.665080   3.261484   0.000000
    16  I    9.775905  10.659060   4.644508   3.113487   6.026002
    17  P    6.470263   9.963583   5.096149   6.501929   8.294245
    18  P    6.723668   8.973561   3.619753   4.199254   6.176845
    19  P    6.568911   7.334403   2.820618   2.697851   3.891077
    20  P    4.950753   6.145591   3.989957   4.604531   4.561398
    21  Sn   7.918072  10.646569   4.140686   5.813686   8.162750
    22  Sn   3.355031   7.656647   4.693221   7.685881   8.281372
    23  I    5.169414   8.769069   6.837654   7.978857   8.575801
    24  I    5.946227  10.035456   4.865794   8.129702   9.654271
    25  Sn  12.542403  15.966726  10.817468  10.069813  12.752924
    26  Sn  11.307797  14.596615   8.273541   8.706699  11.586570
    27  I   13.463673  16.899004  10.781863  10.624339  13.613127
    28  I   11.926237  14.274091   8.166693   6.797513   9.963015
    29  P   10.229564  13.383110   7.881763   7.482960  10.184406
    30  P    9.858253  13.649456   9.366598   9.447940  11.544766
    31  P   10.099773  14.017912   8.757055   9.424169  11.848358
    32  P    8.410938  11.704065   7.220106   7.131346   9.225741
    33  Sn  11.656687  13.418954   8.267585   5.501681   8.501296
    34  Sn   7.651295  10.021890   7.094860   6.131239   7.438313
    35  I   10.574778  12.232752   8.506793   5.672866   7.811513
    36  I   14.044641  16.616412  11.245638   9.203440  12.172955
                   16         17         18         19         20
    16  I    0.000000
    17  P    5.892740   0.000000
    18  P    3.862830   2.360789   0.000000
    19  P    3.724921   4.575047   2.392191   0.000000
    20  P    6.074841   4.504988   3.327680   2.439564   0.000000
    21  Sn   3.843560   3.085455   2.640832   4.397765   5.738404
    22  Sn   7.711090   3.194139   4.129076   5.091355   3.917743
    23  I    8.664759   3.710442   4.847843   5.917710   4.147509
    24  I    6.902966   2.803769   4.126804   5.862049   5.951127
    25  Sn   8.975763   6.282846   7.439997   9.613197   9.962298
    26  Sn   6.457287   5.204762   5.886936   8.021953   9.137558
    27  I    8.574392   7.161212   8.053771  10.223101  11.178395
    28  I    4.869126   5.776600   5.412774   7.049893   8.516353
    29  P    6.219806   3.764299   4.589552   6.810735   7.448227
    30  P    8.895857   4.311010   6.092165   8.284691   7.939475
    31  P    8.084943   4.075974   5.835607   8.220069   8.431692
    32  P    6.757759   2.446926   3.791600   5.933195   5.784589
    33  Sn   4.937156   5.924518   5.124962   6.284673   7.477340
    34  Sn   7.088826   3.797084   3.985801   5.072732   4.152750
    35  I    6.507649   5.693155   5.155016   6.052768   6.265955
    36  I    8.150699   7.701065   7.913031   9.630787  10.508371
                   21         22         23         24         25
    21  Sn   0.000000
    22  Sn   5.165354   0.000000
    23  I    6.633641   3.039464   0.000000
    24  I    3.297995   3.139247   5.327092   0.000000
    25  Sn   7.179209   9.227565   8.253782   8.007855   0.000000
    26  Sn   4.133464   8.095972   8.659229   5.713630   4.445578
    27  I    6.664880  10.146854  10.162442   7.948725   3.422713
    28  I    4.614801   8.862366   8.938193   7.269536   4.780144
    29  P    4.276914   6.935127   6.584695   5.616814   2.973746
    30  P    6.460248   6.666343   5.342922   6.184401   3.194980
    31  P    5.166899   6.760151   6.529381   5.134105   3.095626
    32  P    4.663614   5.207489   4.204098   4.988599   4.306935
    33  Sn   5.701087   8.812992   8.181580   8.187286   5.326750
    34  Sn   6.153173   5.210819   3.220800   6.488609   6.689667
    35  I    6.848382   8.010485   6.463752   8.441079   5.972295
    36  I    7.779764  10.845641   9.929109   9.694846   3.210757
                   26         27         28         29         30
    26  Sn   0.000000
    27  I    2.601382   0.000000
    28  I    3.102254   4.113383   0.000000
    29  P    2.878373   3.896884   3.011044   0.000000
    30  P    5.433450   5.708344   6.180758   3.227578   0.000000
    31  P    3.295583   3.909539   5.059859   2.379580   2.444361
    32  P    5.007563   6.172290   5.096236   2.463748   2.367014
    33  Sn   5.465978   6.231309   2.761438   3.778829   6.187368
    34  Sn   7.659915   8.898203   6.908394   5.048507   4.653378
    35  I    7.373802   8.116558   5.449854   4.774802   5.594737
    36  I    5.281680   4.302549   3.703364   4.104162   5.815515
                   31         32         33         34         35
    31  P    0.000000
    32  P    3.119861   0.000000
    33  Sn   6.142367   4.760561   0.000000
    34  Sn   6.043281   2.938179   5.426544   0.000000
    35  I    6.667042   4.146014   3.039492   3.270664   0.000000
    36  I    5.647627   5.851217   3.723747   7.501266   5.350082
                   36
    36  I    0.000000
 Stoichiometry    I12P12Sn12
 Framework group  C1[X(I12P12Sn12)]
 Deg. of freedom   102
 Full point group                 C1      NOp   1
 Largest Abelian subgroup         C1      NOp   1
 Largest concise Abelian subgroup C1      NOp   1
                         Standard orientation:                         
 ---------------------------------------------------------------------
 Center     Atomic      Atomic             Coordinates (Angstroms)
 Number     Number       Type             X           Y           Z
 ---------------------------------------------------------------------
      1         50           0       -5.781205   -0.588401    2.105898
      2         50           0       -5.848744   -3.465695   -1.858328
      3         53           0       -3.373362   -2.638183   -3.420377
      4         53           0       -8.728163   -2.386502    1.467086
      5         15           0       -3.858927    1.229976    0.963003
      6         15           0       -7.166120   -1.076504   -2.359074
      7         15           0       -5.533720   -1.099059   -0.606265
      8         15           0       -4.248272    0.726195   -1.322138
      9         50           0       -9.176184   -0.411703   -0.798808
     10         50           0       -4.906677    3.708543    1.256951
     11         53           0       -3.485351    4.939107   -1.089424
     12         53           0       -7.585930    2.237511    0.658893
     13         50           0       -1.897616   -0.351414   -2.230528
     14         50           0       -0.573705   -3.350102    1.550055
     15         53           0       -3.615318   -2.790174    2.585599
     16         53           0        1.105574   -3.691658   -1.049399
     17         15           0        2.292877    2.064718   -0.626527
     18         15           0        1.080267    0.080672   -0.218531
     19         15           0       -0.991586   -0.960117    0.370332
     20         15           0       -1.592251    1.139416    1.457824
     21         50           0        2.230058   -0.340307   -2.558350
     22         50           0       -0.299364    3.890281   -1.013997
     23         53           0        0.814945    4.504533    1.746320
     24         53           0        1.640662    2.831465   -3.243364
     25         50           0        8.349909    1.260864    0.836458
     26         50           0        6.356920   -0.361928   -2.790897
     27         53           0        8.883786   -0.265203   -2.180339
     28         53           0        5.811761   -2.516390   -0.626394
     29         15           0        5.654066    0.447505   -0.119597
     30         15           0        6.005478    3.415566    1.098758
     31         15           0        6.313316    2.491940   -1.143351
     32         15           0        4.110443    2.000009    1.010456
     33         50           0        4.861219   -2.603080    1.964840
     34         50           0        2.112741    1.919799    3.163511
     35         53           0        3.768012   -0.739983    4.103128
     36         53           0        8.492606   -1.791082    1.823484
 ---------------------------------------------------------------------
 Rotational constants (GHZ):      0.0142116      0.0047136      0.0043981
 Standard basis: SDD (6D, 10F)
 There are   444 symmetry adapted cartesian basis functions of A   symmetry.
 There are   444 symmetry adapted basis functions of A   symmetry.
   444 basis functions,   852 primitive gaussians,   444 cartesian basis functions
   156 alpha electrons      156 beta electrons
       nuclear repulsion energy      4314.3755722851 Hartrees.


 Warning!  I  atom   27 may be hypervalent but has no d functions.


 NAtoms=   36 NActive=   36 NUniq=   36 SFac= 1.00D+00 NAtFMM=   60 NAOKFM=F Big=F
 Integral buffers will be    131072 words long.
 Raffenetti 2 integral format.
 Two-electron integral symmetry is turned on.
 One-electron integrals computed using PRISM.
   1 Symmetry operations used in ECPInt.
 ECPInt:  NShTT=   26106 NPrTT=   99174 LenC2=   21045 LenP2D=   51401.
 LDataN:  DoStor=T MaxTD1= 5 Len=  102
 NBasis=   444 RedAO= T EigKep=  1.42D-02  NBF=   444
 NBsUse=   444 1.00D-06 EigRej= -1.00D+00 NBFU=   444
 Defaulting to unpruned grid for atomic number  50.
 Defaulting to unpruned grid for atomic number  50.
 Defaulting to unpruned grid for atomic number  53.
 Defaulting to unpruned grid for atomic number  53.
 Defaulting to unpruned grid for atomic number  50.
 Defaulting to unpruned grid for atomic number  53.
 Defaulting to unpruned grid for atomic number  50.
 Defaulting to unpruned grid for atomic number  50.
 Initial guess from the checkpoint file:  "\\nas.ads.mwn.de\tuch\ac5\AK_Nilges_Praktikant\Markus\Jakob\Verlauf\Tri Pfad\2(4SNI2+P4)-4(I2)3+(4SnI+P4)9.chk"
 B after Tr=     0.000000    0.000000    0.000000
         Rot=    0.999866   -0.016233    0.002319   -0.000143 Ang=  -1.88 deg.
 ExpMin= 3.26D-02 ExpMax= 3.06D+04 ExpMxC= 4.68D+03 IAcc=3 IRadAn=         5 AccDes= 0.00D+00
 Harris functional with IExCor= 1009 and IRadAn=       5 diagonalized for initial guess.
 HarFok:  IExCor= 1009 AccDes= 0.00D+00 IRadAn=         5 IDoV= 1 UseB2=F ITyADJ=14
 ICtDFT=  3500011 ScaDFX=  1.000000  1.000000  1.000000  1.000000
 Defaulting to unpruned grid for atomic number  50.
 Defaulting to unpruned grid for atomic number  50.
 Defaulting to unpruned grid for atomic number  50.
 Defaulting to unpruned grid for atomic number  50.
 Defaulting to unpruned grid for atomic number  50.
 Defaulting to unpruned grid for atomic number  50.
 Defaulting to unpruned grid for atomic number  50.
 Defaulting to unpruned grid for atomic number  50.
 FoFCou: FMM=F IPFlag=           0 FMFlag=      100000 FMFlg1=           0
         NFxFlg=           0 DoJE=T BraDBF=F KetDBF=T FulRan=T
         wScrn=  0.000000 ICntrl=     500 IOpCl=  0 I1Cent=   200000004 NGrid=           0
         NMat0=    1 NMatS0=      1 NMatT0=    0 NMatD0=    1 NMtDS0=    0 NMtDT0=    0
 Petite list used in FoFCou.
 Requested convergence on RMS density matrix=1.00D-08 within 128 cycles.
 Requested convergence on MAX density matrix=1.00D-06.
 Requested convergence on             energy=1.00D-06.
 No special actions if energy rises.
 Defaulting to unpruned grid for atomic number  50.
 Defaulting to unpruned grid for atomic number  50.
 Defaulting to unpruned grid for atomic number  50.
 Defaulting to unpruned grid for atomic number  50.
 Defaulting to unpruned grid for atomic number  50.
 Defaulting to unpruned grid for atomic number  50.
 Defaulting to unpruned grid for atomic number  50.
 Defaulting to unpruned grid for atomic number  50.
 EnCoef did     6 forward-backward iterations
 EnCoef did     6 forward-backward iterations
 EnCoef did     2 forward-backward iterations
 EnCoef did     1 forward-backward iterations
 EnCoef did     4 forward-backward iterations
 Restarting incremental Fock formation.
 SCF Done:  E(RPBE-PBE) =  -4272.66237291     A.U. after   21 cycles
            NFock= 21  Conv=0.65D-08     -V/T= 2.0326
   1 Symmetry operations used in ECPInt.
 ECPInt:  NShTT=   26106 NPrTT=   99174 LenC2=   21045 LenP2D=   51401.
 LDataN:  DoStor=T MaxTD1= 6 Len=  172
 Calling FoFJK, ICntrl=      2527 FMM=F ISym2X=0 I1Cent= 0 IOpClX= 0 NMat=1 NMatS=1 NMatT=0.
 Defaulting to unpruned grid for atomic number  50.
 Defaulting to unpruned grid for atomic number  50.
 Defaulting to unpruned grid for atomic number  50.
 Defaulting to unpruned grid for atomic number  50.
 Defaulting to unpruned grid for atomic number  50.
 Defaulting to unpruned grid for atomic number  50.
 Defaulting to unpruned grid for atomic number  50.
 Defaulting to unpruned grid for atomic number  50.
 ***** Axes restored to original set *****
 -------------------------------------------------------------------
 Center     Atomic                   Forces (Hartrees/Bohr)
 Number     Number              X              Y              Z
 -------------------------------------------------------------------
      1       50           0.000114492    0.001428552   -0.002456685
      2       50          -0.004550574    0.001910491    0.002244810
      3       53          -0.000038211   -0.006926326   -0.006874139
      4       53           0.001532887    0.001626288   -0.001143746
      5       15           0.002875676   -0.001899565    0.003369923
      6       15           0.001135983   -0.001906735   -0.000514170
      7       15          -0.002916426   -0.000723654   -0.000570658
      8       15          -0.000856624    0.000613732    0.000595978
      9       50          -0.000685432   -0.000670632    0.002203277
     10       50          -0.000686177    0.000000298    0.001561142
     11       53          -0.000984691   -0.001264603   -0.000088269
     12       53          -0.000568507   -0.000391257   -0.000469553
     13       50           0.006588332    0.004446003    0.007370991
     14       50           0.001147822    0.006097734   -0.005529287
     15       53           0.001950713   -0.003668871   -0.000646421
     16       53          -0.004622339   -0.001207360    0.004338343
     17       15          -0.002112731    0.001782210    0.009112157
     18       15           0.018800678   -0.024165016    0.000784751
     19       15          -0.007581937    0.019155468   -0.001511749
     20       15           0.006320255   -0.001615716   -0.009935181
     21       50          -0.005071234    0.005612301    0.021258174
     22       50          -0.004526010   -0.011367080    0.011563791
     23       53           0.000732310    0.005980656    0.010538150
     24       53           0.002701341    0.009769355   -0.038084430
     25       50          -0.020233252    0.014065712   -0.002818788
     26       50          -0.052594559    0.009759537   -0.020101829
     27       53           0.052625183   -0.010388909    0.010998914
     28       53          -0.007783883   -0.041035359   -0.030299905
     29       15           0.011034172    0.022569561   -0.003717450
     30       15           0.000156583   -0.001928159    0.000400189
     31       15           0.012636403    0.005998718    0.005100970
     32       15          -0.010477873    0.002297031    0.013928220
     33       50           0.005158085   -0.004519415    0.022364911
     34       50           0.007440429   -0.003069334   -0.014169952
     35       53          -0.001968891    0.002607656   -0.000332055
     36       53          -0.004691992    0.001026689    0.011529578
 -------------------------------------------------------------------
 Cartesian Forces:  Max     0.052625183 RMS     0.012257504

 GradGradGradGradGradGradGradGradGradGradGradGradGradGradGradGradGradGrad
 Berny optimization.
 Using GEDIIS/GDIIS optimizer.
 FormGI is forming the generalized inverse of G from B-inverse, IUseBI=4.
 Internal  Forces:  Max     0.060517927 RMS     0.009746754
 Search for a local minimum.
 Step number   2 out of a maximum of  216
 All quantities printed in internal units (Hartrees-Bohrs-Radians)
 Mixed Optimization -- RFO/linear search
 Update second derivatives using D2CorX and points    1    2
 DE= -3.82D-02 DEPred=-4.01D-02 R= 9.52D-01
 TightC=F SS=  1.41D+00  RLast= 3.70D-01 DXNew= 5.0454D-01 1.1089D+00
 Trust test= 9.52D-01 RLast= 3.70D-01 DXMaxT set to 5.05D-01
 ITU=  1  0
 Use linear search instead of GDIIS.
     Eigenvalues ---   -0.39623  -0.10614  -0.08230  -0.04682  -0.04422
     Eigenvalues ---   -0.04127  -0.03462  -0.02342  -0.01532  -0.01428
     Eigenvalues ---   -0.01108  -0.00829  -0.00328  -0.00198  -0.00037
     Eigenvalues ---    0.00073   0.00082   0.00128   0.00223   0.00241
     Eigenvalues ---    0.00344   0.00403   0.00446   0.00545   0.00640
     Eigenvalues ---    0.00688   0.00797   0.00883   0.00963   0.01044
     Eigenvalues ---    0.01145   0.01251   0.01329   0.01385   0.01455
     Eigenvalues ---    0.01488   0.01621   0.01660   0.01810   0.01886
     Eigenvalues ---    0.01953   0.02033   0.02192   0.02248   0.02461
     Eigenvalues ---    0.02526   0.02540   0.02655   0.02825   0.02895
     Eigenvalues ---    0.02972   0.03129   0.03143   0.03279   0.03399
     Eigenvalues ---    0.03452   0.03517   0.03688   0.03771   0.03805
     Eigenvalues ---    0.03966   0.04095   0.04158   0.04251   0.04504
     Eigenvalues ---    0.04587   0.04729   0.04819   0.04921   0.05130
     Eigenvalues ---    0.05170   0.05287   0.05535   0.05604   0.05699
     Eigenvalues ---    0.05833   0.06066   0.06328   0.06460   0.06853
     Eigenvalues ---    0.07089   0.07196   0.07364   0.07615   0.07871
     Eigenvalues ---    0.08681   0.08980   0.09390   0.09709   0.10145
     Eigenvalues ---    0.10620   0.12472   0.14584   0.15731   0.22282
     Eigenvalues ---    0.22820   0.33676   0.39920   0.56355   0.64248
     Eigenvalues ---    0.82766   1.41193
 RFO step:  Lambda=-3.99148044D-01 EMin=-3.96232111D-01
 I=     1 Eig=   -3.96D-01 Dot1= -1.92D-02
 I=     1 Stepn= -6.00D-01 RXN=   6.00D-01 EDone=F
 I=     2 Eig=   -1.06D-01 Dot1=  5.98D-03
 I=     2 Stepn=  3.00D-01 RXN=   6.71D-01 EDone=F
 I=     3 Eig=   -8.23D-02 Dot1=  7.47D-05
 I=     3 Stepn=  1.50D-01 RXN=   6.87D-01 EDone=F
 Mixed    3 eigenvectors in step.  Raw Step.Grad=  2.52D-02.
 RFO eigenvector is Hessian eigenvector with negative curvature.
 Taking step of  6.00D-01 in eigenvector direction(s).  Step.Grad= -1.15D-02.
 Skip linear search -- no minimum in search direction.
 Maximum step size (   0.505) exceeded in Quadratic search.
    -- Step size not scaled.
 Iteration  1 RMS(Cart)=  0.26443530 RMS(Int)=  0.01932122
 Iteration  2 RMS(Cart)=  0.18499995 RMS(Int)=  0.00555986
 Iteration  3 RMS(Cart)=  0.00950933 RMS(Int)=  0.00158987
 Iteration  4 RMS(Cart)=  0.00005780 RMS(Int)=  0.00158986
 Iteration  5 RMS(Cart)=  0.00000014 RMS(Int)=  0.00158986
 Variable       Old X    -DE/DX   Delta X   Delta X   Delta X     New X
                                 (Linear)    (Quad)   (Total)
    R1        5.44682  -0.00011   0.00000  -0.00058  -0.00052   5.44630
    R2        5.23623  -0.00109   0.00000  -0.00046  -0.00050   5.23573
    R3        5.90641   0.00005   0.00000   0.00320   0.00316   5.90957
    R4        5.74809   0.00527   0.00000   0.00736   0.00734   5.75543
    R5        5.24189  -0.00118   0.00000  -0.00253  -0.00253   5.23936
    R6        5.09451  -0.00133   0.00000  -0.00252  -0.00250   5.09200
    R7        5.61312   0.00996   0.00000   0.01840   0.01837   5.63149
    R8        5.74266  -0.00194   0.00000  -0.00411  -0.00411   5.73856
    R9        4.48278  -0.00040   0.00000   0.00715   0.00717   4.48995
   R10        5.11536  -0.00100   0.00000   0.00038   0.00038   5.11574
   R11        4.38761   0.00064   0.00000   0.00687   0.00708   4.39469
   R12        4.52651  -0.00116   0.00000  -0.00492  -0.00492   4.52158
   R13        4.96993   0.00026   0.00000   0.00351   0.00351   4.97344
   R14        4.43035  -0.00022   0.00000   0.00191   0.00186   4.43221
   R15        5.17937  -0.00041   0.00000   0.00161   0.00143   5.18079
   R16        5.68174  -0.00090   0.00000  -0.01559  -0.01559   5.66615
   R17        5.88552   0.00077   0.00000   0.00826   0.00826   5.89378
   R18        5.33020  -0.00286   0.00000  -0.02243  -0.02245   5.30774
   R19        6.16331  -0.00359   0.00000  -0.01014  -0.01014   6.15317
   R20        5.88364  -0.00581   0.00000   0.06506   0.06506   5.94870
   R21        5.09820  -0.00248   0.00000  -0.07368  -0.07364   5.02456
   R22        4.46124  -0.00295   0.00000  -0.02478  -0.02478   4.43646
   R23        6.03605  -0.01141   0.00000  -0.04001  -0.04011   5.99594
   R24        5.29835   0.03165   0.00000   0.00666   0.00763   5.30598
   R25        4.62402  -0.00850   0.00000   0.04028   0.04021   4.66423
   R26        4.52059  -0.00407   0.00000   0.05757   0.05757   4.57816
   R27        4.99045  -0.02170   0.00000  -0.08203  -0.08203   4.90842
   R28        4.61011  -0.00670   0.00000  -0.01669  -0.01660   4.59351
   R29        5.74375   0.00836   0.00000   0.01072   0.01057   5.75432
   R30        5.93232   0.01261   0.00000   0.05586   0.05479   5.98710
   R31        6.08643  -0.00066   0.00000  -0.00255  -0.00239   6.08404
   R32        5.61957  -0.01692   0.00000  -0.02202  -0.02202   5.59754
   R33        6.06745   0.00355   0.00000  -0.06065  -0.06065   6.00680
   R34        4.91590   0.05412   0.00000   0.13637   0.13637   5.05227
   R35        5.86241   0.00213   0.00000   0.03089   0.03059   5.89300
   R36        5.43934   0.00758   0.00000  -0.00065  -0.00050   5.43883
   R37        5.69005   0.04243   0.00000   0.03883   0.03900   5.72905
   R38        5.21836   0.01844   0.00000  -0.00416  -0.00416   5.21420
   R39        4.49675   0.00846   0.00000   0.00705   0.00689   4.50364
   R40        4.65581   0.00222   0.00000   0.04358   0.04320   4.69901
   R41        4.61917  -0.00086   0.00000  -0.04858  -0.04817   4.57100
   R42        4.47301  -0.00311   0.00000  -0.04111  -0.04095   4.43206
   R43        5.55235  -0.01400   0.00000   0.00682   0.00719   5.55955
   R44        5.74381   0.00222   0.00000  -0.02855  -0.02855   5.71526
    A1        1.23299   0.00080   0.00000   0.00369   0.00372   1.23671
    A2        1.61393   0.00028   0.00000   0.01273   0.01259   1.62652
    A3        1.52929  -0.00023   0.00000  -0.00234  -0.00222   1.52707
    A4        1.63030   0.00119   0.00000   0.00105   0.00109   1.63138
    A5        1.47523   0.00131   0.00000   0.00071   0.00073   1.47596
    A6        1.99112  -0.00301   0.00000  -0.00744  -0.00752   1.98360
    A7        1.70977  -0.00110   0.00000  -0.00397  -0.00403   1.70574
    A8        1.85090  -0.00294   0.00000  -0.02088  -0.02085   1.83005
    A9        2.14357   0.00262   0.00000   0.00322   0.00318   2.14675
   A10        1.80856  -0.00040   0.00000   0.00141   0.00120   1.80976
   A11        1.93611  -0.00022   0.00000   0.00690   0.00694   1.94305
   A12        1.97190   0.00132   0.00000   0.01148   0.01150   1.98341
   A13        2.06417  -0.00168   0.00000  -0.00412  -0.00416   2.06001
   A14        1.66003  -0.00555   0.00000  -0.01552  -0.01552   1.64451
   A15        2.22174   0.00041   0.00000  -0.00073  -0.00073   2.22101
   A16        2.28319  -0.00043   0.00000  -0.00090  -0.00092   2.28227
   A17        1.77661  -0.00095   0.00000  -0.00308  -0.00310   1.77351
   A18        2.22146   0.00054   0.00000   0.00535   0.00537   2.22683
   A19        1.71417   0.00072   0.00000  -0.00061  -0.00056   1.71361
   A20        1.53197   0.00100   0.00000   0.00286   0.00290   1.53487
   A21        1.83589  -0.00139   0.00000  -0.00498  -0.00502   1.83087
   A22        1.83936   0.00048   0.00000  -0.00727  -0.00733   1.83203
   A23        1.73697  -0.00469   0.00000  -0.01552  -0.01552   1.72146
   A24        1.67804  -0.00493   0.00000   0.00440   0.00440   1.68244
   A25        1.45015  -0.00108   0.00000  -0.01657  -0.01657   1.43358
   A26        2.03770  -0.00165   0.00000   0.00007   0.00008   2.03778
   A27        1.58015   0.00054   0.00000   0.00372   0.00380   1.58394
   A28        1.94208   0.00075   0.00000   0.01441   0.01436   1.95645
   A29        1.62555  -0.00064   0.00000  -0.00137  -0.00144   1.62411
   A30        2.47659   0.00193   0.00000  -0.01413  -0.01418   2.46242
   A31        1.41244   0.00130   0.00000   0.02535   0.02556   1.43800
   A32        1.38537   0.00389   0.00000  -0.00740  -0.00705   1.37833
   A33        2.37238  -0.00210   0.00000  -0.03575  -0.03591   2.33647
   A34        1.65533  -0.00509   0.00000  -0.13048  -0.13166   1.52367
   A35        1.84590   0.01485   0.00000  -0.06626  -0.06505   1.78084
   A36        1.81697  -0.01124   0.00000   0.16494   0.16552   1.98249
   A37        2.34492   0.00214   0.00000   0.01310   0.01365   2.35857
   A38        2.50549   0.00018   0.00000  -0.08291  -0.08346   2.42203
   A39        2.59260  -0.06052   0.00000  -0.15571  -0.16053   2.43208
   A40        1.32556   0.01720   0.00000   0.25222   0.24344   1.56900
   A41        2.12449   0.01883   0.00000  -0.19264  -0.18945   1.93504
   A42        2.27070  -0.00259   0.00000  -0.04746  -0.04708   2.22362
   A43        1.52811   0.00221   0.00000  -0.02800  -0.02804   1.50007
   A44        1.71755  -0.00008   0.00000   0.01587   0.01602   1.73357
   A45        1.93791   0.00191   0.00000   0.02801   0.02690   1.96481
   A46        2.22134   0.00335   0.00000   0.02692   0.02638   2.24771
   A47        1.51932  -0.00668   0.00000   0.00988   0.00957   1.52889
   A48        1.75070  -0.00172   0.00000  -0.01223  -0.01242   1.73828
   A49        1.27428   0.00584   0.00000   0.02048   0.02006   1.29434
   A50        2.07892   0.00818   0.00000  -0.01345  -0.01662   2.06230
   A51        1.96616  -0.01308   0.00000   0.00302   0.00147   1.96763
   A52        1.44964   0.00534   0.00000   0.03844   0.03844   1.48808
   A53        1.60356   0.01022   0.00000   0.04263   0.04248   1.64605
   A54        1.57971   0.02532   0.00000   0.05985   0.05981   1.63952
   A55        2.39943  -0.00109   0.00000   0.01370   0.01373   2.41316
   A56        1.42522   0.00023   0.00000   0.02011   0.02005   1.44527
   A57        1.72533   0.02975   0.00000   0.02863   0.02858   1.75391
   A58        1.85029   0.02604   0.00000   0.04309   0.04315   1.89343
   A59        1.21554  -0.01253   0.00000  -0.03570  -0.03557   1.17997
   A60        1.82159  -0.03359   0.00000  -0.01743  -0.01727   1.80432
   A61        1.34353   0.00430   0.00000   0.00450   0.00533   1.34885
   A62        2.42777   0.00123   0.00000  -0.01103  -0.01147   2.41630
   A63        2.43224  -0.00256   0.00000   0.00378   0.00441   2.43665
   A64        2.38954   0.00359   0.00000  -0.02130  -0.02146   2.36807
   A65        1.39948   0.00078   0.00000   0.01568   0.01528   1.41476
   A66        1.41075   0.00348   0.00000   0.04228   0.04251   1.45326
   A67        1.46573  -0.00005   0.00000  -0.01964  -0.01952   1.44621
   A68        1.74691  -0.00135   0.00000   0.03672   0.03635   1.78326
   A69        2.21909   0.00340   0.00000  -0.02973  -0.02946   2.18963
   A70        1.55671  -0.00233   0.00000  -0.00217  -0.00373   1.55298
   A71        1.46294   0.00156   0.00000  -0.02886  -0.02853   1.43441
   A72        2.41117  -0.00125   0.00000   0.03301   0.03270   2.44387
   A73        2.13333   0.00051   0.00000  -0.00349  -0.00324   2.13008
   A74        2.44138  -0.00891   0.00000  -0.02351  -0.02351   2.41786
   A75        1.50036   0.00784   0.00000   0.03751   0.03793   1.53829
    D1        0.16656   0.00064   0.00000   0.00115   0.00118   0.16774
    D2        2.02919  -0.00085   0.00000  -0.00356  -0.00359   2.02560
    D3       -1.95043   0.00040   0.00000  -0.00636  -0.00632  -1.95674
    D4        1.67814   0.00035   0.00000  -0.00561  -0.00535   1.67278
    D5       -2.74242  -0.00114   0.00000  -0.01032  -0.01013  -2.75254
    D6       -0.43884   0.00011   0.00000  -0.01312  -0.01285  -0.45170
    D7        2.61377  -0.00056   0.00000   0.00394   0.00389   2.61766
    D8       -2.12379  -0.00046   0.00000   0.00315   0.00307  -2.12071
    D9       -0.17054  -0.00064   0.00000  -0.00136  -0.00140  -0.17194
   D10        0.98261  -0.00089   0.00000  -0.01018  -0.01001   0.97260
   D11        2.52824  -0.00079   0.00000  -0.01097  -0.01083   2.51741
   D12       -1.80170  -0.00097   0.00000  -0.01548  -0.01530  -1.81700
   D13       -0.26576  -0.00048   0.00000  -0.01115  -0.01080  -0.27656
   D14        0.96470   0.00029   0.00000  -0.00834  -0.00801   0.95669
   D15        1.14178  -0.00030   0.00000  -0.00061  -0.00061   1.14117
   D16        0.24793  -0.00028   0.00000   0.00006   0.00006   0.24799
   D17       -2.80454   0.00543   0.00000   0.01741   0.01739  -2.78714
   D18       -2.39829  -0.00006   0.00000  -0.00001   0.00000  -2.39829
   D19        0.29853  -0.00024   0.00000   0.00451   0.00451   0.30304
   D20       -0.57722   0.00035   0.00000  -0.00370  -0.00372  -0.58094
   D21        1.05600  -0.00010   0.00000  -0.00323  -0.00324   1.05275
   D22       -0.18608  -0.00073   0.00000  -0.00141  -0.00145  -0.18753
   D23       -2.02468  -0.00145   0.00000   0.00553   0.00554  -2.01914
   D24       -2.08379   0.00280   0.00000   0.02148   0.02145  -2.06235
   D25        2.36079   0.00208   0.00000   0.02842   0.02844   2.38923
   D26        2.07844   0.00158   0.00000   0.00340   0.00330   2.08174
   D27        0.23984   0.00086   0.00000   0.01034   0.01029   0.25013
   D28       -2.67489   0.00277   0.00000   0.00672   0.00672  -2.66817
   D29       -0.64517   0.00144   0.00000   0.00543   0.00543  -0.63974
   D30       -0.88430   0.00051   0.00000  -0.00363  -0.00368  -0.88798
   D31        1.14543  -0.00082   0.00000  -0.00492  -0.00498   1.14045
   D32        1.21248   0.00069   0.00000   0.01162   0.01168   1.22416
   D33       -3.04098  -0.00064   0.00000   0.01034   0.01039  -3.03059
   D34        1.20086  -0.00252   0.00000   0.00312   0.00311   1.20397
   D35       -0.80685  -0.00268   0.00000   0.00019   0.00021  -0.80664
   D36       -2.82894  -0.00287   0.00000  -0.01335  -0.01336  -2.84230
   D37        0.00134   0.00054   0.00000   0.00446   0.00449   0.00583
   D38       -1.97828   0.00140   0.00000   0.00993   0.00995  -1.96833
   D39        0.24495   0.00245   0.00000   0.00944   0.00945   0.25440
   D40       -0.82443   0.00529   0.00000   0.01711   0.01710  -0.80733
   D41        0.19596   0.00080   0.00000   0.00147   0.00151   0.19747
   D42        2.03108  -0.00035   0.00000  -0.00317  -0.00316   2.02792
   D43       -2.58844   0.00075   0.00000  -0.00210  -0.00205  -2.59049
   D44       -0.75331  -0.00039   0.00000  -0.00674  -0.00672  -0.76004
   D45        2.54890   0.00025   0.00000  -0.00105  -0.00101   2.54789
   D46       -1.89916  -0.00090   0.00000  -0.00569  -0.00568  -1.90484
   D47        2.28002   0.00131   0.00000   0.00350   0.00354   2.28356
   D48        0.33679   0.00054   0.00000  -0.01113  -0.01104   0.32575
   D49        0.67622   0.00049   0.00000   0.00388   0.00388   0.68010
   D50       -1.26702  -0.00028   0.00000  -0.01075  -0.01070  -1.27772
   D51        0.37365  -0.00071   0.00000  -0.00333  -0.00361   0.37004
   D52        2.39304   0.00297   0.00000  -0.00795  -0.00737   2.38567
   D53       -2.37776  -0.00345   0.00000  -0.00298  -0.00319  -2.38095
   D54        1.97584  -0.00033   0.00000   0.00109   0.00087   1.97672
   D55       -2.28796   0.00335   0.00000  -0.00352  -0.00288  -2.29084
   D56       -0.77557  -0.00307   0.00000   0.00145   0.00130  -0.77427
   D57       -0.97046  -0.00572   0.00000  -0.00595  -0.00572  -0.97617
   D58        0.06955   0.00181   0.00000   0.03327   0.03273   0.10228
   D59       -1.64731  -0.00121   0.00000  -0.00861  -0.00913  -1.65644
   D60        2.79784  -0.00465   0.00000   0.03447   0.03468   2.83253
   D61        1.00177   0.00100   0.00000  -0.01881  -0.01954   0.98223
   D62        0.92213  -0.00200   0.00000  -0.03594  -0.03615   0.88598
   D63       -0.91590  -0.00545   0.00000   0.00715   0.00766  -0.90824
   D64       -2.71197   0.00020   0.00000  -0.04614  -0.04657  -2.75854
   D65       -0.30225   0.00370   0.00000   0.01378   0.02312  -0.27913
   D66        1.94961   0.01647   0.00000  -0.07944  -0.08187   1.86774
   D67       -1.40180   0.00451   0.00000   0.02946   0.03513  -1.36667
   D68        0.85006   0.01727   0.00000  -0.06376  -0.06986   0.78021
   D69        2.10863  -0.00089   0.00000   0.03403   0.03667   2.14530
   D70       -1.92269   0.01187   0.00000  -0.05919  -0.06832  -1.99101
   D71        1.81010  -0.01441   0.00000   0.08486   0.08405   1.89415
   D72       -0.19953   0.00700   0.00000  -0.02429  -0.02456  -0.22409
   D73        1.39054   0.01051   0.00000   0.02886   0.02792   1.41846
   D74        2.95897   0.01207   0.00000   0.01485   0.01315   2.97212
   D75       -1.03464   0.01265   0.00000  -0.01138  -0.01271  -1.04735
   D76       -2.94561  -0.00887   0.00000   0.02564   0.02623  -2.91938
   D77       -1.37718  -0.00732   0.00000   0.01164   0.01146  -1.36572
   D78        0.91239  -0.00674   0.00000  -0.01459  -0.01440   0.89800
   D79       -1.12733  -0.00239   0.00000  -0.02995  -0.02876  -1.15609
   D80        0.44110  -0.00083   0.00000  -0.04396  -0.04353   0.39757
   D81        2.73068  -0.00025   0.00000  -0.07019  -0.06939   2.66129
   D82        1.30026  -0.00084   0.00000   0.00327   0.00949   1.30975
   D83       -2.67207  -0.00210   0.00000  -0.05472  -0.04898  -2.72105
   D84       -0.41985  -0.00098   0.00000  -0.01378  -0.00754  -0.42739
   D85       -0.75260   0.00987   0.00000   0.04070   0.03479  -0.71781
   D86        1.55826   0.00862   0.00000  -0.01730  -0.02368   1.53458
   D87       -2.47271   0.00974   0.00000   0.02365   0.01776  -2.45495
   D88        0.97685   0.00322   0.00000  -0.00310  -0.00299   0.97386
   D89       -1.79045   0.00246   0.00000   0.02099   0.02120  -1.76926
   D90        2.49682   0.00446   0.00000  -0.03090  -0.03080   2.46602
   D91       -0.60382   0.00116   0.00000   0.04425   0.04450  -0.55932
   D92       -1.05938  -0.00757   0.00000  -0.01953  -0.01840  -1.07778
   D93        1.14099  -0.00129   0.00000  -0.06041  -0.05996   1.08103
   D94       -1.59705  -0.02163   0.00000   0.03890   0.03838  -1.55866
   D95       -0.46486  -0.01897   0.00000   0.04961   0.04981  -0.41505
   D96       -2.86209  -0.00983   0.00000   0.05649   0.05670  -2.80539
   D97        2.13696  -0.02152   0.00000   0.04414   0.04424   2.18120
   D98        1.70613   0.00997   0.00000   0.04493   0.04506   1.75119
   D99        0.20388   0.01751   0.00000   0.01974   0.01983   0.22371
   D100       1.36606  -0.00413   0.00000  -0.02608  -0.02600   1.34006
   D101       2.37324   0.00255   0.00000   0.02045   0.02009   2.39334
   D102       1.63285  -0.02920   0.00000  -0.01408  -0.01432   1.61853
   D103       2.98056  -0.01911   0.00000  -0.02012  -0.02016   2.96040
   D104      -0.69221  -0.01143   0.00000  -0.02385  -0.02375  -0.71596
   D105       0.03692   0.00926   0.00000  -0.01318  -0.01318   0.02374
   D106       0.15746  -0.00236   0.00000  -0.01395  -0.01396   0.14351
   D107      -1.21983   0.02983   0.00000   0.00507   0.00492  -1.21492
   D108      -3.04776  -0.00575   0.00000  -0.03697  -0.03728  -3.08504
   D109      -2.81018   0.00246   0.00000  -0.02011  -0.02047  -2.83065
   D110       0.69025  -0.00394   0.00000  -0.01021  -0.01057   0.67968
   D111       2.64328   0.00456   0.00000  -0.05084  -0.05126   2.59202
   D112       0.43194   0.00089   0.00000  -0.01647  -0.01648   0.41546
   D113      -1.89093  -0.00111   0.00000   0.00125   0.00154  -1.88939
   D114       0.50389  -0.00019   0.00000  -0.06555  -0.06561   0.43828
   D115      -1.70744  -0.00387   0.00000  -0.03119  -0.03083  -1.73827
   D116       2.25287  -0.00586   0.00000  -0.01347  -0.01282   2.24005
   D117      -1.30663   0.00391   0.00000  -0.02361  -0.02415  -1.33078
   D118       2.76522   0.00024   0.00000   0.01076   0.01063   2.77586
   D119       0.44235  -0.00175   0.00000   0.02848   0.02865   0.47100
   D120       1.49353   0.00755   0.00000  -0.02333  -0.02358   1.46995
   D121      -0.71781   0.00387   0.00000   0.01103   0.01120  -0.70660
   D122      -3.04068   0.00188   0.00000   0.02875   0.02921  -3.01146
   D123      -0.72282   0.00355   0.00000  -0.00183  -0.00184  -0.72466
   D124      -1.01698  -0.00179   0.00000  -0.02839  -0.02842  -1.04540
   D125       0.69332  -0.00233   0.00000  -0.00387  -0.00362   0.68970
   D126      -3.06207  -0.00222   0.00000   0.01197   0.01246  -3.04961
   D127      -0.90527  -0.00271   0.00000   0.03013   0.03041  -0.87486
   D128      -2.72554   0.00237   0.00000  -0.03221  -0.03216  -2.75771
   D129       1.44797   0.00007   0.00000  -0.01340  -0.01335   1.43461
         Item               Value     Threshold  Converged?
 Maximum Force            0.060518     0.000450     NO 
 RMS     Force            0.009747     0.000300     NO 
 Maximum Displacement     2.001326     0.001800     NO 
 RMS     Displacement     0.442342     0.001200     NO 
 Predicted change in Energy=-8.150334D-02
 GradGradGradGradGradGradGradGradGradGradGradGradGradGradGradGradGradGrad

                          Input orientation:                          
 ---------------------------------------------------------------------
 Center     Atomic      Atomic             Coordinates (Angstroms)
 Number     Number       Type             X           Y           Z
 ---------------------------------------------------------------------
      1         50           0       -6.230378    0.302391    1.691869
      2         50           0       -6.513641   -2.645255   -2.207741
      3         53           0       -3.712241   -2.578306   -3.400890
      4         53           0       -9.314214   -0.691394    0.689994
      5         15           0       -3.756756    1.505967    0.832300
      6         15           0       -7.061859   -0.022220   -2.919205
      7         15           0       -5.754090   -0.387078   -0.948996
      8         15           0       -3.948032    1.010564   -1.483572
      9         50           0       -8.993121    1.228087   -1.641125
     10         50           0       -4.202970    4.173208    0.955986
     11         53           0       -2.227062    4.941142   -1.164500
     12         53           0       -7.039022    3.310730   -0.013657
     13         50           0       -1.866934   -0.693419   -2.014247
     14         50           0       -1.945544   -3.711467    1.847951
     15         53           0       -4.846133   -2.383034    2.499214
     16         53           0       -0.124729   -4.549416   -0.579361
     17         15           0        2.278122    0.917723    0.045367
     18         15           0        0.832366   -0.911006    0.323054
     19         15           0       -1.520396   -1.354294    0.693548
     20         15           0       -1.681246    0.868055    1.665134
     21         50           0        1.603807   -1.862676   -1.967320
     22         50           0       -0.301365    2.681641   -0.504384
     23         53           0        0.720061    3.533954    2.234708
     24         53           0        1.805664    1.636975   -2.627315
     25         50           0        8.373482    0.461770    1.547489
     26         50           0        6.431183   -1.688581   -1.882624
     27         53           0        9.065889   -1.484652   -1.476920
     28         53           0        5.976519   -3.640707    0.506339
     29         15           0        5.750063   -0.623903    0.703111
     30         15           0        5.971685    2.416198    1.601254
     31         15           0        6.362609    1.326143   -0.522396
     32         15           0        4.121322    0.977571    1.685810
     33         50           0        5.076213   -3.531114    3.112262
     34         50           0        2.126398    1.125456    3.843051
     35         53           0        3.998564   -1.477259    5.053202
     36         53           0        8.877521   -2.426924    2.774392
 ---------------------------------------------------------------------
                    Distance matrix (angstroms):
                    1          2          3          4          5
     1  Sn   0.000000
     2  Sn   4.896510   0.000000
     3  I    6.369900   3.045641   0.000000
     4  I    3.391372   4.478577   7.188733   0.000000
     5  P    2.882058   5.837371   5.882445   5.977791   0.000000
     6  P    4.696673   2.772550   4.240936   4.306648   5.228082
     7  P    2.770629   2.694572   3.870712   3.931079   3.278105
     8  P    3.974171   4.524575   4.075745   6.034647   2.375978
     9  Sn   4.427020   4.633751   6.743374   3.036713   5.797807
    10  Sn   4.431154   7.863829   8.050225   7.061155   2.707135
    11  I    6.760428   8.775906   7.984316   9.240797   4.257652
    12  I    3.551454   6.368971   7.564494   4.657105   3.840063
    13  Sn   5.810902   5.043708   2.980057   7.923062   4.063441
    14  Sn   5.873264   6.201045   5.652928   8.047298   5.615483
    15  I    3.127211   5.000477   6.011244   5.108686   4.369173
    16  I    8.122652   6.862627   4.971573  10.047002   7.200838
    17  P    8.688163   9.750200   7.744892  11.721223   6.114331
    18  P    7.295776   7.960928   6.107463  10.155588   5.211635
    19  P    5.091678   5.917478   4.802791   7.821959   3.633408
    20  P    4.584244   7.120010   6.454994   7.851432   2.325572
    21  Sn   8.913565   8.158627   5.552262  11.297629   6.922519
    22  Sn   6.755557   8.358805   6.905857   9.697183   3.886986
    23  I    7.684158  10.499734   9.421517  10.996653   5.110907
    24  I    9.220328   9.366129   6.986722  11.835436   6.551841
    25  Sn  14.605444  15.664667  13.408699  17.745976  12.196086
    26  Sn  13.306244  12.984198  10.294940  15.985315  11.016808
    27  I   15.722930  15.639784  12.968359  18.524388  13.367742
    28  I   12.882618  12.820345  10.500819  15.573654  11.015042
    29  P   12.056809  12.765476  10.497510  15.064434   9.743339
    30  P   12.384132  14.000361  11.989367  15.625179   9.801141
    31  P   12.827095  13.579772  11.181818  15.852544  10.211224
    32  P   10.373698  11.890629   9.994173  13.575372   7.941776
    33  Sn  12.022991  12.783267  10.980251  14.866600  10.420737
    34  Sn   8.668376  11.201813  10.014102  12.005429   6.619737
    35  I   10.913156  12.829340  11.495237  14.031579   9.319906
    36  I   15.390570  16.178912  14.023520  18.392825  13.374017
                    6          7          8          9         10
     6  P    0.000000
     7  P    2.392720   0.000000
     8  P    3.581006   2.345426   0.000000
     9  Sn   2.631830   3.684987   5.052234   0.000000
    10  Sn   6.386859   5.179878   4.002344   6.193890   0.000000
    11  I    7.147672   6.393458   4.302672   7.732626   2.998399
    12  I    4.421684   4.024885   4.123789   3.287030   3.118856
    13  Sn   5.315703   4.042102   2.741558   7.390125   6.161445
    14  Sn   7.906516   5.777498   6.116092   9.286614   8.249829
    15  I    6.312063   4.086364   5.309018   6.883321   6.766056
    16  I    8.607795   7.010805   6.807982  10.637447   9.750565
    17  P    9.844157   8.198029   6.411807  11.400943   7.309717
    18  P    8.580267   6.728597   5.459720  10.245679   7.183624
    19  P    6.747904   4.643018   4.028129   8.243847   6.149663
    20  P    7.124587   4.999709   3.882393   8.032714   4.217347
    21  Sn   8.909946   7.573178   6.269963  11.043284   8.871092
    22  Sn   7.671147   6.272713   4.129103   8.885473   4.424927
    23  I    9.988367   8.211278   6.479521  10.709109   5.126404
    24  I    9.026134   8.003963   5.899623  10.851430   7.441519
    25  Sn  16.075924  14.371543  12.700717  17.673523  13.125997
    26  Sn  13.635008  12.290096  10.731856  15.699505  12.470104
    27  I   16.258017  14.869941  13.250973  18.262359  14.628501
    28  I   13.958048  12.260150  11.139604  15.887318  12.840617
    29  P   13.327736  11.624589  10.075024  15.042832  11.051656
    30  P   14.009057  12.322983  10.482973  15.358061  10.345388
    31  P   13.703252  12.244652  10.360153  15.396741  11.041869
    32  P   12.135455  10.311558   8.669518  13.532180   8.946429
    33  Sn  14.000847  11.986419  11.098898  15.594578  12.251912
    34  Sn  11.466008   9.346313   8.079902  12.398808   7.595054
    35  I   13.711650  11.503439  10.586173  14.863270  10.769407
    36  I   17.095715  15.235112  13.944224  18.767412  14.763726
                   11         12         13         14         15
    11  I    0.000000
    12  I    5.209380   0.000000
    13  Sn   5.709644   6.840034   0.000000
    14  Sn   9.166338   8.872449   4.902180   0.000000
    15  I    8.598016   6.598654   5.665841   3.256116   0.000000
    16  I    9.738218  10.483767   4.467985   3.147916   6.038418
    17  P    6.160224   9.619726   4.900946   6.520588   8.226260
    18  P    6.769088   8.938410   3.577225   4.229028   6.256827
    19  P    6.601836   7.260704   2.808736   2.658884   3.921640
    20  P    4.989467   6.122970   4.001315   4.590784   4.613218
    21  Sn   7.849332  10.260576   3.662705   5.529215   7.862724
    22  Sn   3.041283   6.784732   4.015186   7.007756   7.438242
    23  I    4.713844   8.081358   6.528157   7.729887   8.127929
    24  I    5.414816   9.373427   4.392558   7.918674   9.310648
    25  Sn  11.823332  15.751159  10.903510  11.135012  13.555696
    26  Sn  10.928593  14.489050   8.358613   9.390358  12.118607
    27  I   12.996891  16.867275  10.974579  11.716020  14.496933
    28  I   11.989102  14.764727   8.749835   8.035174  11.076240
    29  P    9.904152  13.399843   8.087491   8.370549  10.890358
    30  P    9.013555  13.141027   9.175265  10.014572  11.868620
    31  P    9.341465  13.557327   8.604047  10.001074  12.187043
    32  P    8.008504  11.527580   7.234766   7.669435   9.610959
    33  Sn  11.975293  14.260474   9.085202   7.136952  10.007341
    34  Sn   7.654257  10.181088   7.318671   6.630005   7.920327
    35  I   10.891010  13.054738   9.217771   7.113209   9.250510
    36  I   13.896584  17.147310  11.890308  10.938331  13.726483
                   16         17         18         19         20
    16  I    0.000000
    17  P    6.004464   0.000000
    18  P    3.868904   2.347673   0.000000
    19  P    3.711737   4.473359   2.422656   0.000000
    20  P    6.067084   4.278166   3.359239   2.430780   0.000000
    21  Sn   3.483223   3.498032   2.597424   4.135132   5.607423
    22  Sn   7.233603   3.172915   3.857087   4.382905   3.146422
    23  I    8.600787   3.750390   4.839907   5.593728   3.632865
    24  I    6.796467   2.807805   4.017984   5.571221   5.583449
    25  Sn  10.092327   6.294257   7.762228  10.095352  10.063621
    26  Sn   7.270685   5.268576   6.067651   8.365168   9.215991
    27  I    9.729637   7.359521   8.447477  10.807282  11.441532
    28  I    6.263364   5.888117   5.826420   7.840055   8.961758
    29  P    7.181057   3.855336   4.940710   7.307061   7.640405
    30  P    9.510054   4.278857   6.254332   8.436339   7.808212
    31  P    8.752771   4.143935   6.025215   8.414573   8.348577
    32  P    7.328543   2.468202   4.030019   6.184753   5.803638
    33  Sn   6.458701   6.085007   5.714445   7.355541   8.192077
    34  Sn   7.538533   3.806386   4.267560   5.419192   4.394057
    35  I    7.626629   5.811563   5.720117   7.034246   7.017104
    36  I    9.838351   7.885830   8.545852  10.658196  11.116426
                   21         22         23         24         25
    21  Sn   0.000000
    22  Sn   5.140105   0.000000
    23  I    6.896496   3.045057   0.000000
    24  I    3.567057   3.168239   5.330697   0.000000
    25  Sn   7.974047   9.186456   8.275592   7.870599   0.000000
    26  Sn   4.831257   8.144053   8.766083   5.745373   4.490235
    27  I    7.487727  10.298023  10.421872   7.986165   3.662654
    28  I    5.329258   8.966910   9.060539   7.420899   4.864128
    29  P    5.084997   7.000318   6.703319   5.635743   2.962091
    30  P    7.079677   6.622335   5.406495   5.986961   3.096984
    31  P    5.907839   6.800460   6.656906   5.029219   3.012503
    32  P    5.267850   5.221204   4.290100   4.939649   4.285563
    33  Sn   6.375221   8.977573   8.346338   8.387394   5.409586
    34  Sn   6.554574   5.216890   3.219537   6.498474   6.688508
    35  I    7.427727   8.165329   6.618515   8.573074   5.932096
    36  I    8.701099  11.004534  10.117682   9.782887   3.178663
                   26         27         28         29         30
    26  Sn   0.000000
    27  I    2.673547   0.000000
    28  I    3.118439   4.257475   0.000000
    29  P    2.878106   4.060557   3.031684   0.000000
    30  P    5.403495   5.853707   6.155076   3.177734   0.000000
    31  P    3.308094   4.014898   5.086940   2.383225   2.418870
    32  P    5.017724   6.365072   5.114822   2.486607   2.345344
    33  Sn   5.493611   6.416082   2.759238   3.835356   6.201253
    34  Sn   7.696320   9.125310   6.976632   5.103962   4.634425
    35  I    7.353093   8.265611   5.409878   4.766472   5.564905
    36  I    5.312016   4.358556   3.877260   4.161980   5.768533
                   31         32         33         34         35
    31  P    0.000000
    32  P    3.165604   0.000000
    33  Sn   6.201492   4.824399   0.000000
    34  Sn   6.086287   2.941985   5.560495   0.000000
    35  I    6.673460   4.169003   3.024384   3.426893   0.000000
    36  I    5.592773   5.949540   3.972824   7.703188   5.468004
                   36
    36  I    0.000000
 Stoichiometry    I12P12Sn12
 Framework group  C1[X(I12P12Sn12)]
 Deg. of freedom   102
 Full point group                 C1      NOp   1
 Largest Abelian subgroup         C1      NOp   1
 Largest concise Abelian subgroup C1      NOp   1
                         Standard orientation:                         
 ---------------------------------------------------------------------
 Center     Atomic      Atomic             Coordinates (Angstroms)
 Number     Number       Type             X           Y           Z
 ---------------------------------------------------------------------
      1         50           0       -5.969509   -0.023669    2.097212
      2         50           0       -6.267533   -3.407443   -1.429411
      3         53           0       -3.652338   -3.120764   -2.963850
      4         53           0       -8.975852   -1.509054    1.590321
      5         15           0       -3.798834    1.379201    0.821914
      6         15           0       -7.252342   -0.973475   -2.319907
      7         15           0       -5.696583   -0.942659   -0.502279
      8         15           0       -4.173960    0.603462   -1.392308
      9         50           0       -9.186080    0.158131   -0.939090
     10         50           0       -4.597074    3.964643    0.738934
     11         53           0       -2.994717    4.731606   -1.676561
     12         53           0       -7.374391    2.643823    0.220082
     13         50           0       -1.946694   -0.871145   -2.009529
     14         50           0       -1.174940   -3.415897    2.108723
     15         53           0       -4.142735   -2.401868    2.984071
     16         53           0        0.465355   -4.285884   -0.433309
     17         15           0        2.134572    1.477781   -0.651188
     18         15           0        0.998326   -0.476478   -0.017637
     19         15           0       -1.213804   -1.170430    0.685335
     20         15           0       -1.575270    1.109330    1.447389
     21         50           0        1.637099   -1.576435   -2.282295
     22         50           0       -0.710989    2.825226   -1.044336
     23         53           0        0.477913    4.106352    1.449175
     24         53           0        1.273502    1.822561   -3.301369
     25         50           0        8.362197    1.974626    0.115295
     26         50           0        6.372189   -0.781204   -2.818555
     27         53           0        8.981064   -0.199000   -2.766959
     28         53           0        6.461946   -2.490972   -0.212159
     29         15           0        5.839164    0.475170   -0.284605
     30         15           0        5.731606    3.600998    0.277203
     31         15           0        6.033744    2.335233   -1.761788
     32         15           0        4.121339    1.957699    0.732450
     33         50           0        5.848991   -2.201267    2.462491
     34         50           0        2.376315    2.094889    3.097053
     35         53           0        4.716187   -0.093956    4.312597
     36         53           0        9.397687   -0.668133    1.546201
 ---------------------------------------------------------------------
 Rotational constants (GHZ):      0.0146858      0.0044426      0.0042170
 Standard basis: SDD (6D, 10F)
 There are   444 symmetry adapted cartesian basis functions of A   symmetry.
 There are   444 symmetry adapted basis functions of A   symmetry.
   444 basis functions,   852 primitive gaussians,   444 cartesian basis functions
   156 alpha electrons      156 beta electrons
       nuclear repulsion energy      4300.7722246495 Hartrees.
 NAtoms=   36 NActive=   36 NUniq=   36 SFac= 1.00D+00 NAtFMM=   60 NAOKFM=F Big=F
 Integral buffers will be    131072 words long.
 Raffenetti 2 integral format.
 Two-electron integral symmetry is turned on.
 One-electron integrals computed using PRISM.
   1 Symmetry operations used in ECPInt.
 ECPInt:  NShTT=   26106 NPrTT=   99174 LenC2=   20920 LenP2D=   51137.
 LDataN:  DoStor=T MaxTD1= 5 Len=  102
 NBasis=   444 RedAO= T EigKep=  1.39D-02  NBF=   444
 NBsUse=   444 1.00D-06 EigRej= -1.00D+00 NBFU=   444
 Defaulting to unpruned grid for atomic number  50.
 Defaulting to unpruned grid for atomic number  53.
 Defaulting to unpruned grid for atomic number  53.
 Defaulting to unpruned grid for atomic number  50.
 Defaulting to unpruned grid for atomic number  50.
 Defaulting to unpruned grid for atomic number  53.
 Defaulting to unpruned grid for atomic number  50.
 Defaulting to unpruned grid for atomic number  50.
 Initial guess from the checkpoint file:  "\\nas.ads.mwn.de\tuch\ac5\AK_Nilges_Praktikant\Markus\Jakob\Verlauf\Tri Pfad\2(4SNI2+P4)-4(I2)3+(4SnI+P4)9.chk"
 B after Tr=     0.000000    0.000000    0.000000
         Rot=    0.997148    0.074628   -0.010230    0.004610 Ang=   8.66 deg.
 ExpMin= 3.26D-02 ExpMax= 3.06D+04 ExpMxC= 4.68D+03 IAcc=3 IRadAn=         5 AccDes= 0.00D+00
 Harris functional with IExCor= 1009 and IRadAn=       5 diagonalized for initial guess.
 HarFok:  IExCor= 1009 AccDes= 0.00D+00 IRadAn=         5 IDoV= 1 UseB2=F ITyADJ=14
 ICtDFT=  3500011 ScaDFX=  1.000000  1.000000  1.000000  1.000000
 Defaulting to unpruned grid for atomic number  50.
 Defaulting to unpruned grid for atomic number  50.
 Defaulting to unpruned grid for atomic number  50.
 Defaulting to unpruned grid for atomic number  50.
 Defaulting to unpruned grid for atomic number  50.
 Defaulting to unpruned grid for atomic number  50.
 Defaulting to unpruned grid for atomic number  50.
 Defaulting to unpruned grid for atomic number  50.
 FoFCou: FMM=F IPFlag=           0 FMFlag=      100000 FMFlg1=           0
         NFxFlg=           0 DoJE=T BraDBF=F KetDBF=T FulRan=T
         wScrn=  0.000000 ICntrl=     500 IOpCl=  0 I1Cent=   200000004 NGrid=           0
         NMat0=    1 NMatS0=      1 NMatT0=    0 NMatD0=    1 NMtDS0=    0 NMtDT0=    0
 Petite list used in FoFCou.
 Requested convergence on RMS density matrix=1.00D-08 within 128 cycles.
 Requested convergence on MAX density matrix=1.00D-06.
 Requested convergence on             energy=1.00D-06.
 No special actions if energy rises.
 Defaulting to unpruned grid for atomic number  50.
 Defaulting to unpruned grid for atomic number  50.
 Defaulting to unpruned grid for atomic number  50.
 Defaulting to unpruned grid for atomic number  50.
 Defaulting to unpruned grid for atomic number  50.
 Defaulting to unpruned grid for atomic number  50.
 Defaulting to unpruned grid for atomic number  50.
 Defaulting to unpruned grid for atomic number  50.
 Restarting incremental Fock formation.
 SCF Done:  E(RPBE-PBE) =  -4272.67749089     A.U. after   25 cycles
            NFock= 25  Conv=0.51D-08     -V/T= 2.0326
   1 Symmetry operations used in ECPInt.
 ECPInt:  NShTT=   26106 NPrTT=   99174 LenC2=   20920 LenP2D=   51137.
 LDataN:  DoStor=T MaxTD1= 6 Len=  172
 Calling FoFJK, ICntrl=      2527 FMM=F ISym2X=0 I1Cent= 0 IOpClX= 0 NMat=1 NMatS=1 NMatT=0.
 Defaulting to unpruned grid for atomic number  50.
 Defaulting to unpruned grid for atomic number  50.
 Defaulting to unpruned grid for atomic number  50.
 Defaulting to unpruned grid for atomic number  50.
 Defaulting to unpruned grid for atomic number  50.
 Defaulting to unpruned grid for atomic number  50.
 Defaulting to unpruned grid for atomic number  50.
 Defaulting to unpruned grid for atomic number  50.
 ***** Axes restored to original set *****
 -------------------------------------------------------------------
 Center     Atomic                   Forces (Hartrees/Bohr)
 Number     Number              X              Y              Z
 -------------------------------------------------------------------
      1       50           0.002126222    0.000596455    0.000512193
      2       50          -0.004028632    0.001644192    0.001755529
      3       53          -0.000626022   -0.006433595   -0.006886784
      4       53          -0.001190184   -0.000070445   -0.000862062
      5       15          -0.001235979   -0.001724477    0.002304739
      6       15           0.001636835   -0.001675274   -0.000418958
      7       15          -0.001553131   -0.000658570   -0.001231888
      8       15          -0.000697737    0.003341932   -0.000268730
      9       50          -0.002961327   -0.001343754    0.000283519
     10       50          -0.003270122   -0.000409230    0.003942851
     11       53          -0.011726743    0.012341140   -0.004585906
     12       53          -0.000954459    0.003346531   -0.000375171
     13       50           0.006494302   -0.001949832    0.007236492
     14       50          -0.000739269    0.006333560   -0.003248581
     15       53           0.001417095   -0.003986578   -0.000183906
     16       53          -0.001975834    0.000496306   -0.000643682
     17       15          -0.005567901    0.000408740    0.004405578
     18       15           0.018761864   -0.018050123    0.005613145
     19       15          -0.003822100    0.016596347   -0.003001767
     20       15           0.002751684   -0.003793882   -0.007613734
     21       50          -0.006916703    0.007097197    0.011851609
     22       50           0.011475935   -0.021938036    0.014862148
     23       53           0.002769153    0.009439150    0.013457999
     24       53           0.006434870    0.002860447   -0.032645877
     25       50          -0.016458839    0.003659294   -0.000734985
     26       50          -0.037766756    0.001530272   -0.006326514
     27       53           0.033851030    0.000648432    0.003163974
     28       53          -0.001440338   -0.039459052   -0.022644370
     29       15           0.011133777    0.020834293   -0.008207693
     30       15           0.000856893    0.007155296    0.002700035
     31       15           0.007895257    0.006008806    0.000543272
     32       15          -0.012744312   -0.003564259    0.013887425
     33       50           0.007218557   -0.000788207    0.024064500
     34       50           0.009061632   -0.001813331   -0.015505636
     35       53          -0.002982310    0.003064805   -0.002530629
     36       53          -0.005226405    0.000255449    0.007331864
 -------------------------------------------------------------------
 Cartesian Forces:  Max     0.039459052 RMS     0.010311574

 GradGradGradGradGradGradGradGradGradGradGradGradGradGradGradGradGradGrad
 Berny optimization.
 Using GEDIIS/GDIIS optimizer.
 FormGI is forming the generalized inverse of G from B-inverse, IUseBI=4.
 Internal  Forces:  Max     0.080790711 RMS     0.011774658
 Search for a local minimum.
 Step number   3 out of a maximum of  216
 All quantities printed in internal units (Hartrees-Bohrs-Radians)
 Mixed Optimization -- RFO/linear search
 Update second derivatives using D2CorX and points    2    3
 ITU=  0  1  0
 Use linear search instead of GDIIS.
     Eigenvalues ---   -0.10440  -0.08338  -0.04622  -0.04451  -0.04087
     Eigenvalues ---   -0.03452  -0.02342  -0.01529  -0.01405  -0.01060
     Eigenvalues ---   -0.00824  -0.00323  -0.00195  -0.00030   0.00070
     Eigenvalues ---    0.00077   0.00125   0.00196   0.00234   0.00300
     Eigenvalues ---    0.00359   0.00407   0.00468   0.00600   0.00646
     Eigenvalues ---    0.00716   0.00877   0.00914   0.00998   0.01112
     Eigenvalues ---    0.01159   0.01253   0.01349   0.01392   0.01486
     Eigenvalues ---    0.01577   0.01621   0.01779   0.01874   0.01950
     Eigenvalues ---    0.02003   0.02178   0.02244   0.02413   0.02522
     Eigenvalues ---    0.02533   0.02626   0.02823   0.02871   0.02964
     Eigenvalues ---    0.03121   0.03141   0.03231   0.03373   0.03450
     Eigenvalues ---    0.03515   0.03676   0.03729   0.03772   0.03874
     Eigenvalues ---    0.04078   0.04157   0.04175   0.04473   0.04586
     Eigenvalues ---    0.04702   0.04736   0.04907   0.05074   0.05128
     Eigenvalues ---    0.05251   0.05515   0.05542   0.05651   0.05829
     Eigenvalues ---    0.05872   0.06132   0.06324   0.06591   0.06848
     Eigenvalues ---    0.07089   0.07196   0.07392   0.07712   0.08150
     Eigenvalues ---    0.08818   0.09029   0.09384   0.09747   0.10533
     Eigenvalues ---    0.10660   0.12461   0.15729   0.16849   0.22183
     Eigenvalues ---    0.22988   0.35534   0.40270   0.60494   0.68730
     Eigenvalues ---    1.41164   3.57075
 RFO step:  Lambda=-1.40032836D-01 EMin=-1.04404886D-01
 Quartic linear search produced a step of  0.41587.
 Maximum step size (   0.505) exceeded in Quadratic search.
    -- Step size scaled by   0.606
 Iteration  1 RMS(Cart)=  0.31765196 RMS(Int)=  0.02285003
 Iteration  2 RMS(Cart)=  0.17502426 RMS(Int)=  0.00539470
 Iteration  3 RMS(Cart)=  0.01165407 RMS(Int)=  0.00194118
 Iteration  4 RMS(Cart)=  0.00004602 RMS(Int)=  0.00194112
 Iteration  5 RMS(Cart)=  0.00000019 RMS(Int)=  0.00194112
 Variable       Old X    -DE/DX   Delta X   Delta X   Delta X     New X
                                 (Linear)    (Quad)   (Total)
    R1        5.44630   0.00046  -0.00022   0.00765   0.00757   5.45387
    R2        5.23573   0.00285  -0.00021   0.00101   0.00071   5.23644
    R3        5.90957  -0.00136   0.00132   0.00011   0.00146   5.91104
    R4        5.75543   0.00133   0.00305   0.00952   0.01249   5.76791
    R5        5.23936  -0.00295  -0.00105  -0.00774  -0.00882   5.23054
    R6        5.09200   0.00062  -0.00104  -0.00083  -0.00185   5.09015
    R7        5.63149   0.00771   0.00764   0.02429   0.03191   5.66340
    R8        5.73856  -0.00050  -0.00171  -0.00309  -0.00479   5.73376
    R9        4.48995   0.00136   0.00298  -0.01097  -0.00816   4.48179
   R10        5.11574   0.01764   0.00016   0.01872   0.01888   5.13463
   R11        4.39469   0.01511   0.00294   0.03716   0.04052   4.43521
   R12        4.52158   0.00319  -0.00205   0.00075  -0.00129   4.52029
   R13        4.97344   0.00209   0.00146   0.00513   0.00659   4.98003
   R14        4.43221   0.00599   0.00077   0.00577   0.00645   4.43866
   R15        5.18079   0.01485   0.00059   0.02103   0.02121   5.20201
   R16        5.66615  -0.00132  -0.00648  -0.01896  -0.02545   5.64071
   R17        5.89378   0.00006   0.00344  -0.00184   0.00160   5.89538
   R18        5.30774  -0.00213  -0.00934  -0.00263  -0.01184   5.29590
   R19        6.15317  -0.00591  -0.00422  -0.01349  -0.01760   6.13556
   R20        5.94870  -0.00078   0.02706  -0.04070  -0.01365   5.93505
   R21        5.02456  -0.00479  -0.03062   0.01865  -0.01198   5.01258
   R22        4.43646  -0.00339  -0.01031  -0.05825  -0.06855   4.36790
   R23        5.99594  -0.02969  -0.01668  -0.02638  -0.04465   5.95129
   R24        5.30598   0.02159   0.00317   0.08935   0.09470   5.40069
   R25        4.66423  -0.00289   0.01672  -0.01224   0.00260   4.66683
   R26        4.57816   0.01358   0.02394  -0.03363  -0.00968   4.56847
   R27        4.90842  -0.01511  -0.03411  -0.04527  -0.07938   4.82904
   R28        4.59351   0.00114  -0.00690   0.03078   0.02397   4.61748
   R29        5.75432   0.01037   0.00440   0.05012   0.05571   5.81003
   R30        5.98710   0.01635   0.02278   0.07914   0.09979   6.08689
   R31        6.08404  -0.00221  -0.00099  -0.00728  -0.00675   6.07729
   R32        5.59754  -0.01589  -0.00916  -0.11332  -0.12248   5.47506
   R33        6.00680   0.00177  -0.02522   0.06724   0.04202   6.04882
   R34        5.05227   0.03389   0.05671   0.07092   0.12763   5.17991
   R35        5.89300   0.00467   0.01272  -0.01371  -0.00119   5.89181
   R36        5.43883   0.00094  -0.00021  -0.03377  -0.03342   5.40541
   R37        5.72905   0.03263   0.01622   0.12450   0.14041   5.86946
   R38        5.21420   0.01905  -0.00173   0.06497   0.06324   5.27744
   R39        4.50364   0.00865   0.00287   0.04259   0.04551   4.54915
   R40        4.69901   0.00042   0.01796  -0.01492   0.00275   4.70176
   R41        4.57100   0.00293  -0.02003   0.00827  -0.01166   4.55934
   R42        4.43206   0.00198  -0.01703   0.00850  -0.00839   4.42367
   R43        5.55955  -0.01596   0.00299  -0.07004  -0.06644   5.49311
   R44        5.71526   0.00152  -0.01187   0.00097  -0.01091   5.70435
    A1        1.23671   0.00087   0.00155   0.00252   0.00405   1.24077
    A2        1.62652   0.00538   0.00524   0.01102   0.01599   1.64252
    A3        1.52707  -0.00034  -0.00092  -0.00650  -0.00751   1.51956
    A4        1.63138  -0.00107   0.00045   0.00083   0.00124   1.63263
    A5        1.47596  -0.00196   0.00030  -0.00483  -0.00462   1.47135
    A6        1.98360   0.00314  -0.00313   0.00132  -0.00188   1.98172
    A7        1.70574   0.00081  -0.00168  -0.00242  -0.00415   1.70159
    A8        1.83005  -0.02428  -0.00867  -0.04809  -0.05625   1.77380
    A9        2.14675  -0.00231   0.00132   0.00350   0.00512   2.15187
   A10        1.80976   0.00974   0.00050   0.02327   0.02304   1.83280
   A11        1.94305  -0.00457   0.00288  -0.00745  -0.00491   1.93814
   A12        1.98341   0.02011   0.00478   0.03078   0.03509   2.01850
   A13        2.06001  -0.00252  -0.00173  -0.01122  -0.01301   2.04700
   A14        1.64451   0.00709  -0.00645   0.00554  -0.00085   1.64365
   A15        2.22101  -0.00199  -0.00031  -0.00329  -0.00368   2.21733
   A16        2.28227   0.00067  -0.00038   0.00008  -0.00030   2.28196
   A17        1.77351  -0.00091  -0.00129  -0.00473  -0.00602   1.76750
   A18        2.22683   0.00312   0.00223   0.00773   0.01003   2.23687
   A19        1.71361   0.00153  -0.00023   0.00652   0.00633   1.71994
   A20        1.53487   0.00018   0.00121   0.00617   0.00744   1.54231
   A21        1.83087   0.00208  -0.00209  -0.00659  -0.00880   1.82207
   A22        1.83203  -0.00177  -0.00305  -0.00487  -0.00798   1.82405
   A23        1.72146   0.00286  -0.00645  -0.00609  -0.01254   1.70891
   A24        1.68244   0.08079   0.00183   0.06044   0.06234   1.74477
   A25        1.43358   0.02004  -0.00689   0.02327   0.01621   1.44979
   A26        2.03778  -0.00814   0.00003  -0.02263  -0.02381   2.01396
   A27        1.58394  -0.00282   0.00158  -0.00621  -0.00460   1.57934
   A28        1.95645   0.00004   0.00597  -0.00111   0.00484   1.96129
   A29        1.62411  -0.00061  -0.00060   0.00981   0.00930   1.63341
   A30        2.46242  -0.00106  -0.00590  -0.00265  -0.00824   2.45418
   A31        1.43800   0.00628   0.01063  -0.00353   0.00689   1.44488
   A32        1.37833  -0.00393  -0.00293   0.01704   0.01458   1.39291
   A33        2.33647  -0.00425  -0.01493   0.00528  -0.00982   2.32665
   A34        1.52367  -0.00425  -0.05476  -0.19142  -0.24346   1.28021
   A35        1.78084   0.00360  -0.02705  -0.09979  -0.12603   1.65481
   A36        1.98249  -0.00026   0.06883   0.15783   0.22410   2.20659
   A37        2.35857  -0.00180   0.00568   0.03513   0.04445   2.40303
   A38        2.42203  -0.00233  -0.03471  -0.03206  -0.06629   2.35574
   A39        2.43208   0.04574  -0.06676  -0.13197  -0.20220   2.22987
   A40        1.56900  -0.01011   0.10124  -0.04106   0.05284   1.62184
   A41        1.93504  -0.01586  -0.07879   0.09992   0.02132   1.95636
   A42        2.22362  -0.00551  -0.01958  -0.02379  -0.04285   2.18077
   A43        1.50007   0.03044  -0.01166   0.07254   0.05960   1.55967
   A44        1.73357   0.00081   0.00666  -0.02218  -0.01608   1.71749
   A45        1.96481  -0.04560   0.01119  -0.09019  -0.07966   1.88514
   A46        2.24771   0.00237   0.01097   0.04341   0.05454   2.30225
   A47        1.52889   0.03453   0.00398   0.04399   0.04946   1.57834
   A48        1.73828   0.00231  -0.00517  -0.00112  -0.00647   1.73181
   A49        1.29434   0.00931   0.00834   0.00472   0.00952   1.30385
   A50        2.06230   0.00999  -0.00691  -0.01373  -0.02777   2.03452
   A51        1.96763  -0.01442   0.00061  -0.00371  -0.00403   1.96360
   A52        1.48808  -0.01386   0.01599  -0.08846  -0.07247   1.41561
   A53        1.64605   0.00253   0.01767  -0.04723  -0.02974   1.61631
   A54        1.63952   0.00977   0.02487  -0.01842   0.00491   1.64443
   A55        2.41316  -0.01295   0.00571  -0.05947  -0.05672   2.35644
   A56        1.44527  -0.01039   0.00834  -0.05521  -0.04389   1.40138
   A57        1.75391   0.02093   0.01189   0.07567   0.08615   1.84006
   A58        1.89343   0.01248   0.01794   0.00165   0.02033   1.91376
   A59        1.17997  -0.00343  -0.01479   0.01777   0.00358   1.18355
   A60        1.80432  -0.02001  -0.00718  -0.05599  -0.06305   1.74127
   A61        1.34885   0.00580   0.00221   0.01156   0.01487   1.36372
   A62        2.41630   0.00089  -0.00477  -0.00693  -0.00995   2.40635
   A63        2.43665   0.00154   0.00183  -0.01154  -0.00951   2.42714
   A64        2.36807   0.00183  -0.00893   0.02999   0.02010   2.38817
   A65        1.41476  -0.00142   0.00635  -0.00836  -0.00180   1.41296
   A66        1.45326  -0.00074   0.01768  -0.00698   0.01125   1.46451
   A67        1.44621   0.00249  -0.00812   0.00631  -0.00229   1.44392
   A68        1.78326   0.00037   0.01512   0.02772   0.04696   1.83022
   A69        2.18963  -0.00007  -0.01225  -0.04142  -0.05317   2.13646
   A70        1.55298   0.00037  -0.00155   0.01525   0.00951   1.56249
   A71        1.43441   0.00424  -0.01186   0.01738   0.00519   1.43960
   A72        2.44387  -0.00455   0.01360  -0.03666  -0.02263   2.42124
   A73        2.13008  -0.00091  -0.00135   0.00276   0.00187   2.13195
   A74        2.41786  -0.02099  -0.00978  -0.07201  -0.08179   2.33607
   A75        1.53829   0.00622   0.01577   0.04139   0.05652   1.59480
    D1        0.16774  -0.00232   0.00049  -0.00385  -0.00335   0.16439
    D2        2.02560   0.00290  -0.00149   0.00942   0.00779   2.03338
    D3       -1.95674   0.00431  -0.00263   0.00605   0.00379  -1.95295
    D4        1.67278  -0.00450  -0.00223  -0.01443  -0.01657   1.65622
    D5       -2.75254   0.00072  -0.00421  -0.00116  -0.00543  -2.75797
    D6       -0.45170   0.00213  -0.00535  -0.00453  -0.00943  -0.46113
    D7        2.61766   0.00396   0.00162   0.00566   0.00723   2.62490
    D8       -2.12071   0.00096   0.00128   0.00008   0.00126  -2.11946
    D9       -0.17194   0.00261  -0.00058   0.00471   0.00410  -0.16784
   D10        0.97260  -0.00180  -0.00416  -0.00814  -0.01205   0.96055
   D11        2.51741  -0.00480  -0.00450  -0.01372  -0.01803   2.49938
   D12       -1.81700  -0.00315  -0.00636  -0.00908  -0.01518  -1.83218
   D13       -0.27656   0.00030  -0.00449  -0.00380  -0.00730  -0.28387
   D14        0.95669   0.00080  -0.00333  -0.00248  -0.00503   0.95167
   D15        1.14117   0.00225  -0.00025   0.00660   0.00638   1.14755
   D16        0.24799   0.00143   0.00003   0.00646   0.00654   0.25454
   D17       -2.78714  -0.00949   0.00723  -0.00817  -0.00091  -2.78805
   D18       -2.39829   0.00018   0.00000   0.00380   0.00384  -2.39445
   D19        0.30304   0.00068   0.00188   0.00175   0.00363   0.30667
   D20       -0.58094  -0.00109  -0.00155  -0.00855  -0.01019  -0.59113
   D21        1.05275  -0.00289  -0.00135  -0.00053  -0.00183   1.05092
   D22       -0.18753   0.00270  -0.00060   0.00440   0.00378  -0.18375
   D23       -2.01914   0.00441   0.00230   0.00803   0.01040  -2.00874
   D24       -2.06235   0.02588   0.00892   0.05064   0.05945  -2.00290
   D25        2.38923   0.02759   0.01183   0.05426   0.06607   2.45530
   D26        2.08174  -0.00184   0.00137   0.00329   0.00482   2.08656
   D27        0.25013  -0.00013   0.00428   0.00691   0.01143   0.26157
   D28       -2.66817   0.01530   0.00279   0.02486   0.02754  -2.64063
   D29       -0.63974   0.00024   0.00226  -0.00266   0.00028  -0.63946
   D30       -0.88798   0.01191  -0.00153   0.01507   0.01242  -0.87556
   D31        1.14045  -0.00315  -0.00207  -0.01245  -0.01484   1.12561
   D32        1.22416   0.02374   0.00486   0.03812   0.04301   1.26717
   D33       -3.03059   0.00868   0.00432   0.01060   0.01575  -3.01484
   D34        1.20397  -0.00441   0.00129  -0.02963  -0.02919   1.17478
   D35       -0.80664   0.00028   0.00009  -0.02211  -0.02270  -0.82934
   D36       -2.84230  -0.02219  -0.00556  -0.06684  -0.07299  -2.91528
   D37        0.00583  -0.00338   0.00187  -0.01043  -0.00852  -0.00269
   D38       -1.96833  -0.00397   0.00414  -0.01027  -0.00613  -1.97447
   D39        0.25440  -0.00124   0.00393   0.00566   0.00958   0.26399
   D40       -0.80733  -0.00612   0.00711  -0.00090   0.00622  -0.80112
   D41        0.19747  -0.00300   0.00063  -0.00453  -0.00387   0.19360
   D42        2.02792  -0.00085  -0.00131  -0.00987  -0.01130   2.01662
   D43       -2.59049  -0.00290  -0.00085  -0.00236  -0.00313  -2.59362
   D44       -0.76004  -0.00076  -0.00280  -0.00769  -0.01055  -0.77059
   D45        2.54789  -0.00197  -0.00042  -0.00355  -0.00393   2.54396
   D46       -1.90484   0.00018  -0.00236  -0.00889  -0.01136  -1.91620
   D47        2.28356  -0.00107   0.00147   0.00745   0.00898   2.29255
   D48        0.32575  -0.00092  -0.00459   0.00860   0.00411   0.32985
   D49        0.68010  -0.00135   0.00161   0.00400   0.00559   0.68569
   D50       -1.27772  -0.00120  -0.00445   0.00515   0.00071  -1.27701
   D51        0.37004  -0.00057  -0.00150  -0.00625  -0.00741   0.36263
   D52        2.38567  -0.03625  -0.00306  -0.07049  -0.07381   2.31186
   D53       -2.38095   0.00390  -0.00132  -0.01180  -0.01360  -2.39455
   D54        1.97672  -0.00386   0.00036  -0.00904  -0.00822   1.96850
   D55       -2.29084  -0.03954  -0.00120  -0.07328  -0.07461  -2.36545
   D56       -0.77427   0.00061   0.00054  -0.01459  -0.01440  -0.78867
   D57       -0.97617  -0.00075  -0.00238  -0.00428  -0.00624  -0.98242
   D58        0.10228   0.00236   0.01361   0.02316   0.03576   0.13804
   D59       -1.65644   0.00135  -0.00380  -0.00182  -0.00610  -1.66254
   D60        2.83253   0.00226   0.01442  -0.00945   0.00274   2.83526
   D61        0.98223  -0.00561  -0.00813  -0.01560  -0.02505   0.95717
   D62        0.88598  -0.00121  -0.01503  -0.01184  -0.02619   0.85979
   D63       -0.90824  -0.00030   0.00318  -0.01948  -0.01736  -0.92560
   D64       -2.75854  -0.00817  -0.01937  -0.02562  -0.04515  -2.80368
   D65       -0.27913   0.00831   0.00961   0.07626   0.10067  -0.17846
   D66        1.86774   0.00166  -0.03405   0.09065   0.06667   1.93441
   D67       -1.36667   0.00463   0.01461   0.09848   0.11108  -1.25559
   D68        0.78021  -0.00202  -0.02905   0.11287   0.07707   0.85728
   D69        2.14530   0.00349   0.01525   0.06833   0.07790   2.22320
   D70       -1.99101  -0.00316  -0.02841   0.08272   0.04390  -1.94712
   D71        1.89415  -0.00075   0.03495   0.07243   0.10818   2.00233
   D72       -0.22409   0.00554  -0.01021   0.03220   0.02187  -0.20222
   D73        1.41846  -0.00028   0.01161  -0.00445   0.00748   1.42594
   D74        2.97212   0.00524   0.00547   0.02839   0.03279   3.00490
   D75       -1.04735   0.00430  -0.00529   0.02249   0.01512  -1.03223
   D76       -2.91938  -0.00923   0.01091  -0.09440  -0.08154  -3.00093
   D77       -1.36572  -0.00371   0.00477  -0.06157  -0.05624  -1.42196
   D78        0.89800  -0.00465  -0.00599  -0.06747  -0.07390   0.82409
   D79       -1.15609  -0.00433  -0.01196  -0.06364  -0.07478  -1.23087
   D80        0.39757   0.00119  -0.01810  -0.03081  -0.04947   0.34810
   D81        2.66129   0.00025  -0.02886  -0.03671  -0.06714   2.59415
   D82        1.30975   0.00449   0.00395   0.02365   0.03216   1.34190
   D83       -2.72105   0.00170  -0.02037   0.00970  -0.00746  -2.72851
   D84       -0.42739   0.00806  -0.00314   0.05334   0.05188  -0.37551
   D85       -0.71781   0.00093   0.01447   0.08200   0.09473  -0.62308
   D86        1.53458  -0.00186  -0.00985   0.06805   0.05511   1.58969
   D87       -2.45495   0.00450   0.00738   0.11169   0.11445  -2.34050
   D88        0.97386   0.00159  -0.00124   0.01843   0.01759   0.99145
   D89       -1.76926   0.00874   0.00881   0.03510   0.04492  -1.72434
   D90        2.46602   0.03824  -0.01281   0.10066   0.08610   2.55211
   D91       -0.55932   0.00223   0.01851   0.02455   0.04329  -0.51603
   D92       -1.07778  -0.00705  -0.00765  -0.02690  -0.03078  -1.10855
   D93        1.08103  -0.00315  -0.02493  -0.05545  -0.08026   1.00077
   D94       -1.55866  -0.01435   0.01596  -0.12946  -0.11345  -1.67212
   D95       -0.41505  -0.01093   0.02072  -0.12292  -0.10229  -0.51734
   D96       -2.80539  -0.00937   0.02358  -0.11088  -0.08753  -2.89292
   D97        2.18120  -0.01641   0.01840  -0.13550  -0.11683   2.06436
   D98        1.75119   0.00245   0.01874  -0.14555  -0.12499   1.62620
   D99        0.22371   0.00641   0.00825   0.00870   0.01657   0.24028
   D100       1.34006  -0.00259  -0.01081   0.00558  -0.00505   1.33501
   D101       2.39334   0.00240   0.00836   0.01363   0.02120   2.41454
   D102       1.61853  -0.02093  -0.00595  -0.17713  -0.18528   1.43325
   D103       2.96040  -0.01204  -0.00838  -0.14861  -0.15802   2.80238
   D104      -0.71596  -0.00458  -0.00988  -0.10949  -0.12128  -0.83724
   D105       0.02374   0.00888  -0.00548   0.07304   0.06529   0.08904
   D106       0.14351   0.00240  -0.00580  -0.05419  -0.05773   0.08578
   D107      -1.21492   0.01803   0.00204   0.05985   0.06181  -1.15311
   D108      -3.08504  -0.00420  -0.01550  -0.01424  -0.02785  -3.11288
   D109      -2.83065   0.00278  -0.00851   0.03250   0.02260  -2.80806
   D110       0.67968  -0.00272  -0.00440  -0.00438  -0.00887   0.67082
   D111       2.59202   0.00521  -0.02132  -0.00155  -0.02278   2.56924
   D112       0.41546   0.00458  -0.00685   0.03841   0.03107   0.44653
   D113      -1.88939   0.00400   0.00064   0.04036   0.03981  -1.84959
   D114       0.43828  -0.00374  -0.02729  -0.04809  -0.07431   0.36397
   D115      -1.73827  -0.00436  -0.01282  -0.00813  -0.02047  -1.75874
   D116       2.24005  -0.00495  -0.00533  -0.00618  -0.01173   2.22833
   D117      -1.33078  -0.00146  -0.01004  -0.05202  -0.06148  -1.39226
   D118       2.77586  -0.00209   0.00442  -0.01206  -0.00764   2.76822
   D119       0.47100  -0.00267   0.01191  -0.01011   0.00110   0.47210
   D120       1.46995   0.00357  -0.00981  -0.03387  -0.04311   1.42684
   D121      -0.70660   0.00294   0.00466   0.00609   0.01074  -0.69587
   D122      -3.01146   0.00236   0.01215   0.00804   0.01948  -2.99198
   D123      -0.72466   0.00342  -0.00076   0.00975   0.00890  -0.71576
   D124      -1.04540  -0.00532  -0.01182  -0.04704  -0.06166  -1.10706
   D125       0.68970  -0.00190  -0.00151   0.00002  -0.00137   0.68833
   D126      -3.04961  -0.00485   0.00518  -0.03212  -0.02609  -3.07570
   D127      -0.87486  -0.00461   0.01265   0.04985   0.06539  -0.80947
   D128      -2.75771  -0.00400  -0.01338  -0.00008  -0.01174  -2.76944
   D129       1.43461  -0.00490  -0.00555   0.01018   0.00552   1.44013
         Item               Value     Threshold  Converged?
 Maximum Force            0.080791     0.000450     NO 
 RMS     Force            0.011775     0.000300     NO 
 Maximum Displacement     2.709923     0.001800     NO 
 RMS     Displacement     0.476310     0.001200     NO 
 Predicted change in Energy=-9.322760D-02
 GradGradGradGradGradGradGradGradGradGradGradGradGradGradGradGradGradGrad

                          Input orientation:                          
 ---------------------------------------------------------------------
 Center     Atomic      Atomic             Coordinates (Angstroms)
 Number     Number       Type             X           Y           Z
 ---------------------------------------------------------------------
      1         50           0       -6.262335    0.608107    1.516633
      2         50           0       -6.750797   -2.316056   -2.374062
      3         53           0       -3.919510   -2.532756   -3.493472
      4         53           0       -9.365641   -0.146164    0.444151
      5         15           0       -3.666114    1.580992    0.715070
      6         15           0       -7.022818    0.338403   -3.109610
      7         15           0       -5.796482   -0.136454   -1.111499
      8         15           0       -3.850875    1.086585   -1.597117
      9         50           0       -8.869188    1.752349   -1.870023
     10         50           0       -4.011164    4.270476    0.889432
     11         53           0       -2.068568    5.176384   -1.187940
     12         53           0       -6.870132    3.591156   -0.158119
     13         50           0       -1.925241   -0.829295   -2.043382
     14         50           0       -2.449869   -3.828489    1.716416
     15         53           0       -5.199613   -2.217256    2.336540
     16         53           0       -0.716875   -4.831090   -0.703394
     17         15           0        2.103961    0.320523    0.357730
     18         15           0        0.690570   -1.505730    0.456107
     19         15           0       -1.717599   -1.504280    0.668648
     20         15           0       -1.652969    0.755756    1.595246
     21         50           0        1.454038   -2.384168   -1.818890
     22         50           0       -0.829832    1.434895    0.094978
     23         53           0        0.228809    2.557066    2.754450
     24         53           0        1.318372    1.089944   -2.280177
     25         50           0        8.175035    1.073637    1.326122
     26         50           0        6.476117   -1.773343   -1.835175
     27         53           0        9.117981   -1.043450   -1.798192
     28         53           0        6.796314   -3.592314    0.676708
     29         15           0        5.902815   -0.617908    0.717921
     30         15           0        5.577050    2.480488    1.381383
     31         15           0        5.992351    1.327642   -0.696979
     32         15           0        4.088074    0.717267    1.773609
     33         50           0        6.454328   -3.241437    3.426093
     34         50           0        2.393599    0.619420    4.133444
     35         53           0        5.432593   -0.971333    5.133344
     36         53           0        9.075352   -1.554698    2.915790
 ---------------------------------------------------------------------
                    Distance matrix (angstroms):
                    1          2          3          4          5
     1  Sn   0.000000
     2  Sn   4.891506   0.000000
     3  I    6.360425   3.052248   0.000000
     4  I    3.368924   4.414541   7.131693   0.000000
     5  P    2.886065   5.851922   5.890582   5.961634   0.000000
     6  P    4.696084   2.767883   4.245165   4.284022   5.238289
     7  P    2.771005   2.693593   3.865111   3.893461   3.290053
     8  P    3.967306   4.537748   4.086625   6.008252   2.371662
     9  Sn   4.424298   4.614494   6.745148   3.034176   5.812405
    10  Sn   4.344433   7.844640   8.093344   6.955243   2.717128
    11  I    6.765467   8.914415   8.256652   9.178263   4.370405
    12  I    3.474593   6.310293   7.571859   4.534077   3.881875
    13  Sn   5.792254   5.060217   2.996940   7.874899   4.055759
    14  Sn   5.853049   6.125148   5.566121   7.937636   5.634220
    15  I    3.127986   4.960414   5.977227   5.022583   4.405391
    16  I    8.078707   6.747202   4.829466   9.902855   7.198948
    17  P    8.451074   9.634364   7.697737  11.479418   5.916945
    18  P    7.344107   8.002527   6.156850  10.147707   5.345616
    19  P    5.082900   5.937183   4.819691   7.770934   3.649352
    20  P    4.612400   7.153969   6.468892   7.850082   2.347014
    21  Sn   8.923106   8.223877   5.630392  11.278097   6.954092
    22  Sn   5.675981   7.431259   6.177810   8.688021   2.906949
    23  I    6.889526   9.938000   9.063739  10.232223   4.503578
    24  I    8.492058   8.759060   6.483167  11.094956   5.835900
    25  Sn  14.446129  15.746804  13.509722  17.605144  11.867754
    26  Sn  13.385591  13.249006  10.554417  16.087396  10.982720
    27  I   15.819919  15.930137  13.231334  18.640749  13.290495
    28  I   13.743264  13.944900  11.547378  16.526912  11.671630
    29  P   12.252833  13.136131  10.857280  15.278194   9.818328
    30  P   11.987290  13.750855  11.793281  15.200714   9.310700
    31  P   12.473778  13.359527  10.998547  15.470689   9.764426
    32  P   10.354174  11.995222  10.120583  13.546786   7.873624
    33  Sn  13.423060  14.452455  12.489961  16.393417  11.533812
    34  Sn   9.042843  11.601062  10.390449  12.348147   7.023533
    35  I   12.342875  14.373740  12.818808  15.545326  10.431777
    36  I   15.552492  16.704167  14.522455  18.659131  13.304911
                    6          7          8          9         10
     6  P    0.000000
     7  P    2.392036   0.000000
     8  P    3.592859   2.348838   0.000000
     9  Sn   2.635318   3.685710   5.069634   0.000000
    10  Sn   6.365815   5.158694   4.042991   6.128291   0.000000
    11  I    7.186339   6.490719   4.480011   7.644454   2.984933
    12  I    4.394886   3.994589   4.178457   3.210616   3.119701
    13  Sn   5.337195   4.041651   2.752783   7.410353   6.241805
    14  Sn   7.846361   5.729576   6.090999   9.231249   8.289437
    15  I    6.286177   4.071236   5.311131   6.849724   6.752569
    16  I    8.501674   6.928821   6.755707  10.543382   9.809584
    17  P    9.763240   8.048880   6.314138  11.288180   7.299287
    18  P    8.695489   6.812794   5.617878  10.364118   7.460471
    19  P    6.768757   4.655874   4.049338   8.258069   6.217475
    20  P    7.151583   5.029037   3.889912   8.066914   4.290981
    21  Sn   8.996412   7.623822   6.343296  11.121258   9.027055
    22  Sn   7.058665   5.347180   3.480115   8.282104   4.335037
    23  I    9.586228   7.648840   6.143473  10.237522   4.938768
    24  I    8.415951   7.313755   5.214182  10.217308   6.968942
    25  Sn  15.849007  14.234100  12.376106  17.354582  12.606106
    26  Sn  13.722423  12.402411  10.718331  15.745161  12.407026
    27  I   16.252838  14.957788  13.144151  18.203294  14.416504
    28  I   14.857831  13.180257  11.850105  16.746916  13.366761
    29  P   13.514308  11.851250  10.168537  15.183136  11.054985
    30  P   13.546742  11.933989   9.984998  14.825505   9.766264
    31  P   13.273809  11.886631   9.887237  14.913811  10.547383
    32  P   12.142541  10.332335   8.632792  13.499559   8.888460
    33  Sn  15.400135  13.428068  12.254045  16.964578  13.129738
    34  Sn  11.883170   9.754907   8.488288  12.813100   8.054490
    35  I   14.993298  12.875839  11.649760  16.155697  11.604822
    36  I   17.292784  15.472619  13.943817  18.863909  14.467055
                   11         12         13         14         15
    11  I    0.000000
    12  I    5.160280   0.000000
    13  Sn   6.067990   6.895401   0.000000
    14  Sn   9.469341   8.837632   4.838024   0.000000
    15  I    8.768769   6.538471   5.641955   3.246801   0.000000
    16  I   10.109965  10.444814   4.389770   3.140694   6.014006
    17  P    6.586234   9.565432   4.829274   6.308541   7.981115
    18  P    7.413932   9.138914   3.680690   4.104382   6.223870
    19  P    6.942721   7.293532   2.802468   2.652543   3.926145
    20  P    5.240306   6.191330   3.978207   4.654571   4.686896
    21  Sn   8.364735  10.380484   3.726600   5.461222   7.846434
    22  Sn   4.144766   6.418624   3.301372   5.740801   6.120277
    23  I    5.261293   7.742568   6.255123   7.002010   7.241310
    24  I    5.418795   8.821043   3.776318   7.373153   8.644985
    25  Sn  11.317440  15.326380  10.816205  11.707765  13.810580
    26  Sn  11.033099  14.481461   8.456795   9.823983  12.406568
    27  I   12.813962  16.726900  11.048020  12.406615  14.948824
    28  I   12.607661  15.461918   9.544563   9.307452  12.188030
    29  P   10.037384  13.477085   8.303489   9.004007  11.333214
    30  P    8.504396  12.591107   8.886397  10.215032  11.794812
    31  P    8.946076  13.071241   8.315855  10.182399  12.125535
    32  P    8.158354  11.492306   7.288432   7.963158   9.756508
    33  Sn  12.837008  15.397147  10.293239   9.085833  11.749486
    34  Sn   8.306262  10.633224   7.674916   7.006077   8.302558
    35  I   11.576721  14.148248  10.279265   9.053836  11.064278
    36  I   13.650459  17.034881  12.088534  11.808444  14.302068
                   16         17         18         19         20
    16  I    0.000000
    17  P    5.968435   0.000000
    18  P    3.792541   2.311395   0.000000
    19  P    3.735186   4.246280   2.417531   0.000000
    20  P    6.113335   3.979371   3.450236   2.443465   0.000000
    21  Sn   3.456100   3.532057   2.555416   4.125692   5.582915
    22  Sn   6.317652   3.149287   3.330062   3.123456   1.841084
    23  I    8.211934   3.776584   4.690620   4.963225   2.851239
    24  I    6.456556   2.857921   3.823468   4.964140   4.894839
    25  Sn  10.865119   6.193779   7.964124  10.244127   9.836826
    26  Sn   7.897460   5.320606   6.228494   8.571960   9.178571
    27  I   10.595717   7.463572   8.735950  11.122386  11.435293
    28  I    7.738686   6.118024   6.456206   8.766223   9.546717
    29  P    7.974417   3.929590   5.293795   7.671948   7.729587
    30  P    9.870105   4.216120   6.373676   8.342558   7.435968
    31  P    9.107346   4.152864   6.120987   8.326347   8.002017
    32  P    7.746441   2.469580   4.268555   6.313640   5.743942
    33  Sn   8.426495   6.405318   6.712257   8.797819   9.222680
    34  Sn   7.923265   3.798585   4.575956   5.780732   4.778677
    35  I    9.315643   5.962816   6.681983   8.446466   8.105934
    36  I   10.941707   7.659009   8.738249  11.024518  11.053457
                   21         22         23         24         25
    21  Sn   0.000000
    22  Sn   4.843985   0.000000
    23  I    6.843422   3.074538   0.000000
    24  I    3.507227   3.221045   5.356030   0.000000
    25  Sn   8.186533   9.095815   8.208726   7.747224   0.000000
    26  Sn   5.059115   8.209456   8.879524   5.915976   4.580984
    27  I    7.780359  10.425223  10.616386   8.100468   3.890057
    28  I    6.018932   9.152559   9.233851   7.789387   4.908535
    29  P    5.417259   7.066158   6.813388   5.737810   2.897278
    30  P    7.134834   6.617873   5.522215   5.785929   2.954964
    31  P    5.969297   6.868834   6.829515   4.940556   2.986899
    32  P    5.427992   5.245817   4.386438   4.923750   4.126801
    33  Sn   7.297100   9.274880   8.534098   8.814784   5.098095
    34  Sn   6.733098   5.231130   3.215963   6.520126   6.443009
    35  I    8.133791   8.390056   6.722210   8.725592   5.118381
    36  I    9.010530  10.724147   9.756739   9.703759   3.200900
                   26         27         28         29         30
    26  Sn   0.000000
    27  I    2.741088   0.000000
    28  I    3.117809   4.244053   0.000000
    29  P    2.860420   4.104779   3.105983   0.000000
    30  P    5.408294   5.921658   6.233948   3.185336   0.000000
    31  P    3.338507   4.074839   5.171010   2.407307   2.412700
    32  P    4.992915   6.415438   5.206750   2.488062   2.340905
    33  Sn   5.462299   6.262536   2.792703   3.810678   6.139290
    34  Sn   7.616868   9.119581   7.005115   5.050879   4.601280
    35  I    7.091714   7.850699   5.347044   4.454433   5.100309
    36  I    5.419917   4.741816   3.789379   3.971549   5.556550
                   31         32         33         34         35
    31  P    0.000000
    32  P    3.178464   0.000000
    33  Sn   6.171680   4.899102   0.000000
    34  Sn   6.065113   2.906827   5.647662   0.000000
    35  I    6.292161   3.993360   3.018612   3.572923   0.000000
    36  I    5.555617   5.598155   3.158364   7.131289   4.304364
                   36
    36  I    0.000000
 Stoichiometry    I12P12Sn12
 Framework group  C1[X(I12P12Sn12)]
 Deg. of freedom   102
 Full point group                 C1      NOp   1
 Largest Abelian subgroup         C1      NOp   1
 Largest concise Abelian subgroup C1      NOp   1
                         Standard orientation:                         
 ---------------------------------------------------------------------
 Center     Atomic      Atomic             Coordinates (Angstroms)
 Number     Number       Type             X           Y           Z
 ---------------------------------------------------------------------
      1         50           0       -6.034977    0.692139    1.938542
      2         50           0       -6.654441   -3.327777   -0.778694
      3         53           0       -3.997961   -3.640360   -2.248941
      4         53           0       -9.127204   -0.619441    1.678649
      5         15           0       -3.724161    1.584462    0.457575
      6         15           0       -7.374072   -1.067166   -2.204509
      7         15           0       -5.835618   -0.790681   -0.393832
      8         15           0       -4.153891    0.381387   -1.540605
      9         50           0       -9.206317    0.499838   -1.140425
     10         50           0       -4.396568    4.155108   -0.110252
     11         53           0       -2.891842    4.531505   -2.660536
     12         53           0       -7.255478    2.943012   -0.410233
     13         50           0       -2.069397   -1.407163   -1.724423
     14         50           0       -1.675379   -3.120926    2.782709
     15         53           0       -4.504886   -1.636744    3.359605
     16         53           0       -0.169382   -4.675408    0.506853
     17         15           0        2.059751    0.770944   -0.488353
     18         15           0        0.928099   -1.047312    0.381047
     19         15           0       -1.407536   -1.184636    0.989660
     20         15           0       -1.518506    1.248397    1.186015
     21         50           0        1.485399   -2.521673   -1.630377
     22         50           0       -1.004345    1.494482   -0.564605
     23         53           0        0.247110    3.474146    1.427272
     24         53           0        0.827990    0.611712   -3.062284
     25         50           0        8.051708    2.301464   -0.830217
     26         50           0        6.332641   -1.521415   -2.678411
     27         53           0        8.834437   -0.594325   -3.306967
     28         53           0        7.229813   -2.434433    0.164513
     29         15           0        5.963010    0.317836   -0.519122
     30         15           0        5.321635    3.429353   -0.750352
     31         15           0        5.600273    1.726814   -2.437019
     32         15           0        4.147307    1.755754    0.389762
     33         50           0        7.220837   -1.275996    2.705601
     34         50           0        2.817187    2.253216    2.926089
     35         53           0        6.147972    1.317048    3.817852
     36         53           0        9.500719    0.384757    1.284579
 ---------------------------------------------------------------------
 Rotational constants (GHZ):      0.0151260      0.0042242      0.0040351
 Standard basis: SDD (6D, 10F)
 There are   444 symmetry adapted cartesian basis functions of A   symmetry.
 There are   444 symmetry adapted basis functions of A   symmetry.
   444 basis functions,   852 primitive gaussians,   444 cartesian basis functions
   156 alpha electrons      156 beta electrons
       nuclear repulsion energy      4313.4354948424 Hartrees.


 Warning!  P  atom   20 may be hypervalent but has no d functions.


 NAtoms=   36 NActive=   36 NUniq=   36 SFac= 1.00D+00 NAtFMM=   60 NAOKFM=F Big=F
 Integral buffers will be    131072 words long.
 Raffenetti 2 integral format.
 Two-electron integral symmetry is turned on.
 One-electron integrals computed using PRISM.
   1 Symmetry operations used in ECPInt.
 ECPInt:  NShTT=   26106 NPrTT=   99174 LenC2=   20776 LenP2D=   50838.
 LDataN:  DoStor=T MaxTD1= 5 Len=  102
 NBasis=   444 RedAO= T EigKep=  8.70D-03  NBF=   444
 NBsUse=   444 1.00D-06 EigRej= -1.00D+00 NBFU=   444
 Defaulting to unpruned grid for atomic number  50.
 Defaulting to unpruned grid for atomic number  53.
 Defaulting to unpruned grid for atomic number  53.
 Defaulting to unpruned grid for atomic number  50.
 Defaulting to unpruned grid for atomic number  50.
 Defaulting to unpruned grid for atomic number  53.
 Defaulting to unpruned grid for atomic number  50.
 Defaulting to unpruned grid for atomic number  50.
 Initial guess from the checkpoint file:  "\\nas.ads.mwn.de\tuch\ac5\AK_Nilges_Praktikant\Markus\Jakob\Verlauf\Tri Pfad\2(4SNI2+P4)-4(I2)3+(4SnI+P4)9.chk"
 B after Tr=     0.000000    0.000000    0.000000
         Rot=    0.994478    0.104057   -0.012862    0.004450 Ang=  12.05 deg.
 ExpMin= 3.26D-02 ExpMax= 3.06D+04 ExpMxC= 4.68D+03 IAcc=3 IRadAn=         5 AccDes= 0.00D+00
 Harris functional with IExCor= 1009 and IRadAn=       5 diagonalized for initial guess.
 HarFok:  IExCor= 1009 AccDes= 0.00D+00 IRadAn=         5 IDoV= 1 UseB2=F ITyADJ=14
 ICtDFT=  3500011 ScaDFX=  1.000000  1.000000  1.000000  1.000000
 Defaulting to unpruned grid for atomic number  50.
 Defaulting to unpruned grid for atomic number  50.
 Defaulting to unpruned grid for atomic number  50.
 Defaulting to unpruned grid for atomic number  50.
 Defaulting to unpruned grid for atomic number  50.
 Defaulting to unpruned grid for atomic number  50.
 Defaulting to unpruned grid for atomic number  50.
 Defaulting to unpruned grid for atomic number  50.
 FoFCou: FMM=F IPFlag=           0 FMFlag=      100000 FMFlg1=           0
         NFxFlg=           0 DoJE=T BraDBF=F KetDBF=T FulRan=T
         wScrn=  0.000000 ICntrl=     500 IOpCl=  0 I1Cent=   200000004 NGrid=           0
         NMat0=    1 NMatS0=      1 NMatT0=    0 NMatD0=    1 NMtDS0=    0 NMtDT0=    0
 Petite list used in FoFCou.
 Requested convergence on RMS density matrix=1.00D-08 within 128 cycles.
 Requested convergence on MAX density matrix=1.00D-06.
 Requested convergence on             energy=1.00D-06.
 No special actions if energy rises.
 Defaulting to unpruned grid for atomic number  50.
 Defaulting to unpruned grid for atomic number  50.
 Defaulting to unpruned grid for atomic number  50.
 Defaulting to unpruned grid for atomic number  50.
 Defaulting to unpruned grid for atomic number  50.
 Defaulting to unpruned grid for atomic number  50.
 Defaulting to unpruned grid for atomic number  50.
 Defaulting to unpruned grid for atomic number  50.
 EnCoef did     3 forward-backward iterations
 EnCoef did     1 forward-backward iterations
 EnCoef did     3 forward-backward iterations
 EnCoef did     7 forward-backward iterations
 EnCoef did   100 forward-backward iterations
 EnCoef did   100 forward-backward iterations
 EnCoef did     6 forward-backward iterations
 EnCoef did     8 forward-backward iterations
 EnCoef did     5 forward-backward iterations
 EnCoef did     7 forward-backward iterations
 EnCoef did     3 forward-backward iterations
 EnCoef did     5 forward-backward iterations
 Restarting incremental Fock formation.
 SCF Done:  E(RPBE-PBE) =  -4272.41093578     A.U. after   28 cycles
            NFock= 28  Conv=0.54D-08     -V/T= 2.0321
   1 Symmetry operations used in ECPInt.
 ECPInt:  NShTT=   26106 NPrTT=   99174 LenC2=   20776 LenP2D=   50838.
 LDataN:  DoStor=T MaxTD1= 6 Len=  172
 Calling FoFJK, ICntrl=      2527 FMM=F ISym2X=0 I1Cent= 0 IOpClX= 0 NMat=1 NMatS=1 NMatT=0.
 Defaulting to unpruned grid for atomic number  50.
 Defaulting to unpruned grid for atomic number  50.
 Defaulting to unpruned grid for atomic number  50.
 Defaulting to unpruned grid for atomic number  50.
 Defaulting to unpruned grid for atomic number  50.
 Defaulting to unpruned grid for atomic number  50.
 Defaulting to unpruned grid for atomic number  50.
 Defaulting to unpruned grid for atomic number  50.
 ***** Axes restored to original set *****
 -------------------------------------------------------------------
 Center     Atomic                   Forces (Hartrees/Bohr)
 Number     Number              X              Y              Z
 -------------------------------------------------------------------
      1       50          -0.001160240   -0.003060826    0.001078956
      2       50          -0.002956828    0.000978989    0.001481743
      3       53          -0.003036905   -0.007129269   -0.006682387
      4       53          -0.000901415   -0.000915892    0.001411016
      5       15          -0.016680331   -0.000181931    0.001986326
      6       15           0.003320678   -0.000841383    0.000620935
      7       15          -0.001867901   -0.000369718    0.001085711
      8       15          -0.000305025    0.000847076   -0.009906443
      9       50          -0.004452648   -0.000505208   -0.001580069
     10       50           0.009299451    0.009466313   -0.002997329
     11       53          -0.007404902   -0.004350744    0.006454962
     12       53          -0.001399674    0.003379133   -0.000650572
     13       50           0.004851663   -0.002729056   -0.004738276
     14       50          -0.001497260    0.004587155   -0.000864622
     15       53           0.000865956   -0.004785345   -0.000871414
     16       53          -0.001438406   -0.000150628   -0.000537098
     17       15          -0.004210274    0.012155650   -0.005148646
     18       15           0.010511770   -0.020767695    0.017499228
     19       15          -0.008362164   -0.003898177   -0.001389825
     20       15          -0.246677641   -0.217890537    0.416256850
     21       50          -0.007380239    0.005513006    0.000052525
     22       50           0.239717132    0.200672216   -0.410209766
     23       53           0.029218444    0.031378504    0.030015863
     24       53           0.016278063    0.002586147   -0.033311670
     25       50          -0.016022983    0.002637610   -0.004918527
     26       50          -0.024333310   -0.003852354    0.001735765
     27       53           0.019630138    0.005236851    0.000346681
     28       53           0.000281424   -0.039051396   -0.024360754
     29       15           0.001754569    0.019772378   -0.012054565
     30       15          -0.000977071    0.013011717    0.000197201
     31       15           0.007951908    0.007305742    0.000496346
     32       15          -0.010828251   -0.011538435    0.015912758
     33       50           0.012732899    0.006466185    0.024155688
     34       50           0.011299686   -0.000771072   -0.012524309
     35       53          -0.008279928    0.002924858   -0.001142110
     36       53           0.002459617   -0.006129862    0.013099826
 -------------------------------------------------------------------
 Cartesian Forces:  Max     0.416256850 RMS     0.072010228

 GradGradGradGradGradGradGradGradGradGradGradGradGradGradGradGradGradGrad
 Berny optimization.
 Using GEDIIS/GDIIS optimizer.
 FormGI is forming the generalized inverse of G from B-inverse, IUseBI=4.
 GSVD:  received Info=                   1 from GESDD.
 Internal  Forces:  Max     1.923834252 RMS     0.189974336
 Search for a local minimum.
 Step number   4 out of a maximum of  216
 All quantities printed in internal units (Hartrees-Bohrs-Radians)
 Mixed Optimization -- RFO/linear search
 Update second derivatives using D2CorX and points    2    4    3
 DE=  2.67D-01 DEPred=-9.32D-02 R=-2.86D+00
 Trust test=-2.86D+00 RLast= 8.31D-01 DXMaxT set to 2.52D-01
 ITU= -1  0  1  0
 Use linear search instead of GDIIS.
 Energy rises -- skip Quadratic/GDIIS search.
 Quartic linear search produced a step of -0.64584.
 Iteration  1 RMS(Cart)=  0.26488354 RMS(Int)=  0.01306125
 Iteration  2 RMS(Cart)=  0.05315984 RMS(Int)=  0.00052872
 Iteration  3 RMS(Cart)=  0.00085391 RMS(Int)=  0.00037077
 Iteration  4 RMS(Cart)=  0.00000052 RMS(Int)=  0.00037077
 Variable       Old X    -DE/DX   Delta X   Delta X   Delta X     New X
                                 (Linear)    (Quad)   (Total)
    R1        5.45387  -0.03778  -0.00489   0.00000  -0.00492   5.44895
    R2        5.23644  -0.00120  -0.00046   0.00000  -0.00044   5.23600
    R3        5.91104  -0.03491  -0.00095   0.00000  -0.00096   5.91008
    R4        5.76791  -0.00875  -0.00806   0.00000  -0.00804   5.75987
    R5        5.23054  -0.00307   0.00570   0.00000   0.00570   5.23624
    R6        5.09015   0.00387   0.00119   0.00000   0.00119   5.09135
    R7        5.66340  -0.00040  -0.02061   0.00000  -0.02060   5.64279
    R8        5.73376   0.00179   0.00310   0.00000   0.00310   5.73686
    R9        4.48179   0.10199   0.00527   0.00000   0.00531   4.48710
   R10        5.13463   0.00853  -0.01220   0.00000  -0.01220   5.12243
   R11        4.43521  -0.00410  -0.02617   0.00000  -0.02624   4.40897
   R12        4.52029   0.00329   0.00083   0.00000   0.00083   4.52113
   R13        4.98003   0.00291  -0.00426   0.00000  -0.00426   4.97577
   R14        4.43866   0.03811  -0.00416   0.00000  -0.00415   4.43451
   R15        5.20201   0.09420  -0.01370   0.00000  -0.01362   5.18838
   R16        5.64071  -0.01063   0.01643   0.00000   0.01643   5.65714
   R17        5.89538   0.00076  -0.00103   0.00000  -0.00103   5.89435
   R18        5.29590  -0.06019   0.00765   0.00000   0.00762   5.30351
   R19        6.13556  -0.02659   0.01137   0.00000   0.01134   6.14691
   R20        5.93505  -0.00034   0.00881   0.00000   0.00881   5.94387
   R21        5.01258   0.03283   0.00774   0.00000   0.00775   5.02032
   R22        4.36790   0.37879   0.04428   0.00000   0.04428   4.41218
   R23        5.95129  -0.01637   0.02884   0.00000   0.02920   5.98049
   R24        5.40069   0.10192  -0.06116   0.00000  -0.06156   5.33913
   R25        4.66683   0.02589  -0.00168   0.00000  -0.00126   4.66557
   R26        4.56847   0.31376   0.00625   0.00000   0.00625   4.57473
   R27        4.82904  -0.00415   0.05127   0.00000   0.05127   4.88030
   R28        4.61748  -0.06257  -0.01548   0.00000  -0.01549   4.60199
   R29        5.81003   0.02360  -0.03598   0.00000  -0.03627   5.77376
   R30        6.08689  -0.17436  -0.06445   0.00000  -0.06408   6.02281
   R31        6.07729   0.01323   0.00436   0.00000   0.00405   6.08133
   R32        5.47506  -0.01096   0.07910   0.00000   0.07910   5.55416
   R33        6.04882   0.01223  -0.02714   0.00000  -0.02714   6.02169
   R34        5.17991   0.02032  -0.08243   0.00000  -0.08243   5.09748
   R35        5.89181   0.00198   0.00077   0.00000   0.00079   5.89259
   R36        5.40541  -0.00095   0.02158   0.00000   0.02148   5.42689
   R37        5.86946   0.02558  -0.09068   0.00000  -0.09060   5.77886
   R38        5.27744   0.02330  -0.04084   0.00000  -0.04084   5.23660
   R39        4.54915   0.00127  -0.02939   0.00000  -0.02942   4.51973
   R40        4.70176  -0.00933  -0.00178   0.00000  -0.00174   4.70001
   R41        4.55934   0.02152   0.00753   0.00000   0.00754   4.56688
   R42        4.42367   0.00256   0.00542   0.00000   0.00540   4.42907
   R43        5.49311  -0.04200   0.04291   0.00000   0.04280   5.53591
   R44        5.70435   0.00436   0.00704   0.00000   0.00704   5.71139
    A1        1.24077  -0.00347  -0.00262   0.00000  -0.00261   1.23815
    A2        1.64252  -0.02354  -0.01033   0.00000  -0.01029   1.63223
    A3        1.51956   0.04576   0.00485   0.00000   0.00488   1.52444
    A4        1.63263   0.00400  -0.00080   0.00000  -0.00079   1.63184
    A5        1.47135   0.01771   0.00298   0.00000   0.00300   1.47435
    A6        1.98172   0.01303   0.00122   0.00000   0.00122   1.98294
    A7        1.70159   0.02113   0.00268   0.00000   0.00269   1.70428
    A8        1.77380  -0.01834   0.03633   0.00000   0.03622   1.81001
    A9        2.15187  -0.02259  -0.00331   0.00000  -0.00338   2.14849
   A10        1.83280   0.01557  -0.01488   0.00000  -0.01473   1.81806
   A11        1.93814   0.01125   0.00317   0.00000   0.00325   1.94139
   A12        2.01850   0.00045  -0.02266   0.00000  -0.02255   1.99594
   A13        2.04700  -0.00452   0.00840   0.00000   0.00842   2.05541
   A14        1.64365  -0.00263   0.00055   0.00000   0.00054   1.64419
   A15        2.21733  -0.01183   0.00237   0.00000   0.00239   2.21972
   A16        2.28196  -0.02648   0.00020   0.00000   0.00019   2.28216
   A17        1.76750   0.02688   0.00389   0.00000   0.00389   1.77138
   A18        2.23687  -0.00933  -0.00648   0.00000  -0.00650   2.23037
   A19        1.71994   0.00300  -0.00409   0.00000  -0.00410   1.71585
   A20        1.54231  -0.04266  -0.00480   0.00000  -0.00481   1.53749
   A21        1.82207   0.07405   0.00568   0.00000   0.00571   1.82778
   A22        1.82405   0.01134   0.00515   0.00000   0.00516   1.82921
   A23        1.70891   0.00324   0.00810   0.00000   0.00810   1.71701
   A24        1.74477  -0.00619  -0.04026   0.00000  -0.04028   1.70449
   A25        1.44979   0.02074  -0.01047   0.00000  -0.01045   1.43935
   A26        2.01396  -0.00368   0.01538   0.00000   0.01565   2.02962
   A27        1.57934   0.00010   0.00297   0.00000   0.00297   1.58232
   A28        1.96129   0.04618  -0.00313   0.00000  -0.00313   1.95816
   A29        1.63341  -0.07344  -0.00601   0.00000  -0.00604   1.62738
   A30        2.45418  -0.01993   0.00532   0.00000   0.00525   2.45942
   A31        1.44488   0.09814  -0.00445   0.00000  -0.00438   1.44050
   A32        1.39291  -0.07944  -0.00942   0.00000  -0.00949   1.38342
   A33        2.32665  -0.04779   0.00634   0.00000   0.00637   2.33302
   A34        1.28021   0.76604   0.15724   0.00000   0.15671   1.43691
   A35        1.65481   0.43761   0.08140   0.00000   0.08153   1.73634
   A36        2.20659  -0.59252  -0.14473   0.00000  -0.14434   2.06225
   A37        2.40303  -0.10421  -0.02871   0.00000  -0.02950   2.37352
   A38        2.35574   0.03756   0.04281   0.00000   0.04267   2.39841
   A39        2.22987   1.92383   0.13059   0.00000   0.13092   2.36079
   A40        1.62184  -0.91746  -0.03413   0.00000  -0.03352   1.58832
   A41        1.95636   0.00121  -0.01377   0.00000  -0.01327   1.94309
   A42        2.18077   0.04095   0.02767   0.00000   0.02760   2.20837
   A43        1.55967   0.06885  -0.03849   0.00000  -0.03821   1.52145
   A44        1.71749   0.19371   0.01039   0.00000   0.01053   1.72801
   A45        1.88514  -0.26137   0.05145   0.00000   0.05151   1.93665
   A46        2.30225  -0.27200  -0.03522   0.00000  -0.03532   2.26693
   A47        1.57834   0.39851  -0.03194   0.00000  -0.03232   1.54602
   A48        1.73181  -0.00482   0.00418   0.00000   0.00420   1.73601
   A49        1.30385  -0.00358  -0.00615   0.00000  -0.00539   1.29846
   A50        2.03452   0.05340   0.01794   0.00000   0.01924   2.05376
   A51        1.96360   0.01151   0.00260   0.00000   0.00266   1.96626
   A52        1.41561   0.01831   0.04680   0.00000   0.04680   1.46242
   A53        1.61631  -0.00023   0.01920   0.00000   0.01921   1.63552
   A54        1.64443  -0.00238  -0.00317   0.00000  -0.00285   1.64158
   A55        2.35644  -0.02201   0.03663   0.00000   0.03735   2.39380
   A56        1.40138  -0.01943   0.02835   0.00000   0.02771   1.42909
   A57        1.84006   0.01743  -0.05564   0.00000  -0.05532   1.78474
   A58        1.91376   0.01312  -0.01313   0.00000  -0.01329   1.90047
   A59        1.18355  -0.01224  -0.00231   0.00000  -0.00244   1.18111
   A60        1.74127  -0.01925   0.04072   0.00000   0.04071   1.78198
   A61        1.36372   0.01829  -0.00960   0.00000  -0.00977   1.35395
   A62        2.40635   0.00488   0.00643   0.00000   0.00599   2.41233
   A63        2.42714   0.01326   0.00614   0.00000   0.00615   2.43329
   A64        2.38817  -0.00111  -0.01298   0.00000  -0.01277   2.37540
   A65        1.41296  -0.00705   0.00116   0.00000   0.00108   1.41404
   A66        1.46451  -0.01393  -0.00727   0.00000  -0.00737   1.45714
   A67        1.44392   0.01558   0.00148   0.00000   0.00160   1.44552
   A68        1.83022  -0.05462  -0.03033   0.00000  -0.03131   1.79891
   A69        2.13646   0.00783   0.03434   0.00000   0.03426   2.17072
   A70        1.56249   0.03569  -0.00614   0.00000  -0.00534   1.55716
   A71        1.43960   0.02134  -0.00335   0.00000  -0.00324   1.43635
   A72        2.42124   0.02977   0.01462   0.00000   0.01450   2.43574
   A73        2.13195  -0.04334  -0.00120   0.00000  -0.00129   2.13066
   A74        2.33607  -0.02184   0.05282   0.00000   0.05282   2.38890
   A75        1.59480  -0.09525  -0.03650   0.00000  -0.03634   1.55846
    D1        0.16439  -0.00441   0.00216   0.00000   0.00217   0.16656
    D2        2.03338   0.01351  -0.00503   0.00000  -0.00500   2.02838
    D3       -1.95295  -0.02467  -0.00245   0.00000  -0.00253  -1.95548
    D4        1.65622   0.05205   0.01070   0.00000   0.01071   1.66693
    D5       -2.75797   0.06997   0.00351   0.00000   0.00354  -2.75443
    D6       -0.46113   0.03179   0.00609   0.00000   0.00602  -0.45511
    D7        2.62490   0.01690  -0.00467   0.00000  -0.00467   2.62023
    D8       -2.11946  -0.01490  -0.00081   0.00000  -0.00080  -2.12025
    D9       -0.16784   0.00167  -0.00265   0.00000  -0.00265  -0.17049
   D10        0.96055   0.05753   0.00778   0.00000   0.00774   0.96829
   D11        2.49938   0.02573   0.01164   0.00000   0.01161   2.51100
   D12       -1.83218   0.04230   0.00980   0.00000   0.00976  -1.82242
   D13       -0.28387  -0.04038   0.00472   0.00000   0.00452  -0.27934
   D14        0.95167  -0.03771   0.00325   0.00000   0.00310   0.95476
   D15        1.14755  -0.00303  -0.00412   0.00000  -0.00413   1.14342
   D16        0.25454  -0.00583  -0.00423   0.00000  -0.00424   0.25030
   D17       -2.78805  -0.01977   0.00059   0.00000   0.00058  -2.78747
   D18       -2.39445  -0.04308  -0.00248   0.00000  -0.00249  -2.39694
   D19        0.30667  -0.01736  -0.00234   0.00000  -0.00234   0.30433
   D20       -0.59113   0.02722   0.00658   0.00000   0.00660  -0.58453
   D21        1.05092  -0.05045   0.00118   0.00000   0.00117   1.05209
   D22       -0.18375   0.00657  -0.00244   0.00000  -0.00245  -0.18620
   D23       -2.00874   0.00310  -0.00672   0.00000  -0.00673  -2.01548
   D24       -2.00290   0.01620  -0.03839   0.00000  -0.03838  -2.04127
   D25        2.45530   0.01273  -0.04267   0.00000  -0.04266   2.41263
   D26        2.08656  -0.00155  -0.00311   0.00000  -0.00315   2.08340
   D27        0.26157  -0.00503  -0.00738   0.00000  -0.00744   0.25412
   D28       -2.64063  -0.02191  -0.01779   0.00000  -0.01777  -2.65839
   D29       -0.63946  -0.02247  -0.00018   0.00000  -0.00034  -0.63980
   D30       -0.87556  -0.00101  -0.00802   0.00000  -0.00777  -0.88333
   D31        1.12561  -0.00157   0.00958   0.00000   0.00965   1.13527
   D32        1.26717   0.02520  -0.02778   0.00000  -0.02778   1.23939
   D33       -3.01484   0.02464  -0.01017   0.00000  -0.01036  -3.02520
   D34        1.17478   0.17575   0.01885   0.00000   0.01904   1.19382
   D35       -0.82934   0.15246   0.01466   0.00000   0.01481  -0.81453
   D36       -2.91528   0.12293   0.04714   0.00000   0.04727  -2.86801
   D37       -0.00269   0.01185   0.00550   0.00000   0.00549   0.00280
   D38       -1.97447  -0.01537   0.00396   0.00000   0.00396  -1.97050
   D39        0.26399  -0.00054  -0.00619   0.00000  -0.00619   0.25780
   D40       -0.80112  -0.00123  -0.00401   0.00000  -0.00402  -0.80513
   D41        0.19360  -0.00774   0.00250   0.00000   0.00250   0.19610
   D42        2.01662   0.05813   0.00730   0.00000   0.00733   2.02395
   D43       -2.59362  -0.02264   0.00202   0.00000   0.00201  -2.59161
   D44       -0.77059   0.04323   0.00682   0.00000   0.00683  -0.76376
   D45        2.54396  -0.02456   0.00254   0.00000   0.00254   2.54649
   D46       -1.91620   0.04131   0.00734   0.00000   0.00736  -1.90884
   D47        2.29255  -0.05391  -0.00580   0.00000  -0.00581   2.28674
   D48        0.32985  -0.09763  -0.00265   0.00000  -0.00266   0.32719
   D49        0.68569  -0.03128  -0.00361   0.00000  -0.00361   0.68208
   D50       -1.27701  -0.07500  -0.00046   0.00000  -0.00046  -1.27746
   D51        0.36263   0.00007   0.00479   0.00000   0.00468   0.36731
   D52        2.31186  -0.26392   0.04767   0.00000   0.04780   2.35965
   D53       -2.39455   0.14712   0.00878   0.00000   0.00887  -2.38568
   D54        1.96850  -0.02667   0.00531   0.00000   0.00518   1.97368
   D55       -2.36545  -0.29065   0.04819   0.00000   0.04829  -2.31716
   D56       -0.78867   0.12038   0.00930   0.00000   0.00936  -0.77931
   D57       -0.98242  -0.06250   0.00403   0.00000   0.00396  -0.97846
   D58        0.13804  -0.04713  -0.02309   0.00000  -0.02292   0.11512
   D59       -1.66254   0.03505   0.00394   0.00000   0.00400  -1.65854
   D60        2.83526   0.13026  -0.00177   0.00000  -0.00124   2.83402
   D61        0.95717  -0.01713   0.01618   0.00000   0.01643   0.97360
   D62        0.85979   0.00228   0.01692   0.00000   0.01674   0.87653
   D63       -0.92560   0.09749   0.01121   0.00000   0.01150  -0.91410
   D64       -2.80368  -0.04990   0.02916   0.00000   0.02917  -2.77452
   D65       -0.17846  -0.54096  -0.06502   0.00000  -0.06755  -0.24600
   D66        1.93441  -0.38492  -0.04306   0.00000  -0.04561   1.88880
   D67       -1.25559  -0.52122  -0.07174   0.00000  -0.07077  -1.32636
   D68        0.85728  -0.36518  -0.04978   0.00000  -0.04883   0.80845
   D69        2.22320  -0.30453  -0.05031   0.00000  -0.04871   2.17449
   D70       -1.94712  -0.14849  -0.02835   0.00000  -0.02678  -1.97390
   D71        2.00233  -0.16325  -0.06987   0.00000  -0.07036   1.93197
   D72       -0.20222  -0.07633  -0.01412   0.00000  -0.01412  -0.21634
   D73        1.42594  -0.30494  -0.00483   0.00000  -0.00505   1.42089
   D74        3.00490  -0.31169  -0.02117   0.00000  -0.02114   2.98376
   D75       -1.03223  -0.33467  -0.00977   0.00000  -0.00948  -1.04171
   D76       -3.00093   0.18676   0.05266   0.00000   0.05232  -2.94861
   D77       -1.42196   0.18001   0.03632   0.00000   0.03623  -1.38573
   D78        0.82409   0.15703   0.04773   0.00000   0.04789   0.87198
   D79       -1.23087   0.02096   0.04829   0.00000   0.04824  -1.18263
   D80        0.34810   0.01421   0.03195   0.00000   0.03215   0.38025
   D81        2.59415  -0.00878   0.04336   0.00000   0.04381   2.63796
   D82        1.34190  -0.21724  -0.02077   0.00000  -0.02119   1.32071
   D83       -2.72851  -0.20570   0.00482   0.00000   0.00467  -2.72384
   D84       -0.37551  -0.40734  -0.03351   0.00000  -0.03327  -0.40878
   D85       -0.62308  -0.32931  -0.06118   0.00000  -0.06138  -0.68446
   D86        1.58969  -0.31776  -0.03559   0.00000  -0.03551   1.55418
   D87       -2.34050  -0.51941  -0.07392   0.00000  -0.07346  -2.41396
   D88        0.99145  -0.11319  -0.01136   0.00000  -0.01144   0.98002
   D89       -1.72434  -0.07203  -0.02901   0.00000  -0.02923  -1.75357
   D90        2.55211   0.01644  -0.05561   0.00000  -0.05521   2.49690
   D91       -0.51603  -0.02056  -0.02796   0.00000  -0.02803  -0.54406
   D92       -1.10855  -0.00906   0.01988   0.00000   0.01910  -1.08945
   D93        1.00077   0.07772   0.05184   0.00000   0.05192   1.05269
   D94       -1.67212  -0.00947   0.07327   0.00000   0.07321  -1.59890
   D95       -0.51734  -0.00567   0.06606   0.00000   0.06610  -0.45124
   D96       -2.89292  -0.01607   0.05653   0.00000   0.05661  -2.83631
   D97        2.06436  -0.01371   0.07546   0.00000   0.07540   2.13977
   D98        1.62620   0.00290   0.08073   0.00000   0.08035   1.70655
   D99        0.24028   0.00517  -0.01070   0.00000  -0.01061   0.22967
   D100       1.33501  -0.00729   0.00326   0.00000   0.00322   1.33823
   D101       2.41454   0.00162  -0.01369   0.00000  -0.01355   2.40098
   D102       1.43325  -0.00953   0.11966   0.00000   0.12015   1.55340
   D103       2.80238  -0.01209   0.10206   0.00000   0.10230   2.90468
   D104      -0.83724   0.00823   0.07833   0.00000   0.07879  -0.75845
   D105       0.08904   0.01153  -0.04217   0.00000  -0.04167   0.04737
   D106       0.08578   0.01599   0.03728   0.00000   0.03678   0.12256
   D107      -1.15311   0.00554  -0.03992   0.00000  -0.03991  -1.19302
   D108      -3.11288  -0.00969   0.01798   0.00000   0.01752  -3.09536
   D109      -2.80806   0.00298  -0.01459   0.00000  -0.01431  -2.82237
   D110       0.67082  -0.00932   0.00573   0.00000   0.00571   0.67653
   D111       2.56924   0.00983   0.01471   0.00000   0.01466   2.58390
   D112       0.44653  -0.00273  -0.02006   0.00000  -0.01995   0.42658
   D113      -1.84959   0.01743  -0.02571   0.00000  -0.02541  -1.87500
   D114       0.36397   0.00212   0.04799   0.00000   0.04775   0.41172
   D115      -1.75874  -0.01044   0.01322   0.00000   0.01314  -1.74560
   D116       2.22833   0.00972   0.00757   0.00000   0.00767   2.23600
   D117      -1.39226   0.00238   0.03971   0.00000   0.03953  -1.35273
   D118       2.76822  -0.01018   0.00493   0.00000   0.00492   2.77314
   D119       0.47210   0.00998  -0.00071   0.00000  -0.00054   0.47156
   D120       1.42684   0.01960   0.02784   0.00000   0.02769   1.45454
   D121      -0.69587   0.00704  -0.00694   0.00000  -0.00692  -0.70278
   D122      -2.99198   0.02720  -0.01258   0.00000  -0.01238  -3.00436
   D123      -0.71576   0.01213  -0.00575   0.00000  -0.00573  -0.72149
   D124      -1.10706   0.04108   0.03982   0.00000   0.04047  -1.06659
   D125       0.68833  -0.01029   0.00088   0.00000   0.00088   0.68921
   D126      -3.07570   0.02077   0.01685   0.00000   0.01672  -3.05898
   D127      -0.80947  -0.11500  -0.04223   0.00000  -0.04289  -0.85236
   D128      -2.76944  -0.08598   0.00758   0.00000   0.00719  -2.76226
   D129       1.44013  -0.09789  -0.00356   0.00000  -0.00378   1.43635
         Item               Value     Threshold  Converged?
 Maximum Force            1.923834     0.000450     NO 
 RMS     Force            0.189974     0.000300     NO 
 Maximum Displacement     1.647495     0.001800     NO 
 RMS     Displacement     0.306708     0.001200     NO 
 Predicted change in Energy=-2.540603D-01
 GradGradGradGradGradGradGradGradGradGradGradGradGradGradGradGradGradGrad

                          Input orientation:                          
 ---------------------------------------------------------------------
 Center     Atomic      Atomic             Coordinates (Angstroms)
 Number     Number       Type             X           Y           Z
 ---------------------------------------------------------------------
      1         50           0       -6.260606    0.413151    1.621901
      2         50           0       -6.607528   -2.534920   -2.270051
      3         53           0       -3.790371   -2.566442   -3.433186
      4         53           0       -9.351026   -0.500958    0.591992
      5         15           0       -3.741161    1.538064    0.784455
      6         15           0       -7.060399    0.100730   -2.995408
      7         15           0       -5.782668   -0.299421   -1.012676
      8         15           0       -3.926025    1.039352   -1.529681
      9         50           0       -8.966635    1.409453   -1.735827
     10         50           0       -4.155004    4.213443    0.921698
     11         53           0       -2.189988    5.029733   -1.184056
     12         53           0       -6.998225    3.410737   -0.078744
     13         50           0       -1.894228   -0.739698   -2.024616
     14         50           0       -2.133669   -3.751658    1.806981
     15         53           0       -4.986460   -2.323127    2.440714
     16         53           0       -0.338322   -4.651667   -0.613760
     17         15           0        2.217971    0.716233    0.161488
     18         15           0        0.783286   -1.113389    0.374959
     19         15           0       -1.599922   -1.402744    0.686508
     20         15           0       -1.686165    0.837132    1.638370
     21         50           0        1.551327   -2.040003   -1.910002
     22         50           0       -0.507454    2.262550   -0.281838
     23         53           0        0.543603    3.209485    2.426247
     24         53           0        1.633571    1.457936   -2.501392
     25         50           0        8.341205    0.682622    1.458767
     26         50           0        6.442722   -1.717883   -1.873371
     27         53           0        9.099167   -1.333034   -1.605932
     28         53           0        6.271127   -3.645976    0.571286
     29         15           0        5.818247   -0.624738    0.707756
     30         15           0        5.861374    2.450661    1.517968
     31         15           0        6.247124    1.336824   -0.591761
     32         15           0        4.124833    0.889640    1.720119
     33         50           0        5.584576   -3.473763    3.250452
     34         50           0        2.237441    0.943438    3.959914
     35         53           0        4.560776   -1.342133    5.132612
     36         53           0        8.989243   -2.124762    2.819897
 ---------------------------------------------------------------------
                    Distance matrix (angstroms):
                    1          2          3          4          5
     1  Sn   0.000000
     2  Sn   4.894771   0.000000
     3  I    6.366628   3.047992   0.000000
     4  I    3.383343   4.455903   7.168624   0.000000
     5  P    2.883461   5.842541   5.885397   5.972039   0.000000
     6  P    4.696470   2.770900   4.242469   4.298656   5.231696
     7  P    2.770773   2.694224   3.868785   3.917749   3.282344
     8  P    3.971759   4.529243   4.079643   6.025338   2.374472
     9  Sn   4.426009   4.626971   6.744070   3.035814   5.802926
    10  Sn   4.400689   7.857643   8.066277   7.023741   2.710674
    11  I    6.764330   8.827119   8.082183   9.220811   4.298014
    12  I    3.524457   6.348647   7.567647   4.613775   3.854930
    13  Sn   5.804430   5.049581   2.986038   7.906166   4.060818
    14  Sn   5.866131   6.173982   5.622166   8.008339   5.622344
    15  I    3.127478   4.986385   5.999378   5.078141   4.382095
    16  I    8.107035   6.821060   4.920769   9.995552   7.200492
    17  P    8.608771   9.714516   7.732904  11.640815   6.047706
    18  P    7.314479   7.977529   6.126310  10.155120   5.260087
    19  P    5.088655   5.924457   4.808756   7.803958   3.639073
    20  P    4.594076   7.132062   6.460083   7.850827   2.333127
    21  Sn   8.917320   8.181778   5.579513  11.291144   6.933476
    22  Sn   6.335870   8.011218   6.635337   9.306413   3.481195
    23  I    7.400250  10.304954   9.299334  10.725463   4.883474
    24  I    8.967227   9.160357   6.817845  11.578759   6.300076
    25  Sn  14.605209  15.739165  13.478233  17.752950  12.131366
    26  Sn  13.346639  13.081817  10.386013  16.031263  11.017110
    27  I   15.792109  15.766606  13.076710  18.599270  13.372777
    28  I   13.214562  13.235082  10.882781  15.935596  11.276773
    29  P   12.157778  12.919599  10.641577  15.170220   9.801320
    30  P   12.292463  13.952729  11.951629  15.523743   9.673652
    31  P   12.735650  13.529566  11.138244  15.750588  10.084657
    32  P   10.396828  11.951261  10.057410  13.594308   7.947942
    33  Sn  12.572534  13.416586  11.549194  15.458887  10.870552
    34  Sn   8.829740  11.364195  10.164237  12.154084   6.795645
    35  I   11.511230  13.451884  12.025535  14.658208   9.804292
    36  I   15.505937  16.411431  14.234277  18.546314  13.402331
                    6          7          8          9         10
     6  P    0.000000
     7  P    2.392477   0.000000
     8  P    3.585202   2.346643   0.000000
     9  Sn   2.633066   3.685220   5.058382   0.000000
    10  Sn   6.379613   5.172721   4.017032   6.170624   0.000000
    11  I    7.162191   6.429355   4.365365   7.702845   2.993630
    12  I    4.412136   4.014359   4.143320   3.259709   3.119155
    13  Sn   5.323352   4.042008   2.745574   7.397377   6.190757
    14  Sn   7.885208   5.760520   6.107342   9.267037   8.265129
    15  I    6.302994   4.081082   5.309880   6.871495   6.762062
    16  I    8.569938   6.981552   6.789567  10.603961   9.773171
    17  P    9.820030   8.149873   6.380685  11.365552   7.309118
    18  P    8.623043   6.760165   5.517206  10.289855   7.284283
    19  P    6.755276   4.647570   4.035601   8.248916   6.174570
    20  P    7.134184   5.010103   3.885152   8.044750   4.243614
    21  Sn   8.939948   7.590935   6.295113  11.070528   8.926720
    22  Sn   7.414716   5.909797   3.839264   8.625520   4.308027
    23  I    9.842741   8.010013   6.351095  10.536014   5.034729
    24  I    8.813126   7.765641   5.659376  10.627926   7.267597
    25  Sn  16.043307  14.372064  12.631033  17.615194  12.996553
    26  Sn  13.671160  12.337463  10.734588  15.724104  12.462136
    27  I   16.282442  14.929478  13.239700  18.273240  14.588536
    28  I   14.299955  12.609613  11.417016  16.219418  13.061296
    29  P   13.420107  11.732303  10.135391  15.122889  11.086906
    30  P   13.887583  12.229097  10.347615  15.216476  10.187775
    31  P   13.579235  12.147855  10.220623  15.256888  10.898154
    32  P   12.164210  10.346043   8.683313  13.549919   8.957725
    33  Sn  14.549336  12.548503  11.561548  16.138355  12.624407
    34  Sn  11.642015   9.518062   8.254281  12.577359   7.796604
    35  I   14.254764  12.076367  11.049136  15.418739  11.160691
    36  I   17.215156  15.369770  13.990517  18.858919  14.715543
                   11         12         13         14         15
    11  I    0.000000
    12  I    5.192495   0.000000
    13  Sn   5.837837   6.860270   0.000000
    14  Sn   9.276977   8.861138   4.879587   0.000000
    15  I    8.661626   6.578150   5.657589   3.252804   0.000000
    16  I    9.873368  10.471051   4.440142   3.145358   6.029685
    17  P    6.312438   9.605016   4.879443   6.450308   8.144716
    18  P    7.000631   9.012518   3.614787   4.185664   6.246662
    19  P    6.724875   7.273024   2.806499   2.656641   3.923389
    20  P    5.079156   6.147349   3.993388   4.613640   4.639282
    21  Sn   8.031537  10.303344   3.684532   5.506807   7.858215
    22  Sn   3.361877   6.594671   3.738169   6.571030   6.964353
    23  I    4.880584   7.949506   6.430337   7.483902   7.822506
    24  I    5.395619   9.175541   4.183572   7.739124   9.085464
    25  Sn  11.695636  15.655819  10.905093  11.380118  13.697642
    26  Sn  10.978577  14.497672   8.395502   9.551739  12.231265
    27  I   12.965639  16.851163  11.017354  11.986423  14.688789
    28  I   12.244983  15.043119   9.047551   8.495806  11.488166
    29  P    9.984178  13.459777   8.182991   8.615039  11.073814
    30  P    8.875639  12.993865   9.103717  10.122895  11.887641
    31  P    9.228935  13.416541   8.523299  10.093776  12.197728
    32  P    8.090214  11.546179   7.273711   7.792178   9.687971
    33  Sn  12.345774  14.724359   9.551647   7.856981  10.664260
    34  Sn   7.922143  10.377661   7.464465   6.766510   8.072370
    35  I   11.228258  13.540993   9.656910   7.853740   9.967867
    36  I   13.863391  17.165168  11.993233  11.286805  13.982253
                   16         17         18         19         20
    16  I    0.000000
    17  P    5.995831   0.000000
    18  P    3.841221   2.334825   0.000000
    19  P    3.719924   4.397956   2.420841   0.000000
    20  P    6.084051   4.175892   3.391007   2.435266   0.000000
    21  Sn   3.474450   3.511740   2.582546   4.132594   5.599125
    22  Sn   6.924245   3.164740   3.673467   3.945321   2.666154
    23  I    8.474499   3.761508   4.790874   5.375318   3.349728
    24  I    6.691693   2.825345   3.950707   5.366719   5.342628
    25  Sn  10.396355   6.259238   7.843624  10.186812  10.030169
    26  Sn   7.495083   5.283379   6.119609   8.446089   9.216248
    27  I   10.053056   7.394196   8.551377  10.942150  11.469896
    28  I    6.789740   5.968658   6.047225   8.185278   9.195402
    29  P    7.474350   3.880541   5.069553   7.458886   7.701903
    30  P    9.665586   4.257072   6.308399   8.438661   7.719024
    31  P    8.901158   4.145672   6.065609   8.409241   8.255923
    32  P    7.488179   2.468911   4.121591   6.252695   5.811810
    33  Sn   7.169402   6.199338   6.073896   7.904425   8.605016
    34  Sn   7.671913   3.805265   4.381439   5.562833   4.560214
    35  I    8.244694   5.868362   6.079228   7.597744   7.482192
    36  I   10.255667   7.809514   8.621967  10.826036  11.141506
                   21         22         23         24         25
    21  Sn   0.000000
    22  Sn   5.039986   0.000000
    23  I    6.882999   3.055344   0.000000
    24  I    3.548532   3.187133   5.342057   0.000000
    25  Sn   8.053803   9.155581   8.253706   7.827919   0.000000
    26  Sn   4.902127   8.165891   8.807115   5.797255   4.524357
    27  I    7.586973  10.342564  10.492408   8.020379   3.745631
    28  I    5.568883   9.032589   9.123747   7.549714   4.879508
    29  P    5.202138   7.023548   6.743615   5.669892   2.939137
    30  P    7.105881   6.620926   5.447887   5.917354   3.046150
    31  P    5.932220   6.824761   6.719032   4.994620   3.002969
    32  P    5.327618   5.229799   4.324987   4.934622   4.229534
    33  Sn   6.704704   9.082686   8.411690   8.544928   5.299497
    34  Sn   6.620241   5.221778   3.218104   6.509827   6.601493
    35  I    7.690398   8.246027   6.646752   8.642159   5.646982
    36  I    8.814858  10.911302   9.996899   9.760007   3.186539
                   26         27         28         29         30
    26  Sn   0.000000
    27  I    2.697468   0.000000
    28  I    3.118226   4.252974   0.000000
    29  P    2.871786   4.076675   3.058039   0.000000
    30  P    5.405174   5.878640   6.183291   3.180626   0.000000
    31  P    3.318436   4.036190   5.116791   2.391737   2.416691
    32  P    5.008488   6.383329   5.147640   2.487140   2.343764
    33  Sn   5.483894   6.365496   2.771090   3.825813   6.178747
    34  Sn   7.667740   9.123829   6.986855   5.085064   4.622522
    35  I    7.264070   8.124349   5.388755   4.655667   5.398378
    36  I    5.355098   4.497430   3.841678   4.094682   5.693248
                   31         32         33         34         35
    31  P    0.000000
    32  P    3.169998   0.000000
    33  Sn   6.192198   4.848922   0.000000
    34  Sn   6.078657   2.929475   5.587335   0.000000
    35  I    6.541332   4.100727   3.022340   3.463660   0.000000
    36  I    5.580430   5.827401   3.687402   7.503354   5.056923
                   36
    36  I    0.000000
 Stoichiometry    I12P12Sn12
 Framework group  C1[X(I12P12Sn12)]
 Deg. of freedom   102
 Full point group                 C1      NOp   1
 Largest Abelian subgroup         C1      NOp   1
 Largest concise Abelian subgroup C1      NOp   1
                         Standard orientation:                         
 ---------------------------------------------------------------------
 Center     Atomic      Atomic             Coordinates (Angstroms)
 Number     Number       Type             X           Y           Z
 ---------------------------------------------------------------------
      1         50           0       -6.009708    0.235099    2.067251
      2         50           0       -6.412436   -3.412205   -1.172157
      3         53           0       -3.779709   -3.338992   -2.706314
      4         53           0       -9.045084   -1.204218    1.664925
      5         15           0       -3.790649    1.463510    0.695708
      6         15           0       -7.310945   -1.029502   -2.264538
      7         15           0       -5.759723   -0.900649   -0.447657
      8         15           0       -4.183056    0.520713   -1.447949
      9         50           0       -9.213834    0.265616   -0.985977
     10         50           0       -4.551980    4.051640    0.431675
     11         53           0       -2.988460    4.677004   -2.043430
     12         53           0       -7.356270    2.754847    0.003411
     13         50           0       -1.999021   -1.075025   -1.918895
     14         50           0       -1.353102   -3.320003    2.365172
     15         53           0       -4.278691   -2.134120    3.149609
     16         53           0        0.243653   -4.447483   -0.099061
     17         15           0        2.105350    1.227262   -0.629484
     18         15           0        0.974817   -0.681648    0.098090
     19         15           0       -1.289856   -1.178291    0.794563
     20         15           0       -1.570240    1.175727    1.351794
     21         50           0        1.581928   -1.927215   -2.081250
     22         50           0       -0.841657    2.340100   -0.933328
     23         53           0        0.387610    3.893412    1.392881
     24         53           0        1.105970    1.383099   -3.267576
     25         50           0        8.285545    2.139770   -0.241445
     26         50           0        6.349506   -1.045852   -2.805303
     27         53           0        8.939526   -0.315890   -2.993135
     28         53           0        6.744001   -2.486590   -0.068154
     29         15           0        5.896225    0.434295   -0.386448
     30         15           0        5.609956    3.591514   -0.128773
     31         15           0        5.888475    2.152481   -2.050233
     32         15           0        4.144091    1.907910    0.585331
     33         50           0        6.369323   -1.893451    2.612656
     34         50           0        2.552374    2.165377    3.031138
     35         53           0        5.294932    0.422524    4.230211
     36         53           0        9.476606   -0.268547    1.471860
 ---------------------------------------------------------------------
 Rotational constants (GHZ):      0.0148574      0.0043425      0.0041404
 Standard basis: SDD (6D, 10F)
 There are   444 symmetry adapted cartesian basis functions of A   symmetry.
 There are   444 symmetry adapted basis functions of A   symmetry.
   444 basis functions,   852 primitive gaussians,   444 cartesian basis functions
   156 alpha electrons      156 beta electrons
       nuclear repulsion energy      4299.3926587627 Hartrees.
 NAtoms=   36 NActive=   36 NUniq=   36 SFac= 1.00D+00 NAtFMM=   60 NAOKFM=F Big=F
 Integral buffers will be    131072 words long.
 Raffenetti 2 integral format.
 Two-electron integral symmetry is turned on.
 One-electron integrals computed using PRISM.
   1 Symmetry operations used in ECPInt.
 ECPInt:  NShTT=   26106 NPrTT=   99174 LenC2=   20839 LenP2D=   50977.
 LDataN:  DoStor=T MaxTD1= 5 Len=  102
 NBasis=   444 RedAO= T EigKep=  1.32D-02  NBF=   444
 NBsUse=   444 1.00D-06 EigRej= -1.00D+00 NBFU=   444
 Defaulting to unpruned grid for atomic number  50.
 Defaulting to unpruned grid for atomic number  53.
 Defaulting to unpruned grid for atomic number  50.
 Defaulting to unpruned grid for atomic number  50.
 Defaulting to unpruned grid for atomic number  53.
 Defaulting to unpruned grid for atomic number  53.
 Defaulting to unpruned grid for atomic number  50.
 Defaulting to unpruned grid for atomic number  50.
 Lowest energy guess from the checkpoint file:  "\\nas.ads.mwn.de\tuch\ac5\AK_Nilges_Praktikant\Markus\Jakob\Verlauf\Tri Pfad\2(4SNI2+P4)-4(I2)3+(4SnI+P4)9.chk"
 B after Tr=     0.000000    0.000000    0.000000
         Rot=    0.999245    0.038469   -0.005451    0.000713 Ang=   4.45 deg.
 B after Tr=     0.000000    0.000000    0.000000
         Rot=    0.997814   -0.065580    0.007398   -0.003570 Ang=  -7.58 deg.
 Requested convergence on RMS density matrix=1.00D-08 within 128 cycles.
 Requested convergence on MAX density matrix=1.00D-06.
 Requested convergence on             energy=1.00D-06.
 No special actions if energy rises.
 Defaulting to unpruned grid for atomic number  50.
 Defaulting to unpruned grid for atomic number  50.
 Defaulting to unpruned grid for atomic number  50.
 Defaulting to unpruned grid for atomic number  50.
 Defaulting to unpruned grid for atomic number  50.
 Defaulting to unpruned grid for atomic number  50.
 Defaulting to unpruned grid for atomic number  50.
 Defaulting to unpruned grid for atomic number  50.
 EnCoef did    40 forward-backward iterations
 EnCoef did    22 forward-backward iterations
 EnCoef did     9 forward-backward iterations
 EnCoef did    14 forward-backward iterations
 EnCoef did     2 forward-backward iterations
 SCF Done:  E(RPBE-PBE) =  -4272.68902396     A.U. after   20 cycles
            NFock= 20  Conv=0.86D-08     -V/T= 2.0325
   1 Symmetry operations used in ECPInt.
 ECPInt:  NShTT=   26106 NPrTT=   99174 LenC2=   20839 LenP2D=   50977.
 LDataN:  DoStor=T MaxTD1= 6 Len=  172
 Calling FoFJK, ICntrl=      2527 FMM=F ISym2X=0 I1Cent= 0 IOpClX= 0 NMat=1 NMatS=1 NMatT=0.
 Defaulting to unpruned grid for atomic number  50.
 Defaulting to unpruned grid for atomic number  50.
 Defaulting to unpruned grid for atomic number  50.
 Defaulting to unpruned grid for atomic number  50.
 Defaulting to unpruned grid for atomic number  50.
 Defaulting to unpruned grid for atomic number  50.
 Defaulting to unpruned grid for atomic number  50.
 Defaulting to unpruned grid for atomic number  50.
 ***** Axes restored to original set *****
 -------------------------------------------------------------------
 Center     Atomic                   Forces (Hartrees/Bohr)
 Number     Number              X              Y              Z
 -------------------------------------------------------------------
      1       50           0.001637182    0.000275762    0.000891971
      2       50          -0.004136872    0.001649480    0.001744851
      3       53          -0.000240882   -0.006066505   -0.006504872
      4       53          -0.000836924   -0.000418271   -0.000101449
      5       15          -0.001692684   -0.001658482    0.001553455
      6       15           0.002277632   -0.001698945    0.000090484
      7       15          -0.001309675   -0.000907660   -0.001253997
      8       15          -0.000239514    0.003743559   -0.003029586
      9       50          -0.003518565   -0.000803391   -0.000317464
     10       50           0.001490208    0.003171388    0.001174432
     11       53          -0.006707035    0.003222676    0.000719231
     12       53          -0.001674106    0.002950526   -0.000686376
     13       50           0.005141780   -0.004577003    0.004020419
     14       50          -0.000868248    0.005857450   -0.002400180
     15       53           0.001604818   -0.004395685   -0.000552575
     16       53          -0.001707132    0.000294334   -0.000892016
     17       15          -0.006554327    0.003924963    0.000447602
     18       15           0.015099854   -0.018948723    0.009298293
     19       15          -0.002759062    0.014940954   -0.003188562
     20       15          -0.013123457   -0.025038155    0.016544933
     21       50          -0.007474790    0.006410097    0.008046554
     22       50           0.017120358    0.006059282   -0.005583564
     23       53           0.006286143    0.012935977    0.014179436
     24       53           0.008138284    0.001789948   -0.032561617
     25       50          -0.016320807    0.003229850   -0.001957352
     26       50          -0.033054866   -0.000840466   -0.002834666
     27       53           0.028633958    0.002816702    0.001942805
     28       53          -0.001351519   -0.039397979   -0.023178649
     29       15           0.007573847    0.020713023   -0.010273316
     30       15           0.000601125    0.009413242    0.002078699
     31       15           0.007860617    0.006225844    0.000606082
     32       15          -0.011968249   -0.005797094    0.015280103
     33       50           0.012660708    0.002761638    0.024068263
     34       50           0.009350694   -0.001481099   -0.014537924
     35       53          -0.003817134    0.002573163   -0.002745202
     36       53          -0.006121362   -0.002930399    0.009911751
 -------------------------------------------------------------------
 Cartesian Forces:  Max     0.039397979 RMS     0.010185243

 GradGradGradGradGradGradGradGradGradGradGradGradGradGradGradGradGradGrad
 Berny optimization.
 Using GEDIIS/GDIIS optimizer.
 FormGI is forming the generalized inverse of G from B-inverse, IUseBI=4.
 GSVD:  received Info=                   1 from GESDD.
 Internal  Forces:  Max     0.159335138 RMS     0.016301910
 Search for a local minimum.
 Step number   5 out of a maximum of  216
 All quantities printed in internal units (Hartrees-Bohrs-Radians)
 Mixed Optimization -- RFO/linear search
 Update second derivatives using D2CorX and points    4    3    5
 ITU=  0 -1  0  1  0
 Use linear search instead of GDIIS.
     Eigenvalues ---   -0.06991  -0.04656  -0.04252  -0.03970  -0.03134
     Eigenvalues ---   -0.02341  -0.01482  -0.01346  -0.01048  -0.00825
     Eigenvalues ---   -0.00324  -0.00195  -0.00030   0.00071   0.00078
     Eigenvalues ---    0.00125   0.00197   0.00232   0.00301   0.00367
     Eigenvalues ---    0.00406   0.00466   0.00594   0.00648   0.00719
     Eigenvalues ---    0.00875   0.00917   0.01000   0.01110   0.01165
     Eigenvalues ---    0.01250   0.01349   0.01390   0.01475   0.01579
     Eigenvalues ---    0.01621   0.01781   0.01851   0.01945   0.02007
     Eigenvalues ---    0.02178   0.02241   0.02428   0.02518   0.02536
     Eigenvalues ---    0.02624   0.02822   0.02854   0.02957   0.03118
     Eigenvalues ---    0.03140   0.03244   0.03379   0.03448   0.03504
     Eigenvalues ---    0.03677   0.03756   0.03775   0.03892   0.04091
     Eigenvalues ---    0.04136   0.04200   0.04472   0.04533   0.04692
     Eigenvalues ---    0.04747   0.04842   0.05097   0.05126   0.05251
     Eigenvalues ---    0.05531   0.05602   0.05680   0.05824   0.06057
     Eigenvalues ---    0.06246   0.06309   0.06772   0.06836   0.07087
     Eigenvalues ---    0.07191   0.07397   0.07706   0.08166   0.08799
     Eigenvalues ---    0.09077   0.09406   0.09742   0.10182   0.10693
     Eigenvalues ---    0.11609   0.15684   0.17159   0.21860   0.22744
     Eigenvalues ---    0.35921   0.40086   0.60441   0.69360   1.13172
     Eigenvalues ---    1.42478   3.66936
 RFO step:  Lambda=-1.29389497D-01 EMin=-6.99050338D-02
 Quartic linear search produced a step of -0.18241.
 Maximum step size (   0.252) exceeded in Quadratic search.
    -- Step size scaled by   0.346
 Iteration  1 RMS(Cart)=  0.15003443 RMS(Int)=  0.00424761
 Iteration  2 RMS(Cart)=  0.00976706 RMS(Int)=  0.00020959
 Iteration  3 RMS(Cart)=  0.00003439 RMS(Int)=  0.00020884
 Iteration  4 RMS(Cart)=  0.00000001 RMS(Int)=  0.00020884
 Variable       Old X    -DE/DX   Delta X   Delta X   Delta X     New X
                                 (Linear)    (Quad)   (Total)
    R1        5.44895  -0.00157  -0.00048   0.00134   0.00084   5.44979
    R2        5.23600   0.00194  -0.00005  -0.00011  -0.00017   5.23583
    R3        5.91008  -0.00199  -0.00009   0.00129   0.00121   5.91129
    R4        5.75987   0.00227  -0.00081   0.01094   0.01012   5.76999
    R5        5.23624  -0.00255   0.00057  -0.00293  -0.00237   5.23387
    R6        5.09135   0.00105   0.00012  -0.00082  -0.00070   5.09064
    R7        5.64279   0.00655  -0.00206   0.01674   0.01467   5.65747
    R8        5.73686   0.00029   0.00031  -0.00020   0.00011   5.73696
    R9        4.48710   0.00944   0.00052   0.00146   0.00198   4.48908
   R10        5.12243   0.01033  -0.00122   0.00903   0.00781   5.13025
   R11        4.40897   0.00704  -0.00260   0.00506   0.00241   4.41138
   R12        4.52113   0.00251   0.00008   0.00090   0.00099   4.52211
   R13        4.97577   0.00234  -0.00043   0.00293   0.00251   4.97828
   R14        4.43451   0.00667  -0.00042   0.00310   0.00268   4.43720
   R15        5.18838   0.01343  -0.00138   0.00995   0.00859   5.19697
   R16        5.65714  -0.00403   0.00164  -0.00607  -0.00442   5.65272
   R17        5.89435   0.00099  -0.00010   0.00161   0.00151   5.89586
   R18        5.30351  -0.00506   0.00077  -0.00859  -0.00781   5.29570
   R19        6.14691  -0.00619   0.00114  -0.00895  -0.00779   6.13912
   R20        5.94387  -0.00037   0.00088   0.02491   0.02579   5.96966
   R21        5.02032  -0.00233   0.00077  -0.01738  -0.01661   5.00371
   R22        4.41218   0.03124   0.00443   0.00657   0.01100   4.42318
   R23        5.98049  -0.01343   0.00282  -0.04490  -0.04238   5.93811
   R24        5.33913   0.02320  -0.00605   0.03757   0.03140   5.37053
   R25        4.66557   0.00224  -0.00024  -0.01240  -0.01269   4.65288
   R26        4.57473   0.02838   0.00063   0.01366   0.01428   4.58901
   R27        4.88030  -0.01164   0.00513  -0.03718  -0.03205   4.84825
   R28        4.60199  -0.01366  -0.00155  -0.02788  -0.02943   4.57256
   R29        5.77376   0.01072  -0.00355   0.00552   0.00202   5.77578
   R30        6.02281   0.00968  -0.00651   0.03463   0.02842   6.05123
   R31        6.08133  -0.00064   0.00049  -0.00727  -0.00654   6.07479
   R32        5.55416  -0.01710   0.00791  -0.07108  -0.06316   5.49100
   R33        6.02169   0.00557  -0.00271   0.03076   0.02805   6.04973
   R34        5.09748   0.02879  -0.00825   0.05329   0.04504   5.14252
   R35        5.89259   0.00293   0.00007   0.00080   0.00091   5.89350
   R36        5.42689   0.00034   0.00218  -0.03071  -0.02848   5.39841
   R37        5.77886   0.03068  -0.00909   0.08182   0.07264   5.85150
   R38        5.23660   0.01875  -0.00409   0.02922   0.02514   5.26174
   R39        4.51973   0.00773  -0.00293   0.02775   0.02475   4.54448
   R40        4.70001  -0.00144  -0.00018  -0.02422  -0.02442   4.67559
   R41        4.56688   0.00588   0.00075  -0.00129  -0.00050   4.56638
   R42        4.42907   0.00264   0.00054   0.00568   0.00627   4.43534
   R43        5.53591  -0.01790   0.00431  -0.03036  -0.02620   5.50971
   R44        5.71139   0.00140   0.00070  -0.00489  -0.00418   5.70721
    A1        1.23815   0.00095  -0.00026   0.00066   0.00039   1.23855
    A2        1.63223   0.00105  -0.00104   0.00495   0.00389   1.63612
    A3        1.52444   0.00253   0.00048   0.00042   0.00089   1.52533
    A4        1.63184   0.00068  -0.00008   0.00201   0.00193   1.63377
    A5        1.47435   0.00035   0.00029   0.00179   0.00208   1.47643
    A6        1.98294   0.00135   0.00012  -0.00259  -0.00246   1.98048
    A7        1.70428   0.00102   0.00027   0.00003   0.00031   1.70458
    A8        1.81001  -0.00840   0.00365  -0.00525  -0.00160   1.80842
    A9        2.14849  -0.00246  -0.00032   0.00298   0.00264   2.15113
   A10        1.81806   0.00671  -0.00151   0.00413   0.00264   1.82070
   A11        1.94139  -0.00108   0.00030  -0.00543  -0.00512   1.93627
   A12        1.99594   0.00518  -0.00229   0.00350   0.00123   1.99717
   A13        2.05541  -0.00264   0.00084  -0.00644  -0.00561   2.04981
   A14        1.64419   0.00558   0.00006  -0.00029  -0.00023   1.64396
   A15        2.21972  -0.00208   0.00023  -0.00262  -0.00239   2.21733
   A16        2.28216  -0.00095   0.00002   0.00064   0.00067   2.28282
   A17        1.77138   0.00070   0.00039   0.00001   0.00040   1.77178
   A18        2.23037   0.00160  -0.00065   0.00207   0.00143   2.23180
   A19        1.71585   0.00195  -0.00041   0.00228   0.00187   1.71772
   A20        1.53749  -0.00217  -0.00048   0.00014  -0.00035   1.53714
   A21        1.82778   0.00440   0.00056   0.00201   0.00257   1.83035
   A22        1.82921  -0.00091   0.00051   0.00075   0.00124   1.83045
   A23        1.71701   0.00176   0.00081  -0.00189  -0.00108   1.71593
   A24        1.70449   0.02766  -0.00402   0.01678   0.01276   1.71725
   A25        1.43935   0.01899  -0.00105   0.00564   0.00458   1.44393
   A26        2.02962  -0.00463   0.00149  -0.00672  -0.00526   2.02435
   A27        1.58232  -0.00053   0.00030   0.00042   0.00071   1.58303
   A28        1.95816   0.00462  -0.00031   0.00221   0.00189   1.96005
   A29        1.62738  -0.00507  -0.00060  -0.00684  -0.00745   1.61993
   A30        2.45942  -0.00339   0.00055   0.00067   0.00122   2.46064
   A31        1.44050   0.00971  -0.00046   0.01010   0.00967   1.45017
   A32        1.38342  -0.00725  -0.00093  -0.00566  -0.00661   1.37681
   A33        2.33302  -0.00645   0.00063  -0.01288  -0.01222   2.32080
   A34        1.43691   0.06728   0.01583   0.03634   0.05065   1.48757
   A35        1.73634   0.02797   0.00812   0.02071   0.02867   1.76501
   A36        2.06225  -0.04643  -0.01455  -0.05467  -0.06958   1.99267
   A37        2.37352  -0.01869  -0.00273  -0.02928  -0.03197   2.34155
   A38        2.39841   0.00807   0.00431   0.03722   0.04241   2.44082
   A39        2.36079   0.15934   0.01300  -0.01775  -0.00470   2.35609
   A40        1.58832  -0.05843  -0.00353   0.03217   0.02872   1.61705
   A41        1.94309  -0.02727  -0.00147  -0.02045  -0.02186   1.92123
   A42        2.20837  -0.00419   0.00278  -0.01166  -0.00887   2.19950
   A43        1.52145   0.01661  -0.00390   0.02234   0.01846   1.53991
   A44        1.72801   0.01454   0.00101   0.00687   0.00793   1.73594
   A45        1.93665  -0.03603   0.00514  -0.01853  -0.01335   1.92330
   A46        2.26693  -0.01379  -0.00351   0.00609   0.00254   2.26947
   A47        1.54602   0.04198  -0.00313   0.00036  -0.00289   1.54313
   A48        1.73601   0.00092   0.00041  -0.00140  -0.00100   1.73501
   A49        1.29846   0.00907  -0.00075   0.03154   0.03044   1.32890
   A50        2.05376   0.01553   0.00156   0.04583   0.04721   2.10097
   A51        1.96626  -0.01077   0.00025  -0.05214  -0.05180   1.91447
   A52        1.46242  -0.02073   0.00468  -0.05439  -0.04971   1.41271
   A53        1.63552  -0.00048   0.00192  -0.03091  -0.02897   1.60655
   A54        1.64158   0.00744  -0.00038  -0.00849  -0.00903   1.63255
   A55        2.39380  -0.01651   0.00353  -0.03098  -0.02793   2.36586
   A56        1.42909  -0.01407   0.00295  -0.02158  -0.01816   1.41093
   A57        1.78474   0.02073  -0.00562   0.05861   0.05266   1.83740
   A58        1.90047   0.00836  -0.00128   0.01520   0.01404   1.91451
   A59        1.18111  -0.00119  -0.00021  -0.00371  -0.00372   1.17739
   A60        1.78198  -0.01837   0.00408  -0.04659  -0.04248   1.73949
   A61        1.35395   0.00704  -0.00093   0.00534   0.00481   1.35876
   A62        2.41233   0.00069   0.00072  -0.01193  -0.01072   2.40161
   A63        2.43329   0.00210   0.00061  -0.00986  -0.00945   2.42385
   A64        2.37540   0.00326  -0.00134   0.01940   0.01803   2.39343
   A65        1.41404  -0.00268   0.00013  -0.00224  -0.00208   1.41195
   A66        1.45714  -0.00333  -0.00071  -0.00277  -0.00345   1.45370
   A67        1.44552   0.00483   0.00013   0.00325   0.00335   1.44887
   A68        1.79891  -0.00698  -0.00285   0.00791   0.00503   1.80393
   A69        2.17072  -0.00050   0.00345  -0.00673  -0.00321   2.16751
   A70        1.55716   0.00643  -0.00076  -0.00138  -0.00258   1.55457
   A71        1.43635   0.00722  -0.00035   0.01207   0.01173   1.44808
   A72        2.43574  -0.00182   0.00148  -0.03521  -0.03340   2.40234
   A73        2.13066  -0.00590  -0.00011   0.01645   0.01645   2.14711
   A74        2.38890  -0.02145   0.00528  -0.06197  -0.05669   2.33221
   A75        1.55846  -0.00512  -0.00368   0.00668   0.00238   1.56085
    D1        0.16656  -0.00121   0.00022  -0.00213  -0.00192   0.16464
    D2        2.02838   0.00435  -0.00051   0.00111   0.00060   2.02898
    D3       -1.95548   0.00072  -0.00023   0.00333   0.00310  -1.95238
    D4        1.66693   0.00118   0.00107  -0.00336  -0.00230   1.66462
    D5       -2.75443   0.00675   0.00034  -0.00013   0.00022  -2.75422
    D6       -0.45511   0.00312   0.00062   0.00210   0.00272  -0.45239
    D7        2.62023   0.00225  -0.00047   0.00140   0.00094   2.62116
    D8       -2.12025  -0.00184  -0.00008  -0.00140  -0.00149  -2.12174
    D9       -0.17049   0.00114  -0.00027   0.00224   0.00199  -0.16850
   D10        0.96829   0.00209   0.00079  -0.00366  -0.00285   0.96544
   D11        2.51100  -0.00200   0.00117  -0.00646  -0.00527   2.50572
   D12       -1.82242   0.00098   0.00099  -0.00281  -0.00180  -1.82422
   D13       -0.27934  -0.00191   0.00051   0.00214   0.00262  -0.27672
   D14        0.95476  -0.00083   0.00035   0.00249   0.00282   0.95758
   D15        1.14342   0.00069  -0.00041  -0.00092  -0.00132   1.14210
   D16        0.25030   0.00004  -0.00042  -0.00142  -0.00184   0.24846
   D17       -2.78747  -0.00917   0.00006  -0.00456  -0.00449  -2.79196
   D18       -2.39694  -0.00135  -0.00025   0.00149   0.00126  -2.39568
   D19        0.30433  -0.00043  -0.00023  -0.00035  -0.00057   0.30375
   D20       -0.58453   0.00123   0.00065   0.00311   0.00376  -0.58077
   D21        1.05209  -0.00429   0.00012  -0.00402  -0.00393   1.04816
   D22       -0.18620   0.00150  -0.00024   0.00248   0.00224  -0.18395
   D23       -2.01548   0.00285  -0.00067   0.00160   0.00095  -2.01452
   D24       -2.04127   0.00860  -0.00384   0.00712   0.00327  -2.03800
   D25        2.41263   0.00996  -0.00427   0.00624   0.00198   2.41461
   D26        2.08340  -0.00132  -0.00030   0.00330   0.00299   2.08639
   D27        0.25412   0.00003  -0.00073   0.00243   0.00170   0.25583
   D28       -2.65839   0.00361  -0.00178   0.00829   0.00648  -2.65192
   D29       -0.63980  -0.00172   0.00001   0.00059   0.00060  -0.63920
   D30       -0.88333   0.00413  -0.00085   0.00795   0.00711  -0.87622
   D31        1.13527  -0.00120   0.00095   0.00025   0.00123   1.13650
   D32        1.23939   0.01038  -0.00278   0.00607   0.00328   1.24267
   D33       -3.02520   0.00505  -0.00098  -0.00162  -0.00260  -3.02780
   D34        1.19382   0.00843   0.00185  -0.00574  -0.00387   1.18996
   D35       -0.81453   0.00978   0.00144  -0.00308  -0.00161  -0.81614
   D36       -2.86801  -0.00160   0.00469  -0.00689  -0.00218  -2.87018
   D37        0.00280  -0.00272   0.00055  -0.00325  -0.00269   0.00011
   D38       -1.97050  -0.00516   0.00040  -0.00588  -0.00549  -1.97600
   D39        0.25780  -0.00033  -0.00062   0.00015  -0.00047   0.25732
   D40       -0.80513  -0.00445  -0.00040  -0.00120  -0.00160  -0.80673
   D41        0.19610  -0.00171   0.00025  -0.00256  -0.00232   0.19378
   D42        2.02395   0.00223   0.00072  -0.00042   0.00029   2.02424
   D43       -2.59161  -0.00179   0.00020  -0.00038  -0.00018  -2.59179
   D44       -0.76376   0.00215   0.00068   0.00176   0.00243  -0.76132
   D45        2.54649  -0.00163   0.00025  -0.00087  -0.00061   2.54588
   D46       -1.90884   0.00232   0.00073   0.00127   0.00200  -1.90684
   D47        2.28674  -0.00404  -0.00058  -0.00156  -0.00215   2.28458
   D48        0.32719  -0.00846  -0.00026  -0.00356  -0.00384   0.32335
   D49        0.68208  -0.00267  -0.00036  -0.00246  -0.00282   0.67926
   D50       -1.27746  -0.00709  -0.00005  -0.00445  -0.00451  -1.28197
   D51        0.36731   0.00030   0.00050   0.00491   0.00537   0.37268
   D52        2.35965  -0.03369   0.00475  -0.00432   0.00038   2.36003
   D53       -2.38568   0.01074   0.00086  -0.00075   0.00012  -2.38556
   D54        1.97368  -0.00202   0.00055   0.00272   0.00321   1.97689
   D55       -2.31716  -0.03601   0.00480  -0.00652  -0.00178  -2.31894
   D56       -0.77931   0.00842   0.00092  -0.00295  -0.00205  -0.78136
   D57       -0.97846  -0.00460   0.00042  -0.00221  -0.00181  -0.98027
   D58        0.11512  -0.00065  -0.00234   0.00194  -0.00040   0.11472
   D59       -1.65854   0.00247   0.00038  -0.00526  -0.00485  -1.66339
   D60        2.83402   0.01259  -0.00027  -0.01357  -0.01382   2.82020
   D61        0.97360  -0.00405   0.00157   0.00024   0.00185   0.97546
   D62        0.87653  -0.00280   0.00172  -0.00692  -0.00520   0.87133
   D63       -0.91410   0.00732   0.00107  -0.01523  -0.01417  -0.92827
   D64       -2.77452  -0.00932   0.00292  -0.00143   0.00151  -2.77301
   D65       -0.24600  -0.00724  -0.00604  -0.01598  -0.02191  -0.26791
   D66        1.88880  -0.01535  -0.00384  -0.02094  -0.02466   1.86414
   D67       -1.32636  -0.01966  -0.00735  -0.03027  -0.03758  -1.36394
   D68        0.80845  -0.02777  -0.00515  -0.03523  -0.04033   0.76811
   D69        2.17449  -0.00432  -0.00532  -0.04948  -0.05497   2.11952
   D70       -1.97390  -0.01242  -0.00312  -0.05444  -0.05772  -2.03162
   D71        1.93197  -0.00373  -0.00690  -0.02729  -0.03551   1.89646
   D72       -0.21634  -0.00040  -0.00141   0.02959   0.02790  -0.18844
   D73        1.42089  -0.02955  -0.00044  -0.00759  -0.00864   1.41225
   D74        2.98376  -0.02553  -0.00212   0.01116   0.00850   2.99226
   D75       -1.04171  -0.02802  -0.00103   0.02814   0.02634  -1.01537
   D76       -2.94861   0.00860   0.00533  -0.04316  -0.03754  -2.98615
   D77       -1.38573   0.01262   0.00365  -0.02442  -0.02041  -1.40614
   D78        0.87198   0.01012   0.00475  -0.00743  -0.00256   0.86941
   D79       -1.18263  -0.00270   0.00484  -0.01602  -0.01137  -1.19400
   D80        0.38025   0.00132   0.00316   0.00273   0.00576   0.38601
   D81        2.63796  -0.00118   0.00426   0.01971   0.02360   2.66156
   D82        1.32071  -0.00388  -0.00200  -0.02108  -0.02310   1.29761
   D83       -2.72384  -0.00963   0.00051  -0.02827  -0.02784  -2.75168
   D84       -0.40878  -0.01563  -0.00339  -0.02720  -0.03055  -0.43934
   D85       -0.68446  -0.01357  -0.00608  -0.03275  -0.03882  -0.72328
   D86        1.55418  -0.01933  -0.00357  -0.03994  -0.04356   1.51062
   D87       -2.41396  -0.02533  -0.00748  -0.03887  -0.04627  -2.46023
   D88        0.98002  -0.00708  -0.00112   0.00734   0.00623   0.98625
   D89       -1.75357   0.00030  -0.00286   0.00729   0.00438  -1.74920
   D90        2.49690   0.01598  -0.00563   0.02980   0.02420   2.52110
   D91       -0.54406  -0.00129  -0.00278  -0.01679  -0.01981  -0.56387
   D92       -1.08945  -0.00113   0.00213  -0.01286  -0.01080  -1.10025
   D93        1.05269   0.00677   0.00517   0.02727   0.03233   1.08502
   D94       -1.59890  -0.01599   0.00734  -0.07502  -0.06782  -1.66672
   D95       -0.45124  -0.01280   0.00660  -0.06436  -0.05788  -0.50912
   D96       -2.83631  -0.01302   0.00564  -0.04986  -0.04411  -2.88043
   D97        2.13977  -0.01847   0.00756  -0.06861  -0.06089   2.07888
   D98        1.70655  -0.00024   0.00814  -0.06619  -0.05787   1.64868
   D99        0.22967   0.00385  -0.00109   0.01911   0.01817   0.24784
   D100       1.33823  -0.00230   0.00033  -0.00380  -0.00353   1.33470
   D101       2.40098   0.00232  -0.00139   0.01025   0.00871   2.40969
   D102       1.55340  -0.02421   0.01188  -0.10730  -0.09576   1.45764
   D103       2.90468  -0.01649   0.01016  -0.09689  -0.08691   2.81777
   D104      -0.75845  -0.00609   0.00775  -0.06680  -0.05934  -0.81779
   D105       0.04737   0.01077  -0.00431   0.01495   0.01016   0.05752
   D106       0.12256   0.00312   0.00382  -0.04710  -0.04280   0.07977
   D107      -1.19302   0.01546  -0.00399   0.04524   0.04118  -1.15184
   D108      -3.09536  -0.00511   0.00188  -0.02048  -0.01829  -3.11365
   D109      -2.82237   0.00437  -0.00151   0.02216   0.02026  -2.80211
   D110       0.67653  -0.00349   0.00058  -0.00478  -0.00428   0.67225
   D111       2.58390   0.00729   0.00148   0.01094   0.01250   2.59640
   D112       0.42658   0.00639  -0.00203   0.01563   0.01350   0.44007
   D113      -1.87500   0.00793  -0.00263  -0.00041  -0.00305  -1.87805
   D114       0.41172  -0.00349   0.00485  -0.01333  -0.00839   0.40333
   D115      -1.74560  -0.00439   0.00134  -0.00864  -0.00739  -1.75300
   D116       2.23600  -0.00285   0.00074  -0.02468  -0.02394   2.21206
   D117      -1.35273  -0.00268   0.00400  -0.01136  -0.00731  -1.36003
   D118       2.77314  -0.00358   0.00050  -0.00666  -0.00631   2.76682
   D119       0.47156  -0.00204  -0.00010  -0.02271  -0.02286   0.44870
   D120       1.45454   0.00431   0.00281   0.00270   0.00572   1.46026
   D121      -0.70278   0.00341  -0.00070   0.00740   0.00671  -0.69607
   D122      -3.00436   0.00495  -0.00130  -0.00864  -0.00983  -3.01419
   D123      -0.72149   0.00465  -0.00058   0.01093   0.01037  -0.71112
   D124      -1.06659   0.00061   0.00387  -0.01968  -0.01586  -1.08245
   D125       0.68921  -0.00300   0.00009  -0.00194  -0.00193   0.68729
   D126      -3.05898  -0.00288   0.00171  -0.02778  -0.02563  -3.08461
   D127      -0.85236  -0.01832  -0.00410  -0.04120  -0.04544  -0.89780
   D128      -2.76226  -0.01444   0.00083  -0.03802  -0.03752  -2.79977
   D129       1.43635  -0.01682  -0.00032  -0.04233  -0.04291   1.39345
         Item               Value     Threshold  Converged?
 Maximum Force            0.159335     0.000450     NO 
 RMS     Force            0.016302     0.000300     NO 
 Maximum Displacement     0.957109     0.001800     NO 
 RMS     Displacement     0.154963     0.001200     NO 
 Predicted change in Energy=-4.146379D-02
 GradGradGradGradGradGradGradGradGradGradGradGradGradGradGradGradGradGrad

                          Input orientation:                          
 ---------------------------------------------------------------------
 Center     Atomic      Atomic             Coordinates (Angstroms)
 Number     Number       Type             X           Y           Z
 ---------------------------------------------------------------------
      1         50           0       -6.157440    0.339229    1.732211
      2         50           0       -6.637484   -2.533569   -2.197526
      3         53           0       -3.868017   -2.519469   -3.483136
      4         53           0       -9.279297   -0.611261    0.807847
      5         15           0       -3.688402    1.513490    0.814672
      6         15           0       -7.147821    0.108323   -2.853961
      7         15           0       -5.782560   -0.313131   -0.934356
      8         15           0       -3.961297    1.056518   -1.500450
      9         50           0       -9.020821    1.358995   -1.487319
     10         50           0       -4.132076    4.183216    1.028923
     11         53           0       -2.293669    5.106878   -1.142463
     12         53           0       -7.009303    3.375573    0.132606
     13         50           0       -1.929525   -0.690490   -2.119340
     14         50           0       -1.983521   -3.755227    1.648484
     15         53           0       -4.828412   -2.402127    2.441995
     16         53           0       -0.270385   -4.563832   -0.879487
     17         15           0        2.269879    0.774530   -0.051311
     18         15           0        0.860092   -1.076359    0.204279
     19         15           0       -1.521599   -1.383719    0.565113
     20         15           0       -1.587214    0.821132    1.559716
     21         50           0        1.540919   -2.058445   -2.066008
     22         50           0       -0.378521    2.394258   -0.537706
     23         53           0        0.559082    3.333714    2.215468
     24         53           0        1.750724    1.490626   -2.752130
     25         50           0        8.188817    0.642823    1.707892
     26         50           0        6.504221   -1.785780   -1.790931
     27         53           0        9.172465   -1.476807   -1.354459
     28         53           0        6.217840   -3.723188    0.636161
     29         15           0        5.781130   -0.659177    0.732702
     30         15           0        5.851925    2.436261    1.521433
     31         15           0        6.356008    1.293826   -0.547349
     32         15           0        4.077497    0.902857    1.615563
     33         50           0        5.521300   -3.459066    3.319054
     34         50           0        2.065526    0.928684    3.725560
     35         53           0        4.608916   -1.133138    5.015749
     36         53           0        8.482762   -2.161279    3.224288
 ---------------------------------------------------------------------
                    Distance matrix (angstroms):
                    1          2          3          4          5
     1  Sn   0.000000
     2  Sn   4.891446   0.000000
     3  I    6.372869   3.053349   0.000000
     4  I    3.391736   4.439224   7.164896   0.000000
     5  P    2.883906   5.843723   5.896454   5.981030   0.000000
     6  P    4.697568   2.769647   4.249501   4.297654   5.234591
     7  P    2.770684   2.693851   3.876813   3.918076   3.283465
     8  P    3.973367   4.531734   4.089918   6.032482   2.375518
     9  Sn   4.427669   4.619171   6.751085   3.035870   5.810140
    10  Sn   4.401471   7.861440   8.084206   7.037739   2.714809
    11  I    6.776648   8.852023   8.131328   9.235790   4.322973
    12  I    3.536070   6.362839   7.595577   4.637205   3.867939
    13  Sn   5.811199   5.056474   2.993803   7.911628   4.069349
    14  Sn   5.847493   6.159838   5.604636   7.988713   5.600110
    15  I    3.128121   4.981482   6.003608   5.068334   4.390883
    16  I    8.094343   6.811692   4.888902   9.981503   7.175434
    17  P    8.624972   9.741195   7.765412  11.663706   6.066062
    18  P    7.320124   8.006608   6.167221  10.167980   5.269601
    19  P    5.081505   5.926770   4.814969   7.799839   3.626449
    20  P    4.598799   7.132749   6.464676   7.860356   2.334404
    21  Sn   8.912914   8.193248   5.610471  11.288510   6.957214
    22  Sn   6.539997   8.137142   6.707969   9.490388   3.682389
    23  I    7.369677  10.280568   9.291558  10.692891   4.828723
    24  I    9.163738   9.320073   6.941577  11.779335   6.504360
    25  Sn  14.349489  15.657616  13.502374  17.536186  11.942539
    26  Sn  13.313371  13.169241  10.534950  16.039095  11.025602
    27  I   15.742665  15.867640  13.254153  18.598179  13.380916
    28  I   13.071040  13.217576  10.960933  15.807429  11.206618
    29  P   12.021867  12.896571  10.692989  15.060690   9.715927
    30  P   12.192901  13.946871  12.003427  15.451553   9.610872
    31  P   12.755157  13.645617  11.300034  15.809133  10.138715
    32  P   10.251108  11.881056  10.041925  13.466585   7.830932
    33  Sn  12.382975  13.383767  11.632365  15.279850  10.761824
    34  Sn   8.481631  11.082081   9.952989  11.814799   6.474793
    35  I   11.351824  13.434064  12.083516  14.521063   9.669498
    36  I   14.926967  16.067250  14.059146  17.992568  12.940147
                    6          7          8          9         10
     6  P    0.000000
     7  P    2.392999   0.000000
     8  P    3.589568   2.348063   0.000000
     9  Sn   2.634392   3.686205   5.068574   0.000000
    10  Sn   6.385629   5.176456   4.025312   6.181224   0.000000
    11  I    7.174787   6.449200   4.394833   7.708445   2.991289
    12  I    4.428734   4.031109   4.163560   3.276728   3.119954
    13  Sn   5.329951   4.048761   2.750120   7.408530   6.206110
    14  Sn   7.865686   5.740364   6.081140   9.247276   8.247364
    15  I    6.303107   4.083386   5.315730   6.867448   6.771144
    16  I    8.545566   6.961002   6.752537  10.583925   9.750155
    17  P    9.848439   8.173405   6.403677  11.396650   7.332876
    18  P    8.653495   6.782613   5.540853  10.316244   7.298281
    19  P    6.750602   4.642236   4.021621   8.244592   6.166075
    20  P    7.135054   5.010776   3.880244   8.051847   4.249902
    21  Sn   8.989435   7.613153   6.348010  11.115940   8.984420
    22  Sn   7.510922   6.057303   3.943692   8.755734   4.443408
    23  I    9.772339   7.964753   6.279131  10.458713   4.912892
    24  I    9.005844   7.956646   5.863645  10.846347   7.493580
    25  Sn  16.009642  14.251130  12.573379  17.518388  12.837437
    26  Sn  13.823744  12.404330  10.848507  15.843254  12.518438
    27  I   16.465505  15.006112  13.376649  18.413448  14.653572
    28  I   14.335351  12.573965  11.446638  16.203534  13.030204
    29  P   13.439158  11.688360  10.141275  15.102955  11.036674
    30  P   13.912468  12.204561  10.360251  15.212221  10.147645
    31  P   13.750610  12.250589  10.363952  15.405670  10.992412
    32  P   12.108497  10.256776   8.622956  13.468552   8.860135
    33  Sn  14.537503  12.480611  11.555854  16.055784  12.523451
    34  Sn  11.351160   9.211372   7.978102  12.258318   7.501606
    35  I   14.201916  12.002456  10.986537  15.305893  10.980134
    36  I   16.923691  14.973623  13.694231  18.465292  14.290080
                   11         12         13         14         15
    11  I    0.000000
    12  I    5.182704   0.000000
    13  Sn   5.890362   6.885367   0.000000
    14  Sn   9.296369   8.854641   4.857162   0.000000
    15  I    8.698185   6.593283   5.669129   3.248683   0.000000
    16  I    9.883596  10.462863   4.392352   3.159006   6.039936
    17  P    6.386378   9.638593   4.904898   6.442004   8.166607
    18  P    7.070527   9.041693   3.651036   4.165116   6.254927
    19  P    6.755721   7.276869   2.802366   2.647851   3.936351
    20  P    5.115513   6.161239   3.992196   4.594344   4.655446
    21  Sn   8.179172  10.366713   3.730700   5.394275   7.810799
    22  Sn   3.375179   6.736436   3.797742   6.720983   7.189259
    23  I    4.749526   7.849874   6.417004   7.552442   7.872501
    24  I    5.659101   9.413438   4.324572   7.799292   9.242158
    25  Sn  11.744566  15.521994  10.899829  11.082546  13.388759
    26  Sn  11.195182  14.592974   8.510909   9.367500  12.113055
    27  I   13.223543  16.958967  11.156053  11.775606  14.535950
    28  I   12.392713  15.020096   9.119736   8.263664  11.270578
    29  P   10.097822  13.425144   8.221272   8.409161  10.886778
    30  P    8.976594  12.970056   9.142361   9.987236  11.761252
    31  P    9.471560  13.543543   8.663644   9.993116  12.152675
    32  P    8.116173  11.455594   7.250694   7.644264   9.535257
    33  Sn  12.423940  14.624697   9.630988   7.694209  10.440445
    34  Sn   7.756129  10.062261   7.262576   6.530547   7.763261
    35  I   11.158274  13.384939   9.687964   7.853283   9.863961
    36  I   13.712261  16.739753  11.795478  10.703594  13.336317
                   16         17         18         19         20
    16  I    0.000000
    17  P    5.969667   0.000000
    18  P    3.822956   2.340645   0.000000
    19  P    3.710192   4.406055   2.428399   0.000000
    20  P    6.056533   4.180281   3.380383   2.419692   0.000000
    21  Sn   3.311437   3.551920   2.565584   4.093540   5.587760
    22  Sn   6.967317   3.142312   3.758974   4.098285   2.887013
    23  I    8.522792   3.822896   4.856360   5.413601   3.368926
    24  I    6.651926   2.841960   4.015344   5.474856   5.493821
    25  Sn  10.264593   6.176242   7.676369   9.985238   9.778780
    26  Sn   7.378589   5.245103   6.028294   8.374149   9.137513
    27  I    9.945991   7.376476   8.466733  10.865377  11.381724
    28  I    6.715722   6.023991   5.991467   8.085609   9.078693
    29  P    7.380129   3.872863   4.966879   7.340497   7.560936
    30  P    9.604603   4.250403   6.244341   8.359166   7.612549
    31  P    8.850512   4.148756   6.032232   8.394255   8.231522
    32  P    7.417145   2.462198   4.032458   6.138546   5.665576
    33  Sn   7.238222   6.313036   6.091467   7.841790   8.482119
    34  Sn   7.538612   3.785535   4.227610   5.310659   4.247935
    35  I    8.386361   5.897914   6.099766   7.579853   7.359033
    36  I    9.961466   7.612387   8.270587  10.380898  10.633438
                   21         22         23         24         25
    21  Sn   0.000000
    22  Sn   5.083947   0.000000
    23  I    6.954884   3.056411   0.000000
    24  I    3.620868   3.202172   5.430839   0.000000
    25  Sn   8.107634   9.028262   8.106256   7.877792   0.000000
    26  Sn   4.978391   8.149566   8.809377   5.852731   4.580146
    27  I    7.686683  10.337967  10.491704   8.114270   3.852064
    28  I    5.652139   9.072655   9.182353   7.656336   4.908707
    29  P    5.269736   6.991330   6.738810   5.745422   2.905711
    30  P    7.187273   6.562034   5.413067   5.998118   2.951652
    31  P    6.060457   6.823850   6.737852   5.109641   2.978105
    32  P    5.362602   5.168844   4.318356   4.983582   4.120569
    33  Sn   6.841350   9.162090   8.484301   8.693443   5.151405
    34  Sn   6.537615   5.128032   3.214641   6.509634   6.453479
    35  I    7.773036   8.255781   6.647970   8.682934   5.187643
    36  I    8.728517  10.650252   9.695224   9.714644   3.201381
                   26         27         28         29         30
    26  Sn   0.000000
    27  I    2.721305   0.000000
    28  I    3.118707   4.211722   0.000000
    29  P    2.856714   4.065208   3.096481   0.000000
    30  P    5.405818   5.882928   6.233491   3.195129   0.000000
    31  P    3.324520   4.032402   5.156570   2.404837   2.416427
    32  P    4.972117   6.359444   5.190431   2.474218   2.347080
    33  Sn   5.466073   6.253165   2.784392   3.820485   6.172166
    34  Sn   7.583007   9.060992   6.958880   5.028341   4.633334
    35  I    7.095704   7.843701   5.336458   4.465783   5.147420
    36  I    5.404446   4.680717   3.777279   3.970281   5.564026
                   31         32         33         34         35
    31  P    0.000000
    32  P    3.165858   0.000000
    33  Sn   6.183510   4.900287   0.000000
    34  Sn   6.066245   2.915611   5.599998   0.000000
    35  I    6.315897   3.998618   3.020126   3.519167   0.000000
    36  I    5.539502   5.602078   3.234732   7.140033   4.390113
                   36
    36  I    0.000000
 Stoichiometry    I12P12Sn12
 Framework group  C1[X(I12P12Sn12)]
 Deg. of freedom   102
 Full point group                 C1      NOp   1
 Largest Abelian subgroup         C1      NOp   1
 Largest concise Abelian subgroup C1      NOp   1
                         Standard orientation:                         
 ---------------------------------------------------------------------
 Center     Atomic      Atomic             Coordinates (Angstroms)
 Number     Number       Type             X           Y           Z
 ---------------------------------------------------------------------
      1         50           0       -5.877290    0.220726    2.165739
      2         50           0       -6.421594   -3.434983   -1.038285
      3         53           0       -3.858910   -3.369996   -2.697009
      4         53           0       -8.922864   -1.249413    1.906819
      5         15           0       -3.728666    1.454785    0.690128
      6         15           0       -7.375486   -1.060595   -2.098152
      7         15           0       -5.741224   -0.919395   -0.355827
      8         15           0       -4.213864    0.503016   -1.431617
      9         50           0       -9.225938    0.222604   -0.730949
     10         50           0       -4.515106    4.043035    0.460643
     11         53           0       -3.103209    4.703534   -2.092414
     12         53           0       -7.337069    2.745408    0.166036
     13         50           0       -2.046474   -1.090569   -2.002641
     14         50           0       -1.209029   -3.299904    2.241125
     15         53           0       -4.098513   -2.145971    3.175610
     16         53           0        0.280774   -4.410711   -0.313462
     17         15           0        2.124296    1.237949   -0.888772
     18         15           0        1.031335   -0.669162   -0.084421
     19         15           0       -1.221451   -1.165284    0.674486
     20         15           0       -1.475975    1.174881    1.234626
     21         50           0        1.562696   -2.013289   -2.204139
     22         50           0       -0.765392    2.410002   -1.276228
     23         53           0        0.358098    3.996686    1.082129
     24         53           0        1.184773    1.318833   -3.569722
     25         50           0        8.172188    2.147147   -0.027189
     26         50           0        6.434151   -1.125541   -2.719117
     27         53           0        9.065208   -0.431065   -2.746330
     28         53           0        6.721218   -2.541662    0.044672
     29         15           0        5.871690    0.406368   -0.374399
     30         15           0        5.600531    3.585298   -0.201987
     31         15           0        6.005363    2.106639   -2.069819
     32         15           0        4.084891    1.911932    0.439472
     33         50           0        6.325869   -1.812207    2.702573
     34         50           0        2.361069    2.141829    2.779636
     35         53           0        5.307692    0.693556    4.046308
     36         53           0        9.040933   -0.232578    1.930114
 ---------------------------------------------------------------------
 Rotational constants (GHZ):      0.0147400      0.0043998      0.0041853
 Standard basis: SDD (6D, 10F)
 There are   444 symmetry adapted cartesian basis functions of A   symmetry.
 There are   444 symmetry adapted basis functions of A   symmetry.
   444 basis functions,   852 primitive gaussians,   444 cartesian basis functions
   156 alpha electrons      156 beta electrons
       nuclear repulsion energy      4306.0106154408 Hartrees.
 NAtoms=   36 NActive=   36 NUniq=   36 SFac= 1.00D+00 NAtFMM=   60 NAOKFM=F Big=F
 Integral buffers will be    131072 words long.
 Raffenetti 2 integral format.
 Two-electron integral symmetry is turned on.
 One-electron integrals computed using PRISM.
   1 Symmetry operations used in ECPInt.
 ECPInt:  NShTT=   26106 NPrTT=   99174 LenC2=   20887 LenP2D=   51053.
 LDataN:  DoStor=T MaxTD1= 5 Len=  102
 NBasis=   444 RedAO= T EigKep=  1.37D-02  NBF=   444
 NBsUse=   444 1.00D-06 EigRej= -1.00D+00 NBFU=   444
 Defaulting to unpruned grid for atomic number  50.
 Defaulting to unpruned grid for atomic number  53.
 Defaulting to unpruned grid for atomic number  53.
 Defaulting to unpruned grid for atomic number  53.
 Defaulting to unpruned grid for atomic number  50.
 Defaulting to unpruned grid for atomic number  50.
 Defaulting to unpruned grid for atomic number  50.
 Defaulting to unpruned grid for atomic number  50.
 Initial guess from the checkpoint file:  "\\nas.ads.mwn.de\tuch\ac5\AK_Nilges_Praktikant\Markus\Jakob\Verlauf\Tri Pfad\2(4SNI2+P4)-4(I2)3+(4SnI+P4)9.chk"
 B after Tr=     0.000000    0.000000    0.000000
         Rot=    0.999961    0.008706    0.000289   -0.001401 Ang=   1.01 deg.
 ExpMin= 3.26D-02 ExpMax= 3.06D+04 ExpMxC= 4.68D+03 IAcc=3 IRadAn=         5 AccDes= 0.00D+00
 Harris functional with IExCor= 1009 and IRadAn=       5 diagonalized for initial guess.
 HarFok:  IExCor= 1009 AccDes= 0.00D+00 IRadAn=         5 IDoV= 1 UseB2=F ITyADJ=14
 ICtDFT=  3500011 ScaDFX=  1.000000  1.000000  1.000000  1.000000
 Defaulting to unpruned grid for atomic number  50.
 Defaulting to unpruned grid for atomic number  50.
 Defaulting to unpruned grid for atomic number  50.
 Defaulting to unpruned grid for atomic number  50.
 Defaulting to unpruned grid for atomic number  50.
 Defaulting to unpruned grid for atomic number  50.
 Defaulting to unpruned grid for atomic number  50.
 Defaulting to unpruned grid for atomic number  50.
 FoFCou: FMM=F IPFlag=           0 FMFlag=      100000 FMFlg1=           0
         NFxFlg=           0 DoJE=T BraDBF=F KetDBF=T FulRan=T
         wScrn=  0.000000 ICntrl=     500 IOpCl=  0 I1Cent=   200000004 NGrid=           0
         NMat0=    1 NMatS0=      1 NMatT0=    0 NMatD0=    1 NMtDS0=    0 NMtDT0=    0
 Petite list used in FoFCou.
 Requested convergence on RMS density matrix=1.00D-08 within 128 cycles.
 Requested convergence on MAX density matrix=1.00D-06.
 Requested convergence on             energy=1.00D-06.
 No special actions if energy rises.
 Defaulting to unpruned grid for atomic number  50.
 Defaulting to unpruned grid for atomic number  50.
 Defaulting to unpruned grid for atomic number  50.
 Defaulting to unpruned grid for atomic number  50.
 Defaulting to unpruned grid for atomic number  50.
 Defaulting to unpruned grid for atomic number  50.
 Defaulting to unpruned grid for atomic number  50.
 Defaulting to unpruned grid for atomic number  50.
 EnCoef did     4 forward-backward iterations
 EnCoef did     2 forward-backward iterations
 SCF Done:  E(RPBE-PBE) =  -4272.72458292     A.U. after   19 cycles
            NFock= 19  Conv=0.39D-08     -V/T= 2.0325
   1 Symmetry operations used in ECPInt.
 ECPInt:  NShTT=   26106 NPrTT=   99174 LenC2=   20887 LenP2D=   51053.
 LDataN:  DoStor=T MaxTD1= 6 Len=  172
 Calling FoFJK, ICntrl=      2527 FMM=F ISym2X=0 I1Cent= 0 IOpClX= 0 NMat=1 NMatS=1 NMatT=0.
 Defaulting to unpruned grid for atomic number  50.
 Defaulting to unpruned grid for atomic number  50.
 Defaulting to unpruned grid for atomic number  50.
 Defaulting to unpruned grid for atomic number  50.
 Defaulting to unpruned grid for atomic number  50.
 Defaulting to unpruned grid for atomic number  50.
 Defaulting to unpruned grid for atomic number  50.
 Defaulting to unpruned grid for atomic number  50.
 ***** Axes restored to original set *****
 -------------------------------------------------------------------
 Center     Atomic                   Forces (Hartrees/Bohr)
 Number     Number              X              Y              Z
 -------------------------------------------------------------------
      1       50           0.001660603    0.000923206    0.000310278
      2       50          -0.003936310    0.001565441    0.001817272
      3       53          -0.000034359   -0.005281698   -0.006061345
      4       53          -0.000911404   -0.000307541   -0.000290293
      5       15          -0.001317242   -0.001795237    0.001182254
      6       15           0.002070012   -0.001592772   -0.000014322
      7       15          -0.001139735   -0.000507042   -0.001302635
      8       15          -0.000518142    0.003318178   -0.001424615
      9       50          -0.003109995   -0.000804900    0.000063052
     10       50           0.001419126    0.002047119    0.001715251
     11       53          -0.005255157    0.001287544    0.000832922
     12       53          -0.001586995    0.002321991   -0.000597964
     13       50           0.004629271   -0.003316741    0.004703943
     14       50          -0.002370775    0.006462987   -0.001232739
     15       53           0.002227156   -0.004763507   -0.000617610
     16       53          -0.001255900   -0.001588343   -0.001786365
     17       15          -0.009002929    0.005390650    0.000924665
     18       15           0.014569931   -0.015861423    0.010517233
     19       15          -0.001970820    0.013381936   -0.002622734
     20       15          -0.002652734   -0.011644473    0.000228128
     21       50          -0.005660857    0.004819320    0.004988119
     22       50           0.010082044   -0.005129035    0.006640342
     23       53           0.005546619    0.012410698    0.013482219
     24       53           0.005763708    0.001432081   -0.028420889
     25       50          -0.014923742    0.005691540   -0.006374451
     26       50          -0.028127940   -0.000100737   -0.003274113
     27       53           0.023596081    0.001898171    0.003093215
     28       53          -0.002214184   -0.038649693   -0.026507132
     29       15           0.005281617    0.020301718   -0.008030002
     30       15           0.000792366    0.011551311    0.001568614
     31       15           0.009278793    0.006971749    0.000750402
     32       15          -0.014034961   -0.007836184    0.012451540
     33       50           0.011768545    0.004157412    0.026010717
     34       50           0.010232079   -0.002660911   -0.014062212
     35       53          -0.006394486    0.002970013   -0.001940459
     36       53          -0.002499283   -0.007062829    0.013279714
 -------------------------------------------------------------------
 Cartesian Forces:  Max     0.038649693 RMS     0.009271165

 GradGradGradGradGradGradGradGradGradGradGradGradGradGradGradGradGradGrad
 Berny optimization.
 Using GEDIIS/GDIIS optimizer.
 FormGI is forming the generalized inverse of G from B-inverse, IUseBI=4.
 Internal  Forces:  Max     0.066474783 RMS     0.008965505
 Search for a local minimum.
 Step number   6 out of a maximum of  216
 All quantities printed in internal units (Hartrees-Bohrs-Radians)
 Mixed Optimization -- RFO/linear search
 Update second derivatives using D2CorX and points    4    3    5    6
 DE= -3.56D-02 DEPred=-4.15D-02 R= 8.58D-01
 TightC=F SS=  1.41D+00  RLast= 3.66D-01 DXNew= 4.2426D-01 1.0994D+00
 Trust test= 8.58D-01 RLast= 3.66D-01 DXMaxT set to 4.24D-01
 ITU=  1  0 -1  0  1  0
 Use linear search instead of GDIIS.
     Eigenvalues ---   -0.05187  -0.04068  -0.03965  -0.03149  -0.02329
     Eigenvalues ---   -0.01483  -0.01346  -0.01046  -0.00824  -0.00324
     Eigenvalues ---   -0.00193  -0.00028   0.00066   0.00078   0.00120
     Eigenvalues ---    0.00198   0.00234   0.00313   0.00362   0.00403
     Eigenvalues ---    0.00456   0.00574   0.00645   0.00717   0.00877
     Eigenvalues ---    0.00913   0.01001   0.01044   0.01120   0.01218
     Eigenvalues ---    0.01345   0.01373   0.01397   0.01529   0.01610
     Eigenvalues ---    0.01769   0.01830   0.01921   0.01950   0.02031
     Eigenvalues ---    0.02207   0.02384   0.02497   0.02550   0.02625
     Eigenvalues ---    0.02756   0.02857   0.02947   0.03003   0.03120
     Eigenvalues ---    0.03229   0.03274   0.03393   0.03510   0.03589
     Eigenvalues ---    0.03678   0.03769   0.03798   0.03908   0.04108
     Eigenvalues ---    0.04167   0.04470   0.04555   0.04579   0.04712
     Eigenvalues ---    0.04906   0.04992   0.05128   0.05242   0.05429
     Eigenvalues ---    0.05543   0.05645   0.05701   0.05881   0.06112
     Eigenvalues ---    0.06329   0.06354   0.06838   0.07091   0.07113
     Eigenvalues ---    0.07400   0.07551   0.07713   0.08775   0.09061
     Eigenvalues ---    0.09090   0.09581   0.10054   0.10658   0.11644
     Eigenvalues ---    0.15707   0.16826   0.19314   0.22207   0.24455
     Eigenvalues ---    0.39183   0.42502   0.61271   0.72105   1.19386
     Eigenvalues ---    1.47365   4.88957
 RFO step:  Lambda=-7.55203891D-02 EMin=-5.18653809D-02
 Quartic linear search produced a step of  1.09490.
 Maximum step size (   0.424) exceeded in Quadratic search.
    -- Step size scaled by   0.491
 Iteration  1 RMS(Cart)=  0.21370398 RMS(Int)=  0.01140858
 Iteration  2 RMS(Cart)=  0.03185600 RMS(Int)=  0.00131590
 Iteration  3 RMS(Cart)=  0.00049614 RMS(Int)=  0.00125215
 Iteration  4 RMS(Cart)=  0.00000051 RMS(Int)=  0.00125215
 Variable       Old X    -DE/DX   Delta X   Delta X   Delta X     New X
                                 (Linear)    (Quad)   (Total)
    R1        5.44979  -0.00035   0.00092  -0.00922  -0.00836   5.44143
    R2        5.23583   0.00162  -0.00018   0.00847   0.00831   5.24414
    R3        5.91129  -0.00027   0.00133  -0.01673  -0.01541   5.89588
    R4        5.76999   0.00293   0.01108   0.01398   0.02504   5.79504
    R5        5.23387  -0.00237  -0.00259  -0.00685  -0.00945   5.22442
    R6        5.09064   0.00094  -0.00077   0.00434   0.00360   5.09425
    R7        5.65747   0.00614   0.01607   0.01950   0.03556   5.69303
    R8        5.73696   0.00006   0.00012  -0.00717  -0.00705   5.72991
    R9        4.48908   0.00407   0.00216   0.01937   0.02131   4.51039
   R10        5.13025   0.00660   0.00855   0.00887   0.01743   5.14767
   R11        4.41138   0.00583   0.00264   0.01462   0.01733   4.42871
   R12        4.52211   0.00224   0.00108  -0.00171  -0.00065   4.52146
   R13        4.97828   0.00221   0.00274   0.01297   0.01572   4.99400
   R14        4.43720   0.00420   0.00294   0.00692   0.00984   4.44703
   R15        5.19697   0.00782   0.00941   0.01427   0.02344   5.22041
   R16        5.65272  -0.00344  -0.00484  -0.02749  -0.03233   5.62039
   R17        5.89586   0.00104   0.00165   0.00703   0.00869   5.90454
   R18        5.29570  -0.00325  -0.00855  -0.03064  -0.03907   5.25663
   R19        6.13912  -0.00537  -0.00853  -0.01073  -0.01919   6.11993
   R20        5.96966   0.00116   0.02824  -0.01592   0.01232   5.98198
   R21        5.00371  -0.00201  -0.01819  -0.01640  -0.03452   4.96919
   R22        4.42318   0.01320   0.01204  -0.00677   0.00527   4.42844
   R23        5.93811  -0.01651  -0.04640  -0.08987  -0.13705   5.80106
   R24        5.37053   0.01836   0.03438   0.04193   0.07567   5.44620
   R25        4.65288  -0.00049  -0.01389  -0.01418  -0.02835   4.62453
   R26        4.58901   0.01306   0.01564   0.02762   0.04325   4.63226
   R27        4.84825  -0.00776  -0.03509   0.01353  -0.02156   4.82669
   R28        4.57256  -0.00901  -0.03222  -0.00630  -0.03831   4.53425
   R29        5.77578   0.01055   0.00221   0.04200   0.04453   5.82031
   R30        6.05123   0.01333   0.03112   0.04883   0.08105   6.13228
   R31        6.07479  -0.00077  -0.00716   0.01164   0.00514   6.07993
   R32        5.49100  -0.01273  -0.06916  -0.08819  -0.15735   5.33365
   R33        6.04973   0.01225   0.03071   0.14044   0.17115   6.22088
   R34        5.14252   0.02385   0.04932   0.06112   0.11044   5.25296
   R35        5.89350   0.00272   0.00100  -0.07844  -0.07732   5.81619
   R36        5.39841  -0.00020  -0.03119   0.02044  -0.01058   5.38783
   R37        5.85150   0.02759   0.07954   0.15887   0.23814   6.08964
   R38        5.26174   0.02253   0.02752   0.06476   0.09228   5.35402
   R39        4.54448   0.00983   0.02710   0.03136   0.05889   4.60337
   R40        4.67559  -0.00381  -0.02674   0.01098  -0.01582   4.65978
   R41        4.56638   0.00494  -0.00055   0.02664   0.02439   4.59077
   R42        4.43534   0.00519   0.00686  -0.00797   0.00028   4.43562
   R43        5.50971  -0.01748  -0.02869  -0.05916  -0.08848   5.42122
   R44        5.70721   0.00313  -0.00458   0.03180   0.02722   5.73443
    A1        1.23855   0.00119   0.00043   0.00323   0.00360   1.24215
    A2        1.63612   0.00135   0.00426   0.00712   0.01110   1.64722
    A3        1.52533   0.00082   0.00098   0.00911   0.01018   1.53552
    A4        1.63377   0.00055   0.00212   0.00148   0.00362   1.63739
    A5        1.47643  -0.00037   0.00228   0.00363   0.00590   1.48233
    A6        1.98048   0.00057  -0.00270  -0.01253  -0.01527   1.96520
    A7        1.70458  -0.00016   0.00034  -0.00056  -0.00017   1.70441
    A8        1.80842  -0.00531  -0.00175  -0.02616  -0.02784   1.78058
    A9        2.15113  -0.00055   0.00289   0.00850   0.01130   2.16243
   A10        1.82070   0.00473   0.00289   0.01035   0.01318   1.83388
   A11        1.93627  -0.00083  -0.00561   0.00005  -0.00566   1.93061
   A12        1.99717   0.00272   0.00135   0.00765   0.00913   2.00631
   A13        2.04981  -0.00195  -0.00614  -0.00840  -0.01461   2.03520
   A14        1.64396   0.00579  -0.00025   0.00596   0.00582   1.64978
   A15        2.21733  -0.00107  -0.00262  -0.00346  -0.00613   2.21119
   A16        2.28282   0.00021   0.00073  -0.00004   0.00073   2.28355
   A17        1.77178  -0.00077   0.00044  -0.00256  -0.00211   1.76967
   A18        2.23180   0.00179   0.00157   0.00869   0.01027   2.24207
   A19        1.71772   0.00184   0.00205  -0.00030   0.00179   1.71951
   A20        1.53714   0.00003  -0.00038  -0.00160  -0.00201   1.53514
   A21        1.83035   0.00083   0.00281  -0.00063   0.00199   1.83234
   A22        1.83045  -0.00105   0.00136  -0.01442  -0.01317   1.81729
   A23        1.71593   0.00197  -0.00119  -0.00536  -0.00654   1.70938
   A24        1.71725   0.01570   0.01397   0.00243   0.01642   1.73366
   A25        1.44393   0.01516   0.00502   0.01667   0.02163   1.46557
   A26        2.02435  -0.00442  -0.00576  -0.01608  -0.02224   2.00211
   A27        1.58303  -0.00040   0.00078   0.01193   0.01280   1.59583
   A28        1.96005   0.00273   0.00207   0.01542   0.01750   1.97755
   A29        1.61993  -0.00170  -0.00815  -0.00306  -0.01131   1.60862
   A30        2.46064  -0.00091   0.00134   0.01784   0.01882   2.47946
   A31        1.45017   0.00495   0.01059   0.02158   0.03220   1.48238
   A32        1.37681  -0.00035  -0.00724   0.01437   0.00664   1.38345
   A33        2.32080  -0.00372  -0.01338  -0.02346  -0.03675   2.28406
   A34        1.48757   0.03156   0.05546   0.02436   0.07395   1.56152
   A35        1.76501   0.01007   0.03139  -0.00974   0.02112   1.78613
   A36        1.99267  -0.02061  -0.07618  -0.03877  -0.11607   1.87660
   A37        2.34155  -0.01258  -0.03500  -0.02340  -0.05878   2.28278
   A38        2.44082   0.00624   0.04643   0.04215   0.09185   2.53267
   A39        2.35609   0.06647  -0.00515   0.01548   0.01029   2.36638
   A40        1.61705  -0.01970   0.03145   0.05896   0.09011   1.70716
   A41        1.92123  -0.01884  -0.02394  -0.12526  -0.14897   1.77226
   A42        2.19950  -0.00527  -0.00971  -0.02608  -0.03567   2.16383
   A43        1.53991   0.01213   0.02021  -0.04915  -0.02882   1.51109
   A44        1.73594   0.00587   0.00868   0.02174   0.03062   1.76655
   A45        1.92330  -0.02046  -0.01461   0.04556   0.03054   1.95385
   A46        2.26947  -0.00232   0.00278  -0.00120   0.00127   2.27074
   A47        1.54313   0.01986  -0.00316   0.00747   0.00442   1.54755
   A48        1.73501   0.00028  -0.00109  -0.01251  -0.01369   1.72132
   A49        1.32890   0.00862   0.03333   0.02595   0.05877   1.38767
   A50        2.10097   0.01250   0.05169   0.04322   0.09351   2.19448
   A51        1.91447  -0.01193  -0.05671  -0.01849  -0.07537   1.83909
   A52        1.41271   0.00704  -0.05442  -0.04998  -0.10441   1.30830
   A53        1.60655   0.00003  -0.03172  -0.05935  -0.09308   1.51347
   A54        1.63255   0.00351  -0.00989  -0.01762  -0.02530   1.60725
   A55        2.36586  -0.01792  -0.03058  -0.07614  -0.10790   2.25797
   A56        1.41093  -0.01527  -0.01988  -0.07239  -0.09109   1.31984
   A57        1.83740   0.01790   0.05766   0.04582   0.10227   1.93967
   A58        1.91451   0.00903   0.01537  -0.00742   0.00981   1.92432
   A59        1.17739  -0.00277  -0.00407  -0.01624  -0.01763   1.15976
   A60        1.73949  -0.01622  -0.04651  -0.07194  -0.11745   1.62204
   A61        1.35876   0.00702   0.00526  -0.00313   0.00407   1.36282
   A62        2.40161   0.00150  -0.01174   0.01365   0.00235   2.40396
   A63        2.42385   0.00249  -0.01034  -0.05994  -0.07425   2.34959
   A64        2.39343   0.00118   0.01974   0.07738   0.09807   2.49150
   A65        1.41195  -0.00140  -0.00228   0.00278  -0.00041   1.41154
   A66        1.45370  -0.00235  -0.00377   0.00718   0.00270   1.45640
   A67        1.44887   0.00394   0.00367   0.01483   0.01829   1.46717
   A68        1.80393  -0.00335   0.00550  -0.06346  -0.05746   1.74648
   A69        2.16751  -0.00066  -0.00351   0.00838   0.00705   2.17456
   A70        1.55457   0.00427  -0.00283   0.04563   0.04156   1.59613
   A71        1.44808   0.00660   0.01284   0.02540   0.03809   1.48617
   A72        2.40234  -0.00475  -0.03657   0.02956  -0.00572   2.39662
   A73        2.14711  -0.00353   0.01801  -0.04957  -0.03253   2.11459
   A74        2.33221  -0.01692  -0.06207   0.04713  -0.01493   2.31727
   A75        1.56085  -0.00146   0.00261  -0.00584  -0.00358   1.55727
    D1        0.16464  -0.00072  -0.00210   0.00386   0.00180   0.16644
    D2        2.02898   0.00307   0.00066   0.00899   0.00969   2.03868
    D3       -1.95238   0.00082   0.00340  -0.00045   0.00311  -1.94927
    D4        1.66462  -0.00021  -0.00252   0.01133   0.00908   1.67370
    D5       -2.75422   0.00357   0.00024   0.01646   0.01697  -2.73724
    D6       -0.45239   0.00132   0.00298   0.00702   0.01039  -0.44200
    D7        2.62116   0.00105   0.00103   0.00491   0.00583   2.62700
    D8       -2.12174  -0.00121  -0.00163  -0.00131  -0.00305  -2.12479
    D9       -0.16850   0.00077   0.00217  -0.00435  -0.00221  -0.17071
   D10        0.96544  -0.00001  -0.00312   0.00080  -0.00213   0.96331
   D11        2.50572  -0.00227  -0.00577  -0.00542  -0.01101   2.49471
   D12       -1.82422  -0.00029  -0.00197  -0.00847  -0.01017  -1.83439
   D13       -0.27672  -0.00110   0.00287  -0.02857  -0.02549  -0.30221
   D14        0.95758   0.00007   0.00308  -0.02506  -0.02171   0.93587
   D15        1.14210   0.00065  -0.00145  -0.00185  -0.00325   1.13885
   D16        0.24846   0.00015  -0.00201  -0.00209  -0.00405   0.24441
   D17       -2.79196  -0.00811  -0.00492  -0.01780  -0.02267  -2.81463
   D18       -2.39568   0.00057   0.00138  -0.00225  -0.00072  -2.39640
   D19        0.30375   0.00020  -0.00063   0.00625   0.00570   0.30945
   D20       -0.58077   0.00023   0.00411  -0.00154   0.00246  -0.57831
   D21        1.04816  -0.00168  -0.00430   0.00061  -0.00368   1.04449
   D22       -0.18395   0.00085   0.00245  -0.00456  -0.00214  -0.18610
   D23       -2.01452   0.00189   0.00105   0.01083   0.01196  -2.00256
   D24       -2.03800   0.00548   0.00358   0.02097   0.02449  -2.01351
   D25        2.41461   0.00653   0.00217   0.03635   0.03860   2.45321
   D26        2.08639  -0.00032   0.00327   0.00517   0.00827   2.09466
   D27        0.25583   0.00073   0.00186   0.02055   0.02237   0.27820
   D28       -2.65192   0.00366   0.00709   0.00311   0.01016  -2.64175
   D29       -0.63920  -0.00038   0.00066  -0.01164  -0.01076  -0.64996
   D30       -0.87622   0.00326   0.00778  -0.00252   0.00500  -0.87123
   D31        1.13650  -0.00079   0.00135  -0.01728  -0.01593   1.12057
   D32        1.24267   0.00705   0.00359   0.00907   0.01257   1.25524
   D33       -3.02780   0.00300  -0.00285  -0.00568  -0.00836  -3.03615
   D34        1.18996   0.00132  -0.00424   0.00252  -0.00165   1.18831
   D35       -0.81614   0.00269  -0.00176  -0.00292  -0.00449  -0.82063
   D36       -2.87018  -0.00462  -0.00238  -0.02141  -0.02361  -2.89380
   D37        0.00011  -0.00337  -0.00295  -0.00724  -0.01015  -0.01004
   D38       -1.97600  -0.00422  -0.00601  -0.00328  -0.00932  -1.98532
   D39        0.25732  -0.00067  -0.00052   0.00174   0.00113   0.25845
   D40       -0.80673  -0.00469  -0.00175  -0.00585  -0.00752  -0.81426
   D41        0.19378  -0.00100  -0.00254   0.00407   0.00156   0.19534
   D42        2.02424  -0.00017   0.00032   0.00247   0.00266   2.02691
   D43       -2.59179  -0.00046  -0.00019  -0.00183  -0.00195  -2.59374
   D44       -0.76132   0.00037   0.00267  -0.00343  -0.00085  -0.76217
   D45        2.54588  -0.00029  -0.00067   0.00285   0.00227   2.54815
   D46       -1.90684   0.00054   0.00219   0.00125   0.00337  -1.90347
   D47        2.28458  -0.00127  -0.00236  -0.00462  -0.00704   2.27754
   D48        0.32335  -0.00393  -0.00420  -0.02067  -0.02483   0.29852
   D49        0.67926  -0.00125  -0.00309   0.00123  -0.00180   0.67745
   D50       -1.28197  -0.00391  -0.00494  -0.01481  -0.01960  -1.30157
   D51        0.37268  -0.00029   0.00588  -0.01535  -0.00976   0.36292
   D52        2.36003  -0.01830   0.00042  -0.00342  -0.00252   2.35751
   D53       -2.38556   0.00367   0.00013  -0.00488  -0.00491  -2.39047
   D54        1.97689  -0.00125   0.00351  -0.00272   0.00041   1.97730
   D55       -2.31894  -0.01926  -0.00195   0.00920   0.00766  -2.31129
   D56       -0.78136   0.00271  -0.00224   0.00774   0.00527  -0.77609
   D57       -0.98027  -0.00534  -0.00198  -0.01135  -0.01375  -0.99402
   D58        0.11472   0.00193  -0.00044   0.03157   0.03097   0.14569
   D59       -1.66339   0.00080  -0.00531  -0.00627  -0.01235  -1.67574
   D60        2.82020   0.00431  -0.01514   0.03653   0.02122   2.84142
   D61        0.97546  -0.00299   0.00203  -0.01799  -0.01646   0.95900
   D62        0.87133  -0.00262  -0.00569  -0.00437  -0.01016   0.86117
   D63       -0.92827   0.00088  -0.01552   0.03842   0.02341  -0.90486
   D64       -2.77301  -0.00642   0.00165  -0.01609  -0.01427  -2.78728
   D65       -0.26791   0.00630  -0.02399   0.08899   0.06590  -0.20202
   D66        1.86414  -0.00172  -0.02700  -0.02581  -0.05238   1.81176
   D67       -1.36394  -0.00327  -0.04115   0.06251   0.02295  -1.34099
   D68        0.76811  -0.01129  -0.04416  -0.05228  -0.09533   0.67278
   D69        2.11952   0.00236  -0.06019   0.06202   0.00006   2.11958
   D70       -2.03162  -0.00566  -0.06320  -0.05277  -0.11821  -2.14984
   D71        1.89646   0.00099  -0.03888   0.00222  -0.04154   1.85492
   D72       -0.18844   0.00318   0.03054   0.04362   0.07228  -0.11616
   D73        1.41225  -0.01737  -0.00946   0.01566   0.00338   1.41563
   D74        2.99226  -0.01167   0.00930   0.00578   0.01231   3.00457
   D75       -1.01537  -0.01298   0.02884  -0.01547   0.01012  -1.00525
   D76       -2.98615  -0.00079  -0.04110  -0.00901  -0.04800  -3.03415
   D77       -1.40614   0.00491  -0.02234  -0.01889  -0.03907  -1.44521
   D78        0.86941   0.00359  -0.00281  -0.04014  -0.04126   0.82815
   D79       -1.19400  -0.00477  -0.01245   0.04562   0.03325  -1.16076
   D80        0.38601   0.00093   0.00631   0.03574   0.04218   0.42818
   D81        2.66156  -0.00039   0.02584   0.01449   0.03999   2.70155
   D82        1.29761   0.00161  -0.02529   0.08464   0.05989   1.35751
   D83       -2.75168  -0.00387  -0.03048   0.04567   0.01495  -2.73673
   D84       -0.43934  -0.00315  -0.03345   0.06151   0.02846  -0.41087
   D85       -0.72328  -0.00033  -0.04250   0.13360   0.09116  -0.63211
   D86        1.51062  -0.00580  -0.04770   0.09462   0.04622   1.55684
   D87       -2.46023  -0.00508  -0.05066   0.11047   0.05973  -2.40049
   D88        0.98625  -0.00190   0.00682  -0.00085   0.00616   0.99241
   D89       -1.74920   0.00314   0.00479   0.01803   0.02288  -1.72631
   D90        2.52110   0.01354   0.02650  -0.05018  -0.02341   2.49770
   D91       -0.56387  -0.00131  -0.02169  -0.00435  -0.02789  -0.59177
   D92       -1.10025  -0.00314  -0.01182  -0.00164  -0.01568  -1.11593
   D93        1.08502   0.00412   0.03540  -0.02288   0.01158   1.09661
   D94       -1.66672  -0.01431  -0.07426  -0.11537  -0.19112  -1.85785
   D95       -0.50912  -0.01113  -0.06337  -0.14431  -0.21092  -0.72004
   D96       -2.88043  -0.01154  -0.04830  -0.07949  -0.12580  -3.00622
   D97        2.07888  -0.01684  -0.06667  -0.11194  -0.17587   1.90301
   D98        1.64868   0.00193  -0.06336   0.06555   0.00069   1.64937
   D99        0.24784   0.00317   0.01989   0.02072   0.04101   0.28885
   D100       1.33470  -0.00386  -0.00387  -0.01629  -0.02118   1.31352
   D101       2.40969   0.00206   0.00953  -0.02724  -0.01830   2.39139
   D102       1.45764  -0.01682  -0.10485  -0.00560  -0.11187   1.34577
   D103       2.81777  -0.01086  -0.09516  -0.04575  -0.13758   2.68019
   D104      -0.81779  -0.00120  -0.06497   0.04526  -0.02051  -0.83830
   D105       0.05752   0.01305   0.01112   0.08874   0.09916   0.15668
   D106       0.07977   0.01136  -0.04686   0.13355   0.08739   0.16716
   D107      -1.15184   0.01306   0.04509   0.04445   0.08888  -1.06296
   D108      -3.11365  -0.00497  -0.02002  -0.01674  -0.03674   3.13279
   D109      -2.80211   0.00293   0.02218   0.05462   0.06772  -2.73439
   D110       0.67225  -0.00363  -0.00469  -0.03276  -0.03746   0.63478
   D111       2.59640   0.00569   0.01369   0.04443   0.05833   2.65473
   D112       0.44007   0.00505   0.01478   0.03126   0.04508   0.48516
   D113      -1.87805   0.00599  -0.00334   0.05585   0.05291  -1.82514
   D114       0.40333  -0.00394  -0.00918   0.05477   0.04549   0.44882
   D115      -1.75300  -0.00458  -0.00810   0.04160   0.03224  -1.72076
   D116       2.21206  -0.00363  -0.02621   0.06619   0.04007   2.25213
   D117      -1.36003  -0.00204  -0.00800   0.00874  -0.00286  -1.36289
   D118       2.76682  -0.00268  -0.00691  -0.00443  -0.01610   2.75072
   D119       0.44870  -0.00173  -0.02503   0.02016  -0.00827   0.44043
   D120       1.46026   0.00480   0.00626   0.04229   0.04992   1.51017
   D121      -0.69607   0.00417   0.00735   0.02912   0.03667  -0.65940
   D122      -3.01419   0.00511  -0.01076   0.05371   0.04450  -2.96970
   D123      -0.71112   0.00560   0.01135   0.03223   0.04348  -0.66764
   D124      -1.08245  -0.00352  -0.01736   0.03160   0.01320  -1.06925
   D125       0.68729  -0.00316  -0.00211  -0.02805  -0.03054   0.65674
   D126      -3.08461  -0.00593  -0.02806   0.00248  -0.02549  -3.11010
   D127      -0.89780  -0.01336  -0.04975   0.00099  -0.04841  -0.94621
   D128      -2.79977  -0.01147  -0.04108   0.03461  -0.00662  -2.80639
   D129       1.39345  -0.01253  -0.04698   0.02359  -0.02249   1.37096
         Item               Value     Threshold  Converged?
 Maximum Force            0.066475     0.000450     NO 
 RMS     Force            0.008966     0.000300     NO 
 Maximum Displacement     2.000307     0.001800     NO 
 RMS     Displacement     0.239819     0.001200     NO 
 Predicted change in Energy=-6.813276D-02
 GradGradGradGradGradGradGradGradGradGradGradGradGradGradGradGradGradGrad

                          Input orientation:                          
 ---------------------------------------------------------------------
 Center     Atomic      Atomic             Coordinates (Angstroms)
 Number     Number       Type             X           Y           Z
 ---------------------------------------------------------------------
      1         50           0       -6.092238    0.374988    1.721240
      2         50           0       -6.463546   -2.727975   -2.039331
      3         53           0       -3.673524   -2.749418   -3.311870
      4         53           0       -9.197287   -0.771501    0.782517
      5         15           0       -3.647049    1.566512    0.776400
      6         15           0       -7.019696   -0.146823   -2.858853
      7         15           0       -5.666300   -0.416452   -0.904265
      8         15           0       -3.875133    0.977759   -1.525370
      9         50           0       -8.971907    1.103221   -1.589925
     10         50           0       -4.230954    4.224848    0.888882
     11         53           0       -2.465546    5.199300   -1.297333
     12         53           0       -7.069688    3.304182   -0.036743
     13         50           0       -1.798395   -0.774501   -2.023657
     14         50           0       -1.849305   -3.552067    1.863642
     15         53           0       -4.728573   -2.281056    2.626799
     16         53           0       -0.105152   -4.476399   -0.611049
     17         15           0        2.360914    0.982479   -0.084527
     18         15           0        0.983297   -0.882971    0.253024
     19         15           0       -1.401919   -1.242027    0.689650
     20         15           0       -1.519150    0.987226    1.569375
     21         50           0        1.242180   -1.929348   -2.062550
     22         50           0       -0.138849    2.742368   -0.363030
     23         53           0        0.840653    3.597186    2.429124
     24         53           0        1.743289    1.720633   -2.801072
     25         50           0        7.899469    0.446627    1.921478
     26         50           0        6.340833   -1.619730   -1.977094
     27         53           0        9.059620   -1.552606   -1.402054
     28         53           0        6.126800   -3.837569    0.146157
     29         15           0        5.660249   -0.685847    0.629347
     30         15           0        5.951179    2.376683    1.700651
     31         15           0        6.473976    1.347611   -0.436953
     32         15           0        4.099514    0.935581    1.637055
     33         50           0        5.470254   -3.636805    2.894939
     34         50           0        2.133539    0.951928    3.726221
     35         53           0        4.435937   -1.353357    4.605038
     36         53           0        7.424246   -2.447807    3.415916
 ---------------------------------------------------------------------
                    Distance matrix (angstroms):
                    1          2          3          4          5
     1  Sn   0.000000
     2  Sn   4.889595   0.000000
     3  I    6.398772   3.066601   0.000000
     4  I    3.440488   4.389072   7.154587   0.000000
     5  P    2.879480   5.856929   5.944906   6.022581   0.000000
     6  P    4.702097   2.764646   4.263285   4.288555   5.246459
     7  P    2.775080   2.695759   3.900058   3.929270   3.291528
     8  P    3.977356   4.549341   4.138125   6.059008   2.386796
     9  Sn   4.448216   4.601293   6.773535   3.032138   5.845361
    10  Sn   4.356446   7.867696   8.160725   7.045514   2.724031
    11  I    6.748234   8.909335   8.288527   9.235397   4.346661
    12  I    3.553321   6.384722   7.675054   4.670016   3.923666
    13  Sn   5.812285   5.057662   3.012623   7.913167   4.091232
    14  Sn   5.783124   6.099471   5.545985   7.930524   5.532977
    15  I    3.119966   4.998263   6.049817   5.064537   4.404255
    16  I    8.051132   6.747307   4.796892   9.916411   7.140506
    17  P    8.665196   9.770355   7.794693  11.722637   6.097369
    18  P    7.334937   8.007147   6.154516  10.194953   5.264407
    19  P    5.067347   5.939314   4.841960   7.810107   3.596669
    20  P    4.616388   7.160484   6.513861   7.916189   2.343574
    21  Sn   8.568588   7.747035   5.137845  10.881979   6.647197
    22  Sn   6.737323   8.528566   7.165843   9.783397   3.871486
    23  I    7.677802  10.645472   9.675546  11.070545   5.195633
    24  I    9.146450   9.366030   7.041600  11.779178   6.471306
    25  Sn  13.993323  15.233592  13.097206  17.177896  11.657076
    26  Sn  13.123941  12.852401  10.165882  15.804053  10.839356
    27  I   15.590041  15.580639  12.931075  18.403725  13.264011
    28  I   13.020423  12.826706  10.449324  15.640760  11.186126
    29  P   11.850678  12.580880  10.339769  14.858572   9.577084
    30  P   12.208648  13.934504  12.001549  15.499356   9.676600
    31  P   12.787241  13.658605  11.314705  15.860839  10.195847
    32  P   10.207505  11.769269   9.924272  13.433140   7.819721
    33  Sn  12.294848  12.945601  11.086957  15.093345  10.709245
    34  Sn   8.486237  10.986043   9.846657  11.833140   6.518769
    35  I   11.051966  12.838846  11.418834  14.170922   9.408442
    36  I   13.911701  14.923437  12.981316  16.912129  12.068776
                    6          7          8          9         10
     6  P    0.000000
     7  P    2.392655   0.000000
     8  P    3.595989   2.353269   0.000000
     9  Sn   2.642709   3.702239   5.098727   0.000000
    10  Sn   6.397976   5.178538   4.061873   6.194003   0.000000
    11  I    7.194418   6.475801   4.456495   7.693907   2.974182
    12  I    4.458277   4.070038   4.222966   3.297733   3.124550
    13  Sn   5.324802   4.042515   2.762524   7.427868   6.276441
    14  Sn   7.786565   5.662406   6.009052   9.183152   8.191631
    15  I    6.316374   4.101767   5.346845   6.873134   6.752390
    16  I    8.462197   6.891699   6.693024  10.521867   9.745960
    17  P    9.847236   8.189331   6.400338  11.433006   7.410345
    18  P    8.618213   6.765655   5.498121  10.317339   7.326837
    19  P    6.734298   4.626779   3.993814   8.246294   6.158722
    20  P    7.152013   5.028723   3.889498   8.095568   4.277751
    21  Sn   8.489410   7.166419   5.909883  10.665243   8.748729
    22  Sn   7.869093   6.389350   4.292400   9.067249   4.528836
    23  I   10.186530   8.340336   6.688652  10.893069   5.337369
    24  I    8.959947   7.941475   5.809126  10.801088   7.455094
    25  Sn  15.677539  13.883797  12.280232  17.245416  12.747093
    26  Sn  13.470363  12.114870  10.550685  15.557774  12.415135
    27  I   16.206261  14.778070  13.180508  18.227031  14.671970
    28  I   13.981490  12.324148  11.225865  15.981124  13.146759
    29  P   13.162033  11.433077   9.916345  14.907244  11.046185
    30  P   13.978582  12.229186  10.436503  15.334539  10.380294
    31  P   13.790508  12.276669  10.412756  15.490783  11.163864
    32  P   12.042492  10.181228   8.578910  13.464900   8.987532
    33  Sn  14.187493  12.199486  11.321201  15.847961  12.646869
    34  Sn  11.329261   9.173404   7.980226  12.313213   7.698654
    35  I   13.725777  11.544930  10.587252  14.972730  10.956332
    36  I   15.915235  13.933870  12.799483  17.507200  13.665793
                   11         12         13         14         15
    11  I    0.000000
    12  I    5.136018   0.000000
    13  Sn   6.054662   6.954855   0.000000
    14  Sn   9.325124   8.824512   4.777925   0.000000
    15  I    8.745046   6.615902   5.699333   3.238528   0.000000
    16  I    9.983065  10.458108   4.308896   3.165526   6.056337
    17  P    6.522821   9.712304   4.913965   6.487173   8.262130
    18  P    7.161853   9.081122   3.596227   4.212102   6.341523
    19  P    6.824228   7.302004   2.781691   2.629582   3.987325
    20  P    5.182205   6.225462   4.011426   4.560787   4.701086
    21  Sn   8.071580  10.029001   3.252734   5.254092   7.600236
    22  Sn   3.510407   6.961224   4.228492   6.892289   7.432324
    23  I    5.232992   8.290950   6.775211   7.659469   8.099944
    24  I    5.663625   9.371110   4.401545   7.903648   9.346673
    25  Sn  11.848298  15.364762  10.540579  10.537149  12.938516
    26  Sn  11.158564  14.417071   8.183130   9.250056  12.006870
    27  I   13.357719  16.899912  10.903593  11.561456  14.383204
    28  I   12.552971  15.006177   8.769219   8.163916  11.243463
    29  P   10.216438  13.357219   7.916923   8.132165  10.698698
    30  P    9.369970  13.168970   9.157310   9.799193  11.688002
    31  P    9.771940  13.690112   8.686375   9.928575  12.167618
    32  P    8.360020  11.539624   7.149162   7.455117   9.447829
    33  Sn  12.594793  14.629498   9.231394   7.392341  10.292038
    34  Sn   8.026696  10.217259   7.176472   6.294300   7.664822
    35  I   11.198472  13.252103   9.118200   7.200962   9.421375
    36  I   13.360424  15.971235  10.837251   9.467190  12.179553
                   16         17         18         19         20
    16  I    0.000000
    17  P    6.013157   0.000000
    18  P    3.852801   2.343432   0.000000
    19  P    3.719488   4.439221   2.451288   0.000000
    20  P    6.050193   4.217856   3.390081   2.399422   0.000000
    21  Sn   3.226395   3.693626   2.554175   3.877921   5.414999
    22  Sn   7.223105   3.069786   3.844712   4.310323   2.952955
    23  I    8.678708   3.932725   4.982726   5.610069   3.622117
    24  I    6.827601   2.882004   4.084586   5.554712   5.502926
    25  Sn   9.732618   5.914963   7.237749   9.533350   9.440689
    26  Sn   7.181738   5.117915   5.849738   8.197828   9.008495
    27  I    9.652321   7.282526   8.271318  10.673119  11.277877
    28  I    6.310206   6.121109   5.932681   7.982095   9.152308
    29  P    7.010472   3.765440   4.696207   7.084292   7.431460
    30  P    9.433336   4.245075   6.115621   8.257434   7.599581
    31  P    8.788307   4.144250   5.966500   8.366909   8.248957
    32  P    7.212678   2.447196   3.864386   5.992104   5.619308
    33  Sn   6.639430   6.315299   5.890340   7.604277   8.484724
    34  Sn   7.300026   3.817648   4.093044   5.151083   4.242094
    35  I    7.588311   5.635058   5.575125   7.030166   7.082135
    36  I    8.776301   7.046793   7.344278   9.315987   9.756715
                   21         22         23         24         25
    21  Sn   0.000000
    22  Sn   5.159509   0.000000
    23  I    7.132947   3.079977   0.000000
    24  I    3.757510   3.245063   5.629490   0.000000
    25  Sn   8.114015   8.666253   7.746651   7.862831   0.000000
    26  Sn   5.108760   7.976175   8.768292   5.742331   4.679534
    27  I    7.854334  10.204812  10.428312   8.136341   4.048301
    28  I    5.690273   9.100176   9.403769   7.667785   4.964721
    29  P    5.320896   6.809332   6.694183   5.735982   2.822447
    30  P    7.407986   6.440569   5.304505   6.196955   2.751311
    31  P    6.383785   6.758717   6.708898   5.301660   2.899310
    32  P    5.482631   5.022801   4.281552   5.085771   3.841827
    33  Sn   6.735631   9.097815   8.601210   8.662387   4.850065
    34  Sn   6.527338   5.009131   3.217360   6.583977   6.062869
    35  I    7.415429   7.898439   6.493731   8.458737   4.736823
    36  I    8.276492   9.920622   8.992185   9.396813   3.291950
                   26         27         28         29         30
    26  Sn   0.000000
    27  I    2.779745   0.000000
    28  I    3.077794   4.027337   0.000000
    29  P    2.851116   4.053835   3.222498   0.000000
    30  P    5.445085   5.893089   6.408137   3.257518   0.000000
    31  P    3.345874   4.003527   5.229401   2.436000   2.429333
    32  P    4.961370   6.326919   5.395890   2.465847   2.347229
    33  Sn   5.344455   5.974243   2.833225   3.725206   6.149768
    34  Sn   7.539400   8.974547   7.190430   4.970978   4.550520
    35  I    6.857408   7.583093   5.376983   4.213150   4.964335
    36  I    5.562738   5.166107   3.782344   3.739138   5.328017
                   31         32         33         34         35
    31  P    0.000000
    32  P    3.179520   0.000000
    33  Sn   6.078928   4.936387   0.000000
    34  Sn   6.027270   2.868787   5.734210   0.000000
    35  I    6.072109   3.763157   3.034532   3.374567   0.000000
    36  I    5.491157   5.066113   2.345893   6.296512   3.397325
                   36
    36  I    0.000000
 Stoichiometry    I12P12Sn12
 Framework group  C1[X(I12P12Sn12)]
 Deg. of freedom   102
 Full point group                 C1      NOp   1
 Largest Abelian subgroup         C1      NOp   1
 Largest concise Abelian subgroup C1      NOp   1
                         Standard orientation:                         
 ---------------------------------------------------------------------
 Center     Atomic      Atomic             Coordinates (Angstroms)
 Number     Number       Type             X           Y           Z
 ---------------------------------------------------------------------
      1         50           0       -5.809222    0.083199    2.122856
      2         50           0       -6.144633   -3.546047   -1.136624
      3         53           0       -3.547367   -3.380798   -2.758641
      4         53           0       -8.796330   -1.584695    1.759159
      5         15           0       -3.693361    1.439601    0.717613
      6         15           0       -7.168876   -1.204270   -2.190318
      7         15           0       -5.574890   -1.011534   -0.416380
      8         15           0       -4.094336    0.503654   -1.441095
      9         50           0       -9.126372   -0.054385   -0.837585
     10         50           0       -4.649242    3.986379    0.574227
     11         53           0       -3.311421    4.863150   -1.933215
     12         53           0       -7.406856    2.576982    0.159518
     13         50           0       -1.851294   -1.012538   -1.990150
     14         50           0       -1.041556   -3.189412    2.185267
     15         53           0       -3.970829   -2.213317    3.162335
     16         53           0        0.524596   -4.219214   -0.365661
     17         15           0        2.195469    1.535907   -0.860460
     18         15           0        1.158587   -0.427476   -0.111008
     19         15           0       -1.080561   -1.031851    0.682565
     20         15           0       -1.426110    1.264980    1.284551
     21         50           0        1.302366   -1.750103   -2.291328
     22         50           0       -0.553460    2.893011   -1.019346
     23         53           0        0.602332    4.258964    1.487560
     24         53           0        1.166913    1.791079   -3.540555
     25         50           0        7.945540    2.026551    0.436741
     26         50           0        6.273951   -0.762041   -2.928907
     27         53           0        9.000394   -0.255753   -2.736131
     28         53           0        6.637525   -2.662986   -0.535784
     29         15           0        5.766138    0.436133   -0.392104
     30         15           0        5.719581    3.631508    0.239430
     31         15           0        6.140450    2.386034   -1.803442
     32         15           0        4.107898    1.964676    0.604989
     33         50           0        6.278697   -2.160495    2.229340
     34         50           0        2.414596    2.019550    2.920083
     35         53           0        5.119765    0.187050    3.763710
     36         53           0        8.080931   -0.662233    2.331218
 ---------------------------------------------------------------------
 Rotational constants (GHZ):      0.0144768      0.0045891      0.0043263
 Standard basis: SDD (6D, 10F)
 There are   444 symmetry adapted cartesian basis functions of A   symmetry.
 There are   444 symmetry adapted basis functions of A   symmetry.
   444 basis functions,   852 primitive gaussians,   444 cartesian basis functions
   156 alpha electrons      156 beta electrons
       nuclear repulsion energy      4324.5411126715 Hartrees.


 Warning!  I  atom   36 may be hypervalent but has no d functions.


 NAtoms=   36 NActive=   36 NUniq=   36 SFac= 1.00D+00 NAtFMM=   60 NAOKFM=F Big=F
 Integral buffers will be    131072 words long.
 Raffenetti 2 integral format.
 Two-electron integral symmetry is turned on.
 One-electron integrals computed using PRISM.
   1 Symmetry operations used in ECPInt.
 ECPInt:  NShTT=   26106 NPrTT=   99174 LenC2=   21039 LenP2D=   51465.
 LDataN:  DoStor=T MaxTD1= 5 Len=  102
 NBasis=   444 RedAO= T EigKep=  1.38D-02  NBF=   444
 NBsUse=   444 1.00D-06 EigRej= -1.00D+00 NBFU=   444
 Defaulting to unpruned grid for atomic number  50.
 Defaulting to unpruned grid for atomic number  53.
 Defaulting to unpruned grid for atomic number  53.
 Defaulting to unpruned grid for atomic number  53.
 Defaulting to unpruned grid for atomic number  50.
 Defaulting to unpruned grid for atomic number  50.
 Defaulting to unpruned grid for atomic number  50.
 Defaulting to unpruned grid for atomic number  50.
 Initial guess from the checkpoint file:  "\\nas.ads.mwn.de\tuch\ac5\AK_Nilges_Praktikant\Markus\Jakob\Verlauf\Tri Pfad\2(4SNI2+P4)-4(I2)3+(4SnI+P4)9.chk"
 B after Tr=     0.000000    0.000000    0.000000
         Rot=    0.999445   -0.033077    0.002092   -0.003466 Ang=  -3.82 deg.
 ExpMin= 3.26D-02 ExpMax= 3.06D+04 ExpMxC= 4.68D+03 IAcc=3 IRadAn=         5 AccDes= 0.00D+00
 Harris functional with IExCor= 1009 and IRadAn=       5 diagonalized for initial guess.
 HarFok:  IExCor= 1009 AccDes= 0.00D+00 IRadAn=         5 IDoV= 1 UseB2=F ITyADJ=14
 ICtDFT=  3500011 ScaDFX=  1.000000  1.000000  1.000000  1.000000
 Defaulting to unpruned grid for atomic number  50.
 Defaulting to unpruned grid for atomic number  50.
 Defaulting to unpruned grid for atomic number  50.
 Defaulting to unpruned grid for atomic number  50.
 Defaulting to unpruned grid for atomic number  50.
 Defaulting to unpruned grid for atomic number  50.
 Defaulting to unpruned grid for atomic number  50.
 Defaulting to unpruned grid for atomic number  50.
 FoFCou: FMM=F IPFlag=           0 FMFlag=      100000 FMFlg1=           0
         NFxFlg=           0 DoJE=T BraDBF=F KetDBF=T FulRan=T
         wScrn=  0.000000 ICntrl=     500 IOpCl=  0 I1Cent=   200000004 NGrid=           0
         NMat0=    1 NMatS0=      1 NMatT0=    0 NMatD0=    1 NMtDS0=    0 NMtDT0=    0
 Petite list used in FoFCou.
 Requested convergence on RMS density matrix=1.00D-08 within 128 cycles.
 Requested convergence on MAX density matrix=1.00D-06.
 Requested convergence on             energy=1.00D-06.
 No special actions if energy rises.
 Defaulting to unpruned grid for atomic number  50.
 Defaulting to unpruned grid for atomic number  50.
 Defaulting to unpruned grid for atomic number  50.
 Defaulting to unpruned grid for atomic number  50.
 Defaulting to unpruned grid for atomic number  50.
 Defaulting to unpruned grid for atomic number  50.
 Defaulting to unpruned grid for atomic number  50.
 Defaulting to unpruned grid for atomic number  50.
 Restarting incremental Fock formation.
 SCF Done:  E(RPBE-PBE) =  -4272.68744175     A.U. after   23 cycles
            NFock= 23  Conv=0.60D-08     -V/T= 2.0325
   1 Symmetry operations used in ECPInt.
 ECPInt:  NShTT=   26106 NPrTT=   99174 LenC2=   21039 LenP2D=   51465.
 LDataN:  DoStor=T MaxTD1= 6 Len=  172
 Calling FoFJK, ICntrl=      2527 FMM=F ISym2X=0 I1Cent= 0 IOpClX= 0 NMat=1 NMatS=1 NMatT=0.
 Defaulting to unpruned grid for atomic number  50.
 Defaulting to unpruned grid for atomic number  50.
 Defaulting to unpruned grid for atomic number  50.
 Defaulting to unpruned grid for atomic number  50.
 Defaulting to unpruned grid for atomic number  50.
 Defaulting to unpruned grid for atomic number  50.
 Defaulting to unpruned grid for atomic number  50.
 Defaulting to unpruned grid for atomic number  50.
 ***** Axes restored to original set *****
 -------------------------------------------------------------------
 Center     Atomic                   Forces (Hartrees/Bohr)
 Number     Number              X              Y              Z
 -------------------------------------------------------------------
      1       50           0.001107511    0.000564931   -0.000069511
      2       50          -0.003438493    0.001234972    0.001177925
      3       53           0.000557432   -0.004316731   -0.004615187
      4       53           0.000017680    0.000116040   -0.000385507
      5       15           0.000325581   -0.002773987    0.000123957
      6       15           0.002470522   -0.001232211    0.000063990
      7       15           0.000052816    0.000271940   -0.000922132
      8       15           0.000767306    0.003536831   -0.001403514
      9       50          -0.002337091   -0.000485733    0.000836621
     10       50           0.001815396    0.002691316    0.000264727
     11       53          -0.005146042   -0.000950895    0.001543986
     12       53          -0.001603450    0.000815458   -0.001139631
     13       50          -0.000629784   -0.000613535    0.005918036
     14       50          -0.002078210    0.003328624    0.000351788
     15       53           0.001977193   -0.004086168   -0.000601814
     16       53          -0.002833441   -0.001537800   -0.000564041
     17       15          -0.012795373    0.007655754    0.002027274
     18       15           0.016500510   -0.011360561    0.014298751
     19       15           0.000547847    0.015893540   -0.003704100
     20       15          -0.002351479   -0.004721298   -0.001025357
     21       50          -0.000362722    0.001732524   -0.004751121
     22       50           0.010746205   -0.008635289    0.007029117
     23       53           0.002730046    0.007249733    0.009671191
     24       53           0.000270448   -0.000624181   -0.023149092
     25       50           0.000264535    0.007465042   -0.011688185
     26       50          -0.016917493    0.001086377   -0.001759981
     27       53           0.014755420    0.001811605    0.000630988
     28       53          -0.000067995   -0.029843252   -0.030719773
     29       15          -0.000551209    0.019107032    0.000587156
     30       15          -0.005835498    0.015240003   -0.000372323
     31       15           0.012565199    0.006049946    0.001762550
     32       15          -0.016185076   -0.006444384    0.007527942
     33       50          -0.134419461   -0.085782948   -0.010355798
     34       50           0.011007561   -0.007619152   -0.011638629
     35       53          -0.031908020    0.014975158    0.011874402
     36       53           0.160981630    0.060201300    0.043175297
 -------------------------------------------------------------------
 Cartesian Forces:  Max     0.160981630 RMS     0.024470267

 GradGradGradGradGradGradGradGradGradGradGradGradGradGradGradGradGradGrad
 Berny optimization.
 Using GEDIIS/GDIIS optimizer.
 FormGI is forming the generalized inverse of G from B-inverse, IUseBI=4.
 GSVD:  received Info=                   1 from GESDD.
 Internal  Forces:  Max     1.011045341 RMS     0.081211640
 Search for a local minimum.
 Step number   7 out of a maximum of  216
 All quantities printed in internal units (Hartrees-Bohrs-Radians)
 Mixed Optimization -- RFO/linear search
 Update second derivatives using D2CorX and points    4    3    5    7    6
 DE=  3.71D-02 DEPred=-6.81D-02 R=-5.45D-01
 Trust test=-5.45D-01 RLast= 8.22D-01 DXMaxT set to 2.12D-01
 ITU= -1  1  0 -1  0  1  0
 Use linear search instead of GDIIS.
 Energy rises -- skip Quadratic/GDIIS search.
 Quartic linear search produced a step of -0.51248.
 Iteration  1 RMS(Cart)=  0.12512114 RMS(Int)=  0.00416757
 Iteration  2 RMS(Cart)=  0.00552997 RMS(Int)=  0.00027908
 Iteration  3 RMS(Cart)=  0.00002094 RMS(Int)=  0.00027895
 Iteration  4 RMS(Cart)=  0.00000000 RMS(Int)=  0.00027895
 Variable       Old X    -DE/DX   Delta X   Delta X   Delta X     New X
                                 (Linear)    (Quad)   (Total)
    R1        5.44143  -0.00055   0.00429   0.00000   0.00430   5.44573
    R2        5.24414   0.00063  -0.00426   0.00000  -0.00427   5.23988
    R3        5.89588   0.00009   0.00790   0.00000   0.00790   5.90379
    R4        5.79504   0.00209  -0.01283   0.00000  -0.01283   5.78220
    R5        5.22442  -0.00147   0.00484   0.00000   0.00485   5.22927
    R6        5.09425   0.00052  -0.00185   0.00000  -0.00186   5.09239
    R7        5.69303   0.00470  -0.01823   0.00000  -0.01823   5.67481
    R8        5.72991  -0.00037   0.00361   0.00000   0.00361   5.73352
    R9        4.51039   0.00066  -0.01092   0.00000  -0.01087   4.49952
   R10        5.14767   0.00358  -0.00893   0.00000  -0.00893   5.13874
   R11        4.42871   0.00353  -0.00888   0.00000  -0.00891   4.41980
   R12        4.52146   0.00016   0.00033   0.00000   0.00034   4.52180
   R13        4.99400   0.00175  -0.00806   0.00000  -0.00806   4.98594
   R14        4.44703   0.00168  -0.00504   0.00000  -0.00504   4.44200
   R15        5.22041   0.00287  -0.01201   0.00000  -0.01195   5.20846
   R16        5.62039  -0.00451   0.01657   0.00000   0.01657   5.63696
   R17        5.90454   0.00155  -0.00445   0.00000  -0.00445   5.90009
   R18        5.25663  -0.00213   0.02002   0.00000   0.02000   5.27663
   R19        6.11993  -0.00425   0.00984   0.00000   0.00983   6.12976
   R20        5.98198  -0.00067  -0.00631   0.00000  -0.00631   5.97566
   R21        4.96919   0.00140   0.01769   0.00000   0.01768   4.98687
   R22        4.42844  -0.00086  -0.00270   0.00000  -0.00270   4.42574
   R23        5.80106  -0.01611   0.07024   0.00000   0.07033   5.87139
   R24        5.44620   0.01498  -0.03878   0.00000  -0.03865   5.40755
   R25        4.62453  -0.00136   0.01453   0.00000   0.01456   4.63909
   R26        4.63226   0.00862  -0.02217   0.00000  -0.02217   4.61010
   R27        4.82669   0.00356   0.01105   0.00000   0.01105   4.83774
   R28        4.53425  -0.00407   0.01963   0.00000   0.01958   4.55383
   R29        5.82031   0.00805  -0.02282   0.00000  -0.02288   5.79744
   R30        6.13228   0.01012  -0.04154   0.00000  -0.04174   6.09054
   R31        6.07993  -0.00092  -0.00263   0.00000  -0.00272   6.07721
   R32        5.33365   0.16949   0.08064   0.00000   0.08064   5.41429
   R33        6.22088  -0.05657  -0.08771   0.00000  -0.08771   6.13317
   R34        5.25296   0.01461  -0.05660   0.00000  -0.05660   5.19636
   R35        5.81619   0.02046   0.03962   0.00000   0.03963   5.85582
   R36        5.38783  -0.03384   0.00542   0.00000   0.00539   5.39322
   R37        6.08964   0.08875  -0.12204   0.00000  -0.12202   5.96762
   R38        5.35402   0.03499  -0.04729   0.00000  -0.04729   5.30673
   R39        4.60337   0.01700  -0.03018   0.00000  -0.03031   4.57307
   R40        4.65978  -0.00863   0.00811   0.00000   0.00814   4.66792
   R41        4.59077  -0.01003  -0.01250   0.00000  -0.01207   4.57870
   R42        4.43562   0.02037  -0.00014   0.00000  -0.00049   4.43513
   R43        5.42122  -0.01613   0.04535   0.00000   0.04547   5.46669
   R44        5.73443   0.02883  -0.01395   0.00000  -0.01395   5.72048
    A1        1.24215   0.00016  -0.00184   0.00000  -0.00183   1.24031
    A2        1.64722   0.00129  -0.00569   0.00000  -0.00562   1.64160
    A3        1.53552   0.00109  -0.00522   0.00000  -0.00525   1.53027
    A4        1.63739   0.00009  -0.00185   0.00000  -0.00186   1.63553
    A5        1.48233  -0.00018  -0.00303   0.00000  -0.00303   1.47931
    A6        1.96520  -0.00084   0.00783   0.00000   0.00784   1.97305
    A7        1.70441   0.00038   0.00009   0.00000   0.00008   1.70449
    A8        1.78058  -0.00441   0.01427   0.00000   0.01425   1.79483
    A9        2.16243  -0.00035  -0.00579   0.00000  -0.00577   2.15666
   A10        1.83388   0.00073  -0.00675   0.00000  -0.00674   1.82714
   A11        1.93061  -0.00012   0.00290   0.00000   0.00292   1.93353
   A12        2.00631   0.00347  -0.00468   0.00000  -0.00471   2.00160
   A13        2.03520  -0.00241   0.00749   0.00000   0.00750   2.04270
   A14        1.64978   0.00139  -0.00298   0.00000  -0.00301   1.64677
   A15        2.21119  -0.00118   0.00314   0.00000   0.00315   2.21435
   A16        2.28355  -0.00009  -0.00037   0.00000  -0.00038   2.28317
   A17        1.76967  -0.00016   0.00108   0.00000   0.00108   1.77075
   A18        2.24207   0.00152  -0.00526   0.00000  -0.00526   2.23680
   A19        1.71951   0.00074  -0.00092   0.00000  -0.00092   1.71858
   A20        1.53514  -0.00027   0.00103   0.00000   0.00103   1.53617
   A21        1.83234  -0.00009  -0.00102   0.00000  -0.00097   1.83137
   A22        1.81729  -0.00153   0.00675   0.00000   0.00677   1.82406
   A23        1.70938  -0.00054   0.00335   0.00000   0.00335   1.71274
   A24        1.73366   0.00571  -0.00841   0.00000  -0.00842   1.72525
   A25        1.46557   0.00686  -0.01109   0.00000  -0.01108   1.45449
   A26        2.00211  -0.00448   0.01140   0.00000   0.01148   2.01359
   A27        1.59583   0.00042  -0.00656   0.00000  -0.00658   1.58925
   A28        1.97755   0.00246  -0.00897   0.00000  -0.00897   1.96858
   A29        1.60862   0.00011   0.00579   0.00000   0.00582   1.61444
   A30        2.47946  -0.00169  -0.00964   0.00000  -0.00955   2.46991
   A31        1.48238   0.00309  -0.01650   0.00000  -0.01651   1.46586
   A32        1.38345   0.00103  -0.00340   0.00000  -0.00329   1.38017
   A33        2.28406  -0.00228   0.01883   0.00000   0.01882   2.30288
   A34        1.56152   0.01434  -0.03790   0.00000  -0.03688   1.52464
   A35        1.78613   0.00073  -0.01082   0.00000  -0.01077   1.77536
   A36        1.87660  -0.01046   0.05949   0.00000   0.05969   1.93629
   A37        2.28278  -0.01025   0.03012   0.00000   0.03031   2.31309
   A38        2.53267   0.00921  -0.04707   0.00000  -0.04766   2.48501
   A39        2.36638   0.00617  -0.00527   0.00000  -0.00525   2.36113
   A40        1.70716  -0.00601  -0.04618   0.00000  -0.04610   1.66106
   A41        1.77226   0.00006   0.07635   0.00000   0.07628   1.84854
   A42        2.16383  -0.00320   0.01828   0.00000   0.01825   2.18208
   A43        1.51109   0.00853   0.01477   0.00000   0.01474   1.52583
   A44        1.76655   0.00251  -0.01569   0.00000  -0.01573   1.75082
   A45        1.95385  -0.01205  -0.01565   0.00000  -0.01554   1.93830
   A46        2.27074  -0.00088  -0.00065   0.00000  -0.00059   2.27015
   A47        1.54755   0.01118  -0.00226   0.00000  -0.00231   1.54524
   A48        1.72132   0.00003   0.00702   0.00000   0.00703   1.72835
   A49        1.38767   0.00741  -0.03012   0.00000  -0.03014   1.35753
   A50        2.19448   0.01226  -0.04792   0.00000  -0.04770   2.14679
   A51        1.83909  -0.01024   0.03863   0.00000   0.03871   1.87780
   A52        1.30830   1.01105   0.05351   0.00000   0.05351   1.36181
   A53        1.51347   0.10212   0.04770   0.00000   0.04826   1.56173
   A54        1.60725  -0.09053   0.01297   0.00000   0.01237   1.61962
   A55        2.25797   0.14782   0.05529   0.00000   0.05543   2.31340
   A56        1.31984   0.16573   0.04668   0.00000   0.04653   1.36638
   A57        1.93967  -0.05404  -0.05241   0.00000  -0.05222   1.88745
   A58        1.92432   0.21755  -0.00503   0.00000  -0.00545   1.91887
   A59        1.15976  -0.19082   0.00904   0.00000   0.00845   1.16821
   A60        1.62204  -0.06314   0.06019   0.00000   0.05997   1.68201
   A61        1.36282   0.03263  -0.00208   0.00000  -0.00243   1.36039
   A62        2.40396   0.04476  -0.00120   0.00000  -0.00116   2.40280
   A63        2.34959   0.06745   0.03805   0.00000   0.03904   2.38863
   A64        2.49150  -0.09567  -0.05026   0.00000  -0.05056   2.44093
   A65        1.41154   0.01361   0.00021   0.00000   0.00043   1.41197
   A66        1.45640   0.01391  -0.00138   0.00000  -0.00121   1.45519
   A67        1.46717   0.00402  -0.00938   0.00000  -0.00933   1.45783
   A68        1.74648  -0.00357   0.02945   0.00000   0.02937   1.77584
   A69        2.17456   0.01431  -0.00361   0.00000  -0.00414   2.17043
   A70        1.59613   0.00393  -0.02130   0.00000  -0.02115   1.57498
   A71        1.48617   0.00331  -0.01952   0.00000  -0.01948   1.46669
   A72        2.39662  -0.00429   0.00293   0.00000   0.00269   2.39931
   A73        2.11459  -0.00926   0.01667   0.00000   0.01695   2.13153
   A74        2.31727   0.00309   0.00765   0.00000   0.00765   2.32493
   A75        1.55727  -0.00122   0.00183   0.00000   0.00175   1.55902
    D1        0.16644  -0.00023  -0.00092   0.00000  -0.00093   0.16550
    D2        2.03868  -0.00027  -0.00497   0.00000  -0.00498   2.03370
    D3       -1.94927  -0.00019  -0.00159   0.00000  -0.00163  -1.95090
    D4        1.67370   0.00050  -0.00465   0.00000  -0.00472   1.66898
    D5       -2.73724   0.00045  -0.00870   0.00000  -0.00877  -2.74601
    D6       -0.44200   0.00053  -0.00532   0.00000  -0.00542  -0.44742
    D7        2.62700   0.00118  -0.00299   0.00000  -0.00296   2.62404
    D8       -2.12479  -0.00057   0.00156   0.00000   0.00159  -2.12320
    D9       -0.17071   0.00029   0.00113   0.00000   0.00114  -0.16957
   D10        0.96331   0.00021   0.00109   0.00000   0.00105   0.96436
   D11        2.49471  -0.00154   0.00564   0.00000   0.00560   2.50031
   D12       -1.83439  -0.00069   0.00521   0.00000   0.00515  -1.82924
   D13       -0.30221  -0.00090   0.01306   0.00000   0.01301  -0.28920
   D14        0.93587  -0.00072   0.01113   0.00000   0.01106   0.94693
   D15        1.13885   0.00047   0.00167   0.00000   0.00166   1.14050
   D16        0.24441   0.00038   0.00208   0.00000   0.00206   0.24648
   D17       -2.81463  -0.00315   0.01162   0.00000   0.01161  -2.80303
   D18       -2.39640  -0.00010   0.00037   0.00000   0.00034  -2.39606
   D19        0.30945   0.00049  -0.00292   0.00000  -0.00293   0.30651
   D20       -0.57831  -0.00077  -0.00126   0.00000  -0.00124  -0.57955
   D21        1.04449  -0.00035   0.00188   0.00000   0.00187   1.04636
   D22       -0.18610   0.00029   0.00110   0.00000   0.00111  -0.18499
   D23       -2.00256   0.00195  -0.00613   0.00000  -0.00614  -2.00871
   D24       -2.01351   0.00468  -0.01255   0.00000  -0.01254  -2.02605
   D25        2.45321   0.00634  -0.01978   0.00000  -0.01980   2.43342
   D26        2.09466   0.00005  -0.00424   0.00000  -0.00420   2.09047
   D27        0.27820   0.00170  -0.01146   0.00000  -0.01145   0.26675
   D28       -2.64175   0.00364  -0.00521   0.00000  -0.00521  -2.64696
   D29       -0.64996  -0.00023   0.00552   0.00000   0.00546  -0.64449
   D30       -0.87123   0.00284  -0.00256   0.00000  -0.00250  -0.87373
   D31        1.12057  -0.00103   0.00816   0.00000   0.00817   1.12874
   D32        1.25524   0.00531  -0.00644   0.00000  -0.00642   1.24881
   D33       -3.03615   0.00144   0.00428   0.00000   0.00425  -3.03191
   D34        1.18831   0.00060   0.00084   0.00000   0.00083   1.18913
   D35       -0.82063   0.00043   0.00230   0.00000   0.00226  -0.81837
   D36       -2.89380  -0.00281   0.01210   0.00000   0.01206  -2.88174
   D37       -0.01004  -0.00167   0.00520   0.00000   0.00519  -0.00485
   D38       -1.98532  -0.00214   0.00478   0.00000   0.00478  -1.98053
   D39        0.25845   0.00044  -0.00058   0.00000  -0.00056   0.25790
   D40       -0.81426  -0.00111   0.00385   0.00000   0.00383  -0.81042
   D41        0.19534  -0.00037  -0.00080   0.00000  -0.00081   0.19453
   D42        2.02691  -0.00057  -0.00137   0.00000  -0.00134   2.02557
   D43       -2.59374  -0.00052   0.00100   0.00000   0.00098  -2.59276
   D44       -0.76217  -0.00072   0.00044   0.00000   0.00046  -0.76172
   D45        2.54815  -0.00021  -0.00116   0.00000  -0.00119   2.54696
   D46       -1.90347  -0.00042  -0.00173   0.00000  -0.00171  -1.90518
   D47        2.27754  -0.00054   0.00361   0.00000   0.00362   2.28116
   D48        0.29852  -0.00303   0.01273   0.00000   0.01271   0.31123
   D49        0.67745   0.00020   0.00092   0.00000   0.00091   0.67836
   D50       -1.30157  -0.00230   0.01004   0.00000   0.01000  -1.29157
   D51        0.36292  -0.00198   0.00500   0.00000   0.00507   0.36799
   D52        2.35751  -0.01147   0.00129   0.00000   0.00115   2.35867
   D53       -2.39047   0.00149   0.00252   0.00000   0.00255  -2.38792
   D54        1.97730  -0.00133  -0.00021   0.00000  -0.00013   1.97718
   D55       -2.31129  -0.01083  -0.00392   0.00000  -0.00405  -2.31533
   D56       -0.77609   0.00214  -0.00270   0.00000  -0.00265  -0.77873
   D57       -0.99402  -0.00566   0.00705   0.00000   0.00715  -0.98687
   D58        0.14569   0.00180  -0.01587   0.00000  -0.01584   0.12985
   D59       -1.67574   0.00129   0.00633   0.00000   0.00652  -1.66922
   D60        2.84142   0.00099  -0.01088   0.00000  -0.01084   2.83057
   D61        0.95900  -0.00272   0.00844   0.00000   0.00857   0.96756
   D62        0.86117  -0.00244   0.00521   0.00000   0.00523   0.86640
   D63       -0.90486  -0.00274  -0.01200   0.00000  -0.01214  -0.91699
   D64       -2.78728  -0.00646   0.00731   0.00000   0.00727  -2.78001
   D65       -0.20202   0.00557  -0.03377   0.00000  -0.03393  -0.23595
   D66        1.81176   0.00240   0.02684   0.00000   0.02681   1.83857
   D67       -1.34099  -0.00049  -0.01176   0.00000  -0.01218  -1.35317
   D68        0.67278  -0.00366   0.04885   0.00000   0.04856   0.72135
   D69        2.11958  -0.00244  -0.00003   0.00000   0.00036   2.11993
   D70       -2.14984  -0.00561   0.06058   0.00000   0.06110  -2.08874
   D71        1.85492  -0.00077   0.02129   0.00000   0.02216   1.87708
   D72       -0.11616   0.00380  -0.03704   0.00000  -0.03667  -0.15283
   D73        1.41563  -0.00690  -0.00173   0.00000  -0.00120   1.41443
   D74        3.00457  -0.00259  -0.00631   0.00000  -0.00575   2.99882
   D75       -1.00525  -0.00273  -0.00518   0.00000  -0.00459  -1.00985
   D76       -3.03415  -0.00230   0.02460   0.00000   0.02416  -3.00999
   D77       -1.44521   0.00202   0.02002   0.00000   0.01961  -1.42560
   D78        0.82815   0.00187   0.02115   0.00000   0.02077   0.84892
   D79       -1.16076  -0.00238  -0.01704   0.00000  -0.01713  -1.17789
   D80        0.42818   0.00193  -0.02161   0.00000  -0.02168   0.40650
   D81        2.70155   0.00179  -0.02049   0.00000  -0.02052   2.68102
   D82        1.35751  -0.00132  -0.03069   0.00000  -0.03083   1.32668
   D83       -2.73673  -0.00356  -0.00766   0.00000  -0.00762  -2.74435
   D84       -0.41087  -0.00280  -0.01459   0.00000  -0.01468  -0.42556
   D85       -0.63211   0.00393  -0.04672   0.00000  -0.04673  -0.67884
   D86        1.55684   0.00170  -0.02369   0.00000  -0.02352   1.53332
   D87       -2.40049   0.00246  -0.03061   0.00000  -0.03058  -2.43108
   D88        0.99241  -0.00153  -0.00316   0.00000  -0.00320   0.98921
   D89       -1.72631   0.00292  -0.01173   0.00000  -0.01175  -1.73806
   D90        2.49770   0.00932   0.01199   0.00000   0.01193   2.50963
   D91       -0.59177  -0.00198   0.01430   0.00000   0.01470  -0.57707
   D92       -1.11593  -0.00150   0.00804   0.00000   0.00860  -1.10733
   D93        1.09661   0.00309  -0.00594   0.00000  -0.00574   1.09087
   D94       -1.85785   0.03695   0.09795   0.00000   0.09829  -1.75955
   D95       -0.72004   0.07614   0.10809   0.00000   0.10890  -0.61114
   D96       -3.00622   0.07906   0.06447   0.00000   0.06397  -2.94226
   D97        1.90301   0.06195   0.09013   0.00000   0.08948   1.99249
   D98        1.64937   0.06339  -0.00035   0.00000   0.00004   1.64941
   D99        0.28885   0.12777  -0.02102   0.00000  -0.02110   0.26775
   D100       1.31352  -0.05154   0.01085   0.00000   0.01113   1.32465
   D101       2.39139  -0.02109   0.00938   0.00000   0.00951   2.40090
   D102       1.34577   0.33853   0.05733   0.00000   0.05757   1.40334
   D103       2.68019   0.28013   0.07051   0.00000   0.06973   2.74992
   D104      -0.83830   0.19969   0.01051   0.00000   0.01057  -0.82773
   D105       0.15668  -0.03824  -0.05082   0.00000  -0.05077   0.10591
   D106       0.16716   0.13711  -0.04479   0.00000  -0.04483   0.12233
   D107      -1.06296   0.01537  -0.04555   0.00000  -0.04540  -1.10836
   D108       3.13279   0.00670   0.01883   0.00000   0.01895  -3.13145
   D109      -2.73439  -0.09532  -0.03471   0.00000  -0.03263  -2.76702
   D110       0.63478  -0.01962   0.01920   0.00000   0.01920   0.65398
   D111       2.65473  -0.13968  -0.02989   0.00000  -0.02995   2.62479
   D112       0.48516  -0.15467  -0.02310   0.00000  -0.02292   0.46223
   D113      -1.82514  -0.13965  -0.02712   0.00000  -0.02726  -1.85239
   D114       0.44882   0.00309  -0.02331   0.00000  -0.02328   0.42554
   D115      -1.72076  -0.01191  -0.01652   0.00000  -0.01625  -1.73701
   D116       2.25213   0.00312  -0.02054   0.00000  -0.02059   2.23155
   D117      -1.36289   0.07779   0.00146   0.00000   0.00243  -1.36046
   D118       2.75072   0.06280   0.00825   0.00000   0.00945   2.76017
   D119       0.44043   0.07783   0.00424   0.00000   0.00512   0.44555
   D120       1.51017   0.04078  -0.02558   0.00000  -0.02588   1.48429
   D121      -0.65940   0.02579  -0.01879   0.00000  -0.01886  -0.67826
   D122      -2.96970   0.04082  -0.02280   0.00000  -0.02319  -2.99288
   D123      -0.66764   0.02562  -0.02228   0.00000  -0.02228  -0.68991
   D124      -1.06925  -0.01891  -0.00677   0.00000  -0.00655  -1.07580
   D125       0.65674  -0.02067   0.01565   0.00000   0.01575   0.67249
   D126      -3.11010  -0.02988   0.01306   0.00000   0.01318  -3.09692
   D127      -0.94621  -0.01064   0.02481   0.00000   0.02474  -0.92147
   D128      -2.80639  -0.00821   0.00339   0.00000   0.00337  -2.80302
   D129       1.37096   0.00595   0.01152   0.00000   0.01126   1.38222
         Item               Value     Threshold  Converged?
 Maximum Force            1.011045     0.000450     NO 
 RMS     Force            0.081212     0.000300     NO 
 Maximum Displacement     1.063697     0.001800     NO 
 RMS     Displacement     0.124072     0.001200     NO 
 Predicted change in Energy=-5.880809D-02
 GradGradGradGradGradGradGradGradGradGradGradGradGradGradGradGradGradGrad

                          Input orientation:                          
 ---------------------------------------------------------------------
 Center     Atomic      Atomic             Coordinates (Angstroms)
 Number     Number       Type             X           Y           Z
 ---------------------------------------------------------------------
      1         50           0       -6.127138    0.357463    1.727041
      2         50           0       -6.555898   -2.629813   -2.121321
      3         53           0       -3.776913   -2.633539   -3.401816
      4         53           0       -9.242163   -0.688109    0.794909
      5         15           0       -3.669783    1.539967    0.795592
      6         15           0       -7.088948   -0.016284   -2.858049
      7         15           0       -5.728470   -0.363706   -0.920510
      8         15           0       -3.921840    1.018098   -1.513842
      9         50           0       -9.000349    1.235684   -1.538760
     10         50           0       -4.181733    4.205583    0.959969
     11         53           0       -2.378296    5.154404   -1.218410
     12         53           0       -7.040833    3.343025    0.049121
     13         50           0       -1.868299   -0.732714   -2.074435
     14         50           0       -1.918708   -3.657229    1.754860
     15         53           0       -4.780814   -2.344025    2.533068
     16         53           0       -0.191444   -4.523465   -0.748260
     17         15           0        2.313076    0.876706   -0.067767
     18         15           0        0.919318   -0.981982    0.228361
     19         15           0       -1.464351   -1.315452    0.626312
     20         15           0       -1.554959    0.902346    1.564504
     21         50           0        1.395339   -1.996416   -2.073386
     22         50           0       -0.264852    2.568102   -0.451098
     23         53           0        0.694624    3.465978    2.321095
     24         53           0        1.746327    1.602484   -2.777106
     25         50           0        8.053361    0.552334    1.813482
     26         50           0        6.422370   -1.705525   -1.886297
     27         53           0        9.118250   -1.509253   -1.381242
     28         53           0        6.174684   -3.785653    0.397136
     29         15           0        5.724148   -0.672954    0.681078
     30         15           0        5.901318    2.411816    1.607256
     31         15           0        6.412090    1.325550   -0.497452
     32         15           0        4.089627    0.919938    1.625907
     33         50           0        5.500708   -3.552628    3.113280
     34         50           0        2.102069    0.939608    3.727761
     35         53           0        4.533091   -1.245894    4.818076
     36         53           0        7.987130   -2.309574    3.342728
 ---------------------------------------------------------------------
                    Distance matrix (angstroms):
                    1          2          3          4          5
     1  Sn   0.000000
     2  Sn   4.890556   0.000000
     3  I    6.385517   3.059811   0.000000
     4  I    3.415476   4.414820   7.160039   0.000000
     5  P    2.881754   5.850223   5.920124   6.001312   0.000000
     6  P    4.699767   2.767210   4.256206   4.293225   5.240391
     7  P    2.772823   2.694777   3.888135   3.923511   3.287427
     8  P    3.975312   4.540325   4.113381   6.045437   2.381043
     9  Sn   4.437575   4.610509   6.762112   3.034051   5.827240
    10  Sn   4.379615   7.864709   8.121739   7.041549   2.719305
    11  I    6.763146   8.880408   8.208255   9.235859   4.334547
    12  I    3.544550   6.373443   7.634229   4.653181   3.895152
    13  Sn   5.811835   5.057150   3.002978   7.912585   4.080133
    14  Sn   5.816305   6.130570   5.576036   7.960539   5.567522
    15  I    3.124149   4.989582   6.026151   5.066250   4.397569
    16  I    8.073601   6.780670   4.844458   9.950219   7.158738
    17  P    8.644546   9.755586   7.779825  11.692580   6.081111
    18  P    7.327530   8.007196   6.161202  10.181505   5.267051
    19  P    5.074626   5.933033   4.828158   7.804893   3.611925
    20  P    4.607400   7.146387   6.488752   7.887644   2.338860
    21  Sn   8.750523   7.976569   5.377995  11.094829   6.811204
    22  Sn   6.633070   8.329779   6.935299   9.630554   3.768933
    23  I    7.520120  10.462495   9.484221  10.877749   5.008465
    24  I    9.155811   9.341806   6.988586  11.779348   6.488631
    25  Sn  14.182102  15.460892  13.315574  17.369841  11.808625
    26  Sn  13.221281  13.013261  10.352940  15.924874  10.935141
    27  I   15.670607  15.731569  13.100838  18.507153  13.325545
    28  I   13.048712  13.028672  10.714181  15.729977  11.199756
    29  P   11.941892  12.746853  10.525401  14.966752   9.651739
    30  P   12.203215  13.946416  12.008936  15.478839   9.644941
    31  P   12.771759  13.654690  11.310415  15.836056  10.166716
    32  P   10.232737  11.830877   9.989377  13.454108   7.828302
    33  Sn  12.345739  13.176280  11.373893  15.196466  10.742630
    34  Sn   8.488912  11.041418   9.907607  11.829738   6.501717
    35  I   11.214532  13.154319  11.770656  14.361568   9.551363
    36  I   14.454622  15.538920  13.564163  17.491972  12.537563
                    6          7          8          9         10
     6  P    0.000000
     7  P    2.392835   0.000000
     8  P    3.592688   2.350604   0.000000
     9  Sn   2.638447   3.693978   5.083229   0.000000
    10  Sn   6.391660   5.177548   4.043185   6.187327   0.000000
    11  I    7.184335   6.462349   4.424798   7.701336   2.982949
    12  I    4.442849   4.049980   4.192404   3.286633   3.122195
    13  Sn   5.327523   4.045817   2.756201   7.418065   6.240703
    14  Sn   7.827310   5.702559   6.046125   9.216191   8.220520
    15  I    6.309517   4.092300   5.330966   6.870122   6.762463
    16  I    8.505378   6.927620   6.723905  10.554123   9.748678
    17  P    9.847902   8.181215   6.401977  11.414302   7.370225
    18  P    8.636598   6.774604   5.520181  10.317003   7.312100
    19  P    6.742752   4.634781   4.008113   8.245429   6.162574
    20  P    7.143381   5.019600   3.884809   8.073116   4.263423
    21  Sn   8.747556   7.398886   6.137815  10.899662   8.875233
    22  Sn   7.683798   6.218278   4.111630   8.903216   4.473747
    23  I    9.976656   8.150499   6.481558  10.670764   5.116497
    24  I    8.982708   7.948928   5.836563  10.824006   7.475544
    25  Sn  15.856735  14.080225  12.437583  17.393491  12.797353
    26  Sn  13.651137  12.262795  10.703248  15.704514  12.469540
    27  I   16.342680  14.897975  13.283412  18.326024  14.663908
    28  I   14.167862  12.455159  11.343177  16.101030  13.093205
    29  P   13.309097  11.568197  10.036056  15.012708  11.045559
    30  P   13.949251  12.220683  10.400871  15.275483  10.261798
    31  P   13.771382  12.264819  10.388344  15.447838  11.074645
    32  P   12.080683  10.223846   8.605305  13.470794   8.924928
    33  Sn  14.375741  12.350511  11.449288  15.964024  12.592706
    34  Sn  11.347309   9.199043   7.985489  12.291770   7.603514
    35  I   13.982368  11.790219  10.802995  15.156570  10.979606
    36  I   16.461985  14.494112  13.284699  18.026986  14.007356
                   11         12         13         14         15
    11  I    0.000000
    12  I    5.160133   0.000000
    13  Sn   5.970849   6.919267   0.000000
    14  Sn   9.311092   8.840207   4.818592   0.000000
    15  I    8.721934   6.604560   5.684027   3.243727   0.000000
    16  I    9.933001  10.460956   4.352054   3.162185   6.048090
    17  P    6.452260   9.674296   4.909262   6.464251   8.213449
    18  P    7.114959   9.061005   3.624336   4.188261   6.297487
    19  P    6.789502   7.289150   2.792273   2.638935   3.961390
    20  P    5.148057   6.192585   4.001686   4.578020   4.677947
    21  Sn   8.130531  10.207039   3.499753   5.328853   7.712660
    22  Sn   3.427006   6.838468   4.012687   6.808541   7.309457
    23  I    4.982140   8.063143   6.596838   7.608561   7.986332
    24  I    5.661995   9.393147   4.360324   7.850846   9.293894
    25  Sn  11.797919  15.451072  10.733433  10.824325  13.176599
    26  Sn  11.178391  14.508326   8.349667   9.308101  12.060257
    27  I   13.289147  16.932410  11.035750  11.673191  14.463840
    28  I   12.477503  15.019622   8.950903   8.207490  11.254485
    29  P   10.159516  13.396723   8.077232   8.274790  10.797063
    30  P    9.168325  13.068825   9.154773   9.899893  11.729582
    31  P    9.615134  13.614334   8.676876   9.965099  12.162687
    32  P    8.237407  11.499771   7.205600   7.554282   9.495321
    33  Sn  12.516176  14.636575   9.442805   7.543472  10.368561
    34  Sn   7.893211  10.144035   7.226754   6.417936   7.719043
    35  I   11.187951  13.332547   9.420608   7.538139   9.652771
    36  I   13.563075  16.390222  11.356127  10.122407  12.793637
                   16         17         18         19         20
    16  I    0.000000
    17  P    5.991456   0.000000
    18  P    3.837926   2.342003   0.000000
    19  P    3.714981   4.422246   2.439558   0.000000
    20  P    6.053716   4.198413   3.384970   2.409781   0.000000
    21  Sn   3.264937   3.622097   2.560022   3.991229   5.508296
    22  Sn   7.098170   3.107004   3.803554   4.204950   2.915780
    23  I    8.604490   3.876903   4.920810   5.513214   3.493603
    24  I    6.737836   2.861552   4.049228   5.514169   5.498933
    25  Sn  10.015142   6.049395   7.467350   9.771635   9.617917
    26  Sn   7.278629   5.182785   5.939602   8.286478   9.074514
    27  I    9.805944   7.329967   8.372057  10.773081  11.331842
    28  I    6.510290   6.071717   5.958853   8.031766   9.115233
    29  P    7.201643   3.820684   4.835995   7.217362   7.499827
    30  P    9.527240   4.247086   6.183813   8.313113   7.607653
    31  P    8.824995   4.145842   6.001838   8.383082   8.240428
    32  P    7.320852   2.454900   3.952379   6.069830   5.644948
    33  Sn   6.946553   6.316570   5.993339   7.726708   8.486928
    34  Sn   7.425640   3.801909   4.163798   5.236758   4.249108
    35  I    8.002986   5.771080   5.847605   7.317447   7.229455
    36  I    9.408856   7.347023   7.836820   9.884214  10.223990
                   21         22         23         24         25
    21  Sn   0.000000
    22  Sn   5.120828   0.000000
    23  I    7.045581   3.067871   0.000000
    24  I    3.683816   3.222976   5.529045   0.000000
    25  Sn   8.119922   8.853492   7.930826   7.871150   0.000000
    26  Sn   5.038915   8.064901   8.789406   5.796710   4.631029
    27  I    7.769154  10.272906  10.460292   8.122598   3.948467
    28  I    5.669832   9.086106   9.290792   7.662779   4.934936
    29  P    5.298794   6.903216   6.716883   5.741055   2.865118
    30  P    7.299554   6.502530   5.360082   6.094390   2.851577
    31  P    6.219873   6.791734   6.724214   5.200275   2.938035
    32  P    5.426701   5.098224   4.300192   5.034228   3.985160
    33  Sn   6.795393   9.132897   8.543233   8.681429   5.005620
    34  Sn   6.540109   5.071210   3.215922   6.548226   6.263571
    35  I    7.609272   8.082761   6.570425   8.577069   4.965230
    36  I    8.537217  10.309221   9.358492   9.576231   3.245535
                   26         27         28         29         30
    26  Sn   0.000000
    27  I    2.749795   0.000000
    28  I    3.098766   4.124223   0.000000
    29  P    2.853968   4.058632   3.157927   0.000000
    30  P    5.424841   5.886812   6.320422   3.225678   0.000000
    31  P    3.334128   4.017524   5.194329   2.419962   2.422944
    32  P    4.966923   6.342789   5.291496   2.470155   2.346970
    33  Sn   5.408976   6.120680   2.808199   3.775984   6.164673
    34  Sn   7.561705   9.018073   7.071588   5.000209   4.593281
    35  I    6.980634   7.715218   5.356296   4.342997   5.055715
    36  I    5.491453   4.922991   3.760357   3.857978   5.445548
                   31         32         33         34         35
    31  P    0.000000
    32  P    3.172856   0.000000
    33  Sn   6.137152   4.920089   0.000000
    34  Sn   6.047947   2.892847   5.666438   0.000000
    35  I    6.196596   3.882967   3.027149   3.446023   0.000000
    36  I    5.517414   5.344880   2.789288   6.733452   3.903646
                   36
    36  I    0.000000
 Stoichiometry    I12P12Sn12
 Framework group  C1[X(I12P12Sn12)]
 Deg. of freedom   102
 Full point group                 C1      NOp   1
 Largest Abelian subgroup         C1      NOp   1
 Largest concise Abelian subgroup C1      NOp   1
                         Standard orientation:                         
 ---------------------------------------------------------------------
 Center     Atomic      Atomic             Coordinates (Angstroms)
 Number     Number       Type             X           Y           Z
 ---------------------------------------------------------------------
      1         50           0       -5.844988    0.145198    2.149229
      2         50           0       -6.290109   -3.488528   -1.093523
      3         53           0       -3.711988   -3.368876   -2.737122
      4         53           0       -8.863884   -1.421619    1.838064
      5         15           0       -3.713363    1.444456    0.709573
      6         15           0       -7.280272   -1.126585   -2.141498
      7         15           0       -5.663342   -0.965231   -0.385036
      8         15           0       -4.159637    0.506521   -1.432968
      9         50           0       -9.182615    0.087575   -0.774638
     10         50           0       -4.583298    4.014716    0.531827
     11         53           0       -3.208247    4.790592   -1.999030
     12         53           0       -7.374820    2.662039    0.177185
     13         50           0       -1.955191   -1.047292   -2.001056
     14         50           0       -1.125628   -3.253966    2.201472
     15         53           0       -4.034983   -2.190347    3.163830
     16         53           0        0.399256   -4.317249   -0.356569
     17         15           0        2.157034    1.386927   -0.876317
     18         15           0        1.092733   -0.550968   -0.103786
     19         15           0       -1.153029   -1.102965    0.672935
     20         15           0       -1.452214    1.214601    1.261511
     21         50           0        1.433976   -1.879059   -2.265600
     22         50           0       -0.666028    2.655733   -1.148225
     23         53           0        0.475569    4.128044    1.289169
     24         53           0        1.173191    1.560816   -3.557789
     25         50           0        8.066081    2.102157    0.203861
     26         50           0        6.351912   -0.941648   -2.836419
     27         53           0        9.031529   -0.330045   -2.752945
     28         53           0        6.681579   -2.612993   -0.247930
     29         15           0        5.821335    0.422355   -0.386293
     30         15           0        5.658017    3.618276    0.019191
     31         15           0        6.067223    2.258122   -1.943764
     32         15           0        4.097031    1.939592    0.522792
     33         50           0        6.308450   -2.001880    2.467452
     34         50           0        2.391573    2.074389    2.855560
     35         53           0        5.225986    0.425973    3.915703
     36         53           0        8.597766   -0.440417    2.149658
 ---------------------------------------------------------------------
 Rotational constants (GHZ):      0.0146088      0.0044869      0.0042506
 Standard basis: SDD (6D, 10F)
 There are   444 symmetry adapted cartesian basis functions of A   symmetry.
 There are   444 symmetry adapted basis functions of A   symmetry.
   444 basis functions,   852 primitive gaussians,   444 cartesian basis functions
   156 alpha electrons      156 beta electrons
       nuclear repulsion energy      4313.6671095056 Hartrees.
 NAtoms=   36 NActive=   36 NUniq=   36 SFac= 1.00D+00 NAtFMM=   60 NAOKFM=F Big=F
 Integral buffers will be    131072 words long.
 Raffenetti 2 integral format.
 Two-electron integral symmetry is turned on.
 One-electron integrals computed using PRISM.
   1 Symmetry operations used in ECPInt.
 ECPInt:  NShTT=   26106 NPrTT=   99174 LenC2=   20942 LenP2D=   51211.
 LDataN:  DoStor=T MaxTD1= 5 Len=  102
 NBasis=   444 RedAO= T EigKep=  1.38D-02  NBF=   444
 NBsUse=   444 1.00D-06 EigRej= -1.00D+00 NBFU=   444
 Defaulting to unpruned grid for atomic number  50.
 Defaulting to unpruned grid for atomic number  50.
 Defaulting to unpruned grid for atomic number  50.
 Defaulting to unpruned grid for atomic number  53.
 Defaulting to unpruned grid for atomic number  53.
 Defaulting to unpruned grid for atomic number  53.
 Defaulting to unpruned grid for atomic number  50.
 Defaulting to unpruned grid for atomic number  50.
 Lowest energy guess from the checkpoint file:  "\\nas.ads.mwn.de\tuch\ac5\AK_Nilges_Praktikant\Markus\Jakob\Verlauf\Tri Pfad\2(4SNI2+P4)-4(I2)3+(4SnI+P4)9.chk"
 B after Tr=     0.000000    0.000000    0.000000
         Rot=    0.999838   -0.017887    0.000765   -0.001765 Ang=  -2.06 deg.
 B after Tr=     0.000000    0.000000    0.000000
         Rot=    0.999882    0.015220   -0.001343    0.001682 Ang=   1.76 deg.
 Requested convergence on RMS density matrix=1.00D-08 within 128 cycles.
 Requested convergence on MAX density matrix=1.00D-06.
 Requested convergence on             energy=1.00D-06.
 No special actions if energy rises.
 Defaulting to unpruned grid for atomic number  50.
 Defaulting to unpruned grid for atomic number  50.
 Defaulting to unpruned grid for atomic number  50.
 Defaulting to unpruned grid for atomic number  50.
 Defaulting to unpruned grid for atomic number  50.
 Defaulting to unpruned grid for atomic number  50.
 Defaulting to unpruned grid for atomic number  50.
 Defaulting to unpruned grid for atomic number  50.
 EnCoef did     2 forward-backward iterations
 EnCoef did     4 forward-backward iterations
 SCF Done:  E(RPBE-PBE) =  -4272.74466846     A.U. after   16 cycles
            NFock= 16  Conv=0.75D-08     -V/T= 2.0325
   1 Symmetry operations used in ECPInt.
 ECPInt:  NShTT=   26106 NPrTT=   99174 LenC2=   20942 LenP2D=   51211.
 LDataN:  DoStor=T MaxTD1= 6 Len=  172
 Calling FoFJK, ICntrl=      2527 FMM=F ISym2X=0 I1Cent= 0 IOpClX= 0 NMat=1 NMatS=1 NMatT=0.
 Defaulting to unpruned grid for atomic number  50.
 Defaulting to unpruned grid for atomic number  50.
 Defaulting to unpruned grid for atomic number  50.
 Defaulting to unpruned grid for atomic number  50.
 Defaulting to unpruned grid for atomic number  50.
 Defaulting to unpruned grid for atomic number  50.
 Defaulting to unpruned grid for atomic number  50.
 Defaulting to unpruned grid for atomic number  50.
 ***** Axes restored to original set *****
 -------------------------------------------------------------------
 Center     Atomic                   Forces (Hartrees/Bohr)
 Number     Number              X              Y              Z
 -------------------------------------------------------------------
      1       50           0.001374082    0.000745586    0.000103418
      2       50          -0.003655972    0.001379441    0.001481253
      3       53           0.000158451   -0.004874504   -0.005333580
      4       53          -0.000444873   -0.000086407   -0.000344420
      5       15          -0.000628601   -0.002289159    0.000519973
      6       15           0.002308782   -0.001390226    0.000014869
      7       15          -0.000543702   -0.000195957   -0.001084248
      8       15           0.000039679    0.003651935   -0.001235889
      9       50          -0.002746348   -0.000677511    0.000464552
     10       50           0.001510184    0.002401820    0.001038197
     11       53          -0.005464904    0.000387042    0.001124918
     12       53          -0.001574204    0.001597712   -0.000867104
     13       50           0.003800441   -0.002723072    0.004978659
     14       50          -0.002365341    0.005113444   -0.000508331
     15       53           0.002100505   -0.004430414   -0.000583995
     16       53          -0.001963374   -0.001606924   -0.001311205
     17       15          -0.011122771    0.006741217    0.001462062
     18       15           0.015602833   -0.013685509    0.012321753
     19       15          -0.000483444    0.014641408   -0.003052039
     20       15          -0.002370358   -0.008160143   -0.000381603
     21       50          -0.004639352    0.003897403    0.000537735
     22       50           0.011137195   -0.006955499    0.006935379
     23       53           0.004009571    0.009298546    0.011746134
     24       53           0.002957019    0.000254445   -0.025791821
     25       50          -0.009860742    0.007593274   -0.009805211
     26       50          -0.022646150    0.000947759   -0.002402870
     27       53           0.018752727    0.001344701    0.002192738
     28       53          -0.001459220   -0.034893898   -0.029773503
     29       15           0.002309345    0.019909530   -0.003359342
     30       15          -0.001144630    0.012695098    0.000893787
     31       15           0.010877005    0.007040580    0.000972357
     32       15          -0.015006608   -0.007864248    0.009811962
     33       50          -0.014891918   -0.010043722    0.024010169
     34       50           0.010780742   -0.004758914   -0.013090832
     35       53          -0.012269800    0.005967196    0.002291949
     36       53           0.027563750   -0.000972033    0.016024131
 -------------------------------------------------------------------
 Cartesian Forces:  Max     0.034893898 RMS     0.009265378

 GradGradGradGradGradGradGradGradGradGradGradGradGradGradGradGradGradGrad
 Berny optimization.
 Using GEDIIS/GDIIS optimizer.
 FormGI is forming the generalized inverse of G from B-inverse, IUseBI=4.
 GSVD:  received Info=                   1 from GESDD.
 Internal  Forces:  Max     0.187788399 RMS     0.015703276
 Search for a local minimum.
 Step number   8 out of a maximum of  216
 All quantities printed in internal units (Hartrees-Bohrs-Radians)
 Mixed Optimization -- RFO/linear search
 Update second derivatives using D2CorX and points    7    6    8
 ITU=  0 -1  1  0 -1  0  1  0
 Use linear search instead of GDIIS.
     Eigenvalues ---   -0.04154  -0.03959  -0.03063  -0.02289  -0.01481
     Eigenvalues ---   -0.01309  -0.01032  -0.00822  -0.00319  -0.00192
     Eigenvalues ---   -0.00027   0.00070   0.00078   0.00124   0.00203
     Eigenvalues ---    0.00232   0.00311   0.00361   0.00405   0.00469
     Eigenvalues ---    0.00592   0.00648   0.00718   0.00868   0.00903
     Eigenvalues ---    0.00999   0.01091   0.01150   0.01239   0.01340
     Eigenvalues ---    0.01384   0.01405   0.01523   0.01617   0.01781
     Eigenvalues ---    0.01860   0.01923   0.02004   0.02011   0.02203
     Eigenvalues ---    0.02366   0.02453   0.02576   0.02623   0.02626
     Eigenvalues ---    0.02851   0.02859   0.02981   0.03118   0.03163
     Eigenvalues ---    0.03251   0.03394   0.03470   0.03525   0.03676
     Eigenvalues ---    0.03767   0.03803   0.03916   0.04111   0.04157
     Eigenvalues ---    0.04444   0.04536   0.04587   0.04711   0.04869
     Eigenvalues ---    0.04956   0.05140   0.05212   0.05363   0.05517
     Eigenvalues ---    0.05630   0.05729   0.05785   0.06103   0.06175
     Eigenvalues ---    0.06387   0.06833   0.07081   0.07111   0.07400
     Eigenvalues ---    0.07562   0.07710   0.08689   0.08813   0.09118
     Eigenvalues ---    0.09314   0.09911   0.10652   0.11489   0.14190
     Eigenvalues ---    0.15729   0.19814   0.21800   0.23009   0.26933
     Eigenvalues ---    0.40379   0.50304   0.61288   1.39804   1.94192
     Eigenvalues ---    2.16891   7.98486
 RFO step:  Lambda=-8.36259063D-02 EMin=-4.15378507D-02
 Quartic linear search produced a step of -0.00749.
 Maximum step size (   0.212) exceeded in Quadratic search.
    -- Step size scaled by   0.255
 Iteration  1 RMS(Cart)=  0.06085440 RMS(Int)=  0.00071231
 Iteration  2 RMS(Cart)=  0.00200795 RMS(Int)=  0.00023434
 Iteration  3 RMS(Cart)=  0.00000157 RMS(Int)=  0.00023434
 Iteration  4 RMS(Cart)=  0.00000000 RMS(Int)=  0.00023434
 Variable       Old X    -DE/DX   Delta X   Delta X   Delta X     New X
                                 (Linear)    (Quad)   (Total)
    R1        5.44573  -0.00053   0.00003  -0.00192  -0.00189   5.44384
    R2        5.23988   0.00135  -0.00003   0.00025   0.00021   5.24009
    R3        5.90379  -0.00025   0.00006   0.00185   0.00192   5.90570
    R4        5.78220   0.00251  -0.00009   0.00680   0.00670   5.78890
    R5        5.22927  -0.00192   0.00003  -0.00377  -0.00373   5.22554
    R6        5.09239   0.00075  -0.00001   0.00064   0.00063   5.09302
    R7        5.67481   0.00550  -0.00013   0.01063   0.01051   5.68531
    R8        5.73352  -0.00017   0.00003  -0.00277  -0.00275   5.73078
    R9        4.49952   0.00240  -0.00008   0.00149   0.00138   4.50090
   R10        5.13874   0.00542  -0.00006   0.00651   0.00645   5.14519
   R11        4.41980   0.00495  -0.00006   0.00670   0.00663   4.42644
   R12        4.52180   0.00121   0.00000  -0.00064  -0.00064   4.52116
   R13        4.98594   0.00201  -0.00006   0.00320   0.00315   4.98909
   R14        4.44200   0.00306  -0.00004   0.00212   0.00208   4.44408
   R15        5.20846   0.00602  -0.00009   0.00724   0.00714   5.21560
   R16        5.63696  -0.00401   0.00012  -0.00866  -0.00854   5.62842
   R17        5.90009   0.00125  -0.00003   0.00129   0.00126   5.90135
   R18        5.27663  -0.00296   0.00014  -0.00775  -0.00758   5.26905
   R19        6.12976  -0.00501   0.00007  -0.01437  -0.01429   6.11546
   R20        5.97566   0.00041  -0.00004  -0.00361  -0.00366   5.97200
   R21        4.98687  -0.00047   0.00013   0.00145   0.00157   4.98843
   R22        4.42574   0.00599  -0.00002  -0.01478  -0.01480   4.41094
   R23        5.87139  -0.01690   0.00050  -0.04046  -0.04062   5.83077
   R24        5.40755   0.01678  -0.00028   0.05928   0.05873   5.46628
   R25        4.63909  -0.00091   0.00010   0.01500   0.01500   4.65409
   R26        4.61010   0.00941  -0.00016   0.00338   0.00322   4.61332
   R27        4.83774  -0.00289   0.00008  -0.00512  -0.00504   4.83270
   R28        4.55383  -0.00643   0.00014  -0.01411  -0.01396   4.53987
   R29        5.79744   0.00878  -0.00016   0.02284   0.02274   5.82018
   R30        6.09054   0.01151  -0.00029   0.01472   0.01517   6.10571
   R31        6.07721  -0.00090  -0.00002  -0.00663  -0.00647   6.07074
   R32        5.41429   0.01968   0.00057  -0.02961  -0.02903   5.38526
   R33        6.13317   0.00785  -0.00062   0.02386   0.02323   6.15640
   R34        5.19636   0.01888  -0.00040   0.02221   0.02181   5.21817
   R35        5.85582   0.00843   0.00028   0.00136   0.00170   5.85752
   R36        5.39322  -0.00658   0.00004  -0.02193  -0.02191   5.37131
   R37        5.96762   0.03087  -0.00087   0.06270   0.06179   6.02941
   R38        5.30673   0.03162  -0.00034   0.03240   0.03207   5.33879
   R39        4.57307   0.01227  -0.00021   0.02466   0.02436   4.59742
   R40        4.66792  -0.00634   0.00006  -0.01613  -0.01593   4.65198
   R41        4.57870   0.00172  -0.00009   0.00633   0.00608   4.58478
   R42        4.43513   0.00903   0.00000  -0.01648  -0.01638   4.41875
   R43        5.46669  -0.01690   0.00032  -0.04063  -0.04033   5.42636
   R44        5.72048   0.00976  -0.00010   0.00504   0.00494   5.72543
    A1        1.24031   0.00058  -0.00001   0.00115   0.00113   1.24145
    A2        1.64160   0.00148  -0.00004  -0.00010  -0.00015   1.64144
    A3        1.53027   0.00097  -0.00004   0.00137   0.00133   1.53160
    A4        1.63553   0.00034  -0.00001   0.00152   0.00150   1.63703
    A5        1.47931  -0.00016  -0.00002   0.00122   0.00119   1.48049
    A6        1.97305  -0.00008   0.00006  -0.00274  -0.00268   1.97037
    A7        1.70449   0.00028   0.00000  -0.00064  -0.00064   1.70385
    A8        1.79483  -0.00548   0.00010  -0.00668  -0.00656   1.78827
    A9        2.15666  -0.00037  -0.00004   0.00170   0.00166   2.15832
   A10        1.82714   0.00291  -0.00005   0.00398   0.00393   1.83107
   A11        1.93353  -0.00076   0.00002  -0.00076  -0.00075   1.93278
   A12        2.00160   0.00355  -0.00003   0.00252   0.00249   2.00408
   A13        2.04270  -0.00215   0.00005  -0.00163  -0.00158   2.04112
   A14        1.64677   0.00358  -0.00002   0.00280   0.00278   1.64956
[truncated: 5,116,205 more chars]
