# Supplementary material for: Formation Mechanisms for Phosphorene and SnIP
Source: Angew Chem Int Ed Engl. 2021 Feb 15;60(12):6816–23. doi: 10.1002/anie.202016257 (PMC7986658; doi:10.1002/anie.202016257)
Supplement: Supplementary file 4 — Supplementary [file ANIE-60-6816-s005.zip › IX_473K.LOG]

 Entering Link 1 = C:\G09\G09W\l1.exe PID=      7052.
  
 Copyright (c) 1988,1990,1992,1993,1995,1998,2003,2009,2015,
            Gaussian, Inc.  All Rights Reserved.
  
 This is part of the Gaussian(R) 09 program.  It is based on
 the Gaussian(R) 03 system (copyright 2003, Gaussian, Inc.),
 the Gaussian(R) 98 system (copyright 1998, Gaussian, Inc.),
 the Gaussian(R) 94 system (copyright 1995, Gaussian, Inc.),
 the Gaussian 92(TM) system (copyright 1992, Gaussian, Inc.),
 the Gaussian 90(TM) system (copyright 1990, Gaussian, Inc.),
 the Gaussian 88(TM) system (copyright 1988, Gaussian, Inc.),
 the Gaussian 86(TM) system (copyright 1986, Carnegie Mellon
 University), and the Gaussian 82(TM) system (copyright 1983,
 Carnegie Mellon University). Gaussian is a federally registered
 trademark of Gaussian, Inc.
  
 This software contains proprietary and confidential information,
 including trade secrets, belonging to Gaussian, Inc.
  
 This software is provided under written license and may be
 used, copied, transmitted, or stored only in accord with that
 written license.
  
 The following legend is applicable only to US Government
 contracts under FAR:
  
                    RESTRICTED RIGHTS LEGEND
  
 Use, reproduction and disclosure by the US Government is
 subject to restrictions as set forth in subparagraphs (a)
 and (c) of the Commercial Computer Software - Restricted
 Rights clause in FAR 52.227-19.
  
 Gaussian, Inc.
 340 Quinnipiac St., Bldg. 40, Wallingford CT 06492
  
  
 ---------------------------------------------------------------
 Warning -- This program may not be used in any manner that
 competes with the business of Gaussian, Inc. or will provide
 assistance to any competitor of Gaussian, Inc.  The licensee
 of this program is prohibited from giving any competitor of
 Gaussian, Inc. access to this program.  By using this program,
 the user acknowledges that Gaussian, Inc. is engaged in the
 business of creating and licensing software in the field of
 computational chemistry and represents and warrants to the
 licensee that it is not a competitor of Gaussian, Inc. and that
 it will not use this program in any manner prohibited above.
 ---------------------------------------------------------------
  

 Cite this work as:
 Gaussian 09, Revision E.01,
 M. J. Frisch, G. W. Trucks, H. B. Schlegel, G. E. Scuseria, 
 M. A. Robb, J. R. Cheeseman, G. Scalmani, V. Barone, B. Mennucci, 
 G. A. Petersson, H. Nakatsuji, M. Caricato, X. Li, H. P. Hratchian, 
 A. F. Izmaylov, J. Bloino, G. Zheng, J. L. Sonnenberg, M. Hada, 
 M. Ehara, K. Toyota, R. Fukuda, J. Hasegawa, M. Ishida, T. Nakajima, 
 Y. Honda, O. Kitao, H. Nakai, T. Vreven, J. A. Montgomery, Jr., 
 J. E. Peralta, F. Ogliaro, M. Bearpark, J. J. Heyd, E. Brothers, 
 K. N. Kudin, V. N. Staroverov, T. Keith, R. Kobayashi, J. Normand, 
 K. Raghavachari, A. Rendell, J. C. Burant, S. S. Iyengar, J. Tomasi, 
 M. Cossi, N. Rega, J. M. Millam, M. Klene, J. E. Knox, J. B. Cross, 
 V. Bakken, C. Adamo, J. Jaramillo, R. Gomperts, R. E. Stratmann, 
 O. Yazyev, A. J. Austin, R. Cammi, C. Pomelli, J. W. Ochterski, 
 R. L. Martin, K. Morokuma, V. G. Zakrzewski, G. A. Voth, 
 P. Salvador, J. J. Dannenberg, S. Dapprich, A. D. Daniels, 
 O. Farkas, J. B. Foresman, J. V. Ortiz, J. Cioslowski, 
 and D. J. Fox, Gaussian, Inc., Wallingford CT, 2013.
 
 ******************************************
 Gaussian 09:  EM64W-G09RevE.01 30-Nov-2015
                19-Aug-2020 
 ******************************************
 %nprocshared=4
 Will use up to    4 processors via shared memory.
 %chk=\\Nas.ads.mwn.de\tuch\ac5\AK_Nilges\Markus\Gaussian\SnIP\Publikation\SnIP\T
 emp+Druck\473K50atm\2(4SNI2+P4)-4(I2)3+(4SNI+P4)9473K.chk
 ---------------------------------------------------------------
 # freq pbepbe/sdd geom=connectivity temperature=473 pressure=50
 ---------------------------------------------------------------
 1/10=4,30=1,38=1,57=2,112=473000,113=50000/1,3;
 2/12=2,17=6,18=5,40=1/2;
 3/5=17,6=7,11=2,16=1,25=1,30=1,71=2,74=1009,140=1/1,2,3;
 4//1;
 5/5=2,38=5,98=1/2;
 8/6=4,10=90,11=11/1;
 11/6=1,8=1,9=11,15=111,16=1/1,2,10;
 10/6=1/2;
 6/7=2,8=2,9=2,10=2,18=1,28=1/1;
 7/8=1,10=1,25=1/1,2,3,16;
 1/10=4,30=1/3;
 99//99;
 -------------------
 Title Card Required
 -------------------
 Symbolic Z-matrix:
 Charge =  0 Multiplicity = 1
 Sn                   -3.50266  -0.85167   2.34641 
 Sn                   -5.71599  -3.09209  -1.15514 
 I                    -4.2447   -2.16148  -3.7773 
 I                    -5.86684  -3.23728   2.68026 
 P                    -2.5423    1.43282   0.77289 
 P                    -7.04791  -0.69546  -0.53541 
 P                    -4.73347  -0.82914  -0.10299 
 P                    -3.88683   1.11025  -1.14635 
 Sn                   -7.8879   -0.97779   1.97837 
 Sn                   -3.26341   3.93535   1.63913 
 I                    -3.0917    5.07442  -1.05899 
 I                    -5.85074   1.2144    3.09935 
 Sn                   -2.30106   0.23852  -3.2637 
 Sn                    0.64035  -2.69804  -0.76474 
 I                    -1.90189  -3.38138   0.63914 
 I                     0.58565  -2.00228  -4.46538 
 P                     2.79315   2.5805   -1.39504 
 P                     2.28989   0.34989  -1.91916 
 P                    -0.0616   -0.13223  -1.4323 
 P                    -0.31528   1.58159   0.12061 
 Sn                    2.10261   0.58825  -4.62476 
 Sn                    0.38998   3.966    -1.23161 
 I                    -0.15185   4.48578   2.39314 
 I                    -0.02194   2.88858  -4.18243 
 Sn                    6.13752   2.0175    3.21069 
 Sn                    5.50281  -0.23016  -1.50453 
 I                     8.26882  -0.48545  -0.60615 
 I                     4.78773  -3.29659  -0.86717 
 P                     4.98548   0.70128   1.02539 
 P                     4.65019   3.90558   1.70567 
 P                     6.46632   2.66552   0.55646 
 P                     3.16797   2.22289   0.91327 
 Sn                    4.3178   -3.78503   2.09784 
 Sn                    1.05016   1.51285   2.51083 
 I                     1.93115  -1.70514   2.00523 
 I                     6.31112  -2.19712   3.37833 
 

 GradGradGradGradGradGradGradGradGradGradGradGradGradGradGradGradGradGrad
 Berny optimization.
 Initialization pass.
 Trust Radius=3.00D-01 FncErr=1.00D-07 GrdErr=1.00D-07
 Number of steps in this run=      2 maximum allowed number of steps=      2.
 GradGradGradGradGradGradGradGradGradGradGradGradGradGradGradGradGradGrad

                          Input orientation:                          
 ---------------------------------------------------------------------
 Center     Atomic      Atomic             Coordinates (Angstroms)
 Number     Number       Type             X           Y           Z
 ---------------------------------------------------------------------
      1         50           0       -3.502661   -0.851674    2.346412
      2         50           0       -5.715990   -3.092088   -1.155143
      3         53           0       -4.244702   -2.161477   -3.777303
      4         53           0       -5.866844   -3.237278    2.680262
      5         15           0       -2.542301    1.432823    0.772886
      6         15           0       -7.047908   -0.695463   -0.535410
      7         15           0       -4.733471   -0.829138   -0.102991
      8         15           0       -3.886829    1.110254   -1.146346
      9         50           0       -7.887904   -0.977785    1.978366
     10         50           0       -3.263408    3.935349    1.639127
     11         53           0       -3.091695    5.074417   -1.058986
     12         53           0       -5.850740    1.214398    3.099346
     13         50           0       -2.301061    0.238516   -3.263700
     14         50           0        0.640348   -2.698042   -0.764742
     15         53           0       -1.901885   -3.381377    0.639140
     16         53           0        0.585651   -2.002283   -4.465384
     17         15           0        2.793151    2.580501   -1.395043
     18         15           0        2.289890    0.349885   -1.919159
     19         15           0       -0.061597   -0.132226   -1.432301
     20         15           0       -0.315277    1.581593    0.120605
     21         50           0        2.102614    0.588248   -4.624756
     22         50           0        0.389977    3.965998   -1.231605
     23         53           0       -0.151848    4.485780    2.393144
     24         53           0       -0.021941    2.888583   -4.182431
     25         50           0        6.137518    2.017505    3.210692
     26         50           0        5.502813   -0.230157   -1.504531
     27         53           0        8.268823   -0.485453   -0.606151
     28         53           0        4.787730   -3.296592   -0.867173
     29         15           0        4.985481    0.701279    1.025392
     30         15           0        4.650189    3.905579    1.705670
     31         15           0        6.466321    2.665520    0.556459
     32         15           0        3.167974    2.222887    0.913267
     33         50           0        4.317797   -3.785027    2.097841
     34         50           0        1.050162    1.512853    2.510825
     35         53           0        1.931154   -1.705135    2.005234
     36         53           0        6.311117   -2.197116    3.378326
 ---------------------------------------------------------------------
                    Distance matrix (angstroms):
                    1          2          3          4          5
     1  Sn   0.000000
     2  Sn   4.709476   0.000000
     3  I    6.306036   3.147451   0.000000
     4  I    3.375192   3.841116   6.744541   0.000000
     5  P    2.935507   5.853582   6.043292   6.041565   0.000000
     6  P    4.571441   2.811029   4.529573   4.265710   5.151867
     7  P    2.741346   2.682035   3.938857   3.850996   3.268770
     8  P    4.024438   4.583185   4.213577   6.120819   2.365430
     9  Sn   4.402467   4.359629   6.913883   3.111696   5.986625
    10  Sn   4.844903   7.950344   8.214130   7.701196   2.744632
    11  I    6.847203   8.578343   7.815167   9.527208   4.113246
    12  I    3.216992   6.055135   7.827145   4.471388   4.050419
    13  Sn   5.840010   5.215427   3.130734   7.754137   4.216467
    14  Sn   5.500262   6.380495   5.764299   7.382572   5.436690
    15  I    3.446253   4.224990   5.146058   4.461821   4.858451
    16  I    8.027376   7.201114   4.881712   9.706707   7.001679
    17  P    8.087989  10.229433   8.814357  11.200454   5.872319
    18  P    7.293318   8.747858   7.242964  10.027698   5.636482
    19  P    5.161124   6.388252   5.207232   7.762436   3.669621
    20  P    4.586330   7.255241   6.681665   7.784167   2.325347
    21  Sn   9.060335   9.312017   6.969045  11.467790   7.170989
    22  Sn   7.152957   9.333020   8.093626  10.312017   4.362707
    23  I    6.302265  10.048587   9.950472   9.611932   4.202386
    24  I    8.290400   8.795174   6.595373  10.898882   5.746879
    25  Sn  10.095158  13.626229  13.194183  13.114832   9.034601
    26  Sn   9.814001  11.583361  10.193603  12.482963   8.525021
    27  I   12.141647  14.236254  13.017433  14.771260  11.066252
    28  I    9.221461  10.509657   9.557310  11.229771   8.876177
    29  P    8.729565  11.561395  10.791549  11.662923   7.567458
    30  P    9.461024  12.830014  12.082684  12.750616   7.662671
    31  P   10.721716  13.582648  12.522276  13.836926   9.095144
    32  P    7.483595  10.557087   9.806725  10.703439   5.766381
    33  Sn   8.356190  10.570665  10.510453  10.215976   8.720230
    34  Sn   5.132857   8.968033   9.004268   8.392701   3.991570
    35  I    5.511002   8.389901   8.472732   7.975707   5.601541
    36  I    9.959182  12.884278  12.752632  12.242221   9.917045
                    6          7          8          9         10
     6  P    0.000000
     7  P    2.358278   0.000000
     8  P    3.691379   2.359371   0.000000
     9  Sn   2.665402   3.782141   5.489293   0.000000
    10  Sn   6.363605   5.281704   4.016052   6.755733   0.000000
    11  I    7.015502   6.201719   4.044065   8.298089   2.933731
    12  I    4.276942   3.959709   4.679070   3.195669   4.028660
    13  Sn   5.554137   4.128751   2.785278   7.757026   6.215336
    14  Sn   7.948094   5.727883   5.928244   9.122226   8.063484
    15  I    5.922437   3.883627   5.225200   6.588111   7.509208
    16  I    8.684682   6.978524   6.380202  10.694515   9.345362
    17  P   10.407562   8.363317   6.844385  11.752711   6.908235
    18  P    9.497473   7.349569   6.271145  10.979112   7.507068
    19  P    7.066130   4.907052   4.032112   8.578969   6.019172
    20  P    7.137483   5.038061   3.818810   8.206483   4.066639
    21  Sn  10.104589   8.317896   6.945880  12.077422   8.901321
    22  Sn   8.805455   7.107518   5.143308  10.162097   4.646425
    23  I    9.109190   7.447839   6.154043   9.479934   3.248588
    24  I    8.689670   7.256845   5.226627  10.713431   6.744877
    25  Sn  13.973150  11.715898  10.967881  14.394542   9.722415
    26  Sn  12.596678  10.349135   9.491595  13.856436  10.201993
    27  I   15.318334  13.016564  12.271836  16.369543  12.552972
    28  I   12.122634   9.865372   9.733766  13.196426  11.108705
    29  P   12.214313   9.903204   9.143391  13.017352   8.881444
    30  P   12.768614  10.664984   9.424888  13.458283   7.913933
    31  P   13.968635  11.750866  10.606890  14.877475   9.871791
    32  P   10.722858   8.531147   7.433048  11.559030   6.694929
    33  Sn  12.068913   9.772737  10.089817  12.524936  10.830018
    34  Sn   8.929443   6.765158   6.157180   9.293859   5.023468
    35  I    9.386046   7.044800   7.190813   9.845997   7.676755
    36  I   14.001280  11.660783  11.636557  14.319876  11.502325
                   11         12         13         14         15
    11  I    0.000000
    12  I    6.309025   0.000000
    13  Sn   5.373249   7.351253   0.000000
    14  Sn   8.627041   8.507208   4.849748   0.000000
    15  I    8.706304   6.539665   5.338083   2.983418   0.000000
    16  I    8.672145  10.440273   3.846860   3.765876   5.843449
    17  P    6.400310   9.837816   5.909972   5.735404   7.856542
    18  P    7.212666   9.602220   4.785084   3.652879   6.167511
    19  P    6.035726   7.474182   2.916620   2.742585   4.270189
    20  P    4.615165   6.296752   4.147374   4.473515   5.236151
    21  Sn   7.734421  11.104488   4.622460   5.276138   7.713789
    22  Sn   3.657927   8.079294   5.026452   6.685064   7.920621
    23  I    4.572351   6.608936   7.393122   7.887149   8.248110
    24  I    4.894606   9.476395   3.614043   6.582523   8.129830
    25  Sn  10.618533  12.015644  10.783885   8.261921  10.019621
    26  Sn  10.109529  12.336352   8.013412   5.502846   8.327969
    27  I   12.656168  14.696335  10.922873   7.944453  10.648025
    28  I   11.497649  12.217174   8.275946   4.191603   6.857632
    29  P    9.418585  11.044830   8.467831   5.800012   8.015802
    30  P    8.303389  10.929515   9.298487   8.111077   9.857327
    31  P    9.988399  12.660254   9.866659   8.028408  10.324663
    32  P    7.155729   9.334516   7.162062   5.781016   7.562168
    33  Sn  11.973131  11.375254   9.420419   4.785347   6.401186
    34  Sn   6.525586   6.932379   6.797041   5.350600   6.014256
    35  I    8.976680   8.383235   7.032147   3.213224   4.400930
    36  I   12.687703  12.634359  11.145332   7.040849   8.738365
                   16         17         18         19         20
    16  I    0.000000
    17  P    5.941545   0.000000
    18  P    3.862692   2.345979   0.000000
    19  P    3.621552   3.938256   2.449276   0.000000
    20  P    5.889578   3.599629   3.530529   2.326595   0.000000
    21  Sn   3.006231   3.857066   2.722525   3.923603   5.417692
    22  Sn   6.790876   2.778769   4.142303   4.127910   2.830414
    23  I    9.469861   5.162700   6.454740   5.997346   3.691266
    24  I    4.936578   3.973561   4.112414   4.085349   4.506705
    25  Sn  10.290970   5.719663   6.625750   8.037895   7.167790
    26  Sn   6.007126   3.905644   3.291085   5.565740   6.306637
    27  I    8.730726   6.324983   6.178140   8.378734   8.859324
    28  I    5.681534   6.228741   4.543421   5.817951   7.128329
    29  P    7.537664   3.767797   4.007502   5.675208   5.449002
    30  P    9.460719   3.849525   5.599407   6.953536   5.706943
    31  P    9.032695   4.160260   5.378980   7.375382   6.881492
    32  P    7.310974   2.365729   3.507393   4.634477   3.629409
    33  Sn   7.757771   7.419214   6.111153   6.707007   7.360397
    34  Sn   7.825563   4.408366   4.744911   4.414809   2.753598
    35  I    6.615707   5.538195   4.444396   4.273376   4.404641
    36  I    9.713017   7.614904   7.121856   8.247265   8.294606
                   21         22         23         24         25
    21  Sn   0.000000
    22  Sn   5.084859   0.000000
    23  I    8.338122   3.701696   0.000000
    24  I    3.162424   3.168260   6.768020   0.000000
    25  Sn   8.928464   7.520961   6.805651   9.662090   0.000000
    26  Sn   4.686891   6.619917   8.331094   6.886261   5.261954
    27  I    7.438021   9.070988  10.228227   9.639018   5.037415
    28  I    6.035003   8.498132   9.777239   8.507659   6.833047
    29  P    6.344121   6.072156   6.525745   7.548509   2.799138
    30  P    7.587431   5.175002   4.885572   7.585039   2.835853
    31  P    7.085336   6.466094   7.105415   8.037685   2.751906
    32  P    5.871689   3.918696   4.281581   6.048541   3.760124
    33  Sn   8.320209   9.305448   9.405912  10.139636   6.182168
    34  Sn   7.271799   4.523223   3.208889   6.916770   5.160008
    35  I    7.017533   6.709255   6.543455   7.950096   5.744970
    36  I    9.461452   9.710579   9.348882  11.096711   4.221524
                   26         27         28         29         30
    26  Sn   0.000000
    27  I    2.919430   0.000000
    28  I    3.212568   4.482036   0.000000
    29  P    2.745126   3.853648   4.427627   0.000000
    30  P    5.304401   6.141677   7.649164   3.292831   0.000000
    31  P    3.682523   3.811733   6.355405   2.504202   2.481283
    32  P    4.161087   5.971800   6.021480   2.373014   2.378301
    33  Sn   5.197927   5.814582   3.041499   4.660782   7.707769
    34  Sn   6.243979   8.112819   6.964987   4.283912   4.397000
    35  I    5.220226   6.962256   4.352411   4.009967   6.242035
    36  I    5.325840   4.757989   4.642609   3.961604   6.542121
                   31         32         33         34         35
    31  P    0.000000
    32  P    3.346988   0.000000
    33  Sn   6.971483   6.230597   0.000000
    34  Sn   5.872220   2.746173   6.238231   0.000000
    35  I    6.462918   4.260454   3.167111   3.374495   0.000000
    36  I    5.624256   5.957541   2.852092   6.495697   4.616438
                   36
    36  I    0.000000
 Stoichiometry    I12P12Sn12
 Framework group  C1[X(I12P12Sn12)]
 Deg. of freedom   102
 Full point group                 C1      NOp   1
 Largest Abelian subgroup         C1      NOp   1
 Largest concise Abelian subgroup C1      NOp   1
                         Standard orientation:                         
 ---------------------------------------------------------------------
 Center     Atomic      Atomic             Coordinates (Angstroms)
 Number     Number       Type             X           Y           Z
 ---------------------------------------------------------------------
      1         50           0        3.502661   -0.851674   -2.346412
      2         50           0        5.715990   -3.092088    1.155143
      3         53           0        4.244702   -2.161477    3.777303
      4         53           0        5.866844   -3.237278   -2.680262
      5         15           0        2.542301    1.432823   -0.772886
      6         15           0        7.047908   -0.695463    0.535410
      7         15           0        4.733471   -0.829138    0.102991
      8         15           0        3.886829    1.110254    1.146346
      9         50           0        7.887904   -0.977785   -1.978366
     10         50           0        3.263408    3.935349   -1.639127
     11         53           0        3.091695    5.074417    1.058986
     12         53           0        5.850740    1.214398   -3.099346
     13         50           0        2.301061    0.238516    3.263700
     14         50           0       -0.640348   -2.698042    0.764742
     15         53           0        1.901885   -3.381377   -0.639140
     16         53           0       -0.585651   -2.002283    4.465384
     17         15           0       -2.793151    2.580501    1.395043
     18         15           0       -2.289890    0.349885    1.919159
     19         15           0        0.061597   -0.132226    1.432301
     20         15           0        0.315277    1.581593   -0.120605
     21         50           0       -2.102614    0.588248    4.624756
     22         50           0       -0.389977    3.965998    1.231605
     23         53           0        0.151848    4.485780   -2.393144
     24         53           0        0.021941    2.888583    4.182431
     25         50           0       -6.137518    2.017505   -3.210692
     26         50           0       -5.502813   -0.230157    1.504531
     27         53           0       -8.268823   -0.485453    0.606151
     28         53           0       -4.787730   -3.296592    0.867173
     29         15           0       -4.985481    0.701279   -1.025392
     30         15           0       -4.650189    3.905579   -1.705670
     31         15           0       -6.466321    2.665520   -0.556459
     32         15           0       -3.167974    2.222887   -0.913267
     33         50           0       -4.317797   -3.785027   -2.097841
     34         50           0       -1.050162    1.512853   -2.510825
     35         53           0       -1.931154   -1.705135   -2.005234
     36         53           0       -6.311117   -2.197116   -3.378326
 ---------------------------------------------------------------------
 Rotational constants (GHZ):      0.0116146      0.0061513      0.0059732
 Standard basis: SDD (6D, 10F)
 There are   444 symmetry adapted cartesian basis functions of A   symmetry.
 There are   444 symmetry adapted basis functions of A   symmetry.
   444 basis functions,   852 primitive gaussians,   444 cartesian basis functions
   156 alpha electrons      156 beta electrons
       nuclear repulsion energy      4500.9569973249 Hartrees.
 NAtoms=   36 NActive=   36 NUniq=   36 SFac= 1.00D+00 NAtFMM=   60 NAOKFM=F Big=F
 Integral buffers will be    131072 words long.
 Raffenetti 2 integral format.
 Two-electron integral symmetry is turned on.
 One-electron integrals computed using PRISM.
   1 Symmetry operations used in ECPInt.
 ECPInt:  NShTT=   26106 NPrTT=   99174 LenC2=   21943 LenP2D=   53837.
 LDataN:  DoStor=T MaxTD1= 5 Len=  102
 NBasis=   444 RedAO= T EigKep=  1.14D-02  NBF=   444
 NBsUse=   444 1.00D-06 EigRej= -1.00D+00 NBFU=   444
 Defaulting to unpruned grid for atomic number  50.
 Defaulting to unpruned grid for atomic number  53.
 Defaulting to unpruned grid for atomic number  50.
 Defaulting to unpruned grid for atomic number  50.
 ExpMin= 3.26D-02 ExpMax= 3.06D+04 ExpMxC= 4.68D+03 IAcc=3 IRadAn=         5 AccDes= 0.00D+00
 Harris functional with IExCor= 1009 and IRadAn=       5 diagonalized for initial guess.
 HarFok:  IExCor= 1009 AccDes= 0.00D+00 IRadAn=         5 IDoV= 1 UseB2=F ITyADJ=14
 ICtDFT=  3500011 ScaDFX=  1.000000  1.000000  1.000000  1.000000
 Defaulting to unpruned grid for atomic number  50.
 Defaulting to unpruned grid for atomic number  50.
 Defaulting to unpruned grid for atomic number  50.
 Defaulting to unpruned grid for atomic number  50.
 FoFCou: FMM=F IPFlag=           0 FMFlag=      100000 FMFlg1=           0
         NFxFlg=           0 DoJE=T BraDBF=F KetDBF=T FulRan=T
         wScrn=  0.000000 ICntrl=     500 IOpCl=  0 I1Cent=   200000004 NGrid=           0
         NMat0=    1 NMatS0=      1 NMatT0=    0 NMatD0=    1 NMtDS0=    0 NMtDT0=    0
 Petite list used in FoFCou.
 Requested convergence on RMS density matrix=1.00D-08 within 128 cycles.
 Requested convergence on MAX density matrix=1.00D-06.
 Requested convergence on             energy=1.00D-06.
 No special actions if energy rises.
 Defaulting to unpruned grid for atomic number  50.
 Defaulting to unpruned grid for atomic number  50.
 Defaulting to unpruned grid for atomic number  50.
 Defaulting to unpruned grid for atomic number  50.
 Rare condition: small coef for last iteration:  0.000D+00
 EnCoef did   100 forward-backward iterations
 EnCoef did   100 forward-backward iterations
 EnCoef did     2 forward-backward iterations
 EnCoef did     5 forward-backward iterations
 Restarting incremental Fock formation.
 SCF Done:  E(RPBE-PBE) =  -4272.98225075     A.U. after   24 cycles
            NFock= 24  Conv=0.50D-08     -V/T= 2.0327
 Range of M.O.s used for correlation:     1   444
 NBasis=   444 NAE=   156 NBE=   156 NFC=     0 NFV=     0
 NROrb=    444 NOA=   156 NOB=   156 NVA=   288 NVB=   288

 **** Warning!!: The smallest alpha delta epsilon is  0.40517478D-01

 PrsmSu:  requested number of processors reduced to:   2 ShMem   1 Linda.
   1 Symmetry operations used in ECPInt.
 ECPInt:  NShTT=   26106 NPrTT=   99174 LenC2=   21943 LenP2D=   53837.
 LDataN:  DoStor=T MaxTD1= 6 Len=  172
 Number of processors reduced to   1 by ecpmxn.
 Symmetrizing basis deriv contribution to polar:
 IMax=3 JMax=2 DiffMx= 0.00D+00
 G2DrvN: will do    13 centers at a time, making    3 passes.
 Calling FoFCou, ICntrl=  3507 FMM=F I1Cent=   0 AccDes= 0.00D+00.
 Defaulting to unpruned grid for atomic number  50.
 Defaulting to unpruned grid for atomic number  50.
 Defaulting to unpruned grid for atomic number  50.
 Defaulting to unpruned grid for atomic number  50.
 Calling FoFCou, ICntrl=  3507 FMM=F I1Cent=   0 AccDes= 0.00D+00.
 Calling FoFCou, ICntrl=  3507 FMM=F I1Cent=   0 AccDes= 0.00D+00.
 End of G2Drv F.D. properties file   721 does not exist.
 End of G2Drv F.D. properties file   722 does not exist.
 End of G2Drv F.D. properties file   788 does not exist.
          IDoAtm=111111111111111111111111111111111111
          Differentiating once with respect to electric field.
                with respect to dipole field.
          Differentiating once with respect to nuclear coordinates.
 Defaulting to unpruned grid for atomic number  50.
 Defaulting to unpruned grid for atomic number  53.
 Defaulting to unpruned grid for atomic number  50.
 Defaulting to unpruned grid for atomic number  50.
 CalDSu:  requested number of processors reduced to:   3 ShMem   1 Linda.
 Defaulting to unpruned grid for atomic number  50.
 Defaulting to unpruned grid for atomic number  50.
 Defaulting to unpruned grid for atomic number  50.
 CalDSu:  requested number of processors reduced to:   3 ShMem   1 Linda.
          There are   111 degrees of freedom in the 1st order CPHF.  IDoFFX=6 NUNeed=     3.
    111 vectors produced by pass  0 Test12= 4.49D-14 1.00D-09 XBig12= 1.01D+04 1.84D+01.
 AX will form    56 AO Fock derivatives at one time.
 CalDSu:  requested number of processors reduced to:   3 ShMem   1 Linda.
 CalDSu:  requested number of processors reduced to:   3 ShMem   1 Linda.
    111 vectors produced by pass  1 Test12= 4.49D-14 1.00D-09 XBig12= 4.13D+03 8.16D+00.
 CalDSu:  requested number of processors reduced to:   3 ShMem   1 Linda.
 CalDSu:  requested number of processors reduced to:   3 ShMem   1 Linda.
    111 vectors produced by pass  2 Test12= 4.49D-14 1.00D-09 XBig12= 1.00D+02 8.61D-01.
 CalDSu:  requested number of processors reduced to:   3 ShMem   1 Linda.
 CalDSu:  requested number of processors reduced to:   3 ShMem   1 Linda.
    108 vectors produced by pass  3 Test12= 4.49D-14 1.00D-09 XBig12= 4.11D-01 3.64D-02.
 CalDSu:  requested number of processors reduced to:   3 ShMem   1 Linda.
    108 vectors produced by pass  4 Test12= 4.49D-14 1.00D-09 XBig12= 6.54D-04 1.59D-03.
 CalDSu:  requested number of processors reduced to:   3 ShMem   1 Linda.
     74 vectors produced by pass  5 Test12= 4.49D-14 1.00D-09 XBig12= 2.81D-07 2.80D-05.
      4 vectors produced by pass  6 Test12= 4.49D-14 1.00D-09 XBig12= 6.62D-11 3.71D-07.
      3 vectors produced by pass  7 Test12= 4.49D-14 1.00D-09 XBig12= 2.43D-14 6.33D-09.
 InvSVY:  IOpt=1 It=  1 EMax= 9.95D-14
 Solved reduced A of dimension   630 with   111 vectors.
 Isotropic polarizability for W=    0.000000     1435.10 Bohr**3.
 End of Minotr F.D. properties file   721 does not exist.
 End of Minotr F.D. properties file   722 does not exist.
 End of Minotr F.D. properties file   788 does not exist.

 **********************************************************************

            Population analysis using the SCF density.

 **********************************************************************

 Orbital symmetries:
       Occupied  (A) (A) (A) (A) (A) (A) (A) (A) (A) (A) (A) (A)
                 (A) (A) (A) (A) (A) (A) (A) (A) (A) (A) (A) (A)
                 (A) (A) (A) (A) (A) (A) (A) (A) (A) (A) (A) (A)
                 (A) (A) (A) (A) (A) (A) (A) (A) (A) (A) (A) (A)
                 (A) (A) (A) (A) (A) (A) (A) (A) (A) (A) (A) (A)
                 (A) (A) (A) (A) (A) (A) (A) (A) (A) (A) (A) (A)
                 (A) (A) (A) (A) (A) (A) (A) (A) (A) (A) (A) (A)
                 (A) (A) (A) (A) (A) (A) (A) (A) (A) (A) (A) (A)
                 (A) (A) (A) (A) (A) (A) (A) (A) (A) (A) (A) (A)
                 (A) (A) (A) (A) (A) (A) (A) (A) (A) (A) (A) (A)
                 (A) (A) (A) (A) (A) (A) (A) (A) (A) (A) (A) (A)
                 (A) (A) (A) (A) (A) (A) (A) (A) (A) (A) (A) (A)
                 (A) (A) (A) (A) (A) (A) (A) (A) (A) (A) (A) (A)
       Virtual   (A) (A) (A) (A) (A) (A) (A) (A) (A) (A) (A) (A)
                 (A) (A) (A) (A) (A) (A) (A) (A) (A) (A) (A) (A)
                 (A) (A) (A) (A) (A) (A) (A) (A) (A) (A) (A) (A)
                 (A) (A) (A) (A) (A) (A) (A) (A) (A) (A) (A) (A)
                 (A) (A) (A) (A) (A) (A) (A) (A) (A) (A) (A) (A)
                 (A) (A) (A) (A) (A) (A) (A) (A) (A) (A) (A) (A)
                 (A) (A) (A) (A) (A) (A) (A) (A) (A) (A) (A) (A)
                 (A) (A) (A) (A) (A) (A) (A) (A) (A) (A) (A) (A)
                 (A) (A) (A) (A) (A) (A) (A) (A) (A) (A) (A) (A)
                 (A) (A) (A) (A) (A) (A) (A) (A) (A) (A) (A) (A)
                 (A) (A) (A) (A) (A) (A) (A) (A) (A) (A) (A) (A)
                 (A) (A) (A) (A) (A) (A) (A) (A) (A) (A) (A) (A)
                 (A) (A) (A) (A) (A) (A) (A) (A) (A) (A) (A) (A)
                 (A) (A) (A) (A) (A) (A) (A) (A) (A) (A) (A) (A)
                 (A) (A) (A) (A) (A) (A) (A) (A) (A) (A) (A) (A)
                 (A) (A) (A) (A) (A) (A) (A) (A) (A) (A) (A) (A)
                 (A) (A) (A) (A) (A) (A) (A) (A) (A) (A) (A) (A)
                 (A) (A) (A) (A) (A) (A) (A) (A) (A) (A) (A) (A)
                 (A) (A) (A) (A) (A) (A) (A) (A) (A) (A) (A) (A)
                 (A) (A) (A) (A) (A) (A) (A) (A) (A) (A) (A) (A)
                 (A) (A) (A) (A) (A) (A) (A) (A) (A) (A) (A) (A)
                 (A) (A) (A) (A) (A) (A) (A) (A) (A) (A) (A) (A)
                 (A) (A) (A) (A) (A) (A) (A) (A) (A) (A) (A) (A)
                 (A) (A) (A) (A) (A) (A) (A) (A) (A) (A) (A) (A)
 The electronic state is 1-A.
 Alpha  occ. eigenvalues --  -76.41880 -76.41132 -76.40388 -76.39959 -76.39639
 Alpha  occ. eigenvalues --  -76.39432 -76.38631 -76.38125 -76.37963 -76.37909
 Alpha  occ. eigenvalues --  -76.37756 -76.34509  -6.39484  -6.38754  -6.37922
 Alpha  occ. eigenvalues --   -6.37484  -6.37267  -6.36922  -6.36164  -6.35668
 Alpha  occ. eigenvalues --   -6.35601  -6.35244  -6.35156  -6.32072  -4.61169
 Alpha  occ. eigenvalues --   -4.61045  -4.60925  -4.60539  -4.60340  -4.60056
 Alpha  occ. eigenvalues --   -4.59739  -4.59537  -4.59301  -4.59181  -4.59131
 Alpha  occ. eigenvalues --   -4.59038  -4.58814  -4.58812  -4.58770  -4.58510
 Alpha  occ. eigenvalues --   -4.58495  -4.58122  -4.58010  -4.57816  -4.57500
 Alpha  occ. eigenvalues --   -4.57456  -4.57293  -4.57275  -4.57261  -4.57084
 Alpha  occ. eigenvalues --   -4.57078  -4.56894  -4.56889  -4.56701  -4.56696
 Alpha  occ. eigenvalues --   -4.56438  -4.56321  -4.53967  -4.53531  -4.53338
 Alpha  occ. eigenvalues --   -0.68908  -0.67418  -0.66944  -0.66051  -0.65677
 Alpha  occ. eigenvalues --   -0.65428  -0.64934  -0.64434  -0.64338  -0.63893
 Alpha  occ. eigenvalues --   -0.63615  -0.63349  -0.63052  -0.62939  -0.62158
 Alpha  occ. eigenvalues --   -0.61876  -0.60026  -0.58241  -0.56196  -0.55793
 Alpha  occ. eigenvalues --   -0.52813  -0.50847  -0.49612  -0.47617  -0.46673
 Alpha  occ. eigenvalues --   -0.45644  -0.45273  -0.45083  -0.44674  -0.44416
 Alpha  occ. eigenvalues --   -0.43799  -0.43142  -0.42523  -0.40624  -0.40382
 Alpha  occ. eigenvalues --   -0.40241  -0.36464  -0.35302  -0.34718  -0.33735
 Alpha  occ. eigenvalues --   -0.33340  -0.32928  -0.32606  -0.32444  -0.32082
 Alpha  occ. eigenvalues --   -0.31815  -0.31268  -0.31020  -0.30321  -0.30198
 Alpha  occ. eigenvalues --   -0.30030  -0.29869  -0.29664  -0.29477  -0.29062
 Alpha  occ. eigenvalues --   -0.28749  -0.28687  -0.28403  -0.28141  -0.27907
 Alpha  occ. eigenvalues --   -0.27701  -0.27592  -0.27382  -0.27186  -0.26980
 Alpha  occ. eigenvalues --   -0.26789  -0.26632  -0.26428  -0.26343  -0.26156
 Alpha  occ. eigenvalues --   -0.26055  -0.25943  -0.25835  -0.25570  -0.25437
 Alpha  occ. eigenvalues --   -0.25432  -0.25097  -0.24985  -0.24891  -0.24809
 Alpha  occ. eigenvalues --   -0.24689  -0.24469  -0.24318  -0.23958  -0.23893
 Alpha  occ. eigenvalues --   -0.23574  -0.23371  -0.22903  -0.22681  -0.22453
 Alpha  occ. eigenvalues --   -0.22030  -0.21833  -0.21031  -0.20760  -0.20187
 Alpha  occ. eigenvalues --   -0.19707
 Alpha virt. eigenvalues --   -0.15655  -0.15298  -0.14473  -0.14187  -0.13869
 Alpha virt. eigenvalues --   -0.13753  -0.13474  -0.13086  -0.12958  -0.12765
 Alpha virt. eigenvalues --   -0.12333  -0.12135  -0.11945  -0.11859  -0.11614
 Alpha virt. eigenvalues --   -0.11379  -0.11248  -0.10963  -0.10686  -0.10663
 Alpha virt. eigenvalues --   -0.10280  -0.09879  -0.09734  -0.09633  -0.09129
 Alpha virt. eigenvalues --   -0.08834  -0.08616  -0.08510  -0.08064  -0.07687
 Alpha virt. eigenvalues --   -0.07420  -0.07257  -0.06881  -0.06617  -0.06546
 Alpha virt. eigenvalues --   -0.06031  -0.05695  -0.05496  -0.04636  -0.04438
 Alpha virt. eigenvalues --   -0.04199  -0.04011  -0.03699  -0.03424  -0.02735
 Alpha virt. eigenvalues --   -0.02340  -0.02185  -0.01377   0.01315   0.01699
 Alpha virt. eigenvalues --    0.01908   0.02295   0.02591   0.02735   0.02910
 Alpha virt. eigenvalues --    0.03045   0.03234   0.03428   0.03686   0.03748
 Alpha virt. eigenvalues --    0.03967   0.04225   0.04611   0.04719   0.05053
 Alpha virt. eigenvalues --    0.05190   0.05284   0.05668   0.05798   0.06193
 Alpha virt. eigenvalues --    0.06327   0.06496   0.06612   0.06737   0.07160
 Alpha virt. eigenvalues --    0.07389   0.07896   0.08043   0.08235   0.08312
 Alpha virt. eigenvalues --    0.08743   0.09263   0.09503   0.09981   0.29526
 Alpha virt. eigenvalues --    0.29965   0.30648   0.31144   0.31693   0.32371
 Alpha virt. eigenvalues --    0.32630   0.33247   0.33598   0.34078   0.34292
 Alpha virt. eigenvalues --    0.35243   0.35334   0.35476   0.35764   0.36025
 Alpha virt. eigenvalues --    0.36716   0.36817   0.37710   0.38001   0.38574
 Alpha virt. eigenvalues --    0.38939   0.39204   0.39465   0.40025   0.40600
 Alpha virt. eigenvalues --    0.41100   0.41544   0.41699   0.42146   0.42552
 Alpha virt. eigenvalues --    0.42716   0.42988   0.43744   0.43984   0.44458
 Alpha virt. eigenvalues --    0.44832   0.45550   0.46004   0.46366   0.46563
 Alpha virt. eigenvalues --    0.47008   0.47130   0.47757   0.48027   0.48357
 Alpha virt. eigenvalues --    0.48435   0.49438   0.49897   0.50449   0.50750
 Alpha virt. eigenvalues --    0.51174   0.51528   0.52550   0.52820   0.53106
 Alpha virt. eigenvalues --    0.53815   0.54153   0.54631   0.55362   0.55823
 Alpha virt. eigenvalues --    0.56838   0.57812   0.58976   0.59449   0.60291
 Alpha virt. eigenvalues --    0.60847   0.62602   0.62761   0.63697   0.64253
 Alpha virt. eigenvalues --    0.65518   0.66062   0.67178   0.67711   0.68843
 Alpha virt. eigenvalues --    0.70220   0.70888   0.71918   0.73710   0.74798
 Alpha virt. eigenvalues --    0.76192   0.76675   0.76753   0.77646   0.78018
 Alpha virt. eigenvalues --    0.78983   0.79459   0.80156   0.80562   0.81429
 Alpha virt. eigenvalues --    0.81711   0.82546   0.83289   0.83693   0.84813
 Alpha virt. eigenvalues --    0.84979   0.85211   0.85648   0.86260   0.86589
 Alpha virt. eigenvalues --    0.87069   0.87407   0.88355   0.88603   0.89053
 Alpha virt. eigenvalues --    0.89897   0.90334   0.90473   0.91138   0.91962
 Alpha virt. eigenvalues --    0.92882   0.93828   0.94388   0.95307   0.96176
 Alpha virt. eigenvalues --    0.96579   0.97241   1.01394   1.05716   4.50752
 Alpha virt. eigenvalues --    4.51354   4.52676   4.55062   4.57018   4.58074
 Alpha virt. eigenvalues --    4.59070   4.60201   4.60791   4.61338   4.63469
 Alpha virt. eigenvalues --    4.64592   4.64998   4.66539   4.66587   4.68078
 Alpha virt. eigenvalues --    4.69030   4.69909   4.70005   4.71333   4.71984
 Alpha virt. eigenvalues --    4.72090   4.73050   4.73569   4.74382   4.75981
 Alpha virt. eigenvalues --    4.76574   4.77802   4.78013   4.78876   4.79375
 Alpha virt. eigenvalues --    4.80466   4.82033   4.83335   4.83546   4.88865
 Alpha virt. eigenvalues --    6.11345   6.19569   6.21925   6.23065   6.25736
 Alpha virt. eigenvalues --    6.27073   6.28497   6.29673   6.30397   6.32535
 Alpha virt. eigenvalues --    6.34505   6.36632  10.23774  11.19789  11.79720
 Alpha virt. eigenvalues --   11.94217  11.97998  12.16625  12.24594  12.50778
 Alpha virt. eigenvalues --   12.61519  12.68730  12.82321  12.99569  13.12546
 Alpha virt. eigenvalues --   13.40224  13.60146  13.65938  13.89483  13.96037
 Alpha virt. eigenvalues --   14.12949  14.36186  14.61525  14.69208  14.76691
 Alpha virt. eigenvalues --   14.89029 166.50129 166.55662 166.58390 166.59063
 Alpha virt. eigenvalues --  166.62158 166.63759 166.65639 166.66264 166.67872
 Alpha virt. eigenvalues --  166.70451 166.72685 166.75062
          Condensed to atoms (all electrons):
               1          2          3          4          5          6
     1  Sn   3.379839  -0.011663   0.001566   0.020516   0.006086  -0.007523
     2  Sn  -0.011663   3.322589   0.029826   0.003042   0.001884   0.089126
     3  I    0.001566   0.029826   7.223211   0.003151   0.000479   0.003377
     4  I    0.020516   0.003042   0.003151   7.230825   0.002093  -0.026455
     5  P    0.006086   0.001884   0.000479   0.002093  15.357115   0.001572
     6  P   -0.007523   0.089126   0.003377  -0.026455   0.001572  15.128420
     7  P    0.074633   0.064742  -0.037849  -0.026662  -0.069315   0.058718
     8  P   -0.035684  -0.000922  -0.009830   0.001135   0.099823  -0.042729
     9  Sn  -0.016629   0.000441   0.000168   0.047849   0.000148   0.140081
    10  Sn  -0.005620  -0.000070  -0.000099  -0.000133   0.071327  -0.000139
    11  I    0.000351   0.000042  -0.000077   0.000034  -0.024114   0.000025
    12  I    0.036505   0.002357  -0.000139  -0.007473  -0.004875  -0.016267
    13  Sn   0.001195  -0.004526   0.046766  -0.000033  -0.002865   0.002466
    14  Sn   0.000200   0.000097  -0.001104  -0.000718   0.000510  -0.000003
    15  I    0.005240  -0.016262  -0.001541   0.002268  -0.002884  -0.003002
    16  I    0.000025  -0.000440  -0.003814   0.000009  -0.000185   0.000047
    17  P   -0.000002   0.000000  -0.000015   0.000000   0.000764   0.000000
    18  P   -0.000021  -0.000001  -0.000044   0.000000   0.001579   0.000000
    19  P   -0.001171  -0.000129   0.001155  -0.000076  -0.031528   0.000003
    20  P   -0.002453   0.000041  -0.000146  -0.000007   0.026299  -0.000014
    21  Sn  -0.000001  -0.000002  -0.000340  -0.000001  -0.000054   0.000000
    22  Sn   0.000290   0.000002  -0.000052   0.000003  -0.010678   0.000001
    23  I    0.000119   0.000005   0.000004   0.000018  -0.014764  -0.000005
    24  I    0.000026  -0.000052   0.002100  -0.000003  -0.000811   0.000018
    25  Sn   0.000000   0.000000   0.000000   0.000000   0.000000   0.000000
    26  Sn   0.000000   0.000000   0.000002   0.000000   0.000001   0.000000
    27  I    0.000000   0.000000   0.000000   0.000000   0.000000   0.000000
    28  I   -0.000001  -0.000001  -0.000023   0.000001   0.000000   0.000000
    29  P    0.000000   0.000000   0.000000   0.000000   0.000000   0.000000
    30  P    0.000000   0.000000   0.000000   0.000000   0.000000   0.000000
    31  P    0.000000   0.000000   0.000000   0.000000   0.000000   0.000000
    32  P   -0.000013   0.000000  -0.000002   0.000000   0.000558   0.000000
    33  Sn  -0.000004   0.000000   0.000000  -0.000001  -0.000001   0.000000
    34  Sn   0.002070  -0.000004   0.000018  -0.000066  -0.013322   0.000001
    35  I   -0.001317   0.000144  -0.000141  -0.000037  -0.001148  -0.000031
    36  I   -0.000003   0.000000   0.000000   0.000000   0.000000   0.000000
               7          8          9         10         11         12
     1  Sn   0.074633  -0.035684  -0.016629  -0.005620   0.000351   0.036505
     2  Sn   0.064742  -0.000922   0.000441  -0.000070   0.000042   0.002357
     3  I   -0.037849  -0.009830   0.000168  -0.000099  -0.000077  -0.000139
     4  I   -0.026662   0.001135   0.047849  -0.000133   0.000034  -0.007473
     5  P   -0.069315   0.099823   0.000148   0.071327  -0.024114  -0.004875
     6  P    0.058718  -0.042729   0.140081  -0.000139   0.000025  -0.016267
     7  P   15.489791   0.049055  -0.018755   0.003243   0.000618  -0.037488
     8  P    0.049055  14.956293   0.004174  -0.017838  -0.002612  -0.002179
     9  Sn  -0.018755   0.004174   3.380050   0.000041  -0.000008   0.035589
    10  Sn   0.003243  -0.017838   0.000041   3.333462   0.096557  -0.002851
    11  I    0.000618  -0.002612  -0.000008   0.096557   7.174990   0.000389
    12  I   -0.037488  -0.002179   0.035589  -0.002851   0.000389   7.262595
    13  Sn  -0.018984   0.095009  -0.000079   0.001057  -0.001142  -0.000018
    14  Sn   0.000159  -0.000431  -0.000010  -0.000027  -0.000014   0.000026
    15  I   -0.030068  -0.001138  -0.003985   0.000071   0.000034   0.003466
    16  I   -0.000161   0.001328  -0.000012   0.000023   0.000014   0.000007
    17  P    0.000000  -0.000017   0.000000   0.000135   0.001819   0.000002
    18  P    0.000001   0.000135   0.000000  -0.000033  -0.000138   0.000003
    19  P    0.000342  -0.001766  -0.000001   0.001904  -0.000124  -0.000122
    20  P    0.001991  -0.031976  -0.000008  -0.022017  -0.006502   0.000472
    21  Sn  -0.000001   0.000141   0.000000   0.000005  -0.000376  -0.000001
    22  Sn  -0.000026  -0.000151   0.000000  -0.007697  -0.000611   0.000063
    23  I   -0.000166   0.000620  -0.000020   0.030325  -0.003332   0.002038
    24  I   -0.000181   0.003189  -0.000002  -0.001297   0.005093  -0.000022
    25  Sn   0.000000   0.000000   0.000000  -0.000001  -0.000003   0.000000
    26  Sn   0.000000   0.000000   0.000000   0.000000   0.000003   0.000000
    27  I    0.000000   0.000000   0.000000   0.000000   0.000000   0.000000
    28  I    0.000001  -0.000013   0.000000   0.000000   0.000000   0.000000
    29  P    0.000000   0.000000   0.000000   0.000000   0.000011   0.000000
    30  P    0.000000   0.000000   0.000000   0.000009   0.000025   0.000000
    31  P    0.000000   0.000000   0.000000   0.000000   0.000000   0.000000
    32  P    0.000000  -0.000004   0.000000   0.000049  -0.000240  -0.000002
    33  Sn   0.000000   0.000000   0.000000   0.000000   0.000000   0.000000
    34  Sn  -0.000142   0.001308   0.000000  -0.001293  -0.000115   0.000094
    35  I   -0.000801  -0.000150   0.000006  -0.000370  -0.000027   0.000234
    36  I    0.000000   0.000000   0.000000   0.000000   0.000000   0.000000
              13         14         15         16         17         18
     1  Sn   0.001195   0.000200   0.005240   0.000025  -0.000002  -0.000021
     2  Sn  -0.004526   0.000097  -0.016262  -0.000440   0.000000  -0.000001
     3  I    0.046766  -0.001104  -0.001541  -0.003814  -0.000015  -0.000044
     4  I   -0.000033  -0.000718   0.002268   0.000009   0.000000   0.000000
     5  P   -0.002865   0.000510  -0.002884  -0.000185   0.000764   0.001579
     6  P    0.002466  -0.000003  -0.003002   0.000047   0.000000   0.000000
     7  P   -0.018984   0.000159  -0.030068  -0.000161   0.000000   0.000001
     8  P    0.095009  -0.000431  -0.001138   0.001328  -0.000017   0.000135
     9  Sn  -0.000079  -0.000010  -0.003985  -0.000012   0.000000   0.000000
    10  Sn   0.001057  -0.000027   0.000071   0.000023   0.000135  -0.000033
    11  I   -0.001142  -0.000014   0.000034   0.000014   0.001819  -0.000138
    12  I   -0.000018   0.000026   0.003466   0.000007   0.000002   0.000003
    13  Sn   3.401731  -0.002966  -0.002715  -0.014444  -0.000244  -0.001615
    14  Sn  -0.002966   3.391073   0.054949   0.004788   0.001196  -0.017469
    15  I   -0.002715   0.054949   7.273228   0.004278  -0.000045  -0.000030
    16  I   -0.014444   0.004788   0.004278   7.189480   0.001284  -0.024681
    17  P   -0.000244   0.001196  -0.000045   0.001284  15.142490   0.108174
    18  P   -0.001615  -0.017469  -0.000030  -0.024681   0.108174  15.267110
    19  P    0.036081   0.063134  -0.019743  -0.018879  -0.029438   0.047631
    20  P   -0.021171  -0.002804  -0.001591   0.002805  -0.012818  -0.035435
    21  Sn  -0.010309  -0.000817  -0.000421   0.077356  -0.015309   0.093848
    22  Sn  -0.001773   0.001079   0.000059  -0.000376   0.064429  -0.009593
    23  I   -0.000130  -0.000028  -0.000022   0.000027   0.001466  -0.000080
    24  I   -0.033971   0.000503   0.000101   0.007002  -0.006158  -0.030207
    25  Sn   0.000000  -0.000011   0.000012   0.000002   0.005011  -0.000084
    26  Sn   0.000003  -0.001711  -0.000139   0.000158   0.000917  -0.010361
    27  I    0.000000   0.000093   0.000007  -0.000023   0.000449   0.000664
    28  I   -0.000093  -0.004063   0.000126   0.002120   0.000297  -0.003644
    29  P    0.000000   0.000270   0.000236  -0.000029  -0.034311  -0.002957
    30  P    0.000000  -0.000005   0.000003   0.000004  -0.022628   0.001187
    31  P    0.000000  -0.000001  -0.000003  -0.000004   0.003842  -0.000162
    32  P   -0.000034  -0.000347  -0.000304  -0.000086  -0.019912  -0.037060
    33  Sn  -0.000001  -0.003556   0.000307  -0.000211   0.000008  -0.000363
    34  Sn   0.000940  -0.001947  -0.003457  -0.000070  -0.020593   0.001466
    35  I    0.000150  -0.004676  -0.025091   0.002243  -0.000974  -0.007922
    36  I    0.000000  -0.000394   0.000047   0.000021  -0.000071   0.000175
              19         20         21         22         23         24
     1  Sn  -0.001171  -0.002453  -0.000001   0.000290   0.000119   0.000026
     2  Sn  -0.000129   0.000041  -0.000002   0.000002   0.000005  -0.000052
     3  I    0.001155  -0.000146  -0.000340  -0.000052   0.000004   0.002100
     4  I   -0.000076  -0.000007  -0.000001   0.000003   0.000018  -0.000003
     5  P   -0.031528   0.026299  -0.000054  -0.010678  -0.014764  -0.000811
     6  P    0.000003  -0.000014   0.000000   0.000001  -0.000005   0.000018
     7  P    0.000342   0.001991  -0.000001  -0.000026  -0.000166  -0.000181
     8  P   -0.001766  -0.031976   0.000141  -0.000151   0.000620   0.003189
     9  Sn  -0.000001  -0.000008   0.000000   0.000000  -0.000020  -0.000002
    10  Sn   0.001904  -0.022017   0.000005  -0.007697   0.030325  -0.001297
    11  I   -0.000124  -0.006502  -0.000376  -0.000611  -0.003332   0.005093
    12  I   -0.000122   0.000472  -0.000001   0.000063   0.002038  -0.000022
    13  Sn   0.036081  -0.021171  -0.010309  -0.001773  -0.000130  -0.033971
    14  Sn   0.063134  -0.002804  -0.000817   0.001079  -0.000028   0.000503
    15  I   -0.019743  -0.001591  -0.000421   0.000059  -0.000022   0.000101
    16  I   -0.018879   0.002805   0.077356  -0.000376   0.000027   0.007002
    17  P   -0.029438  -0.012818  -0.015309   0.064429   0.001466  -0.006158
    18  P    0.047631  -0.035435   0.093848  -0.009593  -0.000080  -0.030207
    19  P   15.368098   0.009554  -0.022965  -0.022639   0.002033  -0.010583
    20  P    0.009554  15.406248   0.001869   0.060888  -0.024812  -0.007897
    21  Sn  -0.022965   0.001869   3.340160  -0.002430  -0.000008   0.040722
    22  Sn  -0.022639   0.060888  -0.002430   3.346122  -0.002434   0.041286
    23  I    0.002033  -0.024812  -0.000008  -0.002434   7.179052   0.002261
    24  I   -0.010583  -0.007897   0.040722   0.041286   0.002261   7.185606
    25  Sn   0.000012   0.000031   0.000006  -0.000146  -0.000209   0.000017
    26  Sn   0.002907  -0.000040  -0.000513   0.000545  -0.000097   0.000196
    27  I   -0.000012   0.000006  -0.000083  -0.000004   0.000009   0.000018
    28  I   -0.001267   0.000001  -0.000248  -0.000041   0.000004  -0.000058
    29  P   -0.000439   0.000477  -0.000181   0.001762   0.000777  -0.000152
    30  P   -0.000013   0.000473  -0.000061   0.001044   0.010693  -0.000107
    31  P   -0.000002  -0.000007  -0.000020   0.000028  -0.000570   0.000015
    32  P   -0.000071  -0.013902   0.002393  -0.016505  -0.007683   0.000277
    33  Sn   0.000174   0.000023   0.000018   0.000002  -0.000015  -0.000003
    34  Sn  -0.002737   0.062231  -0.000139  -0.011124   0.041249   0.000334
    35  I   -0.008989  -0.011848   0.000789   0.001121   0.004119   0.000092
    36  I   -0.000016   0.000019  -0.000006   0.000007   0.000027   0.000000
              25         26         27         28         29         30
     1  Sn   0.000000   0.000000   0.000000  -0.000001   0.000000   0.000000
     2  Sn   0.000000   0.000000   0.000000  -0.000001   0.000000   0.000000
     3  I    0.000000   0.000002   0.000000  -0.000023   0.000000   0.000000
     4  I    0.000000   0.000000   0.000000   0.000001   0.000000   0.000000
     5  P    0.000000   0.000001   0.000000   0.000000   0.000000   0.000000
     6  P    0.000000   0.000000   0.000000   0.000000   0.000000   0.000000
     7  P    0.000000   0.000000   0.000000   0.000001   0.000000   0.000000
     8  P    0.000000   0.000000   0.000000  -0.000013   0.000000   0.000000
     9  Sn   0.000000   0.000000   0.000000   0.000000   0.000000   0.000000
    10  Sn  -0.000001   0.000000   0.000000   0.000000   0.000000   0.000009
    11  I   -0.000003   0.000003   0.000000   0.000000   0.000011   0.000025
    12  I    0.000000   0.000000   0.000000   0.000000   0.000000   0.000000
    13  Sn   0.000000   0.000003   0.000000  -0.000093   0.000000   0.000000
    14  Sn  -0.000011  -0.001711   0.000093  -0.004063   0.000270  -0.000005
    15  I    0.000012  -0.000139   0.000007   0.000126   0.000236   0.000003
    16  I    0.000002   0.000158  -0.000023   0.002120  -0.000029   0.000004
    17  P    0.005011   0.000917   0.000449   0.000297  -0.034311  -0.022628
    18  P   -0.000084  -0.010361   0.000664  -0.003644  -0.002957   0.001187
    19  P    0.000012   0.002907  -0.000012  -0.001267  -0.000439  -0.000013
    20  P    0.000031  -0.000040   0.000006   0.000001   0.000477   0.000473
    21  Sn   0.000006  -0.000513  -0.000083  -0.000248  -0.000181  -0.000061
    22  Sn  -0.000146   0.000545  -0.000004  -0.000041   0.001762   0.001044
    23  I   -0.000209  -0.000097   0.000009   0.000004   0.000777   0.010693
    24  I    0.000017   0.000196   0.000018  -0.000058  -0.000152  -0.000107
    25  Sn   3.306177   0.000530  -0.001316  -0.000183   0.058274   0.099836
    26  Sn   0.000530   3.333270   0.108550   0.009355   0.058866   0.004448
    27  I   -0.001316   0.108550   7.197234  -0.013873  -0.021049   0.000722
    28  I   -0.000183   0.009355  -0.013873   7.212640  -0.011042   0.000034
    29  P    0.058274   0.058866  -0.021049  -0.011042  15.283429  -0.050920
    30  P    0.099836   0.004448   0.000722   0.000034  -0.050920  14.966605
    31  P    0.068197  -0.003528   0.001343   0.001085   0.088810   0.085410
    32  P   -0.033385  -0.014422   0.002258  -0.000175  -0.021406   0.038563
    33  Sn  -0.000292  -0.000597  -0.002934   0.046867  -0.005396  -0.000004
    34  Sn   0.002032   0.000642   0.000013  -0.000174  -0.011552  -0.010568
    35  I   -0.001186  -0.009225  -0.000771  -0.016050   0.000589   0.000781
    36  I   -0.001840  -0.006042  -0.009230  -0.010258  -0.016017  -0.000647
              31         32         33         34         35         36
     1  Sn   0.000000  -0.000013  -0.000004   0.002070  -0.001317  -0.000003
     2  Sn   0.000000   0.000000   0.000000  -0.000004   0.000144   0.000000
     3  I    0.000000  -0.000002   0.000000   0.000018  -0.000141   0.000000
     4  I    0.000000   0.000000  -0.000001  -0.000066  -0.000037   0.000000
     5  P    0.000000   0.000558  -0.000001  -0.013322  -0.001148   0.000000
     6  P    0.000000   0.000000   0.000000   0.000001  -0.000031   0.000000
     7  P    0.000000   0.000000   0.000000  -0.000142  -0.000801   0.000000
     8  P    0.000000  -0.000004   0.000000   0.001308  -0.000150   0.000000
     9  Sn   0.000000   0.000000   0.000000   0.000000   0.000006   0.000000
    10  Sn   0.000000   0.000049   0.000000  -0.001293  -0.000370   0.000000
    11  I    0.000000  -0.000240   0.000000  -0.000115  -0.000027   0.000000
    12  I    0.000000  -0.000002   0.000000   0.000094   0.000234   0.000000
    13  Sn   0.000000  -0.000034  -0.000001   0.000940   0.000150   0.000000
    14  Sn  -0.000001  -0.000347  -0.003556  -0.001947  -0.004676  -0.000394
    15  I   -0.000003  -0.000304   0.000307  -0.003457  -0.025091   0.000047
    16  I   -0.000004  -0.000086  -0.000211  -0.000070   0.002243   0.000021
    17  P    0.003842  -0.019912   0.000008  -0.020593  -0.000974  -0.000071
    18  P   -0.000162  -0.037060  -0.000363   0.001466  -0.007922   0.000175
    19  P   -0.000002  -0.000071   0.000174  -0.002737  -0.008989  -0.000016
    20  P   -0.000007  -0.013902   0.000023   0.062231  -0.011848   0.000019
    21  Sn  -0.000020   0.002393   0.000018  -0.000139   0.000789  -0.000006
    22  Sn   0.000028  -0.016505   0.000002  -0.011124   0.001121   0.000007
    23  I   -0.000570  -0.007683  -0.000015   0.041249   0.004119   0.000027
    24  I    0.000015   0.000277  -0.000003   0.000334   0.000092   0.000000
    25  Sn   0.068197  -0.033385  -0.000292   0.002032  -0.001186  -0.001840
    26  Sn  -0.003528  -0.014422  -0.000597   0.000642  -0.009225  -0.006042
    27  I    0.001343   0.002258  -0.002934   0.000013  -0.000771  -0.009230
    28  I    0.001085  -0.000175   0.046867  -0.000174  -0.016050  -0.010258
    29  P    0.088810  -0.021406  -0.005396  -0.011552   0.000589  -0.016017
    30  P    0.085410   0.038563  -0.000004  -0.010568   0.000781  -0.000647
    31  P   14.942706  -0.070278   0.000096   0.002367   0.000083   0.000524
    32  P   -0.070278  15.446729   0.000030   0.063194  -0.018411   0.001796
    33  Sn   0.000096   0.000030   3.450693   0.000542  -0.044765   0.131187
    34  Sn   0.002367   0.063194   0.000542   3.338232  -0.029114  -0.000904
    35  I    0.000083  -0.018411  -0.044765  -0.029114   7.382094  -0.012415
    36  I    0.000524   0.001796   0.131187  -0.000904  -0.012415   7.144223
 Mulliken charges:
               1
     1  Sn   0.553443
     2  Sn   0.519733
     3  I   -0.256605
     4  I   -0.249280
     5  P   -0.393696
     6  P   -0.327686
     7  P   -0.502695
     8  P   -0.064767
     9  Sn   0.430962
    10  Sn   0.521278
    11  I   -0.240568
    12  I   -0.272403
    13  Sn   0.531714
    14  Sn   0.525024
    15  I   -0.231990
    16  I   -0.229606
    17  P   -0.169747
    18  P   -0.340072
    19  P   -0.360318
    20  P   -0.377981
    21  Sn   0.496980
    22  Sn   0.567550
    23  I   -0.220470
    24  I   -0.197352
    25  Sn   0.498518
    26  Sn   0.526279
    27  I   -0.262070
    28  I   -0.211324
    29  P   -0.318051
    30  P   -0.124885
    31  P   -0.119929
    32  P   -0.301608
    33  Sn   0.428200
    34  Sn   0.590591
    35  I   -0.196988
    36  I   -0.220182
 Sum of Mulliken charges =   0.00000
 Mulliken charges with hydrogens summed into heavy atoms:
               1
     1  Sn   0.553443
     2  Sn   0.519733
     3  I   -0.256605
     4  I   -0.249280
     5  P   -0.393696
     6  P   -0.327686
     7  P   -0.502695
     8  P   -0.064767
     9  Sn   0.430962
    10  Sn   0.521278
    11  I   -0.240568
    12  I   -0.272403
    13  Sn   0.531714
    14  Sn   0.525024
    15  I   -0.231990
    16  I   -0.229606
    17  P   -0.169747
    18  P   -0.340072
    19  P   -0.360318
    20  P   -0.377981
    21  Sn   0.496980
    22  Sn   0.567550
    23  I   -0.220470
    24  I   -0.197352
    25  Sn   0.498518
    26  Sn   0.526279
    27  I   -0.262070
    28  I   -0.211324
    29  P   -0.318051
    30  P   -0.124885
    31  P   -0.119929
    32  P   -0.301608
    33  Sn   0.428200
    34  Sn   0.590591
    35  I   -0.196988
    36  I   -0.220182
 APT charges:
               1
     1  Sn   0.956261
     2  Sn   0.721393
     3  I   -0.602287
     4  I   -0.597463
     5  P   -0.277953
     6  P   -0.562987
     7  P   -0.127166
     8  P   -0.198878
     9  Sn   0.718794
    10  Sn   0.864499
    11  I   -0.509541
    12  I   -0.620762
    13  Sn   0.841547
    14  Sn   0.914209
    15  I   -0.563451
    16  I   -0.539108
    17  P   -0.413253
    18  P   -0.231302
    19  P   -0.325326
    20  P   -0.246457
    21  Sn   0.743461
    22  Sn   0.845060
    23  I   -0.655046
    24  I   -0.532566
    25  Sn   0.433683
    26  Sn   1.014622
    27  I   -0.618441
    28  I   -0.567168
    29  P   -0.195481
    30  P   -0.203881
    31  P   -0.088311
    32  P   -0.027055
    33  Sn   0.980295
    34  Sn   0.755864
    35  I   -0.691928
    36  I   -0.393901
 Sum of APT charges =  -0.00003
 APT charges with hydrogens summed into heavy atoms:
               1
     1  Sn   0.956261
     2  Sn   0.721393
     3  I   -0.602287
     4  I   -0.597463
     5  P   -0.277953
     6  P   -0.562987
     7  P   -0.127166
     8  P   -0.198878
     9  Sn   0.718794
    10  Sn   0.864499
    11  I   -0.509541
    12  I   -0.620762
    13  Sn   0.841547
    14  Sn   0.914209
    15  I   -0.563451
    16  I   -0.539108
    17  P   -0.413253
    18  P   -0.231302
    19  P   -0.325326
    20  P   -0.246457
    21  Sn   0.743461
    22  Sn   0.845060
    23  I   -0.655046
    24  I   -0.532566
    25  Sn   0.433683
    26  Sn   1.014622
    27  I   -0.618441
    28  I   -0.567168
    29  P   -0.195481
    30  P   -0.203881
    31  P   -0.088311
    32  P   -0.027055
    33  Sn   0.980295
    34  Sn   0.755864
    35  I   -0.691928
    36  I   -0.393901
 Electronic spatial extent (au):  <R**2>=          31339.5310
 Charge=              0.0000 electrons
 Dipole moment (field-independent basis, Debye):
    X=             -0.4181    Y=             -1.0623    Z=             -2.7275  Tot=              2.9568
 Quadrupole moment (field-independent basis, Debye-Ang):
   XX=           -659.3986   YY=           -620.9036   ZZ=           -608.2211
   XY=             -3.4172   XZ=             -0.4829   YZ=             -1.3776
 Traceless Quadrupole moment (field-independent basis, Debye-Ang):
   XX=            -29.8908   YY=              8.6041   ZZ=             21.2867
   XY=             -3.4172   XZ=             -0.4829   YZ=             -1.3776
 Octapole moment (field-independent basis, Debye-Ang**2):
  XXX=            754.9460  YYY=           -481.5375  ZZZ=            -58.1414  XYY=            -20.3435
  XXY=           -153.8624  XXZ=           -104.2038  XZZ=           -134.4316  YZZ=            -32.8404
  YYZ=            -71.5414  XYZ=            -45.1114
 Hexadecapole moment (field-independent basis, Debye-Ang**3):
 XXXX=         -70905.0076 YYYY=         -24834.0082 ZZZZ=         -20793.0446 XXXY=           -199.0025
 XXXZ=           -165.2864 YYYX=           1442.3396 YYYZ=            147.4204 ZZZX=           -439.4915
 ZZZY=            249.2271 XXYY=         -15436.6339 XXZZ=         -14928.1212 YYZZ=          -7806.0216
 XXYZ=           -416.5073 YYXZ=            166.7540 ZZXY=            295.6407
 N-N= 4.500956997325D+03 E-N=-1.907410723382D+04  KE= 4.137783970893D+03
  Exact polarizability:1899.760 -50.9861219.134   7.340 -48.8951186.412
 Approx polarizability:4813.697 -34.7314058.876 -38.798-243.3434032.852
   1 Symmetry operations used in ECPInt.
 ECPInt:  NShTT=   26106 NPrTT=   99174 LenC2=   21943 LenP2D=   53837.
 LDataN:  DoStor=T MaxTD1= 7 Len=  274
 Calling FoFJK, ICntrl=    100527 FMM=F ISym2X=0 I1Cent= 0 IOpClX= 0 NMat=1 NMatS=1 NMatT=0.
 Defaulting to unpruned grid for atomic number  50.
 Defaulting to unpruned grid for atomic number  50.
 Defaulting to unpruned grid for atomic number  50.
 Defaulting to unpruned grid for atomic number  50.
 Full mass-weighted force constant matrix:
 Low frequencies ---   -1.2329   -0.6961   -0.0018   -0.0010   -0.0004    0.4984
 Low frequencies ---    4.0279    5.3156   10.9637
 Diagonal vibrational polarizability:
      636.1813200     510.8814726     327.5351113
 Harmonic frequencies (cm**-1), IR intensities (KM/Mole), Raman scattering
 activities (A**4/AMU), depolarization ratios for plane and unpolarized
 incident light, reduced masses (AMU), force constants (mDyne/A),
 and normal coordinates:
                      1                      2                      3
                      A                      A                      A
 Frequencies --      3.9836                 5.3042                10.9596
 Red. masses --    112.5838               112.3436               103.1777
 Frc consts  --      0.0011                 0.0019                 0.0073
 IR Inten    --      0.0864                 0.0816                 0.0919
  Atom  AN      X      Y      Z        X      Y      Z        X      Y      Z
     1  50     0.11  -0.04   0.00    -0.11  -0.15   0.10     0.05   0.03   0.00
     2  50     0.12   0.00   0.05     0.21   0.12   0.13     0.16   0.11   0.03
     3  53     0.03  -0.13   0.01     0.38   0.22   0.15     0.27   0.20   0.06
     4  53     0.32   0.18  -0.03     0.00  -0.03   0.07     0.01  -0.02   0.05
     5  15    -0.02  -0.12  -0.01    -0.06  -0.08   0.00     0.04   0.04   0.02
     6  15     0.00   0.08   0.16     0.02   0.17  -0.09     0.08   0.11  -0.08
     7  15     0.03  -0.04   0.05     0.01   0.00   0.04     0.07   0.05  -0.01
     8  15    -0.08  -0.08   0.04    -0.05  -0.01   0.01     0.04   0.03   0.01
     9  50     0.10   0.29   0.17    -0.08   0.08  -0.12     0.05  -0.02  -0.08
    10  50     0.03  -0.18  -0.15    -0.04  -0.11  -0.11    -0.02   0.09   0.15
    11  53     0.15  -0.07  -0.20     0.10  -0.04  -0.13    -0.19   0.00   0.18
    12  53    -0.02   0.27   0.24    -0.24  -0.05  -0.09     0.07  -0.07  -0.13
    13  50    -0.08  -0.17  -0.01    -0.01  -0.08   0.00     0.04   0.00  -0.01
    14  50    -0.03  -0.06  -0.08    -0.12  -0.02   0.06     0.03  -0.06  -0.06
    15  53     0.01   0.05  -0.10     0.02  -0.06   0.34     0.06   0.00  -0.02
    16  53    -0.17  -0.08  -0.06    -0.09  -0.13  -0.08     0.09  -0.15  -0.09
    17  15     0.04   0.04  -0.04     0.01   0.06   0.07    -0.05  -0.16  -0.05
    18  15    -0.05   0.02  -0.04    -0.05   0.04   0.04     0.01  -0.16  -0.07
    19  15    -0.08  -0.07  -0.04    -0.07  -0.02   0.02     0.04  -0.07  -0.03
    20  15    -0.02  -0.08  -0.05    -0.05  -0.03   0.01     0.02  -0.04   0.00
    21  50    -0.01   0.01  -0.04     0.05  -0.03   0.04    -0.02  -0.21  -0.07
    22  50     0.09  -0.05  -0.07     0.06  -0.02   0.03    -0.10  -0.08   0.02
    23  53    -0.05  -0.10  -0.04    -0.09   0.01   0.07     0.04  -0.05  -0.02
    24  53     0.10  -0.09  -0.07     0.09  -0.08   0.03    -0.11  -0.10   0.00
    25  50    -0.03   0.01   0.01    -0.01   0.05   0.05     0.12   0.13  -0.17
    26  50    -0.04   0.10   0.05    -0.05  -0.06   0.03    -0.07   0.19  -0.13
    27  53    -0.05   0.11   0.06    -0.04   0.04  -0.05    -0.10   0.17  -0.01
    28  53    -0.05   0.09   0.12    -0.05   0.00  -0.16    -0.14   0.10   0.12
    29  15    -0.04   0.05   0.03    -0.06   0.10   0.10     0.02  -0.05  -0.21
    30  15     0.02   0.02  -0.06    -0.01   0.06   0.04     0.13   0.01  -0.03
    31  15     0.00   0.09  -0.01    -0.04   0.11   0.04     0.06  -0.01  -0.15
    32  15    -0.01   0.01  -0.03    -0.03   0.05   0.07     0.04  -0.09  -0.07
    33  50    -0.17  -0.01   0.11     0.02   0.07  -0.18    -0.15  -0.01   0.16
    34  50    -0.05  -0.06  -0.05    -0.08   0.02   0.02     0.08  -0.09  -0.02
    35  53    -0.11  -0.07  -0.04     0.08  -0.03  -0.07    -0.08  -0.05  -0.01
    36  53    -0.15   0.01   0.12     0.10   0.15  -0.20    -0.19  -0.03   0.18
                      4                      5                      6
                      A                      A                      A
 Frequencies --     12.0815                13.0906                13.6221
 Red. masses --    103.3981               106.9764                98.6980
 Frc consts  --      0.0089                 0.0108                 0.0108
 IR Inten    --      0.0800                 0.5192                 0.0926
  Atom  AN      X      Y      Z        X      Y      Z        X      Y      Z
     1  50    -0.16   0.02   0.02    -0.03  -0.07   0.00     0.03  -0.02  -0.02
     2  50     0.02  -0.04  -0.13    -0.01   0.00   0.07     0.05   0.00  -0.03
     3  53     0.03  -0.14  -0.09     0.06   0.08   0.06    -0.02  -0.04  -0.04
     4  53    -0.11   0.11  -0.21    -0.03  -0.05   0.02     0.08   0.03  -0.04
     5  15    -0.02  -0.01   0.08    -0.02  -0.03  -0.03    -0.02  -0.05  -0.01
     6  15    -0.01  -0.02  -0.13    -0.04  -0.01   0.00     0.02   0.02  -0.01
     7  15    -0.02  -0.03  -0.04    -0.04  -0.04   0.01     0.02  -0.01  -0.02
     8  15     0.00  -0.07   0.06    -0.05  -0.03  -0.01     0.01  -0.02  -0.03
     9  50    -0.14   0.11  -0.19    -0.03  -0.05   0.01     0.03   0.06  -0.01
    10  50     0.04  -0.03   0.08     0.07  -0.03   0.03    -0.01  -0.06   0.00
    11  53     0.06  -0.06   0.09     0.05  -0.09   0.05    -0.10  -0.05   0.00
    12  53    -0.25   0.14   0.00    -0.02  -0.06   0.00    -0.01   0.04   0.00
    13  50     0.00  -0.10   0.05    -0.08  -0.03  -0.05     0.05   0.02   0.01
    14  50    -0.04   0.01   0.10    -0.07   0.03  -0.10     0.08  -0.06   0.08
    15  53    -0.02   0.00   0.12    -0.01  -0.03   0.01     0.03  -0.03  -0.03
    16  53    -0.12   0.05   0.10    -0.14  -0.08  -0.18     0.16   0.09   0.19
    17  15     0.00   0.06   0.00    -0.01   0.07  -0.05    -0.01  -0.12   0.02
    18  15    -0.04   0.07   0.06    -0.06   0.06  -0.08     0.02  -0.10   0.07
    19  15    -0.04   0.01   0.08    -0.07   0.02  -0.08     0.03  -0.04   0.05
    20  15     0.00   0.01   0.08    -0.02   0.04  -0.05    -0.02  -0.06   0.01
    21  50    -0.02   0.10   0.06    -0.05  -0.02  -0.08     0.05   0.03   0.06
    22  50     0.03   0.03   0.05     0.02   0.03  -0.02    -0.06  -0.04  -0.04
    23  53     0.02   0.00   0.07     0.09   0.10   0.00     0.01  -0.11  -0.10
    24  53     0.09  -0.02   0.03    -0.03  -0.02  -0.03     0.03   0.04  -0.05
    25  50     0.29  -0.11  -0.24    -0.25   0.17   0.16    -0.23   0.39   0.22
    26  50    -0.07   0.11  -0.07    -0.01   0.13  -0.04    -0.14   0.05  -0.09
    27  53     0.00   0.00  -0.27     0.09  -0.30  -0.26    -0.07   0.03  -0.34
    28  53     0.03   0.08   0.15     0.36   0.14   0.18    -0.18   0.00   0.01
    29  15     0.10  -0.02  -0.08     0.03   0.01  -0.08    -0.07   0.03  -0.07
    30  15     0.10  -0.03  -0.15    -0.16   0.10   0.16     0.05   0.12   0.28
    31  15     0.01  -0.03  -0.29    -0.02  -0.06   0.22     0.07   0.09   0.31
    32  15     0.06   0.02   0.00    -0.04   0.11  -0.05     0.00  -0.04   0.02
    33  50     0.09  -0.08   0.18     0.12   0.01   0.15     0.01  -0.10   0.07
    34  50     0.07  -0.01   0.05    -0.02   0.15  -0.06    -0.02  -0.09   0.01
    35  53     0.03  -0.01   0.08     0.05   0.11  -0.15    -0.01  -0.07   0.17
    36  53     0.11  -0.16   0.04    -0.02  -0.13   0.22     0.21  -0.05  -0.16
                      7                      8                      9
                      A                      A                      A
 Frequencies --     15.3776                17.6019                18.3279
 Red. masses --    117.7887               109.8777               112.0659
 Frc consts  --      0.0164                 0.0201                 0.0222
 IR Inten    --      0.0084                 0.1648                 0.2124
  Atom  AN      X      Y      Z        X      Y      Z        X      Y      Z
     1  50    -0.01  -0.02  -0.01    -0.01   0.01  -0.01    -0.05  -0.12  -0.04
     2  50     0.01  -0.04   0.08    -0.25  -0.12   0.13    -0.16  -0.07   0.10
     3  53     0.28   0.14   0.11     0.22   0.23   0.19     0.00   0.18   0.07
     4  53     0.00   0.06  -0.14    -0.10   0.02  -0.15     0.03   0.09  -0.25
     5  15     0.00  -0.03   0.02     0.02   0.02  -0.01    -0.01  -0.05  -0.10
     6  15    -0.03  -0.06   0.00    -0.10  -0.24   0.09    -0.09  -0.15   0.02
     7  15    -0.03  -0.09   0.01    -0.10  -0.09   0.04    -0.09  -0.11  -0.02
     8  15     0.00  -0.07   0.01     0.04   0.02  -0.03     0.00  -0.03  -0.10
     9  50    -0.03   0.01  -0.01    -0.07  -0.11   0.08    -0.07   0.06   0.00
    10  50     0.17  -0.03   0.22    -0.05  -0.01  -0.17     0.04  -0.05   0.01
    11  53    -0.11  -0.21   0.31     0.12   0.14  -0.24     0.04  -0.29   0.14
    12  53    -0.03   0.09   0.12     0.01   0.09   0.24    -0.17   0.11   0.15
    13  50     0.01  -0.03   0.01     0.05   0.10   0.01    -0.01   0.16  -0.04
    14  50    -0.09   0.06  -0.03     0.01   0.01  -0.02     0.06  -0.02   0.00
    15  53    -0.12   0.04  -0.09    -0.13  -0.07  -0.24     0.01  -0.18  -0.02
    16  53    -0.02   0.13   0.10     0.21  -0.02   0.02     0.12   0.04  -0.05
    17  15    -0.03   0.01  -0.03     0.05  -0.04   0.05     0.00  -0.04  -0.08
    18  15    -0.01   0.05   0.05     0.07  -0.04   0.04     0.03  -0.05  -0.11
    19  15    -0.02   0.03   0.00     0.07  -0.01   0.01     0.05   0.00  -0.05
    20  15    -0.01   0.02  -0.01     0.03   0.01   0.02     0.01  -0.01  -0.06
    21  50     0.11   0.21   0.03     0.09  -0.10   0.05    -0.12  -0.09  -0.10
    22  50    -0.05   0.07  -0.13     0.05  -0.02   0.06     0.00  -0.02  -0.04
    23  53     0.27  -0.07  -0.18    -0.16   0.06   0.11     0.01   0.00   0.02
    24  53     0.21   0.11  -0.18     0.01  -0.01   0.09    -0.25   0.02   0.03
    25  50    -0.08  -0.13   0.03     0.17   0.05  -0.06    -0.08   0.05  -0.01
    26  50     0.02  -0.13   0.00    -0.03  -0.05  -0.09     0.10   0.09   0.03
    27  53     0.01  -0.12   0.02     0.02  -0.10  -0.23    -0.01   0.23   0.34
    28  53    -0.06  -0.15  -0.10    -0.04  -0.09   0.01     0.02   0.09  -0.01
    29  15     0.01  -0.08   0.01     0.08  -0.03  -0.06    -0.06   0.04  -0.02
    30  15    -0.10  -0.08  -0.01     0.06   0.01   0.08     0.03   0.02  -0.08
    31  15    -0.04  -0.12   0.04     0.03  -0.06  -0.06     0.02   0.09   0.00
    32  15    -0.03  -0.02  -0.02     0.05  -0.01   0.05    -0.01  -0.02  -0.08
    33  50    -0.11   0.02  -0.14    -0.04  -0.01   0.00     0.16  -0.06   0.04
    34  50     0.02   0.01  -0.02     0.02   0.03   0.02     0.01  -0.01  -0.06
    35  53    -0.14   0.05   0.01    -0.12   0.07   0.08     0.14  -0.04  -0.05
    36  53    -0.18   0.04  -0.01    -0.07  -0.01   0.05     0.20  -0.12  -0.09
                     10                     11                     12
                      A                      A                      A
 Frequencies --     19.9244                20.8499                22.9841
 Red. masses --    112.4591               113.9656               103.1433
 Frc consts  --      0.0263                 0.0292                 0.0321
 IR Inten    --      0.2998                 0.0424                 0.4692
  Atom  AN      X      Y      Z        X      Y      Z        X      Y      Z
     1  50    -0.03   0.17   0.06    -0.10   0.00   0.10     0.07  -0.03  -0.08
     2  50    -0.13  -0.07  -0.03    -0.15  -0.06   0.01    -0.08  -0.03   0.01
     3  53     0.19  -0.02   0.09    -0.13  -0.11   0.03     0.02   0.03   0.01
     4  53    -0.21   0.03  -0.03    -0.08   0.10  -0.08     0.06  -0.03   0.01
     5  15     0.05   0.13   0.12     0.03   0.06   0.06    -0.09  -0.04  -0.08
     6  15    -0.02  -0.11   0.03    -0.04  -0.09   0.06    -0.06  -0.03   0.06
     7  15    -0.03   0.03   0.07    -0.04   0.01   0.07    -0.04  -0.03  -0.03
     8  15     0.00   0.02   0.14     0.02   0.04   0.06    -0.06   0.00  -0.09
     9  50    -0.05  -0.13   0.02    -0.10   0.06   0.03     0.06  -0.05   0.10
    10  50     0.01   0.13   0.07     0.02   0.03   0.00    -0.13   0.00   0.02
    11  53    -0.10   0.36  -0.06    -0.22   0.20  -0.08    -0.14  -0.15   0.10
    12  53     0.09   0.03   0.12    -0.18   0.09   0.14     0.12  -0.06   0.01
    13  50    -0.03  -0.16   0.04     0.00   0.01   0.04    -0.01   0.00  -0.07
    14  50    -0.02  -0.01  -0.07     0.04  -0.06   0.05     0.01   0.00  -0.02
    15  53     0.01   0.04  -0.03     0.10  -0.16   0.21    -0.02   0.03  -0.09
    16  53    -0.21  -0.16  -0.13     0.13  -0.10  -0.04     0.12  -0.09  -0.09
    17  15     0.00   0.02  -0.03    -0.01  -0.11   0.02    -0.06   0.03   0.13
    18  15    -0.01   0.02  -0.02     0.05  -0.10   0.01    -0.05   0.02   0.09
    19  15    -0.01  -0.01  -0.03     0.06  -0.03  -0.01    -0.07   0.02  -0.02
    20  15     0.02   0.03   0.02     0.01   0.00   0.01    -0.09   0.01  -0.03
    21  50     0.08   0.01  -0.04     0.15  -0.08   0.00     0.22  -0.03   0.08
    22  50    -0.02   0.03  -0.04    -0.09   0.00  -0.07    -0.06   0.03  -0.02
    23  53     0.04  -0.04  -0.09     0.08  -0.14  -0.24    -0.10   0.03  -0.02
    24  53     0.21  -0.07  -0.13     0.04   0.05  -0.11     0.15   0.04  -0.06
    25  50    -0.15  -0.01   0.11     0.08   0.13  -0.03     0.11  -0.24  -0.06
    26  50     0.03   0.02   0.09     0.03   0.06  -0.06    -0.19   0.18   0.16
    27  53     0.00   0.24   0.10     0.02  -0.15   0.07    -0.10  -0.12  -0.03
    28  53    -0.05   0.05   0.02     0.18   0.06  -0.01     0.02   0.26   0.15
    29  15    -0.06   0.05   0.09     0.05  -0.06  -0.11    -0.05  -0.04   0.12
    30  15     0.03  -0.01  -0.07     0.08   0.01   0.11    -0.13  -0.06  -0.01
    31  15     0.05   0.12   0.10     0.06  -0.06   0.02    -0.19  -0.08  -0.13
    32  15     0.00  -0.02  -0.04     0.05  -0.07   0.00    -0.11   0.02   0.13
    33  50     0.12  -0.16   0.07    -0.09   0.12  -0.06    -0.03   0.11   0.15
    34  50     0.04  -0.04   0.00     0.05  -0.11   0.00    -0.19   0.05   0.03
    35  53     0.00  -0.04  -0.07     0.19  -0.18  -0.11     0.04  -0.02  -0.04
    36  53     0.18  -0.28  -0.16    -0.06   0.34   0.14     0.25   0.16  -0.24
                     13                     14                     15
                      A                      A                      A
 Frequencies --     23.7442                25.5367                27.1191
 Red. masses --    116.6467               104.7483               115.2739
 Frc consts  --      0.0387                 0.0402                 0.0499
 IR Inten    --      0.5379                 0.6762                 0.3574
  Atom  AN      X      Y      Z        X      Y      Z        X      Y      Z
     1  50    -0.04  -0.08   0.04     0.01  -0.05  -0.02     0.11   0.00  -0.04
     2  50    -0.02   0.02   0.03     0.04  -0.01   0.02    -0.17  -0.09  -0.03
     3  53    -0.22  -0.10  -0.03     0.09  -0.07   0.03     0.03  -0.01  -0.01
     4  53     0.07   0.00   0.12     0.03  -0.05   0.09     0.09   0.08  -0.24
     5  15    -0.02   0.01  -0.06    -0.08  -0.05  -0.03     0.02   0.02  -0.05
     6  15    -0.03   0.05   0.08    -0.06   0.05   0.03     0.03  -0.17   0.05
     7  15    -0.02   0.01   0.02    -0.05  -0.03   0.01     0.04   0.00  -0.02
     8  15     0.00   0.06  -0.06    -0.09  -0.04  -0.01     0.04   0.02  -0.06
     9  50    -0.01   0.10   0.08     0.01   0.00   0.06     0.14  -0.08   0.07
    10  50     0.04   0.00  -0.02    -0.13  -0.03  -0.02    -0.21   0.13   0.04
    11  53    -0.01  -0.11   0.04    -0.16  -0.03  -0.02     0.01  -0.09   0.14
    12  53    -0.11   0.00   0.02     0.01  -0.06  -0.02     0.15  -0.08   0.03
    13  50     0.05   0.08  -0.05    -0.04  -0.13  -0.01     0.04   0.02  -0.06
    14  50    -0.09   0.11   0.08    -0.01  -0.02  -0.11    -0.03   0.01   0.02
    15  53    -0.05   0.01   0.17    -0.04  -0.06  -0.15     0.13   0.00   0.34
    16  53     0.21  -0.24  -0.34    -0.04   0.15   0.24     0.02   0.09   0.02
    17  15    -0.01   0.04   0.07    -0.05  -0.05   0.08     0.00   0.02  -0.06
    18  15     0.03   0.05   0.05    -0.04  -0.05   0.06     0.01   0.05   0.02
    19  15     0.03   0.10  -0.02    -0.06  -0.03  -0.01     0.00   0.01  -0.01
    20  15    -0.01   0.08  -0.04    -0.07  -0.01   0.00     0.01  -0.02  -0.03
    21  50     0.36  -0.11   0.03     0.00   0.13   0.06     0.08   0.13   0.01
    22  50    -0.02   0.08  -0.05    -0.07   0.00   0.00     0.00   0.02  -0.05
    23  53     0.07   0.09  -0.06    -0.13   0.07   0.03    -0.29   0.08   0.22
    24  53     0.12   0.12  -0.06     0.21  -0.05  -0.08     0.13   0.03  -0.03
    25  50     0.10   0.09  -0.06     0.22   0.36  -0.19    -0.12  -0.03   0.05
    26  50    -0.04  -0.11  -0.06    -0.03  -0.02  -0.13    -0.05  -0.03   0.00
    27  53    -0.07   0.12   0.00    -0.13  -0.05   0.28    -0.02   0.17  -0.19
    28  53    -0.14  -0.13  -0.05     0.16  -0.01  -0.11     0.05   0.02  -0.08
    29  15    -0.03   0.04  -0.01    -0.10   0.10  -0.14    -0.07   0.03   0.05
    30  15    -0.01   0.06   0.07     0.02   0.17   0.16     0.07  -0.03  -0.11
    31  15    -0.06   0.02  -0.05    -0.11   0.08  -0.14     0.05   0.11   0.02
    32  15    -0.03   0.05   0.07    -0.06   0.05   0.08     0.00  -0.06  -0.04
    33  50     0.14  -0.08  -0.02     0.18  -0.09  -0.08    -0.05  -0.01  -0.09
    34  50    -0.06   0.12  -0.01    -0.11   0.08   0.01    -0.01  -0.09  -0.01
    35  53    -0.12   0.20   0.06     0.09   0.03  -0.09     0.15  -0.16  -0.19
    36  53    -0.09  -0.30   0.10     0.04  -0.12   0.14    -0.25  -0.10   0.14
                     16                     17                     18
                      A                      A                      A
 Frequencies --     28.1701                30.1360                30.6481
 Red. masses --    113.7050                89.0252               114.5068
 Frc consts  --      0.0532                 0.0476                 0.0634
 IR Inten    --      0.0419                 1.1710                 0.2067
  Atom  AN      X      Y      Z        X      Y      Z        X      Y      Z
     1  50    -0.10   0.01   0.06    -0.01  -0.10   0.08    -0.04  -0.01   0.01
     2  50     0.11   0.09   0.06     0.06  -0.05   0.03    -0.02   0.03   0.03
     3  53    -0.10  -0.05   0.03     0.03  -0.16   0.02    -0.01   0.00   0.04
     4  53    -0.10  -0.09   0.32     0.10   0.03  -0.03    -0.02  -0.03   0.15
     5  15     0.00   0.03   0.03     0.08   0.03   0.00     0.00   0.05  -0.05
     6  15    -0.05   0.17   0.01     0.02  -0.02   0.03    -0.07   0.07   0.03
     7  15    -0.06   0.01   0.05     0.02  -0.05   0.05    -0.07   0.02   0.03
     8  15    -0.03   0.02   0.05     0.04  -0.02   0.02    -0.03   0.07  -0.02
     9  50    -0.15   0.09   0.00     0.04   0.05   0.03    -0.07   0.05   0.04
    10  50    -0.02   0.04   0.03     0.00   0.08   0.01    -0.17   0.13   0.01
    11  53     0.04  -0.03   0.07    -0.02   0.17  -0.04    -0.02  -0.12   0.13
    12  53    -0.21   0.07  -0.01    -0.09  -0.08   0.00    -0.12  -0.01  -0.04
    13  50    -0.03  -0.02   0.04     0.04  -0.09   0.01    -0.01   0.01  -0.02
    14  50    -0.01  -0.01  -0.23    -0.05   0.02   0.00     0.23  -0.12   0.08
    15  53    -0.06  -0.14  -0.23    -0.05  -0.18   0.11     0.04  -0.26  -0.22
    16  53     0.29   0.11   0.12     0.14   0.10   0.08    -0.24  -0.09  -0.11
    17  15     0.05  -0.04   0.01    -0.01  -0.11  -0.16     0.03  -0.03  -0.12
    18  15     0.07  -0.03   0.04     0.07  -0.07  -0.08     0.04  -0.02  -0.09
    19  15     0.03  -0.05  -0.06     0.08  -0.01  -0.05     0.06  -0.02  -0.05
    20  15     0.00   0.01   0.01     0.06   0.00  -0.04     0.01  -0.01  -0.05
    21  50     0.12  -0.01   0.05    -0.01   0.01  -0.08     0.06   0.09  -0.11
    22  50     0.01   0.01   0.02    -0.03  -0.04  -0.05    -0.01   0.03  -0.13
    23  53    -0.06   0.00   0.06    -0.05   0.17   0.17    -0.22   0.08   0.09
    24  53     0.07   0.03   0.01     0.08  -0.10  -0.08     0.17   0.00  -0.17
    25  50    -0.02  -0.12   0.09    -0.18  -0.09  -0.01    -0.06  -0.05   0.01
    26  50     0.08   0.06   0.11     0.02   0.21  -0.09     0.13  -0.08  -0.04
    27  53     0.13   0.20  -0.17    -0.02  -0.15   0.14     0.12   0.14  -0.11
    28  53     0.12   0.12  -0.03    -0.14   0.10  -0.01    -0.04  -0.16   0.06
    29  15     0.04  -0.01   0.11     0.12  -0.24  -0.25     0.04  -0.01  -0.03
    30  15     0.11  -0.06  -0.07    -0.11  -0.12   0.00     0.06  -0.04  -0.11
    31  15     0.10   0.05   0.05     0.03  -0.30   0.04     0.10   0.02   0.01
    32  15     0.07  -0.05   0.00     0.02  -0.10  -0.17     0.04  -0.03  -0.11
    33  50    -0.12  -0.05  -0.05    -0.01   0.13   0.04     0.07   0.08   0.05
    34  50     0.05  -0.03   0.00     0.15   0.08  -0.10     0.05  -0.05  -0.07
    35  53     0.03  -0.15  -0.29    -0.05   0.22   0.08     0.03   0.08   0.27
    36  53    -0.15  -0.14  -0.11    -0.06  -0.08  -0.17     0.12   0.26   0.18
                     19                     20                     21
                      A                      A                      A
 Frequencies --     31.3912                33.6379                34.8116
 Red. masses --    111.7865               108.7730               114.7586
 Frc consts  --      0.0649                 0.0725                 0.0819
 IR Inten    --      0.7775                 0.7193                 0.0666
  Atom  AN      X      Y      Z        X      Y      Z        X      Y      Z
     1  50     0.01   0.17   0.01     0.00  -0.07   0.01    -0.04   0.05   0.02
     2  50     0.00  -0.02  -0.11    -0.03   0.01   0.03    -0.03   0.12   0.13
     3  53     0.03   0.00  -0.05    -0.06   0.04   0.01    -0.15   0.06   0.07
     4  53    -0.23  -0.17   0.26     0.12   0.06  -0.07    -0.01   0.16  -0.12
     5  15     0.05   0.03   0.04     0.02   0.01  -0.02     0.06   0.11   0.02
     6  15     0.07  -0.01  -0.02    -0.01  -0.01   0.02    -0.04   0.09   0.00
     7  15     0.05   0.05   0.00     0.00   0.00   0.00    -0.04   0.06   0.02
     8  15     0.07   0.05   0.03     0.04   0.03  -0.03    -0.02   0.05   0.05
     9  50    -0.13  -0.09  -0.07     0.06   0.06   0.03     0.03   0.02   0.03
    10  50    -0.03   0.02  -0.03    -0.14   0.06   0.00     0.11   0.14   0.11
    11  53     0.26  -0.22   0.08    -0.11  -0.04   0.06     0.40   0.13   0.11
    12  53     0.04   0.25   0.19    -0.02  -0.10  -0.10    -0.03  -0.14  -0.20
    13  50     0.09   0.02   0.02     0.04   0.09  -0.01    -0.10   0.07   0.01
    14  50     0.02   0.02   0.08    -0.16   0.03   0.07     0.13  -0.09  -0.14
    15  53     0.08   0.28   0.07    -0.17   0.02   0.00     0.09  -0.26  -0.07
    16  53     0.02  -0.02  -0.08    -0.20  -0.10  -0.08    -0.08   0.00  -0.06
    17  15     0.01  -0.03  -0.14     0.03   0.00  -0.02     0.10   0.07   0.03
    18  15     0.03   0.00  -0.04     0.07   0.03   0.07     0.03   0.04  -0.02
    19  15     0.05   0.01   0.03     0.05   0.00   0.04     0.01  -0.04  -0.06
    20  15     0.03  -0.05  -0.03     0.04   0.01   0.05     0.04   0.02  -0.01
    21  50     0.07   0.04  -0.04     0.05   0.04   0.06     0.07   0.07  -0.04
    22  50     0.03  -0.02  -0.13     0.00   0.04   0.02     0.13   0.02  -0.04
    23  53    -0.16  -0.03   0.13    -0.15  -0.05   0.01     0.07  -0.02   0.08
    24  53     0.03   0.03  -0.09     0.01   0.08   0.04     0.08   0.11  -0.01
    25  50    -0.08   0.15  -0.06     0.16   0.23   0.00     0.07   0.11  -0.02
    26  50    -0.04   0.09  -0.13     0.30   0.07   0.02    -0.19  -0.05   0.00
    27  53    -0.09  -0.25   0.19     0.31  -0.15   0.08    -0.18  -0.25   0.10
    28  53    -0.03   0.04  -0.02     0.13   0.03   0.06    -0.19  -0.03   0.03
    29  15    -0.01  -0.08  -0.21     0.10   0.03  -0.05    -0.07   0.06   0.04
    30  15     0.02  -0.02   0.01     0.21   0.08   0.08    -0.02   0.06   0.08
    31  15     0.04  -0.06   0.00     0.19   0.07   0.05    -0.08   0.06  -0.01
    32  15     0.02  -0.10  -0.12     0.14  -0.02  -0.02    -0.03   0.03   0.08
    33  50    -0.07  -0.03   0.00    -0.20  -0.09  -0.01    -0.13  -0.12   0.07
    34  50     0.07  -0.14  -0.05     0.11  -0.14   0.03    -0.05  -0.02   0.05
    35  53     0.00  -0.09   0.01    -0.23  -0.07   0.03    -0.01  -0.18  -0.10
    36  53     0.00   0.00  -0.10    -0.02  -0.09  -0.30     0.01  -0.04  -0.05
                     22                     23                     24
                      A                      A                      A
 Frequencies --     36.8436                37.8125                39.3279
 Red. masses --    110.1081               114.7792               108.6942
 Frc consts  --      0.0881                 0.0967                 0.0991
 IR Inten    --      0.3681                 0.2002                 0.1178
  Atom  AN      X      Y      Z        X      Y      Z        X      Y      Z
     1  50    -0.01   0.08  -0.02     0.02  -0.07   0.01     0.04   0.08  -0.04
     2  50    -0.24  -0.09  -0.19     0.36   0.14   0.35     0.03   0.11   0.14
     3  53     0.15   0.01  -0.06    -0.18  -0.16   0.14    -0.08  -0.04   0.08
     4  53     0.06   0.02   0.19    -0.12   0.00  -0.27    -0.19   0.00  -0.08
     5  15     0.01   0.10  -0.08     0.03  -0.03   0.02    -0.03   0.02  -0.05
     6  15    -0.09  -0.04   0.12     0.08   0.11  -0.11     0.01   0.08  -0.03
     7  15    -0.06   0.06  -0.02     0.05  -0.12   0.03     0.00   0.04   0.01
     8  15    -0.07   0.05  -0.04     0.01  -0.10   0.02    -0.06   0.04  -0.02
     9  50     0.02   0.09   0.16    -0.02  -0.18  -0.14    -0.06  -0.14  -0.02
    10  50    -0.01   0.14   0.01    -0.05  -0.01   0.03    -0.06   0.02  -0.07
    11  53     0.10  -0.02   0.08    -0.06   0.04   0.01    -0.03  -0.14   0.00
    12  53    -0.05  -0.01  -0.06     0.07   0.00   0.13     0.05   0.08   0.10
    13  50    -0.05  -0.11  -0.08    -0.07  -0.05  -0.02    -0.11  -0.05  -0.08
    14  50    -0.19   0.03  -0.11    -0.13   0.08  -0.11     0.22  -0.13  -0.10
    15  53    -0.06   0.01   0.24    -0.05   0.18   0.02     0.35  -0.05   0.18
    16  53     0.20   0.15   0.06     0.15   0.06  -0.07     0.01   0.05   0.10
    17  15     0.03   0.04   0.01    -0.02   0.03  -0.06     0.03   0.01   0.10
    18  15     0.02   0.00  -0.12    -0.02   0.03  -0.04    -0.01  -0.04  -0.07
    19  15    -0.01  -0.01  -0.15    -0.04   0.03  -0.06    -0.04  -0.05  -0.12
    20  15    -0.01   0.02  -0.12     0.01   0.03  -0.03    -0.04   0.00  -0.09
    21  50    -0.12  -0.06  -0.11     0.03   0.01  -0.04    -0.09  -0.05  -0.06
    22  50     0.05  -0.05   0.00    -0.04   0.04  -0.04     0.03  -0.04   0.00
    23  53     0.01   0.03  -0.12    -0.14   0.05   0.09     0.00   0.06  -0.18
    24  53     0.01  -0.18  -0.04    -0.01   0.01  -0.05     0.06  -0.14  -0.06
    25  50     0.07   0.04  -0.02    -0.03   0.01  -0.02     0.16   0.06  -0.01
    26  50     0.15  -0.08   0.00     0.08  -0.06  -0.05     0.14  -0.01   0.11
    27  53     0.15  -0.02  -0.01     0.05   0.03   0.01     0.18  -0.04  -0.03
    28  53    -0.15  -0.17   0.14    -0.06  -0.15   0.09    -0.04   0.03   0.05
    29  15     0.03   0.07   0.02     0.02   0.00  -0.05    -0.01   0.10   0.12
    30  15    -0.05   0.08   0.02     0.01   0.00  -0.05    -0.05   0.12   0.10
    31  15    -0.03   0.02  -0.01     0.03   0.00   0.00    -0.09   0.05  -0.03
    32  15    -0.01   0.11   0.00     0.01   0.01  -0.06    -0.05   0.13   0.10
    33  50    -0.06  -0.14   0.14    -0.01  -0.14   0.09    -0.10   0.11   0.01
    34  50    -0.09   0.10  -0.08     0.03   0.03  -0.04    -0.17   0.14  -0.04
    35  53    -0.14  -0.07  -0.12    -0.10  -0.06  -0.14    -0.06   0.12   0.17
    36  53     0.23   0.16   0.07     0.25   0.20   0.12    -0.19  -0.16  -0.19
                     25                     26                     27
                      A                      A                      A
 Frequencies --     40.1357                41.9330                46.0868
 Red. masses --     91.5001                82.8454               101.5400
 Frc consts  --      0.0868                 0.0858                 0.1271
 IR Inten    --      1.3091                 1.0925                 0.3702
  Atom  AN      X      Y      Z        X      Y      Z        X      Y      Z
     1  50    -0.05   0.07   0.00     0.06  -0.16   0.01    -0.05   0.01  -0.01
     2  50     0.04   0.04   0.05     0.14  -0.13  -0.07    -0.13  -0.05  -0.09
     3  53     0.03  -0.07   0.06     0.07  -0.01  -0.14     0.09   0.00   0.01
     4  53    -0.02   0.10  -0.05     0.12  -0.21   0.07    -0.04   0.06   0.01
     5  15    -0.01   0.03   0.03     0.04  -0.02  -0.08    -0.11  -0.13   0.12
     6  15    -0.07   0.08   0.03     0.08  -0.11  -0.07    -0.05  -0.02   0.06
     7  15    -0.06  -0.01   0.01     0.07  -0.13  -0.02    -0.03   0.03   0.01
     8  15    -0.10  -0.06   0.07     0.08  -0.08  -0.11    -0.13  -0.10   0.13
     9  50     0.02   0.00   0.06    -0.01  -0.02  -0.11    -0.01   0.04   0.08
    10  50    -0.01   0.07   0.11     0.01   0.07   0.12     0.17  -0.32   0.03
    11  53     0.20   0.11   0.09    -0.13   0.23   0.07    -0.15  -0.01  -0.12
    12  53     0.03  -0.08  -0.09    -0.08   0.09   0.25     0.01  -0.05  -0.15
    13  50    -0.09  -0.11   0.05     0.09   0.03  -0.08    -0.15  -0.13   0.12
    14  50    -0.05  -0.08   0.23     0.07   0.02   0.03     0.17  -0.02  -0.09
    15  53    -0.17   0.08  -0.03     0.03  -0.17   0.00     0.26   0.05   0.02
    16  53     0.25   0.00   0.01     0.03   0.12  -0.17     0.14   0.04  -0.11
    17  15    -0.02   0.07  -0.05     0.03   0.13   0.01    -0.09   0.05  -0.06
    18  15    -0.07   0.03  -0.08    -0.01   0.09  -0.10    -0.10   0.05   0.00
    19  15    -0.07  -0.01  -0.01     0.02   0.06  -0.02    -0.10   0.03   0.03
    20  15    -0.05  -0.10  -0.09     0.04   0.03  -0.03    -0.10   0.06   0.09
    21  50     0.01  -0.08  -0.07    -0.08   0.08  -0.12     0.10   0.07   0.00
    22  50     0.04  -0.09  -0.14     0.07   0.06  -0.01    -0.11   0.15  -0.03
    23  53    -0.03  -0.13  -0.01    -0.01   0.00   0.08     0.06   0.02   0.36
    24  53    -0.05  -0.09  -0.10    -0.07   0.04   0.04    -0.05   0.14  -0.02
    25  50    -0.07   0.03  -0.09     0.02   0.06  -0.05    -0.11   0.04  -0.10
    26  50    -0.02  -0.05   0.02    -0.05  -0.11   0.08     0.11  -0.03  -0.07
    27  53    -0.02   0.03  -0.01    -0.01  -0.10  -0.02     0.06   0.05   0.02
    28  53     0.33   0.09  -0.01     0.03   0.00   0.06     0.09  -0.08   0.07
    29  15    -0.21   0.19   0.09    -0.20   0.25   0.18    -0.08   0.06  -0.08
    30  15     0.04   0.05  -0.22     0.01   0.11  -0.14    -0.06   0.03  -0.13
    31  15    -0.07   0.31  -0.14    -0.10   0.33  -0.10    -0.07   0.06  -0.10
    32  15    -0.07   0.02  -0.05    -0.08   0.11   0.04    -0.07   0.05  -0.08
    33  50     0.05   0.05  -0.10    -0.07  -0.02   0.01    -0.13  -0.07   0.02
    34  50    -0.13  -0.13  -0.06    -0.11   0.00   0.06     0.01   0.04   0.05
    35  53    -0.08   0.07   0.24    -0.06  -0.05   0.03    -0.12  -0.04   0.06
    36  53    -0.03   0.00  -0.03    -0.03  -0.02  -0.06     0.02   0.05  -0.08
                     28                     29                     30
                      A                      A                      A
 Frequencies --     46.2195                47.6760                48.9672
 Red. masses --     88.4208               110.9949               112.0996
 Frc consts  --      0.1113                 0.1486                 0.1584
 IR Inten    --      1.5008                 0.0069                 0.3863
  Atom  AN      X      Y      Z        X      Y      Z        X      Y      Z
     1  50     0.07  -0.01  -0.09    -0.07   0.10   0.17     0.05  -0.03   0.04
     2  50     0.01   0.00  -0.03     0.19  -0.04  -0.20    -0.09   0.01   0.04
     3  53    -0.09   0.22  -0.16     0.16  -0.03  -0.16    -0.08   0.01   0.05
     4  53     0.07  -0.13   0.01    -0.05   0.10  -0.03     0.04  -0.05   0.01
     5  15    -0.04  -0.07  -0.06     0.03   0.04   0.19     0.06   0.05  -0.03
     6  15     0.01   0.00  -0.06     0.04   0.05  -0.03     0.08  -0.07  -0.01
     7  15     0.01  -0.03  -0.08     0.02   0.02   0.08     0.08   0.06   0.02
     8  15    -0.07  -0.08  -0.06    -0.04  -0.07   0.23     0.13   0.12  -0.06
     9  50    -0.01  -0.04  -0.07     0.12  -0.07   0.00    -0.01   0.01  -0.06
    10  50     0.06  -0.02   0.14    -0.17   0.03  -0.06     0.00   0.08  -0.05
    11  53     0.08   0.21   0.03     0.16  -0.14  -0.02     0.03  -0.04   0.01
    12  53     0.00   0.10   0.10     0.14  -0.11   0.18    -0.06   0.04  -0.01
    13  50    -0.22   0.01  -0.14    -0.09  -0.17   0.16     0.12   0.11  -0.07
    14  50    -0.12  -0.23  -0.06    -0.02   0.00  -0.13     0.03   0.01  -0.14
    15  53    -0.01  -0.01   0.10     0.00  -0.30   0.06     0.16  -0.06   0.10
    16  53    -0.07  -0.10   0.16     0.03  -0.02  -0.01    -0.05   0.04   0.03
    17  15     0.00  -0.10   0.02    -0.03  -0.01   0.01     0.00  -0.07  -0.02
    18  15    -0.05  -0.08   0.13    -0.02   0.00   0.05     0.03  -0.04   0.01
    19  15    -0.14  -0.20  -0.09    -0.03   0.00   0.02     0.05  -0.02  -0.01
    20  15    -0.07  -0.20  -0.10     0.00   0.06   0.09     0.07   0.05   0.05
    21  50     0.14   0.01   0.15     0.05   0.01   0.05    -0.03   0.00   0.01
    22  50     0.00  -0.16  -0.16    -0.13   0.09  -0.02     0.00  -0.03   0.16
    23  53     0.03   0.02   0.15    -0.14   0.05  -0.23     0.02   0.01  -0.09
    24  53    -0.06   0.16  -0.05    -0.26   0.31  -0.02     0.15  -0.10   0.09
    25  50     0.09   0.01   0.02     0.03   0.00   0.02    -0.09  -0.07   0.00
    26  50     0.06   0.03  -0.01    -0.04  -0.03   0.02    -0.19  -0.07  -0.14
    27  53     0.02   0.13   0.00    -0.04   0.02   0.01    -0.28   0.19   0.04
    28  53     0.07  -0.04   0.01     0.06  -0.01   0.03     0.44  -0.04   0.06
    29  15     0.11  -0.18  -0.09     0.01  -0.02   0.02     0.04  -0.10  -0.11
    30  15    -0.04  -0.05   0.20     0.06  -0.02   0.02    -0.03  -0.08  -0.01
    31  15     0.00  -0.26   0.07     0.05   0.01   0.03     0.02  -0.11   0.02
    32  15     0.01  -0.07   0.02     0.03  -0.04   0.01     0.02  -0.06  -0.03
    33  50     0.01   0.00  -0.01     0.02   0.01   0.01    -0.13  -0.16  -0.04
    34  50    -0.08   0.05  -0.12     0.09   0.02   0.04     0.13   0.02   0.04
    35  53    -0.04   0.06   0.04    -0.11   0.14  -0.02    -0.39   0.09   0.05
    36  53     0.04   0.02   0.00     0.03   0.02  -0.01     0.10   0.10  -0.09
                     31                     32                     33
                      A                      A                      A
 Frequencies --     50.5259                51.6585                52.3527
 Red. masses --     69.2666               102.6706                84.7835
 Frc consts  --      0.1042                 0.1614                 0.1369
 IR Inten    --      0.3659                 0.0988                 0.6016
  Atom  AN      X      Y      Z        X      Y      Z        X      Y      Z
     1  50     0.06   0.02   0.02     0.08   0.01  -0.06     0.05  -0.10   0.01
     2  50    -0.10  -0.03   0.03    -0.09  -0.05   0.05    -0.07  -0.15   0.05
     3  53    -0.04   0.01   0.07     0.01  -0.01   0.11     0.08  -0.15   0.20
     4  53     0.07  -0.06   0.00     0.07  -0.10  -0.01     0.18  -0.16  -0.04
     5  15     0.06  -0.03   0.05     0.03  -0.05   0.01     0.02  -0.03   0.03
     6  15     0.06  -0.10   0.00     0.01  -0.08   0.01     0.02  -0.18   0.01
     7  15     0.06   0.02   0.02     0.01  -0.04   0.00     0.02  -0.10   0.04
     8  15     0.04  -0.01   0.06    -0.07  -0.12   0.06    -0.01  -0.13   0.06
     9  50    -0.04   0.03  -0.06    -0.07   0.02  -0.03    -0.07   0.05  -0.08
    10  50     0.01  -0.03  -0.02    -0.13   0.03   0.04    -0.10   0.08   0.08
    11  53    -0.07  -0.03  -0.02    -0.07   0.04   0.06     0.19   0.12   0.07
    12  53    -0.06   0.05  -0.12    -0.09   0.06  -0.12    -0.13  -0.01  -0.13
    13  50    -0.04  -0.01   0.03    -0.18  -0.17  -0.02     0.06  -0.09   0.12
    14  50    -0.05   0.01  -0.13     0.03  -0.10  -0.13     0.12   0.09   0.00
    15  53     0.03   0.09   0.02     0.14   0.07   0.02     0.12   0.21  -0.08
    16  53     0.00  -0.02   0.09     0.07   0.07  -0.12    -0.02  -0.01  -0.04
    17  15     0.06  -0.08  -0.04     0.07   0.08  -0.06    -0.03   0.01   0.07
    18  15     0.00  -0.08   0.00    -0.04   0.09   0.05     0.00   0.00   0.01
    19  15     0.01  -0.06   0.00    -0.10  -0.07  -0.07     0.02   0.08   0.06
    20  15     0.06  -0.05   0.01     0.01  -0.06  -0.04     0.01   0.03   0.01
    21  50    -0.03  -0.04  -0.02     0.08   0.10   0.07    -0.04   0.00   0.00
    22  50    -0.02   0.00  -0.14     0.18  -0.10   0.12    -0.07   0.05  -0.07
    23  53    -0.01   0.05   0.06    -0.09  -0.10  -0.16    -0.11   0.02  -0.15
    24  53    -0.08   0.00  -0.17    -0.01   0.16   0.31    -0.17   0.11  -0.09
    25  50     0.13   0.04   0.08    -0.07  -0.07   0.02     0.09   0.02   0.03
    26  50    -0.15  -0.16   0.18     0.00   0.16   0.01     0.03  -0.02  -0.04
    27  53    -0.09  -0.09   0.00     0.03  -0.16   0.03     0.00   0.12  -0.01
    28  53    -0.01  -0.06   0.12    -0.13   0.15  -0.24     0.03  -0.05   0.05
    29  15    -0.13   0.09   0.24     0.04   0.09   0.02     0.13  -0.16  -0.08
    30  15     0.40  -0.05  -0.13     0.12   0.00  -0.20    -0.20   0.01   0.29
    31  15     0.24   0.38   0.03     0.14   0.18  -0.02    -0.11  -0.36   0.08
    32  15     0.12  -0.21   0.00     0.11   0.02  -0.08    -0.06   0.05   0.08
    33  50     0.05   0.15   0.06     0.11  -0.11  -0.08    -0.04   0.04   0.01
    34  50     0.19  -0.06  -0.04     0.09  -0.07  -0.08    -0.10   0.08   0.04
    35  53     0.01   0.18  -0.08    -0.11   0.12   0.09     0.06  -0.05  -0.01
    36  53     0.01  -0.01  -0.04     0.07   0.01   0.18    -0.05  -0.02  -0.07
                     34                     35                     36
                      A                      A                      A
 Frequencies --     54.5906                55.9500                57.9720
 Red. masses --     95.7334                81.6942                87.3851
 Frc consts  --      0.1681                 0.1507                 0.1730
 IR Inten    --      0.2746                 0.0784                 0.4387
  Atom  AN      X      Y      Z        X      Y      Z        X      Y      Z
     1  50     0.04  -0.05   0.07    -0.02   0.03   0.04    -0.11  -0.15  -0.20
     2  50    -0.05  -0.02  -0.02     0.00   0.01  -0.02     0.14  -0.07   0.04
     3  53    -0.05   0.04   0.00     0.01  -0.02   0.00     0.07   0.04  -0.20
     4  53     0.11  -0.10  -0.02    -0.07   0.07   0.02    -0.09   0.04   0.00
     5  15    -0.01   0.01   0.04     0.02  -0.01   0.03    -0.03  -0.01  -0.14
     6  15     0.07  -0.08  -0.05     0.03   0.01   0.01    -0.20   0.09   0.14
     7  15     0.06   0.04   0.04     0.03   0.04   0.02    -0.16  -0.21  -0.11
     8  15     0.05   0.05   0.02     0.03   0.03   0.03    -0.06  -0.16  -0.15
     9  50     0.01   0.00  -0.11     0.02   0.01   0.01    -0.03  -0.01   0.30
    10  50     0.02   0.00   0.01     0.04  -0.07   0.00     0.01   0.07   0.01
    11  53     0.12   0.02   0.00    -0.10  -0.02  -0.01     0.05   0.06   0.02
    12  53    -0.01   0.01   0.02     0.04   0.00  -0.02    -0.15  -0.15   0.08
    13  50     0.07   0.10   0.05     0.05   0.03   0.05    -0.10  -0.03  -0.18
    14  50     0.03   0.08  -0.07    -0.01  -0.02  -0.01     0.09   0.00   0.04
    15  53     0.06  -0.02   0.01     0.01  -0.03   0.02     0.10   0.21  -0.01
    16  53    -0.05  -0.20   0.30     0.02   0.13  -0.18     0.00  -0.04   0.06
    17  15    -0.07   0.02   0.06     0.11  -0.01   0.09     0.02   0.04  -0.02
    18  15    -0.01  -0.02  -0.02     0.05  -0.04  -0.06    -0.03   0.03  -0.02
    19  15     0.02   0.05   0.07     0.06  -0.03   0.01    -0.07   0.06  -0.08
    20  15     0.01   0.10   0.12     0.02  -0.05  -0.01     0.04   0.15   0.04
    21  50     0.04  -0.21   0.01    -0.15   0.06  -0.13    -0.02  -0.07  -0.02
    22  50    -0.17   0.16  -0.01     0.08   0.04  -0.17    -0.05   0.16   0.06
    23  53    -0.01   0.03   0.02    -0.03  -0.06   0.16    -0.02   0.14  -0.06
    24  53    -0.01  -0.05  -0.25    -0.07  -0.06  -0.18    -0.03  -0.01  -0.08
    25  50    -0.11  -0.07  -0.07     0.28  -0.05   0.20     0.07  -0.03   0.10
    26  50     0.08   0.13   0.04    -0.08   0.09   0.12    -0.08   0.01   0.03
    27  53     0.14  -0.10  -0.03    -0.02   0.02  -0.03    -0.07  -0.03   0.03
    28  53    -0.08   0.19  -0.21     0.02   0.16  -0.21     0.03   0.03  -0.06
    29  15    -0.15   0.20   0.07     0.22  -0.18   0.10     0.11  -0.02   0.05
    30  15    -0.05   0.06  -0.21    -0.03  -0.01   0.38     0.17  -0.02  -0.01
    31  15    -0.12   0.24  -0.14     0.04  -0.29   0.22     0.19   0.05   0.10
    32  15    -0.08   0.11   0.02     0.05   0.00   0.16     0.13  -0.04  -0.02
    33  50     0.00  -0.20  -0.07     0.03  -0.16  -0.10    -0.05  -0.09  -0.04
    34  50    -0.04   0.04   0.15    -0.08  -0.07   0.05     0.23   0.04   0.03
    35  53    -0.16   0.00   0.03    -0.16   0.03   0.05     0.01  -0.11   0.11
    36  53     0.07   0.03   0.16     0.06   0.01   0.11    -0.02   0.00   0.01
                     37                     38                     39
                      A                      A                      A
 Frequencies --     58.9113                62.1913                64.1841
 Red. masses --    100.5673               106.1674               102.8782
 Frc consts  --      0.2056                 0.2419                 0.2497
 IR Inten    --      0.9419                 3.8633                 1.2650
  Atom  AN      X      Y      Z        X      Y      Z        X      Y      Z
     1  50    -0.15  -0.09  -0.07    -0.12  -0.10   0.20    -0.26  -0.03   0.25
     2  50     0.09  -0.06   0.00    -0.07   0.05  -0.10    -0.02  -0.02  -0.11
     3  53     0.04  -0.04  -0.06    -0.17   0.29  -0.15    -0.04   0.07  -0.01
     4  53    -0.14   0.14   0.02     0.15  -0.07  -0.05     0.07   0.09  -0.01
     5  15    -0.08  -0.06  -0.04    -0.09  -0.07   0.16     0.12   0.03   0.06
     6  15    -0.10   0.03   0.10     0.04  -0.01  -0.09     0.06  -0.05  -0.05
     7  15    -0.07  -0.12  -0.05     0.03   0.12   0.07     0.05   0.07   0.09
     8  15     0.06  -0.02  -0.15    -0.08   0.02   0.16     0.05   0.05   0.14
     9  50     0.00   0.04   0.18     0.05   0.00  -0.14     0.08   0.00  -0.09
    10  50    -0.02  -0.06   0.10    -0.06  -0.15   0.12    -0.03   0.05  -0.05
    11  53     0.09   0.10   0.04     0.13   0.06   0.04    -0.20  -0.06   0.02
    12  53    -0.08  -0.15   0.07     0.00  -0.16   0.15    -0.09  -0.26   0.17
    13  50     0.29   0.17   0.02    -0.21   0.05   0.12     0.00   0.02   0.14
    14  50     0.08   0.14  -0.21     0.02   0.02  -0.05     0.06  -0.01  -0.01
    15  53     0.20   0.08   0.01     0.06   0.12  -0.08     0.08   0.24  -0.10
    16  53    -0.10   0.03   0.00     0.12   0.15  -0.20    -0.02  -0.12   0.18
    17  15    -0.05  -0.13  -0.01    -0.10   0.01   0.00     0.21   0.05  -0.02
    18  15     0.04  -0.08   0.13    -0.12   0.02   0.02     0.07   0.00  -0.12
    19  15     0.09   0.00   0.14    -0.13   0.03   0.03     0.09  -0.05  -0.01
    20  15    -0.09  -0.15  -0.05    -0.09   0.06   0.10     0.08  -0.15  -0.14
    21  50     0.02   0.05   0.16    -0.07   0.03   0.01     0.05  -0.05  -0.14
    22  50    -0.06  -0.19  -0.08    -0.14   0.03   0.12     0.40  -0.15  -0.13
    23  53    -0.05  -0.25   0.02    -0.13  -0.14  -0.11     0.01   0.16   0.01
    24  53    -0.02  -0.03   0.06     0.24  -0.27  -0.06     0.00   0.10   0.05
    25  50    -0.03   0.02  -0.07     0.04   0.02   0.03    -0.03  -0.03   0.00
    26  50     0.05   0.00   0.03     0.02   0.00   0.01    -0.03   0.01  -0.04
    27  53     0.07   0.00  -0.03     0.02   0.00   0.02    -0.04   0.00   0.01
    28  53    -0.05   0.01   0.01    -0.04  -0.03   0.02     0.02  -0.03   0.00
    29  15    -0.14  -0.01   0.00     0.07  -0.05  -0.02     0.02   0.06   0.00
    30  15     0.03  -0.04  -0.04     0.02   0.00   0.04    -0.03   0.03  -0.04
    31  15    -0.06   0.05  -0.07     0.06  -0.06   0.05    -0.01   0.04  -0.02
    32  15    -0.06  -0.11  -0.02     0.04  -0.01  -0.03     0.01   0.07   0.01
    33  50     0.08   0.09   0.03     0.06   0.09   0.00    -0.07  -0.07   0.01
    34  50    -0.15  -0.13  -0.09     0.10  -0.03   0.02    -0.12   0.10  -0.12
    35  53    -0.11   0.26  -0.16     0.06   0.04   0.03     0.00  -0.05   0.00
    36  53     0.04   0.02   0.03    -0.03  -0.02  -0.01     0.00   0.01  -0.01
                     40                     41                     42
                      A                      A                      A
 Frequencies --     65.0733                65.4543                68.8004
 Red. masses --     92.6960               104.4382                79.3214
 Frc consts  --      0.2313                 0.2636                 0.2212
 IR Inten    --      1.7058                 1.4851                 4.6771
  Atom  AN      X      Y      Z        X      Y      Z        X      Y      Z
     1  50    -0.10  -0.11   0.07    -0.21   0.42  -0.06    -0.04  -0.11  -0.07
     2  50    -0.10   0.04  -0.05     0.07   0.02   0.03    -0.15   0.25  -0.11
     3  53     0.01  -0.10   0.19     0.00  -0.02   0.03     0.06  -0.11   0.12
     4  53    -0.04   0.10   0.08     0.36  -0.11  -0.06     0.07  -0.08   0.00
     5  15    -0.08  -0.01  -0.03     0.05   0.20   0.04    -0.04   0.09  -0.20
     6  15     0.06  -0.03  -0.11    -0.13   0.08  -0.04    -0.07   0.23  -0.16
     7  15     0.06   0.09  -0.02    -0.13  -0.12  -0.07    -0.07   0.21  -0.07
     8  15     0.05   0.11  -0.10     0.03  -0.05   0.00    -0.20   0.13  -0.06
     9  50     0.09   0.10  -0.16     0.04  -0.28   0.06     0.06  -0.04  -0.10
    10  50     0.03  -0.01   0.02     0.05   0.20  -0.17     0.14   0.12  -0.04
    11  53     0.09   0.00  -0.03    -0.01  -0.10  -0.09     0.00  -0.02   0.01
    12  53     0.08  -0.08   0.10    -0.27  -0.09   0.08     0.02  -0.06   0.18
    13  50     0.15  -0.03  -0.14     0.02  -0.01   0.00    -0.13  -0.15  -0.07
    14  50    -0.03  -0.15   0.05     0.03  -0.13  -0.03     0.11   0.28   0.06
    15  53     0.03   0.04  -0.06    -0.01   0.09   0.02     0.03  -0.05  -0.01
    16  53    -0.02   0.12  -0.17    -0.02   0.07  -0.10    -0.03  -0.05   0.09
    17  15    -0.15  -0.15   0.00    -0.12  -0.12   0.04     0.01   0.02  -0.06
    18  15    -0.08  -0.08   0.20     0.02  -0.10   0.01     0.06   0.07   0.03
    19  15    -0.09  -0.09   0.01     0.03  -0.08  -0.02     0.03   0.24  -0.13
    20  15    -0.08  -0.10  -0.04     0.01  -0.02   0.04    -0.04   0.18  -0.18
    21  50     0.01   0.11   0.23     0.00   0.07  -0.01     0.03  -0.03   0.07
    22  50    -0.23  -0.19  -0.06    -0.20  -0.06   0.04    -0.05   0.13   0.00
    23  53     0.09   0.27  -0.05     0.17  -0.01   0.12     0.01  -0.14   0.10
    24  53    -0.10  -0.06   0.00     0.03   0.03   0.01    -0.06  -0.02   0.09
    25  50     0.02   0.02  -0.01     0.00   0.03  -0.03     0.07   0.01   0.06
    26  50     0.00   0.00   0.12     0.02  -0.01   0.06    -0.03   0.00   0.01
    27  53     0.03  -0.03  -0.01     0.04   0.01  -0.02    -0.03   0.00   0.00
    28  53    -0.01   0.06  -0.06     0.00   0.05  -0.02     0.01   0.00  -0.02
    29  15    -0.13   0.01   0.07    -0.09  -0.03   0.02     0.06  -0.09  -0.01
    30  15     0.18  -0.05  -0.09    -0.03  -0.02   0.04     0.10  -0.04   0.05
    31  15     0.07   0.18  -0.03    -0.08  -0.02  -0.03     0.11  -0.04   0.07
    32  15     0.01  -0.15  -0.03    -0.07  -0.06   0.03     0.06  -0.09  -0.04
    33  50    -0.07  -0.12  -0.03     0.02   0.00   0.00    -0.01  -0.01   0.00
    34  50     0.07   0.18  -0.12    -0.02  -0.08   0.10    -0.07  -0.14  -0.19
    35  53     0.02  -0.14   0.10    -0.02   0.02  -0.01    -0.02   0.04  -0.02
    36  53     0.01   0.02   0.04     0.02   0.01   0.02     0.00   0.01   0.00
                     43                     44                     45
                      A                      A                      A
 Frequencies --     70.0834                72.0929                74.0403
 Red. masses --     96.2278                80.4006                98.5193
 Frc consts  --      0.2785                 0.2462                 0.3182
 IR Inten    --      2.3550                 1.4856                 3.5102
  Atom  AN      X      Y      Z        X      Y      Z        X      Y      Z
     1  50     0.11   0.08   0.10    -0.08   0.11  -0.26     0.11  -0.21   0.19
     2  50     0.11  -0.02   0.01    -0.07   0.14  -0.04     0.00  -0.04   0.00
     3  53     0.02   0.05  -0.18    -0.02  -0.03   0.11     0.01   0.03  -0.06
     4  53     0.05  -0.15  -0.16     0.08   0.01   0.06    -0.12  -0.01  -0.04
     5  15     0.04   0.03   0.06    -0.15  -0.10   0.00     0.12   0.12  -0.08
     6  15    -0.05   0.05   0.18    -0.09   0.15  -0.15     0.09  -0.08   0.09
     7  15    -0.05   0.01   0.15    -0.08   0.00  -0.19     0.09   0.09   0.14
     8  15    -0.09   0.02   0.16    -0.05  -0.06  -0.09     0.00   0.12   0.02
     9  50    -0.17  -0.09   0.17     0.12  -0.09  -0.04    -0.08   0.16   0.00
    10  50     0.03   0.03  -0.03    -0.15  -0.13   0.06    -0.15   0.30  -0.21
    11  53    -0.05  -0.02  -0.01    -0.03   0.06   0.05    -0.01  -0.07  -0.02
    12  53    -0.03   0.09  -0.13    -0.05  -0.01   0.10     0.02  -0.07   0.04
    13  50    -0.09   0.07   0.23     0.09   0.01   0.05    -0.14  -0.10  -0.16
    14  50     0.15   0.21   0.12    -0.01  -0.04  -0.04    -0.01  -0.05  -0.09
    15  53     0.00  -0.10  -0.01     0.01  -0.09   0.03     0.03   0.09  -0.06
    16  53    -0.01   0.01  -0.08     0.03   0.01  -0.04     0.03   0.07  -0.05
    17  15    -0.02   0.03  -0.02     0.11   0.24   0.02    -0.01   0.08   0.07
    18  15    -0.02   0.09   0.23    -0.13   0.19   0.16    -0.07   0.08   0.13
    19  15    -0.01   0.19   0.11    -0.13  -0.04   0.21    -0.10  -0.05  -0.03
    20  15    -0.02  -0.03  -0.14    -0.07  -0.07   0.17     0.12   0.00   0.07
    21  50    -0.01   0.01   0.33    -0.02  -0.03   0.23     0.02   0.03   0.20
    22  50     0.05  -0.10  -0.20     0.29   0.10  -0.11     0.08   0.01  -0.08
    23  53     0.04   0.21  -0.05     0.02   0.07  -0.07     0.27  -0.02   0.11
    24  53    -0.03  -0.24   0.03    -0.11  -0.14  -0.16    -0.09  -0.08  -0.08
    25  50    -0.01   0.01   0.00    -0.06  -0.04   0.00    -0.06   0.02  -0.07
    26  50     0.00  -0.01  -0.01     0.02   0.07  -0.13     0.04   0.07  -0.02
    27  53    -0.01  -0.01   0.00    -0.04  -0.01   0.03     0.02   0.02  -0.01
    28  53     0.01   0.03  -0.03     0.01  -0.09   0.02     0.00  -0.08   0.00
    29  15    -0.02  -0.04  -0.02     0.12   0.06  -0.07    -0.06  -0.01  -0.04
    30  15     0.12  -0.05  -0.04    -0.01   0.03  -0.08    -0.11  -0.02   0.03
    31  15     0.09   0.05   0.00     0.06   0.01   0.00    -0.15  -0.08  -0.06
    32  15     0.04  -0.11  -0.01     0.06   0.12   0.03    -0.07   0.01   0.09
    33  50    -0.08  -0.11   0.00    -0.01   0.01   0.02     0.01   0.04   0.02
    34  50    -0.06   0.05  -0.18     0.08  -0.05   0.17    -0.01  -0.27   0.31
    35  53    -0.05  -0.06  -0.05     0.02   0.03  -0.03     0.04   0.09   0.00
    36  53     0.01   0.02   0.01    -0.01  -0.01  -0.03     0.01   0.00   0.00
                     46                     47                     48
                      A                      A                      A
 Frequencies --     74.9259                78.2377                82.7582
 Red. masses --     81.2404                76.7053                91.2709
 Frc consts  --      0.2687                 0.2766                 0.3683
 IR Inten    --      2.1959                 1.1914                13.3460
  Atom  AN      X      Y      Z        X      Y      Z        X      Y      Z
     1  50     0.11  -0.19  -0.13    -0.14   0.01  -0.23     0.20  -0.08  -0.13
     2  50    -0.06   0.27  -0.16     0.07  -0.21   0.06    -0.08   0.05   0.01
     3  53     0.03  -0.04   0.01    -0.11   0.12   0.08    -0.02   0.05  -0.04
     4  53    -0.03  -0.19  -0.16     0.01   0.05   0.12    -0.13   0.14   0.09
     5  15    -0.14  -0.08  -0.11     0.02  -0.02  -0.04     0.14  -0.06   0.01
     6  15    -0.15   0.31   0.06    -0.24  -0.14  -0.18     0.23  -0.04  -0.08
     7  15    -0.12   0.22  -0.02    -0.24  -0.36  -0.13     0.19   0.06  -0.07
     8  15    -0.24   0.10   0.01    -0.12  -0.36   0.00     0.05  -0.09   0.08
     9  50    -0.14   0.05   0.14     0.00   0.21  -0.20     0.24  -0.11  -0.04
    10  50    -0.13  -0.01   0.00    -0.13   0.09  -0.06     0.04  -0.01   0.01
    11  53     0.05   0.04   0.00     0.01  -0.01  -0.04    -0.01  -0.01  -0.01
    12  53     0.03  -0.02   0.09     0.22   0.01   0.02    -0.26  -0.02   0.04
    13  50     0.09   0.02   0.29    -0.11  -0.02   0.19    -0.13  -0.07   0.05
    14  50    -0.06  -0.08   0.00     0.08   0.14   0.09     0.11   0.04   0.13
    15  53    -0.02   0.04   0.02     0.03  -0.05   0.08    -0.03   0.02  -0.02
    16  53     0.02   0.00  -0.03     0.01  -0.02   0.01     0.02  -0.03   0.01
    17  15    -0.02  -0.15   0.01    -0.05  -0.05  -0.01     0.00  -0.06  -0.04
    18  15     0.05  -0.17  -0.11     0.00  -0.04  -0.04     0.01  -0.03   0.00
    19  15     0.11  -0.12   0.13     0.03   0.09   0.04     0.03   0.02   0.04
    20  15    -0.04  -0.13   0.09     0.01  -0.01  -0.04     0.15  -0.02   0.04
    21  50    -0.03   0.03  -0.21    -0.01   0.01  -0.07     0.01   0.07  -0.01
    22  50    -0.02  -0.15   0.02    -0.04  -0.07   0.00     0.01  -0.08  -0.09
    23  53     0.15   0.11   0.00     0.16   0.10   0.03    -0.04   0.09  -0.06
    24  53     0.08   0.13   0.02     0.09  -0.03   0.02     0.01  -0.04   0.06
    25  50     0.00   0.00  -0.01     0.02   0.01   0.01    -0.04   0.07  -0.08
    26  50     0.00  -0.01   0.05     0.00  -0.02   0.03     0.08  -0.31   0.01
    27  53     0.03   0.00  -0.01     0.01   0.00   0.00     0.02   0.02  -0.02
    28  53     0.00   0.02  -0.01     0.00   0.02  -0.02    -0.07   0.30   0.04
    29  15    -0.06  -0.01   0.02    -0.02  -0.05   0.00    -0.12  -0.10  -0.02
    30  15     0.02  -0.02   0.00     0.04  -0.04   0.02    -0.14  -0.07   0.12
    31  15    -0.02   0.03  -0.02     0.02  -0.02   0.02    -0.17  -0.19  -0.04
    32  15    -0.02  -0.05   0.00     0.00  -0.07  -0.01    -0.09  -0.11  -0.02
    33  50    -0.01  -0.02   0.00    -0.03  -0.04   0.01     0.08   0.08  -0.01
    34  50     0.06  -0.01   0.10    -0.01  -0.10   0.01     0.10  -0.01   0.13
    35  53    -0.02   0.01  -0.03    -0.05   0.03  -0.07    -0.16  -0.04  -0.13
    36  53     0.01   0.01   0.01     0.02   0.01   0.01     0.03   0.00   0.04
                     49                     50                     51
                      A                      A                      A
 Frequencies --     86.0482                87.6252                90.7550
 Red. masses --     97.3654                94.0938                67.5643
 Frc consts  --      0.4248                 0.4257                 0.3279
 IR Inten    --      0.2866                 1.2833                11.5837
  Atom  AN      X      Y      Z        X      Y      Z        X      Y      Z
     1  50     0.14  -0.09  -0.16    -0.22  -0.09  -0.06    -0.07   0.06   0.06
     2  50    -0.04   0.01   0.02     0.01   0.03  -0.03    -0.01   0.01   0.03
     3  53    -0.02   0.04  -0.04    -0.02   0.02   0.03     0.02  -0.02  -0.02
     4  53    -0.08   0.11   0.08     0.06  -0.10  -0.04     0.05   0.00   0.00
     5  15     0.18   0.01  -0.03     0.13   0.13  -0.10    -0.09  -0.05   0.05
     6  15     0.13  -0.03  -0.09    -0.21   0.09  -0.01    -0.02   0.01   0.02
     7  15     0.10  -0.02  -0.08    -0.18  -0.06  -0.07     0.00   0.01   0.01
     8  15     0.01  -0.16   0.09    -0.02  -0.05  -0.02     0.03   0.06  -0.03
     9  50     0.21  -0.12  -0.02    -0.11   0.09   0.03    -0.04  -0.04   0.01
    10  50     0.17   0.09  -0.02     0.39   0.18  -0.01    -0.07  -0.16   0.04
    11  53     0.00  -0.03  -0.03    -0.09  -0.06  -0.02     0.03   0.05   0.05
    12  53    -0.17   0.04   0.00     0.22   0.03  -0.02     0.03   0.03  -0.02
    13  50    -0.07  -0.02   0.21     0.00  -0.02   0.08     0.02   0.01  -0.10
    14  50    -0.10   0.13  -0.12    -0.15  -0.01  -0.16    -0.04   0.05  -0.07
    15  53    -0.02   0.00   0.01     0.05  -0.01   0.03     0.00  -0.01   0.00
    16  53    -0.03   0.01  -0.06    -0.02   0.01  -0.02     0.01  -0.03   0.03
    17  15    -0.06  -0.10   0.09     0.09  -0.02   0.01     0.07  -0.01  -0.23
    18  15     0.14  -0.09  -0.01     0.12  -0.01   0.05     0.01   0.04  -0.04
    19  15     0.14   0.04   0.00     0.12  -0.08   0.00    -0.02   0.02  -0.03
    20  15     0.16   0.01  -0.03     0.16   0.01   0.07    -0.07   0.07   0.02
    21  50     0.00   0.00  -0.02     0.04   0.03   0.09     0.01  -0.02  -0.07
    22  50    -0.10  -0.10  -0.11     0.11  -0.04  -0.12     0.11   0.16  -0.03
    23  53    -0.11   0.03  -0.05    -0.29  -0.07  -0.07     0.03   0.16  -0.07
    24  53     0.04  -0.03   0.08    -0.05  -0.06   0.01     0.01  -0.04   0.13
    25  50    -0.01  -0.01  -0.03    -0.06   0.03  -0.08    -0.02   0.16  -0.16
    26  50    -0.10   0.36   0.12     0.04  -0.17   0.00    -0.05  -0.01   0.31
    27  53     0.04   0.00  -0.02    -0.01   0.02  -0.02     0.06   0.04  -0.04
    28  53     0.10  -0.33  -0.07    -0.02   0.15   0.02     0.02  -0.02  -0.05
    29  15    -0.11   0.04   0.06    -0.10   0.00   0.01    -0.25  -0.25   0.03
    30  15     0.03   0.00  -0.03    -0.13  -0.03   0.05    -0.18  -0.16   0.16
    31  15    -0.07   0.13  -0.06    -0.17  -0.09  -0.06    -0.28  -0.29  -0.08
    32  15    -0.06  -0.03   0.09    -0.07  -0.02   0.03    -0.15  -0.28  -0.15
    33  50    -0.09  -0.11   0.00     0.02   0.05   0.00    -0.08  -0.07  -0.01
    34  50    -0.06   0.01   0.11     0.14   0.08   0.19     0.08  -0.19  -0.04
    35  53     0.18   0.04   0.15     0.05  -0.04   0.14     0.09   0.06   0.07
    36  53    -0.02   0.01  -0.03     0.00   0.00   0.02     0.03   0.02   0.02
                     52                     53                     54
                      A                      A                      A
 Frequencies --     92.4221                96.7612                99.5377
 Red. masses --    118.8090               101.9354                94.2491
 Frc consts  --      0.5979                 0.5623                 0.5502
 IR Inten    --      9.9801                15.5769                 4.0217
  Atom  AN      X      Y      Z        X      Y      Z        X      Y      Z
     1  50     0.08   0.02  -0.04     0.01   0.01   0.05    -0.07   0.01   0.01
     2  50     0.01  -0.01   0.01    -0.06  -0.01   0.11     0.07   0.02  -0.13
     3  53    -0.02   0.03  -0.02     0.12  -0.16  -0.10    -0.18   0.22   0.11
     4  53    -0.03   0.04   0.02     0.03   0.03   0.05    -0.02  -0.04  -0.06
     5  15     0.01  -0.03   0.02    -0.08  -0.01  -0.01     0.02  -0.04   0.05
     6  15     0.06  -0.02  -0.01    -0.06   0.02  -0.07     0.12  -0.03   0.13
     7  15     0.05  -0.01  -0.01    -0.06  -0.01   0.05     0.13   0.04  -0.06
     8  15    -0.01  -0.05   0.03    -0.04   0.08  -0.04     0.10  -0.04  -0.02
     9  50     0.07  -0.06   0.00    -0.02   0.01  -0.10     0.00  -0.03   0.14
    10  50    -0.23   0.02  -0.05     0.05  -0.08   0.04    -0.05  -0.04   0.02
    11  53     0.00   0.00   0.00     0.04   0.02   0.01     0.01   0.01   0.00
    12  53    -0.09   0.02   0.00     0.03  -0.04   0.02    -0.02   0.07  -0.04
    13  50     0.02  -0.02   0.07    -0.07   0.17  -0.01     0.18  -0.25  -0.08
    14  50    -0.16   0.27  -0.30    -0.05  -0.08  -0.15    -0.03   0.09   0.02
    15  53    -0.04  -0.03   0.02    -0.04   0.04   0.03     0.03  -0.05  -0.03
    16  53    -0.03   0.06  -0.08     0.01  -0.03   0.02     0.00  -0.07   0.09
    17  15     0.00  -0.02  -0.02    -0.05   0.02   0.14    -0.07   0.07  -0.02
    18  15     0.00   0.01   0.04     0.01  -0.03  -0.05    -0.08   0.03  -0.16
    19  15     0.02   0.06   0.00    -0.02  -0.03   0.00    -0.03   0.02   0.01
    20  15    -0.02  -0.01  -0.06    -0.05  -0.01   0.00     0.02  -0.03   0.02
    21  50    -0.01  -0.11   0.06    -0.07  -0.05  -0.07     0.28   0.27  -0.19
    22  50     0.07  -0.09   0.17    -0.17   0.12  -0.32    -0.14  -0.04  -0.09
    23  53     0.15  -0.15   0.13     0.00   0.18  -0.07     0.01   0.02  -0.02
    24  53     0.00   0.09  -0.19     0.12  -0.01   0.31    -0.18  -0.24   0.12
    25  50    -0.01   0.01   0.00     0.04  -0.10   0.13     0.09  -0.06   0.10
    26  50     0.08  -0.31  -0.08     0.10  -0.14  -0.27     0.02  -0.05  -0.08
    27  53    -0.04   0.01   0.00    -0.04  -0.01   0.03    -0.04  -0.01   0.01
    28  53     0.02   0.26  -0.06     0.00   0.14  -0.03     0.01   0.03  -0.03
    29  15     0.01  -0.02  -0.01     0.14   0.08  -0.03     0.12   0.16   0.05
    30  15     0.02  -0.05  -0.01     0.16   0.03  -0.08    -0.15   0.19   0.01
    31  15     0.03  -0.05   0.01     0.21   0.12   0.09    -0.01   0.05   0.08
    32  15     0.03  -0.04  -0.01     0.07   0.07   0.12     0.00   0.27  -0.05
    33  50    -0.23  -0.12   0.10    -0.13  -0.03   0.11    -0.12  -0.07   0.07
    34  50    -0.01   0.10  -0.15    -0.16  -0.22   0.13     0.03  -0.07   0.05
    35  53     0.31   0.00   0.35     0.13   0.11   0.06     0.10   0.10   0.00
    36  53     0.01   0.00   0.01     0.02  -0.01   0.00     0.01  -0.01  -0.01
                     55                     56                     57
                      A                      A                      A
 Frequencies --     99.8385               101.5162               105.5029
 Red. masses --     64.2198                88.8962                90.6328
 Frc consts  --      0.3772                 0.5398                 0.5944
 IR Inten    --     10.9760                10.2398                 1.4060
  Atom  AN      X      Y      Z        X      Y      Z        X      Y      Z
     1  50     0.16   0.04  -0.06     0.17   0.12  -0.09     0.03  -0.08  -0.02
     2  50     0.05  -0.06  -0.05     0.19  -0.11  -0.29    -0.12   0.04   0.24
     3  53     0.03  -0.07   0.05    -0.15   0.13   0.29     0.03   0.01  -0.23
     4  53    -0.06  -0.02   0.00    -0.13  -0.11  -0.09     0.04   0.09   0.06
     5  15    -0.01   0.05  -0.01     0.06   0.02   0.02    -0.01   0.02  -0.04
     6  15    -0.03  -0.01  -0.05     0.07  -0.07   0.04    -0.08   0.00  -0.06
     7  15    -0.05  -0.03   0.05     0.03  -0.02   0.03    -0.08  -0.04   0.01
     8  15    -0.04   0.01   0.01     0.07  -0.01   0.03    -0.08  -0.04   0.03
     9  50     0.02   0.10  -0.04     0.03   0.19   0.08    -0.03  -0.05  -0.10
    10  50    -0.03   0.11  -0.03     0.10  -0.05   0.01    -0.09   0.05  -0.07
    11  53    -0.03  -0.05  -0.04     0.00   0.00   0.00     0.02   0.01   0.03
    12  53    -0.06  -0.12   0.06    -0.11  -0.16   0.07     0.02   0.01   0.00
    13  50     0.00   0.19   0.15     0.01  -0.01   0.05     0.13  -0.07   0.24
    14  50    -0.02  -0.15  -0.07    -0.04  -0.12  -0.06    -0.09  -0.19  -0.08
    15  53    -0.01   0.01   0.01    -0.05   0.02   0.03     0.01   0.06   0.01
    16  53     0.02  -0.05   0.04    -0.03   0.05  -0.03    -0.03  -0.01   0.01
    17  15    -0.08   0.28  -0.15     0.14  -0.10   0.02     0.19  -0.13  -0.05
    18  15    -0.16   0.27  -0.04     0.22  -0.07   0.06     0.29  -0.10   0.01
    19  15    -0.16   0.00   0.06     0.13  -0.06  -0.16     0.23  -0.11  -0.11
    20  15    -0.05  -0.04  -0.02     0.02   0.12  -0.07    -0.02   0.10  -0.03
    21  50     0.04  -0.01   0.03    -0.03  -0.05   0.07     0.20   0.22  -0.02
    22  50    -0.09   0.08  -0.13     0.02   0.27   0.05     0.00   0.30   0.09
    23  53     0.03  -0.13   0.06    -0.04   0.10  -0.04     0.09  -0.04   0.01
    24  53     0.01  -0.09   0.11     0.03  -0.03   0.02    -0.19  -0.22   0.03
    25  50     0.07   0.03   0.01    -0.05   0.01  -0.03    -0.04   0.01  -0.02
    26  50    -0.03  -0.02   0.11     0.03  -0.02  -0.04     0.00  -0.01   0.00
    27  53    -0.03   0.00   0.00    -0.01   0.00  -0.01    -0.03  -0.01   0.00
    28  53    -0.01  -0.02   0.02     0.00   0.03   0.00    -0.01   0.02   0.03
    29  15     0.09   0.13   0.08    -0.05  -0.14  -0.06    -0.01  -0.09  -0.05
    30  15    -0.34   0.20   0.08     0.21  -0.17  -0.04     0.15  -0.09  -0.04
    31  15    -0.17  -0.09   0.04     0.11  -0.01  -0.03     0.10   0.00  -0.03
    32  15    -0.01   0.30  -0.21     0.02  -0.24   0.09     0.03  -0.13   0.00
    33  50     0.00  -0.02  -0.03     0.03   0.04   0.01     0.09   0.07  -0.03
    34  50     0.20   0.06  -0.19    -0.22  -0.08  -0.06    -0.15   0.08  -0.13
    35  53     0.01  -0.03   0.02    -0.01  -0.03   0.05    -0.06  -0.10   0.05
    36  53     0.00  -0.01   0.00     0.00   0.00   0.00    -0.01   0.00   0.00
                     58                     59                     60
                      A                      A                      A
 Frequencies --    106.6684               109.3457               113.1289
 Red. masses --    110.9657               108.1209                85.3476
 Frc consts  --      0.7439                 0.7617                 0.6436
 IR Inten    --      5.4363                 9.5328                16.1802
  Atom  AN      X      Y      Z        X      Y      Z        X      Y      Z
     1  50    -0.22  -0.33   0.12     0.00  -0.14   0.03    -0.13   0.01  -0.03
     2  50     0.13  -0.08  -0.24     0.02  -0.03  -0.04     0.02   0.01  -0.06
     3  53    -0.06   0.04   0.17     0.02  -0.03   0.02     0.05  -0.07   0.07
     4  53     0.02   0.11   0.02    -0.01   0.05   0.02    -0.02  -0.10  -0.03
     5  15    -0.08  -0.02  -0.13    -0.03   0.03  -0.08     0.15  -0.02   0.09
     6  15    -0.01  -0.03  -0.02    -0.05   0.00  -0.05     0.04   0.02   0.00
     7  15    -0.03  -0.03  -0.01    -0.07  -0.02   0.03     0.04   0.01  -0.06
     8  15    -0.11  -0.03  -0.08    -0.10  -0.02  -0.01     0.16   0.01   0.07
     9  50     0.21  -0.34   0.12     0.07  -0.08  -0.01     0.08   0.05   0.06
    10  50    -0.09   0.13  -0.10     0.15   0.08  -0.03    -0.24  -0.05  -0.03
    11  53     0.02   0.04   0.06    -0.01   0.00   0.01     0.03   0.02   0.04
    12  53     0.01   0.38  -0.18     0.00   0.09  -0.04     0.03   0.03  -0.01
    13  50     0.00   0.06   0.11    -0.05   0.08   0.11    -0.19   0.12  -0.10
    14  50    -0.11  -0.09  -0.05     0.11  -0.31   0.22     0.06  -0.02   0.11
    15  53     0.10   0.02  -0.05    -0.05   0.07   0.00    -0.03   0.01   0.01
    16  53     0.03  -0.02   0.02     0.01   0.00  -0.03     0.00  -0.02  -0.01
    17  15    -0.04   0.09  -0.03     0.08  -0.06  -0.01     0.12  -0.16   0.09
    18  15    -0.09   0.09   0.02     0.08  -0.05   0.07     0.21  -0.15   0.01
    19  15    -0.11  -0.03   0.01     0.06  -0.12  -0.01     0.15  -0.02  -0.07
    20  15    -0.09  -0.01  -0.03    -0.04   0.02   0.01     0.17   0.04   0.06
    21  50    -0.12  -0.09   0.05    -0.01   0.06   0.07     0.00   0.06  -0.03
    22  50    -0.05   0.15  -0.09     0.05   0.08   0.26     0.00   0.11  -0.23
    23  53     0.11   0.01   0.03    -0.10  -0.01  -0.04     0.07  -0.28   0.04
    24  53     0.12   0.04   0.09    -0.04   0.00  -0.15     0.00  -0.09   0.13
    25  50     0.01   0.01   0.01     0.00  -0.02  -0.01    -0.07   0.02  -0.06
    26  50     0.01  -0.02   0.00     0.04  -0.08  -0.03    -0.03   0.00   0.04
    27  53    -0.01   0.00   0.01    -0.01   0.01  -0.01     0.02   0.00   0.00
    28  53    -0.03   0.02   0.05     0.01   0.03  -0.12     0.01   0.00  -0.02
    29  15     0.05  -0.04  -0.03    -0.09   0.10   0.07    -0.05  -0.13  -0.05
    30  15     0.04  -0.02  -0.03    -0.12   0.02   0.07     0.19  -0.14  -0.05
    31  15     0.07  -0.04   0.02    -0.16   0.03  -0.02     0.08   0.02  -0.07
    32  15     0.03  -0.01  -0.03    -0.02   0.01  -0.03     0.00  -0.18   0.13
    33  50     0.11   0.09  -0.06    -0.32  -0.22   0.16    -0.09  -0.11   0.02
    34  50    -0.04  -0.04  -0.07     0.02  -0.07  -0.12     0.05   0.40   0.13
    35  53    -0.07  -0.10   0.03     0.17   0.40  -0.23     0.05   0.09  -0.07
    36  53     0.00  -0.01   0.01     0.05   0.01   0.00     0.00   0.02  -0.01
                     61                     62                     63
                      A                      A                      A
 Frequencies --    114.1485               118.3649               118.5204
 Red. masses --    100.1134                41.3661                96.5955
 Frc consts  --      0.7686                 0.3415                 0.7995
 IR Inten    --      1.6433                 1.1381                 7.2785
  Atom  AN      X      Y      Z        X      Y      Z        X      Y      Z
     1  50     0.09  -0.02   0.06     0.04   0.01   0.01    -0.27   0.03  -0.01
     2  50     0.10  -0.10  -0.19     0.00  -0.01   0.03    -0.09   0.05   0.16
     3  53     0.11  -0.18   0.15    -0.01   0.01  -0.02     0.10  -0.11  -0.08
     4  53     0.04   0.09   0.04    -0.02  -0.01   0.00    -0.18  -0.37  -0.12
     5  15    -0.08   0.00  -0.07    -0.11   0.04  -0.02     0.10   0.01   0.16
     6  15    -0.20   0.08  -0.11     0.02  -0.02   0.00     0.24  -0.03  -0.01
     7  15    -0.22  -0.04   0.14     0.02   0.00   0.01     0.24   0.01  -0.17
     8  15    -0.13   0.13  -0.02    -0.08  -0.02  -0.05     0.14  -0.15   0.12
     9  50    -0.02  -0.11  -0.04     0.02   0.02  -0.01     0.44   0.25   0.12
    10  50     0.02  -0.08   0.01     0.08   0.10  -0.01     0.01   0.01  -0.02
    11  53     0.00   0.03   0.03    -0.01  -0.03  -0.03     0.00   0.00   0.00
    12  53    -0.01   0.02  -0.01    -0.02  -0.02   0.00    -0.01   0.11  -0.04
    13  50    -0.29   0.39  -0.04     0.08  -0.01   0.02    -0.08   0.15   0.06
    14  50     0.02   0.10  -0.10    -0.01  -0.04   0.01    -0.04  -0.02  -0.04
    15  53    -0.03   0.02   0.04     0.02  -0.02  -0.02     0.01  -0.02  -0.02
    16  53    -0.06   0.04   0.03     0.05  -0.07   0.03    -0.01   0.01   0.01
    17  15    -0.05  -0.04  -0.01    -0.23   0.27  -0.05    -0.06   0.06  -0.03
    18  15    -0.04  -0.05  -0.09    -0.33   0.23  -0.03    -0.07   0.06  -0.02
    19  15    -0.03   0.05  -0.06    -0.28   0.06   0.16    -0.07   0.02  -0.01
    20  15    -0.02   0.04   0.00    -0.11  -0.04   0.07     0.02   0.01  -0.04
    21  50     0.33   0.17  -0.15    -0.01   0.06  -0.09     0.08   0.03  -0.02
    22  50     0.06  -0.18   0.19     0.03  -0.02   0.02    -0.01  -0.04   0.14
    23  53    -0.01   0.05  -0.03    -0.03  -0.04  -0.01     0.01   0.10  -0.01
    24  53    -0.18  -0.17  -0.10     0.00  -0.01   0.00    -0.04  -0.03  -0.06
    25  50     0.00   0.00   0.01    -0.03   0.09  -0.03     0.02   0.00   0.02
    26  50    -0.01   0.01   0.00    -0.01  -0.03   0.08     0.01   0.00  -0.01
    27  53     0.01   0.00   0.00     0.02   0.00   0.01    -0.01   0.00   0.00
    28  53     0.01   0.00   0.00    -0.01   0.01   0.00    -0.01   0.01   0.02
    29  15     0.03  -0.06  -0.03     0.12  -0.33  -0.12     0.04   0.01   0.00
    30  15     0.08  -0.02  -0.03     0.29  -0.17  -0.18    -0.03   0.03   0.00
    31  15     0.09  -0.01   0.01     0.33  -0.13   0.00     0.01  -0.02   0.02
    32  15     0.00  -0.04   0.01     0.01  -0.18   0.01     0.00   0.05  -0.04
    33  50     0.06   0.06   0.00    -0.04  -0.05  -0.02     0.03   0.04  -0.02
    34  50    -0.03  -0.05   0.12    -0.12   0.09   0.09    -0.08  -0.14  -0.07
    35  53    -0.03  -0.07   0.05     0.04   0.06  -0.02    -0.02  -0.03   0.02
    36  53    -0.01   0.00   0.00     0.01   0.01   0.00     0.00  -0.01   0.00
                     64                     65                     66
                      A                      A                      A
 Frequencies --    126.0717               130.6786               131.4015
 Red. masses --    117.8291                52.3835               101.7795
 Frc consts  --      1.1034                 0.5271                 1.0354
 IR Inten    --     19.4238                23.0403                22.0952
  Atom  AN      X      Y      Z        X      Y      Z        X      Y      Z
     1  50    -0.01  -0.02   0.04     0.09   0.05   0.16     0.05   0.09   0.00
     2  50    -0.01   0.00   0.02     0.01  -0.08   0.05     0.03  -0.05   0.00
     3  53    -0.02   0.02  -0.01    -0.04   0.05  -0.02     0.02  -0.04   0.02
     4  53    -0.02  -0.03  -0.01    -0.09  -0.10  -0.04    -0.01  -0.01   0.00
     5  15    -0.07   0.01  -0.02    -0.29   0.08  -0.12    -0.08   0.04  -0.02
     6  15    -0.05   0.00  -0.03    -0.39   0.08  -0.23     0.03   0.00   0.00
     7  15    -0.06  -0.01   0.02    -0.40  -0.09   0.19     0.02   0.00   0.02
     8  15    -0.05   0.02  -0.04    -0.25   0.19  -0.14    -0.05   0.03  -0.05
     9  50     0.07   0.01   0.00     0.25   0.05  -0.02     0.00   0.02  -0.01
    10  50     0.00   0.02   0.00     0.02  -0.01  -0.02     0.01   0.01  -0.04
    11  53     0.00   0.00   0.00     0.00   0.01   0.02     0.01   0.01   0.02
    12  53     0.00   0.03  -0.02    -0.05   0.05  -0.03    -0.03  -0.05   0.02
    13  50     0.05  -0.04   0.00     0.08  -0.11  -0.05    -0.08   0.09  -0.05
    14  50     0.13  -0.02  -0.07     0.13   0.04  -0.06    -0.29   0.10   0.06
    15  53    -0.13   0.03   0.06    -0.09   0.04   0.05     0.25  -0.07  -0.13
    16  53     0.00   0.00   0.00     0.01  -0.03  -0.01     0.23  -0.41   0.02
    17  15    -0.03   0.05  -0.01     0.06  -0.12   0.00     0.03  -0.12   0.02
    18  15    -0.08   0.04  -0.01     0.00  -0.13   0.02     0.04  -0.11   0.14
    19  15    -0.07   0.01   0.05     0.03  -0.02   0.08     0.01  -0.01   0.08
    20  15    -0.06  -0.01   0.03    -0.19   0.00   0.09    -0.08   0.01   0.03
    21  50     0.00  -0.02  -0.01    -0.02   0.03  -0.02    -0.32   0.43   0.03
    22  50     0.02   0.00  -0.04     0.05  -0.01  -0.05     0.04   0.01   0.06
    23  53     0.00  -0.02   0.01    -0.01  -0.03   0.00     0.01   0.00   0.00
    24  53     0.00   0.01   0.02     0.00   0.01   0.02     0.04   0.01  -0.05
    25  50     0.00   0.03  -0.03     0.02  -0.03   0.03     0.03  -0.05   0.04
    26  50    -0.07  -0.05   0.02     0.03   0.04  -0.04     0.02   0.03  -0.10
    27  53     0.07   0.02   0.01    -0.01   0.00  -0.01     0.03   0.01   0.00
    28  53     0.13  -0.11  -0.55    -0.01   0.01   0.07     0.01  -0.01  -0.06
    29  15    -0.01  -0.03   0.00    -0.12   0.04   0.03    -0.22   0.08   0.05
    30  15     0.01  -0.01   0.01     0.00  -0.02   0.06    -0.01  -0.04   0.14
    31  15     0.02   0.00   0.01    -0.08   0.07   0.01    -0.16   0.11   0.02
    32  15    -0.01  -0.02  -0.01    -0.03  -0.08   0.00    -0.04  -0.13   0.05
    33  50     0.02   0.29   0.64     0.01  -0.04  -0.08     0.01   0.05   0.08
    34  50     0.04   0.07   0.00     0.07   0.05   0.03     0.04   0.00  -0.05
    35  53    -0.14  -0.17   0.00     0.02   0.00   0.02    -0.01  -0.05   0.03
    36  53     0.00  -0.03  -0.03    -0.01   0.01   0.00     0.00   0.00   0.00
                     67                     68                     69
                      A                      A                      A
 Frequencies --    137.4553               138.2304               145.3618
 Red. masses --     97.2129                48.0721                45.0207
 Frc consts  --      1.0822                 0.5412                 0.5605
 IR Inten    --      3.2972                27.5494                11.5811
  Atom  AN      X      Y      Z        X      Y      Z        X      Y      Z
     1  50    -0.09  -0.08  -0.01     0.04   0.02   0.03    -0.03   0.06   0.03
     2  50     0.00   0.05  -0.04     0.00  -0.02   0.01     0.02  -0.03   0.02
     3  53    -0.01   0.00   0.03    -0.01   0.01  -0.01     0.01  -0.01   0.01
     4  53     0.03   0.04   0.01    -0.02  -0.02  -0.01     0.00   0.01   0.00
     5  15     0.09  -0.05  -0.02     0.03   0.02   0.01    -0.33  -0.03  -0.23
     6  15     0.18  -0.07   0.11    -0.20   0.07  -0.11     0.32  -0.10   0.17
     7  15     0.19   0.05  -0.12    -0.20  -0.05   0.09     0.32   0.08  -0.11
     8  15     0.11  -0.08  -0.03     0.01   0.10   0.03    -0.37  -0.17  -0.24
     9  50    -0.08  -0.02   0.02     0.06   0.01  -0.01    -0.02   0.00  -0.01
    10  50     0.00  -0.01   0.03     0.00  -0.05   0.00     0.02   0.10   0.06
    11  53     0.00   0.00  -0.01     0.00   0.01   0.02     0.00  -0.03  -0.07
    12  53     0.05   0.03   0.00    -0.02   0.01  -0.01     0.00  -0.02   0.01
    13  50    -0.01   0.01  -0.01     0.00  -0.03  -0.02    -0.04   0.03   0.02
    14  50     0.40  -0.03  -0.30    -0.09   0.02   0.06     0.01   0.03   0.00
    15  53    -0.38   0.08   0.19     0.09  -0.01  -0.04    -0.01  -0.01   0.00
    16  53     0.13  -0.27  -0.01     0.01  -0.01  -0.01    -0.03   0.05  -0.01
    17  15     0.05   0.00   0.05     0.10  -0.05   0.16     0.12  -0.16   0.04
    18  15     0.09   0.01   0.06     0.16  -0.07   0.01    -0.05  -0.21   0.01
    19  15     0.06   0.01   0.00     0.14  -0.03  -0.07    -0.02  -0.05   0.15
    20  15     0.07   0.00  -0.03     0.04   0.00  -0.04    -0.23  -0.06   0.10
    21  50    -0.21   0.27   0.07    -0.04   0.01   0.05     0.05  -0.03  -0.02
    22  50    -0.04  -0.03   0.05    -0.05  -0.03  -0.01     0.05   0.07  -0.02
    23  53     0.00   0.02   0.00    -0.01   0.03   0.00     0.00  -0.01   0.00
    24  53     0.01   0.01  -0.05     0.00   0.01  -0.02    -0.01  -0.02   0.02
    25  50    -0.05   0.02  -0.05    -0.12   0.05  -0.12    -0.01  -0.03   0.00
    26  50    -0.07  -0.01   0.07    -0.24  -0.11   0.12    -0.20  -0.03  -0.08
    27  53     0.02   0.00   0.01     0.15   0.02   0.05     0.21   0.03   0.06
    28  53     0.00   0.01   0.07     0.00   0.01  -0.01     0.00   0.02   0.03
    29  15     0.22   0.02  -0.04     0.50   0.04  -0.09    -0.01   0.05  -0.03
    30  15    -0.03   0.08  -0.07    -0.05   0.17  -0.15    -0.02   0.01   0.06
    31  15     0.10  -0.08  -0.04     0.23  -0.16  -0.10    -0.03   0.03  -0.01
    32  15     0.08   0.18  -0.01     0.18   0.39   0.02     0.02  -0.01   0.02
    33  50     0.03  -0.04  -0.09    -0.01  -0.01   0.01     0.02  -0.03  -0.02
    34  50    -0.03  -0.05  -0.03    -0.03  -0.06   0.01     0.05   0.01  -0.01
    35  53     0.02  -0.03   0.06     0.01   0.02  -0.01     0.01   0.00   0.00
    36  53    -0.02   0.01   0.00     0.00   0.00   0.00    -0.02   0.02  -0.01
                     70                     71                     72
                      A                      A                      A
 Frequencies --    148.6114               149.5037               161.8068
 Red. masses --    103.9732                56.4093                37.8277
 Frc consts  --      1.3529                 0.7429                 0.5835
 IR Inten    --      8.6439                 7.5796                17.9862
  Atom  AN      X      Y      Z        X      Y      Z        X      Y      Z
     1  50     0.02  -0.02   0.09     0.02  -0.07  -0.03     0.03  -0.03   0.00
     2  50    -0.03   0.02  -0.02    -0.02   0.04  -0.02    -0.02   0.03  -0.02
     3  53     0.01  -0.01   0.00    -0.01   0.01  -0.01     0.00   0.00   0.00
     4  53    -0.01   0.00  -0.01     0.01   0.01   0.00     0.00   0.00   0.00
     5  15    -0.03  -0.03   0.02     0.26   0.01   0.24     0.04   0.02   0.17
     6  15    -0.11   0.12  -0.04    -0.23   0.09  -0.12    -0.05   0.08  -0.04
     7  15    -0.07  -0.07   0.01    -0.22  -0.08   0.05    -0.03  -0.07  -0.04
     8  15    -0.10  -0.17   0.02     0.32   0.05   0.22     0.11  -0.14   0.10
     9  50     0.04  -0.03   0.01     0.00  -0.01   0.01    -0.02   0.00   0.01
    10  50    -0.11   0.17   0.60    -0.04   0.02   0.12     0.02   0.04  -0.03
    11  53     0.01  -0.22  -0.50     0.00  -0.05  -0.10     0.00   0.00   0.01
    12  53    -0.02   0.05  -0.02     0.00   0.03  -0.01     0.00   0.00   0.00
    13  50     0.01   0.05  -0.07     0.04  -0.01  -0.02     0.03   0.02  -0.03
    14  50    -0.03   0.02   0.02     0.02  -0.05  -0.03     0.01   0.02  -0.01
    15  53     0.04   0.01  -0.02    -0.01   0.01   0.01    -0.01   0.00   0.01
    16  53     0.01  -0.02   0.00     0.01  -0.01   0.01    -0.01   0.02   0.00
    17  15     0.16   0.01   0.03    -0.10   0.14  -0.09     0.00  -0.02   0.53
    18  15     0.21   0.02   0.02    -0.10   0.17   0.00    -0.27  -0.19   0.06
    19  15     0.13  -0.02  -0.06    -0.12   0.06  -0.04    -0.24   0.04   0.10
    20  15     0.01   0.01   0.00     0.15   0.04  -0.04    -0.06  -0.04   0.01
    21  50    -0.02   0.03   0.00     0.00   0.00   0.00     0.03   0.02  -0.10
    22  50     0.03   0.03   0.00     0.01   0.01   0.02     0.02   0.05  -0.02
    23  53     0.05   0.02  -0.01     0.02   0.00   0.00    -0.01   0.00   0.01
    24  53     0.00  -0.01  -0.01     0.00   0.00   0.00    -0.01  -0.01   0.01
    25  50    -0.04   0.02  -0.04     0.06  -0.04   0.08    -0.11   0.00  -0.09
    26  50     0.15   0.02   0.08    -0.27  -0.02  -0.20     0.05   0.02   0.00
    27  53    -0.17  -0.02  -0.05     0.31   0.04   0.08    -0.02   0.00  -0.01
    28  53     0.00  -0.02  -0.02    -0.01   0.02   0.04     0.00   0.00   0.01
    29  15     0.09   0.00   0.03    -0.28  -0.03  -0.01     0.07   0.13   0.10
    30  15     0.04  -0.01  -0.03    -0.01  -0.10   0.11     0.10  -0.16   0.18
    31  15     0.03  -0.05  -0.05    -0.13   0.08   0.07    -0.12  -0.05  -0.11
    32  15     0.06   0.05   0.02    -0.11  -0.23   0.02     0.21  -0.02   0.43
    33  50    -0.01   0.02   0.01     0.02  -0.03  -0.02    -0.01   0.01  -0.02
    34  50    -0.03  -0.03   0.01    -0.03  -0.01  -0.04     0.08  -0.04  -0.15
    35  53     0.00   0.00   0.00     0.01   0.01   0.01    -0.01  -0.01   0.01
    36  53     0.01  -0.01   0.01    -0.02   0.02  -0.01     0.01  -0.01   0.01
                     73                     74                     75
                      A                      A                      A
 Frequencies --    165.6765               166.4539               168.9611
 Red. masses --     39.0844               115.1260                35.1953
 Frc consts  --      0.6321                 1.8794                 0.5920
 IR Inten    --      0.3483                14.9885                 2.7547
  Atom  AN      X      Y      Z        X      Y      Z        X      Y      Z
     1  50    -0.09  -0.03  -0.19    -0.02  -0.02  -0.05    -0.02   0.05   0.05
     2  50     0.10  -0.07   0.06     0.01  -0.01   0.01     0.00  -0.02   0.01
     3  53     0.00   0.00  -0.02     0.00   0.00   0.00     0.00   0.01   0.00
     4  53     0.02  -0.01   0.01     0.01   0.00   0.00    -0.01  -0.01  -0.01
     5  15    -0.08   0.03  -0.02     0.00   0.01   0.06    -0.01  -0.04  -0.28
     6  15     0.09  -0.39   0.06     0.00  -0.07   0.00     0.05   0.01   0.04
     7  15    -0.06   0.32   0.20    -0.03   0.05   0.04     0.06   0.03   0.00
     8  15     0.10   0.74   0.03     0.07   0.13   0.05    -0.21   0.01  -0.17
     9  50     0.02   0.00  -0.01     0.00   0.00   0.00     0.02   0.00  -0.01
    10  50     0.00   0.01   0.08     0.01   0.02   0.01    -0.03  -0.07   0.02
    11  53     0.01  -0.03  -0.05     0.00  -0.01  -0.01     0.00   0.02   0.02
    12  53     0.00   0.01   0.00     0.00   0.00   0.00     0.00   0.00   0.00
    13  50    -0.05  -0.05   0.07    -0.01   0.00   0.00     0.01  -0.02   0.04
    14  50     0.00   0.00   0.00    -0.03   0.01  -0.01    -0.01  -0.05  -0.01
    15  53    -0.01  -0.01   0.01     0.01   0.00  -0.01     0.01   0.00  -0.01
    16  53     0.00   0.00   0.00     0.00   0.01   0.00    -0.01  -0.01   0.02
    17  15     0.00   0.00   0.11     0.04  -0.05   0.01    -0.13   0.38   0.25
    18  15    -0.06  -0.03   0.02    -0.09  -0.07   0.00     0.31   0.42   0.03
    19  15    -0.05   0.02  -0.01    -0.06  -0.04   0.04     0.17   0.08  -0.21
    20  15    -0.07   0.04   0.01    -0.03  -0.02   0.04     0.09   0.03  -0.21
    21  50     0.01   0.01  -0.02     0.01   0.00  -0.01    -0.01   0.00  -0.03
    22  50     0.02  -0.01   0.00     0.01   0.02   0.00    -0.06  -0.08   0.01
    23  53     0.01   0.00   0.00     0.00   0.01   0.00     0.00   0.00   0.01
    24  53    -0.01   0.00   0.00     0.00   0.00   0.00    -0.02  -0.01  -0.02
    25  50    -0.02   0.00  -0.02    -0.01   0.01  -0.04    -0.04   0.02  -0.02
    26  50     0.01   0.01   0.00     0.08  -0.03   0.05    -0.02   0.01  -0.04
    27  53     0.00   0.00   0.00    -0.06  -0.01  -0.03     0.02   0.00   0.00
    28  53     0.00   0.00   0.00    -0.02   0.05   0.03    -0.01   0.01   0.01
    29  15     0.02   0.02   0.02     0.02   0.01   0.02    -0.06   0.01   0.08
    30  15     0.02  -0.03   0.03     0.00   0.04   0.04     0.08  -0.18   0.09
    31  15    -0.02  -0.01  -0.02     0.03   0.01   0.02    -0.10  -0.04  -0.04
    32  15     0.04   0.00   0.08     0.02   0.04  -0.01     0.06  -0.11   0.27
    33  50    -0.03   0.03  -0.02     0.48  -0.45   0.27     0.03  -0.03   0.02
    34  50     0.02  -0.01  -0.02    -0.01  -0.04  -0.02     0.09  -0.02   0.00
    35  53     0.00   0.00   0.00     0.03   0.05   0.00     0.00   0.01   0.00
    36  53     0.03  -0.02   0.02    -0.44   0.36  -0.27    -0.03   0.02  -0.02
                     76                     77                     78
                      A                      A                      A
 Frequencies --    197.4370               203.3094               210.5980
 Red. masses --     34.8228                39.3330                38.9040
 Frc consts  --      0.7998                 0.9579                 1.0166
 IR Inten    --     20.9756                 4.5893                 5.7867
  Atom  AN      X      Y      Z        X      Y      Z        X      Y      Z
     1  50     0.01  -0.02  -0.01    -0.04  -0.03  -0.08     0.00   0.00   0.00
     2  50     0.01   0.04  -0.01    -0.05  -0.28   0.05     0.00   0.00   0.00
     3  53     0.00   0.00   0.00    -0.02   0.03   0.02     0.00   0.00   0.00
     4  53     0.00   0.00   0.01     0.00   0.00  -0.02     0.00   0.00   0.00
     5  15    -0.06  -0.01   0.12     0.04  -0.04   0.05    -0.02   0.01   0.02
     6  15    -0.02  -0.14  -0.03     0.05   0.84   0.05     0.00   0.00   0.00
     7  15    -0.07  -0.01   0.00     0.25   0.17   0.10     0.00   0.00   0.00
     8  15     0.08   0.01   0.04    -0.03   0.19   0.10     0.00  -0.01   0.01
     9  50     0.00   0.00   0.01     0.00  -0.02  -0.05     0.00   0.00   0.00
    10  50     0.03   0.03  -0.03     0.01   0.02   0.00     0.00   0.00   0.00
    11  53     0.00   0.00   0.01     0.00   0.00   0.00     0.00   0.00   0.00
    12  53     0.00   0.00   0.00     0.01   0.00   0.01     0.00   0.00   0.00
    13  50    -0.09  -0.02  -0.09     0.00  -0.01  -0.02     0.00   0.00   0.00
    14  50     0.01   0.05  -0.01     0.01   0.00  -0.01     0.00  -0.01   0.00
    15  53     0.00   0.00   0.00    -0.02   0.00   0.00     0.00   0.00   0.00
    16  53     0.00   0.02  -0.01     0.00   0.00   0.00     0.00   0.00   0.00
    17  15     0.07   0.16  -0.03     0.02   0.02  -0.02    -0.02   0.02  -0.02
    18  15     0.27   0.28   0.09     0.02   0.04   0.01     0.03   0.06   0.04
    19  15     0.28  -0.26   0.54     0.03  -0.05   0.11     0.00   0.02   0.00
    20  15    -0.04  -0.43   0.27     0.02  -0.09   0.04    -0.02   0.03   0.01
    21  50     0.01  -0.02  -0.06     0.00   0.00  -0.01     0.00   0.00  -0.02
    22  50    -0.07   0.03   0.03    -0.01   0.01   0.01     0.00  -0.01   0.00
    23  53     0.00   0.02  -0.01     0.00   0.00   0.00     0.00   0.00   0.00
    24  53     0.00  -0.01   0.00     0.00   0.00   0.00     0.00   0.00   0.00
    25  50    -0.01   0.00   0.00     0.00   0.00   0.00    -0.02  -0.10  -0.28
    26  50     0.00   0.01  -0.01     0.00   0.00   0.00     0.00   0.00   0.02
    27  53     0.00   0.00   0.00     0.00   0.00   0.00    -0.01   0.00  -0.01
    28  53     0.00   0.00   0.00     0.00   0.00   0.00     0.00   0.00   0.00
    29  15     0.01   0.01   0.03     0.00   0.01   0.01    -0.19   0.18  -0.04
    30  15     0.04  -0.03   0.04     0.01   0.00   0.01    -0.15   0.05   0.39
    31  15    -0.03  -0.01  -0.03    -0.01   0.00  -0.01     0.46   0.14   0.65
    32  15     0.04  -0.03   0.01     0.01   0.00   0.00     0.05  -0.04  -0.01
    33  50     0.00   0.01   0.00     0.00   0.00   0.00    -0.01   0.01  -0.01
    34  50    -0.04   0.01  -0.07    -0.01   0.00  -0.01    -0.02   0.00   0.02
    35  53    -0.01  -0.01   0.00     0.00   0.00   0.00     0.00   0.00   0.00
    36  53     0.00   0.00   0.00     0.00   0.00   0.00     0.01  -0.01   0.01
                     79                     80                     81
                      A                      A                      A
 Frequencies --    212.3056               214.8020               220.8128
 Red. masses --     33.9717                33.7216                34.2649
 Frc consts  --      0.9022                 0.9167                 0.9843
 IR Inten    --     21.5034                 8.7463                 5.4152
  Atom  AN      X      Y      Z        X      Y      Z        X      Y      Z
     1  50     0.01  -0.06  -0.07     0.00  -0.02  -0.04     0.03  -0.01   0.06
     2  50     0.01  -0.01   0.00     0.01   0.00   0.00    -0.02  -0.02   0.00
     3  53    -0.01   0.01   0.00     0.00   0.00   0.00     0.00   0.00   0.01
     4  53     0.01   0.00   0.00     0.00   0.00   0.00     0.00   0.01   0.00
     5  15    -0.26   0.19   0.43    -0.10   0.04   0.20    -0.17   0.17  -0.02
     6  15     0.06  -0.03   0.05     0.03  -0.04   0.04    -0.02   0.13  -0.08
     7  15     0.02   0.06   0.02    -0.01   0.05   0.06     0.08  -0.13  -0.27
     8  15    -0.12  -0.13   0.27    -0.16  -0.08   0.20     0.51   0.11  -0.37
     9  50     0.00  -0.01  -0.01     0.00   0.00  -0.01    -0.02   0.00   0.03
    10  50     0.01   0.02  -0.03     0.01   0.01  -0.03    -0.01   0.00   0.02
    11  53     0.00  -0.01   0.01    -0.01   0.00   0.01     0.00  -0.01  -0.02
    12  53     0.00   0.00   0.00     0.00   0.00   0.00     0.00   0.00   0.00
    13  50     0.03   0.02  -0.07     0.05   0.02  -0.04    -0.09  -0.05   0.09
    14  50     0.00  -0.02   0.00     0.00  -0.01   0.00     0.00  -0.02   0.00
    15  53    -0.01   0.00   0.00     0.00   0.00   0.00     0.00   0.00   0.00
    16  53     0.00   0.00   0.01     0.00   0.00   0.01    -0.01   0.01   0.00
    17  15    -0.18   0.03   0.19     0.20   0.03  -0.27    -0.29  -0.02   0.08
    18  15     0.29   0.04   0.07     0.07   0.16   0.06     0.10   0.03   0.08
    19  15     0.16   0.05  -0.15    -0.09   0.07  -0.12     0.09   0.03   0.00
    20  15    -0.36   0.26   0.13    -0.12   0.16   0.02    -0.17   0.13   0.11
    21  50     0.00   0.00  -0.02    -0.01  -0.01  -0.02     0.01  -0.01  -0.02
    22  50     0.06  -0.06  -0.05    -0.03  -0.07  -0.02     0.06  -0.01  -0.02
    23  53     0.00   0.00   0.01     0.00   0.00   0.00     0.00   0.00   0.00
    24  53     0.00   0.00   0.00     0.00   0.00   0.00    -0.01   0.00   0.00
    25  50     0.04   0.04   0.03    -0.08  -0.08  -0.01    -0.02  -0.05   0.01
    26  50    -0.01   0.00  -0.01     0.00  -0.01   0.01     0.00  -0.02   0.03
    27  53     0.00   0.00   0.00     0.00   0.00   0.01     0.00   0.00   0.00
    28  53     0.00   0.01   0.00     0.00   0.00   0.00     0.00   0.00   0.00
    29  15    -0.07  -0.08  -0.03     0.12   0.04  -0.03     0.00  -0.12  -0.13
    30  15    -0.14  -0.05  -0.26     0.33   0.24   0.53     0.11   0.26   0.18
    31  15     0.04  -0.02   0.11    -0.09   0.08  -0.34     0.04   0.09  -0.16
    32  15    -0.12   0.04   0.04     0.11  -0.06  -0.07    -0.12   0.02  -0.01
    33  50     0.01   0.00   0.00     0.00   0.00   0.00     0.00   0.00   0.00
    34  50     0.04  -0.02  -0.03    -0.02   0.01   0.05     0.02  -0.02  -0.03
    35  53     0.00   0.00   0.00     0.00   0.00   0.00     0.00   0.00   0.00
    36  53     0.00   0.00   0.00     0.00   0.00   0.00     0.00   0.00   0.00
                     82                     83                     84
                      A                      A                      A
 Frequencies --    226.1158               248.7276               254.9492
 Red. masses --     33.8363                33.6778                32.7536
 Frc consts  --      1.0193                 1.2276                 1.2543
 IR Inten    --      5.3108                12.1009                13.0884
  Atom  AN      X      Y      Z        X      Y      Z        X      Y      Z
     1  50     0.02  -0.02   0.02     0.00   0.00   0.00     0.00   0.01   0.01
     2  50    -0.01  -0.01   0.00     0.01  -0.01   0.00     0.00   0.00   0.00
     3  53     0.00   0.00   0.00    -0.01   0.01   0.00     0.00   0.00   0.00
     4  53     0.00   0.00   0.00     0.00   0.00   0.00     0.00   0.00   0.00
     5  15    -0.20   0.10   0.08     0.10   0.17  -0.09     0.05  -0.10  -0.08
     6  15     0.00   0.07  -0.04     0.00  -0.02  -0.02     0.00  -0.01  -0.04
     7  15     0.05  -0.07  -0.17     0.01   0.05  -0.02     0.00   0.01   0.01
     8  15     0.30   0.04  -0.18    -0.14  -0.02  -0.03    -0.03   0.01  -0.02
     9  50    -0.01   0.00   0.01     0.00   0.00   0.00     0.00   0.00   0.01
    10  50     0.01   0.01  -0.01    -0.02  -0.05   0.02     0.00   0.00   0.00
    11  53    -0.01   0.00   0.00     0.00   0.00   0.00     0.00   0.00   0.01
    12  53     0.00   0.00   0.00     0.00   0.00   0.00     0.00   0.00   0.00
    13  50    -0.03  -0.02   0.06    -0.02  -0.02  -0.04     0.00  -0.01  -0.01
    14  50     0.00   0.00   0.01    -0.03  -0.11  -0.03    -0.02  -0.05  -0.02
    15  53     0.00   0.00   0.00     0.00   0.00   0.00     0.00   0.00   0.00
    16  53     0.00   0.00   0.00     0.00   0.01   0.00     0.00   0.01   0.00
    17  15     0.50   0.06  -0.19    -0.26  -0.07  -0.12     0.54  -0.01   0.22
    18  15     0.00   0.08   0.01     0.01  -0.09  -0.04     0.04   0.10   0.24
    19  15    -0.11   0.03  -0.09     0.16   0.38   0.46    -0.17   0.26   0.26
    20  15    -0.18   0.17   0.09     0.25   0.42   0.23     0.13   0.24   0.06
    21  50     0.00  -0.01  -0.01     0.01  -0.01   0.00     0.00  -0.01  -0.07
    22  50    -0.08  -0.09  -0.01     0.04  -0.05  -0.03    -0.06  -0.06   0.00
    23  53     0.01   0.00   0.00     0.00   0.00   0.01     0.00   0.00   0.01
    24  53     0.00   0.00   0.00     0.00   0.00   0.00     0.00   0.00   0.00
    25  50     0.01   0.06  -0.02     0.00   0.01   0.00     0.01  -0.01   0.01
    26  50    -0.01   0.02  -0.04    -0.01   0.00   0.01     0.01   0.00   0.00
    27  53     0.00   0.00   0.00    -0.01   0.00   0.00     0.00   0.00   0.00
    28  53     0.00   0.00   0.00     0.00   0.00   0.00     0.00   0.00   0.00
    29  15     0.07   0.21   0.23     0.10   0.20   0.07    -0.15  -0.31  -0.13
    30  15    -0.05  -0.36  -0.14     0.03  -0.13   0.03    -0.11   0.21  -0.11
    31  15    -0.11  -0.13   0.13    -0.09  -0.06   0.01     0.13   0.10  -0.03
    32  15     0.23  -0.05  -0.02     0.19  -0.02  -0.06    -0.26   0.04   0.06
    33  50     0.00   0.00   0.00     0.01   0.00   0.00     0.00   0.00   0.00
    34  50    -0.04   0.02   0.04    -0.06   0.00  -0.05     0.02  -0.02  -0.05
    35  53     0.00   0.00   0.00     0.00   0.00   0.00     0.00   0.00   0.00
    36  53     0.00   0.00   0.00     0.00   0.00   0.00     0.00   0.00   0.00
                     85                     86                     87
                      A                      A                      A
 Frequencies --    257.4606               270.1120               280.1237
 Red. masses --     35.2385                33.3348                33.2551
 Frc consts  --      1.3762                 1.4330                 1.5375
 IR Inten    --     20.7287                 7.8173                21.2832
  Atom  AN      X      Y      Z        X      Y      Z        X      Y      Z
     1  50    -0.01   0.00  -0.03    -0.01   0.03   0.01     0.02  -0.03   0.01
     2  50    -0.02   0.07  -0.04    -0.01   0.02  -0.01     0.02  -0.03   0.02
     3  53     0.01   0.00   0.00     0.00   0.00   0.00     0.00   0.00   0.00
     4  53    -0.02  -0.01  -0.01     0.00   0.00   0.00     0.00   0.00   0.00
     5  15    -0.01   0.00  -0.03    -0.04  -0.53  -0.04     0.20   0.59   0.00
     6  15    -0.03   0.10   0.87     0.05   0.01  -0.10    -0.15  -0.04   0.13
     7  15    -0.19  -0.24   0.22    -0.01  -0.08   0.14     0.03   0.17  -0.27
     8  15     0.15  -0.02  -0.09     0.10   0.02   0.04    -0.15  -0.01  -0.02
     9  50     0.08  -0.02  -0.18    -0.01   0.01   0.02     0.01  -0.01  -0.03
    10  50     0.00   0.00   0.00     0.02   0.07  -0.02    -0.02  -0.09   0.02
    11  53     0.00   0.00   0.00     0.00   0.01   0.00     0.00  -0.01   0.00
    12  53    -0.01   0.01  -0.01     0.00   0.00   0.00    -0.01   0.00   0.00
    13  50    -0.02  -0.01   0.01     0.00   0.00   0.00     0.02   0.01   0.01
    14  50     0.00  -0.01   0.00     0.00  -0.01  -0.01     0.01   0.02   0.00
    15  53     0.00   0.00   0.00     0.00   0.00   0.00     0.00   0.00   0.00
    16  53     0.00   0.00   0.00     0.00   0.00   0.00     0.00   0.00   0.00
    17  15     0.01  -0.01   0.00    -0.24  -0.19  -0.08     0.00  -0.13  -0.03
    18  15     0.01   0.00   0.03     0.24   0.06   0.56    -0.02   0.09   0.52
    19  15     0.00   0.03   0.05    -0.19   0.12  -0.02    -0.14  -0.12  -0.04
    20  15    -0.01   0.04   0.03    -0.06   0.01  -0.10     0.06  -0.15  -0.13
    21  50     0.00   0.00  -0.01     0.00  -0.02  -0.11     0.00  -0.02  -0.10
    22  50     0.00  -0.01   0.00     0.04   0.02  -0.01     0.00   0.03   0.01
    23  53     0.00   0.00   0.00     0.00   0.00   0.00     0.00   0.00   0.00
    24  53     0.00   0.00   0.00    -0.01  -0.01   0.00     0.00   0.00   0.00
    25  50     0.00   0.00   0.00     0.01   0.01   0.02     0.01   0.00   0.02
    26  50     0.00   0.00   0.00    -0.01  -0.01   0.02     0.00  -0.01   0.02
    27  53     0.00   0.00   0.00     0.00   0.00   0.00     0.00   0.00   0.00
    28  53     0.00   0.00   0.00     0.00   0.00   0.00     0.00   0.00   0.00
    29  15     0.00   0.00   0.00     0.08   0.19  -0.07     0.02   0.08  -0.12
    30  15     0.00   0.00  -0.01    -0.04  -0.06  -0.07    -0.05  -0.01  -0.06
    31  15     0.00   0.00   0.00    -0.09  -0.03   0.03    -0.05   0.01   0.02
    32  15     0.00   0.00   0.00     0.13  -0.02  -0.11     0.06  -0.01  -0.06
    33  50     0.00   0.00   0.00     0.00   0.00   0.00     0.00   0.00   0.00
    34  50     0.00   0.00  -0.01    -0.01   0.01   0.04    -0.01   0.01   0.03
    35  53     0.00   0.00   0.00     0.00   0.00   0.00     0.00   0.00   0.00
    36  53     0.00   0.00   0.00     0.00   0.00   0.00     0.00   0.00   0.00
                     88                     89                     90
                      A                      A                      A
 Frequencies --    290.6129               294.4515               297.2962
 Red. masses --     32.6478                32.8631                33.1350
 Frc consts  --      1.6246                 1.6787                 1.7255
 IR Inten    --     30.6102                 8.5692                17.2286
  Atom  AN      X      Y      Z        X      Y      Z        X      Y      Z
     1  50    -0.03  -0.01  -0.06     0.01   0.02   0.02     0.00   0.00   0.00
     2  50    -0.05   0.04  -0.03     0.02  -0.02   0.01     0.00   0.00   0.00
     3  53     0.00   0.00  -0.01     0.00   0.00   0.00     0.00   0.00   0.00
     4  53     0.01   0.00   0.00     0.00   0.00   0.00     0.00   0.00   0.00
     5  15     0.05   0.33  -0.11     0.00  -0.25  -0.05     0.05   0.01  -0.02
     6  15     0.45   0.09  -0.24    -0.16  -0.04   0.08    -0.02  -0.01   0.01
     7  15    -0.08  -0.35   0.55     0.02   0.15  -0.15     0.00   0.02  -0.02
     8  15    -0.03  -0.03  -0.12    -0.08   0.00  -0.01    -0.01   0.00   0.01
     9  50    -0.03   0.01   0.05     0.01   0.00  -0.02     0.00   0.00   0.00
    10  50    -0.02  -0.05   0.02     0.00   0.02  -0.01     0.00   0.00   0.00
    11  53     0.00   0.00   0.00     0.00   0.00   0.00     0.00   0.00   0.00
    12  53     0.02   0.00  -0.01     0.00   0.00   0.00     0.00   0.00   0.00
    13  50     0.01   0.00   0.01     0.02   0.02   0.01     0.00   0.00   0.00
    14  50     0.01   0.03   0.01     0.02   0.06   0.02     0.00   0.00   0.00
    15  53     0.00   0.00   0.00     0.00   0.00   0.00     0.00   0.00   0.00
    16  53     0.00   0.00   0.00     0.00   0.00   0.00     0.00   0.00   0.00
    17  15     0.01   0.00   0.01    -0.07   0.07   0.03    -0.09  -0.07  -0.06
    18  15    -0.09   0.05   0.16    -0.09   0.05   0.12     0.02  -0.03   0.18
    19  15    -0.01  -0.22  -0.10    -0.04  -0.46  -0.28    -0.01   0.00   0.00
    20  15     0.06   0.08   0.19     0.31   0.29   0.57    -0.01   0.00  -0.03
    21  50     0.00   0.00  -0.03     0.00   0.00  -0.02     0.00  -0.01  -0.03
    22  50     0.00  -0.01  -0.01     0.00  -0.04  -0.03     0.02   0.01   0.00
    23  53     0.00   0.00   0.00     0.00   0.00   0.00     0.00   0.00   0.00
    24  53     0.00   0.00   0.00     0.00   0.00   0.00     0.00   0.00   0.00
    25  50     0.00   0.00   0.00     0.00   0.00   0.00    -0.04   0.03  -0.07
    26  50     0.00   0.00   0.00     0.00   0.00   0.00     0.00   0.04  -0.12
    27  53     0.00   0.00   0.00     0.00   0.00   0.00     0.01   0.00   0.01
    28  53     0.00   0.00   0.00     0.00   0.00   0.00     0.00   0.00   0.00
    29  15     0.00   0.00   0.00    -0.01   0.00   0.00     0.07  -0.12   0.81
    30  15     0.00   0.00  -0.01     0.00   0.00   0.00     0.12   0.22  -0.02
    31  15     0.00   0.00   0.00     0.00   0.00  -0.01     0.17  -0.26  -0.02
    32  15     0.00   0.00  -0.01     0.01   0.00   0.00    -0.28   0.01  -0.07
    33  50     0.00   0.00   0.00     0.00   0.00   0.00     0.00   0.00   0.00
    34  50    -0.01   0.00  -0.03    -0.04  -0.01  -0.09     0.02   0.00   0.00
    35  53     0.00   0.00   0.00     0.00   0.00   0.00     0.00   0.00   0.00
    36  53     0.00   0.00   0.00     0.00   0.00   0.00     0.00   0.00   0.00
                     91                     92                     93
                      A                      A                      A
 Frequencies --    328.0418               330.1511               356.3921
 Red. masses --     31.3048                31.2517                31.6928
 Frc consts  --      1.9848                 2.0070                 2.3717
 IR Inten    --      4.7154                 7.7303                 4.6140
  Atom  AN      X      Y      Z        X      Y      Z        X      Y      Z
     1  50     0.00   0.00   0.00     0.00   0.00   0.00     0.00   0.00   0.00
     2  50     0.00   0.00   0.00     0.00   0.00   0.00     0.00   0.00   0.00
     3  53     0.00   0.00   0.00     0.00   0.00   0.00     0.00   0.00   0.00
     4  53     0.00   0.00   0.00     0.00   0.00   0.00     0.00   0.00   0.00
     5  15    -0.02  -0.09  -0.06     0.02   0.06   0.04    -0.01  -0.01   0.08
     6  15    -0.02   0.00   0.00     0.01   0.00   0.00     0.02   0.00   0.00
     7  15     0.00   0.03   0.00     0.00  -0.02   0.00     0.00  -0.04  -0.02
     8  15     0.06  -0.03   0.09    -0.04   0.02  -0.06    -0.04   0.04  -0.05
     9  50     0.00   0.00   0.00     0.00   0.00   0.00     0.00   0.00   0.00
    10  50     0.00   0.01   0.00     0.00  -0.01   0.00     0.00   0.00   0.00
    11  53     0.00   0.00   0.00     0.00   0.00   0.00     0.00   0.00   0.00
    12  53     0.00   0.00   0.00     0.00   0.00   0.00     0.00   0.00   0.00
    13  50    -0.01   0.00  -0.01     0.01   0.00   0.01     0.00   0.00   0.00
    14  50    -0.01  -0.02  -0.01     0.01   0.01   0.00     0.00   0.00   0.00
    15  53     0.00   0.00   0.00     0.00   0.00   0.00     0.00   0.00   0.00
    16  53     0.00   0.00   0.00     0.00   0.00   0.00     0.00   0.00   0.00
    17  15     0.03   0.11  -0.08    -0.11  -0.09  -0.06    -0.02   0.15  -0.01
    18  15    -0.45  -0.05   0.31     0.33  -0.01  -0.13     0.03  -0.14   0.04
    19  15     0.56   0.01  -0.03    -0.38   0.00   0.01     0.00   0.02  -0.01
    20  15    -0.12   0.08  -0.12     0.07  -0.06   0.08     0.03  -0.03  -0.01
    21  50     0.00  -0.01  -0.04     0.00   0.00   0.02     0.00   0.00   0.00
    22  50    -0.01   0.00   0.00     0.01   0.01   0.00    -0.01   0.00   0.00
    23  53     0.00   0.00   0.00     0.00   0.00   0.00     0.00   0.00   0.00
    24  53     0.00   0.00   0.00     0.00   0.00   0.00     0.00   0.00   0.00
    25  50     0.00   0.02  -0.01     0.00   0.03  -0.02     0.01   0.02   0.09
    26  50     0.01   0.00  -0.01     0.01   0.00  -0.03     0.00   0.01   0.00
    27  53     0.00   0.00   0.00     0.00   0.00   0.00     0.00   0.00   0.00
    28  53     0.00   0.00   0.00     0.00   0.00   0.00     0.00   0.00   0.00
    29  15     0.16  -0.23   0.08     0.23  -0.33   0.19    -0.36   0.16   0.05
    30  15    -0.22  -0.19   0.11    -0.33  -0.30   0.17    -0.39   0.06   0.05
    31  15     0.03   0.33  -0.09     0.07   0.47  -0.14     0.49  -0.21  -0.46
    32  15     0.05   0.04   0.00     0.07   0.07  -0.01     0.31  -0.14   0.01
    33  50     0.00   0.00   0.00     0.00   0.00   0.00     0.00   0.00   0.00
    34  50     0.00   0.00   0.02    -0.01   0.00   0.00    -0.02   0.01   0.01
    35  53     0.00   0.00   0.00     0.00   0.00   0.00     0.00   0.00   0.00
    36  53     0.00   0.00   0.00     0.00   0.00   0.00     0.00   0.00   0.00
                     94                     95                     96
                      A                      A                      A
 Frequencies --    360.2370               363.4325               377.7342
 Red. masses --     31.1806                31.1319                31.1251
 Frc consts  --      2.3840                 2.4227                 2.6166
 IR Inten    --      1.4816                 3.7355                10.4446
  Atom  AN      X      Y      Z        X      Y      Z        X      Y      Z
     1  50     0.01  -0.01   0.01     0.00   0.00   0.00     0.00   0.00  -0.01
     2  50    -0.01   0.02  -0.01     0.00   0.00   0.00     0.00   0.00   0.00
     3  53     0.00   0.00   0.00     0.00   0.00   0.00     0.00   0.00   0.00
     4  53     0.00   0.00   0.00     0.00   0.00   0.00     0.00   0.00   0.00
     5  15     0.03  -0.13   0.58     0.08  -0.01   0.12    -0.14   0.02   0.00
     6  15     0.12   0.02   0.02     0.03   0.01   0.00    -0.03  -0.01  -0.01
     7  15    -0.01  -0.30  -0.18     0.00  -0.09  -0.05     0.00   0.10   0.08
     8  15    -0.35   0.30  -0.37    -0.09   0.09  -0.09     0.06  -0.09  -0.02
     9  50     0.00   0.00   0.00     0.00   0.00   0.00     0.00   0.00   0.00
    10  50     0.01   0.03  -0.01     0.00   0.00   0.00     0.00   0.00   0.00
    11  53     0.00   0.00   0.00     0.00   0.00   0.00     0.00   0.00   0.00
    12  53     0.00   0.00   0.00     0.00   0.00   0.00     0.00   0.00   0.00
    13  50    -0.01  -0.01   0.01     0.00   0.00   0.00     0.00   0.00   0.00
    14  50     0.00  -0.01   0.00     0.00   0.01   0.00     0.00   0.00   0.00
    15  53     0.00   0.00   0.00     0.00   0.00   0.00     0.00   0.00   0.00
    16  53     0.00   0.00   0.00     0.00   0.01   0.00     0.00   0.00   0.00
    17  15     0.01  -0.16   0.03    -0.01   0.59  -0.29    -0.02  -0.16  -0.34
    18  15    -0.14   0.15   0.01     0.17  -0.58   0.19    -0.04   0.12  -0.04
    19  15     0.13   0.08  -0.05    -0.08  -0.01   0.03     0.02   0.04  -0.03
    20  15     0.22  -0.05  -0.05     0.01   0.00  -0.02     0.10  -0.04   0.02
    21  50     0.00   0.00   0.00     0.00   0.00  -0.01     0.00   0.00   0.00
    22  50     0.00   0.01   0.00    -0.02  -0.01   0.01     0.00   0.00   0.00
    23  53     0.00   0.00   0.00     0.00   0.00   0.00     0.00   0.00   0.00
    24  53     0.00   0.00   0.00     0.00   0.00   0.00     0.00   0.00   0.00
    25  50     0.00   0.00  -0.01     0.00  -0.01  -0.02     0.00   0.01   0.00
    26  50     0.00   0.00   0.00     0.00   0.00   0.01     0.01   0.00   0.01
    27  53     0.00   0.00   0.00     0.00   0.00   0.00     0.00   0.00   0.00
    28  53     0.00   0.00   0.00     0.00   0.00   0.00     0.00   0.00   0.00
    29  15     0.05  -0.01   0.01     0.04  -0.08  -0.06     0.29   0.16  -0.04
    30  15     0.01   0.02  -0.02     0.09   0.07  -0.04    -0.24   0.23  -0.14
    31  15    -0.04   0.02   0.04    -0.11   0.03   0.13     0.05   0.05   0.00
    32  15    -0.02  -0.01   0.00    -0.06   0.03   0.20    -0.16  -0.38   0.59
    33  50     0.00   0.00   0.00     0.00   0.00   0.00     0.00   0.00   0.00
    34  50     0.00   0.00   0.00     0.01  -0.01  -0.01     0.02  -0.01  -0.03
    35  53     0.00   0.00   0.00     0.00   0.00   0.00     0.00   0.00   0.00
    36  53     0.00   0.00   0.00     0.00   0.00   0.00     0.00   0.00   0.00
                     97                     98                     99
                      A                      A                      A
 Frequencies --    383.1390               389.0598               391.9508
 Red. masses --     31.2746                31.1413                31.1875
 Frc consts  --      2.7049                 2.7773                 2.8229
 IR Inten    --      1.9690                 4.4332                 3.2720
  Atom  AN      X      Y      Z        X      Y      Z        X      Y      Z
     1  50    -0.02   0.00  -0.04     0.00   0.00   0.00     0.00   0.01   0.00
     2  50     0.01   0.01   0.00     0.00  -0.01   0.00     0.00   0.02  -0.01
     3  53     0.00   0.00   0.00     0.00   0.00   0.00     0.00   0.00   0.00
     4  53     0.00   0.00   0.00     0.00   0.00   0.00     0.00   0.00   0.00
     5  15     0.02   0.00   0.26    -0.15   0.02  -0.01     0.52  -0.10  -0.01
     6  15    -0.35  -0.07  -0.05     0.06   0.01   0.00    -0.17  -0.03  -0.01
     7  15     0.26   0.36   0.48    -0.06   0.01  -0.03     0.21  -0.12   0.05
     8  15     0.07  -0.30  -0.47     0.03  -0.01   0.05    -0.12   0.10  -0.11
     9  50     0.01   0.00  -0.01     0.00   0.00   0.00     0.00   0.00   0.00
    10  50     0.00   0.01  -0.01     0.00   0.00   0.00    -0.01  -0.01   0.00
    11  53     0.00   0.00   0.00     0.00   0.00   0.00     0.00   0.00   0.00
    12  53     0.00   0.00   0.00     0.00   0.00   0.00     0.00   0.00   0.00
    13  50    -0.02  -0.01   0.02     0.00   0.00   0.00     0.00   0.00   0.00
    14  50     0.00  -0.01   0.00     0.00   0.00   0.00     0.00   0.01   0.01
    15  53     0.00   0.00   0.00     0.00   0.00   0.00     0.00   0.00   0.00
    16  53     0.00   0.00   0.00     0.00   0.00   0.00     0.00   0.00   0.00
    17  15     0.01   0.02   0.02    -0.05  -0.19  -0.36     0.01  -0.07  -0.09
    18  15    -0.02  -0.03   0.04    -0.02   0.08   0.06     0.03   0.08  -0.07
    19  15     0.04   0.09  -0.05     0.01   0.04  -0.02    -0.02  -0.24   0.15
    20  15     0.07  -0.08   0.00     0.12  -0.04   0.00    -0.46   0.26  -0.04
    21  50     0.00   0.00   0.00     0.00   0.00   0.00     0.00   0.00   0.01
    22  50     0.00   0.00   0.00     0.00   0.00   0.00     0.00  -0.01  -0.01
    23  53     0.00   0.00   0.00     0.00   0.00   0.00     0.00   0.00   0.00
    24  53     0.00   0.00   0.00     0.00   0.00   0.00     0.00   0.00   0.00
    25  50     0.00   0.00   0.00     0.00   0.00   0.01     0.00   0.00   0.02
    26  50     0.00   0.00   0.00     0.00   0.00   0.00     0.00   0.00   0.01
    27  53     0.00   0.00   0.00     0.00   0.00   0.00     0.00   0.00   0.00
    28  53     0.00   0.00   0.00     0.00   0.00   0.00     0.00   0.00   0.00
    29  15    -0.07  -0.05   0.01    -0.32  -0.08  -0.04     0.05   0.19  -0.06
    30  15     0.05  -0.02   0.01     0.17  -0.25   0.06     0.00  -0.18   0.06
    31  15    -0.02  -0.01   0.02     0.12  -0.10  -0.05     0.15  -0.03  -0.10
    32  15     0.05   0.09  -0.06    -0.06   0.61   0.39    -0.27   0.05   0.14
    33  50     0.00   0.00   0.00     0.00   0.00   0.00     0.00   0.00   0.00
    34  50    -0.01   0.00   0.00     0.03  -0.01  -0.03     0.02   0.00   0.00
    35  53     0.00   0.00   0.00     0.00   0.00   0.00     0.00   0.00   0.00
    36  53     0.00   0.00   0.00     0.00   0.00   0.00     0.00   0.00   0.00
                    100                    101                    102
                      A                      A                      A
 Frequencies --    401.0350               409.3303               420.6859
 Red. masses --     31.1519                31.1624                31.4046
 Frc consts  --      2.9519                 3.0763                 3.2746
 IR Inten    --      2.8897                 2.7349                17.1210
  Atom  AN      X      Y      Z        X      Y      Z        X      Y      Z
     1  50     0.00   0.00   0.00     0.00   0.00   0.00    -0.01   0.00  -0.03
     2  50     0.00   0.01   0.00     0.00   0.02  -0.01    -0.01   0.06  -0.03
     3  53     0.00   0.00   0.00     0.00   0.00   0.00     0.00   0.00   0.00
     4  53     0.00   0.00   0.00     0.00   0.00   0.00     0.00   0.00   0.00
     5  15     0.17  -0.03  -0.04     0.25   0.01  -0.14    -0.33   0.11  -0.08
     6  15    -0.06  -0.01   0.00    -0.10  -0.02   0.01    -0.38  -0.07  -0.01
     7  15     0.09  -0.07   0.01     0.15  -0.14  -0.02     0.59  -0.42   0.10
     8  15    -0.03   0.05   0.00    -0.07   0.10   0.07    -0.02   0.19   0.26
     9  50     0.00   0.00   0.00     0.00   0.00   0.00     0.00   0.00   0.00
    10  50     0.00   0.00   0.00     0.00  -0.01   0.00     0.00   0.00   0.00
    11  53     0.00   0.00   0.00     0.00   0.00   0.00     0.00   0.00   0.00
    12  53     0.00   0.00   0.00     0.00   0.00   0.00     0.00   0.00   0.00
    13  50     0.00   0.00   0.00     0.00   0.00   0.00     0.00   0.00   0.00
    14  50     0.00   0.01   0.00    -0.01  -0.03  -0.01     0.00   0.00   0.00
    15  53     0.00   0.00   0.00     0.00   0.00   0.00     0.00   0.00   0.00
    16  53     0.00   0.00   0.00     0.00   0.00   0.00     0.00   0.00   0.00
    17  15    -0.06  -0.12  -0.11     0.03  -0.03  -0.03    -0.01   0.01   0.01
    18  15     0.00   0.11  -0.06    -0.02   0.00   0.03     0.00  -0.01   0.01
    19  15    -0.01  -0.14   0.08     0.07   0.49  -0.33    -0.02  -0.06   0.04
    20  15    -0.19   0.14  -0.05    -0.22  -0.39   0.53     0.22   0.02  -0.10
    21  50     0.00   0.00   0.00     0.00   0.00   0.00     0.00   0.00   0.00
    22  50     0.00  -0.01  -0.01     0.00   0.00   0.00     0.00   0.00   0.00
    23  53     0.00   0.00   0.00     0.00   0.01   0.00     0.00   0.00   0.00
    24  53     0.00   0.00   0.00     0.00   0.00   0.00     0.00   0.00   0.00
    25  50    -0.01  -0.01  -0.03     0.00   0.00   0.00     0.00   0.00   0.00
    26  50     0.00   0.00  -0.02     0.00   0.00   0.00     0.00   0.00   0.00
    27  53     0.00   0.00   0.00     0.00   0.00   0.00     0.00   0.00   0.00
    28  53     0.00   0.00   0.00     0.00   0.00   0.00     0.00   0.00   0.00
    29  15    -0.20  -0.38   0.10    -0.01  -0.02   0.00     0.01   0.01   0.00
    30  15    -0.03   0.36  -0.16     0.00   0.02  -0.02     0.00  -0.02   0.01
    31  15    -0.20   0.02   0.15    -0.01   0.00   0.01     0.01   0.00   0.00
    32  15     0.60   0.02   0.20     0.03   0.01   0.04    -0.03   0.00  -0.02
    33  50     0.00   0.00   0.00     0.00   0.00   0.00     0.00   0.00   0.00
    34  50    -0.01   0.01   0.02    -0.01   0.00  -0.02     0.00   0.00   0.00
    35  53     0.00   0.00   0.00     0.00   0.00   0.00     0.00   0.00   0.00
    36  53     0.00   0.00   0.00     0.00   0.00   0.00     0.00   0.00   0.00

 -------------------
 - Thermochemistry -
 -------------------
 Temperature   473.000 Kelvin.  Pressure  50.00000 Atm.
 Atom     1 has atomic number 50 and mass 117.90180
 Atom     2 has atomic number 50 and mass 117.90180
 Atom     3 has atomic number 53 and mass 126.90040
 Atom     4 has atomic number 53 and mass 126.90040
 Atom     5 has atomic number 15 and mass  30.97376
 Atom     6 has atomic number 15 and mass  30.97376
 Atom     7 has atomic number 15 and mass  30.97376
 Atom     8 has atomic number 15 and mass  30.97376
 Atom     9 has atomic number 50 and mass 117.90180
 Atom    10 has atomic number 50 and mass 117.90180
 Atom    11 has atomic number 53 and mass 126.90040
 Atom    12 has atomic number 53 and mass 126.90040
 Atom    13 has atomic number 50 and mass 117.90180
 Atom    14 has atomic number 50 and mass 117.90180
 Atom    15 has atomic number 53 and mass 126.90040
 Atom    16 has atomic number 53 and mass 126.90040
 Atom    17 has atomic number 15 and mass  30.97376
 Atom    18 has atomic number 15 and mass  30.97376
 Atom    19 has atomic number 15 and mass  30.97376
 Atom    20 has atomic number 15 and mass  30.97376
 Atom    21 has atomic number 50 and mass 117.90180
 Atom    22 has atomic number 50 and mass 117.90180
 Atom    23 has atomic number 53 and mass 126.90040
 Atom    24 has atomic number 53 and mass 126.90040
 Atom    25 has atomic number 50 and mass 117.90180
 Atom    26 has atomic number 50 and mass 117.90180
 Atom    27 has atomic number 53 and mass 126.90040
 Atom    28 has atomic number 53 and mass 126.90040
 Atom    29 has atomic number 15 and mass  30.97376
 Atom    30 has atomic number 15 and mass  30.97376
 Atom    31 has atomic number 15 and mass  30.97376
 Atom    32 has atomic number 15 and mass  30.97376
 Atom    33 has atomic number 50 and mass 117.90180
 Atom    34 has atomic number 50 and mass 117.90180
 Atom    35 has atomic number 53 and mass 126.90040
 Atom    36 has atomic number 53 and mass 126.90040
 Molecular mass:  3309.31156 amu.
 Principal axes and moments of inertia in atomic units:
                           1         2         3
     Eigenvalues --  ******************************
           X            0.99997  -0.00750   0.00217
           Y            0.00754   0.99983  -0.01674
           Z           -0.00205   0.01675   0.99986
 This molecule is an asymmetric top.
 Rotational symmetry number  1.
 Warning -- assumption of classical behavior for rotation
           may cause significant error
 Rotational temperatures (Kelvin)      0.00056     0.00030     0.00029
 Rotational constants (GHZ):           0.01161     0.00615     0.00597
 Zero-point vibrational energy      80657.1 (Joules/Mol)
                                   19.27750 (Kcal/Mol)
 Warning -- explicit consideration of 102 degrees of freedom as
           vibrations may cause significant error
 Vibrational temperatures:      5.73     7.63    15.77    17.38    18.83
          (Kelvin)             19.60    22.12    25.33    26.37    28.67
                               30.00    33.07    34.16    36.74    39.02
                               40.53    43.36    44.10    45.16    48.40
                               50.09    53.01    54.40    56.58    57.75
                               60.33    66.31    66.50    68.60    70.45
                               72.70    74.32    75.32    78.54    80.50
                               83.41    84.76    89.48    92.35    93.63
                               94.17    98.99   100.83   103.73   106.53
                              107.80   112.57   119.07   123.80   126.07
                              130.58   132.97   139.22   143.21   143.65
                              146.06   151.79   153.47   157.32   162.77
                              164.23   170.30   170.52   181.39   188.02
                              189.06   197.77   198.88   209.14   213.82
                              215.10   232.80   238.37   239.49   243.10
                              284.07   292.52   303.00   305.46   309.05
                              317.70   325.33   357.86   366.81   370.43
                              388.63   403.04   418.13   423.65   427.74
                              471.98   475.01   512.77   518.30   522.90
                              543.47   551.25   559.77   563.93   577.00
                              588.93   605.27
 
 Zero-point correction=                           0.030721 (Hartree/Particle)
 Thermal correction to Energy=                    0.160866
 Thermal correction to Enthalpy=                  0.162364
 Thermal correction to Gibbs Free Energy=        -0.268256
 Sum of electronic and zero-point Energies=          -4272.951530
 Sum of electronic and thermal Energies=             -4272.821385
 Sum of electronic and thermal Enthalpies=           -4272.819887
 Sum of electronic and thermal Free Energies=        -4273.250507
 
                     E (Thermal)             CV                S
                      KCal/Mol        Cal/Mol-Kelvin    Cal/Mol-Kelvin
 Total                  100.945            204.041            571.286
 Electronic               0.000              0.000              0.000
 Translational            1.410              2.981             44.668
 Rotational               1.410              2.981             46.102
 Vibrational             98.125            198.079            480.516
 Vibration     1          0.940              1.987             10.757
 Vibration     2          0.940              1.987             10.188
 Vibration     3          0.940              1.987              8.746
 Vibration     4          0.940              1.987              8.552
 Vibration     5          0.940              1.987              8.393
 Vibration     6          0.940              1.987              8.314
 Vibration     7          0.940              1.987              8.073
 Vibration     8          0.940              1.987              7.805
 Vibration     9          0.940              1.987              7.724
 Vibration    10          0.940              1.987              7.558
 Vibration    11          0.940              1.987              7.468
 Vibration    12          0.940              1.986              7.275
 Vibration    13          0.940              1.986              7.210
 Vibration    14          0.940              1.986              7.065
 Vibration    15          0.940              1.986              6.946
 Vibration    16          0.941              1.986              6.870
 Vibration    17          0.941              1.986              6.736
 Vibration    18          0.941              1.986              6.703
 Vibration    19          0.941              1.986              6.655
 Vibration    20          0.941              1.985              6.518
 Vibration    21          0.941              1.985              6.450
 Vibration    22          0.941              1.985              6.337
 Vibration    23          0.941              1.985              6.286
 Vibration    24          0.941              1.985              6.208
 Vibration    25          0.941              1.985              6.168
 Vibration    26          0.941              1.985              6.081
 Vibration    27          0.941              1.984              5.893
 Vibration    28          0.941              1.984              5.888
 Vibration    29          0.942              1.984              5.826
 Vibration    30          0.942              1.984              5.773
 Vibration    31          0.942              1.983              5.711
 Vibration    32          0.942              1.983              5.667
 Vibration    33          0.942              1.983              5.640
 Vibration    34          0.942              1.983              5.557
 Vibration    35          0.942              1.982              5.509
 Vibration    36          0.942              1.982              5.438
 Vibration    37          0.942              1.982              5.406
 Vibration    38          0.943              1.981              5.299
 Vibration    39          0.943              1.981              5.237
 Vibration    40          0.943              1.981              5.209
 Vibration    41          0.943              1.981              5.198
 Vibration    42          0.943              1.980              5.099
 Vibration    43          0.944              1.980              5.062
 Vibration    44          0.944              1.979              5.006
 Vibration    45          0.944              1.979              4.954
 Vibration    46          0.944              1.979              4.930
 Vibration    47          0.944              1.978              4.845
 Vibration    48          0.945              1.977              4.734
 Vibration    49          0.945              1.976              4.657
 Vibration    50          0.946              1.975              4.621
 Vibration    51          0.946              1.975              4.551
 Vibration    52          0.946              1.974              4.515
 Vibration    53          0.947              1.973              4.425
 Vibration    54          0.947              1.972              4.369
 Vibration    55          0.947              1.972              4.363
 Vibration    56          0.947              1.971              4.330
 Vibration    57          0.948              1.970              4.254
 Vibration    58          0.948              1.970              4.233
 Vibration    59          0.949              1.969              4.184
 Vibration    60          0.949              1.968              4.117
 Vibration    61          0.949              1.967              4.099
 Vibration    62          0.950              1.966              4.028
 Vibration    63          0.950              1.966              4.025
 Vibration    64          0.951              1.963              3.904
 Vibration    65          0.952              1.961              3.834
 Vibration    66          0.952              1.961              3.823
 Vibration    67          0.954              1.959              3.734
 Vibration    68          0.954              1.958              3.723
 Vibration    69          0.955              1.955              3.625
 Vibration    70          0.956              1.954              3.582
 Vibration    71          0.956              1.953              3.570
 Vibration    72          0.959              1.948              3.416
 Vibration    73          0.960              1.946              3.370
 Vibration    74          0.960              1.945              3.361
 Vibration    75          0.961              1.944              3.332
 Vibration    76          0.968              1.929              3.030
 Vibration    77          0.970              1.925              2.974
 Vibration    78          0.972              1.921              2.906
 Vibration    79          0.972              1.920              2.890
 Vibration    80          0.973              1.918              2.868
 Vibration    81          0.975              1.914              2.815
 Vibration    82          0.977              1.911              2.770
 Vibration    83          0.984              1.895              2.588
 Vibration    84          0.987              1.891              2.541
 Vibration    85          0.988              1.889              2.523
 Vibration    86          0.992              1.879              2.433
 Vibration    87          0.996              1.871              2.364
 Vibration    88          1.000              1.863              2.296
 Vibration    89          1.002              1.860              2.271
 Vibration    90          1.003              1.857              2.253
 Vibration    91          1.017              1.830              2.072
 Vibration    92          1.018              1.828              2.060
 Vibration    93          1.030              1.804              1.921
 Vibration    94          1.032              1.800              1.902
 Vibration    95          1.034              1.797              1.886
 Vibration    96          1.041              1.782              1.817
 Vibration    97          1.044              1.777              1.792
 Vibration    98          1.047              1.771              1.765
 Vibration    99          1.049              1.768              1.751
 Vibration   100          1.054              1.758              1.711
 Vibration   101          1.058              1.749              1.675
 Vibration   102          1.065              1.737              1.627
                       Q            Log10(Q)             Ln(Q)
 Total Bot       0.598245D+78         77.776879        179.087883
 Total V=0       0.482911D+87         86.683867        199.596981
 Vib (Bot)       0.475009D+60         59.676702        137.410684
 Vib (Bot)    1  0.825249D+02          1.916585          4.413100
 Vib (Bot)    2  0.619786D+02          1.792242          4.126790
 Vib (Bot)    3  0.299953D+02          1.477053          3.401039
 Vib (Bot)    4  0.272097D+02          1.434723          3.303572
 Vib (Bot)    5  0.251119D+02          1.399880          3.223342
 Vib (Bot)    6  0.241320D+02          1.382594          3.183540
 Vib (Bot)    7  0.213766D+02          1.329939          3.062298
 Vib (Bot)    8  0.186748D+02          1.271256          2.927175
 Vib (Bot)    9  0.179349D+02          1.253698          2.886747
 Vib (Bot)   10  0.164974D+02          1.217416          2.803205
 Vib (Bot)   11  0.157649D+02          1.197691          2.757784
 Vib (Bot)   12  0.143005D+02          1.155351          2.660295
 Vib (Bot)   13  0.138425D+02          1.141216          2.627747
 Vib (Bot)   14  0.128704D+02          1.109594          2.554933
 Vib (Bot)   15  0.121191D+02          1.083470          2.494782
 Vib (Bot)   16  0.116667D+02          1.066947          2.456737
 Vib (Bot)   17  0.109051D+02          1.037630          2.389231
 Vib (Bot)   18  0.107228D+02          1.030307          2.372370
 Vib (Bot)   19  0.104688D+02          1.019895          2.348396
 Vib (Bot)   20  0.976901D+01          0.989851          2.279215
 Vib (Bot)   21  0.943933D+01          0.974941          2.244885
 Vib (Bot)   22  0.891823D+01          0.950279          2.188097
 Vib (Bot)   23  0.868948D+01          0.938994          2.162113
 Vib (Bot)   24  0.835428D+01          0.921909          2.122774
 Vib (Bot)   25  0.818592D+01          0.913068          2.102416
 Vib (Bot)   26  0.783461D+01          0.894017          2.058551
 Vib (Bot)   27  0.712748D+01          0.852936          1.963958
 Vib (Bot)   28  0.710698D+01          0.851685          1.961077
 Vib (Bot)   29  0.688951D+01          0.838188          1.930000
 Vib (Bot)   30  0.670752D+01          0.826562          1.903229
 Vib (Bot)   31  0.650020D+01          0.812926          1.871832
 Vib (Bot)   32  0.635740D+01          0.803280          1.849619
 Vib (Bot)   33  0.627293D+01          0.797470          1.836243
 Vib (Bot)   34  0.601522D+01          0.779251          1.794292
 Vib (Bot)   35  0.586874D+01          0.768544          1.769639
 Vib (Bot)   36  0.566353D+01          0.753087          1.734047
 Vib (Bot)   37  0.557299D+01          0.746088          1.717932
 Vib (Bot)   38  0.527826D+01          0.722491          1.663597
 Vib (Bot)   39  0.511389D+01          0.708751          1.631960
 Vib (Bot)   40  0.504379D+01          0.702757          1.618157
 Vib (Bot)   41  0.501433D+01          0.700213          1.612299
 Vib (Bot)   42  0.476964D+01          0.678485          1.562270
 Vib (Bot)   43  0.468199D+01          0.670431          1.543724
 Vib (Bot)   44  0.455099D+01          0.658106          1.515345
 Vib (Bot)   45  0.443080D+01          0.646482          1.488581
 Vib (Bot)   46  0.437821D+01          0.641297          1.476641
 Vib (Bot)   47  0.419206D+01          0.622427          1.433192
 Vib (Bot)   48  0.396197D+01          0.597911          1.376741
 Vib (Bot)   49  0.380967D+01          0.580888          1.337543
 Vib (Bot)   50  0.374071D+01          0.572955          1.319277
 Vib (Bot)   51  0.361093D+01          0.557619          1.283966
 Vib (Bot)   52  0.354538D+01          0.549663          1.265646
 Vib (Bot)   53  0.338533D+01          0.529601          1.219450
 Vib (Bot)   54  0.329021D+01          0.517223          1.190950
 Vib (Bot)   55  0.328022D+01          0.515903          1.187910
 Vib (Bot)   56  0.322559D+01          0.508609          1.171115
 Vib (Bot)   57  0.310272D+01          0.491742          1.132278
 Vib (Bot)   58  0.306852D+01          0.486929          1.121196
 Vib (Bot)   59  0.299272D+01          0.476067          1.096184
 Vib (Bot)   60  0.289170D+01          0.461154          1.061846
 Vib (Bot)   61  0.286562D+01          0.457219          1.052785
 Vib (Bot)   62  0.276250D+01          0.441302          1.016136
 Vib (Bot)   63  0.275884D+01          0.440726          1.014809
 Vib (Bot)   64  0.259175D+01          0.413593          0.952332
 Vib (Bot)   65  0.249924D+01          0.397808          0.915988
 Vib (Bot)   66  0.248531D+01          0.395381          0.910398
 Vib (Bot)   67  0.237437D+01          0.375548          0.864731
 Vib (Bot)   68  0.236086D+01          0.373070          0.859026
 Vib (Bot)   69  0.224329D+01          0.350886          0.807944
 Vib (Bot)   70  0.219343D+01          0.341125          0.785468
 Vib (Bot)   71  0.218012D+01          0.338480          0.779380
 Vib (Bot)   72  0.201139D+01          0.303497          0.698827
 Vib (Bot)   73  0.196346D+01          0.293021          0.674706
 Vib (Bot)   74  0.195409D+01          0.290945          0.669926
 Vib (Bot)   75  0.192447D+01          0.284312          0.654653
 Vib (Bot)   76  0.164033D+01          0.214933          0.494900
 Vib (Bot)   77  0.159152D+01          0.201812          0.464689
 Vib (Bot)   78  0.153466D+01          0.186013          0.428312
 Vib (Bot)   79  0.152190D+01          0.182386          0.419960
 Vib (Bot)   80  0.150360D+01          0.177132          0.407861
 Vib (Bot)   81  0.146120D+01          0.164711          0.379260
 Vib (Bot)   82  0.142564D+01          0.154010          0.354622
 Vib (Bot)   83  0.129073D+01          0.110835          0.255207
 Vib (Bot)   84  0.125772D+01          0.099586          0.229304
 Vib (Bot)   85  0.124484D+01          0.095115          0.219011
 Vib (Bot)   86  0.118352D+01          0.073176          0.168495
 Vib (Bot)   87  0.113883D+01          0.056459          0.130001
 Vib (Bot)   88  0.109523D+01          0.039504          0.090961
 Vib (Bot)   89  0.108002D+01          0.033434          0.076984
 Vib (Bot)   90  0.106901D+01          0.028980          0.066729
 Vib (Bot)   91  0.961764D+00         -0.016931         -0.038986
 Vib (Bot)   92  0.955117D+00         -0.019943         -0.045922
 Vib (Bot)   93  0.878776D+00         -0.056122         -0.129225
 Vib (Bot)   94  0.868491D+00         -0.061234         -0.140998
 Vib (Bot)   95  0.860103D+00         -0.065449         -0.150703
 Vib (Bot)   96  0.824233D+00         -0.083950         -0.193303
 Vib (Bot)   97  0.811346D+00         -0.090794         -0.209061
 Vib (Bot)   98  0.797623D+00         -0.098202         -0.226119
 Vib (Bot)   99  0.791066D+00         -0.101787         -0.234374
 Vib (Bot)  100  0.771053D+00         -0.112916         -0.259998
 Vib (Bot)  101  0.753520D+00         -0.122905         -0.283000
 Vib (Bot)  102  0.730589D+00         -0.136327         -0.313904
 Vib (V=0)       0.383433D+69         68.583690        157.919782
 Vib (V=0)    1  0.830264D+02          1.919216          4.419158
 Vib (V=0)    2  0.624807D+02          1.795746          4.134857
 Vib (V=0)    3  0.304994D+02          1.484292          3.417708
 Vib (V=0)    4  0.277142D+02          1.442703          3.321947
 Vib (V=0)    5  0.256169D+02          1.408526          3.243251
 Vib (V=0)    6  0.246372D+02          1.391592          3.204258
 Vib (V=0)    7  0.218825D+02          1.340096          3.085686
 Vib (V=0)    8  0.191815D+02          1.282882          2.953946
 Vib (V=0)    9  0.184418D+02          1.265804          2.914622
 Vib (V=0)   10  0.170050D+02          1.230577          2.833508
 Vib (V=0)   11  0.162728D+02          1.211462          2.789495
 Vib (V=0)   12  0.148092D+02          1.170533          2.695252
 Vib (V=0)   13  0.143516D+02          1.156899          2.663859
 Vib (V=0)   14  0.133802D+02          1.126461          2.593772
 Vib (V=0)   15  0.126294D+02          1.101383          2.536028
 Vib (V=0)   16  0.121774D+02          1.085554          2.499581
 Vib (V=0)   17  0.114166D+02          1.057535          2.435065
 Vib (V=0)   18  0.112344D+02          1.050551          2.418983
 Vib (V=0)   19  0.109807D+02          1.040630          2.396139
 Vib (V=0)   20  0.102818D+02          1.012069          2.330375
 Vib (V=0)   21  0.995257D+01          0.997935          2.297830
 Vib (V=0)   22  0.943223D+01          0.974615          2.244133
 Vib (V=0)   23  0.920385D+01          0.963970          2.219622
 Vib (V=0)   24  0.886923D+01          0.947886          2.182588
 Vib (V=0)   25  0.870118D+01          0.939578          2.163458
 Vib (V=0)   26  0.835055D+01          0.921715          2.122327
 Vib (V=0)   27  0.764500D+01          0.883377          2.034052
 Vib (V=0)   28  0.762454D+01          0.882214          2.031372
 Vib (V=0)   29  0.740763D+01          0.869679          2.002510
 Vib (V=0)   30  0.722613D+01          0.858906          1.977703
 Vib (V=0)   31  0.701940D+01          0.846300          1.948677
 Vib (V=0)   32  0.687703D+01          0.837401          1.928187
 Vib (V=0)   33  0.679282D+01          0.832050          1.915867
 Vib (V=0)   34  0.653596D+01          0.815309          1.877319
 Vib (V=0)   35  0.639000D+01          0.805501          1.854734
 Vib (V=0)   36  0.618556D+01          0.791379          1.822217
 Vib (V=0)   37  0.609538D+01          0.785001          1.807531
 Vib (V=0)   38  0.580189D+01          0.763570          1.758184
 Vib (V=0)   39  0.563827D+01          0.751146          1.729578
 Vib (V=0)   40  0.556851D+01          0.745739          1.717127
 Vib (V=0)   41  0.553920D+01          0.743447          1.711849
 Vib (V=0)   42  0.529577D+01          0.723929          1.666909
 Vib (V=0)   43  0.520862D+01          0.716722          1.650314
 Vib (V=0)   44  0.507837D+01          0.705725          1.624991
 Vib (V=0)   45  0.495892D+01          0.695387          1.601189
 Vib (V=0)   46  0.490667D+01          0.690787          1.590596
 Vib (V=0)   47  0.472177D+01          0.674105          1.552184
 Vib (V=0)   48  0.449339D+01          0.652575          1.502608
 Vib (V=0)   49  0.434234D+01          0.637724          1.468414
 Vib (V=0)   50  0.427398D+01          0.630833          1.452546
 Vib (V=0)   51  0.414538D+01          0.617565          1.421996
 Vib (V=0)   52  0.408047D+01          0.610710          1.406211
 Vib (V=0)   53  0.392205D+01          0.593513          1.366615
 Vib (V=0)   54  0.382798D+01          0.582970          1.342337
 Vib (V=0)   55  0.381811D+01          0.581848          1.339754
 Vib (V=0)   56  0.376411D+01          0.575662          1.325512
 Vib (V=0)   57  0.364274D+01          0.561429          1.292737
 Vib (V=0)   58  0.360899D+01          0.557386          1.283428
 Vib (V=0)   59  0.353420D+01          0.548292          1.262488
 Vib (V=0)   60  0.343461D+01          0.535878          1.233904
 Vib (V=0)   61  0.340891D+01          0.532616          1.226394
 Vib (V=0)   62  0.330738D+01          0.519485          1.196157
 Vib (V=0)   63  0.330378D+01          0.519011          1.195067
 Vib (V=0)   64  0.313954D+01          0.496865          1.144075
 Vib (V=0)   65  0.304877D+01          0.484124          1.114737
 Vib (V=0)   66  0.303511D+01          0.482174          1.110247
 Vib (V=0)   67  0.292644D+01          0.466340          1.073787
 Vib (V=0)   68  0.291323D+01          0.464374          1.069261
 Vib (V=0)   69  0.279834D+01          0.446900          1.029026
 Vib (V=0)   70  0.274970D+01          0.439285          1.011492
 Vib (V=0)   71  0.273672D+01          0.437231          1.006761
 Vib (V=0)   72  0.257261D+01          0.410373          0.944919
 Vib (V=0)   73  0.252612D+01          0.402454          0.926684
 Vib (V=0)   74  0.251705D+01          0.400891          0.923086
 Vib (V=0)   75  0.248837D+01          0.395914          0.911626
 Vib (V=0)   76  0.221485D+01          0.345344          0.795183
 Vib (V=0)   77  0.216821D+01          0.336102          0.773903
 Vib (V=0)   78  0.211406D+01          0.325118          0.748611
 Vib (V=0)   79  0.210193D+01          0.322618          0.742856
 Vib (V=0)   80  0.208455D+01          0.319013          0.734554
 Vib (V=0)   81  0.204438D+01          0.310562          0.715096
 Vib (V=0)   82  0.201078D+01          0.303364          0.698522
 Vib (V=0)   83  0.188419D+01          0.275125          0.633498
 Vib (V=0)   84  0.185347D+01          0.267985          0.617058
 Vib (V=0)   85  0.184151D+01          0.265173          0.610584
 Vib (V=0)   86  0.178481D+01          0.251591          0.579309
 Vib (V=0)   87  0.174376D+01          0.241486          0.556042
 Vib (V=0)   88  0.170396D+01          0.231459          0.532955
 Vib (V=0)   89  0.169015D+01          0.227925          0.524816
 Vib (V=0)   90  0.168016D+01          0.225350          0.518888
 Vib (V=0)   91  0.158397D+01          0.199747          0.459934
 Vib (V=0)   92  0.157808D+01          0.198128          0.456206
 Vib (V=0)   93  0.151106D+01          0.179282          0.412813
 Vib (V=0)   94  0.150214D+01          0.176709          0.406888
 Vib (V=0)   95  0.149488D+01          0.174605          0.402043
 Vib (V=0)   96  0.146403D+01          0.165551          0.381195
 Vib (V=0)   97  0.145304D+01          0.162277          0.373657
 Vib (V=0)   98  0.144138D+01          0.158779          0.365603
 Vib (V=0)   99  0.143583D+01          0.157104          0.361746
 Vib (V=0)  100  0.141898D+01          0.151976          0.349938
 Vib (V=0)  101  0.140432D+01          0.147466          0.339552
 Vib (V=0)  102  0.138530D+01          0.141545          0.325918
 Electronic      0.100000D+01          0.000000          0.000000
 Translational   0.474414D+09          8.676158         19.977591
 Rotational      0.265473D+10          9.424020         21.699608
 ***** Axes restored to original set *****
 -------------------------------------------------------------------
 Center     Atomic                   Forces (Hartrees/Bohr)
 Number     Number              X              Y              Z
 -------------------------------------------------------------------
      1       50           0.000013133    0.000004594    0.000009830
      2       50           0.000002089    0.000000264   -0.000001376
      3       53          -0.000000314    0.000004998    0.000000669
      4       53          -0.000002628    0.000001586    0.000003105
      5       15          -0.000015844   -0.000001173    0.000002492
      6       15          -0.000000314    0.000004501    0.000003914
      7       15          -0.000001245    0.000001288   -0.000004036
      8       15          -0.000000236   -0.000000433   -0.000002374
      9       50          -0.000003308    0.000006952    0.000001183
     10       50          -0.000000040    0.000011626    0.000002200
     11       53           0.000000068    0.000000361   -0.000004956
     12       53          -0.000013294    0.000001437   -0.000002095
     13       50          -0.000002403   -0.000003305    0.000006634
     14       50           0.000002271   -0.000016858    0.000003916
     15       53          -0.000004863   -0.000007692   -0.000004091
     16       53          -0.000001571   -0.000000411   -0.000005367
     17       15          -0.000009730    0.000005215   -0.000008705
     18       15           0.000016323   -0.000013406    0.000008399
     19       15           0.000001508   -0.000000507   -0.000014768
     20       15          -0.000000322    0.000007168   -0.000009298
     21       50          -0.000000566   -0.000002976   -0.000018020
     22       50          -0.000002165    0.000008526    0.000002532
     23       53           0.000009229   -0.000002587   -0.000004582
     24       53           0.000001032   -0.000001250   -0.000007133
     25       50           0.000004819    0.000018615    0.000003788
     26       50           0.000023699    0.000001924    0.000013217
     27       53          -0.000022524   -0.000001095   -0.000013490
     28       53          -0.000000374    0.000003465    0.000018385
     29       15          -0.000010088   -0.000012777   -0.000000652
     30       15          -0.000003053    0.000002994    0.000001272
     31       15           0.000004422   -0.000017327   -0.000001361
     32       15           0.000013169    0.000003290    0.000009056
     33       50           0.000014835    0.000012436   -0.000000057
     34       50          -0.000003894    0.000002160    0.000013826
     35       53           0.000009961   -0.000000229    0.000008205
     36       53          -0.000017783   -0.000021375   -0.000010262
 -------------------------------------------------------------------
 Cartesian Forces:  Max     0.000023699 RMS     0.000008548

 GradGradGradGradGradGradGradGradGradGradGradGradGradGradGradGradGradGrad
 Berny optimization.
 Search for a local minimum.
 Step number   1 out of a maximum of    2
 All quantities printed in internal units (Hartrees-Bohrs-Radians)
 Second derivative matrix not updated -- analytic derivatives used.
 ITU=  0
     Eigenvalues ---    0.00007   0.00012   0.00047   0.00054   0.00071
     Eigenvalues ---    0.00076   0.00106   0.00127   0.00143   0.00163
     Eigenvalues ---    0.00185   0.00207   0.00244   0.00266   0.00284
     Eigenvalues ---    0.00324   0.00340   0.00413   0.00438   0.00457
     Eigenvalues ---    0.00501   0.00516   0.00572   0.00621   0.00653
     Eigenvalues ---    0.00678   0.00729   0.00788   0.00848   0.00906
     Eigenvalues ---    0.00937   0.01048   0.01074   0.01111   0.01183
     Eigenvalues ---    0.01299   0.01320   0.01417   0.01469   0.01589
     Eigenvalues ---    0.01635   0.01742   0.01775   0.01781   0.01915
     Eigenvalues ---    0.01951   0.02057   0.02191   0.02274   0.02427
     Eigenvalues ---    0.02484   0.02911   0.03260   0.03386   0.03546
     Eigenvalues ---    0.03710   0.03908   0.04136   0.04266   0.04650
     Eigenvalues ---    0.04684   0.04831   0.05083   0.05172   0.05438
     Eigenvalues ---    0.05508   0.05599   0.05849   0.06187   0.06392
     Eigenvalues ---    0.07085   0.07225   0.07325   0.07691   0.08137
     Eigenvalues ---    0.08167   0.08507   0.08837   0.08948   0.09436
     Eigenvalues ---    0.10020   0.10194   0.10540   0.10965   0.11250
     Eigenvalues ---    0.12028   0.12407   0.12596   0.12741   0.12858
     Eigenvalues ---    0.13773   0.13873   0.15763   0.15810   0.16762
     Eigenvalues ---    0.17387   0.18011   0.18189   0.18610   0.19819
     Eigenvalues ---    0.20242   0.22366
 Angle between quadratic step and forces=  81.45 degrees.
 Linear search not attempted -- first point.
 B after Tr=    -0.000297   -0.000295    0.000173
         Rot=    1.000000    0.000001   -0.000003    0.000018 Ang=   0.00 deg.
 Variable       Old X    -DE/DX   Delta X   Delta X   Delta X     New X
                                 (Linear)    (Quad)   (Total)
    X1       -6.61907   0.00001   0.00000   0.00171   0.00138  -6.61769
    Y1       -1.60943   0.00000   0.00000   0.00530   0.00525  -1.60418
    Z1        4.43408   0.00001   0.00000   0.00195   0.00217   4.43625
    X2      -10.80166   0.00000   0.00000   0.00912   0.00861 -10.79305
    Y2       -5.84320   0.00000   0.00000  -0.00185  -0.00177  -5.84497
    Z2       -2.18290   0.00000   0.00000   0.00335   0.00360  -2.17930
    X3       -8.02132   0.00000   0.00000   0.00697   0.00649  -8.01484
    Y3       -4.08460   0.00000   0.00000   0.00319   0.00316  -4.08144
    Z3       -7.13807   0.00000   0.00000   0.00203   0.00227  -7.13580
    X4      -11.08673   0.00000   0.00000   0.01217   0.01169 -11.07504
    Y4       -6.11757   0.00000   0.00000  -0.00584  -0.00573  -6.12330
    Z4        5.06496   0.00000   0.00000  -0.00010   0.00016   5.06512
    X5       -4.80425  -0.00002   0.00000  -0.00234  -0.00253  -4.80678
    Y5        2.70764   0.00000   0.00000   0.00697   0.00685   2.71449
    Z5        1.46054   0.00000   0.00000  -0.00093  -0.00073   1.45981
    X6      -13.31862   0.00000   0.00000   0.00076   0.00041 -13.31821
    Y6       -1.31423   0.00000   0.00000  -0.00653  -0.00636  -1.32059
    Z6       -1.01178   0.00000   0.00000   0.00403   0.00429  -1.00749
    X7       -8.94496   0.00000   0.00000   0.00136   0.00100  -8.94396
    Y7       -1.56684   0.00000   0.00000   0.00177   0.00178  -1.56506
    Z7       -0.19462   0.00000   0.00000   0.00232   0.00255  -0.19208
    X8       -7.34504   0.00000   0.00000  -0.00407  -0.00431  -7.34935
    Y8        2.09808   0.00000   0.00000   0.00336   0.00331   2.10139
    Z8       -2.16628   0.00000   0.00000   0.00120   0.00142  -2.16486
    X9      -14.90598   0.00000   0.00000   0.00143   0.00109 -14.90489
    Y9       -1.84775   0.00001   0.00000  -0.01346  -0.01322  -1.86097
    Z9        3.73857   0.00000   0.00000   0.00373   0.00400   3.74257
   X10       -6.16695   0.00000   0.00000   0.00117   0.00116  -6.16579
   Y10        7.43673   0.00001   0.00000   0.01072   0.01065   7.44738
   Z10        3.09750   0.00000   0.00000  -0.00994  -0.00974   3.08776
   X11       -5.84246   0.00000   0.00000   0.00971   0.00974  -5.83272
   Y11        9.58926   0.00000   0.00000   0.00355   0.00345   9.59271
   Z11       -2.00119   0.00000   0.00000  -0.01248  -0.01230  -2.01349
   X12      -11.05630  -0.00001   0.00000  -0.00735  -0.00753 -11.06383
   Y12        2.29488   0.00000   0.00000  -0.01018  -0.01007   2.28481
   Z12        5.85692   0.00000   0.00000   0.00719   0.00743   5.86434
   X13       -4.34838   0.00000   0.00000  -0.00285  -0.00317  -4.35154
   Y13        0.45073   0.00000   0.00000   0.00861   0.00845   0.45918
   Z13       -6.16750   0.00001   0.00000  -0.00062  -0.00042  -6.16792
   X14        1.21008   0.00000   0.00000  -0.00323  -0.00372   1.20636
   Y14       -5.09856  -0.00002   0.00000   0.00158   0.00124  -5.09732
   Z14       -1.44515   0.00000   0.00000  -0.00044  -0.00026  -1.44541
   X15       -3.59404   0.00000   0.00000   0.00079   0.00028  -3.59377
   Y15       -6.38988  -0.00001   0.00000  -0.00155  -0.00171  -6.39159
   Z15        1.20780   0.00000   0.00000   0.00381   0.00402   1.21182
   X16        1.10672   0.00000   0.00000  -0.00878  -0.00926   1.09746
   Y16       -3.78377   0.00000   0.00000   0.00559   0.00523  -3.77853
   Z16       -8.43835  -0.00001   0.00000  -0.00497  -0.00479  -8.44314
   X17        5.27829  -0.00001   0.00000   0.00268   0.00253   5.28083
   Y17        4.87644   0.00001   0.00000  -0.00550  -0.00599   4.87045
   Z17       -2.63625  -0.00001   0.00000   0.00122   0.00135  -2.63490
   X18        4.32726   0.00002   0.00000  -0.00234  -0.00264   4.32463
   Y18        0.66119  -0.00001   0.00000  -0.00412  -0.00457   0.65662
   Z18       -3.62668   0.00001   0.00000   0.00034   0.00049  -3.62620
   X19       -0.11640   0.00000   0.00000  -0.00406  -0.00438  -0.12078
   Y19       -0.24987   0.00000   0.00000   0.00176   0.00146  -0.24841
   Z19       -2.70666  -0.00001   0.00000  -0.00133  -0.00116  -2.70781
   X20       -0.59579   0.00000   0.00000  -0.00174  -0.00193  -0.59772
   Y20        2.98878   0.00001   0.00000   0.00331   0.00304   2.99182
   Z20        0.22791  -0.00001   0.00000  -0.00227  -0.00210   0.22581
   X21        3.97336   0.00000   0.00000   0.00258   0.00227   3.97563
   Y21        1.11163   0.00000   0.00000  -0.00163  -0.00209   1.10954
   Z21       -8.73952  -0.00002   0.00000  -0.00035  -0.00021  -8.73973
   X22        0.73695   0.00000   0.00000   0.00641   0.00636   0.74331
   Y22        7.49465   0.00001   0.00000   0.00134   0.00102   7.49567
   Z22       -2.32740   0.00000   0.00000  -0.00249  -0.00234  -2.32974
   X23       -0.28695   0.00001   0.00000  -0.00294  -0.00291  -0.28987
   Y23        8.47690   0.00000   0.00000   0.00360   0.00332   8.48022
   Z23        4.52239   0.00000   0.00000  -0.00119  -0.00103   4.52135
   X24       -0.04146   0.00000   0.00000   0.00871   0.00856  -0.03290
   Y24        5.45863   0.00000   0.00000   0.00401   0.00369   5.46232
   Z24       -7.90365  -0.00001   0.00000  -0.00264  -0.00248  -7.90613
   X25       11.59823   0.00000   0.00000  -0.00098  -0.00111  11.59712
   Y25        3.81253   0.00002   0.00000   0.00778   0.00709   3.81963
   Z25        6.06733   0.00000   0.00000   0.00282   0.00291   6.07024
   X26       10.39881   0.00002   0.00000   0.00012  -0.00021  10.39860
   Y26       -0.43493   0.00000   0.00000   0.00527   0.00460  -0.43033
   Z26       -2.84315   0.00001   0.00000   0.00659   0.00671  -2.83645
   X27       15.62581  -0.00002   0.00000   0.00033  -0.00001  15.62580
   Y27       -0.91737   0.00000   0.00000  -0.00170  -0.00255  -0.91993
   Z27       -1.14546  -0.00001   0.00000   0.00116   0.00124  -1.14422
   X28        9.04750   0.00000   0.00000   0.00040  -0.00013   9.04737
   Y28       -6.22966   0.00000   0.00000   0.00115   0.00054  -6.22912
   Z28       -1.63872   0.00002   0.00000  -0.00260  -0.00247  -1.64119
   X29        9.42119  -0.00001   0.00000  -0.00373  -0.00397   9.41723
   Y29        1.32523  -0.00001   0.00000  -0.00482  -0.00544   1.31978
   Z29        1.93771   0.00000   0.00000   0.01058   0.01069   1.94840
   X30        8.78758   0.00000   0.00000  -0.00071  -0.00073   8.78686
   Y30        7.38047   0.00000   0.00000   0.00090   0.00030   7.38078
   Z30        3.22325   0.00000   0.00000  -0.00501  -0.00490   3.21835
   X31       12.21958   0.00000   0.00000  -0.00197  -0.00208  12.21749
   Y31        5.03710  -0.00002   0.00000  -0.00650  -0.00723   5.02988
   Z31        1.05156   0.00000   0.00000   0.00008   0.00017   1.05173
   X32        5.98660   0.00001   0.00000  -0.00146  -0.00160   5.98501
   Y32        4.20065   0.00000   0.00000  -0.00189  -0.00239   4.19826
   Z32        1.72582   0.00001   0.00000   0.00245   0.00257   1.72840
   X33        8.15945   0.00001   0.00000  -0.00297  -0.00350   8.15596
   Y33       -7.15266   0.00001   0.00000  -0.00178  -0.00236  -7.15502
   Z33        3.96434   0.00000   0.00000  -0.00503  -0.00489   3.95946
   X34        1.98452   0.00000   0.00000  -0.00515  -0.00531   1.97920
   Y34        2.85888   0.00000   0.00000   0.00125   0.00090   2.85978
   Z34        4.74477   0.00001   0.00000  -0.00064  -0.00049   4.74428
   X35        3.64935   0.00001   0.00000   0.00028  -0.00010   3.64925
   Y35       -3.22224   0.00000   0.00000   0.00374   0.00333  -3.21891
   Z35        3.78934   0.00001   0.00000  -0.00319  -0.00303   3.78632
   X36       11.92628  -0.00002   0.00000  -0.00004  -0.00045  11.92584
   Y36       -4.15195  -0.00002   0.00000  -0.00650  -0.00720  -4.15914
   Z36        6.38411  -0.00001   0.00000  -0.00479  -0.00468   6.37943
         Item               Value     Threshold  Converged?
 Maximum Force            0.000024     0.000450     YES
 RMS     Force            0.000009     0.000300     YES
 Maximum Displacement     0.013222     0.001800     NO 
 RMS     Displacement     0.004788     0.001200     NO 
 Predicted change in Energy=-3.481620D-07
 GradGradGradGradGradGradGradGradGradGradGradGradGradGradGradGradGradGrad

 1|1|UNPC-RYZENWINDOWS|Freq|RPBEPBE|SDD|I12P12Sn12|ADMIN|19-Aug-2020|0|
 |# freq pbepbe/sdd geom=connectivity temperature=473 pressure=50||Titl
 e Card Required||0,1|Sn,-3.502661,-0.851674,2.346412|Sn,-5.71599,-3.09
 2088,-1.155143|I,-4.244702,-2.161477,-3.777303|I,-5.866844,-3.237278,2
 .680262|P,-2.542301,1.432823,0.772886|P,-7.047908,-0.695463,-0.53541|P
 ,-4.733471,-0.829138,-0.102991|P,-3.886829,1.110254,-1.146346|Sn,-7.88
 7904,-0.977785,1.978366|Sn,-3.263408,3.935349,1.639127|I,-3.091695,5.0
 74417,-1.058986|I,-5.85074,1.214398,3.099346|Sn,-2.301061,0.238516,-3.
 2637|Sn,0.640348,-2.698042,-0.764742|I,-1.901885,-3.381377,0.63914|I,0
 .585651,-2.002283,-4.465384|P,2.793151,2.580501,-1.395043|P,2.28989,0.
 349885,-1.919159|P,-0.061597,-0.132226,-1.432301|P,-0.315277,1.581593,
 0.120605|Sn,2.102614,0.588248,-4.624756|Sn,0.389977,3.965998,-1.231605
 |I,-0.151848,4.48578,2.393144|I,-0.021941,2.888583,-4.182431|Sn,6.1375
 18,2.017505,3.210692|Sn,5.502813,-0.230157,-1.504531|I,8.268823,-0.485
 453,-0.606151|I,4.78773,-3.296592,-0.867173|P,4.985481,0.701279,1.0253
 92|P,4.650189,3.905579,1.70567|P,6.466321,2.66552,0.556459|P,3.167974,
 2.222887,0.913267|Sn,4.317797,-3.785027,2.097841|Sn,1.050162,1.512853,
 2.510825|I,1.931154,-1.705135,2.005234|I,6.311117,-2.197116,3.378326||
 Version=EM64W-G09RevE.01|State=1-A|HF=-4272.9822507|RMSD=5.025e-009|RM
 SF=8.548e-006|ZeroPoint=0.0307207|Thermal=0.160866|Dipole=0.1645032,-0
 .4179578,1.0730699|DipoleDeriv=1.2275555,0.1180567,-0.2785132,0.021729
 1,0.9187525,-0.1468183,-0.4481966,-0.1330011,0.7224754,0.7842196,0.112
 5625,-0.3156025,0.2115074,0.592166,0.1844487,-0.1631687,0.0940011,0.78
 77926,-0.7945928,-0.3269364,0.1013408,-0.6362824,-0.4719611,-0.0125227
 ,0.15606,-0.0120211,-0.5403056,-0.7311088,-0.1119043,0.0468138,-0.1694
 812,-0.6139053,0.2299241,0.1207404,0.1522895,-0.4473738,-0.1348591,0.1
 492723,0.1563444,-0.1059939,-0.5111709,0.0565455,0.1613628,0.041804,-0
 .18783,-0.88487,0.0082859,0.3671848,0.226931,-0.2204875,-0.2326854,0.6
 820152,-0.0879337,-0.5836045,0.0820273,-0.0128324,-0.2951432,-0.113429
 6,-0.2307091,-0.0346227,-0.3991558,-0.1696221,-0.2328164,-0.2209952,-0
 .0345545,0.1685338,0.0390468,0.049163,-0.1269682,0.184225,0.001195,-0.
 4248024,0.8426403,0.0039771,0.0108995,0.0110713,0.5516306,-0.0065501,-
 0.5177794,0.0778197,0.7621104,0.9165483,-0.1319832,-0.056124,-0.031372
 3,0.9804822,0.0315646,0.0386551,-0.1800482,0.6964655,-0.5019997,0.1685
 888,0.0574221,0.0906427,-0.5120487,0.1462621,0.0345763,0.3821786,-0.51
 45758,-0.8849694,-0.1008552,0.1040543,-0.0448584,-0.6252593,-0.2180789
 ,0.1193976,-0.1336368,-0.3520572,1.4403367,0.3883412,0.036081,0.465939
 2,0.4367216,0.2104376,0.2413936,0.0506195,0.647584,1.1541647,0.1325281
 ,-0.1070346,0.3325711,0.7298929,-0.0767569,-0.0544365,-0.290649,0.8585
 688,-0.9970782,-0.0955944,0.2895401,0.1477823,-0.3685611,-0.0373701,0.
 5625074,0.0618165,-0.3247148,-0.4117338,-0.158385,0.0886652,-0.1431451
 ,-0.575929,-0.0820923,0.1423003,-0.0105439,-0.6296617,-0.6629379,0.105
 7895,-0.0307342,0.3360492,-0.374089,0.2160183,0.0187577,-0.0027722,-0.
 2027314,-0.1073584,0.0771084,-0.0544483,-0.1105268,-0.0310769,0.060608
 8,-0.0379657,-0.0114303,-0.5554695,-0.651212,0.0630346,-0.1899086,0.05
 78633,-0.3214321,0.1569243,-0.3124994,0.1273812,-0.0033329,-0.049471,-
 0.0767707,-0.2110207,-0.1288051,-0.3373199,0.141271,-0.3504585,0.12209
 87,-0.3525794,0.5300038,0.0312262,-0.0656622,0.0239728,0.7574146,-0.00
 67401,-0.1839431,0.0205597,0.9429633,0.93402,-0.3796613,0.0173177,-0.2
 124026,0.8195556,-0.033616,-0.1589539,-0.0075962,0.7816046,-0.876996,0
 .2236657,-0.0314707,0.3339167,-0.6528006,-0.1124412,-0.1059452,-0.1011
 4,-0.4353425,-0.5302003,0.0235629,0.0737716,0.0069148,-0.488963,-0.117
 2806,0.0289337,-0.105283,-0.5785356,0.3809532,0.0991796,0.2440799,-0.0
 583067,0.296415,-0.0384223,0.407121,0.1590533,0.6236794,1.6518723,-0.0
 876462,-0.1326873,-0.305906,0.9453659,0.0271324,0.2096978,0.1561591,0.
 4466286,-1.4114605,0.1475631,0.1241113,0.2586711,-0.2604152,-0.0638172
 ,-0.265163,-0.010823,-0.1834486,-0.3471882,-0.0819421,0.0844218,0.0505
 049,-0.6736829,0.2593254,0.0036242,0.3208316,-0.6806344,-0.080386,-0.2
 350949,-0.1170705,-0.2083832,-0.1388641,-0.1060799,-0.0921157,-0.30484
 22,-0.3671927,-0.4342563,0.0861986,-0.1034906,0.2364571,0.0612946,0.01
 97069,-0.0873414,0.0658937,-0.2386821,-0.0225557,0.0129967,-0.0549359,
 -0.129012,0.0019246,0.014906,-0.1414438,-0.0962167,-0.2443029,0.178256
 8,0.0779441,0.2339239,0.0104202,-0.2982335,-0.0637856,0.5764648,-0.003
 5948,0.0388107,1.2358638,-0.3273283,0.3827943,-0.1688526,0.6482281,-0.
 0297204,0.3112214,-0.2716804,1.0567938,0.8029003,-0.2187217,0.0134505,
 -0.5062978,0.9051881,-0.0622115,0.0044667,0.0499153,0.5595049,-0.86826
 88,0.379708,-0.2387479,0.4948201,-0.7358538,0.0482423,-0.3532583,0.029
 4206,-0.4716624,-0.5568771,-0.0293698,-0.3181463,-0.283756,-0.2514663,
 -0.1947315,-0.3316935,0.0197995,-0.3733592|Polar=1899.7602778,50.98555
 27,1219.1339583,7.3404439,48.8945169,1186.4119427|PG=C01 [X(I12P12Sn12
 )]|NImag=0||0.03899009,-0.00158710,0.03247818,0.01503734,-0.00734565,0
 .06048120,0.00079021,-0.00103892,-0.00178696,0.02301912,-0.00001368,0.
 00137169,-0.00012531,0.00934870,0.08258447,-0.00244525,-0.00387190,0.0
 0037538,-0.00311916,0.01987013,0.03301579,-0.00134947,-0.00029780,0.00
 034744,-0.00340434,-0.00486093,0.00319513,0.01190373,-0.00100203,-0.00
 065800,0.00036530,-0.00145905,-0.00625693,0.00259037,0.01180917,0.0179
 4756,0.00154602,0.00000378,0.00008390,0.00647067,0.00692565,-0.0155315
 6,-0.00555145,0.00045421,0.02502568,-0.00489095,0.00098634,-0.00329560
 ,-0.00095266,0.00073573,-0.00018668,0.00038444,0.00052792,-0.00006506,
 0.01727366,-0.00617570,-0.00614133,-0.00004155,-0.00108740,-0.00215562
 ,0.00275675,0.00101536,0.00086194,-0.00065637,-0.00539999,0.02789169,0
 .00143962,0.00238560,-0.00307259,-0.00069015,-0.00226382,0.00008848,0.
 00129179,0.00131973,-0.00132596,0.00267037,-0.01076589,0.01045743,-0.0
 0253017,-0.00294387,0.00430356,-0.00100358,-0.00048928,0.00070492,0.00
 069552,0.00080926,-0.00005934,-0.00056855,-0.00016674,-0.00039701,0.11
 323505,-0.00150867,-0.01662484,0.01082125,-0.00106216,-0.00061634,0.00
 035752,0.00031039,0.00025871,-0.00001195,-0.00289196,-0.00166820,-0.00
 060795,0.00889586,0.08404232,0.00497961,0.01420907,-0.00995372,-0.0003
 9498,-0.00034605,-0.00066016,0.00039279,0.00000048,0.00005141,0.002543
 19,0.00101013,0.00009594,-0.00377806,0.00866000,0.09237808,-0.00394371
 ,0.00101790,0.00322294,-0.00958266,0.01583066,0.00424543,-0.00001870,-
 0.00051914,0.00072951,0.00355087,-0.00167880,-0.00158098,0.00028722,0.
 00010576,0.00088368,0.09269684,-0.00067148,-0.00253228,-0.00161570,0.0
 1347790,-0.03082916,-0.00296129,0.00176872,0.00276353,-0.00262051,0.00
 054090,-0.00108223,0.00486777,-0.00116709,-0.00083458,-0.00023442,-0.0
 1560092,0.03877626,-0.00042519,0.00070597,-0.00299991,0.00349915,-0.00
 685071,-0.00544675,0.00120079,0.00021424,0.00040785,-0.00460563,0.0031
 0966,-0.00214463,0.00076842,-0.00015548,0.00029478,-0.00745621,-0.0030
 6569,0.06396653,-0.00986602,-0.00058173,-0.01869201,-0.00276407,-0.020
 13172,-0.00905803,-0.00048769,-0.00041342,0.00009661,-0.00162806,-0.00
 041797,0.00128720,-0.00898353,-0.00858933,-0.00295176,-0.06996011,0.00
 853320,-0.00926765,0.11190168,0.00215820,-0.00050896,0.00347525,-0.018
 41131,-0.04390961,-0.02225029,-0.00053755,-0.00103091,-0.00046316,-0.0
 0187147,-0.00150754,0.00207937,-0.00644340,-0.00456119,-0.00262618,0.0
 0329090,-0.00283066,0.00268911,0.03604904,0.10918127,-0.01836577,-0.00
 299238,-0.03925360,-0.00658565,-0.01747250,-0.01074577,0.00086441,-0.0
 0082450,-0.00609654,0.00028506,0.00202764,-0.00119163,-0.00358864,-0.0
 0375489,-0.00153534,-0.01388584,0.00156240,-0.00829282,0.02503606,-0.0
 0533376,0.09839910,-0.00020890,-0.00022817,-0.00154962,-0.00139832,0.0
 0032932,0.00064604,0.00117244,0.00040553,-0.00034527,-0.00052846,-0.00
 000593,-0.00037747,-0.02434202,-0.00061318,-0.02389370,-0.00467393,-0.
 00429388,0.00107260,-0.00811865,-0.01842731,0.01204128,0.06114430,0.00
 025318,-0.00269989,0.00155249,0.00032296,-0.00009441,0.00154254,0.0007
 1868,0.00005732,-0.00011390,-0.00079865,0.00027447,0.00000757,-0.00553
 463,-0.00601611,-0.00602967,-0.00182889,0.00091753,-0.00145214,-0.0160
 4720,-0.04897208,0.02731462,0.01973222,0.06330348,0.00082516,0.0032109
 6,-0.00482912,0.00048396,-0.00066738,-0.00147277,-0.00219134,-0.001436
 32,0.00009605,0.00045495,0.00000699,0.00038290,-0.02660640,-0.00602294
 ,-0.04977355,-0.00122732,0.00056180,0.00110244,0.00778148,0.02367389,-
 0.02224817,0.00513728,-0.01220238,0.10012429,-0.00623293,-0.00089191,0
 .00191978,-0.00010152,-0.00051882,0.00209068,0.00031236,0.00023227,-0.
 00060511,-0.01500999,0.01446200,-0.00368146,-0.00039946,0.00070055,-0.
 00030249,-0.01145609,0.00030642,0.01806126,-0.00366688,-0.00147676,0.0
 0423851,-0.00101537,0.00057562,-0.00067498,0.04885230,0.00000640,0.007
 33461,0.00026096,0.00234050,0.00087585,-0.00432563,-0.00034608,-0.0003
 9890,0.00040335,0.00897351,-0.01383521,0.00384140,-0.00074866,-0.00094
 971,0.00107808,-0.00291592,-0.00317628,0.00505155,0.00062492,-0.002608
 98,-0.00000412,-0.00080004,-0.00042313,0.00017787,-0.00226639,0.024797
 18,-0.00388188,0.00026584,0.00542142,0.00202463,-0.00056995,-0.0017004
 6,-0.00037413,-0.00134812,0.00066667,0.00036707,0.00259219,-0.00411358
 ,-0.00007252,0.00007852,-0.00024457,0.01515565,0.00535163,-0.04605402,
 0.00347139,-0.00002269,-0.00232106,-0.00004401,0.00007391,-0.00064134,
 -0.01664392,-0.00359296,0.05325250,0.00259062,-0.00100513,-0.00097809,
 0.00029133,-0.00019171,-0.00035294,-0.00038302,-0.00034839,0.00027284,
 -0.00067084,0.00022369,0.00001110,-0.00679786,0.00954701,0.00578502,-0
 .00104360,0.00026436,0.00055044,0.00014952,0.00008319,-0.00022325,-0.0
 0019095,-0.00099578,-0.00034740,-0.00040165,-0.00138990,-0.00127030,0.
 02998909,-0.00000451,-0.00267705,-0.00037059,0.00017632,-0.00024978,-0
 .00006772,-0.00018090,-0.00002484,0.00021569,0.00036121,0.00063315,-0.
 00000955,0.01517344,-0.03803714,-0.01663024,0.00004129,0.00031421,0.00
 015000,-0.00022656,-0.00091676,0.00042499,-0.00293526,0.00058545,0.001
 71349,-0.00019971,-0.00054422,-0.00031935,-0.01191106,0.05075192,-0.00
 195583,0.00066702,0.00150733,-0.00029817,0.00007885,0.00003427,0.00021
 011,0.00019478,-0.00020242,0.00089216,0.00016023,-0.00016479,0.0058259
 0,-0.00905494,-0.00950345,0.00082299,-0.00033720,-0.00044163,-0.001044
 39,0.00062972,-0.00065751,0.00008538,-0.00372523,-0.00082380,0.0001135
 4,0.00105603,0.00126243,-0.01075008,0.00141578,0.05674166,-0.00023314,
 0.00025558,-0.00005853,-0.00014940,0.00001268,0.00016497,0.00019214,0.
 00013129,-0.00006003,-0.00000272,-0.00009618,0.00005034,-0.00032525,-0
 .00023666,-0.00120100,0.00010879,-0.00006098,-0.00009158,0.00022056,-0
 .00027697,0.00010550,0.00049995,-0.00063938,-0.00038591,0.00004896,0.0
 0011072,0.00005456,-0.00364337,0.00104796,0.00257535,0.00790709,0.0004
 4250,0.00063610,-0.00056464,-0.00000871,0.00013977,0.00029212,0.000114
 17,0.00007594,-0.00010505,-0.00054862,-0.00036803,0.00006173,-0.000061
 31,-0.00409604,0.00285839,-0.00008071,0.00011964,-0.00008735,0.0005580
 2,-0.00050649,0.00045579,0.00002982,-0.00057073,-0.00039500,0.00015245
 ,-0.00011638,0.00000666,-0.00109358,-0.00864145,0.01551290,-0.00151117
 ,0.01351753,-0.00021822,-0.00121222,-0.00032308,0.00024496,-0.00004932
 ,-0.00011780,-0.00024537,-0.00020977,0.00021357,0.00017122,0.00031820,
 0.00022649,-0.00081641,0.00238839,0.00021259,-0.00035631,0.00026521,0.
 00030914,0.00041488,-0.00082258,0.00038609,-0.00094137,0.00137322,0.00
 061993,-0.00022822,-0.00044812,-0.00072029,0.00531634,0.01350300,-0.04
 199265,0.00053301,-0.01865225,0.04172677,-0.00994362,0.00408930,-0.000
 49338,-0.00231286,-0.00003698,0.00084239,0.00066881,0.00067589,-0.0002
 9860,0.00278767,-0.00071261,0.00013914,-0.00068606,-0.00002145,-0.0002
 1459,0.00501746,-0.00220333,-0.00385747,-0.00153391,0.00308895,0.00128
 579,0.00029398,-0.00002181,0.00028740,-0.01075448,-0.00456363,0.001075
 68,0.00019070,-0.00007208,-0.00126279,0.00007295,-0.00010088,0.0010280
 6,0.01775390,0.00839182,-0.00953067,-0.00151920,-0.00005775,0.00037540
 ,0.00064096,0.00046187,0.00036646,-0.00053284,0.00068214,-0.00296609,-
 0.00037144,-0.00044458,0.00158501,-0.00031298,0.00279429,-0.00003227,-
 0.00042374,-0.00080097,-0.00102766,-0.00271457,0.00036557,-0.00005691,
 -0.00006699,-0.01003862,-0.00951269,-0.00248538,0.00313145,0.00089023,
 -0.00285881,-0.00014991,-0.00003287,0.00166679,-0.00324406,0.02193972,
 0.00266082,-0.00230197,-0.00310406,0.00021040,0.00057225,-0.00032608,0
 .00019469,0.00006408,-0.00042009,0.00036045,-0.00010430,0.00064405,0.0
 0025077,0.00030022,0.00017442,0.00111869,-0.00178120,-0.00130610,0.000
 05258,-0.00306531,-0.00370887,0.00007590,-0.00042879,-0.00009572,-0.00
 366030,-0.00292538,-0.00335128,0.00027300,-0.00017526,-0.00096919,-0.0
 0012177,-0.00001173,0.00036001,-0.00125255,0.01016781,0.01187117,0.001
 27185,-0.00023599,-0.00015087,-0.00247056,-0.00079830,0.00436837,-0.00
 662328,-0.00683164,-0.00297000,-0.00034745,-0.00012041,-0.00087998,0.0
 0217217,-0.00053884,-0.00210502,0.00036465,-0.00134846,-0.00057496,-0.
 00299528,0.00017028,-0.00018982,-0.01497808,0.00356011,0.01704387,-0.0
 0031356,0.00018815,0.00107771,0.00050547,0.00188372,-0.00011382,-0.000
 77041,-0.00042034,0.00067170,-0.00068048,-0.00046099,-0.00038904,0.042
 81751,0.00039923,-0.00007578,-0.00006475,-0.00328375,-0.00065270,0.005
 45805,-0.00908994,-0.01421094,-0.00339585,-0.00041058,-0.00032262,-0.0
 0068753,0.00017639,-0.00139129,-0.00040669,0.00002032,-0.00137447,-0.0
 0050357,-0.00073865,0.00141338,0.00102643,0.00661675,-0.00712560,-0.01
 062818,-0.00035664,-0.00022300,0.00062237,0.00016917,0.00023794,-0.000
 47176,-0.00004311,-0.00001717,0.00062986,-0.00019298,-0.00025480,-0.00
 027036,0.00493931,0.03543438,0.00047741,0.00048487,-0.00077425,-0.0008
 2034,0.00104145,0.00318536,0.00111734,0.00009391,-0.00395282,-0.000439
 88,-0.00042813,-0.00027031,0.00035902,-0.00205214,-0.00327327,-0.00008
 296,-0.00030126,-0.00073327,0.00383130,0.00111105,-0.00249798,0.010795
 81,-0.00579107,-0.02419625,0.00020320,0.00004020,0.00008841,-0.0000635
 6,-0.00077149,-0.00038778,-0.00016171,0.00030889,-0.00023855,-0.000439
 29,-0.00017269,0.00007934,-0.00476572,0.00353692,0.04904435,-0.0031666
 0,0.00415385,0.00132121,-0.00112592,0.00015579,-0.00045260,-0.00047856
 ,-0.00100504,0.00050730,0.00009044,-0.00019828,0.00009526,-0.00024553,
 -0.00020430,0.00015540,0.00054770,-0.00045664,-0.00027215,0.00043355,0
 .00040615,0.00016389,-0.00013438,0.00002086,0.00058788,-0.00030592,-0.
 00025985,0.00018358,0.00061916,0.00061054,0.00006938,-0.00031108,-0.00
 018932,0.00023535,0.00119911,-0.00121214,-0.00013995,0.00183140,0.0020
 8801,-0.00099482,0.04252476,-0.00128934,0.00379984,0.00006552,-0.00041
 512,0.00010304,-0.00057665,-0.00056998,-0.00097301,0.00034564,-0.00009
 873,-0.00031621,0.00015135,0.00013104,0.00010307,0.00067179,0.00022615
 ,-0.00028882,-0.00002174,0.00061182,0.00015563,0.00001665,-0.00050839,
 0.00009059,0.00015175,-0.00019349,-0.00029700,-0.00005043,0.00038862,0
 .00009779,-0.00020907,-0.00032580,-0.00002393,0.00020106,0.00092926,-0
 .00084115,0.00006759,0.00199370,0.00097013,0.00086268,-0.00668556,0.05
 587589,0.00204217,-0.00253743,-0.00060597,0.00023658,-0.00016574,0.000
 90881,0.00065795,0.00022013,-0.00053391,-0.00005881,0.00015548,-0.0002
 1330,0.00026659,-0.00019039,-0.00026184,-0.00027859,0.00024182,-0.0000
 0356,-0.00052304,-0.00022138,-0.00022093,0.00024712,0.00013910,-0.0008
 6117,0.00015594,0.00010952,-0.00003788,-0.00009041,-0.00007980,0.00019
 435,0.00020443,0.00013387,-0.00028081,-0.00057120,0.00059022,-0.000034
 47,-0.00165444,0.00126206,0.00115373,-0.00672450,-0.00587021,0.0318770
 0,0.00124425,-0.00241486,0.00184587,0.00006824,0.00020726,0.00084757,0
 .00084211,0.00092230,-0.00073767,-0.00017517,0.00030826,-0.00004469,0.
 00038888,-0.00011253,-0.00057463,-0.00090128,0.00088804,0.00047988,-0.
 00355441,0.00090167,-0.00117795,0.00029025,0.00013131,-0.00082674,0.00
 047253,0.00082617,-0.00027971,-0.00078695,-0.00055736,0.00016246,0.000
 33413,0.00021454,-0.00031147,-0.00245901,0.00186772,0.00007998,-0.0022
 0878,-0.00088189,0.00056576,-0.02833699,-0.00339754,0.01420297,0.03649
 003,0.00048719,-0.00449838,-0.00363848,0.00104436,-0.00073884,-0.00002
 481,-0.00006028,0.00008394,0.00011291,-0.00019947,0.00070994,0.0001563
 0,0.00001886,0.00035279,-0.00015219,-0.00018251,0.00006922,0.00048239,
 0.00228874,-0.00078466,0.00059858,0.00005929,0.00017913,0.00018397,-0.
 00062286,-0.00063823,-0.00030046,0.00035698,0.00025454,-0.00023614,-0.
 00003741,-0.00000496,0.00013830,0.00241543,-0.00147270,-0.00003151,0.0
 0019360,0.00002498,-0.00027508,-0.00676374,-0.00588958,0.00387979,0.00
 539527,0.01220412,-0.00096597,0.00080937,-0.00354607,0.00026019,0.0000
 3945,-0.00096107,-0.00072394,-0.00030737,0.00045783,0.00036680,-0.0001
 3141,0.00022281,-0.00059193,-0.00000093,0.00047584,-0.00061622,0.00036
 148,0.00066452,-0.00013332,0.00041311,0.00015845,-0.00024224,-0.000069
 05,0.00064005,-0.00071939,-0.00058221,-0.00082266,0.00055201,0.0004778
 6,-0.00019501,-0.00024538,-0.00016169,0.00027485,0.00299673,-0.0018524
 0,0.00014748,0.00098971,0.00002288,-0.00003155,0.01433926,0.00109596,-
 0.01003623,-0.01508713,-0.00231898,0.01205483,-0.00025453,0.00002267,-
 0.00005354,0.00014516,0.00017412,-0.00036865,-0.00033054,0.00000586,0.
 00023742,0.00003822,-0.00006600,0.00010753,-0.00059021,0.00049359,-0.0
 0017118,-0.00021773,-0.00005603,0.00025738,0.00002298,0.00050153,0.000
 28376,-0.00022171,-0.00095428,0.00182856,0.00000407,-0.00004115,-0.000
 24438,-0.00014435,-0.00043812,0.00010794,0.00026707,0.00008921,-0.0002
 5010,0.00013638,0.00009501,0.00008519,-0.00079726,0.00037946,-0.001639
 46,-0.00090022,-0.00065166,-0.00115716,0.00053890,0.00014402,-0.000265
 73,0.01335444,0.00018113,-0.00076802,0.00002297,0.00029975,-0.00007237
 ,-0.00031946,-0.00017068,0.00047154,0.00027689,0.00005873,0.00014224,0
 .00001597,0.00025823,0.00004574,-0.00020256,-0.00006215,0.00016873,0.0
 0009058,-0.00010892,-0.00012519,0.00005853,0.00022147,0.00005480,-0.00
 058311,0.00001385,0.00001203,-0.00005303,-0.00007590,-0.00002280,0.000
 06529,0.00007675,0.00003776,-0.00014077,-0.00005058,0.00022122,-0.0000
 0026,0.00125038,-0.00301786,-0.00064818,0.00102016,-0.00224114,-0.0044
 9718,-0.00121053,0.00030307,0.00045178,0.01450777,0.03430322,-0.000400
 10,0.00037458,0.00011867,0.00000476,0.00002557,-0.00028804,-0.00016655
 ,-0.00016435,0.00017565,0.00010211,0.00000896,0.00003747,-0.00034189,-
 0.00031041,0.00004608,0.00009049,0.00003833,-0.00001074,0.00006062,-0.
 00006238,0.00009486,0.00004320,0.00038833,0.00037073,-0.00008532,-0.00
 003640,0.00000008,-0.00010894,0.00011011,-0.00027336,-0.00003943,-0.00
 004542,0.00022867,0.00019918,-0.00006952,0.00001502,0.00135537,-0.0007
 5155,-0.00129379,-0.00124557,0.00120713,-0.00010568,0.00169971,0.00005
 092,-0.00041305,-0.00021931,0.00670031,0.01087907,0.00015983,0.0007489
 9,-0.00038511,-0.00008269,0.00012029,0.00012206,0.00003666,0.00011122,
 -0.00010275,-0.00019732,-0.00014705,0.00003175,0.00054253,-0.00196701,
 0.00076606,-0.00008949,-0.00014999,-0.00002924,0.00009330,0.00002633,0
 .00001652,-0.00041290,0.00024294,-0.00080875,0.00005556,0.00000448,-0.
 00002911,0.00023075,0.00020642,-0.00108401,-0.00197775,0.00018526,0.00
 081653,-0.00009850,-0.00012161,0.00000545,-0.00024853,-0.00048169,0.00
 098302,-0.00194151,0.00031507,0.00022428,0.00043372,-0.00026492,-0.000
 11373,0.00043740,0.00012683,-0.00034714,0.05895031,0.00025265,-0.00088
 419,-0.00000703,0.00015303,-0.00007424,-0.00001247,-0.00006226,-0.0000
 1225,-0.00000606,0.00006225,0.00010694,0.00000802,0.00042229,0.0002487
 9,-0.00077692,-0.00009870,0.00011019,0.00010397,0.00004906,-0.00001896
 ,-0.00003619,-0.00100406,0.00054850,-0.00008695,-0.00000084,-0.0000414
 8,-0.00013812,0.00020180,-0.00124230,0.00188607,0.00369703,0.00000673,
 -0.00193135,0.00005599,0.00038172,0.00001162,0.00036625,-0.00070057,0.
 00139165,-0.00062827,0.00199822,-0.00002309,-0.00043538,-0.00036684,0.
 00046042,0.00067250,0.00173403,0.00027943,-0.00734018,0.09210328,-0.00
 012785,-0.00028569,0.00008529,0.00008158,-0.00003240,-0.00010170,-0.00
 013288,-0.00003343,0.00008976,0.00005601,0.00002085,0.00003592,-0.0000
 9509,0.00065013,-0.00076876,0.00002317,0.00008499,0.00005850,0.0000719
 2,-0.00004851,0.00001959,-0.00025060,0.00012649,0.00041064,-0.00002038
 ,-0.00000971,-0.00002402,0.00005054,0.00018080,0.00004630,0.00017847,-
 0.00004573,-0.00011225,0.00007640,0.00001860,0.00001052,0.00056762,-0.
 00022187,-0.00014163,-0.00022941,-0.00067678,-0.00058654,0.00017280,0.
 00017339,-0.00009128,-0.00128803,-0.00099949,-0.00062960,0.00691186,-0
 .00058110,0.08277124,-0.00028441,0.00072935,0.00006212,0.00001037,0.00
 020040,0.00004890,-0.00001589,-0.00026326,0.00006977,0.00000434,-0.000
 05852,0.00002525,-0.00010244,-0.00070053,0.00029226,0.00002688,0.00009
 762,-0.00001448,0.00002699,-0.00042829,-0.00000181,0.00051320,0.000221
 96,0.00043832,-0.00005229,-0.00002297,-0.00002501,-0.00029164,0.000344
 04,-0.00090882,-0.00142728,0.00003106,0.00082508,0.00005617,-0.0002104
 8,0.00003393,-0.00105568,0.00131035,-0.00144300,0.00107800,-0.00241165
 ,0.00072490,0.00069389,0.00025028,-0.00052577,-0.00154374,-0.00094249,
 -0.00189081,-0.01060521,-0.01065700,-0.00241117,0.06935046,0.00027801,
 -0.00003517,-0.00021933,-0.00005725,0.00002197,0.00014559,0.00020448,0
 .00022841,-0.00012259,-0.00009356,0.00004456,-0.00006428,-0.00012382,-
 0.00152944,0.00067269,-0.00001911,-0.00004655,-0.00003369,-0.00020368,
 -0.00002651,0.00000923,0.00057029,-0.00045475,-0.00057547,0.00001037,0
 .00001511,0.00006860,0.00026633,-0.00006769,-0.00036957,-0.00059594,-0
 .00002822,0.00010731,-0.00019206,-0.00001348,-0.00000149,-0.00055453,-
 0.00013964,-0.00096870,-0.00144027,-0.00195307,0.00064562,-0.00078513,
 -0.00052226,0.00077565,-0.00235825,-0.00314457,-0.00373837,-0.00409561
 ,-0.06024431,-0.01007766,0.00917182,0.08346201,-0.00029908,-0.00036970
 ,0.00020157,0.00011938,-0.00012671,-0.00025390,-0.00025293,-0.00031586
 ,0.00022495,0.00007658,0.00007383,0.00005922,0.00012819,-0.00145027,-0
 .00075538,-0.00000931,0.00004332,0.00005387,0.00013570,0.00011924,0.00
 010658,-0.00070560,0.00025041,-0.00012680,-0.00000698,-0.00003636,-0.0
 0007190,0.00031595,0.00034502,-0.00040610,-0.00007860,-0.00012678,0.00
 034661,0.00017179,0.00010335,-0.00002547,0.00026982,0.00045485,-0.0002
 2652,0.00145911,0.00130088,-0.00172923,-0.00023646,0.00025787,-0.00005
 644,-0.00084628,-0.00192428,0.00055485,-0.00030321,-0.01091503,-0.0101
 7309,-0.00746993,0.01112728,0.08434328,0.00005676,0.00032202,-0.000086
 10,0.00047845,-0.00012014,-0.00067087,-0.00110848,-0.00203888,0.000693
 81,-0.00004764,0.00001555,0.00015492,-0.00349752,0.00661224,0.00568317
 ,-0.00003164,0.00022616,-0.00004357,0.00053493,0.00027935,0.00006361,-
 0.00110987,0.00112915,0.00031615,0.00015310,0.00001304,-0.00007568,-0.
 00141089,-0.00108951,0.00090112,0.00084239,-0.00007254,-0.00071324,-0.
 00002970,-0.00001700,0.00011350,-0.01230363,0.00425898,-0.01016412,-0.
 00545508,0.01348681,-0.00370132,-0.00012163,-0.00298594,0.00073461,-0.
 00060299,0.00028243,0.00149645,-0.00162376,-0.00612738,-0.00006507,-0.
 04421868,-0.00659462,0.00877875,0.08130502,0.00023944,0.00004241,-0.00
 004551,-0.00019719,0.00037842,0.00081877,0.00139835,0.00205998,-0.0006
 3438,-0.00011571,-0.00005596,-0.00009578,0.00093928,0.00002977,-0.0002
 5666,-0.00015958,-0.00018442,-0.00010603,0.00024179,0.00018879,0.00003
 589,-0.00032848,-0.00000184,0.00081654,0.00003404,-0.00000673,0.000070
 75,-0.00070705,-0.00078495,0.00017827,0.00022338,0.00024328,-0.0003548
 9,-0.00027664,0.00007658,-0.00000616,0.00148426,-0.00469573,0.00347543
 ,0.01320090,-0.04360367,0.01278783,-0.00138363,0.00048777,0.00079932,0
 .00157088,-0.00127026,-0.00303677,-0.00664258,-0.00599815,0.00082762,-
 0.00124590,-0.00745341,-0.00321102,-0.00948519,0.11014006,-0.00001049,
 0.00066333,-0.00023794,0.00006346,-0.00001556,-0.00041295,-0.00066446,
 -0.00160355,0.00051172,-0.00006843,-0.00004704,0.00006728,0.00298460,-
 0.00148234,-0.00115886,-0.00021374,-0.00015619,0.00003205,-0.00017350,
 0.00042919,0.00028063,0.00187549,-0.00085627,0.00034434,-0.00005095,-0
 .00006304,-0.00003502,-0.00017322,-0.00021036,-0.00001796,0.00014060,0
 .00005340,0.00003953,-0.00000365,-0.00007620,0.00001474,-0.01233563,0.
 00659306,-0.01448296,-0.00285406,0.00668988,-0.00578936,0.00038917,0.0
 0108393,-0.00041969,0.00065592,-0.00310623,-0.00233779,0.00055326,0.00
 046322,-0.00055587,0.01072344,0.00138535,-0.00857585,-0.00339731,0.018
 35187,0.07356505,-0.00165886,-0.00066179,-0.00055834,0.00027842,0.0002
 6266,-0.00029034,-0.00039812,-0.00049892,0.00015437,0.00057089,0.00025
 188,0.00030587,-0.06262668,-0.00780183,0.01583386,-0.00086666,-0.00020
 665,0.00058004,0.00031997,0.00118632,0.00014561,-0.00624324,-0.0010332
 4,-0.00272927,-0.00023469,-0.00004956,-0.00063903,-0.00123014,0.002266
 26,0.00092457,-0.00003561,-0.00053132,0.00099996,0.00077407,0.00009578
 ,-0.00018351,0.00186457,-0.00053965,0.00032992,-0.00090129,0.00084798,
 -0.00094677,-0.00011426,-0.00002722,0.00040277,0.00101819,-0.00043803,
 -0.00108311,-0.00377907,-0.00037355,0.00150696,-0.00560334,0.00327257,
 0.00665755,-0.00900530,0.00145777,0.00055775,0.10941636,-0.00030889,0.
 00240331,-0.00095160,-0.00024539,0.00015090,0.00040680,0.00031660,0.00
 038880,-0.00026996,-0.00071860,-0.00020146,-0.00020082,-0.00474972,-0.
 01076245,0.00116102,-0.00030653,-0.00033179,0.00000983,-0.00113997,-0.
 00084418,-0.00013334,0.00063805,-0.00110852,0.00120982,0.00012975,-0.0
 0039053,-0.00015232,0.00433658,-0.00061174,-0.00138323,0.00011023,0.00
 021635,0.00009492,0.00014592,0.00019817,-0.00019156,-0.00209832,-0.000
 69654,-0.00089621,0.00062250,-0.00245241,-0.00244873,0.00027982,0.0003
 8598,-0.00030238,0.00009795,0.00033818,-0.00057046,0.00108970,0.000041
 97,-0.00061635,0.00293908,0.00276493,0.00217306,0.00106177,-0.04505217
 ,-0.03041448,0.00473251,0.09122948,-0.00023139,-0.00204996,0.00026588,
 -0.00001581,0.00011654,-0.00009309,-0.00009035,-0.00015479,0.00025357,
 0.00046846,-0.00000724,0.00027204,0.02196943,0.00192301,-0.01677103,-0
 .00074858,-0.00033500,0.00073861,-0.00011426,0.00083757,-0.00072158,-0
 .00477795,-0.00194487,0.00010461,-0.00021023,-0.00019830,-0.00073641,0
 .00108034,-0.00007721,-0.00161496,-0.00026239,0.00046392,0.00035437,0.
 00075784,0.00045368,-0.00002502,-0.00051470,-0.00082487,-0.00146131,-0
 .00066186,0.00011606,0.00045708,0.00062008,-0.00017047,-0.00025241,0.0
 0090695,-0.00050874,-0.00068057,0.00070093,-0.00067861,-0.00041365,0.0
 0298565,-0.00240149,-0.00200711,-0.00005321,-0.03000614,-0.03759805,-0
 .00541495,0.02152950,0.10950223,0.00014999,0.00004018,0.00000028,-0.00
 009850,0.00007286,0.00023430,0.00051545,0.00062651,-0.00008730,-0.0000
 0769,0.00001141,-0.00007431,0.00019467,0.00005101,0.00014556,0.0000922
 0,-0.00003664,-0.00011529,-0.00009891,-0.00013685,-0.00007887,0.000110
 58,-0.00006180,-0.00085007,-0.00001357,0.00002563,0.00011188,-0.000118
 00,0.00005378,0.00002741,-0.00016568,0.00002303,0.00000308,-0.00007390
 ,-0.00004114,-0.00003938,-0.00339474,-0.00106688,0.00232839,-0.0005140
 1,0.00033671,0.00088969,-0.00003439,-0.00017006,0.00007333,-0.01334001
 ,-0.01827985,0.00246351,-0.00059114,-0.00016197,-0.00002103,-0.0006623
 6,0.00082338,-0.00374528,-0.00151224,0.00045852,0.00375150,-0.00109903
 ,-0.00095286,-0.00083579,0.03377196,-0.00008385,0.00050955,0.00002632,
 -0.00017876,-0.00006115,0.00003397,-0.00059818,-0.00090320,-0.00010387
 ,-0.00002174,-0.00005784,-0.00000684,0.00010763,-0.00064232,0.00007301
 ,0.00013676,-0.00002019,-0.00013707,0.00014645,-0.00022051,-0.00016955
 ,0.00001698,0.00075211,-0.00056951,-0.00001556,0.00002082,0.00010775,0
 .00020343,0.00048738,-0.00028615,-0.00015200,-0.00013167,0.00058489,0.
 00001987,-0.00019784,-0.00003420,0.00025939,0.00324762,0.00056382,-0.0
 0062432,0.00098066,0.00406099,0.00069930,-0.00025040,-0.00032117,-0.01
 317528,-0.02616282,-0.00026668,0.00015919,-0.00112667,-0.00405144,0.00
 056610,-0.00307373,0.00852407,0.00002920,-0.00075600,0.00247939,-0.000
 16199,-0.00065009,-0.00055268,0.00708807,0.04046235,0.00017620,0.00030
 381,-0.00013224,-0.00000620,0.00010251,0.00023350,0.00007094,-0.000065
 06,-0.00014355,-0.00011119,-0.00008125,0.00000074,-0.00031742,-0.00009
 617,0.00015047,-0.00007026,0.00001190,0.00000230,0.00006563,-0.0002169
 8,-0.00016125,-0.00021566,0.00041864,0.00002696,0.00006016,0.00000407,
 -0.00002981,-0.00004421,-0.00020637,-0.00000395,-0.00032370,0.00013433
 ,-0.00001921,-0.00011937,-0.00004083,0.00002698,0.00079297,-0.00000816
 ,0.00142049,-0.00003776,0.00112245,0.00091647,0.00013261,-0.00013897,0
 .00012026,0.00251667,0.00380599,-0.00508646,-0.00093782,-0.00026928,-0
 .00175547,0.00302023,0.00425531,-0.05268133,0.00118943,0.00104606,-0.0
 0297511,-0.00056242,0.00001268,-0.00035740,-0.00886705,-0.00498112,0.0
 6426665,0.00024855,-0.00023790,-0.00003697,0.00019690,-0.00008662,-0.0
 0017690,-0.00013294,-0.00003414,0.00008275,0.00002273,0.00018448,-0.00
 004510,-0.00192594,-0.00042829,0.00156508,-0.00018036,0.00011691,0.000
 13926,-0.00018961,0.00010595,-0.00006924,-0.00059155,-0.00000153,0.000
 40139,-0.00004097,-0.00014155,-0.00018244,-0.00101670,-0.00343917,0.00
 520261,-0.00292278,0.00181984,-0.00354447,0.00011395,0.00052590,0.0000
 4952,0.00045612,-0.00115910,-0.00004338,0.00011815,0.00107499,-0.00027
 729,-0.00053803,-0.00020302,0.00042788,-0.00051759,-0.00003955,0.00026
 785,-0.02848624,0.01791904,0.00334241,0.00107766,0.00215608,0.00013011
 ,-0.00154023,-0.00165073,-0.00142190,-0.00339360,-0.00579168,0.0015393
 1,0.00053898,-0.00017444,0.00192132,0.04326847,-0.00006774,-0.00055406
 ,0.00037083,-0.00018277,-0.00006782,0.00017696,0.00030790,0.00032968,-
 0.00006322,0.00008735,-0.00004697,-0.00005624,-0.00043267,0.00054214,-
 0.00114892,0.00033871,-0.00002796,-0.00022735,0.00001645,-0.00020758,0
 .00007243,0.00026718,0.00024928,0.00007227,0.00000430,0.00017673,0.000
 27743,0.00067419,0.00400312,-0.00287687,-0.00253322,-0.00105289,0.0032
 0481,0.00003076,-0.00042617,-0.00011249,-0.00107479,-0.00096117,-0.000
 86996,0.00025634,-0.00078294,-0.00008890,0.00006698,0.00012607,-0.0000
 5970,-0.00014680,0.00027530,0.00032128,0.01262428,-0.01199106,-0.00205
 046,0.00268626,-0.00536866,-0.00152411,0.00114311,-0.00291874,-0.00019
 955,-0.00484922,-0.02831533,0.01226847,0.00065955,-0.00118156,-0.00161
 241,-0.01007209,0.05470767,0.00013715,0.00074608,-0.00009133,-0.000311
 56,0.00018540,0.00064090,0.00114235,0.00093954,-0.00033925,-0.00016816
 ,-0.00017849,-0.00013381,0.00095144,-0.00057788,0.00011245,0.00006990,
 -0.00024787,-0.00020934,-0.00026031,-0.00005440,-0.00016705,0.00042885
 ,-0.00088349,-0.00108127,0.00009787,0.00012962,0.00025755,0.00362485,0
 .00059571,0.00043146,0.00007662,0.00004382,-0.00072268,-0.00033617,-0.
 00051293,-0.00006617,-0.00282918,-0.00237510,0.00173027,-0.00009151,0.
 00019443,-0.00003053,0.00015939,0.00002598,-0.00015980,0.00088963,0.00
 085224,-0.00136912,0.00372961,-0.00271097,-0.00275292,0.00053920,0.001
 30480,-0.00206967,-0.00153048,-0.00268765,0.00133383,0.00230118,0.0141
 9321,-0.00963169,0.00268123,-0.00633704,0.00078431,-0.00205393,-0.0037
 5089,0.03485417,-0.00082422,0.00109806,0.00006000,-0.00037747,0.000164
 52,0.00037647,0.00036617,0.00029674,-0.00020020,0.00007393,-0.00035348
 ,-0.00003419,-0.00054530,-0.00076518,-0.00094988,0.00050580,-0.0002733
 8,-0.00028736,-0.00013401,-0.00035033,-0.00011513,0.00082271,-0.000085
 89,0.00021036,0.00011606,0.00047644,0.00058668,-0.01421021,-0.00134596
 ,0.00031497,0.00140468,0.00098421,-0.00414019,-0.00062332,-0.00198904,
 0.00013936,-0.00115089,-0.00012474,0.00007035,-0.00096425,-0.00013836,
 -0.00036816,0.00080177,-0.00023525,-0.00049635,0.00020068,0.00001930,0
 .00014647,0.00076603,-0.00104254,-0.00046522,0.00067459,0.00018201,-0.
 00003537,0.00062910,0.00015724,0.00029150,-0.00035314,-0.00130696,0.00
 073699,0.00007529,-0.00017707,0.00008509,-0.00196207,-0.00023192,-0.00
 123384,0.01742689,0.00037549,-0.00048896,-0.00014252,0.00016367,-0.000
 04351,-0.00011968,-0.00012075,-0.00007869,0.00012432,-0.00006536,0.000
 05017,0.00002543,-0.00227001,-0.00004403,-0.00049727,-0.00026266,0.000
 09857,0.00015448,0.00005438,0.00000832,0.00001095,0.00009942,-0.000435
 90,0.00013247,-0.00002935,-0.00016103,-0.00029158,-0.00449866,-0.00439
 585,-0.00227580,0.00017973,0.00040939,0.00086203,0.00019584,0.00067305
 ,0.00010757,0.00029960,-0.00014933,-0.00012823,0.00069847,0.00016193,0
 .00073923,-0.00047863,0.00012467,0.00021067,0.00010515,0.00019937,-0.0
 0036762,-0.00049066,0.00093497,-0.00036546,-0.00057598,0.00008947,-0.0
 0002695,-0.00121163,0.00050924,0.00026022,0.00120967,-0.00402969,-0.00
 332170,0.00003047,-0.00046570,0.00018130,0.00159981,-0.00202527,-0.003
 06367,-0.00057315,0.02704909,-0.00008221,0.00010884,-0.00028508,0.0000
 6916,-0.00002785,-0.00010784,-0.00023542,-0.00021004,0.00009396,-0.000
 02185,-0.00004784,0.00005924,-0.00088272,-0.00065893,-0.00011057,-0.00
 002978,0.00005398,0.00008080,0.00010524,-0.00012734,0.00000499,-0.0000
 2210,0.00003976,0.00028828,-0.00002118,-0.00003016,-0.00008594,-0.0028
 3536,-0.00075125,-0.00293281,-0.00176204,0.00012702,-0.00046422,-0.000
 00020,-0.00001969,0.00010497,0.00055794,0.00029318,-0.00028463,-0.0003
 8710,0.00035078,-0.00089946,0.00001736,-0.00000299,0.00004405,-0.00011
 283,-0.00031058,0.00004999,0.00043625,-0.00048856,0.00130494,-0.000245
 63,0.00007275,0.00053817,-0.00032999,-0.00036236,0.00050331,0.00086375
 ,-0.00399198,-0.00200719,-0.00046823,0.00066369,-0.00036470,-0.0010451
 4,0.00196013,-0.00224237,0.00540809,0.00594895,0.01081306,-0.00026703,
 0.00013051,-0.00002624,0.00025536,-0.00022061,-0.00083025,-0.00241531,
 -0.00229298,0.00023857,0.00007920,0.00003815,0.00017124,-0.00012708,-0
 .00003998,-0.00009197,-0.00007178,0.00025110,0.00019242,0.00033875,-0.
 00020353,-0.00019305,-0.00029991,0.00130782,0.00070753,0.00001109,-0.0
 0003618,-0.00019955,-0.00002800,-0.00004702,-0.00020274,0.00021468,0.0
 0005667,0.00028011,0.00013390,0.00005067,0.00007848,-0.00037125,-0.001
 87461,-0.00015086,-0.00064519,-0.00025775,0.00074708,0.00047330,-0.000
 03455,-0.00019817,0.00314535,0.00179214,-0.00152693,0.00015199,-0.0004
 3070,-0.00275452,-0.00184901,0.00158234,-0.00226268,0.00025677,-0.0004
 8420,-0.00010972,0.00032246,0.00080595,0.00079744,-0.01335866,0.006897
 71,0.00354012,-0.00284012,-0.00007137,-0.00326887,0.00015897,-0.000082
 72,0.00037383,0.01677528,-0.00008376,-0.00036163,-0.00004996,0.0003413
 3,-0.00017793,-0.00058892,-0.00152950,-0.00136237,0.00019343,0.0000944
 6,0.00011177,0.00013309,-0.00049967,0.00068970,-0.00014053,-0.00014438
 ,0.00027182,0.00021952,0.00019419,-0.00022028,-0.00008053,-0.00038612,
 0.00116772,0.00121598,0.00000017,-0.00005625,-0.00022792,-0.00079503,-
 0.00091710,0.00011559,0.00017996,0.00019885,-0.00050290,0.00008764,0.0
 0026699,0.00010427,-0.00198717,-0.00497530,0.00067413,0.00003819,0.000
 21571,-0.00058035,-0.00020574,0.00004461,0.00019127,-0.00094780,-0.001
 47987,0.00101993,-0.00020228,0.00061725,0.00025622,0.00053899,-0.00203
 892,0.00288589,0.00115831,-0.00055121,0.00035546,0.00029746,0.00094469
 ,0.00056643,0.01086918,-0.00864887,-0.00387886,-0.00066711,-0.00573451
 ,-0.00231622,0.00085759,0.00083520,-0.00201692,-0.00726828,0.02166413,
 -0.00013194,-0.00029067,-0.00000949,0.00010733,-0.00002402,-0.00010751
 ,0.00001173,0.00013362,0.00010398,0.00007834,0.00005758,0.00005918,-0.
 00021958,0.00043580,-0.00013014,-0.00007318,0.00006122,0.00010705,0.00
 003800,0.00004812,0.00011024,-0.00023686,0.00011068,0.00073553,-0.0000
 6507,-0.00004446,-0.00010713,-0.00104589,-0.00049425,-0.00017741,0.000
 28464,-0.00005237,0.00004558,0.00012502,0.00017793,0.00004593,0.001292
 75,0.00085488,-0.00120426,-0.00020031,-0.00026584,-0.00061828,-0.00008
 042,-0.00002217,0.00006423,-0.00132673,-0.00124532,0.00128098,-0.00036
 565,0.00058401,-0.00204836,-0.00251833,0.00168105,0.00008460,0.0001028
 7,0.00131412,-0.00067234,-0.00053397,0.00003121,-0.00002796,0.00253501
 ,0.00155235,-0.00481246,-0.00388548,-0.00705889,-0.01511786,0.00110800
 ,0.00084453,-0.00261924,0.00474624,0.00198880,0.02377512,-0.00002606,-
 0.00000176,0.00003698,-0.00002723,-0.00001580,0.00000479,0.00003106,0.
 00003377,-0.00000522,0.00000726,0.00001270,-0.00001390,-0.00002818,-0.
 00009335,0.00009368,0.00003925,-0.00000224,-0.00003057,-0.00000113,-0.
 00000566,0.00001816,0.00000444,0.00004266,-0.00001244,-0.00001303,-0.0
 0000411,0.00002980,-0.00005975,0.00000644,-0.00006007,-0.00003939,-0.0
 0001151,0.00005364,0.00002282,0.00000404,-0.00000991,-0.00004160,-0.00
 002530,-0.00001448,-0.00008503,-0.00005681,-0.00002286,0.00006198,0.00
 000757,-0.00002970,0.00003449,0.00004811,0.00000580,-0.00112721,0.0002
 2135,-0.00067337,0.00015308,0.00030580,0.00035298,0.00001984,-0.000154
 23,0.00004769,0.00032662,0.00008658,-0.00002353,-0.00017449,0.00011440
 ,-0.00006230,0.00021692,-0.00006691,-0.00012384,0.00016972,-0.00004523
 ,0.00005117,-0.00001244,-0.00010362,-0.00010965,0.02542576,-0.00003461
 ,0.00010682,-0.00002783,-0.00000178,0.00001450,-0.00002154,-0.00003774
 ,-0.00003474,0.00001274,-0.00000722,-0.00002191,0.00001491,0.00003501,
 -0.00003463,0.00000160,-0.00000913,-0.00000721,0.00001403,0.00001838,0
 .00000932,-0.00000016,-0.00001082,0.00000474,0.00001096,-0.00000405,0.
 00000010,-0.00001369,-0.00000573,-0.00000792,-0.00002010,0.00001766,-0
 .00001409,0.00001440,0.00001456,-0.00002241,0.00000486,0.00006864,0.00
 002544,-0.00001997,-0.00024742,0.00013413,-0.00050235,0.00008491,-0.00
 003742,-0.00000619,-0.00015086,-0.00032067,0.00003088,0.00036765,-0.00
 135642,-0.00022908,-0.00063581,0.00003496,-0.00143780,0.00018882,-0.00
 009349,0.00001245,-0.00007085,-0.00001077,-0.00004742,-0.00002093,0.00
 002666,0.00043061,0.00004863,-0.00015759,-0.00003325,0.00014685,-0.000
 16458,0.00001068,-0.00005462,-0.00002721,0.00002930,-0.00380577,0.0290
 7257,-0.00011785,-0.00009216,0.00008604,-0.00005032,-0.00003834,0.0000
 1515,0.00008131,0.00008085,-0.00000994,0.00006020,0.00005078,-0.000031
 38,-0.00001203,0.00000961,0.00001446,0.00008563,-0.00000504,-0.0000676
 3,-0.00002368,-0.00001304,0.00004079,0.00003195,0.00002028,-0.00000144
 ,-0.00003304,0.00000171,0.00006338,-0.00013359,0.00010265,-0.00008206,
 -0.00000078,-0.00004272,0.00006436,0.00005941,0.00000132,-0.00003061,-
 0.00013447,-0.00007098,-0.00005947,-0.00008467,-0.00016633,0.00008596,
 0.00008913,0.00002412,-0.00005234,0.00005519,0.00012780,-0.00000308,-0
 .00025617,-0.00044576,0.00096013,-0.00016819,0.00020593,0.00030412,0.0
 0005566,-0.00015929,0.00000197,0.00009471,-0.00005379,0.00010626,-0.00
 011504,-0.00008553,-0.00023814,-0.00032304,0.00031954,-0.00003795,0.00
 024637,-0.00014957,-0.00006577,0.00008409,-0.00006130,0.00000631,0.023
 90142,-0.01021652,0.09225095,-0.00017575,0.00005459,0.00020832,-0.0001
 8301,-0.00008128,0.00005577,0.00025123,0.00027110,-0.00006134,0.000078
 09,0.00005331,-0.00007236,-0.00016086,0.00004946,-0.00004062,0.0001742
 7,-0.00007831,-0.00014433,-0.00009435,0.00012446,0.00003153,0.00016806
 ,-0.00019238,-0.00012880,-0.00006936,-0.00000437,0.00015840,0.00009967
 ,0.00000287,0.00037711,0.00043917,-0.00006175,-0.00031811,0.00008302,-
 0.00007159,-0.00004930,-0.00064418,-0.00031679,-0.00000488,-0.00078889
 ,-0.00068345,0.00062729,0.00038445,0.00004708,-0.00031096,0.00038903,0
 .00037545,-0.00005851,0.00138826,0.00102336,0.00016863,-0.00235164,0.0
 0041040,0.00040662,-0.00077026,-0.00050396,0.00090553,0.00020006,0.000
 15505,-0.00029275,-0.00026355,-0.00022202,-0.00181561,-0.00060930,0.00
 008051,0.00047702,-0.00034977,-0.00004048,-0.00024113,0.00075331,-0.00
 072283,0.00014045,0.00062274,0.00002504,0.00022894,0.04786893,-0.00011
 484,0.00062523,-0.00008219,-0.00001996,0.00009626,-0.00003819,-0.00013
 358,-0.00017526,0.00002553,-0.00004359,-0.00013234,0.00005062,0.000066
 28,-0.00022065,0.00002058,-0.00004164,-0.00003708,0.00003116,0.0000894
 0,-0.00000101,-0.00005499,-0.00017679,0.00007982,-0.00002372,0.0000070
 4,0.00000830,-0.00004801,0.00009292,0.00009606,-0.00021126,-0.00040936
 ,0.00001849,0.00023416,0.00004085,-0.00015579,0.00001397,0.00015632,0.
 00008656,0.00031579,-0.00216464,0.00127008,-0.00053730,0.00074286,-0.0
 0026015,-0.00039099,-0.00015781,-0.00077198,0.00013577,-0.00079469,-0.
 00082768,0.00009317,0.00158380,0.00030557,0.00013448,-0.00068612,-0.00
 073664,-0.00015054,-0.00017835,-0.00018902,0.00004823,0.00017651,0.000
 70989,0.00053501,0.00089947,-0.00041835,-0.00011071,0.00010048,-0.0004
 2046,0.00018164,-0.00009376,-0.00022487,-0.00024549,-0.00098090,0.0008
 8732,0.00052674,-0.00487910,0.02414178,0.00004604,-0.00011282,0.000127
 47,-0.00010160,-0.00003104,0.00006990,0.00011151,0.00010980,-0.0000533
 5,0.00000273,0.00000661,-0.00004796,0.00048320,-0.00008263,-0.00038660
 ,0.00002624,-0.00007639,-0.00005749,-0.00007306,0.00015797,-0.00000320
 ,0.00009155,-0.00030463,-0.00037135,0.00000420,0.00001559,0.00007209,0
 .00036553,0.00018303,0.00029659,0.00011667,0.00000224,-0.00015084,-0.0
 0000103,-0.00004251,-0.00004961,-0.00035014,0.00004213,-0.00026650,0.0
 0038882,-0.00030878,0.00074321,-0.00011786,0.00001989,-0.00003198,0.00
 018509,0.00016573,-0.00032925,0.00037897,-0.00201122,0.00008805,-0.000
 32987,0.00215490,-0.00204960,0.00108814,-0.00100468,0.00080521,0.00013
 788,0.00040333,0.00026026,-0.00114400,0.00040164,-0.00016382,0.0003087
 2,0.00004291,0.00013747,-0.00072727,0.00017547,-0.00021010,0.00013683,
 -0.00039609,-0.00038914,0.00025682,0.00089883,-0.00062057,0.00693277,0
 .00624003,0.05933263,0.00015734,0.00016453,-0.00017437,0.00013156,0.00
 010307,-0.00000115,-0.00016440,-0.00018410,0.00001388,-0.00009378,-0.0
 0007108,0.00005290,-0.00017859,0.00003825,0.00020839,-0.00014608,0.000
 05032,0.00010607,0.00005708,-0.00012216,-0.00008534,-0.00007571,0.0001
 3214,0.00018397,0.00006583,0.00000288,-0.00011277,0.00003668,-0.000194
 76,-0.00005421,-0.00011844,0.00006968,-0.00000500,-0.00011229,-0.00000
 321,0.00005150,0.00039929,0.00007718,0.00031667,0.00014311,0.00044182,
 -0.00038228,-0.00013053,-0.00004866,0.00016254,-0.00006972,-0.00014322
 ,0.00002054,-0.00010581,0.00070012,0.00019936,-0.00252203,-0.00138552,
 0.00095250,-0.00049071,0.00077925,-0.00071476,-0.00028160,-0.00009908,
 -0.00019508,0.00016276,0.00008422,0.00018844,0.00029350,-0.00041166,0.
 00004240,-0.00002314,0.00003725,0.00010908,-0.00012286,0.00018406,-0.0
 0005195,-0.00056552,0.00023646,0.00013332,-0.04074590,0.00454578,-0.01
 493744,0.05135967,-0.00000215,-0.00010295,0.00001699,-0.00000709,-0.00
 002261,0.00000271,0.00003545,0.00004665,-0.00000425,0.00001983,0.00002
 919,-0.00001124,0.00000473,0.00001015,0.00001070,0.00001919,0.00000527
 ,-0.00001365,-0.00001072,0.00000052,0.00002040,0.00002111,0.00000137,-
 0.00000491,-0.00001123,-0.00000447,0.00001201,-0.00007495,0.00000630,-
 0.00003753,0.00000957,-0.00001175,0.00002025,0.00001223,0.00003355,-0.
 00000546,-0.00004567,-0.00003651,-0.00005221,0.00022105,-0.00025159,0.
 00006350,-0.00009262,0.00003876,0.00004830,0.00002884,0.00010147,0.000
 00200,-0.00001475,0.00018547,-0.00003716,0.00021951,0.00004740,0.00003
 759,0.00008479,0.00007201,0.00005896,0.00005360,0.00003742,0.00003392,
 0.00001108,-0.00007249,-0.00007350,-0.00011742,-0.00003619,-0.00003107
 ,0.00011070,0.00006828,0.00001161,0.00002374,0.00003729,0.00004724,0.0
 0018976,-0.00045976,0.00022892,0.00547014,-0.00218551,0.00172836,-0.00
 601410,0.00506409,0.00001206,0.00005733,-0.00007204,0.00006007,0.00002
 555,-0.00002345,-0.00006380,-0.00006809,0.00002069,-0.00001554,-0.0000
 1207,0.00002510,-0.00021784,0.00005020,0.00016780,-0.00003602,0.000037
 64,0.00003940,0.00003475,-0.00007281,-0.00001599,-0.00004642,0.0001298
 7,0.00016310,0.00000798,-0.00000632,-0.00004587,-0.00013689,-0.0001214
 5,-0.00010788,-0.00002696,0.00000758,0.00003589,-0.00001681,0.00002286
 ,0.00002645,0.00019024,-0.00000313,0.00015937,0.00001026,0.00020924,-0
 .00028603,-0.00001240,-0.00001389,0.00005568,-0.00003731,-0.00005255,0
 .00011521,-0.00002718,0.00067483,-0.00008533,-0.00089631,-0.00099414,0
 .00080009,-0.00052963,0.00052473,-0.00041609,-0.00008981,-0.00015556,-
 0.00014738,0.00025358,0.00001190,-0.00010998,-0.00010883,-0.00015102,-
 0.00013621,0.00029898,-0.00002939,0.00008910,-0.00007102,0.00016844,0.
 00010703,-0.00061896,0.00008151,0.00068848,-0.01237899,0.00125404,-0.0
 0870460,0.01223910,-0.00080485,0.00614334,0.00023276,-0.00048058,-0.00
 003916,0.00008177,-0.00002124,0.00004680,0.00001139,0.00003380,-0.0000
 2286,-0.00004589,0.00005244,-0.00000449,0.00005185,0.00012079,-0.00004
 861,-0.00004351,0.00002527,0.00001811,-0.00003194,-0.00000466,0.000000
 74,0.00005233,-0.00003574,-0.00005348,0.00003873,0.00000885,-0.0000027
 2,-0.00003471,-0.00003686,0.00002400,0.00003683,0.00002032,-0.00003688
 ,-0.00010188,0.00011189,0.00000075,-0.00002453,0.00002084,-0.00005416,
 0.00026438,-0.00095466,-0.00030108,-0.00109853,0.00010980,0.00074293,0
 .00013425,0.00016067,-0.00010176,0.00017114,-0.00004776,-0.00010214,-0
 .00001435,0.00078781,-0.00018605,0.00033033,0.00034572,0.00029330,0.00
 005329,0.00011699,-0.00015350,-0.00018087,-0.00004498,-0.00000146,-0.0
 0010947,0.00015327,0.00002549,-0.00001413,0.00012014,-0.00001958,0.000
 04017,0.00004438,-0.00000069,0.00006207,-0.00016123,-0.00000687,-0.001
 85832,-0.00111625,0.00064442,-0.00152714,-0.00222789,-0.00004702,0.008
 13211,0.00006237,-0.00035658,0.00009226,-0.00001059,-0.00006852,0.0000
 1868,0.00008176,0.00009095,-0.00001300,0.00002689,0.00007916,-0.000041
 38,0.00013812,0.00008504,-0.00011877,0.00003493,0.00001458,-0.00003444
 ,-0.00005792,0.00003524,0.00002886,0.00004992,-0.00006757,-0.00008433,
 0.00000008,-0.00001357,0.00003861,-0.00000357,-0.00000934,0.00014686,0
 .00023841,-0.00000488,-0.00014712,-0.00000167,0.00008117,-0.00002117,-
 0.00012646,-0.00002883,-0.00014263,0.00076376,-0.00069969,0.00084814,-
 0.00019500,0.00014531,0.00004744,0.00016372,0.00044711,-0.00021182,0.0
 0089270,-0.00067566,-0.00025355,-0.00090516,-0.00011883,0.00008529,0.0
 0019188,0.00029926,0.00006178,0.00015333,0.00019799,-0.00007060,-0.000
 47638,-0.00031358,-0.00031522,-0.00055269,0.00022137,0.00012750,-0.000
 13144,0.00032269,-0.00016394,0.00013420,0.00000779,-0.00003077,0.00020
 924,-0.00066026,0.00064533,-0.00134756,-0.01366150,0.00469794,-0.00223
 867,-0.00050102,-0.00075141,0.00408217,0.02006771,-0.00009368,0.000167
 26,-0.00015523,0.00006596,0.00001566,-0.00005421,-0.00009938,-0.000078
 48,0.00004625,-0.00001299,-0.00003112,0.00005827,-0.00018390,-0.000022
 79,0.00014510,-0.00004152,0.00002250,0.00006528,0.00006567,-0.00004347
 ,0.00000380,-0.00003569,0.00008128,0.00015378,-0.00001346,0.00000674,-
 0.00005881,-0.00013429,-0.00006794,-0.00020427,-0.00021137,0.00000515,
 0.00016670,0.00001018,-0.00002129,0.00003390,0.00022782,0.00001651,0.0
 0001968,0.00062965,-0.00051528,-0.00224252,-0.00035937,-0.00006116,0.0
 0041083,-0.00024396,-0.00011252,0.00033814,-0.00084724,0.00068781,0.00
 015604,0.00082624,0.00013002,0.00020947,-0.00022552,0.00004625,-0.0000
 5046,-0.00004626,-0.00017370,0.00007830,0.00043088,-0.00011092,0.00006
 795,0.00049178,-0.00013670,-0.00024724,0.00041021,-0.00057727,0.000315
 88,-0.00016504,0.00011085,0.00014811,-0.00044752,0.00072025,-0.0002889
 1,-0.00109618,-0.00029786,-0.00463734,0.00069919,-0.00030358,0.0011548
 6,-0.00652087,-0.00369865,0.03409645,-0.00005824,0.00002013,-0.0000350
 7,0.00000248,0.00000245,-0.00000479,-0.00001416,-0.00001347,0.00000656
 ,0.00000762,0.00000078,0.00000923,0.00005302,-0.00005460,-0.00001865,-
 0.00000614,-0.00000272,0.00001596,0.00001498,-0.00000175,0.00000502,-0
 .00000263,0.00000871,0.00003438,0.00000069,-0.00000197,-0.00001139,-0.
 00004278,0.00004583,-0.00011739,-0.00027819,0.00003420,0.00012806,0.00
 001056,-0.00000908,0.00000076,0.00005354,0.00002256,0.00002172,0.00006
 671,-0.00009310,-0.00030865,0.00000065,0.00000773,0.00005085,-0.000011
 10,0.00005112,0.00002594,-0.00283936,0.00123417,-0.00187183,0.00004190
 ,0.00036457,-0.00006034,-0.00016761,0.00009106,-0.00007580,-0.00011258
 ,-0.00014090,0.00016660,0.00023664,-0.00010739,0.00026806,0.00044946,-
 0.00004956,-0.00047880,0.00026994,-0.00032709,0.00015624,-0.00002227,0
 .00012277,0.00009528,-0.00753824,-0.00915980,-0.01668405,-0.00069177,0
 .00397942,0.00508436,-0.00386042,0.00052241,0.00035558,-0.00040988,-0.
 00070735,0.00053051,0.08380070,0.00006664,0.00013033,-0.00000364,-0.00
 000074,0.00003302,0.00001483,0.00000826,0.00001386,-0.00001388,-0.0000
 3575,-0.00003327,0.00000334,-0.00001187,-0.00003463,-0.00015894,-0.000
 00757,-0.00002955,0.00000818,0.00000723,0.00003796,-0.00004651,-0.0001
 0367,-0.00003545,-0.00005952,0.00001713,0.00000525,0.00000702,0.000117
 90,-0.00004690,0.00011073,0.00006094,0.00002482,-0.00007551,-0.0000383
 0,-0.00003118,0.00000734,-0.00002374,-0.00002176,0.00014690,-0.0001131
 3,-0.00008049,-0.00026377,0.00005419,-0.00001866,0.00001078,0.00001769
 ,-0.00001143,-0.00003337,0.00130505,-0.00127084,0.00039196,0.00009667,
 0.00087244,0.00000671,-0.00012173,0.00003374,0.00005747,-0.00025949,0.
 00003647,0.00015712,-0.00000376,-0.00009163,0.00009493,-0.00049544,-0.
 00000271,0.00049944,-0.00033169,-0.00000037,-0.00012256,-0.00004294,0.
 00000997,-0.00014578,-0.00410091,-0.00411320,-0.01533557,0.00230615,-0
 .00020027,-0.01526651,0.00231166,-0.00107894,0.00073465,-0.00015584,-0
 .00173262,0.00030615,-0.01143762,0.08598468,-0.00000132,-0.00011647,-0
 .00009211,0.00006129,-0.00002977,-0.00004292,-0.00006277,-0.00003205,0
 .00002183,0.00000740,0.00002346,0.00001443,-0.00023692,-0.00001240,0.0
 0029708,0.00001297,0.00004919,0.00001847,0.00001328,-0.00009875,0.0000
 5024,0.00002462,0.00018136,0.00020603,-0.00000280,-0.00000255,-0.00002
 195,-0.00025685,0.00009111,-0.00043264,-0.00047942,-0.00000179,0.00030
 140,-0.00000901,0.00005636,0.00002157,0.00024993,0.00003271,-0.0000547
 4,0.00016161,-0.00008723,0.00005633,-0.00016665,0.00002950,0.00009286,
 -0.00008806,0.00005249,0.00010121,-0.00670970,0.00611454,-0.00293410,0
 .00089124,0.00046952,0.00080829,-0.00001682,0.00008444,0.00013864,0.00
 025066,-0.00028494,-0.00042730,0.00055218,0.00003337,0.00028079,0.0013
 2168,-0.00028456,-0.00155009,0.00064239,-0.00009123,0.00043497,-0.0004
 1581,0.00006211,-0.00011973,-0.01186527,-0.01663581,-0.02546495,0.0011
 9460,-0.01411073,-0.04504850,0.00007215,0.00118525,0.00291178,-0.00015
 222,0.00014635,0.00105531,0.00708836,0.02129729,0.08193529,0.00002791,
 0.00004924,-0.00005888,0.00001805,0.00002372,-0.00001671,-0.00005893,-
 0.00006491,0.00001537,-0.00000888,-0.00003091,0.00002907,0.00016242,0.
 00007657,-0.00008181,-0.00008145,-0.00001246,0.00006697,0.00001920,0.0
 0005928,-0.00002561,-0.00000149,-0.00007519,-0.00011878,0.00000732,-0.
 00000763,-0.00007145,-0.00002326,-0.00004397,-0.00010715,-0.00008174,-
 0.00001117,0.00007591,0.00000639,0.00001526,0.00001539,0.00004657,0.00
 007202,-0.00000569,-0.00015646,0.00016891,-0.00013870,0.00000265,-0.00
 003886,-0.00001185,-0.00013710,-0.00029076,-0.00003555,0.00035196,-0.0
 0222104,0.00027212,-0.00074623,0.00069207,-0.00125889,0.00012010,-0.00
 024475,-0.00005158,-0.00031938,-0.00032594,0.00040654,0.00000099,0.000
 00407,0.00036747,-0.00015307,0.00010857,-0.00010844,0.00043183,-0.0000
 0450,-0.00005324,-0.00000566,0.00002420,0.00010464,-0.01101542,0.01408
 098,-0.01243042,-0.00244296,0.00072798,0.00023550,0.00096174,0.0016607
 2,0.00186440,0.00022025,0.00017885,-0.00003166,-0.00901155,-0.00159876
 ,-0.00374444,0.07313025,-0.00007969,-0.00009438,0.00001482,-0.00000737
 ,-0.00003333,-0.00001265,0.00000718,0.00000963,0.00001274,0.00004381,0
 .00003126,-0.00000438,-0.00008966,0.00012984,0.00021386,0.00002432,0.0
 0001739,-0.00000836,-0.00000379,-0.00001889,0.00003644,0.00009781,0.00
 001704,0.00003122,-0.00001709,0.00000178,0.00000670,0.00000117,-0.0000
 2105,0.00002334,0.00004961,-0.00002522,-0.00001349,0.00002457,0.000008
 13,-0.00000371,0.00001427,-0.00000454,-0.00008608,0.00014856,-0.000125
 23,0.00006569,-0.00002416,0.00003181,0.00000388,0.00002410,0.00001982,
 0.00013744,0.00002035,0.00112682,-0.00071395,0.00048248,-0.00021980,0.
 00067734,-0.00019077,0.00022551,-0.00003229,0.00025014,-0.00005445,-0.
 00001582,0.00016570,0.00015754,-0.00011250,0.00004487,-0.00002840,-0.0
 0009854,-0.00011965,0.00008775,0.00006965,-0.00001505,0.00012596,0.000
 08608,0.00914484,-0.01856925,0.01236149,-0.00005951,-0.00157136,0.0008
 4407,-0.00004100,-0.00037336,-0.00022671,-0.00007655,-0.00028464,0.000
 08774,0.00536416,-0.01691409,-0.00749497,-0.00033571,0.09496005,-0.000
 09943,-0.00000664,-0.00008496,0.00005425,-0.00001678,-0.00007370,-0.00
 010527,-0.00007802,0.00005297,0.00001291,0.00000790,0.00002390,-0.0000
 9590,-0.00000158,0.00038561,0.00000749,0.00004447,0.00002167,0.0000206
 8,-0.00008617,0.00005183,0.00008305,0.00011158,0.00020991,-0.00000674,
 0.00000186,-0.00002228,-0.00007348,0.00007365,-0.00019618,-0.00018132,
 -0.00001971,0.00015192,0.00000833,0.00000137,0.00001915,0.00031965,0.0
 0002219,-0.00016536,-0.00010203,0.00011237,-0.00067072,-0.00003462,-0.
 00001477,0.00007301,-0.00039980,-0.00051583,0.00000243,-0.00243403,-0.
 00494984,0.00033873,-0.00094764,0.00017128,-0.00290636,0.00028918,-0.0
 0004755,-0.00021933,0.00039527,-0.00003975,-0.00049391,0.00006792,-0.0
 0022559,0.00065059,0.00066278,-0.00017245,-0.00055221,0.00002975,-0.00
 018432,0.00030161,-0.00024109,0.00000187,0.00003924,-0.01139813,0.0159
 8108,-0.01207046,0.00070297,0.00074892,0.00004407,0.00005007,-0.001014
 05,0.00026159,-0.00004260,-0.00031997,0.00037250,-0.00011190,-0.005282
 32,0.00056024,0.00524545,0.02079270,0.04676542,0.00008149,0.00009146,0
 .00003438,-0.00001610,0.00002479,0.00002923,0.00002214,0.00001228,-0.0
 0002160,-0.00003331,-0.00002857,-0.00000539,0.00011433,-0.00004670,-0.
 00025348,-0.00003444,-0.00003522,0.00001237,-0.00000165,0.00008257,-0.
 00004759,-0.00007729,-0.00009645,-0.00013554,0.00000858,-0.00000997,-0
 .00000600,0.00004885,-0.00013352,0.00012743,0.00018475,0.00000851,-0.0
 0011608,-0.00000680,0.00000196,-0.00000374,-0.00012190,0.00002326,0.00
 008961,-0.00007641,-0.00001661,0.00015301,0.00006429,0.00000058,-0.000
 06650,0.00011913,0.00005917,-0.00001622,0.00087451,0.00057974,-0.00204
 544,0.00017826,0.00011768,0.00067186,-0.00011299,0.00017380,0.00013896
 ,-0.00026488,0.00012069,0.00007563,-0.00011486,0.00022612,-0.00000582,
 -0.00032144,-0.00022515,0.00033163,0.00014002,0.00005808,-0.00021760,0
 .00007984,-0.00006662,-0.00004463,-0.00101087,-0.00234178,0.00752315,0
 .00089863,-0.00265238,-0.00119451,-0.00221496,0.00053191,-0.00030375,0
 .00006581,0.00032052,-0.00028460,-0.02169852,-0.02009989,0.00817572,-0
 .03141204,0.01186355,0.01597238,0.07363631,0.00007305,-0.00008832,0.00
 000233,0.00001187,0.00000285,0.00000338,-0.00000446,-0.00001077,-0.000
 00046,-0.00000379,0.00000526,-0.00000012,0.00005930,0.00006797,-0.0000
 6875,-0.00003398,0.00000035,0.00001745,-0.00001069,0.00002604,-0.00001
 151,0.00000333,-0.00004934,-0.00005268,0.00000696,-0.00000528,-0.00002
 385,-0.00005630,-0.00002881,-0.00001684,0.00004268,-0.00000463,-0.0000
 0422,-0.00001078,0.00004361,0.00000178,-0.00001593,0.00004195,-0.00004
 050,0.00017833,0.00005588,0.00044334,-0.00011898,-0.00000113,-0.000003
 77,0.00003403,0.00008152,-0.00005759,0.00069546,0.00006845,0.00024296,
 -0.00028143,0.00016566,0.00005112,0.00012014,-0.00017552,-0.00001140,-
 0.00004540,0.00000506,0.00005006,-0.00005360,0.00006702,-0.00009552,-0
 .00008207,0.00000016,-0.00002056,0.00009859,0.00014730,0.00000576,-0.0
 0003618,0.00001090,-0.00001376,-0.00173765,-0.00428424,0.01193181,-0.0
 0377979,-0.00306751,-0.00100456,0.00114439,-0.00029647,0.00084445,0.00
 026558,0.00034914,-0.00075775,-0.03239585,-0.03392491,0.00959755,0.023
 28767,-0.01623354,-0.01543108,0.01383312,0.06282773,0.00006592,0.00004
 492,-0.00004066,0.00001514,0.00001741,-0.00000162,-0.00002865,-0.00002
 489,0.00000203,-0.00003992,-0.00002713,0.00001721,-0.00007885,-0.00011
 891,0.00002319,-0.00004724,0.00000430,0.00003997,0.00003410,0.00001306
 ,-0.00001666,-0.00010887,0.00005482,-0.00004630,0.00001495,-0.00000494
 ,-0.00003699,0.00000957,-0.00010424,0.00000764,-0.00000467,0.00002881,
 0.00000736,-0.00002341,0.00001493,0.00001582,0.00006111,-0.00001600,0.
 00010564,0.00004458,0.00007758,-0.00015375,-0.00003975,-0.00002559,0.0
 0004134,-0.00000340,-0.00002285,0.00005998,0.00034078,-0.00002510,-0.0
 0009954,0.00001466,0.00012481,-0.00033227,-0.00025403,-0.00024929,-0.0
 0004306,0.00024567,0.00013063,0.00032655,0.00009052,0.00001668,0.00011
 107,-0.00007276,-0.00013504,0.00029845,-0.00001286,0.00009040,-0.00000
 745,0.00003389,0.00010856,0.00010702,0.00633447,0.01111078,-0.05130575
 ,-0.00169163,0.00054322,-0.00001854,0.00076441,-0.00014725,-0.00025426
 ,-0.00024121,-0.00153646,0.00052182,0.00790607,0.00960903,-0.00408390,
 0.02186296,-0.01159010,-0.01743751,-0.03463477,-0.00613357,0.07126365,
 -0.00006766,-0.00010708,0.00010189,-0.00003888,-0.00001348,0.00004941,
 0.00010623,0.00006085,-0.00001648,0.00003467,0.00000998,-0.00002908,0.
 00013785,0.00009045,-0.00079616,-0.00000809,-0.00002817,0.00001514,-0.
 00002740,0.00007457,-0.00004736,0.00006500,-0.00015072,-0.00007730,-0.
 00001706,-0.00000826,0.00003185,0.00025461,0.00007647,0.00008676,-0.00
 006478,-0.00000350,-0.00005245,0.00005029,-0.00000427,-0.00002731,-0.0
 0044089,0.00006746,-0.00011471,0.00038534,-0.00056285,0.00059004,0.000
 08003,0.00011912,-0.00014333,0.00018347,0.00025399,-0.00005892,-0.0098
 5287,0.00246483,-0.00074319,-0.00093781,-0.00301499,-0.00286544,0.0005
 2661,0.00094402,-0.00041948,-0.00459766,-0.00080741,0.00052868,-0.0003
 7825,-0.00086697,-0.00122219,-0.00176427,0.00136477,-0.00275726,-0.000
 85907,0.00041867,0.00007689,-0.00036916,0.00019748,-0.00045864,-0.0038
 8183,0.00079211,-0.00154551,-0.00208590,0.00199038,0.00018224,-0.00035
 752,-0.00040873,0.00056144,-0.00012824,-0.00023311,0.00004140,-0.03664
 143,0.03222373,0.00475265,-0.02008892,-0.02664862,-0.00848539,-0.01858
 456,-0.00108537,0.00087714,0.12517877,-0.00000151,0.00001505,-0.000066
 97,0.00002555,0.00002078,-0.00000603,0.00002342,0.00003357,0.00001829,
 0.00001379,0.00000628,0.00002108,-0.00001463,-0.00020505,-0.00031485,-
 0.00003883,0.00000242,0.00004204,0.00003146,-0.00001404,0.00001950,-0.
 00014947,0.00015860,-0.00003424,-0.00002047,-0.00002903,-0.00005255,-0
 .00016021,-0.00014907,-0.00009481,0.00010668,0.00001962,-0.00001128,0.
 00005625,0.00006263,0.00000698,-0.00000227,-0.00015721,0.00010910,-0.0
 0005418,-0.00007798,-0.00023443,0.00005104,0.00006313,0.00002202,-0.00
 034103,-0.00024080,-0.00024262,0.00363975,-0.01252637,0.01720824,-0.00
 195695,-0.00174702,-0.00802037,0.00031765,0.00038891,-0.00042089,-0.00
 113956,-0.00036910,0.00072921,0.00029262,-0.00191224,0.00026713,-0.000
 67054,0.00002726,0.00201963,0.00156980,0.00061669,-0.00079097,0.000337
 50,0.00022514,0.00045634,0.00090230,-0.00051393,0.00066421,0.00233861,
 -0.00129974,0.00061985,-0.00026476,-0.00054458,-0.00144489,-0.00007668
 ,-0.00018031,-0.00000686,0.04027349,-0.02755588,0.00169928,-0.03554336
 ,-0.04213031,-0.01208216,-0.00260523,-0.00479337,-0.00173199,0.0022654
 6,0.10246844,-0.00002964,-0.00022797,0.00009549,-0.00004033,-0.0000264
 3,0.00002216,0.00010281,0.00007361,-0.00002860,0.00010075,0.00006040,-
 0.00000979,0.00030631,0.00074658,-0.00118365,-0.00000352,-0.00001542,0
 .00002161,-0.00006037,0.00019225,-0.00013388,-0.00007006,-0.00037860,-
 0.00015548,-0.00004791,-0.00003039,0.00000242,0.00011437,-0.00013447,0
 .00074118,0.00108090,-0.00006611,-0.00067651,0.00008788,0.00002554,-0.
 00001301,-0.00042490,0.00002594,0.00006368,0.00047132,-0.00048751,0.00
 080495,-0.00008118,0.00009057,-0.00004720,0.00036233,0.00029118,0.0001
 4404,-0.00359910,0.01218138,-0.06093745,-0.00155450,-0.00617205,-0.004
 45379,0.00003084,0.00170465,0.00051798,-0.00334553,-0.00194733,0.00200
 261,0.00028143,-0.00011806,0.00029567,-0.00398727,0.00244406,-0.000148
 57,-0.00080880,0.00019811,-0.00036886,0.00050841,0.00036261,0.00122751
 ,-0.00634327,-0.00013297,-0.00437177,0.00471472,-0.00079925,0.00306310
 ,0.00069054,-0.00092442,-0.00179244,-0.00040040,-0.00019357,0.00016694
 ,-0.00144033,0.00395607,-0.01075283,-0.01088439,-0.01443369,-0.0164179
 8,0.00589232,0.00088809,0.00138249,-0.00501714,-0.00570557,0.11510986,
 -0.00057991,0.00051230,0.00004966,-0.00014335,-0.00003827,-0.00003971,
 0.00005806,0.00005883,0.00002701,0.00010440,0.00002242,-0.00000193,-0.
 00012305,-0.00010142,0.00005657,0.00014452,-0.00003830,-0.00007150,0.0
 0007250,0.00001087,0.00006263,-0.00003782,0.00006633,0.00009873,-0.000
 10998,-0.00003420,0.00006529,-0.00024739,0.00001959,-0.00016429,-0.000
 08956,-0.00004857,0.00016373,0.00024389,-0.00014025,-0.00002229,-0.000
 15866,-0.00010493,-0.00002488,-0.00210043,-0.00013263,-0.00434057,0.00
 056131,-0.00018883,-0.00018709,-0.00029596,-0.00053241,0.00069928,-0.0
 0082695,0.00024769,0.00000167,0.00041304,-0.00006855,0.00008596,-0.000
 03998,-0.00038703,-0.00000387,-0.00011650,-0.00014107,0.00024313,0.000
 30828,0.00020458,0.00011194,0.00058282,-0.00009974,-0.00036373,0.00059
 828,-0.00113729,0.00039630,-0.00013685,-0.00005681,0.00006530,0.000374
 64,-0.00156385,0.00099861,0.00135319,-0.00118603,0.00122693,-0.0010349
 8,0.00048758,-0.00077774,-0.00364995,-0.00224463,0.00589730,0.00053069
 ,-0.00060519,0.00060623,-0.00074549,0.00025359,-0.00033705,-0.00020652
 ,0.00005512,-0.00054613,-0.00013464,0.00078358,0.00017630,0.04542202,0
 .00026331,-0.00017253,-0.00005493,0.00010288,0.00005584,-0.00000323,-0
 .00006505,-0.00006418,0.00000119,-0.00004264,-0.00005472,0.00002456,0.
 00003925,0.00006206,-0.00001930,-0.00010237,0.00001465,0.00005830,-0.0
 0001247,-0.00001510,-0.00004375,0.00000456,-0.00003487,0.00000831,0.00
 003222,0.00004074,-0.00005623,-0.00001052,-0.00008517,-0.00000912,-0.0
 0001008,0.00002655,-0.00001295,-0.00010127,0.00006541,0.00001078,0.000
 13920,0.00003561,0.00000256,0.00092707,0.00113251,0.00233275,-0.000590
 12,-0.00021801,0.00008470,0.00005532,0.00022151,-0.00033586,-0.0000323
 1,-0.00000354,-0.00006190,-0.00019602,0.00006126,-0.00027110,0.0000166
 7,-0.00008966,-0.00011274,0.00002355,-0.00001595,-0.00006132,-0.000100
 47,-0.00004512,0.00002726,0.00012355,-0.00008737,-0.00010822,0.0000202
 4,-0.00008493,0.00013563,-0.00004949,0.00004921,-0.00002589,-0.0001025
 2,-0.00057687,-0.00014079,0.00030085,0.00067399,0.00235742,-0.00011919
 ,0.00007751,-0.00044887,-0.00267255,-0.00625653,0.00962807,0.00001111,
 -0.00086107,0.00017938,0.00014489,-0.00009512,-0.00011747,0.00016022,0
 .00071310,-0.00035197,-0.00030762,0.00022804,0.00003064,0.01705088,0.0
 4511941,-0.00012417,0.00007860,0.00019516,-0.00012311,-0.00001018,0.00
 003159,0.00010482,0.00007352,-0.00003799,0.00004966,0.00003198,-0.0000
 6298,0.00011403,-0.00001366,-0.00009927,0.00009422,-0.00004459,-0.0000
 9957,-0.00003874,0.00005385,0.00001226,0.00000829,-0.00004963,-0.00012
 029,-0.00002263,-0.00002220,0.00008586,0.00000123,0.00006542,0.0000933
 3,0.00011018,-0.00001933,-0.00006303,0.00008542,-0.00003882,-0.0000456
 2,-0.00023535,-0.00004350,0.00000125,-0.00264116,0.00156317,0.00150513
 ,0.00076127,-0.00008613,-0.00072592,0.00013723,-0.00011601,-0.00009414
 ,0.00022094,-0.00032777,-0.00019715,-0.00029043,-0.00022422,-0.0000165
 0,0.00004287,-0.00037590,-0.00022341,-0.00001960,0.00004027,-0.0000017
 6,-0.00019037,0.00021581,-0.00000892,-0.00018957,0.00000486,0.00007534
 ,-0.00007601,0.00004221,-0.00011443,0.00013253,-0.00014803,-0.00011476
 ,0.00040249,-0.00166970,0.00085337,0.00242780,0.00717808,-0.00049279,-
 0.00091886,-0.00042816,-0.00082361,0.00572246,0.00309822,-0.02881881,-
 0.00041130,-0.00098123,0.00020229,-0.00033081,-0.00020744,-0.00056450,
 0.00010634,0.00037120,-0.00106059,0.00018020,0.00020184,-0.00022169,0.
 01145907,0.00385119,0.04558817,-0.00021126,-0.00104433,0.00008117,0.00
 012197,-0.00015113,-0.00008359,-0.00010923,0.00001474,0.00006511,0.000
 18065,0.00020474,0.00002981,-0.00236783,0.00061730,-0.00147262,0.00003
 551,0.00009212,0.00005527,-0.00001469,0.00013544,0.00009516,-0.0004656
 1,0.00013963,0.00040422,-0.00008904,-0.00004164,-0.00007883,-0.0026461
 3,0.00056318,-0.00098309,-0.00027487,-0.00014142,0.00057730,0.00014861
 ,0.00021119,-0.00001227,0.00005208,0.00001135,-0.00007261,0.00139164,-
 0.00038283,0.00145699,-0.00072884,0.00009983,0.00036051,-0.00057754,0.
 00019155,0.00040761,-0.00069569,0.00039440,-0.00029195,0.00044980,0.00
 044226,-0.00069959,0.00053778,-0.00021282,0.00025861,-0.01203137,0.001
 36668,-0.01914521,0.00049111,0.00023608,0.00044064,0.00240927,-0.00050
 885,-0.00232905,-0.00221161,0.00462233,0.00100799,-0.00045412,0.000374
 57,0.00062102,-0.00121590,0.00021364,-0.00055612,0.00061332,0.00006304
 ,0.00149000,0.00015231,-0.00025327,-0.00053595,-0.00007860,-0.00012964
 ,-0.00024641,-0.00166585,-0.00031721,-0.00094759,0.00041429,-0.0001002
 3,0.00020482,-0.00047950,0.00053760,-0.00115365,-0.02539086,-0.0089800
 4,0.02416551,-0.00027285,0.00052957,0.00020732,0.04580582,-0.00099752,
 0.00129474,-0.00011703,-0.00025705,0.00005082,0.00007561,0.00002318,-0
 .00005648,0.00000060,0.00006635,-0.00019817,0.00004467,-0.00088504,-0.
 00026358,-0.00032606,0.00026572,-0.00015099,-0.00009939,0.00005784,-0.
 00011627,-0.00011503,0.00035883,-0.00035425,0.00020743,-0.00000392,0.0
 0017669,0.00023937,0.00435660,0.00160896,0.00275778,0.00053167,-0.0000
 5650,-0.00128006,-0.00002592,-0.00105978,0.00001190,-0.00018084,-0.000
 00274,-0.00025849,-0.00256510,-0.00012613,-0.00449928,0.00103863,-0.00
 025611,-0.00035251,0.00018282,-0.00077593,0.00019238,-0.00005771,-0.00
 083942,0.00102358,-0.00003018,-0.00008742,0.00045282,-0.00066000,-0.00
 121849,-0.00112008,0.00233380,-0.00356994,0.00376732,-0.00029434,0.000
 37917,-0.00012620,-0.00072271,0.00191481,0.00500239,0.00069730,-0.0158
 4654,-0.00120296,0.00030938,-0.00108304,-0.00108247,-0.00025050,0.0005
 1199,-0.00022121,0.00089609,0.00124392,0.00060802,0.00026250,-0.000279
 64,-0.00030090,-0.00048780,-0.00099192,0.00166428,0.00098731,0.0011095
 2,-0.00225358,-0.00048329,-0.00012367,0.00125803,-0.00001466,-0.000517
 61,-0.00023992,-0.00813359,-0.00878393,0.00847930,0.00404359,-0.000672
 46,-0.00045078,0.00052330,0.03432732,0.00011803,-0.00069736,0.00093798
 ,-0.00012991,-0.00010684,0.00003416,0.00008202,0.00011545,-0.00000868,
 -0.00001861,0.00006180,-0.00013860,-0.00068037,0.00011267,0.00146318,0
 .00033868,0.00001299,-0.00036885,-0.00019600,-0.00021906,0.00026078,0.
 00118709,0.00022851,0.00064372,0.00007221,0.00011371,0.00026918,0.0010
 5461,0.00128450,0.00063754,0.00002520,-0.00015015,-0.00026378,-0.00007
 300,-0.00010563,-0.00012555,-0.00000748,0.00001762,-0.00086481,0.00031
 855,-0.00103090,0.00082117,-0.00003159,-0.00001595,-0.00010307,-0.0002
 9167,0.00040718,0.00025321,0.00197964,0.00149971,-0.00231225,0.0004662
 5,0.00033336,0.00041030,0.00021780,-0.00060394,-0.00100724,-0.01659376
 ,0.00365200,-0.03952878,0.00012084,0.00011863,0.00001903,-0.00043807,0
 .00123741,-0.00142250,-0.00207491,0.00246092,-0.00258688,0.00009041,-0
 .00022940,-0.00002308,0.00074296,0.00010508,0.00024127,-0.00028836,-0.
 00023328,-0.00083032,-0.00025587,0.00014103,0.00026119,0.00016211,0.00
 030129,-0.00049008,0.00016507,-0.00022783,0.00134813,-0.00161241,-0.00
 019988,0.00100470,-0.00001758,-0.00061416,0.00009426,0.01750891,0.0069
 0599,-0.02350167,-0.00038617,-0.00026624,0.00017210,-0.00274809,-0.011
 45909,0.06662237,0.00055611,-0.00051085,-0.00012750,0.00027873,0.00001
 550,0.00001855,-0.00004978,-0.00004701,-0.00001553,-0.00004380,-0.0000
 5444,0.00002582,0.00010535,0.00002042,-0.00004658,-0.00017483,0.000065
 82,0.00015514,-0.00003821,-0.00002621,-0.00004756,-0.00001451,-0.00004
 450,-0.00004417,0.00010942,0.00008578,-0.00011255,0.00037490,0.0000142
 9,0.00023679,0.00012649,0.00004233,-0.00020843,-0.00026348,0.00014542,
 0.00004581,0.00022566,0.00000528,0.00001429,-0.00259996,-0.00102862,-0
 .00257449,-0.00274088,-0.00104955,-0.00084387,0.00033607,0.00089524,-0
 .00120433,0.00073274,-0.00020278,-0.00011081,-0.00046532,-0.00011727,0
 .00054078,-0.00056292,0.00027921,-0.00087100,0.00008657,-0.00007913,-0
 .00013337,-0.00041095,-0.00047883,-0.00019457,-0.00058588,0.00012219,0
 .00044839,-0.00092098,0.00167495,-0.00053394,0.00017524,0.00001549,-0.
 00012066,-0.00001556,0.00074418,-0.00005948,-0.00016433,0.00182732,-0.
 00022260,0.00035296,-0.00023682,0.00017325,-0.00178792,-0.00068386,0.0
 0414406,-0.00033823,0.00024844,-0.00092012,0.00000009,-0.00006304,0.00
 054894,0.00009713,-0.00070854,0.00003929,0.00003291,-0.00058784,-0.000
 73850,-0.00879598,0.01056153,-0.00136283,-0.00083058,0.00010873,0.0011
 2805,0.01994023,-0.00003175,-0.00070245,-0.00003005,0.00015032,-0.0001
 3198,-0.00001795,0.00004968,0.00014469,0.00001111,0.00010038,0.0001656
 1,-0.00001969,-0.00021294,0.00024226,0.00014042,-0.00003336,0.00013402
 ,0.00005549,-0.00005611,-0.00005682,0.00007026,0.00007744,0.00005860,0
 .00012208,-0.00004059,-0.00003258,-0.00006266,-0.00113459,-0.00048233,
 -0.00056288,-0.00006633,0.00001002,0.00030890,0.00003325,0.00031463,0.
 00001339,-0.00011574,-0.00028343,-0.00024355,-0.00136024,-0.00573145,-
 0.00655241,-0.00161807,0.00021447,0.00044648,0.00004600,0.00104398,-0.
 00062239,-0.00053141,0.00017208,0.00003775,0.00010019,0.00012996,0.000
 52590,0.00047553,0.00027489,0.00106496,0.00013572,0.00024703,0.0004072
 5,0.00009257,-0.00066947,-0.00030824,0.00053780,-0.00026435,-0.0009272
 4,0.00271279,-0.00397338,0.00147871,-0.00014866,0.00031402,0.00048968,
 0.00024272,-0.00054547,0.00062193,-0.00000009,-0.00191379,-0.00052738,
 -0.00030012,0.00030223,0.00002218,0.00105989,0.00169119,-0.00336888,0.
 00080170,0.00023274,0.00056824,-0.00069295,0.00016978,0.00053966,0.000
 02062,-0.00079176,-0.00033361,-0.00109863,-0.00017059,-0.00026696,0.00
 826049,-0.01449748,0.00041248,0.00088947,-0.00388643,-0.00323959,-0.00
 954239,0.02493310,0.00032076,-0.00068831,-0.00026388,0.00029497,-0.000
 02653,-0.00013003,-0.00015873,-0.00006052,0.00008096,0.00001065,0.0000
 2995,0.00006036,-0.00013836,0.00013434,0.00006987,-0.00012490,0.000106
 82,0.00017502,-0.00000701,-0.00006162,0.00002271,-0.00000231,0.0000770
 4,0.00021090,0.00003621,0.00006437,-0.00012579,-0.00041785,-0.00032774
 ,-0.00022299,0.00000775,0.00003637,0.00009869,-0.00020734,0.00026880,0
 .00006900,0.00051213,-0.00019391,-0.00020118,-0.00442956,-0.00618284,-
 0.01364102,-0.00184828,0.00017942,0.00187356,0.00038111,0.00188631,-0.
 00189394,0.00015002,-0.00008513,0.00032488,-0.00036962,0.00010837,-0.0
 0018144,-0.00005691,0.00024353,-0.00092393,0.00031615,0.00010587,0.000
 32719,-0.00039363,-0.00104702,-0.00033148,0.00007091,-0.00021034,-0.00
 042066,0.00101361,-0.00117025,0.00077738,-0.00015238,0.00045616,0.0002
 5782,0.00004378,0.00046603,-0.00010031,-0.00039883,0.00013847,-0.00025
 444,0.00017165,-0.00001321,0.00017806,0.00197125,-0.00191964,-0.000074
 95,-0.00029600,-0.00001769,-0.00018308,0.00030116,-0.00006907,0.000200
 69,-0.00009203,-0.00002675,0.00026879,-0.00028647,0.00027643,-0.000217
 55,0.00137898,-0.00103268,-0.00247385,-0.00067038,0.00035181,-0.001795
 07,0.00438580,0.00811104,0.01864030,0.00021596,-0.00021716,-0.00004678
 ,0.00006499,0.00000531,0.00000588,-0.00002719,-0.00002306,-0.00000184,
 -0.00003610,0.00000255,0.00000434,0.00001497,0.00004843,0.00000344,-0.
 00005991,0.00001805,0.00004037,-0.00001526,-0.00001062,-0.00001466,0.0
 0000598,-0.00000823,-0.00000693,0.00004110,0.00000645,-0.00003689,0.00
 004082,-0.00003735,0.00001895,0.00001078,0.00002061,-0.00003658,-0.000
 08441,0.00006509,0.00001460,0.00008085,0.00003339,-0.00000327,0.000540
 50,-0.00009795,0.00099320,-0.00029783,0.00006735,0.00005860,0.00004704
 ,0.00020082,-0.00015853,0.00020529,0.00011689,0.00001843,0.00000077,0.
 00006182,0.00006843,-0.00002754,0.00016085,-0.00001721,0.00003561,0.00
 005999,-0.00010908,-0.00004313,-0.00011609,-0.00003288,-0.00017133,0.0
 0003180,0.00009093,-0.00010890,0.00027105,-0.00008202,0.00003104,0.000
 04629,0.00001302,-0.00069385,0.00124051,-0.00099404,-0.00131508,-0.001
 26000,-0.00072569,0.00066809,-0.00022049,0.00093340,0.00116036,0.00232
 286,-0.00312988,-0.00012863,0.00106359,-0.00000301,0.00056797,-0.00015
 341,0.00042061,0.00017506,0.00001356,0.00022652,-0.00031794,-0.0004212
 6,-0.00020948,-0.03092084,-0.02599182,-0.01539327,0.00000775,-0.000993
 52,0.00006535,-0.00272625,0.00119722,-0.00131636,0.03305898,0.00012828
 ,-0.00019130,-0.00000291,0.00003096,-0.00001887,0.00001272,0.00001102,
 0.00001829,-0.00000682,-0.00001429,0.00002187,-0.00000551,0.00001465,0
 .00003687,-0.00001387,-0.00002004,0.00001813,0.00001243,-0.00002057,-0
 .00000550,-0.00000130,0.00000670,0.00000076,-0.00001418,0.00002309,-0.
 00000048,-0.00001006,0.00004266,-0.00000278,0.00003808,0.00006199,0.00
 000704,-0.00004689,-0.00004954,0.00005084,0.00000590,0.00001329,0.0000
 0156,-0.00001275,0.00066189,-0.00038954,0.00057359,-0.00017805,0.00011
 397,0.00008800,0.00007288,0.00020305,-0.00009972,0.00045250,-0.0001844
 8,0.00005496,-0.00004735,0.00006975,0.00012602,-0.00001218,0.00019638,
 0.00001480,0.00003565,0.00006937,-0.00004103,-0.00005124,-0.00014564,-
 0.00012738,-0.00038956,0.00008404,0.00016640,-0.00011683,0.00042205,-0
 .00018585,0.00006731,0.00005064,0.00005761,-0.00000750,0.00120549,-0.0
 0062710,-0.00093927,-0.00177229,-0.00070651,0.00027576,0.00009288,0.00
 080104,0.00096065,0.00249014,-0.00331031,0.00055657,-0.00043498,-0.000
 41664,0.00065114,-0.00019954,0.00073713,0.00006213,-0.00040678,0.00082
 892,0.00006909,-0.00093594,0.00030983,-0.02322742,-0.02464681,-0.01202
 545,-0.00021063,-0.00130046,0.00028943,-0.00141050,0.00333849,0.000092
 13,0.02249656,0.02214382,0.00012288,-0.00008800,-0.00005539,0.00004630
 ,0.00000674,-0.00000204,-0.00003255,-0.00002848,0.00000333,-0.00002872
 ,-0.00001141,0.00001283,-0.00000516,0.00001137,0.00001183,-0.00004518,
 0.00001400,0.00003644,0.,-0.00001281,-0.00001307,-0.00000970,0.0000072
 3,0.00001056,0.00002613,0.00000663,-0.00003289,0.00005889,-0.00001352,
 0.00001670,-0.00001259,0.00001484,-0.00002482,-0.00005678,0.00002783,0
 .00001633,0.00007690,0.00002620,0.00001161,0.00040665,-0.00012433,0.00
 031903,-0.00017744,0.00004185,0.00007332,0.00000972,0.00008766,-0.0000
 5774,0.00001202,0.00015986,0.00002044,0.00002387,0.00001363,0.00005277
 ,-0.00003902,0.00011793,-0.00000302,0.00003217,0.00002437,-0.00005098,
 -0.00001688,-0.00006377,0.00000108,-0.00002359,0.00001668,0.00004413,-
 0.00014989,0.00023325,-0.00004713,0.00000168,0.00002732,-0.00000630,-0
 .00051165,0.00106345,-0.00088065,-0.00036583,-0.00111507,0.00012784,0.
 00046041,0.00023678,-0.00038304,-0.00111256,-0.00031611,-0.00246254,-0
 .00018837,0.00061469,0.00035175,0.00031551,-0.00014166,0.00034374,0.00
 017891,-0.00006188,0.00024455,-0.00042081,-0.00002568,-0.00022893,-0.0
 1660368,-0.01519801,-0.01233422,0.00009796,-0.00063225,-0.00012312,-0.
 00141196,0.00163549,-0.00020061,0.01934220,0.01344521,0.01520815||-0.0
 0001313,-0.00000459,-0.00000983,-0.00000209,-0.00000026,0.00000138,0.0
 0000031,-0.00000500,-0.00000067,0.00000263,-0.00000159,-0.00000311,0.0
 0001584,0.00000117,-0.00000249,0.00000031,-0.00000450,-0.00000391,0.00
 000125,-0.00000129,0.00000404,0.00000024,0.00000043,0.00000237,0.00000
 331,-0.00000695,-0.00000118,0.00000004,-0.00001163,-0.00000220,-0.0000
 0007,-0.00000036,0.00000496,0.00001329,-0.00000144,0.00000209,0.000002
 40,0.00000330,-0.00000663,-0.00000227,0.00001686,-0.00000392,0.0000048
 6,0.00000769,0.00000409,0.00000157,0.00000041,0.00000537,0.00000973,-0
 .00000521,0.00000871,-0.00001632,0.00001341,-0.00000840,-0.00000151,0.
 00000051,0.00001477,0.00000032,-0.00000717,0.00000930,0.00000057,0.000
 00298,0.00001802,0.00000217,-0.00000853,-0.00000253,-0.00000923,0.0000
 0259,0.00000458,-0.00000103,0.00000125,0.00000713,-0.00000482,-0.00001
 861,-0.00000379,-0.00002370,-0.00000192,-0.00001322,0.00002252,0.00000
 110,0.00001349,0.00000037,-0.00000347,-0.00001839,0.00001009,0.0000127
 8,0.00000065,0.00000305,-0.00000299,-0.00000127,-0.00000442,0.00001733
 ,0.00000136,-0.00001317,-0.00000329,-0.00000906,-0.00001483,-0.0000124
 4,0.00000006,0.00000389,-0.00000216,-0.00001383,-0.00000996,0.00000023
 ,-0.00000821,0.00001778,0.00002137,0.00001026|||@


 IT WAS A GAME, A VERY INTERESTING GAME ONE COULD
 PLAY.  WHENEVER ONE SOLVED ONE OF THE LITTLE PROBLEMS,
 ONE COULD WRITE A PAPER ABOUT IT.  IT WAS VERY EASY IN
 THOSE DAYS FOR ANY SECOND-RATE PHYSICIST TO DO
 FIRST-RATE WORK.  THERE HAS NOT BEEN SUCH A GLORIOUS
 TIME SINCE.  IT IS VERY DIFFICULT NOW FOR A FIRST-RATE
 PHYSICIST TO DO SECOND-RATE WORK.
     P.A.M. DIRAC, ON THE EARLY DAYS OF QUANTUM MECHANICS
                   DIRECTIONS IN PHYSICS, 1978, P. 7
 Job cpu time:       0 days  1 hours 39 minutes 26.0 seconds.
 File lengths (MBytes):  RWF=   1027 Int=      0 D2E=      0 Chk=     13 Scr=      1
 Normal termination of Gaussian 09 at Wed Aug 19 13:02:39 2020.
