# Supplementary material for: Formation Mechanisms for Phosphorene and SnIP
Source: Angew Chem Int Ed Engl. 2021 Feb 15;60(12):6816–23. doi: 10.1002/anie.202016257 (PMC7986658; doi:10.1002/anie.202016257)
Supplement: Supplementary file 4 — Supplementary [file ANIE-60-6816-s005.zip › IX_673K.LOG]

 Entering Link 1 = C:\G09\G09W\l1.exe PID=     11980.
  
 Copyright (c) 1988,1990,1992,1993,1995,1998,2003,2009,2015,
            Gaussian, Inc.  All Rights Reserved.
  
 This is part of the Gaussian(R) 09 program.  It is based on
 the Gaussian(R) 03 system (copyright 2003, Gaussian, Inc.),
 the Gaussian(R) 98 system (copyright 1998, Gaussian, Inc.),
 the Gaussian(R) 94 system (copyright 1995, Gaussian, Inc.),
 the Gaussian 92(TM) system (copyright 1992, Gaussian, Inc.),
 the Gaussian 90(TM) system (copyright 1990, Gaussian, Inc.),
 the Gaussian 88(TM) system (copyright 1988, Gaussian, Inc.),
 the Gaussian 86(TM) system (copyright 1986, Carnegie Mellon
 University), and the Gaussian 82(TM) system (copyright 1983,
 Carnegie Mellon University). Gaussian is a federally registered
 trademark of Gaussian, Inc.
  
 This software contains proprietary and confidential information,
 including trade secrets, belonging to Gaussian, Inc.
  
 This software is provided under written license and may be
 used, copied, transmitted, or stored only in accord with that
 written license.
  
 The following legend is applicable only to US Government
 contracts under FAR:
  
                    RESTRICTED RIGHTS LEGEND
  
 Use, reproduction and disclosure by the US Government is
 subject to restrictions as set forth in subparagraphs (a)
 and (c) of the Commercial Computer Software - Restricted
 Rights clause in FAR 52.227-19.
  
 Gaussian, Inc.
 340 Quinnipiac St., Bldg. 40, Wallingford CT 06492
  
  
 ---------------------------------------------------------------
 Warning -- This program may not be used in any manner that
 competes with the business of Gaussian, Inc. or will provide
 assistance to any competitor of Gaussian, Inc.  The licensee
 of this program is prohibited from giving any competitor of
 Gaussian, Inc. access to this program.  By using this program,
 the user acknowledges that Gaussian, Inc. is engaged in the
 business of creating and licensing software in the field of
 computational chemistry and represents and warrants to the
 licensee that it is not a competitor of Gaussian, Inc. and that
 it will not use this program in any manner prohibited above.
 ---------------------------------------------------------------
  

 Cite this work as:
 Gaussian 09, Revision E.01,
 M. J. Frisch, G. W. Trucks, H. B. Schlegel, G. E. Scuseria, 
 M. A. Robb, J. R. Cheeseman, G. Scalmani, V. Barone, B. Mennucci, 
 G. A. Petersson, H. Nakatsuji, M. Caricato, X. Li, H. P. Hratchian, 
 A. F. Izmaylov, J. Bloino, G. Zheng, J. L. Sonnenberg, M. Hada, 
 M. Ehara, K. Toyota, R. Fukuda, J. Hasegawa, M. Ishida, T. Nakajima, 
 Y. Honda, O. Kitao, H. Nakai, T. Vreven, J. A. Montgomery, Jr., 
 J. E. Peralta, F. Ogliaro, M. Bearpark, J. J. Heyd, E. Brothers, 
 K. N. Kudin, V. N. Staroverov, T. Keith, R. Kobayashi, J. Normand, 
 K. Raghavachari, A. Rendell, J. C. Burant, S. S. Iyengar, J. Tomasi, 
 M. Cossi, N. Rega, J. M. Millam, M. Klene, J. E. Knox, J. B. Cross, 
 V. Bakken, C. Adamo, J. Jaramillo, R. Gomperts, R. E. Stratmann, 
 O. Yazyev, A. J. Austin, R. Cammi, C. Pomelli, J. W. Ochterski, 
 R. L. Martin, K. Morokuma, V. G. Zakrzewski, G. A. Voth, 
 P. Salvador, J. J. Dannenberg, S. Dapprich, A. D. Daniels, 
 O. Farkas, J. B. Foresman, J. V. Ortiz, J. Cioslowski, 
 and D. J. Fox, Gaussian, Inc., Wallingford CT, 2013.
 
 ******************************************
 Gaussian 09:  EM64W-G09RevE.01 30-Nov-2015
                07-Aug-2020 
 ******************************************
 %nprocshared=4
 Will use up to    4 processors via shared memory.
 %chk=\\Nas.ads.mwn.de\tuch\ac5\AK_Nilges\Markus\Gaussian\SnIP\Publikation\SnIP\T
 emp+Druck\673K50atm\2(4SNI2+P4)-4(I2)3+(4SNI+P4)9673K.chk
 ---------------------------------------------
 # freq pbepbe/sdd pressure=50 temperature=673
 ---------------------------------------------
 1/10=4,30=1,38=1,112=673000,113=50000/1,3;
 2/12=2,17=6,18=5,40=1/2;
 3/5=17,6=7,11=2,16=1,25=1,30=1,71=2,74=1009,140=1/1,2,3;
 4//1;
 5/5=2,38=5,98=1/2;
 8/6=4,10=90,11=11/1;
 11/6=1,8=1,9=11,15=111,16=1/1,2,10;
 10/6=1/2;
 6/7=2,8=2,9=2,10=2,18=1,28=1/1;
 7/8=1,10=1,25=1/1,2,3,16;
 1/10=4,30=1/3;
 99//99;
 -------------------
 Title Card Required
 -------------------
 Symbolic Z-matrix:
 Charge =  0 Multiplicity = 1
 Sn                   -3.50266  -0.85167   2.34641 
 Sn                   -5.71599  -3.09209  -1.15514 
 I                    -4.2447   -2.16148  -3.7773 
 I                    -5.86684  -3.23728   2.68026 
 P                    -2.5423    1.43282   0.77289 
 P                    -7.04791  -0.69546  -0.53541 
 P                    -4.73347  -0.82914  -0.10299 
 P                    -3.88683   1.11025  -1.14635 
 Sn                   -7.8879   -0.97779   1.97837 
 Sn                   -3.26341   3.93535   1.63913 
 I                    -3.0917    5.07442  -1.05899 
 I                    -5.85074   1.2144    3.09935 
 Sn                   -2.30106   0.23852  -3.2637 
 Sn                    0.64035  -2.69804  -0.76474 
 I                    -1.90189  -3.38138   0.63914 
 I                     0.58565  -2.00228  -4.46538 
 P                     2.79315   2.5805   -1.39504 
 P                     2.28989   0.34989  -1.91916 
 P                    -0.0616   -0.13223  -1.4323 
 P                    -0.31528   1.58159   0.12061 
 Sn                    2.10261   0.58825  -4.62476 
 Sn                    0.38998   3.966    -1.23161 
 I                    -0.15185   4.48578   2.39314 
 I                    -0.02194   2.88858  -4.18243 
 Sn                    6.13752   2.0175    3.21069 
 Sn                    5.50281  -0.23016  -1.50453 
 I                     8.26882  -0.48545  -0.60615 
 I                     4.78773  -3.29659  -0.86717 
 P                     4.98548   0.70128   1.02539 
 P                     4.65019   3.90558   1.70567 
 P                     6.46632   2.66552   0.55646 
 P                     3.16797   2.22289   0.91327 
 Sn                    4.3178   -3.78503   2.09784 
 Sn                    1.05016   1.51285   2.51083 
 I                     1.93115  -1.70514   2.00523 
 I                     6.31112  -2.19712   3.37833 
 

 GradGradGradGradGradGradGradGradGradGradGradGradGradGradGradGradGradGrad
 Berny optimization.
 Initialization pass.
 Trust Radius=3.00D-01 FncErr=1.00D-07 GrdErr=1.00D-07
 Number of steps in this run=      2 maximum allowed number of steps=      2.
 GradGradGradGradGradGradGradGradGradGradGradGradGradGradGradGradGradGrad

                          Input orientation:                          
 ---------------------------------------------------------------------
 Center     Atomic      Atomic             Coordinates (Angstroms)
 Number     Number       Type             X           Y           Z
 ---------------------------------------------------------------------
      1         50           0       -3.502661   -0.851674    2.346412
      2         50           0       -5.715990   -3.092088   -1.155143
      3         53           0       -4.244702   -2.161477   -3.777303
      4         53           0       -5.866844   -3.237278    2.680262
      5         15           0       -2.542301    1.432823    0.772886
      6         15           0       -7.047908   -0.695463   -0.535410
      7         15           0       -4.733471   -0.829138   -0.102991
      8         15           0       -3.886829    1.110254   -1.146346
      9         50           0       -7.887904   -0.977785    1.978366
     10         50           0       -3.263408    3.935349    1.639127
     11         53           0       -3.091695    5.074417   -1.058986
     12         53           0       -5.850740    1.214398    3.099346
     13         50           0       -2.301061    0.238516   -3.263700
     14         50           0        0.640348   -2.698042   -0.764742
     15         53           0       -1.901885   -3.381377    0.639140
     16         53           0        0.585651   -2.002283   -4.465384
     17         15           0        2.793151    2.580501   -1.395043
     18         15           0        2.289890    0.349885   -1.919159
     19         15           0       -0.061597   -0.132226   -1.432301
     20         15           0       -0.315277    1.581593    0.120605
     21         50           0        2.102614    0.588248   -4.624756
     22         50           0        0.389977    3.965998   -1.231605
     23         53           0       -0.151848    4.485780    2.393144
     24         53           0       -0.021941    2.888583   -4.182431
     25         50           0        6.137518    2.017505    3.210692
     26         50           0        5.502813   -0.230157   -1.504531
     27         53           0        8.268823   -0.485453   -0.606151
     28         53           0        4.787730   -3.296592   -0.867173
     29         15           0        4.985481    0.701279    1.025392
     30         15           0        4.650189    3.905579    1.705670
     31         15           0        6.466321    2.665520    0.556459
     32         15           0        3.167974    2.222887    0.913267
     33         50           0        4.317797   -3.785027    2.097841
     34         50           0        1.050162    1.512853    2.510825
     35         53           0        1.931154   -1.705135    2.005234
     36         53           0        6.311117   -2.197116    3.378326
 ---------------------------------------------------------------------
                    Distance matrix (angstroms):
                    1          2          3          4          5
     1  Sn   0.000000
     2  Sn   4.709476   0.000000
     3  I    6.306036   3.147451   0.000000
     4  I    3.375192   3.841116   6.744541   0.000000
     5  P    2.935507   5.853582   6.043292   6.041565   0.000000
     6  P    4.571441   2.811029   4.529573   4.265710   5.151867
     7  P    2.741346   2.682035   3.938857   3.850996   3.268770
     8  P    4.024438   4.583185   4.213577   6.120819   2.365430
     9  Sn   4.402467   4.359629   6.913883   3.111696   5.986625
    10  Sn   4.844903   7.950344   8.214130   7.701196   2.744632
    11  I    6.847203   8.578343   7.815167   9.527208   4.113246
    12  I    3.216992   6.055135   7.827145   4.471388   4.050419
    13  Sn   5.840010   5.215427   3.130734   7.754137   4.216467
    14  Sn   5.500262   6.380495   5.764299   7.382572   5.436690
    15  I    3.446253   4.224990   5.146058   4.461821   4.858451
    16  I    8.027376   7.201114   4.881712   9.706707   7.001679
    17  P    8.087989  10.229433   8.814357  11.200454   5.872319
    18  P    7.293318   8.747858   7.242964  10.027698   5.636482
    19  P    5.161124   6.388252   5.207232   7.762436   3.669621
    20  P    4.586330   7.255241   6.681665   7.784167   2.325347
    21  Sn   9.060335   9.312017   6.969045  11.467790   7.170989
    22  Sn   7.152957   9.333020   8.093626  10.312017   4.362707
    23  I    6.302265  10.048587   9.950472   9.611932   4.202386
    24  I    8.290400   8.795174   6.595373  10.898882   5.746879
    25  Sn  10.095158  13.626229  13.194183  13.114832   9.034601
    26  Sn   9.814001  11.583361  10.193603  12.482963   8.525021
    27  I   12.141647  14.236254  13.017433  14.771260  11.066252
    28  I    9.221461  10.509657   9.557310  11.229771   8.876177
    29  P    8.729565  11.561395  10.791549  11.662923   7.567458
    30  P    9.461024  12.830014  12.082684  12.750616   7.662671
    31  P   10.721716  13.582648  12.522276  13.836926   9.095144
    32  P    7.483595  10.557087   9.806725  10.703439   5.766381
    33  Sn   8.356190  10.570665  10.510453  10.215976   8.720230
    34  Sn   5.132857   8.968033   9.004268   8.392701   3.991570
    35  I    5.511002   8.389901   8.472732   7.975707   5.601541
    36  I    9.959182  12.884278  12.752632  12.242221   9.917045
                    6          7          8          9         10
     6  P    0.000000
     7  P    2.358278   0.000000
     8  P    3.691379   2.359371   0.000000
     9  Sn   2.665402   3.782141   5.489293   0.000000
    10  Sn   6.363605   5.281704   4.016052   6.755733   0.000000
    11  I    7.015502   6.201719   4.044065   8.298089   2.933731
    12  I    4.276942   3.959709   4.679070   3.195669   4.028660
    13  Sn   5.554137   4.128751   2.785278   7.757026   6.215336
    14  Sn   7.948094   5.727883   5.928244   9.122226   8.063484
    15  I    5.922437   3.883627   5.225200   6.588111   7.509208
    16  I    8.684682   6.978524   6.380202  10.694515   9.345362
    17  P   10.407562   8.363317   6.844385  11.752711   6.908235
    18  P    9.497473   7.349569   6.271145  10.979112   7.507068
    19  P    7.066130   4.907052   4.032112   8.578969   6.019172
    20  P    7.137483   5.038061   3.818810   8.206483   4.066639
    21  Sn  10.104589   8.317896   6.945880  12.077422   8.901321
    22  Sn   8.805455   7.107518   5.143308  10.162097   4.646425
    23  I    9.109190   7.447839   6.154043   9.479934   3.248588
    24  I    8.689670   7.256845   5.226627  10.713431   6.744877
    25  Sn  13.973150  11.715898  10.967881  14.394542   9.722415
    26  Sn  12.596678  10.349135   9.491595  13.856436  10.201993
    27  I   15.318334  13.016564  12.271836  16.369543  12.552972
    28  I   12.122634   9.865372   9.733766  13.196426  11.108705
    29  P   12.214313   9.903204   9.143391  13.017352   8.881444
    30  P   12.768614  10.664984   9.424888  13.458283   7.913933
    31  P   13.968635  11.750866  10.606890  14.877475   9.871791
    32  P   10.722858   8.531147   7.433048  11.559030   6.694929
    33  Sn  12.068913   9.772737  10.089817  12.524936  10.830018
    34  Sn   8.929443   6.765158   6.157180   9.293859   5.023468
    35  I    9.386046   7.044800   7.190813   9.845997   7.676755
    36  I   14.001280  11.660783  11.636557  14.319876  11.502325
                   11         12         13         14         15
    11  I    0.000000
    12  I    6.309025   0.000000
    13  Sn   5.373249   7.351253   0.000000
    14  Sn   8.627041   8.507208   4.849748   0.000000
    15  I    8.706304   6.539665   5.338083   2.983418   0.000000
    16  I    8.672145  10.440273   3.846860   3.765876   5.843449
    17  P    6.400310   9.837816   5.909972   5.735404   7.856542
    18  P    7.212666   9.602220   4.785084   3.652879   6.167511
    19  P    6.035726   7.474182   2.916620   2.742585   4.270189
    20  P    4.615165   6.296752   4.147374   4.473515   5.236151
    21  Sn   7.734421  11.104488   4.622460   5.276138   7.713789
    22  Sn   3.657927   8.079294   5.026452   6.685064   7.920621
    23  I    4.572351   6.608936   7.393122   7.887149   8.248110
    24  I    4.894606   9.476395   3.614043   6.582523   8.129830
    25  Sn  10.618533  12.015644  10.783885   8.261921  10.019621
    26  Sn  10.109529  12.336352   8.013412   5.502846   8.327969
    27  I   12.656168  14.696335  10.922873   7.944453  10.648025
    28  I   11.497649  12.217174   8.275946   4.191603   6.857632
    29  P    9.418585  11.044830   8.467831   5.800012   8.015802
    30  P    8.303389  10.929515   9.298487   8.111077   9.857327
    31  P    9.988399  12.660254   9.866659   8.028408  10.324663
    32  P    7.155729   9.334516   7.162062   5.781016   7.562168
    33  Sn  11.973131  11.375254   9.420419   4.785347   6.401186
    34  Sn   6.525586   6.932379   6.797041   5.350600   6.014256
    35  I    8.976680   8.383235   7.032147   3.213224   4.400930
    36  I   12.687703  12.634359  11.145332   7.040849   8.738365
                   16         17         18         19         20
    16  I    0.000000
    17  P    5.941545   0.000000
    18  P    3.862692   2.345979   0.000000
    19  P    3.621552   3.938256   2.449276   0.000000
    20  P    5.889578   3.599629   3.530529   2.326595   0.000000
    21  Sn   3.006231   3.857066   2.722525   3.923603   5.417692
    22  Sn   6.790876   2.778769   4.142303   4.127910   2.830414
    23  I    9.469861   5.162700   6.454740   5.997346   3.691266
    24  I    4.936578   3.973561   4.112414   4.085349   4.506705
    25  Sn  10.290970   5.719663   6.625750   8.037895   7.167790
    26  Sn   6.007126   3.905644   3.291085   5.565740   6.306637
    27  I    8.730726   6.324983   6.178140   8.378734   8.859324
    28  I    5.681534   6.228741   4.543421   5.817951   7.128329
    29  P    7.537664   3.767797   4.007502   5.675208   5.449002
    30  P    9.460719   3.849525   5.599407   6.953536   5.706943
    31  P    9.032695   4.160260   5.378980   7.375382   6.881492
    32  P    7.310974   2.365729   3.507393   4.634477   3.629409
    33  Sn   7.757771   7.419214   6.111153   6.707007   7.360397
    34  Sn   7.825563   4.408366   4.744911   4.414809   2.753598
    35  I    6.615707   5.538195   4.444396   4.273376   4.404641
    36  I    9.713017   7.614904   7.121856   8.247265   8.294606
                   21         22         23         24         25
    21  Sn   0.000000
    22  Sn   5.084859   0.000000
    23  I    8.338122   3.701696   0.000000
    24  I    3.162424   3.168260   6.768020   0.000000
    25  Sn   8.928464   7.520961   6.805651   9.662090   0.000000
    26  Sn   4.686891   6.619917   8.331094   6.886261   5.261954
    27  I    7.438021   9.070988  10.228227   9.639018   5.037415
    28  I    6.035003   8.498132   9.777239   8.507659   6.833047
    29  P    6.344121   6.072156   6.525745   7.548509   2.799138
    30  P    7.587431   5.175002   4.885572   7.585039   2.835853
    31  P    7.085336   6.466094   7.105415   8.037685   2.751906
    32  P    5.871689   3.918696   4.281581   6.048541   3.760124
    33  Sn   8.320209   9.305448   9.405912  10.139636   6.182168
    34  Sn   7.271799   4.523223   3.208889   6.916770   5.160008
    35  I    7.017533   6.709255   6.543455   7.950096   5.744970
    36  I    9.461452   9.710579   9.348882  11.096711   4.221524
                   26         27         28         29         30
    26  Sn   0.000000
    27  I    2.919430   0.000000
    28  I    3.212568   4.482036   0.000000
    29  P    2.745126   3.853648   4.427627   0.000000
    30  P    5.304401   6.141677   7.649164   3.292831   0.000000
    31  P    3.682523   3.811733   6.355405   2.504202   2.481283
    32  P    4.161087   5.971800   6.021480   2.373014   2.378301
    33  Sn   5.197927   5.814582   3.041499   4.660782   7.707769
    34  Sn   6.243979   8.112819   6.964987   4.283912   4.397000
    35  I    5.220226   6.962256   4.352411   4.009967   6.242035
    36  I    5.325840   4.757989   4.642609   3.961604   6.542121
                   31         32         33         34         35
    31  P    0.000000
    32  P    3.346988   0.000000
    33  Sn   6.971483   6.230597   0.000000
    34  Sn   5.872220   2.746173   6.238231   0.000000
    35  I    6.462918   4.260454   3.167111   3.374495   0.000000
    36  I    5.624256   5.957541   2.852092   6.495697   4.616438
                   36
    36  I    0.000000
 Stoichiometry    I12P12Sn12
 Framework group  C1[X(I12P12Sn12)]
 Deg. of freedom   102
 Full point group                 C1      NOp   1
 Largest Abelian subgroup         C1      NOp   1
 Largest concise Abelian subgroup C1      NOp   1
                         Standard orientation:                         
 ---------------------------------------------------------------------
 Center     Atomic      Atomic             Coordinates (Angstroms)
 Number     Number       Type             X           Y           Z
 ---------------------------------------------------------------------
      1         50           0        3.502661   -0.851674   -2.346412
      2         50           0        5.715990   -3.092088    1.155143
      3         53           0        4.244702   -2.161477    3.777303
      4         53           0        5.866844   -3.237278   -2.680262
      5         15           0        2.542301    1.432823   -0.772886
      6         15           0        7.047908   -0.695463    0.535410
      7         15           0        4.733471   -0.829138    0.102991
      8         15           0        3.886829    1.110254    1.146346
      9         50           0        7.887904   -0.977785   -1.978366
     10         50           0        3.263408    3.935349   -1.639127
     11         53           0        3.091695    5.074417    1.058986
     12         53           0        5.850740    1.214398   -3.099346
     13         50           0        2.301061    0.238516    3.263700
     14         50           0       -0.640348   -2.698042    0.764742
     15         53           0        1.901885   -3.381377   -0.639140
     16         53           0       -0.585651   -2.002283    4.465384
     17         15           0       -2.793151    2.580501    1.395043
     18         15           0       -2.289890    0.349885    1.919159
     19         15           0        0.061597   -0.132226    1.432301
     20         15           0        0.315277    1.581593   -0.120605
     21         50           0       -2.102614    0.588248    4.624756
     22         50           0       -0.389977    3.965998    1.231605
     23         53           0        0.151848    4.485780   -2.393144
     24         53           0        0.021941    2.888583    4.182431
     25         50           0       -6.137518    2.017505   -3.210692
     26         50           0       -5.502813   -0.230157    1.504531
     27         53           0       -8.268823   -0.485453    0.606151
     28         53           0       -4.787730   -3.296592    0.867173
     29         15           0       -4.985481    0.701279   -1.025392
     30         15           0       -4.650189    3.905579   -1.705670
     31         15           0       -6.466321    2.665520   -0.556459
     32         15           0       -3.167974    2.222887   -0.913267
     33         50           0       -4.317797   -3.785027   -2.097841
     34         50           0       -1.050162    1.512853   -2.510825
     35         53           0       -1.931154   -1.705135   -2.005234
     36         53           0       -6.311117   -2.197116   -3.378326
 ---------------------------------------------------------------------
 Rotational constants (GHZ):      0.0116146      0.0061513      0.0059732
 Standard basis: SDD (6D, 10F)
 There are   444 symmetry adapted cartesian basis functions of A   symmetry.
 There are   444 symmetry adapted basis functions of A   symmetry.
   444 basis functions,   852 primitive gaussians,   444 cartesian basis functions
   156 alpha electrons      156 beta electrons
       nuclear repulsion energy      4500.9569973249 Hartrees.
 NAtoms=   36 NActive=   36 NUniq=   36 SFac= 1.00D+00 NAtFMM=   60 NAOKFM=F Big=F
 Integral buffers will be    131072 words long.
 Raffenetti 2 integral format.
 Two-electron integral symmetry is turned on.
 One-electron integrals computed using PRISM.
   1 Symmetry operations used in ECPInt.
 ECPInt:  NShTT=   26106 NPrTT=   99174 LenC2=   21943 LenP2D=   53837.
 LDataN:  DoStor=T MaxTD1= 5 Len=  102
 NBasis=   444 RedAO= T EigKep=  1.14D-02  NBF=   444
 NBsUse=   444 1.00D-06 EigRej= -1.00D+00 NBFU=   444
 Defaulting to unpruned grid for atomic number  50.
 Defaulting to unpruned grid for atomic number  50.
 Defaulting to unpruned grid for atomic number  53.
 Defaulting to unpruned grid for atomic number  50.
 ExpMin= 3.26D-02 ExpMax= 3.06D+04 ExpMxC= 4.68D+03 IAcc=3 IRadAn=         5 AccDes= 0.00D+00
 Harris functional with IExCor= 1009 and IRadAn=       5 diagonalized for initial guess.
 HarFok:  IExCor= 1009 AccDes= 0.00D+00 IRadAn=         5 IDoV= 1 UseB2=F ITyADJ=14
 ICtDFT=  3500011 ScaDFX=  1.000000  1.000000  1.000000  1.000000
 Defaulting to unpruned grid for atomic number  50.
 Defaulting to unpruned grid for atomic number  50.
 Defaulting to unpruned grid for atomic number  50.
 Defaulting to unpruned grid for atomic number  50.
 FoFCou: FMM=F IPFlag=           0 FMFlag=      100000 FMFlg1=           0
         NFxFlg=           0 DoJE=T BraDBF=F KetDBF=T FulRan=T
         wScrn=  0.000000 ICntrl=     500 IOpCl=  0 I1Cent=   200000004 NGrid=           0
         NMat0=    1 NMatS0=      1 NMatT0=    0 NMatD0=    1 NMtDS0=    0 NMtDT0=    0
 Petite list used in FoFCou.
 Requested convergence on RMS density matrix=1.00D-08 within 128 cycles.
 Requested convergence on MAX density matrix=1.00D-06.
 Requested convergence on             energy=1.00D-06.
 No special actions if energy rises.
 Defaulting to unpruned grid for atomic number  50.
 Defaulting to unpruned grid for atomic number  50.
 Defaulting to unpruned grid for atomic number  50.
 Defaulting to unpruned grid for atomic number  50.
 Rare condition: small coef for last iteration:  0.000D+00
 EnCoef did   100 forward-backward iterations
 EnCoef did   100 forward-backward iterations
 EnCoef did     2 forward-backward iterations
 EnCoef did     5 forward-backward iterations
 Restarting incremental Fock formation.
 SCF Done:  E(RPBE-PBE) =  -4272.98225075     A.U. after   24 cycles
            NFock= 24  Conv=0.50D-08     -V/T= 2.0327
 Range of M.O.s used for correlation:     1   444
 NBasis=   444 NAE=   156 NBE=   156 NFC=     0 NFV=     0
 NROrb=    444 NOA=   156 NOB=   156 NVA=   288 NVB=   288

 **** Warning!!: The smallest alpha delta epsilon is  0.40517478D-01

 PrsmSu:  requested number of processors reduced to:   2 ShMem   1 Linda.
   1 Symmetry operations used in ECPInt.
 ECPInt:  NShTT=   26106 NPrTT=   99174 LenC2=   21943 LenP2D=   53837.
 LDataN:  DoStor=T MaxTD1= 6 Len=  172
 Number of processors reduced to   1 by ecpmxn.
 Symmetrizing basis deriv contribution to polar:
 IMax=3 JMax=2 DiffMx= 0.00D+00
 G2DrvN: will do    13 centers at a time, making    3 passes.
 Calling FoFCou, ICntrl=  3507 FMM=F I1Cent=   0 AccDes= 0.00D+00.
 Defaulting to unpruned grid for atomic number  50.
 Defaulting to unpruned grid for atomic number  50.
 Defaulting to unpruned grid for atomic number  50.
 Defaulting to unpruned grid for atomic number  50.
 Calling FoFCou, ICntrl=  3507 FMM=F I1Cent=   0 AccDes= 0.00D+00.
 Calling FoFCou, ICntrl=  3507 FMM=F I1Cent=   0 AccDes= 0.00D+00.
 End of G2Drv F.D. properties file   721 does not exist.
 End of G2Drv F.D. properties file   722 does not exist.
 End of G2Drv F.D. properties file   788 does not exist.
          IDoAtm=111111111111111111111111111111111111
          Differentiating once with respect to electric field.
                with respect to dipole field.
          Differentiating once with respect to nuclear coordinates.
 Defaulting to unpruned grid for atomic number  50.
 Defaulting to unpruned grid for atomic number  50.
 Defaulting to unpruned grid for atomic number  53.
 Defaulting to unpruned grid for atomic number  50.
 CalDSu:  requested number of processors reduced to:   3 ShMem   1 Linda.
 Defaulting to unpruned grid for atomic number  50.
 Defaulting to unpruned grid for atomic number  50.
 Defaulting to unpruned grid for atomic number  50.
 CalDSu:  requested number of processors reduced to:   3 ShMem   1 Linda.
          There are   111 degrees of freedom in the 1st order CPHF.  IDoFFX=6 NUNeed=     3.
    111 vectors produced by pass  0 Test12= 4.49D-14 1.00D-09 XBig12= 1.01D+04 1.84D+01.
 AX will form    56 AO Fock derivatives at one time.
 CalDSu:  requested number of processors reduced to:   3 ShMem   1 Linda.
 CalDSu:  requested number of processors reduced to:   3 ShMem   1 Linda.
    111 vectors produced by pass  1 Test12= 4.49D-14 1.00D-09 XBig12= 4.13D+03 8.16D+00.
 CalDSu:  requested number of processors reduced to:   3 ShMem   1 Linda.
 CalDSu:  requested number of processors reduced to:   3 ShMem   1 Linda.
    111 vectors produced by pass  2 Test12= 4.49D-14 1.00D-09 XBig12= 1.00D+02 8.61D-01.
 CalDSu:  requested number of processors reduced to:   3 ShMem   1 Linda.
 CalDSu:  requested number of processors reduced to:   3 ShMem   1 Linda.
    108 vectors produced by pass  3 Test12= 4.49D-14 1.00D-09 XBig12= 4.11D-01 3.64D-02.
 CalDSu:  requested number of processors reduced to:   3 ShMem   1 Linda.
    108 vectors produced by pass  4 Test12= 4.49D-14 1.00D-09 XBig12= 6.54D-04 1.59D-03.
 CalDSu:  requested number of processors reduced to:   3 ShMem   1 Linda.
     74 vectors produced by pass  5 Test12= 4.49D-14 1.00D-09 XBig12= 2.81D-07 2.80D-05.
      4 vectors produced by pass  6 Test12= 4.49D-14 1.00D-09 XBig12= 6.62D-11 3.71D-07.
      3 vectors produced by pass  7 Test12= 4.49D-14 1.00D-09 XBig12= 2.43D-14 6.33D-09.
 InvSVY:  IOpt=1 It=  1 EMax= 3.69D-13
 Solved reduced A of dimension   630 with   111 vectors.
 Isotropic polarizability for W=    0.000000     1435.10 Bohr**3.
 End of Minotr F.D. properties file   721 does not exist.
 End of Minotr F.D. properties file   722 does not exist.
 End of Minotr F.D. properties file   788 does not exist.

 **********************************************************************

            Population analysis using the SCF density.

 **********************************************************************

 Orbital symmetries:
       Occupied  (A) (A) (A) (A) (A) (A) (A) (A) (A) (A) (A) (A)
                 (A) (A) (A) (A) (A) (A) (A) (A) (A) (A) (A) (A)
                 (A) (A) (A) (A) (A) (A) (A) (A) (A) (A) (A) (A)
                 (A) (A) (A) (A) (A) (A) (A) (A) (A) (A) (A) (A)
                 (A) (A) (A) (A) (A) (A) (A) (A) (A) (A) (A) (A)
                 (A) (A) (A) (A) (A) (A) (A) (A) (A) (A) (A) (A)
                 (A) (A) (A) (A) (A) (A) (A) (A) (A) (A) (A) (A)
                 (A) (A) (A) (A) (A) (A) (A) (A) (A) (A) (A) (A)
                 (A) (A) (A) (A) (A) (A) (A) (A) (A) (A) (A) (A)
                 (A) (A) (A) (A) (A) (A) (A) (A) (A) (A) (A) (A)
                 (A) (A) (A) (A) (A) (A) (A) (A) (A) (A) (A) (A)
                 (A) (A) (A) (A) (A) (A) (A) (A) (A) (A) (A) (A)
                 (A) (A) (A) (A) (A) (A) (A) (A) (A) (A) (A) (A)
       Virtual   (A) (A) (A) (A) (A) (A) (A) (A) (A) (A) (A) (A)
                 (A) (A) (A) (A) (A) (A) (A) (A) (A) (A) (A) (A)
                 (A) (A) (A) (A) (A) (A) (A) (A) (A) (A) (A) (A)
                 (A) (A) (A) (A) (A) (A) (A) (A) (A) (A) (A) (A)
                 (A) (A) (A) (A) (A) (A) (A) (A) (A) (A) (A) (A)
                 (A) (A) (A) (A) (A) (A) (A) (A) (A) (A) (A) (A)
                 (A) (A) (A) (A) (A) (A) (A) (A) (A) (A) (A) (A)
                 (A) (A) (A) (A) (A) (A) (A) (A) (A) (A) (A) (A)
                 (A) (A) (A) (A) (A) (A) (A) (A) (A) (A) (A) (A)
                 (A) (A) (A) (A) (A) (A) (A) (A) (A) (A) (A) (A)
                 (A) (A) (A) (A) (A) (A) (A) (A) (A) (A) (A) (A)
                 (A) (A) (A) (A) (A) (A) (A) (A) (A) (A) (A) (A)
                 (A) (A) (A) (A) (A) (A) (A) (A) (A) (A) (A) (A)
                 (A) (A) (A) (A) (A) (A) (A) (A) (A) (A) (A) (A)
                 (A) (A) (A) (A) (A) (A) (A) (A) (A) (A) (A) (A)
                 (A) (A) (A) (A) (A) (A) (A) (A) (A) (A) (A) (A)
                 (A) (A) (A) (A) (A) (A) (A) (A) (A) (A) (A) (A)
                 (A) (A) (A) (A) (A) (A) (A) (A) (A) (A) (A) (A)
                 (A) (A) (A) (A) (A) (A) (A) (A) (A) (A) (A) (A)
                 (A) (A) (A) (A) (A) (A) (A) (A) (A) (A) (A) (A)
                 (A) (A) (A) (A) (A) (A) (A) (A) (A) (A) (A) (A)
                 (A) (A) (A) (A) (A) (A) (A) (A) (A) (A) (A) (A)
                 (A) (A) (A) (A) (A) (A) (A) (A) (A) (A) (A) (A)
                 (A) (A) (A) (A) (A) (A) (A) (A) (A) (A) (A) (A)
 The electronic state is 1-A.
 Alpha  occ. eigenvalues --  -76.41880 -76.41132 -76.40388 -76.39959 -76.39639
 Alpha  occ. eigenvalues --  -76.39432 -76.38631 -76.38125 -76.37963 -76.37909
 Alpha  occ. eigenvalues --  -76.37756 -76.34509  -6.39484  -6.38754  -6.37922
 Alpha  occ. eigenvalues --   -6.37484  -6.37267  -6.36922  -6.36164  -6.35668
 Alpha  occ. eigenvalues --   -6.35601  -6.35244  -6.35156  -6.32072  -4.61169
 Alpha  occ. eigenvalues --   -4.61045  -4.60925  -4.60539  -4.60340  -4.60056
 Alpha  occ. eigenvalues --   -4.59739  -4.59537  -4.59301  -4.59181  -4.59131
 Alpha  occ. eigenvalues --   -4.59038  -4.58814  -4.58812  -4.58770  -4.58510
 Alpha  occ. eigenvalues --   -4.58495  -4.58122  -4.58010  -4.57816  -4.57500
 Alpha  occ. eigenvalues --   -4.57456  -4.57293  -4.57275  -4.57261  -4.57084
 Alpha  occ. eigenvalues --   -4.57078  -4.56894  -4.56889  -4.56701  -4.56696
 Alpha  occ. eigenvalues --   -4.56438  -4.56321  -4.53967  -4.53531  -4.53338
 Alpha  occ. eigenvalues --   -0.68908  -0.67418  -0.66944  -0.66051  -0.65677
 Alpha  occ. eigenvalues --   -0.65428  -0.64934  -0.64434  -0.64338  -0.63893
 Alpha  occ. eigenvalues --   -0.63615  -0.63349  -0.63052  -0.62939  -0.62158
 Alpha  occ. eigenvalues --   -0.61876  -0.60026  -0.58241  -0.56196  -0.55793
 Alpha  occ. eigenvalues --   -0.52813  -0.50847  -0.49612  -0.47617  -0.46673
 Alpha  occ. eigenvalues --   -0.45644  -0.45273  -0.45083  -0.44674  -0.44416
 Alpha  occ. eigenvalues --   -0.43799  -0.43142  -0.42523  -0.40624  -0.40382
 Alpha  occ. eigenvalues --   -0.40241  -0.36464  -0.35302  -0.34718  -0.33735
 Alpha  occ. eigenvalues --   -0.33340  -0.32928  -0.32606  -0.32444  -0.32082
 Alpha  occ. eigenvalues --   -0.31815  -0.31268  -0.31020  -0.30321  -0.30198
 Alpha  occ. eigenvalues --   -0.30030  -0.29869  -0.29664  -0.29477  -0.29062
 Alpha  occ. eigenvalues --   -0.28749  -0.28687  -0.28403  -0.28141  -0.27907
 Alpha  occ. eigenvalues --   -0.27701  -0.27592  -0.27382  -0.27186  -0.26980
 Alpha  occ. eigenvalues --   -0.26789  -0.26632  -0.26428  -0.26343  -0.26156
 Alpha  occ. eigenvalues --   -0.26055  -0.25943  -0.25835  -0.25570  -0.25437
 Alpha  occ. eigenvalues --   -0.25432  -0.25097  -0.24985  -0.24891  -0.24809
 Alpha  occ. eigenvalues --   -0.24689  -0.24469  -0.24318  -0.23958  -0.23893
 Alpha  occ. eigenvalues --   -0.23574  -0.23371  -0.22903  -0.22681  -0.22453
 Alpha  occ. eigenvalues --   -0.22030  -0.21833  -0.21031  -0.20760  -0.20187
 Alpha  occ. eigenvalues --   -0.19707
 Alpha virt. eigenvalues --   -0.15655  -0.15298  -0.14473  -0.14187  -0.13869
 Alpha virt. eigenvalues --   -0.13753  -0.13474  -0.13086  -0.12958  -0.12765
 Alpha virt. eigenvalues --   -0.12333  -0.12135  -0.11945  -0.11859  -0.11614
 Alpha virt. eigenvalues --   -0.11379  -0.11248  -0.10963  -0.10686  -0.10663
 Alpha virt. eigenvalues --   -0.10280  -0.09879  -0.09734  -0.09633  -0.09129
 Alpha virt. eigenvalues --   -0.08834  -0.08616  -0.08510  -0.08064  -0.07687
 Alpha virt. eigenvalues --   -0.07420  -0.07257  -0.06881  -0.06617  -0.06546
 Alpha virt. eigenvalues --   -0.06031  -0.05695  -0.05496  -0.04636  -0.04438
 Alpha virt. eigenvalues --   -0.04199  -0.04011  -0.03699  -0.03424  -0.02735
 Alpha virt. eigenvalues --   -0.02340  -0.02185  -0.01377   0.01315   0.01699
 Alpha virt. eigenvalues --    0.01908   0.02295   0.02591   0.02735   0.02910
 Alpha virt. eigenvalues --    0.03045   0.03234   0.03428   0.03686   0.03748
 Alpha virt. eigenvalues --    0.03967   0.04225   0.04611   0.04719   0.05053
 Alpha virt. eigenvalues --    0.05190   0.05284   0.05668   0.05798   0.06193
 Alpha virt. eigenvalues --    0.06327   0.06496   0.06612   0.06737   0.07160
 Alpha virt. eigenvalues --    0.07389   0.07896   0.08043   0.08235   0.08312
 Alpha virt. eigenvalues --    0.08743   0.09263   0.09503   0.09981   0.29526
 Alpha virt. eigenvalues --    0.29965   0.30648   0.31144   0.31693   0.32371
 Alpha virt. eigenvalues --    0.32630   0.33247   0.33598   0.34078   0.34292
 Alpha virt. eigenvalues --    0.35243   0.35334   0.35476   0.35764   0.36025
 Alpha virt. eigenvalues --    0.36716   0.36817   0.37710   0.38001   0.38574
 Alpha virt. eigenvalues --    0.38939   0.39204   0.39465   0.40025   0.40600
 Alpha virt. eigenvalues --    0.41100   0.41544   0.41699   0.42146   0.42552
 Alpha virt. eigenvalues --    0.42716   0.42988   0.43744   0.43984   0.44458
 Alpha virt. eigenvalues --    0.44832   0.45550   0.46004   0.46366   0.46563
 Alpha virt. eigenvalues --    0.47008   0.47130   0.47757   0.48027   0.48357
 Alpha virt. eigenvalues --    0.48435   0.49438   0.49897   0.50449   0.50750
 Alpha virt. eigenvalues --    0.51174   0.51528   0.52550   0.52820   0.53106
 Alpha virt. eigenvalues --    0.53815   0.54153   0.54631   0.55362   0.55823
 Alpha virt. eigenvalues --    0.56838   0.57812   0.58976   0.59449   0.60291
 Alpha virt. eigenvalues --    0.60847   0.62602   0.62761   0.63697   0.64253
 Alpha virt. eigenvalues --    0.65518   0.66062   0.67178   0.67711   0.68843
 Alpha virt. eigenvalues --    0.70220   0.70888   0.71918   0.73710   0.74798
 Alpha virt. eigenvalues --    0.76192   0.76675   0.76753   0.77646   0.78018
 Alpha virt. eigenvalues --    0.78983   0.79459   0.80156   0.80562   0.81429
 Alpha virt. eigenvalues --    0.81711   0.82546   0.83289   0.83693   0.84813
 Alpha virt. eigenvalues --    0.84979   0.85211   0.85648   0.86260   0.86589
 Alpha virt. eigenvalues --    0.87069   0.87407   0.88355   0.88603   0.89053
 Alpha virt. eigenvalues --    0.89897   0.90334   0.90473   0.91138   0.91962
 Alpha virt. eigenvalues --    0.92882   0.93828   0.94388   0.95307   0.96176
 Alpha virt. eigenvalues --    0.96579   0.97241   1.01394   1.05716   4.50752
 Alpha virt. eigenvalues --    4.51354   4.52676   4.55062   4.57018   4.58074
 Alpha virt. eigenvalues --    4.59070   4.60201   4.60791   4.61338   4.63469
 Alpha virt. eigenvalues --    4.64592   4.64998   4.66539   4.66587   4.68078
 Alpha virt. eigenvalues --    4.69030   4.69909   4.70005   4.71333   4.71984
 Alpha virt. eigenvalues --    4.72090   4.73050   4.73569   4.74382   4.75981
 Alpha virt. eigenvalues --    4.76574   4.77802   4.78013   4.78876   4.79375
 Alpha virt. eigenvalues --    4.80466   4.82033   4.83335   4.83546   4.88865
 Alpha virt. eigenvalues --    6.11345   6.19569   6.21925   6.23065   6.25736
 Alpha virt. eigenvalues --    6.27073   6.28497   6.29673   6.30397   6.32535
 Alpha virt. eigenvalues --    6.34505   6.36632  10.23774  11.19789  11.79720
 Alpha virt. eigenvalues --   11.94217  11.97998  12.16625  12.24594  12.50778
 Alpha virt. eigenvalues --   12.61519  12.68730  12.82321  12.99569  13.12546
 Alpha virt. eigenvalues --   13.40224  13.60146  13.65938  13.89483  13.96037
 Alpha virt. eigenvalues --   14.12949  14.36186  14.61525  14.69208  14.76691
 Alpha virt. eigenvalues --   14.89029 166.50129 166.55662 166.58390 166.59063
 Alpha virt. eigenvalues --  166.62158 166.63759 166.65639 166.66264 166.67872
 Alpha virt. eigenvalues --  166.70451 166.72685 166.75062
          Condensed to atoms (all electrons):
               1          2          3          4          5          6
     1  Sn   3.379839  -0.011663   0.001566   0.020516   0.006086  -0.007523
     2  Sn  -0.011663   3.322589   0.029826   0.003042   0.001884   0.089126
     3  I    0.001566   0.029826   7.223211   0.003151   0.000479   0.003377
     4  I    0.020516   0.003042   0.003151   7.230825   0.002093  -0.026455
     5  P    0.006086   0.001884   0.000479   0.002093  15.357115   0.001572
     6  P   -0.007523   0.089126   0.003377  -0.026455   0.001572  15.128420
     7  P    0.074633   0.064742  -0.037849  -0.026662  -0.069315   0.058718
     8  P   -0.035684  -0.000922  -0.009830   0.001135   0.099823  -0.042729
     9  Sn  -0.016629   0.000441   0.000168   0.047849   0.000148   0.140081
    10  Sn  -0.005620  -0.000070  -0.000099  -0.000133   0.071327  -0.000139
    11  I    0.000351   0.000042  -0.000077   0.000034  -0.024114   0.000025
    12  I    0.036505   0.002357  -0.000139  -0.007473  -0.004875  -0.016267
    13  Sn   0.001195  -0.004526   0.046766  -0.000033  -0.002865   0.002466
    14  Sn   0.000200   0.000097  -0.001104  -0.000718   0.000510  -0.000003
    15  I    0.005240  -0.016262  -0.001541   0.002268  -0.002884  -0.003002
    16  I    0.000025  -0.000440  -0.003814   0.000009  -0.000185   0.000047
    17  P   -0.000002   0.000000  -0.000015   0.000000   0.000764   0.000000
    18  P   -0.000021  -0.000001  -0.000044   0.000000   0.001579   0.000000
    19  P   -0.001171  -0.000129   0.001155  -0.000076  -0.031528   0.000003
    20  P   -0.002453   0.000041  -0.000146  -0.000007   0.026299  -0.000014
    21  Sn  -0.000001  -0.000002  -0.000340  -0.000001  -0.000054   0.000000
    22  Sn   0.000290   0.000002  -0.000052   0.000003  -0.010678   0.000001
    23  I    0.000119   0.000005   0.000004   0.000018  -0.014764  -0.000005
    24  I    0.000026  -0.000052   0.002100  -0.000003  -0.000811   0.000018
    25  Sn   0.000000   0.000000   0.000000   0.000000   0.000000   0.000000
    26  Sn   0.000000   0.000000   0.000002   0.000000   0.000001   0.000000
    27  I    0.000000   0.000000   0.000000   0.000000   0.000000   0.000000
    28  I   -0.000001  -0.000001  -0.000023   0.000001   0.000000   0.000000
    29  P    0.000000   0.000000   0.000000   0.000000   0.000000   0.000000
    30  P    0.000000   0.000000   0.000000   0.000000   0.000000   0.000000
    31  P    0.000000   0.000000   0.000000   0.000000   0.000000   0.000000
    32  P   -0.000013   0.000000  -0.000002   0.000000   0.000558   0.000000
    33  Sn  -0.000004   0.000000   0.000000  -0.000001  -0.000001   0.000000
    34  Sn   0.002070  -0.000004   0.000018  -0.000066  -0.013322   0.000001
    35  I   -0.001317   0.000144  -0.000141  -0.000037  -0.001148  -0.000031
    36  I   -0.000003   0.000000   0.000000   0.000000   0.000000   0.000000
               7          8          9         10         11         12
     1  Sn   0.074633  -0.035684  -0.016629  -0.005620   0.000351   0.036505
     2  Sn   0.064742  -0.000922   0.000441  -0.000070   0.000042   0.002357
     3  I   -0.037849  -0.009830   0.000168  -0.000099  -0.000077  -0.000139
     4  I   -0.026662   0.001135   0.047849  -0.000133   0.000034  -0.007473
     5  P   -0.069315   0.099823   0.000148   0.071327  -0.024114  -0.004875
     6  P    0.058718  -0.042729   0.140081  -0.000139   0.000025  -0.016267
     7  P   15.489791   0.049055  -0.018755   0.003243   0.000618  -0.037488
     8  P    0.049055  14.956293   0.004174  -0.017838  -0.002612  -0.002179
     9  Sn  -0.018755   0.004174   3.380050   0.000041  -0.000008   0.035589
    10  Sn   0.003243  -0.017838   0.000041   3.333462   0.096557  -0.002851
    11  I    0.000618  -0.002612  -0.000008   0.096557   7.174990   0.000389
    12  I   -0.037488  -0.002179   0.035589  -0.002851   0.000389   7.262595
    13  Sn  -0.018984   0.095009  -0.000079   0.001057  -0.001142  -0.000018
    14  Sn   0.000159  -0.000431  -0.000010  -0.000027  -0.000014   0.000026
    15  I   -0.030068  -0.001138  -0.003985   0.000071   0.000034   0.003466
    16  I   -0.000161   0.001328  -0.000012   0.000023   0.000014   0.000007
    17  P    0.000000  -0.000017   0.000000   0.000135   0.001819   0.000002
    18  P    0.000001   0.000135   0.000000  -0.000033  -0.000138   0.000003
    19  P    0.000342  -0.001766  -0.000001   0.001904  -0.000124  -0.000122
    20  P    0.001991  -0.031976  -0.000008  -0.022017  -0.006502   0.000472
    21  Sn  -0.000001   0.000141   0.000000   0.000005  -0.000376  -0.000001
    22  Sn  -0.000026  -0.000151   0.000000  -0.007697  -0.000611   0.000063
    23  I   -0.000166   0.000620  -0.000020   0.030325  -0.003332   0.002038
    24  I   -0.000181   0.003189  -0.000002  -0.001297   0.005093  -0.000022
    25  Sn   0.000000   0.000000   0.000000  -0.000001  -0.000003   0.000000
    26  Sn   0.000000   0.000000   0.000000   0.000000   0.000003   0.000000
    27  I    0.000000   0.000000   0.000000   0.000000   0.000000   0.000000
    28  I    0.000001  -0.000013   0.000000   0.000000   0.000000   0.000000
    29  P    0.000000   0.000000   0.000000   0.000000   0.000011   0.000000
    30  P    0.000000   0.000000   0.000000   0.000009   0.000025   0.000000
    31  P    0.000000   0.000000   0.000000   0.000000   0.000000   0.000000
    32  P    0.000000  -0.000004   0.000000   0.000049  -0.000240  -0.000002
    33  Sn   0.000000   0.000000   0.000000   0.000000   0.000000   0.000000
    34  Sn  -0.000142   0.001308   0.000000  -0.001293  -0.000115   0.000094
    35  I   -0.000801  -0.000150   0.000006  -0.000370  -0.000027   0.000234
    36  I    0.000000   0.000000   0.000000   0.000000   0.000000   0.000000
              13         14         15         16         17         18
     1  Sn   0.001195   0.000200   0.005240   0.000025  -0.000002  -0.000021
     2  Sn  -0.004526   0.000097  -0.016262  -0.000440   0.000000  -0.000001
     3  I    0.046766  -0.001104  -0.001541  -0.003814  -0.000015  -0.000044
     4  I   -0.000033  -0.000718   0.002268   0.000009   0.000000   0.000000
     5  P   -0.002865   0.000510  -0.002884  -0.000185   0.000764   0.001579
     6  P    0.002466  -0.000003  -0.003002   0.000047   0.000000   0.000000
     7  P   -0.018984   0.000159  -0.030068  -0.000161   0.000000   0.000001
     8  P    0.095009  -0.000431  -0.001138   0.001328  -0.000017   0.000135
     9  Sn  -0.000079  -0.000010  -0.003985  -0.000012   0.000000   0.000000
    10  Sn   0.001057  -0.000027   0.000071   0.000023   0.000135  -0.000033
    11  I   -0.001142  -0.000014   0.000034   0.000014   0.001819  -0.000138
    12  I   -0.000018   0.000026   0.003466   0.000007   0.000002   0.000003
    13  Sn   3.401731  -0.002966  -0.002715  -0.014444  -0.000244  -0.001615
    14  Sn  -0.002966   3.391073   0.054949   0.004788   0.001196  -0.017469
    15  I   -0.002715   0.054949   7.273228   0.004278  -0.000045  -0.000030
    16  I   -0.014444   0.004788   0.004278   7.189480   0.001284  -0.024681
    17  P   -0.000244   0.001196  -0.000045   0.001284  15.142490   0.108174
    18  P   -0.001615  -0.017469  -0.000030  -0.024681   0.108174  15.267110
    19  P    0.036081   0.063134  -0.019743  -0.018879  -0.029438   0.047631
    20  P   -0.021171  -0.002804  -0.001591   0.002805  -0.012818  -0.035435
    21  Sn  -0.010309  -0.000817  -0.000421   0.077356  -0.015309   0.093848
    22  Sn  -0.001773   0.001079   0.000059  -0.000376   0.064429  -0.009593
    23  I   -0.000130  -0.000028  -0.000022   0.000027   0.001466  -0.000080
    24  I   -0.033971   0.000503   0.000101   0.007002  -0.006158  -0.030207
    25  Sn   0.000000  -0.000011   0.000012   0.000002   0.005011  -0.000084
    26  Sn   0.000003  -0.001711  -0.000139   0.000158   0.000917  -0.010361
    27  I    0.000000   0.000093   0.000007  -0.000023   0.000449   0.000664
    28  I   -0.000093  -0.004063   0.000126   0.002120   0.000297  -0.003644
    29  P    0.000000   0.000270   0.000236  -0.000029  -0.034311  -0.002957
    30  P    0.000000  -0.000005   0.000003   0.000004  -0.022628   0.001187
    31  P    0.000000  -0.000001  -0.000003  -0.000004   0.003842  -0.000162
    32  P   -0.000034  -0.000347  -0.000304  -0.000086  -0.019912  -0.037060
    33  Sn  -0.000001  -0.003556   0.000307  -0.000211   0.000008  -0.000363
    34  Sn   0.000940  -0.001947  -0.003457  -0.000070  -0.020593   0.001466
    35  I    0.000150  -0.004676  -0.025091   0.002243  -0.000974  -0.007922
    36  I    0.000000  -0.000394   0.000047   0.000021  -0.000071   0.000175
              19         20         21         22         23         24
     1  Sn  -0.001171  -0.002453  -0.000001   0.000290   0.000119   0.000026
     2  Sn  -0.000129   0.000041  -0.000002   0.000002   0.000005  -0.000052
     3  I    0.001155  -0.000146  -0.000340  -0.000052   0.000004   0.002100
     4  I   -0.000076  -0.000007  -0.000001   0.000003   0.000018  -0.000003
     5  P   -0.031528   0.026299  -0.000054  -0.010678  -0.014764  -0.000811
     6  P    0.000003  -0.000014   0.000000   0.000001  -0.000005   0.000018
     7  P    0.000342   0.001991  -0.000001  -0.000026  -0.000166  -0.000181
     8  P   -0.001766  -0.031976   0.000141  -0.000151   0.000620   0.003189
     9  Sn  -0.000001  -0.000008   0.000000   0.000000  -0.000020  -0.000002
    10  Sn   0.001904  -0.022017   0.000005  -0.007697   0.030325  -0.001297
    11  I   -0.000124  -0.006502  -0.000376  -0.000611  -0.003332   0.005093
    12  I   -0.000122   0.000472  -0.000001   0.000063   0.002038  -0.000022
    13  Sn   0.036081  -0.021171  -0.010309  -0.001773  -0.000130  -0.033971
    14  Sn   0.063134  -0.002804  -0.000817   0.001079  -0.000028   0.000503
    15  I   -0.019743  -0.001591  -0.000421   0.000059  -0.000022   0.000101
    16  I   -0.018879   0.002805   0.077356  -0.000376   0.000027   0.007002
    17  P   -0.029438  -0.012818  -0.015309   0.064429   0.001466  -0.006158
    18  P    0.047631  -0.035435   0.093848  -0.009593  -0.000080  -0.030207
    19  P   15.368098   0.009554  -0.022965  -0.022639   0.002033  -0.010583
    20  P    0.009554  15.406248   0.001869   0.060888  -0.024812  -0.007897
    21  Sn  -0.022965   0.001869   3.340160  -0.002430  -0.000008   0.040722
    22  Sn  -0.022639   0.060888  -0.002430   3.346122  -0.002434   0.041286
    23  I    0.002033  -0.024812  -0.000008  -0.002434   7.179052   0.002261
    24  I   -0.010583  -0.007897   0.040722   0.041286   0.002261   7.185606
    25  Sn   0.000012   0.000031   0.000006  -0.000146  -0.000209   0.000017
    26  Sn   0.002907  -0.000040  -0.000513   0.000545  -0.000097   0.000196
    27  I   -0.000012   0.000006  -0.000083  -0.000004   0.000009   0.000018
    28  I   -0.001267   0.000001  -0.000248  -0.000041   0.000004  -0.000058
    29  P   -0.000439   0.000477  -0.000181   0.001762   0.000777  -0.000152
    30  P   -0.000013   0.000473  -0.000061   0.001044   0.010693  -0.000107
    31  P   -0.000002  -0.000007  -0.000020   0.000028  -0.000570   0.000015
    32  P   -0.000071  -0.013902   0.002393  -0.016505  -0.007683   0.000277
    33  Sn   0.000174   0.000023   0.000018   0.000002  -0.000015  -0.000003
    34  Sn  -0.002737   0.062231  -0.000139  -0.011124   0.041249   0.000334
    35  I   -0.008989  -0.011848   0.000789   0.001121   0.004119   0.000092
    36  I   -0.000016   0.000019  -0.000006   0.000007   0.000027   0.000000
              25         26         27         28         29         30
     1  Sn   0.000000   0.000000   0.000000  -0.000001   0.000000   0.000000
     2  Sn   0.000000   0.000000   0.000000  -0.000001   0.000000   0.000000
     3  I    0.000000   0.000002   0.000000  -0.000023   0.000000   0.000000
     4  I    0.000000   0.000000   0.000000   0.000001   0.000000   0.000000
     5  P    0.000000   0.000001   0.000000   0.000000   0.000000   0.000000
     6  P    0.000000   0.000000   0.000000   0.000000   0.000000   0.000000
     7  P    0.000000   0.000000   0.000000   0.000001   0.000000   0.000000
     8  P    0.000000   0.000000   0.000000  -0.000013   0.000000   0.000000
     9  Sn   0.000000   0.000000   0.000000   0.000000   0.000000   0.000000
    10  Sn  -0.000001   0.000000   0.000000   0.000000   0.000000   0.000009
    11  I   -0.000003   0.000003   0.000000   0.000000   0.000011   0.000025
    12  I    0.000000   0.000000   0.000000   0.000000   0.000000   0.000000
    13  Sn   0.000000   0.000003   0.000000  -0.000093   0.000000   0.000000
    14  Sn  -0.000011  -0.001711   0.000093  -0.004063   0.000270  -0.000005
    15  I    0.000012  -0.000139   0.000007   0.000126   0.000236   0.000003
    16  I    0.000002   0.000158  -0.000023   0.002120  -0.000029   0.000004
    17  P    0.005011   0.000917   0.000449   0.000297  -0.034311  -0.022628
    18  P   -0.000084  -0.010361   0.000664  -0.003644  -0.002957   0.001187
    19  P    0.000012   0.002907  -0.000012  -0.001267  -0.000439  -0.000013
    20  P    0.000031  -0.000040   0.000006   0.000001   0.000477   0.000473
    21  Sn   0.000006  -0.000513  -0.000083  -0.000248  -0.000181  -0.000061
    22  Sn  -0.000146   0.000545  -0.000004  -0.000041   0.001762   0.001044
    23  I   -0.000209  -0.000097   0.000009   0.000004   0.000777   0.010693
    24  I    0.000017   0.000196   0.000018  -0.000058  -0.000152  -0.000107
    25  Sn   3.306177   0.000530  -0.001316  -0.000183   0.058274   0.099836
    26  Sn   0.000530   3.333270   0.108550   0.009355   0.058866   0.004448
    27  I   -0.001316   0.108550   7.197234  -0.013873  -0.021049   0.000722
    28  I   -0.000183   0.009355  -0.013873   7.212640  -0.011042   0.000034
    29  P    0.058274   0.058866  -0.021049  -0.011042  15.283429  -0.050920
    30  P    0.099836   0.004448   0.000722   0.000034  -0.050920  14.966605
    31  P    0.068197  -0.003528   0.001343   0.001085   0.088810   0.085410
    32  P   -0.033385  -0.014422   0.002258  -0.000175  -0.021406   0.038563
    33  Sn  -0.000292  -0.000597  -0.002934   0.046867  -0.005396  -0.000004
    34  Sn   0.002032   0.000642   0.000013  -0.000174  -0.011552  -0.010568
    35  I   -0.001186  -0.009225  -0.000771  -0.016050   0.000589   0.000781
    36  I   -0.001840  -0.006042  -0.009230  -0.010258  -0.016017  -0.000647
              31         32         33         34         35         36
     1  Sn   0.000000  -0.000013  -0.000004   0.002070  -0.001317  -0.000003
     2  Sn   0.000000   0.000000   0.000000  -0.000004   0.000144   0.000000
     3  I    0.000000  -0.000002   0.000000   0.000018  -0.000141   0.000000
     4  I    0.000000   0.000000  -0.000001  -0.000066  -0.000037   0.000000
     5  P    0.000000   0.000558  -0.000001  -0.013322  -0.001148   0.000000
     6  P    0.000000   0.000000   0.000000   0.000001  -0.000031   0.000000
     7  P    0.000000   0.000000   0.000000  -0.000142  -0.000801   0.000000
     8  P    0.000000  -0.000004   0.000000   0.001308  -0.000150   0.000000
     9  Sn   0.000000   0.000000   0.000000   0.000000   0.000006   0.000000
    10  Sn   0.000000   0.000049   0.000000  -0.001293  -0.000370   0.000000
    11  I    0.000000  -0.000240   0.000000  -0.000115  -0.000027   0.000000
    12  I    0.000000  -0.000002   0.000000   0.000094   0.000234   0.000000
    13  Sn   0.000000  -0.000034  -0.000001   0.000940   0.000150   0.000000
    14  Sn  -0.000001  -0.000347  -0.003556  -0.001947  -0.004676  -0.000394
    15  I   -0.000003  -0.000304   0.000307  -0.003457  -0.025091   0.000047
    16  I   -0.000004  -0.000086  -0.000211  -0.000070   0.002243   0.000021
    17  P    0.003842  -0.019912   0.000008  -0.020593  -0.000974  -0.000071
    18  P   -0.000162  -0.037060  -0.000363   0.001466  -0.007922   0.000175
    19  P   -0.000002  -0.000071   0.000174  -0.002737  -0.008989  -0.000016
    20  P   -0.000007  -0.013902   0.000023   0.062231  -0.011848   0.000019
    21  Sn  -0.000020   0.002393   0.000018  -0.000139   0.000789  -0.000006
    22  Sn   0.000028  -0.016505   0.000002  -0.011124   0.001121   0.000007
    23  I   -0.000570  -0.007683  -0.000015   0.041249   0.004119   0.000027
    24  I    0.000015   0.000277  -0.000003   0.000334   0.000092   0.000000
    25  Sn   0.068197  -0.033385  -0.000292   0.002032  -0.001186  -0.001840
    26  Sn  -0.003528  -0.014422  -0.000597   0.000642  -0.009225  -0.006042
    27  I    0.001343   0.002258  -0.002934   0.000013  -0.000771  -0.009230
    28  I    0.001085  -0.000175   0.046867  -0.000174  -0.016050  -0.010258
    29  P    0.088810  -0.021406  -0.005396  -0.011552   0.000589  -0.016017
    30  P    0.085410   0.038563  -0.000004  -0.010568   0.000781  -0.000647
    31  P   14.942706  -0.070278   0.000096   0.002367   0.000083   0.000524
    32  P   -0.070278  15.446729   0.000030   0.063194  -0.018411   0.001796
    33  Sn   0.000096   0.000030   3.450693   0.000542  -0.044765   0.131187
    34  Sn   0.002367   0.063194   0.000542   3.338232  -0.029114  -0.000904
    35  I    0.000083  -0.018411  -0.044765  -0.029114   7.382094  -0.012415
    36  I    0.000524   0.001796   0.131187  -0.000904  -0.012415   7.144223
 Mulliken charges:
               1
     1  Sn   0.553443
     2  Sn   0.519733
     3  I   -0.256605
     4  I   -0.249280
     5  P   -0.393696
     6  P   -0.327686
     7  P   -0.502695
     8  P   -0.064767
     9  Sn   0.430962
    10  Sn   0.521278
    11  I   -0.240568
    12  I   -0.272403
    13  Sn   0.531714
    14  Sn   0.525024
    15  I   -0.231990
    16  I   -0.229606
    17  P   -0.169747
    18  P   -0.340072
    19  P   -0.360318
    20  P   -0.377981
    21  Sn   0.496980
    22  Sn   0.567550
    23  I   -0.220470
    24  I   -0.197352
    25  Sn   0.498518
    26  Sn   0.526279
    27  I   -0.262070
    28  I   -0.211324
    29  P   -0.318051
    30  P   -0.124885
    31  P   -0.119929
    32  P   -0.301608
    33  Sn   0.428200
    34  Sn   0.590591
    35  I   -0.196988
    36  I   -0.220182
 Sum of Mulliken charges =   0.00000
 Mulliken charges with hydrogens summed into heavy atoms:
               1
     1  Sn   0.553443
     2  Sn   0.519733
     3  I   -0.256605
     4  I   -0.249280
     5  P   -0.393696
     6  P   -0.327686
     7  P   -0.502695
     8  P   -0.064767
     9  Sn   0.430962
    10  Sn   0.521278
    11  I   -0.240568
    12  I   -0.272403
    13  Sn   0.531714
    14  Sn   0.525024
    15  I   -0.231990
    16  I   -0.229606
    17  P   -0.169747
    18  P   -0.340072
    19  P   -0.360318
    20  P   -0.377981
    21  Sn   0.496980
    22  Sn   0.567550
    23  I   -0.220470
    24  I   -0.197352
    25  Sn   0.498518
    26  Sn   0.526279
    27  I   -0.262070
    28  I   -0.211324
    29  P   -0.318051
    30  P   -0.124885
    31  P   -0.119929
    32  P   -0.301608
    33  Sn   0.428200
    34  Sn   0.590591
    35  I   -0.196988
    36  I   -0.220182
 APT charges:
               1
     1  Sn   0.956261
     2  Sn   0.721393
     3  I   -0.602287
     4  I   -0.597463
     5  P   -0.277953
     6  P   -0.562987
     7  P   -0.127166
     8  P   -0.198878
     9  Sn   0.718794
    10  Sn   0.864499
    11  I   -0.509541
    12  I   -0.620762
    13  Sn   0.841547
    14  Sn   0.914209
    15  I   -0.563451
    16  I   -0.539108
    17  P   -0.413253
    18  P   -0.231302
    19  P   -0.325326
    20  P   -0.246457
    21  Sn   0.743461
    22  Sn   0.845060
    23  I   -0.655046
    24  I   -0.532566
    25  Sn   0.433683
    26  Sn   1.014622
    27  I   -0.618441
    28  I   -0.567168
    29  P   -0.195481
    30  P   -0.203881
    31  P   -0.088311
    32  P   -0.027055
    33  Sn   0.980295
    34  Sn   0.755864
    35  I   -0.691928
    36  I   -0.393901
 Sum of APT charges =  -0.00003
 APT charges with hydrogens summed into heavy atoms:
               1
     1  Sn   0.956261
     2  Sn   0.721393
     3  I   -0.602287
     4  I   -0.597463
     5  P   -0.277953
     6  P   -0.562987
     7  P   -0.127166
     8  P   -0.198878
     9  Sn   0.718794
    10  Sn   0.864499
    11  I   -0.509541
    12  I   -0.620762
    13  Sn   0.841547
    14  Sn   0.914209
    15  I   -0.563451
    16  I   -0.539108
    17  P   -0.413253
    18  P   -0.231302
    19  P   -0.325326
    20  P   -0.246457
    21  Sn   0.743461
    22  Sn   0.845060
    23  I   -0.655046
    24  I   -0.532566
    25  Sn   0.433683
    26  Sn   1.014622
    27  I   -0.618441
    28  I   -0.567168
    29  P   -0.195481
    30  P   -0.203881
    31  P   -0.088311
    32  P   -0.027055
    33  Sn   0.980295
    34  Sn   0.755864
    35  I   -0.691928
    36  I   -0.393901
 Electronic spatial extent (au):  <R**2>=          31339.5310
 Charge=              0.0000 electrons
 Dipole moment (field-independent basis, Debye):
    X=             -0.4181    Y=             -1.0623    Z=             -2.7275  Tot=              2.9568
 Quadrupole moment (field-independent basis, Debye-Ang):
   XX=           -659.3986   YY=           -620.9036   ZZ=           -608.2211
   XY=             -3.4172   XZ=             -0.4829   YZ=             -1.3776
 Traceless Quadrupole moment (field-independent basis, Debye-Ang):
   XX=            -29.8908   YY=              8.6041   ZZ=             21.2867
   XY=             -3.4172   XZ=             -0.4829   YZ=             -1.3776
 Octapole moment (field-independent basis, Debye-Ang**2):
  XXX=            754.9460  YYY=           -481.5375  ZZZ=            -58.1414  XYY=            -20.3435
  XXY=           -153.8624  XXZ=           -104.2038  XZZ=           -134.4316  YZZ=            -32.8404
  YYZ=            -71.5414  XYZ=            -45.1114
 Hexadecapole moment (field-independent basis, Debye-Ang**3):
 XXXX=         -70905.0076 YYYY=         -24834.0082 ZZZZ=         -20793.0446 XXXY=           -199.0025
 XXXZ=           -165.2864 YYYX=           1442.3396 YYYZ=            147.4204 ZZZX=           -439.4915
 ZZZY=            249.2271 XXYY=         -15436.6339 XXZZ=         -14928.1212 YYZZ=          -7806.0216
 XXYZ=           -416.5073 YYXZ=            166.7540 ZZXY=            295.6407
 N-N= 4.500956997325D+03 E-N=-1.907410723382D+04  KE= 4.137783970893D+03
  Exact polarizability:1899.760 -50.9861219.134   7.340 -48.8951186.412
 Approx polarizability:4813.697 -34.7314058.876 -38.798-243.3434032.852
   1 Symmetry operations used in ECPInt.
 ECPInt:  NShTT=   26106 NPrTT=   99174 LenC2=   21943 LenP2D=   53837.
 LDataN:  DoStor=T MaxTD1= 7 Len=  274
 Calling FoFJK, ICntrl=    100527 FMM=F ISym2X=0 I1Cent= 0 IOpClX= 0 NMat=1 NMatS=1 NMatT=0.
 Defaulting to unpruned grid for atomic number  50.
 Defaulting to unpruned grid for atomic number  50.
 Defaulting to unpruned grid for atomic number  50.
 Defaulting to unpruned grid for atomic number  50.
 Full mass-weighted force constant matrix:
 Low frequencies ---   -1.2329   -0.6961   -0.0018   -0.0013   -0.0008    0.4984
 Low frequencies ---    4.0279    5.3156   10.9637
 Diagonal vibrational polarizability:
      636.1813197     510.8814800     327.5351117
 Harmonic frequencies (cm**-1), IR intensities (KM/Mole), Raman scattering
 activities (A**4/AMU), depolarization ratios for plane and unpolarized
 incident light, reduced masses (AMU), force constants (mDyne/A),
 and normal coordinates:
                      1                      2                      3
                      A                      A                      A
 Frequencies --      3.9836                 5.3042                10.9596
 Red. masses --    112.5838               112.3436               103.1777
 Frc consts  --      0.0011                 0.0019                 0.0073
 IR Inten    --      0.0864                 0.0816                 0.0919
  Atom  AN      X      Y      Z        X      Y      Z        X      Y      Z
     1  50     0.11  -0.04   0.00    -0.11  -0.15   0.10     0.05   0.03   0.00
     2  50     0.12   0.00   0.05     0.21   0.12   0.13     0.16   0.11   0.03
     3  53     0.03  -0.13   0.01     0.38   0.22   0.15     0.27   0.20   0.06
     4  53     0.32   0.18  -0.03     0.00  -0.03   0.07     0.01  -0.02   0.05
     5  15    -0.02  -0.12  -0.01    -0.06  -0.08   0.00     0.04   0.04   0.02
     6  15     0.00   0.08   0.16     0.02   0.17  -0.09     0.08   0.11  -0.08
     7  15     0.03  -0.04   0.05     0.01   0.00   0.04     0.07   0.05  -0.01
     8  15    -0.08  -0.08   0.04    -0.05  -0.01   0.01     0.04   0.03   0.01
     9  50     0.10   0.29   0.17    -0.08   0.08  -0.12     0.05  -0.02  -0.08
    10  50     0.03  -0.18  -0.15    -0.04  -0.11  -0.11    -0.02   0.09   0.15
    11  53     0.15  -0.07  -0.20     0.10  -0.04  -0.13    -0.19   0.00   0.18
    12  53    -0.02   0.27   0.24    -0.24  -0.05  -0.09     0.07  -0.07  -0.13
    13  50    -0.08  -0.17  -0.01    -0.01  -0.08   0.00     0.04   0.00  -0.01
    14  50    -0.03  -0.06  -0.08    -0.12  -0.02   0.06     0.03  -0.06  -0.06
    15  53     0.01   0.05  -0.10     0.02  -0.06   0.34     0.06   0.00  -0.02
    16  53    -0.17  -0.08  -0.06    -0.09  -0.13  -0.08     0.09  -0.15  -0.09
    17  15     0.04   0.04  -0.04     0.01   0.06   0.07    -0.05  -0.16  -0.05
    18  15    -0.05   0.02  -0.04    -0.05   0.04   0.04     0.01  -0.16  -0.07
    19  15    -0.08  -0.07  -0.04    -0.07  -0.02   0.02     0.04  -0.07  -0.03
    20  15    -0.02  -0.08  -0.05    -0.05  -0.03   0.01     0.02  -0.04   0.00
    21  50    -0.01   0.01  -0.04     0.05  -0.03   0.04    -0.02  -0.21  -0.07
    22  50     0.09  -0.05  -0.07     0.06  -0.02   0.03    -0.10  -0.08   0.02
    23  53    -0.05  -0.10  -0.04    -0.09   0.01   0.07     0.04  -0.05  -0.02
    24  53     0.10  -0.09  -0.07     0.09  -0.08   0.03    -0.11  -0.10   0.00
    25  50    -0.03   0.01   0.01    -0.01   0.05   0.05     0.12   0.13  -0.17
    26  50    -0.04   0.10   0.05    -0.05  -0.06   0.03    -0.07   0.19  -0.13
    27  53    -0.05   0.11   0.06    -0.04   0.04  -0.05    -0.10   0.17  -0.01
    28  53    -0.05   0.09   0.12    -0.05   0.00  -0.16    -0.14   0.10   0.12
    29  15    -0.04   0.05   0.03    -0.06   0.10   0.10     0.02  -0.05  -0.21
    30  15     0.02   0.02  -0.06    -0.01   0.06   0.04     0.13   0.01  -0.03
    31  15     0.00   0.09  -0.01    -0.04   0.11   0.04     0.06  -0.01  -0.15
    32  15    -0.01   0.01  -0.03    -0.03   0.05   0.07     0.04  -0.09  -0.07
    33  50    -0.17  -0.01   0.11     0.02   0.07  -0.18    -0.15  -0.01   0.16
    34  50    -0.05  -0.06  -0.05    -0.08   0.02   0.02     0.08  -0.09  -0.02
    35  53    -0.11  -0.07  -0.04     0.08  -0.03  -0.07    -0.08  -0.05  -0.01
    36  53    -0.15   0.01   0.12     0.10   0.15  -0.20    -0.19  -0.03   0.18
                      4                      5                      6
                      A                      A                      A
 Frequencies --     12.0815                13.0906                13.6221
 Red. masses --    103.3981               106.9764                98.6980
 Frc consts  --      0.0089                 0.0108                 0.0108
 IR Inten    --      0.0800                 0.5192                 0.0926
  Atom  AN      X      Y      Z        X      Y      Z        X      Y      Z
     1  50    -0.16   0.02   0.02    -0.03  -0.07   0.00     0.03  -0.02  -0.02
     2  50     0.02  -0.04  -0.13    -0.01   0.00   0.07     0.05   0.00  -0.03
     3  53     0.03  -0.14  -0.09     0.06   0.08   0.06    -0.02  -0.04  -0.04
     4  53    -0.11   0.11  -0.21    -0.03  -0.05   0.02     0.08   0.03  -0.04
     5  15    -0.02  -0.01   0.08    -0.02  -0.03  -0.03    -0.02  -0.05  -0.01
     6  15    -0.01  -0.02  -0.13    -0.04  -0.01   0.00     0.02   0.02  -0.01
     7  15    -0.02  -0.03  -0.04    -0.04  -0.04   0.01     0.02  -0.01  -0.02
     8  15     0.00  -0.07   0.06    -0.05  -0.03  -0.01     0.01  -0.02  -0.03
     9  50    -0.14   0.11  -0.19    -0.03  -0.05   0.01     0.03   0.06  -0.01
    10  50     0.04  -0.03   0.08     0.07  -0.03   0.03    -0.01  -0.06   0.00
    11  53     0.06  -0.06   0.09     0.05  -0.09   0.05    -0.10  -0.05   0.00
    12  53    -0.25   0.14   0.00    -0.02  -0.06   0.00    -0.01   0.04   0.00
    13  50     0.00  -0.10   0.05    -0.08  -0.03  -0.05     0.05   0.02   0.01
    14  50    -0.04   0.01   0.10    -0.07   0.03  -0.10     0.08  -0.06   0.08
    15  53    -0.02   0.00   0.12    -0.01  -0.03   0.01     0.03  -0.03  -0.03
    16  53    -0.12   0.05   0.10    -0.14  -0.08  -0.18     0.16   0.09   0.19
    17  15     0.00   0.06   0.00    -0.01   0.07  -0.05    -0.01  -0.12   0.02
    18  15    -0.04   0.07   0.06    -0.06   0.06  -0.08     0.02  -0.10   0.07
    19  15    -0.04   0.01   0.08    -0.07   0.02  -0.08     0.03  -0.04   0.05
    20  15     0.00   0.01   0.08    -0.02   0.04  -0.05    -0.02  -0.06   0.01
    21  50    -0.02   0.10   0.06    -0.05  -0.02  -0.08     0.05   0.03   0.06
    22  50     0.03   0.03   0.05     0.02   0.03  -0.02    -0.06  -0.04  -0.04
    23  53     0.02   0.00   0.07     0.09   0.10   0.00     0.01  -0.11  -0.10
    24  53     0.09  -0.02   0.03    -0.03  -0.02  -0.03     0.03   0.04  -0.05
    25  50     0.29  -0.11  -0.24    -0.25   0.17   0.16    -0.23   0.39   0.22
    26  50    -0.07   0.11  -0.07    -0.01   0.13  -0.04    -0.14   0.05  -0.09
    27  53     0.00   0.00  -0.27     0.09  -0.30  -0.26    -0.07   0.03  -0.34
    28  53     0.03   0.08   0.15     0.36   0.14   0.18    -0.18   0.00   0.01
    29  15     0.10  -0.02  -0.08     0.03   0.01  -0.08    -0.07   0.03  -0.07
    30  15     0.10  -0.03  -0.15    -0.16   0.10   0.16     0.05   0.12   0.28
    31  15     0.01  -0.03  -0.29    -0.02  -0.06   0.22     0.07   0.09   0.31
    32  15     0.06   0.02   0.00    -0.04   0.11  -0.05     0.00  -0.04   0.02
    33  50     0.09  -0.08   0.18     0.12   0.01   0.15     0.01  -0.10   0.07
    34  50     0.07  -0.01   0.05    -0.02   0.15  -0.06    -0.02  -0.09   0.01
    35  53     0.03  -0.01   0.08     0.05   0.11  -0.15    -0.01  -0.07   0.17
    36  53     0.11  -0.16   0.04    -0.02  -0.13   0.22     0.21  -0.05  -0.16
                      7                      8                      9
                      A                      A                      A
 Frequencies --     15.3776                17.6019                18.3279
 Red. masses --    117.7887               109.8777               112.0659
 Frc consts  --      0.0164                 0.0201                 0.0222
 IR Inten    --      0.0084                 0.1648                 0.2124
  Atom  AN      X      Y      Z        X      Y      Z        X      Y      Z
     1  50    -0.01  -0.02  -0.01    -0.01   0.01  -0.01    -0.05  -0.12  -0.04
     2  50     0.01  -0.04   0.08    -0.25  -0.12   0.13    -0.16  -0.07   0.10
     3  53     0.28   0.14   0.11     0.22   0.23   0.19     0.00   0.18   0.07
     4  53     0.00   0.06  -0.14    -0.10   0.02  -0.15     0.03   0.09  -0.25
     5  15     0.00  -0.03   0.02     0.02   0.02  -0.01    -0.01  -0.05  -0.10
     6  15    -0.03  -0.06   0.00    -0.10  -0.24   0.09    -0.09  -0.15   0.02
     7  15    -0.03  -0.09   0.01    -0.10  -0.09   0.04    -0.09  -0.11  -0.02
     8  15     0.00  -0.07   0.01     0.04   0.02  -0.03     0.00  -0.03  -0.10
     9  50    -0.03   0.01  -0.01    -0.07  -0.11   0.08    -0.07   0.06   0.00
    10  50     0.17  -0.03   0.22    -0.05  -0.01  -0.17     0.04  -0.05   0.01
    11  53    -0.11  -0.21   0.31     0.12   0.14  -0.24     0.04  -0.29   0.14
    12  53    -0.03   0.09   0.12     0.01   0.09   0.24    -0.17   0.11   0.15
    13  50     0.01  -0.03   0.01     0.05   0.10   0.01    -0.01   0.16  -0.04
    14  50    -0.09   0.06  -0.03     0.01   0.01  -0.02     0.06  -0.02   0.00
    15  53    -0.12   0.04  -0.09    -0.13  -0.07  -0.24     0.01  -0.18  -0.02
    16  53    -0.02   0.13   0.10     0.21  -0.02   0.02     0.12   0.04  -0.05
    17  15    -0.03   0.01  -0.03     0.05  -0.04   0.05     0.00  -0.04  -0.08
    18  15    -0.01   0.05   0.05     0.07  -0.04   0.04     0.03  -0.05  -0.11
    19  15    -0.02   0.03   0.00     0.07  -0.01   0.01     0.05   0.00  -0.05
    20  15    -0.01   0.02  -0.01     0.03   0.01   0.02     0.01  -0.01  -0.06
    21  50     0.11   0.21   0.03     0.09  -0.10   0.05    -0.12  -0.09  -0.10
    22  50    -0.05   0.07  -0.13     0.05  -0.02   0.06     0.00  -0.02  -0.04
    23  53     0.27  -0.07  -0.18    -0.16   0.06   0.11     0.01   0.00   0.02
    24  53     0.21   0.11  -0.18     0.01  -0.01   0.09    -0.25   0.02   0.03
    25  50    -0.08  -0.13   0.03     0.17   0.05  -0.06    -0.08   0.05  -0.01
    26  50     0.02  -0.13   0.00    -0.03  -0.05  -0.09     0.10   0.09   0.03
    27  53     0.01  -0.12   0.02     0.02  -0.10  -0.23    -0.01   0.23   0.34
    28  53    -0.06  -0.15  -0.10    -0.04  -0.09   0.01     0.02   0.09  -0.01
    29  15     0.01  -0.08   0.01     0.08  -0.03  -0.06    -0.06   0.04  -0.02
    30  15    -0.10  -0.08  -0.01     0.06   0.01   0.08     0.03   0.02  -0.08
    31  15    -0.04  -0.12   0.04     0.03  -0.06  -0.06     0.02   0.09   0.00
    32  15    -0.03  -0.02  -0.02     0.05  -0.01   0.05    -0.01  -0.02  -0.08
    33  50    -0.11   0.02  -0.14    -0.04  -0.01   0.00     0.16  -0.06   0.04
    34  50     0.02   0.01  -0.02     0.02   0.03   0.02     0.01  -0.01  -0.06
    35  53    -0.14   0.05   0.01    -0.12   0.07   0.08     0.14  -0.04  -0.05
    36  53    -0.18   0.04  -0.01    -0.07  -0.01   0.05     0.20  -0.12  -0.09
                     10                     11                     12
                      A                      A                      A
 Frequencies --     19.9244                20.8499                22.9841
 Red. masses --    112.4591               113.9656               103.1433
 Frc consts  --      0.0263                 0.0292                 0.0321
 IR Inten    --      0.2998                 0.0424                 0.4692
  Atom  AN      X      Y      Z        X      Y      Z        X      Y      Z
     1  50    -0.03   0.17   0.06    -0.10   0.00   0.10     0.07  -0.03  -0.08
     2  50    -0.13  -0.07  -0.03    -0.15  -0.06   0.01    -0.08  -0.03   0.01
     3  53     0.19  -0.02   0.09    -0.13  -0.11   0.03     0.02   0.03   0.01
     4  53    -0.21   0.03  -0.03    -0.08   0.10  -0.08     0.06  -0.03   0.01
     5  15     0.05   0.13   0.12     0.03   0.06   0.06    -0.09  -0.04  -0.08
     6  15    -0.02  -0.11   0.03    -0.04  -0.09   0.06    -0.06  -0.03   0.06
     7  15    -0.03   0.03   0.07    -0.04   0.01   0.07    -0.04  -0.03  -0.03
     8  15     0.00   0.02   0.14     0.02   0.04   0.06    -0.06   0.00  -0.09
     9  50    -0.05  -0.13   0.02    -0.10   0.06   0.03     0.06  -0.05   0.10
    10  50     0.01   0.13   0.07     0.02   0.03   0.00    -0.13   0.00   0.02
    11  53    -0.10   0.36  -0.06    -0.22   0.20  -0.08    -0.14  -0.15   0.10
    12  53     0.09   0.03   0.12    -0.18   0.09   0.14     0.12  -0.06   0.01
    13  50    -0.03  -0.16   0.04     0.00   0.01   0.04    -0.01   0.00  -0.07
    14  50    -0.02  -0.01  -0.07     0.04  -0.06   0.05     0.01   0.00  -0.02
    15  53     0.01   0.04  -0.03     0.10  -0.16   0.21    -0.02   0.03  -0.09
    16  53    -0.21  -0.16  -0.13     0.13  -0.10  -0.04     0.12  -0.09  -0.09
    17  15     0.00   0.02  -0.03    -0.01  -0.11   0.02    -0.06   0.03   0.13
    18  15    -0.01   0.02  -0.02     0.05  -0.10   0.01    -0.05   0.02   0.09
    19  15    -0.01  -0.01  -0.03     0.06  -0.03  -0.01    -0.07   0.02  -0.02
    20  15     0.02   0.03   0.02     0.01   0.00   0.01    -0.09   0.01  -0.03
    21  50     0.08   0.01  -0.04     0.15  -0.08   0.00     0.22  -0.03   0.08
    22  50    -0.02   0.03  -0.04    -0.09   0.00  -0.07    -0.06   0.03  -0.02
    23  53     0.04  -0.04  -0.09     0.08  -0.14  -0.24    -0.10   0.03  -0.02
    24  53     0.21  -0.07  -0.13     0.04   0.05  -0.11     0.15   0.04  -0.06
    25  50    -0.15  -0.01   0.11     0.08   0.13  -0.03     0.11  -0.24  -0.06
    26  50     0.03   0.02   0.09     0.03   0.06  -0.06    -0.19   0.18   0.16
    27  53     0.00   0.24   0.10     0.02  -0.15   0.07    -0.10  -0.12  -0.03
    28  53    -0.05   0.05   0.02     0.18   0.06  -0.01     0.02   0.26   0.15
    29  15    -0.06   0.05   0.09     0.05  -0.06  -0.11    -0.05  -0.04   0.12
    30  15     0.03  -0.01  -0.07     0.08   0.01   0.11    -0.13  -0.06  -0.01
    31  15     0.05   0.12   0.10     0.06  -0.06   0.02    -0.19  -0.08  -0.13
    32  15     0.00  -0.02  -0.04     0.05  -0.07   0.00    -0.11   0.02   0.13
    33  50     0.12  -0.16   0.07    -0.09   0.12  -0.06    -0.03   0.11   0.15
    34  50     0.04  -0.04   0.00     0.05  -0.11   0.00    -0.19   0.05   0.03
    35  53     0.00  -0.04  -0.07     0.19  -0.18  -0.11     0.04  -0.02  -0.04
    36  53     0.18  -0.28  -0.16    -0.06   0.34   0.14     0.25   0.16  -0.24
                     13                     14                     15
                      A                      A                      A
 Frequencies --     23.7442                25.5367                27.1191
 Red. masses --    116.6467               104.7483               115.2739
 Frc consts  --      0.0387                 0.0402                 0.0499
 IR Inten    --      0.5379                 0.6762                 0.3574
  Atom  AN      X      Y      Z        X      Y      Z        X      Y      Z
     1  50    -0.04  -0.08   0.04     0.01  -0.05  -0.02     0.11   0.00  -0.04
     2  50    -0.02   0.02   0.03     0.04  -0.01   0.02    -0.17  -0.09  -0.03
     3  53    -0.22  -0.10  -0.03     0.09  -0.07   0.03     0.03  -0.01  -0.01
     4  53     0.07   0.00   0.12     0.03  -0.05   0.09     0.09   0.08  -0.24
     5  15    -0.02   0.01  -0.06    -0.08  -0.05  -0.03     0.02   0.02  -0.05
     6  15    -0.03   0.05   0.08    -0.06   0.05   0.03     0.03  -0.17   0.05
     7  15    -0.02   0.01   0.02    -0.05  -0.03   0.01     0.04   0.00  -0.02
     8  15     0.00   0.06  -0.06    -0.09  -0.04  -0.01     0.04   0.02  -0.06
     9  50    -0.01   0.10   0.08     0.01   0.00   0.06     0.14  -0.08   0.07
    10  50     0.04   0.00  -0.02    -0.13  -0.03  -0.02    -0.21   0.13   0.04
    11  53    -0.01  -0.11   0.04    -0.16  -0.03  -0.02     0.01  -0.09   0.14
    12  53    -0.11   0.00   0.02     0.01  -0.06  -0.02     0.15  -0.08   0.03
    13  50     0.05   0.08  -0.05    -0.04  -0.13  -0.01     0.04   0.02  -0.06
    14  50    -0.09   0.11   0.08    -0.01  -0.02  -0.11    -0.03   0.01   0.02
    15  53    -0.05   0.01   0.17    -0.04  -0.06  -0.15     0.13   0.00   0.34
    16  53     0.21  -0.24  -0.34    -0.04   0.15   0.24     0.02   0.09   0.02
    17  15    -0.01   0.04   0.07    -0.05  -0.05   0.08     0.00   0.02  -0.06
    18  15     0.03   0.05   0.05    -0.04  -0.05   0.06     0.01   0.05   0.02
    19  15     0.03   0.10  -0.02    -0.06  -0.03  -0.01     0.00   0.01  -0.01
    20  15    -0.01   0.08  -0.04    -0.07  -0.01   0.00     0.01  -0.02  -0.03
    21  50     0.36  -0.11   0.03     0.00   0.13   0.06     0.08   0.13   0.01
    22  50    -0.02   0.08  -0.05    -0.07   0.00   0.00     0.00   0.02  -0.05
    23  53     0.07   0.09  -0.06    -0.13   0.07   0.03    -0.29   0.08   0.22
    24  53     0.12   0.12  -0.06     0.21  -0.05  -0.08     0.13   0.03  -0.03
    25  50     0.10   0.09  -0.06     0.22   0.36  -0.19    -0.12  -0.03   0.05
    26  50    -0.04  -0.11  -0.06    -0.03  -0.02  -0.13    -0.05  -0.03   0.00
    27  53    -0.07   0.12   0.00    -0.13  -0.05   0.28    -0.02   0.17  -0.19
    28  53    -0.14  -0.13  -0.05     0.16  -0.01  -0.11     0.05   0.02  -0.08
    29  15    -0.03   0.04  -0.01    -0.10   0.10  -0.14    -0.07   0.03   0.05
    30  15    -0.01   0.06   0.07     0.02   0.17   0.16     0.07  -0.03  -0.11
    31  15    -0.06   0.02  -0.05    -0.11   0.08  -0.14     0.05   0.11   0.02
    32  15    -0.03   0.05   0.07    -0.06   0.05   0.08     0.00  -0.06  -0.04
    33  50     0.14  -0.08  -0.02     0.18  -0.09  -0.08    -0.05  -0.01  -0.09
    34  50    -0.06   0.12  -0.01    -0.11   0.08   0.01    -0.01  -0.09  -0.01
    35  53    -0.12   0.20   0.06     0.09   0.03  -0.09     0.15  -0.16  -0.19
    36  53    -0.09  -0.30   0.10     0.04  -0.12   0.14    -0.25  -0.10   0.14
                     16                     17                     18
                      A                      A                      A
 Frequencies --     28.1701                30.1360                30.6481
 Red. masses --    113.7050                89.0252               114.5068
 Frc consts  --      0.0532                 0.0476                 0.0634
 IR Inten    --      0.0419                 1.1710                 0.2067
  Atom  AN      X      Y      Z        X      Y      Z        X      Y      Z
     1  50    -0.10   0.01   0.06    -0.01  -0.10   0.08    -0.04  -0.01   0.01
     2  50     0.11   0.09   0.06     0.06  -0.05   0.03    -0.02   0.03   0.03
     3  53    -0.10  -0.05   0.03     0.03  -0.16   0.02    -0.01   0.00   0.04
     4  53    -0.10  -0.09   0.32     0.10   0.03  -0.03    -0.02  -0.03   0.15
     5  15     0.00   0.03   0.03     0.08   0.03   0.00     0.00   0.05  -0.05
     6  15    -0.05   0.17   0.01     0.02  -0.02   0.03    -0.07   0.07   0.03
     7  15    -0.06   0.01   0.05     0.02  -0.05   0.05    -0.07   0.02   0.03
     8  15    -0.03   0.02   0.05     0.04  -0.02   0.02    -0.03   0.07  -0.02
     9  50    -0.15   0.09   0.00     0.04   0.05   0.03    -0.07   0.05   0.04
    10  50    -0.02   0.04   0.03     0.00   0.08   0.01    -0.17   0.13   0.01
    11  53     0.04  -0.03   0.07    -0.02   0.17  -0.04    -0.02  -0.12   0.13
    12  53    -0.21   0.07  -0.01    -0.09  -0.08   0.00    -0.12  -0.01  -0.04
    13  50    -0.03  -0.02   0.04     0.04  -0.09   0.01    -0.01   0.01  -0.02
    14  50    -0.01  -0.01  -0.23    -0.05   0.02   0.00     0.23  -0.12   0.08
    15  53    -0.06  -0.14  -0.23    -0.05  -0.18   0.11     0.04  -0.26  -0.22
    16  53     0.29   0.11   0.12     0.14   0.10   0.08    -0.24  -0.09  -0.11
    17  15     0.05  -0.04   0.01    -0.01  -0.11  -0.16     0.03  -0.03  -0.12
    18  15     0.07  -0.03   0.04     0.07  -0.07  -0.08     0.04  -0.02  -0.09
    19  15     0.03  -0.05  -0.06     0.08  -0.01  -0.05     0.06  -0.02  -0.05
    20  15     0.00   0.01   0.01     0.06   0.00  -0.04     0.01  -0.01  -0.05
    21  50     0.12  -0.01   0.05    -0.01   0.01  -0.08     0.06   0.09  -0.11
    22  50     0.01   0.01   0.02    -0.03  -0.04  -0.05    -0.01   0.03  -0.13
    23  53    -0.06   0.00   0.06    -0.05   0.17   0.17    -0.22   0.08   0.09
    24  53     0.07   0.03   0.01     0.08  -0.10  -0.08     0.17   0.00  -0.17
    25  50    -0.02  -0.12   0.09    -0.18  -0.09  -0.01    -0.06  -0.05   0.01
    26  50     0.08   0.06   0.11     0.02   0.21  -0.09     0.13  -0.08  -0.04
    27  53     0.13   0.20  -0.17    -0.02  -0.15   0.14     0.12   0.14  -0.11
    28  53     0.12   0.12  -0.03    -0.14   0.10  -0.01    -0.04  -0.16   0.06
    29  15     0.04  -0.01   0.11     0.12  -0.24  -0.25     0.04  -0.01  -0.03
    30  15     0.11  -0.06  -0.07    -0.11  -0.12   0.00     0.06  -0.04  -0.11
    31  15     0.10   0.05   0.05     0.03  -0.30   0.04     0.10   0.02   0.01
    32  15     0.07  -0.05   0.00     0.02  -0.10  -0.17     0.04  -0.03  -0.11
    33  50    -0.12  -0.05  -0.05    -0.01   0.13   0.04     0.07   0.08   0.05
    34  50     0.05  -0.03   0.00     0.15   0.08  -0.10     0.05  -0.05  -0.07
    35  53     0.03  -0.15  -0.29    -0.05   0.22   0.08     0.03   0.08   0.27
    36  53    -0.15  -0.14  -0.11    -0.06  -0.08  -0.17     0.12   0.26   0.18
                     19                     20                     21
                      A                      A                      A
 Frequencies --     31.3912                33.6379                34.8116
 Red. masses --    111.7865               108.7730               114.7586
 Frc consts  --      0.0649                 0.0725                 0.0819
 IR Inten    --      0.7775                 0.7193                 0.0666
  Atom  AN      X      Y      Z        X      Y      Z        X      Y      Z
     1  50     0.01   0.17   0.01     0.00  -0.07   0.01    -0.04   0.05   0.02
     2  50     0.00  -0.02  -0.11    -0.03   0.01   0.03    -0.03   0.12   0.13
     3  53     0.03   0.00  -0.05    -0.06   0.04   0.01    -0.15   0.06   0.07
     4  53    -0.23  -0.17   0.26     0.12   0.06  -0.07    -0.01   0.16  -0.12
     5  15     0.05   0.03   0.04     0.02   0.01  -0.02     0.06   0.11   0.02
     6  15     0.07  -0.01  -0.02    -0.01  -0.01   0.02    -0.04   0.09   0.00
     7  15     0.05   0.05   0.00     0.00   0.00   0.00    -0.04   0.06   0.02
     8  15     0.07   0.05   0.03     0.04   0.03  -0.03    -0.02   0.05   0.05
     9  50    -0.13  -0.09  -0.07     0.06   0.06   0.03     0.03   0.02   0.03
    10  50    -0.03   0.02  -0.03    -0.14   0.06   0.00     0.11   0.14   0.11
    11  53     0.26  -0.22   0.08    -0.11  -0.04   0.06     0.40   0.13   0.11
    12  53     0.04   0.25   0.19    -0.02  -0.10  -0.10    -0.03  -0.14  -0.20
    13  50     0.09   0.02   0.02     0.04   0.09  -0.01    -0.10   0.07   0.01
    14  50     0.02   0.02   0.08    -0.16   0.03   0.07     0.13  -0.09  -0.14
    15  53     0.08   0.28   0.07    -0.17   0.02   0.00     0.09  -0.26  -0.07
    16  53     0.02  -0.02  -0.08    -0.20  -0.10  -0.08    -0.08   0.00  -0.06
    17  15     0.01  -0.03  -0.14     0.03   0.00  -0.02     0.10   0.07   0.03
    18  15     0.03   0.00  -0.04     0.07   0.03   0.07     0.03   0.04  -0.02
    19  15     0.05   0.01   0.03     0.05   0.00   0.04     0.01  -0.04  -0.06
    20  15     0.03  -0.05  -0.03     0.04   0.01   0.05     0.04   0.02  -0.01
    21  50     0.07   0.04  -0.04     0.05   0.04   0.06     0.07   0.07  -0.04
    22  50     0.03  -0.02  -0.13     0.00   0.04   0.02     0.13   0.02  -0.04
    23  53    -0.16  -0.03   0.13    -0.15  -0.05   0.01     0.07  -0.02   0.08
    24  53     0.03   0.03  -0.09     0.01   0.08   0.04     0.08   0.11  -0.01
    25  50    -0.08   0.15  -0.06     0.16   0.23   0.00     0.07   0.11  -0.02
    26  50    -0.04   0.09  -0.13     0.30   0.07   0.02    -0.19  -0.05   0.00
    27  53    -0.09  -0.25   0.19     0.31  -0.15   0.08    -0.18  -0.25   0.10
    28  53    -0.03   0.04  -0.02     0.13   0.03   0.06    -0.19  -0.03   0.03
    29  15    -0.01  -0.08  -0.21     0.10   0.03  -0.05    -0.07   0.06   0.04
    30  15     0.02  -0.02   0.01     0.21   0.08   0.08    -0.02   0.06   0.08
    31  15     0.04  -0.06   0.00     0.19   0.07   0.05    -0.08   0.06  -0.01
    32  15     0.02  -0.10  -0.12     0.14  -0.02  -0.02    -0.03   0.03   0.08
    33  50    -0.07  -0.03   0.00    -0.20  -0.09  -0.01    -0.13  -0.12   0.07
    34  50     0.07  -0.14  -0.05     0.11  -0.14   0.03    -0.05  -0.02   0.05
    35  53     0.00  -0.09   0.01    -0.23  -0.07   0.03    -0.01  -0.18  -0.10
    36  53     0.00   0.00  -0.10    -0.02  -0.09  -0.30     0.01  -0.04  -0.05
                     22                     23                     24
                      A                      A                      A
 Frequencies --     36.8436                37.8125                39.3279
 Red. masses --    110.1081               114.7792               108.6942
 Frc consts  --      0.0881                 0.0967                 0.0991
 IR Inten    --      0.3681                 0.2002                 0.1178
  Atom  AN      X      Y      Z        X      Y      Z        X      Y      Z
     1  50    -0.01   0.08  -0.02     0.02  -0.07   0.01     0.04   0.08  -0.04
     2  50    -0.24  -0.09  -0.19     0.36   0.14   0.35     0.03   0.11   0.14
     3  53     0.15   0.01  -0.06    -0.18  -0.16   0.14    -0.08  -0.04   0.08
     4  53     0.06   0.02   0.19    -0.12   0.00  -0.27    -0.19   0.00  -0.08
     5  15     0.01   0.10  -0.08     0.03  -0.03   0.02    -0.03   0.02  -0.05
     6  15    -0.09  -0.04   0.12     0.08   0.11  -0.11     0.01   0.08  -0.03
     7  15    -0.06   0.06  -0.02     0.05  -0.12   0.03     0.00   0.04   0.01
     8  15    -0.07   0.05  -0.04     0.01  -0.10   0.02    -0.06   0.04  -0.02
     9  50     0.02   0.09   0.16    -0.02  -0.18  -0.14    -0.06  -0.14  -0.02
    10  50    -0.01   0.14   0.01    -0.05  -0.01   0.03    -0.06   0.02  -0.07
    11  53     0.10  -0.02   0.08    -0.06   0.04   0.01    -0.03  -0.14   0.00
    12  53    -0.05  -0.01  -0.06     0.07   0.00   0.13     0.05   0.08   0.10
    13  50    -0.05  -0.11  -0.08    -0.07  -0.05  -0.02    -0.11  -0.05  -0.08
    14  50    -0.19   0.03  -0.11    -0.13   0.08  -0.11     0.22  -0.13  -0.10
    15  53    -0.06   0.01   0.24    -0.05   0.18   0.02     0.35  -0.05   0.18
    16  53     0.20   0.15   0.06     0.15   0.06  -0.07     0.01   0.05   0.10
    17  15     0.03   0.04   0.01    -0.02   0.03  -0.06     0.03   0.01   0.10
    18  15     0.02   0.00  -0.12    -0.02   0.03  -0.04    -0.01  -0.04  -0.07
    19  15    -0.01  -0.01  -0.15    -0.04   0.03  -0.06    -0.04  -0.05  -0.12
    20  15    -0.01   0.02  -0.12     0.01   0.03  -0.03    -0.04   0.00  -0.09
    21  50    -0.12  -0.06  -0.11     0.03   0.01  -0.04    -0.09  -0.05  -0.06
    22  50     0.05  -0.05   0.00    -0.04   0.04  -0.04     0.03  -0.04   0.00
    23  53     0.01   0.03  -0.12    -0.14   0.05   0.09     0.00   0.06  -0.18
    24  53     0.01  -0.18  -0.04    -0.01   0.01  -0.05     0.06  -0.14  -0.06
    25  50     0.07   0.04  -0.02    -0.03   0.01  -0.02     0.16   0.06  -0.01
    26  50     0.15  -0.08   0.00     0.08  -0.06  -0.05     0.14  -0.01   0.11
    27  53     0.15  -0.02  -0.01     0.05   0.03   0.01     0.18  -0.04  -0.03
    28  53    -0.15  -0.17   0.14    -0.06  -0.15   0.09    -0.04   0.03   0.05
    29  15     0.03   0.07   0.02     0.02   0.00  -0.05    -0.01   0.10   0.12
    30  15    -0.05   0.08   0.02     0.01   0.00  -0.05    -0.05   0.12   0.10
    31  15    -0.03   0.02  -0.01     0.03   0.00   0.00    -0.09   0.05  -0.03
    32  15    -0.01   0.11   0.00     0.01   0.01  -0.06    -0.05   0.13   0.10
    33  50    -0.06  -0.14   0.14    -0.01  -0.14   0.09    -0.10   0.11   0.01
    34  50    -0.09   0.10  -0.08     0.03   0.03  -0.04    -0.17   0.14  -0.04
    35  53    -0.14  -0.07  -0.12    -0.10  -0.06  -0.14    -0.06   0.12   0.17
    36  53     0.23   0.16   0.07     0.25   0.20   0.12    -0.19  -0.16  -0.19
                     25                     26                     27
                      A                      A                      A
 Frequencies --     40.1357                41.9330                46.0868
 Red. masses --     91.5001                82.8454               101.5400
 Frc consts  --      0.0868                 0.0858                 0.1271
 IR Inten    --      1.3091                 1.0925                 0.3702
  Atom  AN      X      Y      Z        X      Y      Z        X      Y      Z
     1  50    -0.05   0.07   0.00     0.06  -0.16   0.01    -0.05   0.01  -0.01
     2  50     0.04   0.04   0.05     0.14  -0.13  -0.07    -0.13  -0.05  -0.09
     3  53     0.03  -0.07   0.06     0.07  -0.01  -0.14     0.09   0.00   0.01
     4  53    -0.02   0.10  -0.05     0.12  -0.21   0.07    -0.04   0.06   0.01
     5  15    -0.01   0.03   0.03     0.04  -0.02  -0.08    -0.11  -0.13   0.12
     6  15    -0.07   0.08   0.03     0.08  -0.11  -0.07    -0.05  -0.02   0.06
     7  15    -0.06  -0.01   0.01     0.07  -0.13  -0.02    -0.03   0.03   0.01
     8  15    -0.10  -0.06   0.07     0.08  -0.08  -0.11    -0.13  -0.10   0.13
     9  50     0.02   0.00   0.06    -0.01  -0.02  -0.11    -0.01   0.04   0.08
    10  50    -0.01   0.07   0.11     0.01   0.07   0.12     0.17  -0.32   0.03
    11  53     0.20   0.11   0.09    -0.13   0.23   0.07    -0.15  -0.01  -0.12
    12  53     0.03  -0.08  -0.09    -0.08   0.09   0.25     0.01  -0.05  -0.15
    13  50    -0.09  -0.11   0.05     0.09   0.03  -0.08    -0.15  -0.13   0.12
    14  50    -0.05  -0.08   0.23     0.07   0.02   0.03     0.17  -0.02  -0.09
    15  53    -0.17   0.08  -0.03     0.03  -0.17   0.00     0.26   0.05   0.02
    16  53     0.25   0.00   0.01     0.03   0.12  -0.17     0.14   0.04  -0.11
    17  15    -0.02   0.07  -0.05     0.03   0.13   0.01    -0.09   0.05  -0.06
    18  15    -0.07   0.03  -0.08    -0.01   0.09  -0.10    -0.10   0.05   0.00
    19  15    -0.07  -0.01  -0.01     0.02   0.06  -0.02    -0.10   0.03   0.03
    20  15    -0.05  -0.10  -0.09     0.04   0.03  -0.03    -0.10   0.06   0.09
    21  50     0.01  -0.08  -0.07    -0.08   0.08  -0.12     0.10   0.07   0.00
    22  50     0.04  -0.09  -0.14     0.07   0.06  -0.01    -0.11   0.15  -0.03
    23  53    -0.03  -0.13  -0.01    -0.01   0.00   0.08     0.06   0.02   0.36
    24  53    -0.05  -0.09  -0.10    -0.07   0.04   0.04    -0.05   0.14  -0.02
    25  50    -0.07   0.03  -0.09     0.02   0.06  -0.05    -0.11   0.04  -0.10
    26  50    -0.02  -0.05   0.02    -0.05  -0.11   0.08     0.11  -0.03  -0.07
    27  53    -0.02   0.03  -0.01    -0.01  -0.10  -0.02     0.06   0.05   0.02
    28  53     0.33   0.09  -0.01     0.03   0.00   0.06     0.09  -0.08   0.07
    29  15    -0.21   0.19   0.09    -0.20   0.25   0.18    -0.08   0.06  -0.08
    30  15     0.04   0.05  -0.22     0.01   0.11  -0.14    -0.06   0.03  -0.13
    31  15    -0.07   0.31  -0.14    -0.10   0.33  -0.10    -0.07   0.06  -0.10
    32  15    -0.07   0.02  -0.05    -0.08   0.11   0.04    -0.07   0.05  -0.08
    33  50     0.05   0.05  -0.10    -0.07  -0.02   0.01    -0.13  -0.07   0.02
    34  50    -0.13  -0.13  -0.06    -0.11   0.00   0.06     0.01   0.04   0.05
    35  53    -0.08   0.07   0.24    -0.06  -0.05   0.03    -0.12  -0.04   0.06
    36  53    -0.03   0.00  -0.03    -0.03  -0.02  -0.06     0.02   0.05  -0.08
                     28                     29                     30
                      A                      A                      A
 Frequencies --     46.2195                47.6760                48.9672
 Red. masses --     88.4208               110.9949               112.0996
 Frc consts  --      0.1113                 0.1486                 0.1584
 IR Inten    --      1.5008                 0.0069                 0.3863
  Atom  AN      X      Y      Z        X      Y      Z        X      Y      Z
     1  50     0.07  -0.01  -0.09    -0.07   0.10   0.17     0.05  -0.03   0.04
     2  50     0.01   0.00  -0.03     0.19  -0.04  -0.20    -0.09   0.01   0.04
     3  53    -0.09   0.22  -0.16     0.16  -0.03  -0.16    -0.08   0.01   0.05
     4  53     0.07  -0.13   0.01    -0.05   0.10  -0.03     0.04  -0.05   0.01
     5  15    -0.04  -0.07  -0.06     0.03   0.04   0.19     0.06   0.05  -0.03
     6  15     0.01   0.00  -0.06     0.04   0.05  -0.03     0.08  -0.07  -0.01
     7  15     0.01  -0.03  -0.08     0.02   0.02   0.08     0.08   0.06   0.02
     8  15    -0.07  -0.08  -0.06    -0.04  -0.07   0.23     0.13   0.12  -0.06
     9  50    -0.01  -0.04  -0.07     0.12  -0.07   0.00    -0.01   0.01  -0.06
    10  50     0.06  -0.02   0.14    -0.17   0.03  -0.06     0.00   0.08  -0.05
    11  53     0.08   0.21   0.03     0.16  -0.14  -0.02     0.03  -0.04   0.01
    12  53     0.00   0.10   0.10     0.14  -0.11   0.18    -0.06   0.04  -0.01
    13  50    -0.22   0.01  -0.14    -0.09  -0.17   0.16     0.12   0.11  -0.07
    14  50    -0.12  -0.23  -0.06    -0.02   0.00  -0.13     0.03   0.01  -0.14
    15  53    -0.01  -0.01   0.10     0.00  -0.30   0.06     0.16  -0.06   0.10
    16  53    -0.07  -0.10   0.16     0.03  -0.02  -0.01    -0.05   0.04   0.03
    17  15     0.00  -0.10   0.02    -0.03  -0.01   0.01     0.00  -0.07  -0.02
    18  15    -0.05  -0.08   0.13    -0.02   0.00   0.05     0.03  -0.04   0.01
    19  15    -0.14  -0.20  -0.09    -0.03   0.00   0.02     0.05  -0.02  -0.01
    20  15    -0.07  -0.20  -0.10     0.00   0.06   0.09     0.07   0.05   0.05
    21  50     0.14   0.01   0.15     0.05   0.01   0.05    -0.03   0.00   0.01
    22  50     0.00  -0.16  -0.16    -0.13   0.09  -0.02     0.00  -0.03   0.16
    23  53     0.03   0.02   0.15    -0.14   0.05  -0.23     0.02   0.01  -0.09
    24  53    -0.06   0.16  -0.05    -0.26   0.31  -0.02     0.15  -0.10   0.09
    25  50     0.09   0.01   0.02     0.03   0.00   0.02    -0.09  -0.07   0.00
    26  50     0.06   0.03  -0.01    -0.04  -0.03   0.02    -0.19  -0.07  -0.14
    27  53     0.02   0.13   0.00    -0.04   0.02   0.01    -0.28   0.19   0.04
    28  53     0.07  -0.04   0.01     0.06  -0.01   0.03     0.44  -0.04   0.06
    29  15     0.11  -0.18  -0.09     0.01  -0.02   0.02     0.04  -0.10  -0.11
    30  15    -0.04  -0.05   0.20     0.06  -0.02   0.02    -0.03  -0.08  -0.01
    31  15     0.00  -0.26   0.07     0.05   0.01   0.03     0.02  -0.11   0.02
    32  15     0.01  -0.07   0.02     0.03  -0.04   0.01     0.02  -0.06  -0.03
    33  50     0.01   0.00  -0.01     0.02   0.01   0.01    -0.13  -0.16  -0.04
    34  50    -0.08   0.05  -0.12     0.09   0.02   0.04     0.13   0.02   0.04
    35  53    -0.04   0.06   0.04    -0.11   0.14  -0.02    -0.39   0.09   0.05
    36  53     0.04   0.02   0.00     0.03   0.02  -0.01     0.10   0.10  -0.09
                     31                     32                     33
                      A                      A                      A
 Frequencies --     50.5259                51.6585                52.3527
 Red. masses --     69.2666               102.6706                84.7835
 Frc consts  --      0.1042                 0.1614                 0.1369
 IR Inten    --      0.3659                 0.0988                 0.6016
  Atom  AN      X      Y      Z        X      Y      Z        X      Y      Z
     1  50     0.06   0.02   0.02     0.08   0.01  -0.06     0.05  -0.10   0.01
     2  50    -0.10  -0.03   0.03    -0.09  -0.05   0.05    -0.07  -0.15   0.05
     3  53    -0.04   0.01   0.07     0.01  -0.01   0.11     0.08  -0.15   0.20
     4  53     0.07  -0.06   0.00     0.07  -0.10  -0.01     0.18  -0.16  -0.04
     5  15     0.06  -0.03   0.05     0.03  -0.05   0.01     0.02  -0.03   0.03
     6  15     0.06  -0.10   0.00     0.01  -0.08   0.01     0.02  -0.18   0.01
     7  15     0.06   0.02   0.02     0.01  -0.04   0.00     0.02  -0.10   0.04
     8  15     0.04  -0.01   0.06    -0.07  -0.12   0.06    -0.01  -0.13   0.06
     9  50    -0.04   0.03  -0.06    -0.07   0.02  -0.03    -0.07   0.05  -0.08
    10  50     0.01  -0.03  -0.02    -0.13   0.03   0.04    -0.10   0.08   0.08
    11  53    -0.07  -0.03  -0.02    -0.07   0.04   0.06     0.19   0.12   0.07
    12  53    -0.06   0.05  -0.12    -0.09   0.06  -0.12    -0.13  -0.01  -0.13
    13  50    -0.04  -0.01   0.03    -0.18  -0.17  -0.02     0.06  -0.09   0.12
    14  50    -0.05   0.01  -0.13     0.03  -0.10  -0.13     0.12   0.09   0.00
    15  53     0.03   0.09   0.02     0.14   0.07   0.02     0.12   0.21  -0.08
    16  53     0.00  -0.02   0.09     0.07   0.07  -0.12    -0.02  -0.01  -0.04
    17  15     0.06  -0.08  -0.04     0.07   0.08  -0.06    -0.03   0.01   0.07
    18  15     0.00  -0.08   0.00    -0.04   0.09   0.05     0.00   0.00   0.01
    19  15     0.01  -0.06   0.00    -0.10  -0.07  -0.07     0.02   0.08   0.06
    20  15     0.06  -0.05   0.01     0.01  -0.06  -0.04     0.01   0.03   0.01
    21  50    -0.03  -0.04  -0.02     0.08   0.10   0.07    -0.04   0.00   0.00
    22  50    -0.02   0.00  -0.14     0.18  -0.10   0.12    -0.07   0.05  -0.07
    23  53    -0.01   0.05   0.06    -0.09  -0.10  -0.16    -0.11   0.02  -0.15
    24  53    -0.08   0.00  -0.17    -0.01   0.16   0.31    -0.17   0.11  -0.09
    25  50     0.13   0.04   0.08    -0.07  -0.07   0.02     0.09   0.02   0.03
    26  50    -0.15  -0.16   0.18     0.00   0.16   0.01     0.03  -0.02  -0.04
    27  53    -0.09  -0.09   0.00     0.03  -0.16   0.03     0.00   0.12  -0.01
    28  53    -0.01  -0.06   0.12    -0.13   0.15  -0.24     0.03  -0.05   0.05
    29  15    -0.13   0.09   0.24     0.04   0.09   0.02     0.13  -0.16  -0.08
    30  15     0.40  -0.05  -0.13     0.12   0.00  -0.20    -0.20   0.01   0.29
    31  15     0.24   0.38   0.03     0.14   0.18  -0.02    -0.11  -0.36   0.08
    32  15     0.12  -0.21   0.00     0.11   0.02  -0.08    -0.06   0.05   0.08
    33  50     0.05   0.15   0.06     0.11  -0.11  -0.08    -0.04   0.04   0.01
    34  50     0.19  -0.06  -0.04     0.09  -0.07  -0.08    -0.10   0.08   0.04
    35  53     0.01   0.18  -0.08    -0.11   0.12   0.09     0.06  -0.05  -0.01
    36  53     0.01  -0.01  -0.04     0.07   0.01   0.18    -0.05  -0.02  -0.07
                     34                     35                     36
                      A                      A                      A
 Frequencies --     54.5906                55.9500                57.9720
 Red. masses --     95.7334                81.6942                87.3851
 Frc consts  --      0.1681                 0.1507                 0.1730
 IR Inten    --      0.2746                 0.0784                 0.4387
  Atom  AN      X      Y      Z        X      Y      Z        X      Y      Z
     1  50     0.04  -0.05   0.07    -0.02   0.03   0.04    -0.11  -0.15  -0.20
     2  50    -0.05  -0.02  -0.02     0.00   0.01  -0.02     0.14  -0.07   0.04
     3  53    -0.05   0.04   0.00     0.01  -0.02   0.00     0.07   0.04  -0.20
     4  53     0.11  -0.10  -0.02    -0.07   0.07   0.02    -0.09   0.04   0.00
     5  15    -0.01   0.01   0.04     0.02  -0.01   0.03    -0.03  -0.01  -0.14
     6  15     0.07  -0.08  -0.05     0.03   0.01   0.01    -0.20   0.09   0.14
     7  15     0.06   0.04   0.04     0.03   0.04   0.02    -0.16  -0.21  -0.11
     8  15     0.05   0.05   0.02     0.03   0.03   0.03    -0.06  -0.16  -0.15
     9  50     0.01   0.00  -0.11     0.02   0.01   0.01    -0.03  -0.01   0.30
    10  50     0.02   0.00   0.01     0.04  -0.07   0.00     0.01   0.07   0.01
    11  53     0.12   0.02   0.00    -0.10  -0.02  -0.01     0.05   0.06   0.02
    12  53    -0.01   0.01   0.02     0.04   0.00  -0.02    -0.15  -0.15   0.08
    13  50     0.07   0.10   0.05     0.05   0.03   0.05    -0.10  -0.03  -0.18
    14  50     0.03   0.08  -0.07    -0.01  -0.02  -0.01     0.09   0.00   0.04
    15  53     0.06  -0.02   0.01     0.01  -0.03   0.02     0.10   0.21  -0.01
    16  53    -0.05  -0.20   0.30     0.02   0.13  -0.18     0.00  -0.04   0.06
    17  15    -0.07   0.02   0.06     0.11  -0.01   0.09     0.02   0.04  -0.02
    18  15    -0.01  -0.02  -0.02     0.05  -0.04  -0.06    -0.03   0.03  -0.02
    19  15     0.02   0.05   0.07     0.06  -0.03   0.01    -0.07   0.06  -0.08
    20  15     0.01   0.10   0.12     0.02  -0.05  -0.01     0.04   0.15   0.04
    21  50     0.04  -0.21   0.01    -0.15   0.06  -0.13    -0.02  -0.07  -0.02
    22  50    -0.17   0.16  -0.01     0.08   0.04  -0.17    -0.05   0.16   0.06
    23  53    -0.01   0.03   0.02    -0.03  -0.06   0.16    -0.02   0.14  -0.06
    24  53    -0.01  -0.05  -0.25    -0.07  -0.06  -0.18    -0.03  -0.01  -0.08
    25  50    -0.11  -0.07  -0.07     0.28  -0.05   0.20     0.07  -0.03   0.10
    26  50     0.08   0.13   0.04    -0.08   0.09   0.12    -0.08   0.01   0.03
    27  53     0.14  -0.10  -0.03    -0.02   0.02  -0.03    -0.07  -0.03   0.03
    28  53    -0.08   0.19  -0.21     0.02   0.16  -0.21     0.03   0.03  -0.06
    29  15    -0.15   0.20   0.07     0.22  -0.18   0.10     0.11  -0.02   0.05
    30  15    -0.05   0.06  -0.21    -0.03  -0.01   0.38     0.17  -0.02  -0.01
    31  15    -0.12   0.24  -0.14     0.04  -0.29   0.22     0.19   0.05   0.10
    32  15    -0.08   0.11   0.02     0.05   0.00   0.16     0.13  -0.04  -0.02
    33  50     0.00  -0.20  -0.07     0.03  -0.16  -0.10    -0.05  -0.09  -0.04
    34  50    -0.04   0.04   0.15    -0.08  -0.07   0.05     0.23   0.04   0.03
    35  53    -0.16   0.00   0.03    -0.16   0.03   0.05     0.01  -0.11   0.11
    36  53     0.07   0.03   0.16     0.06   0.01   0.11    -0.02   0.00   0.01
                     37                     38                     39
                      A                      A                      A
 Frequencies --     58.9113                62.1913                64.1841
 Red. masses --    100.5673               106.1674               102.8782
 Frc consts  --      0.2056                 0.2419                 0.2497
 IR Inten    --      0.9419                 3.8633                 1.2650
  Atom  AN      X      Y      Z        X      Y      Z        X      Y      Z
     1  50    -0.15  -0.09  -0.07    -0.12  -0.10   0.20    -0.26  -0.03   0.25
     2  50     0.09  -0.06   0.00    -0.07   0.05  -0.10    -0.02  -0.02  -0.11
     3  53     0.04  -0.04  -0.06    -0.17   0.29  -0.15    -0.04   0.07  -0.01
     4  53    -0.14   0.14   0.02     0.15  -0.07  -0.05     0.07   0.09  -0.01
     5  15    -0.08  -0.06  -0.04    -0.09  -0.07   0.16     0.12   0.03   0.06
     6  15    -0.10   0.03   0.10     0.04  -0.01  -0.09     0.06  -0.05  -0.05
     7  15    -0.07  -0.12  -0.05     0.03   0.12   0.07     0.05   0.07   0.09
     8  15     0.06  -0.02  -0.15    -0.08   0.02   0.16     0.05   0.05   0.14
     9  50     0.00   0.04   0.18     0.05   0.00  -0.14     0.08   0.00  -0.09
    10  50    -0.02  -0.06   0.10    -0.06  -0.15   0.12    -0.03   0.05  -0.05
    11  53     0.09   0.10   0.04     0.13   0.06   0.04    -0.20  -0.06   0.02
    12  53    -0.08  -0.15   0.07     0.00  -0.16   0.15    -0.09  -0.26   0.17
    13  50     0.29   0.17   0.02    -0.21   0.05   0.12     0.00   0.02   0.14
    14  50     0.08   0.14  -0.21     0.02   0.02  -0.05     0.06  -0.01  -0.01
    15  53     0.20   0.08   0.01     0.06   0.12  -0.08     0.08   0.24  -0.10
    16  53    -0.10   0.03   0.00     0.12   0.15  -0.20    -0.02  -0.12   0.18
    17  15    -0.05  -0.13  -0.01    -0.10   0.01   0.00     0.21   0.05  -0.02
    18  15     0.04  -0.08   0.13    -0.12   0.02   0.02     0.07   0.00  -0.12
    19  15     0.09   0.00   0.14    -0.13   0.03   0.03     0.09  -0.05  -0.01
    20  15    -0.09  -0.15  -0.05    -0.09   0.06   0.10     0.08  -0.15  -0.14
    21  50     0.02   0.05   0.16    -0.07   0.03   0.01     0.05  -0.05  -0.14
    22  50    -0.06  -0.19  -0.08    -0.14   0.03   0.12     0.40  -0.15  -0.13
    23  53    -0.05  -0.25   0.02    -0.13  -0.14  -0.11     0.01   0.16   0.01
    24  53    -0.02  -0.03   0.06     0.24  -0.27  -0.06     0.00   0.10   0.05
    25  50    -0.03   0.02  -0.07     0.04   0.02   0.03    -0.03  -0.03   0.00
    26  50     0.05   0.00   0.03     0.02   0.00   0.01    -0.03   0.01  -0.04
    27  53     0.07   0.00  -0.03     0.02   0.00   0.02    -0.04   0.00   0.01
    28  53    -0.05   0.01   0.01    -0.04  -0.03   0.02     0.02  -0.03   0.00
    29  15    -0.14  -0.01   0.00     0.07  -0.05  -0.02     0.02   0.06   0.00
    30  15     0.03  -0.04  -0.04     0.02   0.00   0.04    -0.03   0.03  -0.04
    31  15    -0.06   0.05  -0.07     0.06  -0.06   0.05    -0.01   0.04  -0.02
    32  15    -0.06  -0.11  -0.02     0.04  -0.01  -0.03     0.01   0.07   0.01
    33  50     0.08   0.09   0.03     0.06   0.09   0.00    -0.07  -0.07   0.01
    34  50    -0.15  -0.13  -0.09     0.10  -0.03   0.02    -0.12   0.10  -0.12
    35  53    -0.11   0.26  -0.16     0.06   0.04   0.03     0.00  -0.05   0.00
    36  53     0.04   0.02   0.03    -0.03  -0.02  -0.01     0.00   0.01  -0.01
                     40                     41                     42
                      A                      A                      A
 Frequencies --     65.0733                65.4543                68.8004
 Red. masses --     92.6960               104.4382                79.3214
 Frc consts  --      0.2313                 0.2636                 0.2212
 IR Inten    --      1.7058                 1.4851                 4.6771
  Atom  AN      X      Y      Z        X      Y      Z        X      Y      Z
     1  50    -0.10  -0.11   0.07    -0.21   0.42  -0.06    -0.04  -0.11  -0.07
     2  50    -0.10   0.04  -0.05     0.07   0.02   0.03    -0.15   0.25  -0.11
     3  53     0.01  -0.10   0.19     0.00  -0.02   0.03     0.06  -0.11   0.12
     4  53    -0.04   0.10   0.08     0.36  -0.11  -0.06     0.07  -0.08   0.00
     5  15    -0.08  -0.01  -0.03     0.05   0.20   0.04    -0.04   0.09  -0.20
     6  15     0.06  -0.03  -0.11    -0.13   0.08  -0.04    -0.07   0.23  -0.16
     7  15     0.06   0.09  -0.02    -0.13  -0.12  -0.07    -0.07   0.21  -0.07
     8  15     0.05   0.11  -0.10     0.03  -0.05   0.00    -0.20   0.13  -0.06
     9  50     0.09   0.10  -0.16     0.04  -0.28   0.06     0.06  -0.04  -0.10
    10  50     0.03  -0.01   0.02     0.05   0.20  -0.17     0.14   0.12  -0.04
    11  53     0.09   0.00  -0.03    -0.01  -0.10  -0.09     0.00  -0.02   0.01
    12  53     0.08  -0.08   0.10    -0.27  -0.09   0.08     0.02  -0.06   0.18
    13  50     0.15  -0.03  -0.14     0.02  -0.01   0.00    -0.13  -0.15  -0.07
    14  50    -0.03  -0.15   0.05     0.03  -0.13  -0.03     0.11   0.28   0.06
    15  53     0.03   0.04  -0.06    -0.01   0.09   0.02     0.03  -0.05  -0.01
    16  53    -0.02   0.12  -0.17    -0.02   0.07  -0.10    -0.03  -0.05   0.09
    17  15    -0.15  -0.15   0.00    -0.12  -0.12   0.04     0.01   0.02  -0.06
    18  15    -0.08  -0.08   0.20     0.02  -0.10   0.01     0.06   0.07   0.03
    19  15    -0.09  -0.09   0.01     0.03  -0.08  -0.02     0.03   0.24  -0.13
    20  15    -0.08  -0.10  -0.04     0.01  -0.02   0.04    -0.04   0.18  -0.18
    21  50     0.01   0.11   0.23     0.00   0.07  -0.01     0.03  -0.03   0.07
    22  50    -0.23  -0.19  -0.06    -0.20  -0.06   0.04    -0.05   0.13   0.00
    23  53     0.09   0.27  -0.05     0.17  -0.01   0.12     0.01  -0.14   0.10
    24  53    -0.10  -0.06   0.00     0.03   0.03   0.01    -0.06  -0.02   0.09
    25  50     0.02   0.02  -0.01     0.00   0.03  -0.03     0.07   0.01   0.06
    26  50     0.00   0.00   0.12     0.02  -0.01   0.06    -0.03   0.00   0.01
    27  53     0.03  -0.03  -0.01     0.04   0.01  -0.02    -0.03   0.00   0.00
    28  53    -0.01   0.06  -0.06     0.00   0.05  -0.02     0.01   0.00  -0.02
    29  15    -0.13   0.01   0.07    -0.09  -0.03   0.02     0.06  -0.09  -0.01
    30  15     0.18  -0.05  -0.09    -0.03  -0.02   0.04     0.10  -0.04   0.05
    31  15     0.07   0.18  -0.03    -0.08  -0.02  -0.03     0.11  -0.04   0.07
    32  15     0.01  -0.15  -0.03    -0.07  -0.06   0.03     0.06  -0.09  -0.04
    33  50    -0.07  -0.12  -0.03     0.02   0.00   0.00    -0.01  -0.01   0.00
    34  50     0.07   0.18  -0.12    -0.02  -0.08   0.10    -0.07  -0.14  -0.19
    35  53     0.02  -0.14   0.10    -0.02   0.02  -0.01    -0.02   0.04  -0.02
    36  53     0.01   0.02   0.04     0.02   0.01   0.02     0.00   0.01   0.00
                     43                     44                     45
                      A                      A                      A
 Frequencies --     70.0834                72.0929                74.0403
 Red. masses --     96.2278                80.4006                98.5193
 Frc consts  --      0.2785                 0.2462                 0.3182
 IR Inten    --      2.3550                 1.4856                 3.5102
  Atom  AN      X      Y      Z        X      Y      Z        X      Y      Z
     1  50     0.11   0.08   0.10    -0.08   0.11  -0.26     0.11  -0.21   0.19
     2  50     0.11  -0.02   0.01    -0.07   0.14  -0.04     0.00  -0.04   0.00
     3  53     0.02   0.05  -0.18    -0.02  -0.03   0.11     0.01   0.03  -0.06
     4  53     0.05  -0.15  -0.16     0.08   0.01   0.06    -0.12  -0.01  -0.04
     5  15     0.04   0.03   0.06    -0.15  -0.10   0.00     0.12   0.12  -0.08
     6  15    -0.05   0.05   0.18    -0.09   0.15  -0.15     0.09  -0.08   0.09
     7  15    -0.05   0.01   0.15    -0.08   0.00  -0.19     0.09   0.09   0.14
     8  15    -0.09   0.02   0.16    -0.05  -0.06  -0.09     0.00   0.12   0.02
     9  50    -0.17  -0.09   0.17     0.12  -0.09  -0.04    -0.08   0.16   0.00
    10  50     0.03   0.03  -0.03    -0.15  -0.13   0.06    -0.15   0.30  -0.21
    11  53    -0.05  -0.02  -0.01    -0.03   0.06   0.05    -0.01  -0.07  -0.02
    12  53    -0.03   0.09  -0.13    -0.05  -0.01   0.10     0.02  -0.07   0.04
    13  50    -0.09   0.07   0.23     0.09   0.01   0.05    -0.14  -0.10  -0.16
    14  50     0.15   0.21   0.12    -0.01  -0.04  -0.04    -0.01  -0.05  -0.09
    15  53     0.00  -0.10  -0.01     0.01  -0.09   0.03     0.03   0.09  -0.06
    16  53    -0.01   0.01  -0.08     0.03   0.01  -0.04     0.03   0.07  -0.05
    17  15    -0.02   0.03  -0.02     0.11   0.24   0.02    -0.01   0.08   0.07
    18  15    -0.02   0.09   0.23    -0.13   0.19   0.16    -0.07   0.08   0.13
    19  15    -0.01   0.19   0.11    -0.13  -0.04   0.21    -0.10  -0.05  -0.03
    20  15    -0.02  -0.03  -0.14    -0.07  -0.07   0.17     0.12   0.00   0.07
    21  50    -0.01   0.01   0.33    -0.02  -0.03   0.23     0.02   0.03   0.20
    22  50     0.05  -0.10  -0.20     0.29   0.10  -0.11     0.08   0.01  -0.08
    23  53     0.04   0.21  -0.05     0.02   0.07  -0.07     0.27  -0.02   0.11
    24  53    -0.03  -0.24   0.03    -0.11  -0.14  -0.16    -0.09  -0.08  -0.08
    25  50    -0.01   0.01   0.00    -0.06  -0.04   0.00    -0.06   0.02  -0.07
    26  50     0.00  -0.01  -0.01     0.02   0.07  -0.13     0.04   0.07  -0.02
    27  53    -0.01  -0.01   0.00    -0.04  -0.01   0.03     0.02   0.02  -0.01
    28  53     0.01   0.03  -0.03     0.01  -0.09   0.02     0.00  -0.08   0.00
    29  15    -0.02  -0.04  -0.02     0.12   0.06  -0.07    -0.06  -0.01  -0.04
    30  15     0.12  -0.05  -0.04    -0.01   0.03  -0.08    -0.11  -0.02   0.03
    31  15     0.09   0.05   0.00     0.06   0.01   0.00    -0.15  -0.08  -0.06
    32  15     0.04  -0.11  -0.01     0.06   0.12   0.03    -0.07   0.01   0.09
    33  50    -0.08  -0.11   0.00    -0.01   0.01   0.02     0.01   0.04   0.02
    34  50    -0.06   0.05  -0.18     0.08  -0.05   0.17    -0.01  -0.27   0.31
    35  53    -0.05  -0.06  -0.05     0.02   0.03  -0.03     0.04   0.09   0.00
    36  53     0.01   0.02   0.01    -0.01  -0.01  -0.03     0.01   0.00   0.00
                     46                     47                     48
                      A                      A                      A
 Frequencies --     74.9259                78.2377                82.7582
 Red. masses --     81.2404                76.7053                91.2709
 Frc consts  --      0.2687                 0.2766                 0.3683
 IR Inten    --      2.1959                 1.1914                13.3460
  Atom  AN      X      Y      Z        X      Y      Z        X      Y      Z
     1  50     0.11  -0.19  -0.13    -0.14   0.01  -0.23     0.20  -0.08  -0.13
     2  50    -0.06   0.27  -0.16     0.07  -0.21   0.06    -0.08   0.05   0.01
     3  53     0.03  -0.04   0.01    -0.11   0.12   0.08    -0.02   0.05  -0.04
     4  53    -0.03  -0.19  -0.16     0.01   0.05   0.12    -0.13   0.14   0.09
     5  15    -0.14  -0.08  -0.11     0.02  -0.02  -0.04     0.14  -0.06   0.01
     6  15    -0.15   0.31   0.06    -0.24  -0.14  -0.18     0.23  -0.04  -0.08
     7  15    -0.12   0.22  -0.02    -0.24  -0.36  -0.13     0.19   0.06  -0.07
     8  15    -0.24   0.10   0.01    -0.12  -0.36   0.00     0.05  -0.09   0.08
     9  50    -0.14   0.05   0.14     0.00   0.21  -0.20     0.24  -0.11  -0.04
    10  50    -0.13  -0.01   0.00    -0.13   0.09  -0.06     0.04  -0.01   0.01
    11  53     0.05   0.04   0.00     0.01  -0.01  -0.04    -0.01  -0.01  -0.01
    12  53     0.03  -0.02   0.09     0.22   0.01   0.02    -0.26  -0.02   0.04
    13  50     0.09   0.02   0.29    -0.11  -0.02   0.19    -0.13  -0.07   0.05
    14  50    -0.06  -0.08   0.00     0.08   0.14   0.09     0.11   0.04   0.13
    15  53    -0.02   0.04   0.02     0.03  -0.05   0.08    -0.03   0.02  -0.02
    16  53     0.02   0.00  -0.03     0.01  -0.02   0.01     0.02  -0.03   0.01
    17  15    -0.02  -0.15   0.01    -0.05  -0.05  -0.01     0.00  -0.06  -0.04
    18  15     0.05  -0.17  -0.11     0.00  -0.04  -0.04     0.01  -0.03   0.00
    19  15     0.11  -0.12   0.13     0.03   0.09   0.04     0.03   0.02   0.04
    20  15    -0.04  -0.13   0.09     0.01  -0.01  -0.04     0.15  -0.02   0.04
    21  50    -0.03   0.03  -0.21    -0.01   0.01  -0.07     0.01   0.07  -0.01
    22  50    -0.02  -0.15   0.02    -0.04  -0.07   0.00     0.01  -0.08  -0.09
    23  53     0.15   0.11   0.00     0.16   0.10   0.03    -0.04   0.09  -0.06
    24  53     0.08   0.13   0.02     0.09  -0.03   0.02     0.01  -0.04   0.06
    25  50     0.00   0.00  -0.01     0.02   0.01   0.01    -0.04   0.07  -0.08
    26  50     0.00  -0.01   0.05     0.00  -0.02   0.03     0.08  -0.31   0.01
    27  53     0.03   0.00  -0.01     0.01   0.00   0.00     0.02   0.02  -0.02
    28  53     0.00   0.02  -0.01     0.00   0.02  -0.02    -0.07   0.30   0.04
    29  15    -0.06  -0.01   0.02    -0.02  -0.05   0.00    -0.12  -0.10  -0.02
    30  15     0.02  -0.02   0.00     0.04  -0.04   0.02    -0.14  -0.07   0.12
    31  15    -0.02   0.03  -0.02     0.02  -0.02   0.02    -0.17  -0.19  -0.04
    32  15    -0.02  -0.05   0.00     0.00  -0.07  -0.01    -0.09  -0.11  -0.02
    33  50    -0.01  -0.02   0.00    -0.03  -0.04   0.01     0.08   0.08  -0.01
    34  50     0.06  -0.01   0.10    -0.01  -0.10   0.01     0.10  -0.01   0.13
    35  53    -0.02   0.01  -0.03    -0.05   0.03  -0.07    -0.16  -0.04  -0.13
    36  53     0.01   0.01   0.01     0.02   0.01   0.01     0.03   0.00   0.04
                     49                     50                     51
                      A                      A                      A
 Frequencies --     86.0482                87.6252                90.7550
 Red. masses --     97.3654                94.0938                67.5643
 Frc consts  --      0.4248                 0.4257                 0.3279
 IR Inten    --      0.2866                 1.2833                11.5837
  Atom  AN      X      Y      Z        X      Y      Z        X      Y      Z
     1  50     0.14  -0.09  -0.16    -0.22  -0.09  -0.06    -0.07   0.06   0.06
     2  50    -0.04   0.01   0.02     0.01   0.03  -0.03    -0.01   0.01   0.03
     3  53    -0.02   0.04  -0.04    -0.02   0.02   0.03     0.02  -0.02  -0.02
     4  53    -0.08   0.11   0.08     0.06  -0.10  -0.04     0.05   0.00   0.00
     5  15     0.18   0.01  -0.03     0.13   0.13  -0.10    -0.09  -0.05   0.05
     6  15     0.13  -0.03  -0.09    -0.21   0.09  -0.01    -0.02   0.01   0.02
     7  15     0.10  -0.02  -0.08    -0.18  -0.06  -0.07     0.00   0.01   0.01
     8  15     0.01  -0.16   0.09    -0.02  -0.05  -0.02     0.03   0.06  -0.03
     9  50     0.21  -0.12  -0.02    -0.11   0.09   0.03    -0.04  -0.04   0.01
    10  50     0.17   0.09  -0.02     0.39   0.18  -0.01    -0.07  -0.16   0.04
    11  53     0.00  -0.03  -0.03    -0.09  -0.06  -0.02     0.03   0.05   0.05
    12  53    -0.17   0.04   0.00     0.22   0.03  -0.02     0.03   0.03  -0.02
    13  50    -0.07  -0.02   0.21     0.00  -0.02   0.08     0.02   0.01  -0.10
    14  50    -0.10   0.13  -0.12    -0.15  -0.01  -0.16    -0.04   0.05  -0.07
    15  53    -0.02   0.00   0.01     0.05  -0.01   0.03     0.00  -0.01   0.00
    16  53    -0.03   0.01  -0.06    -0.02   0.01  -0.02     0.01  -0.03   0.03
    17  15    -0.06  -0.10   0.09     0.09  -0.02   0.01     0.07  -0.01  -0.23
    18  15     0.14  -0.09  -0.01     0.12  -0.01   0.05     0.01   0.04  -0.04
    19  15     0.14   0.04   0.00     0.12  -0.08   0.00    -0.02   0.02  -0.03
    20  15     0.16   0.01  -0.03     0.16   0.01   0.07    -0.07   0.07   0.02
    21  50     0.00   0.00  -0.02     0.04   0.03   0.09     0.01  -0.02  -0.07
    22  50    -0.10  -0.10  -0.11     0.11  -0.04  -0.12     0.11   0.16  -0.03
    23  53    -0.11   0.03  -0.05    -0.29  -0.07  -0.07     0.03   0.16  -0.07
    24  53     0.04  -0.03   0.08    -0.05  -0.06   0.01     0.01  -0.04   0.13
    25  50    -0.01  -0.01  -0.03    -0.06   0.03  -0.08    -0.02   0.16  -0.16
    26  50    -0.10   0.36   0.12     0.04  -0.17   0.00    -0.05  -0.01   0.31
    27  53     0.04   0.00  -0.02    -0.01   0.02  -0.02     0.06   0.04  -0.04
    28  53     0.10  -0.33  -0.07    -0.02   0.15   0.02     0.02  -0.02  -0.05
    29  15    -0.11   0.04   0.06    -0.10   0.00   0.01    -0.25  -0.25   0.03
    30  15     0.03   0.00  -0.03    -0.13  -0.03   0.05    -0.18  -0.16   0.16
    31  15    -0.07   0.13  -0.06    -0.17  -0.09  -0.06    -0.28  -0.29  -0.08
    32  15    -0.06  -0.03   0.09    -0.07  -0.02   0.03    -0.15  -0.28  -0.15
    33  50    -0.09  -0.11   0.00     0.02   0.05   0.00    -0.08  -0.07  -0.01
    34  50    -0.06   0.01   0.11     0.14   0.08   0.19     0.08  -0.19  -0.04
    35  53     0.18   0.04   0.15     0.05  -0.04   0.14     0.09   0.06   0.07
    36  53    -0.02   0.01  -0.03     0.00   0.00   0.02     0.03   0.02   0.02
                     52                     53                     54
                      A                      A                      A
 Frequencies --     92.4221                96.7612                99.5377
 Red. masses --    118.8090               101.9354                94.2491
 Frc consts  --      0.5979                 0.5623                 0.5502
 IR Inten    --      9.9801                15.5769                 4.0217
  Atom  AN      X      Y      Z        X      Y      Z        X      Y      Z
     1  50     0.08   0.02  -0.04     0.01   0.01   0.05    -0.07   0.01   0.01
     2  50     0.01  -0.01   0.01    -0.06  -0.01   0.11     0.07   0.02  -0.13
     3  53    -0.02   0.03  -0.02     0.12  -0.16  -0.10    -0.18   0.22   0.11
     4  53    -0.03   0.04   0.02     0.03   0.03   0.05    -0.02  -0.04  -0.06
     5  15     0.01  -0.03   0.02    -0.08  -0.01  -0.01     0.02  -0.04   0.05
     6  15     0.06  -0.02  -0.01    -0.06   0.02  -0.07     0.12  -0.03   0.13
     7  15     0.05  -0.01  -0.01    -0.06  -0.01   0.05     0.13   0.04  -0.06
     8  15    -0.01  -0.05   0.03    -0.04   0.08  -0.04     0.10  -0.04  -0.02
     9  50     0.07  -0.06   0.00    -0.02   0.01  -0.10     0.00  -0.03   0.14
    10  50    -0.23   0.02  -0.05     0.05  -0.08   0.04    -0.05  -0.04   0.02
    11  53     0.00   0.00   0.00     0.04   0.02   0.01     0.01   0.01   0.00
    12  53    -0.09   0.02   0.00     0.03  -0.04   0.02    -0.02   0.07  -0.04
    13  50     0.02  -0.02   0.07    -0.07   0.17  -0.01     0.18  -0.25  -0.08
    14  50    -0.16   0.27  -0.30    -0.05  -0.08  -0.15    -0.03   0.09   0.02
    15  53    -0.04  -0.03   0.02    -0.04   0.04   0.03     0.03  -0.05  -0.03
    16  53    -0.03   0.06  -0.08     0.01  -0.03   0.02     0.00  -0.07   0.09
    17  15     0.00  -0.02  -0.02    -0.05   0.02   0.14    -0.07   0.07  -0.02
    18  15     0.00   0.01   0.04     0.01  -0.03  -0.05    -0.08   0.03  -0.16
    19  15     0.02   0.06   0.00    -0.02  -0.03   0.00    -0.03   0.02   0.01
    20  15    -0.02  -0.01  -0.06    -0.05  -0.01   0.00     0.02  -0.03   0.02
    21  50    -0.01  -0.11   0.06    -0.07  -0.05  -0.07     0.28   0.27  -0.19
    22  50     0.07  -0.09   0.17    -0.17   0.12  -0.32    -0.14  -0.04  -0.09
    23  53     0.15  -0.15   0.13     0.00   0.18  -0.07     0.01   0.02  -0.02
    24  53     0.00   0.09  -0.19     0.12  -0.01   0.31    -0.18  -0.24   0.12
    25  50    -0.01   0.01   0.00     0.04  -0.10   0.13     0.09  -0.06   0.10
    26  50     0.08  -0.31  -0.08     0.10  -0.14  -0.27     0.02  -0.05  -0.08
    27  53    -0.04   0.01   0.00    -0.04  -0.01   0.03    -0.04  -0.01   0.01
    28  53     0.02   0.26  -0.06     0.00   0.14  -0.03     0.01   0.03  -0.03
    29  15     0.01  -0.02  -0.01     0.14   0.08  -0.03     0.12   0.16   0.05
    30  15     0.02  -0.05  -0.01     0.16   0.03  -0.08    -0.15   0.19   0.01
    31  15     0.03  -0.05   0.01     0.21   0.12   0.09    -0.01   0.05   0.08
    32  15     0.03  -0.04  -0.01     0.07   0.07   0.12     0.00   0.27  -0.05
    33  50    -0.23  -0.12   0.10    -0.13  -0.03   0.11    -0.12  -0.07   0.07
    34  50    -0.01   0.10  -0.15    -0.16  -0.22   0.13     0.03  -0.07   0.05
    35  53     0.31   0.00   0.35     0.13   0.11   0.06     0.10   0.10   0.00
    36  53     0.01   0.00   0.01     0.02  -0.01   0.00     0.01  -0.01  -0.01
                     55                     56                     57
                      A                      A                      A
 Frequencies --     99.8385               101.5162               105.5029
 Red. masses --     64.2198                88.8962                90.6328
 Frc consts  --      0.3772                 0.5398                 0.5944
 IR Inten    --     10.9760                10.2398                 1.4060
  Atom  AN      X      Y      Z        X      Y      Z        X      Y      Z
     1  50     0.16   0.04  -0.06     0.17   0.12  -0.09     0.03  -0.08  -0.02
     2  50     0.05  -0.06  -0.05     0.19  -0.11  -0.29    -0.12   0.04   0.24
     3  53     0.03  -0.07   0.05    -0.15   0.13   0.29     0.03   0.01  -0.23
     4  53    -0.06  -0.02   0.00    -0.13  -0.11  -0.09     0.04   0.09   0.06
     5  15    -0.01   0.05  -0.01     0.06   0.02   0.02    -0.01   0.02  -0.04
     6  15    -0.03  -0.01  -0.05     0.07  -0.07   0.04    -0.08   0.00  -0.06
     7  15    -0.05  -0.03   0.05     0.03  -0.02   0.03    -0.08  -0.04   0.01
     8  15    -0.04   0.01   0.01     0.07  -0.01   0.03    -0.08  -0.04   0.03
     9  50     0.02   0.10  -0.04     0.03   0.19   0.08    -0.03  -0.05  -0.10
    10  50    -0.03   0.11  -0.03     0.10  -0.05   0.01    -0.09   0.05  -0.07
    11  53    -0.03  -0.05  -0.04     0.00   0.00   0.00     0.02   0.01   0.03
    12  53    -0.06  -0.12   0.06    -0.11  -0.16   0.07     0.02   0.01   0.00
    13  50     0.00   0.19   0.15     0.01  -0.01   0.05     0.13  -0.07   0.24
    14  50    -0.02  -0.15  -0.07    -0.04  -0.12  -0.06    -0.09  -0.19  -0.08
    15  53    -0.01   0.01   0.01    -0.05   0.02   0.03     0.01   0.06   0.01
    16  53     0.02  -0.05   0.04    -0.03   0.05  -0.03    -0.03  -0.01   0.01
    17  15    -0.08   0.28  -0.15     0.14  -0.10   0.02     0.19  -0.13  -0.05
    18  15    -0.16   0.27  -0.04     0.22  -0.07   0.06     0.29  -0.10   0.01
    19  15    -0.16   0.00   0.06     0.13  -0.06  -0.16     0.23  -0.11  -0.11
    20  15    -0.05  -0.04  -0.02     0.02   0.12  -0.07    -0.02   0.10  -0.03
    21  50     0.04  -0.01   0.03    -0.03  -0.05   0.07     0.20   0.22  -0.02
    22  50    -0.09   0.08  -0.13     0.02   0.27   0.05     0.00   0.30   0.09
    23  53     0.03  -0.13   0.06    -0.04   0.10  -0.04     0.09  -0.04   0.01
    24  53     0.01  -0.09   0.11     0.03  -0.03   0.02    -0.19  -0.22   0.03
    25  50     0.07   0.03   0.01    -0.05   0.01  -0.03    -0.04   0.01  -0.02
    26  50    -0.03  -0.02   0.11     0.03  -0.02  -0.04     0.00  -0.01   0.00
    27  53    -0.03   0.00   0.00    -0.01   0.00  -0.01    -0.03  -0.01   0.00
    28  53    -0.01  -0.02   0.02     0.00   0.03   0.00    -0.01   0.02   0.03
    29  15     0.09   0.13   0.08    -0.05  -0.14  -0.06    -0.01  -0.09  -0.05
    30  15    -0.34   0.20   0.08     0.21  -0.17  -0.04     0.15  -0.09  -0.04
    31  15    -0.17  -0.09   0.04     0.11  -0.01  -0.03     0.10   0.00  -0.03
    32  15    -0.01   0.30  -0.21     0.02  -0.24   0.09     0.03  -0.13   0.00
    33  50     0.00  -0.02  -0.03     0.03   0.04   0.01     0.09   0.07  -0.03
    34  50     0.20   0.06  -0.19    -0.22  -0.08  -0.06    -0.15   0.08  -0.13
    35  53     0.01  -0.03   0.02    -0.01  -0.03   0.05    -0.06  -0.10   0.05
    36  53     0.00  -0.01   0.00     0.00   0.00   0.00    -0.01   0.00   0.00
                     58                     59                     60
                      A                      A                      A
 Frequencies --    106.6684               109.3457               113.1289
 Red. masses --    110.9657               108.1209                85.3476
 Frc consts  --      0.7439                 0.7617                 0.6436
 IR Inten    --      5.4363                 9.5328                16.1802
  Atom  AN      X      Y      Z        X      Y      Z        X      Y      Z
     1  50    -0.22  -0.33   0.12     0.00  -0.14   0.03    -0.13   0.01  -0.03
     2  50     0.13  -0.08  -0.24     0.02  -0.03  -0.04     0.02   0.01  -0.06
     3  53    -0.06   0.04   0.17     0.02  -0.03   0.02     0.05  -0.07   0.07
     4  53     0.02   0.11   0.02    -0.01   0.05   0.02    -0.02  -0.10  -0.03
     5  15    -0.08  -0.02  -0.13    -0.03   0.03  -0.08     0.15  -0.02   0.09
     6  15    -0.01  -0.03  -0.02    -0.05   0.00  -0.05     0.04   0.02   0.00
     7  15    -0.03  -0.03  -0.01    -0.07  -0.02   0.03     0.04   0.01  -0.06
     8  15    -0.11  -0.03  -0.08    -0.10  -0.02  -0.01     0.16   0.01   0.07
     9  50     0.21  -0.34   0.12     0.07  -0.08  -0.01     0.08   0.05   0.06
    10  50    -0.09   0.13  -0.10     0.15   0.08  -0.03    -0.24  -0.05  -0.03
    11  53     0.02   0.04   0.06    -0.01   0.00   0.01     0.03   0.02   0.04
    12  53     0.01   0.38  -0.18     0.00   0.09  -0.04     0.03   0.03  -0.01
    13  50     0.00   0.06   0.11    -0.05   0.08   0.11    -0.19   0.12  -0.10
    14  50    -0.11  -0.09  -0.05     0.11  -0.31   0.22     0.06  -0.02   0.11
    15  53     0.10   0.02  -0.05    -0.05   0.07   0.00    -0.03   0.01   0.01
    16  53     0.03  -0.02   0.02     0.01   0.00  -0.03     0.00  -0.02  -0.01
    17  15    -0.04   0.09  -0.03     0.08  -0.06  -0.01     0.12  -0.16   0.09
    18  15    -0.09   0.09   0.02     0.08  -0.05   0.07     0.21  -0.15   0.01
    19  15    -0.11  -0.03   0.01     0.06  -0.12  -0.01     0.15  -0.02  -0.07
    20  15    -0.09  -0.01  -0.03    -0.04   0.02   0.01     0.17   0.04   0.06
    21  50    -0.12  -0.09   0.05    -0.01   0.06   0.07     0.00   0.06  -0.03
    22  50    -0.05   0.15  -0.09     0.05   0.08   0.26     0.00   0.11  -0.23
    23  53     0.11   0.01   0.03    -0.10  -0.01  -0.04     0.07  -0.28   0.04
    24  53     0.12   0.04   0.09    -0.04   0.00  -0.15     0.00  -0.09   0.13
    25  50     0.01   0.01   0.01     0.00  -0.02  -0.01    -0.07   0.02  -0.06
    26  50     0.01  -0.02   0.00     0.04  -0.08  -0.03    -0.03   0.00   0.04
    27  53    -0.01   0.00   0.01    -0.01   0.01  -0.01     0.02   0.00   0.00
    28  53    -0.03   0.02   0.05     0.01   0.03  -0.12     0.01   0.00  -0.02
    29  15     0.05  -0.04  -0.03    -0.09   0.10   0.07    -0.05  -0.13  -0.05
    30  15     0.04  -0.02  -0.03    -0.12   0.02   0.07     0.19  -0.14  -0.05
    31  15     0.07  -0.04   0.02    -0.16   0.03  -0.02     0.08   0.02  -0.07
    32  15     0.03  -0.01  -0.03    -0.02   0.01  -0.03     0.00  -0.18   0.13
    33  50     0.11   0.09  -0.06    -0.32  -0.22   0.16    -0.09  -0.11   0.02
    34  50    -0.04  -0.04  -0.07     0.02  -0.07  -0.12     0.05   0.40   0.13
    35  53    -0.07  -0.10   0.03     0.17   0.40  -0.23     0.05   0.09  -0.07
    36  53     0.00  -0.01   0.01     0.05   0.01   0.00     0.00   0.02  -0.01
                     61                     62                     63
                      A                      A                      A
 Frequencies --    114.1485               118.3649               118.5204
 Red. masses --    100.1134                41.3661                96.5955
 Frc consts  --      0.7686                 0.3415                 0.7995
 IR Inten    --      1.6433                 1.1381                 7.2785
  Atom  AN      X      Y      Z        X      Y      Z        X      Y      Z
     1  50     0.09  -0.02   0.06     0.04   0.01   0.01    -0.27   0.03  -0.01
     2  50     0.10  -0.10  -0.19     0.00  -0.01   0.03    -0.09   0.05   0.16
     3  53     0.11  -0.18   0.15    -0.01   0.01  -0.02     0.10  -0.11  -0.08
     4  53     0.04   0.09   0.04    -0.02  -0.01   0.00    -0.18  -0.37  -0.12
     5  15    -0.08   0.00  -0.07    -0.11   0.04  -0.02     0.10   0.01   0.16
     6  15    -0.20   0.08  -0.11     0.02  -0.02   0.00     0.24  -0.03  -0.01
     7  15    -0.22  -0.04   0.14     0.02   0.00   0.01     0.24   0.01  -0.17
     8  15    -0.13   0.13  -0.02    -0.08  -0.02  -0.05     0.14  -0.15   0.12
     9  50    -0.02  -0.11  -0.04     0.02   0.02  -0.01     0.44   0.25   0.12
    10  50     0.02  -0.08   0.01     0.08   0.10  -0.01     0.01   0.01  -0.02
    11  53     0.00   0.03   0.03    -0.01  -0.03  -0.03     0.00   0.00   0.00
    12  53    -0.01   0.02  -0.01    -0.02  -0.02   0.00    -0.01   0.11  -0.04
    13  50    -0.29   0.39  -0.04     0.08  -0.01   0.02    -0.08   0.15   0.06
    14  50     0.02   0.10  -0.10    -0.01  -0.04   0.01    -0.04  -0.02  -0.04
    15  53    -0.03   0.02   0.04     0.02  -0.02  -0.02     0.01  -0.02  -0.02
    16  53    -0.06   0.04   0.03     0.05  -0.07   0.03    -0.01   0.01   0.01
    17  15    -0.05  -0.04  -0.01    -0.23   0.27  -0.05    -0.06   0.06  -0.03
    18  15    -0.04  -0.05  -0.09    -0.33   0.23  -0.03    -0.07   0.06  -0.02
    19  15    -0.03   0.05  -0.06    -0.28   0.06   0.16    -0.07   0.02  -0.01
    20  15    -0.02   0.04   0.00    -0.11  -0.04   0.07     0.02   0.01  -0.04
    21  50     0.33   0.17  -0.15    -0.01   0.06  -0.09     0.08   0.03  -0.02
    22  50     0.06  -0.18   0.19     0.03  -0.02   0.02    -0.01  -0.04   0.14
    23  53    -0.01   0.05  -0.03    -0.03  -0.04  -0.01     0.01   0.10  -0.01
    24  53    -0.18  -0.17  -0.10     0.00  -0.01   0.00    -0.04  -0.03  -0.06
    25  50     0.00   0.00   0.01    -0.03   0.09  -0.03     0.02   0.00   0.02
    26  50    -0.01   0.01   0.00    -0.01  -0.03   0.08     0.01   0.00  -0.01
    27  53     0.01   0.00   0.00     0.02   0.00   0.01    -0.01   0.00   0.00
    28  53     0.01   0.00   0.00    -0.01   0.01   0.00    -0.01   0.01   0.02
    29  15     0.03  -0.06  -0.03     0.12  -0.33  -0.12     0.04   0.01   0.00
    30  15     0.08  -0.02  -0.03     0.29  -0.17  -0.18    -0.03   0.03   0.00
    31  15     0.09  -0.01   0.01     0.33  -0.13   0.00     0.01  -0.02   0.02
    32  15     0.00  -0.04   0.01     0.01  -0.18   0.01     0.00   0.05  -0.04
    33  50     0.06   0.06   0.00    -0.04  -0.05  -0.02     0.03   0.04  -0.02
    34  50    -0.03  -0.05   0.12    -0.12   0.09   0.09    -0.08  -0.14  -0.07
    35  53    -0.03  -0.07   0.05     0.04   0.06  -0.02    -0.02  -0.03   0.02
    36  53    -0.01   0.00   0.00     0.01   0.01   0.00     0.00  -0.01   0.00
                     64                     65                     66
                      A                      A                      A
 Frequencies --    126.0717               130.6786               131.4015
 Red. masses --    117.8291                52.3835               101.7795
 Frc consts  --      1.1034                 0.5271                 1.0354
 IR Inten    --     19.4238                23.0403                22.0952
  Atom  AN      X      Y      Z        X      Y      Z        X      Y      Z
     1  50    -0.01  -0.02   0.04     0.09   0.05   0.16     0.05   0.09   0.00
     2  50    -0.01   0.00   0.02     0.01  -0.08   0.05     0.03  -0.05   0.00
     3  53    -0.02   0.02  -0.01    -0.04   0.05  -0.02     0.02  -0.04   0.02
     4  53    -0.02  -0.03  -0.01    -0.09  -0.10  -0.04    -0.01  -0.01   0.00
     5  15    -0.07   0.01  -0.02    -0.29   0.08  -0.12    -0.08   0.04  -0.02
     6  15    -0.05   0.00  -0.03    -0.39   0.08  -0.23     0.03   0.00   0.00
     7  15    -0.06  -0.01   0.02    -0.40  -0.09   0.19     0.02   0.00   0.02
     8  15    -0.05   0.02  -0.04    -0.25   0.19  -0.14    -0.05   0.03  -0.05
     9  50     0.07   0.01   0.00     0.25   0.05  -0.02     0.00   0.02  -0.01
    10  50     0.00   0.02   0.00     0.02  -0.01  -0.02     0.01   0.01  -0.04
    11  53     0.00   0.00   0.00     0.00   0.01   0.02     0.01   0.01   0.02
    12  53     0.00   0.03  -0.02    -0.05   0.05  -0.03    -0.03  -0.05   0.02
    13  50     0.05  -0.04   0.00     0.08  -0.11  -0.05    -0.08   0.09  -0.05
    14  50     0.13  -0.02  -0.07     0.13   0.04  -0.06    -0.29   0.10   0.06
    15  53    -0.13   0.03   0.06    -0.09   0.04   0.05     0.25  -0.07  -0.13
    16  53     0.00   0.00   0.00     0.01  -0.03  -0.01     0.23  -0.41   0.02
    17  15    -0.03   0.05  -0.01     0.06  -0.12   0.00     0.03  -0.12   0.02
    18  15    -0.08   0.04  -0.01     0.00  -0.13   0.02     0.04  -0.11   0.14
    19  15    -0.07   0.01   0.05     0.03  -0.02   0.08     0.01  -0.01   0.08
    20  15    -0.06  -0.01   0.03    -0.19   0.00   0.09    -0.08   0.01   0.03
    21  50     0.00  -0.02  -0.01    -0.02   0.03  -0.02    -0.32   0.43   0.03
    22  50     0.02   0.00  -0.04     0.05  -0.01  -0.05     0.04   0.01   0.06
    23  53     0.00  -0.02   0.01    -0.01  -0.03   0.00     0.01   0.00   0.00
    24  53     0.00   0.01   0.02     0.00   0.01   0.02     0.04   0.01  -0.05
    25  50     0.00   0.03  -0.03     0.02  -0.03   0.03     0.03  -0.05   0.04
    26  50    -0.07  -0.05   0.02     0.03   0.04  -0.04     0.02   0.03  -0.10
    27  53     0.07   0.02   0.01    -0.01   0.00  -0.01     0.03   0.01   0.00
    28  53     0.13  -0.11  -0.55    -0.01   0.01   0.07     0.01  -0.01  -0.06
    29  15    -0.01  -0.03   0.00    -0.12   0.04   0.03    -0.22   0.08   0.05
    30  15     0.01  -0.01   0.01     0.00  -0.02   0.06    -0.01  -0.04   0.14
    31  15     0.02   0.00   0.01    -0.08   0.07   0.01    -0.16   0.11   0.02
    32  15    -0.01  -0.02  -0.01    -0.03  -0.08   0.00    -0.04  -0.13   0.05
    33  50     0.02   0.29   0.64     0.01  -0.04  -0.08     0.01   0.05   0.08
    34  50     0.04   0.07   0.00     0.07   0.05   0.03     0.04   0.00  -0.05
    35  53    -0.14  -0.17   0.00     0.02   0.00   0.02    -0.01  -0.05   0.03
    36  53     0.00  -0.03  -0.03    -0.01   0.01   0.00     0.00   0.00   0.00
                     67                     68                     69
                      A                      A                      A
 Frequencies --    137.4553               138.2304               145.3618
 Red. masses --     97.2129                48.0721                45.0207
 Frc consts  --      1.0822                 0.5412                 0.5605
 IR Inten    --      3.2972                27.5494                11.5811
  Atom  AN      X      Y      Z        X      Y      Z        X      Y      Z
     1  50    -0.09  -0.08  -0.01     0.04   0.02   0.03    -0.03   0.06   0.03
     2  50     0.00   0.05  -0.04     0.00  -0.02   0.01     0.02  -0.03   0.02
     3  53    -0.01   0.00   0.03    -0.01   0.01  -0.01     0.01  -0.01   0.01
     4  53     0.03   0.04   0.01    -0.02  -0.02  -0.01     0.00   0.01   0.00
     5  15     0.09  -0.05  -0.02     0.03   0.02   0.01    -0.33  -0.03  -0.23
     6  15     0.18  -0.07   0.11    -0.20   0.07  -0.11     0.32  -0.10   0.17
     7  15     0.19   0.05  -0.12    -0.20  -0.05   0.09     0.32   0.08  -0.11
     8  15     0.11  -0.08  -0.03     0.01   0.10   0.03    -0.37  -0.17  -0.24
     9  50    -0.08  -0.02   0.02     0.06   0.01  -0.01    -0.02   0.00  -0.01
    10  50     0.00  -0.01   0.03     0.00  -0.05   0.00     0.02   0.10   0.06
    11  53     0.00   0.00  -0.01     0.00   0.01   0.02     0.00  -0.03  -0.07
    12  53     0.05   0.03   0.00    -0.02   0.01  -0.01     0.00  -0.02   0.01
    13  50    -0.01   0.01  -0.01     0.00  -0.03  -0.02    -0.04   0.03   0.02
    14  50     0.40  -0.03  -0.30    -0.09   0.02   0.06     0.01   0.03   0.00
    15  53    -0.38   0.08   0.19     0.09  -0.01  -0.04    -0.01  -0.01   0.00
    16  53     0.13  -0.27  -0.01     0.01  -0.01  -0.01    -0.03   0.05  -0.01
    17  15     0.05   0.00   0.05     0.10  -0.05   0.16     0.12  -0.16   0.04
    18  15     0.09   0.01   0.06     0.16  -0.07   0.01    -0.05  -0.21   0.01
    19  15     0.06   0.01   0.00     0.14  -0.03  -0.07    -0.02  -0.05   0.15
    20  15     0.07   0.00  -0.03     0.04   0.00  -0.04    -0.23  -0.06   0.10
    21  50    -0.21   0.27   0.07    -0.04   0.01   0.05     0.05  -0.03  -0.02
    22  50    -0.04  -0.03   0.05    -0.05  -0.03  -0.01     0.05   0.07  -0.02
    23  53     0.00   0.02   0.00    -0.01   0.03   0.00     0.00  -0.01   0.00
    24  53     0.01   0.01  -0.05     0.00   0.01  -0.02    -0.01  -0.02   0.02
    25  50    -0.05   0.02  -0.05    -0.12   0.05  -0.12    -0.01  -0.03   0.00
    26  50    -0.07  -0.01   0.07    -0.24  -0.11   0.12    -0.20  -0.03  -0.08
    27  53     0.02   0.00   0.01     0.15   0.02   0.05     0.21   0.03   0.06
    28  53     0.00   0.01   0.07     0.00   0.01  -0.01     0.00   0.02   0.03
    29  15     0.22   0.02  -0.04     0.50   0.04  -0.09    -0.01   0.05  -0.03
    30  15    -0.03   0.08  -0.07    -0.05   0.17  -0.15    -0.02   0.01   0.06
    31  15     0.10  -0.08  -0.04     0.23  -0.16  -0.10    -0.03   0.03  -0.01
    32  15     0.08   0.18  -0.01     0.18   0.39   0.02     0.02  -0.01   0.02
    33  50     0.03  -0.04  -0.09    -0.01  -0.01   0.01     0.02  -0.03  -0.02
    34  50    -0.03  -0.05  -0.03    -0.03  -0.06   0.01     0.05   0.01  -0.01
    35  53     0.02  -0.03   0.06     0.01   0.02  -0.01     0.01   0.00   0.00
    36  53    -0.02   0.01   0.00     0.00   0.00   0.00    -0.02   0.02  -0.01
                     70                     71                     72
                      A                      A                      A
 Frequencies --    148.6114               149.5037               161.8068
 Red. masses --    103.9732                56.4093                37.8277
 Frc consts  --      1.3529                 0.7429                 0.5835
 IR Inten    --      8.6439                 7.5796                17.9862
  Atom  AN      X      Y      Z        X      Y      Z        X      Y      Z
     1  50     0.02  -0.02   0.09     0.02  -0.07  -0.03     0.03  -0.03   0.00
     2  50    -0.03   0.02  -0.02    -0.02   0.04  -0.02    -0.02   0.03  -0.02
     3  53     0.01  -0.01   0.00    -0.01   0.01  -0.01     0.00   0.00   0.00
     4  53    -0.01   0.00  -0.01     0.01   0.01   0.00     0.00   0.00   0.00
     5  15    -0.03  -0.03   0.02     0.26   0.01   0.24     0.04   0.02   0.17
     6  15    -0.11   0.12  -0.04    -0.23   0.09  -0.12    -0.05   0.08  -0.04
     7  15    -0.07  -0.07   0.01    -0.22  -0.08   0.05    -0.03  -0.07  -0.04
     8  15    -0.10  -0.17   0.02     0.32   0.05   0.22     0.11  -0.14   0.10
     9  50     0.04  -0.03   0.01     0.00  -0.01   0.01    -0.02   0.00   0.01
    10  50    -0.11   0.17   0.60    -0.04   0.02   0.12     0.02   0.04  -0.03
    11  53     0.01  -0.22  -0.50     0.00  -0.05  -0.10     0.00   0.00   0.01
    12  53    -0.02   0.05  -0.02     0.00   0.03  -0.01     0.00   0.00   0.00
    13  50     0.01   0.05  -0.07     0.04  -0.01  -0.02     0.03   0.02  -0.03
    14  50    -0.03   0.02   0.02     0.02  -0.05  -0.03     0.01   0.02  -0.01
    15  53     0.04   0.01  -0.02    -0.01   0.01   0.01    -0.01   0.00   0.01
    16  53     0.01  -0.02   0.00     0.01  -0.01   0.01    -0.01   0.02   0.00
    17  15     0.16   0.01   0.03    -0.10   0.14  -0.09     0.00  -0.02   0.53
    18  15     0.21   0.02   0.02    -0.10   0.17   0.00    -0.27  -0.19   0.06
    19  15     0.13  -0.02  -0.06    -0.12   0.06  -0.04    -0.24   0.04   0.10
    20  15     0.01   0.01   0.00     0.15   0.04  -0.04    -0.06  -0.04   0.01
    21  50    -0.02   0.03   0.00     0.00   0.00   0.00     0.03   0.02  -0.10
    22  50     0.03   0.03   0.00     0.01   0.01   0.02     0.02   0.05  -0.02
    23  53     0.05   0.02  -0.01     0.02   0.00   0.00    -0.01   0.00   0.01
    24  53     0.00  -0.01  -0.01     0.00   0.00   0.00    -0.01  -0.01   0.01
    25  50    -0.04   0.02  -0.04     0.06  -0.04   0.08    -0.11   0.00  -0.09
    26  50     0.15   0.02   0.08    -0.27  -0.02  -0.20     0.05   0.02   0.00
    27  53    -0.17  -0.02  -0.05     0.31   0.04   0.08    -0.02   0.00  -0.01
    28  53     0.00  -0.02  -0.02    -0.01   0.02   0.04     0.00   0.00   0.01
    29  15     0.09   0.00   0.03    -0.28  -0.03  -0.01     0.07   0.13   0.10
    30  15     0.04  -0.01  -0.03    -0.01  -0.10   0.11     0.10  -0.16   0.18
    31  15     0.03  -0.05  -0.05    -0.13   0.08   0.07    -0.12  -0.05  -0.11
    32  15     0.06   0.05   0.02    -0.11  -0.23   0.02     0.21  -0.02   0.43
    33  50    -0.01   0.02   0.01     0.02  -0.03  -0.02    -0.01   0.01  -0.02
    34  50    -0.03  -0.03   0.01    -0.03  -0.01  -0.04     0.08  -0.04  -0.15
    35  53     0.00   0.00   0.00     0.01   0.01   0.01    -0.01  -0.01   0.01
    36  53     0.01  -0.01   0.01    -0.02   0.02  -0.01     0.01  -0.01   0.01
                     73                     74                     75
                      A                      A                      A
 Frequencies --    165.6765               166.4539               168.9611
 Red. masses --     39.0844               115.1260                35.1953
 Frc consts  --      0.6321                 1.8794                 0.5920
 IR Inten    --      0.3483                14.9885                 2.7547
  Atom  AN      X      Y      Z        X      Y      Z        X      Y      Z
     1  50    -0.09  -0.03  -0.19    -0.02  -0.02  -0.05    -0.02   0.05   0.05
     2  50     0.10  -0.07   0.06     0.01  -0.01   0.01     0.00  -0.02   0.01
     3  53     0.00   0.00  -0.02     0.00   0.00   0.00     0.00   0.01   0.00
     4  53     0.02  -0.01   0.01     0.01   0.00   0.00    -0.01  -0.01  -0.01
     5  15    -0.08   0.03  -0.02     0.00   0.01   0.06    -0.01  -0.04  -0.28
     6  15     0.09  -0.39   0.06     0.00  -0.07   0.00     0.05   0.01   0.04
     7  15    -0.06   0.32   0.20    -0.03   0.05   0.04     0.06   0.03   0.00
     8  15     0.10   0.74   0.03     0.07   0.13   0.05    -0.21   0.01  -0.17
     9  50     0.02   0.00  -0.01     0.00   0.00   0.00     0.02   0.00  -0.01
    10  50     0.00   0.01   0.08     0.01   0.02   0.01    -0.03  -0.07   0.02
    11  53     0.01  -0.03  -0.05     0.00  -0.01  -0.01     0.00   0.02   0.02
    12  53     0.00   0.01   0.00     0.00   0.00   0.00     0.00   0.00   0.00
    13  50    -0.05  -0.05   0.07    -0.01   0.00   0.00     0.01  -0.02   0.04
    14  50     0.00   0.00   0.00    -0.03   0.01  -0.01    -0.01  -0.05  -0.01
    15  53    -0.01  -0.01   0.01     0.01   0.00  -0.01     0.01   0.00  -0.01
    16  53     0.00   0.00   0.00     0.00   0.01   0.00    -0.01  -0.01   0.02
    17  15     0.00   0.00   0.11     0.04  -0.05   0.01    -0.13   0.38   0.25
    18  15    -0.06  -0.03   0.02    -0.09  -0.07   0.00     0.31   0.42   0.03
    19  15    -0.05   0.02  -0.01    -0.06  -0.04   0.04     0.17   0.08  -0.21
    20  15    -0.07   0.04   0.01    -0.03  -0.02   0.04     0.09   0.03  -0.21
    21  50     0.01   0.01  -0.02     0.01   0.00  -0.01    -0.01   0.00  -0.03
    22  50     0.02  -0.01   0.00     0.01   0.02   0.00    -0.06  -0.08   0.01
    23  53     0.01   0.00   0.00     0.00   0.01   0.00     0.00   0.00   0.01
    24  53    -0.01   0.00   0.00     0.00   0.00   0.00    -0.02  -0.01  -0.02
    25  50    -0.02   0.00  -0.02    -0.01   0.01  -0.04    -0.04   0.02  -0.02
    26  50     0.01   0.01   0.00     0.08  -0.03   0.05    -0.02   0.01  -0.04
    27  53     0.00   0.00   0.00    -0.06  -0.01  -0.03     0.02   0.00   0.00
    28  53     0.00   0.00   0.00    -0.02   0.05   0.03    -0.01   0.01   0.01
    29  15     0.02   0.02   0.02     0.02   0.01   0.02    -0.06   0.01   0.08
    30  15     0.02  -0.03   0.03     0.00   0.04   0.04     0.08  -0.18   0.09
    31  15    -0.02  -0.01  -0.02     0.03   0.01   0.02    -0.10  -0.04  -0.04
    32  15     0.04   0.00   0.08     0.02   0.04  -0.01     0.06  -0.11   0.27
    33  50    -0.03   0.03  -0.02     0.48  -0.45   0.27     0.03  -0.03   0.02
    34  50     0.02  -0.01  -0.02    -0.01  -0.04  -0.02     0.09  -0.02   0.00
    35  53     0.00   0.00   0.00     0.03   0.05   0.00     0.00   0.01   0.00
    36  53     0.03  -0.02   0.02    -0.44   0.36  -0.27    -0.03   0.02  -0.02
                     76                     77                     78
                      A                      A                      A
 Frequencies --    197.4370               203.3094               210.5980
 Red. masses --     34.8228                39.3330                38.9040
 Frc consts  --      0.7998                 0.9579                 1.0166
 IR Inten    --     20.9756                 4.5893                 5.7867
  Atom  AN      X      Y      Z        X      Y      Z        X      Y      Z
     1  50     0.01  -0.02  -0.01    -0.04  -0.03  -0.08     0.00   0.00   0.00
     2  50     0.01   0.04  -0.01    -0.05  -0.28   0.05     0.00   0.00   0.00
     3  53     0.00   0.00   0.00    -0.02   0.03   0.02     0.00   0.00   0.00
     4  53     0.00   0.00   0.01     0.00   0.00  -0.02     0.00   0.00   0.00
     5  15    -0.06  -0.01   0.12     0.04  -0.04   0.05    -0.02   0.01   0.02
     6  15    -0.02  -0.14  -0.03     0.05   0.84   0.05     0.00   0.00   0.00
     7  15    -0.07  -0.01   0.00     0.25   0.17   0.10     0.00   0.00   0.00
     8  15     0.08   0.01   0.04    -0.03   0.19   0.10     0.00  -0.01   0.01
     9  50     0.00   0.00   0.01     0.00  -0.02  -0.05     0.00   0.00   0.00
    10  50     0.03   0.03  -0.03     0.01   0.02   0.00     0.00   0.00   0.00
    11  53     0.00   0.00   0.01     0.00   0.00   0.00     0.00   0.00   0.00
    12  53     0.00   0.00   0.00     0.01   0.00   0.01     0.00   0.00   0.00
    13  50    -0.09  -0.02  -0.09     0.00  -0.01  -0.02     0.00   0.00   0.00
    14  50     0.01   0.05  -0.01     0.01   0.00  -0.01     0.00  -0.01   0.00
    15  53     0.00   0.00   0.00    -0.02   0.00   0.00     0.00   0.00   0.00
    16  53     0.00   0.02  -0.01     0.00   0.00   0.00     0.00   0.00   0.00
    17  15     0.07   0.16  -0.03     0.02   0.02  -0.02    -0.02   0.02  -0.02
    18  15     0.27   0.28   0.09     0.02   0.04   0.01     0.03   0.06   0.04
    19  15     0.28  -0.26   0.54     0.03  -0.05   0.11     0.00   0.02   0.00
    20  15    -0.04  -0.43   0.27     0.02  -0.09   0.04    -0.02   0.03   0.01
    21  50     0.01  -0.02  -0.06     0.00   0.00  -0.01     0.00   0.00  -0.02
    22  50    -0.07   0.03   0.03    -0.01   0.01   0.01     0.00  -0.01   0.00
    23  53     0.00   0.02  -0.01     0.00   0.00   0.00     0.00   0.00   0.00
    24  53     0.00  -0.01   0.00     0.00   0.00   0.00     0.00   0.00   0.00
    25  50    -0.01   0.00   0.00     0.00   0.00   0.00    -0.02  -0.10  -0.28
    26  50     0.00   0.01  -0.01     0.00   0.00   0.00     0.00   0.00   0.02
    27  53     0.00   0.00   0.00     0.00   0.00   0.00    -0.01   0.00  -0.01
    28  53     0.00   0.00   0.00     0.00   0.00   0.00     0.00   0.00   0.00
    29  15     0.01   0.01   0.03     0.00   0.01   0.01    -0.19   0.18  -0.04
    30  15     0.04  -0.03   0.04     0.01   0.00   0.01    -0.15   0.05   0.39
    31  15    -0.03  -0.01  -0.03    -0.01   0.00  -0.01     0.46   0.14   0.65
    32  15     0.04  -0.03   0.01     0.01   0.00   0.00     0.05  -0.04  -0.01
    33  50     0.00   0.01   0.00     0.00   0.00   0.00    -0.01   0.01  -0.01
    34  50    -0.04   0.01  -0.07    -0.01   0.00  -0.01    -0.02   0.00   0.02
    35  53    -0.01  -0.01   0.00     0.00   0.00   0.00     0.00   0.00   0.00
    36  53     0.00   0.00   0.00     0.00   0.00   0.00     0.01  -0.01   0.01
                     79                     80                     81
                      A                      A                      A
 Frequencies --    212.3056               214.8020               220.8128
 Red. masses --     33.9717                33.7216                34.2649
 Frc consts  --      0.9022                 0.9167                 0.9843
 IR Inten    --     21.5034                 8.7463                 5.4152
  Atom  AN      X      Y      Z        X      Y      Z        X      Y      Z
     1  50     0.01  -0.06  -0.07     0.00  -0.02  -0.04     0.03  -0.01   0.06
     2  50     0.01  -0.01   0.00     0.01   0.00   0.00    -0.02  -0.02   0.00
     3  53    -0.01   0.01   0.00     0.00   0.00   0.00     0.00   0.00   0.01
     4  53     0.01   0.00   0.00     0.00   0.00   0.00     0.00   0.01   0.00
     5  15    -0.26   0.19   0.43    -0.10   0.04   0.20    -0.17   0.17  -0.02
     6  15     0.06  -0.03   0.05     0.03  -0.04   0.04    -0.02   0.13  -0.08
     7  15     0.02   0.06   0.02    -0.01   0.05   0.06     0.08  -0.13  -0.27
     8  15    -0.12  -0.13   0.27    -0.16  -0.08   0.20     0.51   0.11  -0.37
     9  50     0.00  -0.01  -0.01     0.00   0.00  -0.01    -0.02   0.00   0.03
    10  50     0.01   0.02  -0.03     0.01   0.01  -0.03    -0.01   0.00   0.02
    11  53     0.00  -0.01   0.01    -0.01   0.00   0.01     0.00  -0.01  -0.02
    12  53     0.00   0.00   0.00     0.00   0.00   0.00     0.00   0.00   0.00
    13  50     0.03   0.02  -0.07     0.05   0.02  -0.04    -0.09  -0.05   0.09
    14  50     0.00  -0.02   0.00     0.00  -0.01   0.00     0.00  -0.02   0.00
    15  53    -0.01   0.00   0.00     0.00   0.00   0.00     0.00   0.00   0.00
    16  53     0.00   0.00   0.01     0.00   0.00   0.01    -0.01   0.01   0.00
    17  15    -0.18   0.03   0.19     0.20   0.03  -0.27    -0.29  -0.02   0.08
    18  15     0.29   0.04   0.07     0.07   0.16   0.06     0.10   0.03   0.08
    19  15     0.16   0.05  -0.15    -0.09   0.07  -0.12     0.09   0.03   0.00
    20  15    -0.36   0.26   0.13    -0.12   0.16   0.02    -0.17   0.13   0.11
    21  50     0.00   0.00  -0.02    -0.01  -0.01  -0.02     0.01  -0.01  -0.02
    22  50     0.06  -0.06  -0.05    -0.03  -0.07  -0.02     0.06  -0.01  -0.02
    23  53     0.00   0.00   0.01     0.00   0.00   0.00     0.00   0.00   0.00
    24  53     0.00   0.00   0.00     0.00   0.00   0.00    -0.01   0.00   0.00
    25  50     0.04   0.04   0.03    -0.08  -0.08  -0.01    -0.02  -0.05   0.01
    26  50    -0.01   0.00  -0.01     0.00  -0.01   0.01     0.00  -0.02   0.03
    27  53     0.00   0.00   0.00     0.00   0.00   0.01     0.00   0.00   0.00
    28  53     0.00   0.01   0.00     0.00   0.00   0.00     0.00   0.00   0.00
    29  15    -0.07  -0.08  -0.03     0.12   0.04  -0.03     0.00  -0.12  -0.13
    30  15    -0.14  -0.05  -0.26     0.33   0.24   0.53     0.11   0.26   0.18
    31  15     0.04  -0.02   0.11    -0.09   0.08  -0.34     0.04   0.09  -0.16
    32  15    -0.12   0.04   0.04     0.11  -0.06  -0.07    -0.12   0.02  -0.01
    33  50     0.01   0.00   0.00     0.00   0.00   0.00     0.00   0.00   0.00
    34  50     0.04  -0.02  -0.03    -0.02   0.01   0.05     0.02  -0.02  -0.03
    35  53     0.00   0.00   0.00     0.00   0.00   0.00     0.00   0.00   0.00
    36  53     0.00   0.00   0.00     0.00   0.00   0.00     0.00   0.00   0.00
                     82                     83                     84
                      A                      A                      A
 Frequencies --    226.1158               248.7276               254.9492
 Red. masses --     33.8363                33.6778                32.7536
 Frc consts  --      1.0193                 1.2276                 1.2543
 IR Inten    --      5.3108                12.1009                13.0884
  Atom  AN      X      Y      Z        X      Y      Z        X      Y      Z
     1  50     0.02  -0.02   0.02     0.00   0.00   0.00     0.00   0.01   0.01
     2  50    -0.01  -0.01   0.00     0.01  -0.01   0.00     0.00   0.00   0.00
     3  53     0.00   0.00   0.00    -0.01   0.01   0.00     0.00   0.00   0.00
     4  53     0.00   0.00   0.00     0.00   0.00   0.00     0.00   0.00   0.00
     5  15    -0.20   0.10   0.08     0.10   0.17  -0.09     0.05  -0.10  -0.08
     6  15     0.00   0.07  -0.04     0.00  -0.02  -0.02     0.00  -0.01  -0.04
     7  15     0.05  -0.07  -0.17     0.01   0.05  -0.02     0.00   0.01   0.01
     8  15     0.30   0.04  -0.18    -0.14  -0.02  -0.03    -0.03   0.01  -0.02
     9  50    -0.01   0.00   0.01     0.00   0.00   0.00     0.00   0.00   0.01
    10  50     0.01   0.01  -0.01    -0.02  -0.05   0.02     0.00   0.00   0.00
    11  53    -0.01   0.00   0.00     0.00   0.00   0.00     0.00   0.00   0.01
    12  53     0.00   0.00   0.00     0.00   0.00   0.00     0.00   0.00   0.00
    13  50    -0.03  -0.02   0.06    -0.02  -0.02  -0.04     0.00  -0.01  -0.01
    14  50     0.00   0.00   0.01    -0.03  -0.11  -0.03    -0.02  -0.05  -0.02
    15  53     0.00   0.00   0.00     0.00   0.00   0.00     0.00   0.00   0.00
    16  53     0.00   0.00   0.00     0.00   0.01   0.00     0.00   0.01   0.00
    17  15     0.50   0.06  -0.19    -0.26  -0.07  -0.12     0.54  -0.01   0.22
    18  15     0.00   0.08   0.01     0.01  -0.09  -0.04     0.04   0.10   0.24
    19  15    -0.11   0.03  -0.09     0.16   0.38   0.46    -0.17   0.26   0.26
    20  15    -0.18   0.17   0.09     0.25   0.42   0.23     0.13   0.24   0.06
    21  50     0.00  -0.01  -0.01     0.01  -0.01   0.00     0.00  -0.01  -0.07
    22  50    -0.08  -0.09  -0.01     0.04  -0.05  -0.03    -0.06  -0.06   0.00
    23  53     0.01   0.00   0.00     0.00   0.00   0.01     0.00   0.00   0.01
    24  53     0.00   0.00   0.00     0.00   0.00   0.00     0.00   0.00   0.00
    25  50     0.01   0.06  -0.02     0.00   0.01   0.00     0.01  -0.01   0.01
    26  50    -0.01   0.02  -0.04    -0.01   0.00   0.01     0.01   0.00   0.00
    27  53     0.00   0.00   0.00    -0.01   0.00   0.00     0.00   0.00   0.00
    28  53     0.00   0.00   0.00     0.00   0.00   0.00     0.00   0.00   0.00
    29  15     0.07   0.21   0.23     0.10   0.20   0.07    -0.15  -0.31  -0.13
    30  15    -0.05  -0.36  -0.14     0.03  -0.13   0.03    -0.11   0.21  -0.11
    31  15    -0.11  -0.13   0.13    -0.09  -0.06   0.01     0.13   0.10  -0.03
    32  15     0.23  -0.05  -0.02     0.19  -0.02  -0.06    -0.26   0.04   0.06
    33  50     0.00   0.00   0.00     0.01   0.00   0.00     0.00   0.00   0.00
    34  50    -0.04   0.02   0.04    -0.06   0.00  -0.05     0.02  -0.02  -0.05
    35  53     0.00   0.00   0.00     0.00   0.00   0.00     0.00   0.00   0.00
    36  53     0.00   0.00   0.00     0.00   0.00   0.00     0.00   0.00   0.00
                     85                     86                     87
                      A                      A                      A
 Frequencies --    257.4606               270.1120               280.1237
 Red. masses --     35.2385                33.3348                33.2551
 Frc consts  --      1.3762                 1.4330                 1.5375
 IR Inten    --     20.7287                 7.8173                21.2832
  Atom  AN      X      Y      Z        X      Y      Z        X      Y      Z
     1  50    -0.01   0.00  -0.03    -0.01   0.03   0.01     0.02  -0.03   0.01
     2  50    -0.02   0.07  -0.04    -0.01   0.02  -0.01     0.02  -0.03   0.02
     3  53     0.01   0.00   0.00     0.00   0.00   0.00     0.00   0.00   0.00
     4  53    -0.02  -0.01  -0.01     0.00   0.00   0.00     0.00   0.00   0.00
     5  15    -0.01   0.00  -0.03    -0.04  -0.53  -0.04     0.20   0.59   0.00
     6  15    -0.03   0.10   0.87     0.05   0.01  -0.10    -0.15  -0.04   0.13
     7  15    -0.19  -0.24   0.22    -0.01  -0.08   0.14     0.03   0.17  -0.27
     8  15     0.15  -0.02  -0.09     0.10   0.02   0.04    -0.15  -0.01  -0.02
     9  50     0.08  -0.02  -0.18    -0.01   0.01   0.02     0.01  -0.01  -0.03
    10  50     0.00   0.00   0.00     0.02   0.07  -0.02    -0.02  -0.09   0.02
    11  53     0.00   0.00   0.00     0.00   0.01   0.00     0.00  -0.01   0.00
    12  53    -0.01   0.01  -0.01     0.00   0.00   0.00    -0.01   0.00   0.00
    13  50    -0.02  -0.01   0.01     0.00   0.00   0.00     0.02   0.01   0.01
    14  50     0.00  -0.01   0.00     0.00  -0.01  -0.01     0.01   0.02   0.00
    15  53     0.00   0.00   0.00     0.00   0.00   0.00     0.00   0.00   0.00
    16  53     0.00   0.00   0.00     0.00   0.00   0.00     0.00   0.00   0.00
    17  15     0.01  -0.01   0.00    -0.24  -0.19  -0.08     0.00  -0.13  -0.03
    18  15     0.01   0.00   0.03     0.24   0.06   0.56    -0.02   0.09   0.52
    19  15     0.00   0.03   0.05    -0.19   0.12  -0.02    -0.14  -0.12  -0.04
    20  15    -0.01   0.04   0.03    -0.06   0.01  -0.10     0.06  -0.15  -0.13
    21  50     0.00   0.00  -0.01     0.00  -0.02  -0.11     0.00  -0.02  -0.10
    22  50     0.00  -0.01   0.00     0.04   0.02  -0.01     0.00   0.03   0.01
    23  53     0.00   0.00   0.00     0.00   0.00   0.00     0.00   0.00   0.00
    24  53     0.00   0.00   0.00    -0.01  -0.01   0.00     0.00   0.00   0.00
    25  50     0.00   0.00   0.00     0.01   0.01   0.02     0.01   0.00   0.02
    26  50     0.00   0.00   0.00    -0.01  -0.01   0.02     0.00  -0.01   0.02
    27  53     0.00   0.00   0.00     0.00   0.00   0.00     0.00   0.00   0.00
    28  53     0.00   0.00   0.00     0.00   0.00   0.00     0.00   0.00   0.00
    29  15     0.00   0.00   0.00     0.08   0.19  -0.07     0.02   0.08  -0.12
    30  15     0.00   0.00  -0.01    -0.04  -0.06  -0.07    -0.05  -0.01  -0.06
    31  15     0.00   0.00   0.00    -0.09  -0.03   0.03    -0.05   0.01   0.02
    32  15     0.00   0.00   0.00     0.13  -0.02  -0.11     0.06  -0.01  -0.06
    33  50     0.00   0.00   0.00     0.00   0.00   0.00     0.00   0.00   0.00
    34  50     0.00   0.00  -0.01    -0.01   0.01   0.04    -0.01   0.01   0.03
    35  53     0.00   0.00   0.00     0.00   0.00   0.00     0.00   0.00   0.00
    36  53     0.00   0.00   0.00     0.00   0.00   0.00     0.00   0.00   0.00
                     88                     89                     90
                      A                      A                      A
 Frequencies --    290.6129               294.4515               297.2962
 Red. masses --     32.6478                32.8631                33.1350
 Frc consts  --      1.6246                 1.6787                 1.7255
 IR Inten    --     30.6102                 8.5692                17.2286
  Atom  AN      X      Y      Z        X      Y      Z        X      Y      Z
     1  50    -0.03  -0.01  -0.06     0.01   0.02   0.02     0.00   0.00   0.00
     2  50    -0.05   0.04  -0.03     0.02  -0.02   0.01     0.00   0.00   0.00
     3  53     0.00   0.00  -0.01     0.00   0.00   0.00     0.00   0.00   0.00
     4  53     0.01   0.00   0.00     0.00   0.00   0.00     0.00   0.00   0.00
     5  15     0.05   0.33  -0.11     0.00  -0.25  -0.05     0.05   0.01  -0.02
     6  15     0.45   0.09  -0.24    -0.16  -0.04   0.08    -0.02  -0.01   0.01
     7  15    -0.08  -0.35   0.55     0.02   0.15  -0.15     0.00   0.02  -0.02
     8  15    -0.03  -0.03  -0.12    -0.08   0.00  -0.01    -0.01   0.00   0.01
     9  50    -0.03   0.01   0.05     0.01   0.00  -0.02     0.00   0.00   0.00
    10  50    -0.02  -0.05   0.02     0.00   0.02  -0.01     0.00   0.00   0.00
    11  53     0.00   0.00   0.00     0.00   0.00   0.00     0.00   0.00   0.00
    12  53     0.02   0.00  -0.01     0.00   0.00   0.00     0.00   0.00   0.00
    13  50     0.01   0.00   0.01     0.02   0.02   0.01     0.00   0.00   0.00
    14  50     0.01   0.03   0.01     0.02   0.06   0.02     0.00   0.00   0.00
    15  53     0.00   0.00   0.00     0.00   0.00   0.00     0.00   0.00   0.00
    16  53     0.00   0.00   0.00     0.00   0.00   0.00     0.00   0.00   0.00
    17  15     0.01   0.00   0.01    -0.07   0.07   0.03    -0.09  -0.07  -0.06
    18  15    -0.09   0.05   0.16    -0.09   0.05   0.12     0.02  -0.03   0.18
    19  15    -0.01  -0.22  -0.10    -0.04  -0.46  -0.28    -0.01   0.00   0.00
    20  15     0.06   0.08   0.19     0.31   0.29   0.57    -0.01   0.00  -0.03
    21  50     0.00   0.00  -0.03     0.00   0.00  -0.02     0.00  -0.01  -0.03
    22  50     0.00  -0.01  -0.01     0.00  -0.04  -0.03     0.02   0.01   0.00
    23  53     0.00   0.00   0.00     0.00   0.00   0.00     0.00   0.00   0.00
    24  53     0.00   0.00   0.00     0.00   0.00   0.00     0.00   0.00   0.00
    25  50     0.00   0.00   0.00     0.00   0.00   0.00    -0.04   0.03  -0.07
    26  50     0.00   0.00   0.00     0.00   0.00   0.00     0.00   0.04  -0.12
    27  53     0.00   0.00   0.00     0.00   0.00   0.00     0.01   0.00   0.01
    28  53     0.00   0.00   0.00     0.00   0.00   0.00     0.00   0.00   0.00
    29  15     0.00   0.00   0.00    -0.01   0.00   0.00     0.07  -0.12   0.81
    30  15     0.00   0.00  -0.01     0.00   0.00   0.00     0.12   0.22  -0.02
    31  15     0.00   0.00   0.00     0.00   0.00  -0.01     0.17  -0.26  -0.02
    32  15     0.00   0.00  -0.01     0.01   0.00   0.00    -0.28   0.01  -0.07
    33  50     0.00   0.00   0.00     0.00   0.00   0.00     0.00   0.00   0.00
    34  50    -0.01   0.00  -0.03    -0.04  -0.01  -0.09     0.02   0.00   0.00
    35  53     0.00   0.00   0.00     0.00   0.00   0.00     0.00   0.00   0.00
    36  53     0.00   0.00   0.00     0.00   0.00   0.00     0.00   0.00   0.00
                     91                     92                     93
                      A                      A                      A
 Frequencies --    328.0418               330.1511               356.3921
 Red. masses --     31.3048                31.2517                31.6928
 Frc consts  --      1.9848                 2.0070                 2.3717
 IR Inten    --      4.7154                 7.7303                 4.6140
  Atom  AN      X      Y      Z        X      Y      Z        X      Y      Z
     1  50     0.00   0.00   0.00     0.00   0.00   0.00     0.00   0.00   0.00
     2  50     0.00   0.00   0.00     0.00   0.00   0.00     0.00   0.00   0.00
     3  53     0.00   0.00   0.00     0.00   0.00   0.00     0.00   0.00   0.00
     4  53     0.00   0.00   0.00     0.00   0.00   0.00     0.00   0.00   0.00
     5  15    -0.02  -0.09  -0.06     0.02   0.06   0.04    -0.01  -0.01   0.08
     6  15    -0.02   0.00   0.00     0.01   0.00   0.00     0.02   0.00   0.00
     7  15     0.00   0.03   0.00     0.00  -0.02   0.00     0.00  -0.04  -0.02
     8  15     0.06  -0.03   0.09    -0.04   0.02  -0.06    -0.04   0.04  -0.05
     9  50     0.00   0.00   0.00     0.00   0.00   0.00     0.00   0.00   0.00
    10  50     0.00   0.01   0.00     0.00  -0.01   0.00     0.00   0.00   0.00
    11  53     0.00   0.00   0.00     0.00   0.00   0.00     0.00   0.00   0.00
    12  53     0.00   0.00   0.00     0.00   0.00   0.00     0.00   0.00   0.00
    13  50    -0.01   0.00  -0.01     0.01   0.00   0.01     0.00   0.00   0.00
    14  50    -0.01  -0.02  -0.01     0.01   0.01   0.00     0.00   0.00   0.00
    15  53     0.00   0.00   0.00     0.00   0.00   0.00     0.00   0.00   0.00
    16  53     0.00   0.00   0.00     0.00   0.00   0.00     0.00   0.00   0.00
    17  15     0.03   0.11  -0.08    -0.11  -0.09  -0.06    -0.02   0.15  -0.01
    18  15    -0.45  -0.05   0.31     0.33  -0.01  -0.13     0.03  -0.14   0.04
    19  15     0.56   0.01  -0.03    -0.38   0.00   0.01     0.00   0.02  -0.01
    20  15    -0.12   0.08  -0.12     0.07  -0.06   0.08     0.03  -0.03  -0.01
    21  50     0.00  -0.01  -0.04     0.00   0.00   0.02     0.00   0.00   0.00
    22  50    -0.01   0.00   0.00     0.01   0.01   0.00    -0.01   0.00   0.00
    23  53     0.00   0.00   0.00     0.00   0.00   0.00     0.00   0.00   0.00
    24  53     0.00   0.00   0.00     0.00   0.00   0.00     0.00   0.00   0.00
    25  50     0.00   0.02  -0.01     0.00   0.03  -0.02     0.01   0.02   0.09
    26  50     0.01   0.00  -0.01     0.01   0.00  -0.03     0.00   0.01   0.00
    27  53     0.00   0.00   0.00     0.00   0.00   0.00     0.00   0.00   0.00
    28  53     0.00   0.00   0.00     0.00   0.00   0.00     0.00   0.00   0.00
    29  15     0.16  -0.23   0.08     0.23  -0.33   0.19    -0.36   0.16   0.05
    30  15    -0.22  -0.19   0.11    -0.33  -0.30   0.17    -0.39   0.06   0.05
    31  15     0.03   0.33  -0.09     0.07   0.47  -0.14     0.49  -0.21  -0.46
    32  15     0.05   0.04   0.00     0.07   0.07  -0.01     0.31  -0.14   0.01
    33  50     0.00   0.00   0.00     0.00   0.00   0.00     0.00   0.00   0.00
    34  50     0.00   0.00   0.02    -0.01   0.00   0.00    -0.02   0.01   0.01
    35  53     0.00   0.00   0.00     0.00   0.00   0.00     0.00   0.00   0.00
    36  53     0.00   0.00   0.00     0.00   0.00   0.00     0.00   0.00   0.00
                     94                     95                     96
                      A                      A                      A
 Frequencies --    360.2370               363.4325               377.7342
 Red. masses --     31.1806                31.1319                31.1251
 Frc consts  --      2.3840                 2.4227                 2.6166
 IR Inten    --      1.4816                 3.7355                10.4446
  Atom  AN      X      Y      Z        X      Y      Z        X      Y      Z
     1  50     0.01  -0.01   0.01     0.00   0.00   0.00     0.00   0.00  -0.01
     2  50    -0.01   0.02  -0.01     0.00   0.00   0.00     0.00   0.00   0.00
     3  53     0.00   0.00   0.00     0.00   0.00   0.00     0.00   0.00   0.00
     4  53     0.00   0.00   0.00     0.00   0.00   0.00     0.00   0.00   0.00
     5  15     0.03  -0.13   0.58     0.08  -0.01   0.12    -0.14   0.02   0.00
     6  15     0.12   0.02   0.02     0.03   0.01   0.00    -0.03  -0.01  -0.01
     7  15    -0.01  -0.30  -0.18     0.00  -0.09  -0.05     0.00   0.10   0.08
     8  15    -0.35   0.30  -0.37    -0.09   0.09  -0.09     0.06  -0.09  -0.02
     9  50     0.00   0.00   0.00     0.00   0.00   0.00     0.00   0.00   0.00
    10  50     0.01   0.03  -0.01     0.00   0.00   0.00     0.00   0.00   0.00
    11  53     0.00   0.00   0.00     0.00   0.00   0.00     0.00   0.00   0.00
    12  53     0.00   0.00   0.00     0.00   0.00   0.00     0.00   0.00   0.00
    13  50    -0.01  -0.01   0.01     0.00   0.00   0.00     0.00   0.00   0.00
    14  50     0.00  -0.01   0.00     0.00   0.01   0.00     0.00   0.00   0.00
    15  53     0.00   0.00   0.00     0.00   0.00   0.00     0.00   0.00   0.00
    16  53     0.00   0.00   0.00     0.00   0.01   0.00     0.00   0.00   0.00
    17  15     0.01  -0.16   0.03    -0.01   0.59  -0.29    -0.02  -0.16  -0.34
    18  15    -0.14   0.15   0.01     0.17  -0.58   0.19    -0.04   0.12  -0.04
    19  15     0.13   0.08  -0.05    -0.08  -0.01   0.03     0.02   0.04  -0.03
    20  15     0.22  -0.05  -0.05     0.01   0.00  -0.02     0.10  -0.04   0.02
    21  50     0.00   0.00   0.00     0.00   0.00  -0.01     0.00   0.00   0.00
    22  50     0.00   0.01   0.00    -0.02  -0.01   0.01     0.00   0.00   0.00
    23  53     0.00   0.00   0.00     0.00   0.00   0.00     0.00   0.00   0.00
    24  53     0.00   0.00   0.00     0.00   0.00   0.00     0.00   0.00   0.00
    25  50     0.00   0.00  -0.01     0.00  -0.01  -0.02     0.00   0.01   0.00
    26  50     0.00   0.00   0.00     0.00   0.00   0.01     0.01   0.00   0.01
    27  53     0.00   0.00   0.00     0.00   0.00   0.00     0.00   0.00   0.00
    28  53     0.00   0.00   0.00     0.00   0.00   0.00     0.00   0.00   0.00
    29  15     0.05  -0.01   0.01     0.04  -0.08  -0.06     0.29   0.16  -0.04
    30  15     0.01   0.02  -0.02     0.09   0.07  -0.04    -0.24   0.23  -0.14
    31  15    -0.04   0.02   0.04    -0.11   0.03   0.13     0.05   0.05   0.00
    32  15    -0.02  -0.01   0.00    -0.06   0.03   0.20    -0.16  -0.38   0.59
    33  50     0.00   0.00   0.00     0.00   0.00   0.00     0.00   0.00   0.00
    34  50     0.00   0.00   0.00     0.01  -0.01  -0.01     0.02  -0.01  -0.03
    35  53     0.00   0.00   0.00     0.00   0.00   0.00     0.00   0.00   0.00
    36  53     0.00   0.00   0.00     0.00   0.00   0.00     0.00   0.00   0.00
                     97                     98                     99
                      A                      A                      A
 Frequencies --    383.1390               389.0598               391.9508
 Red. masses --     31.2746                31.1413                31.1875
 Frc consts  --      2.7049                 2.7773                 2.8229
 IR Inten    --      1.9690                 4.4332                 3.2720
  Atom  AN      X      Y      Z        X      Y      Z        X      Y      Z
     1  50    -0.02   0.00  -0.04     0.00   0.00   0.00     0.00   0.01   0.00
     2  50     0.01   0.01   0.00     0.00  -0.01   0.00     0.00   0.02  -0.01
     3  53     0.00   0.00   0.00     0.00   0.00   0.00     0.00   0.00   0.00
     4  53     0.00   0.00   0.00     0.00   0.00   0.00     0.00   0.00   0.00
     5  15     0.02   0.00   0.26    -0.15   0.02  -0.01     0.52  -0.10  -0.01
     6  15    -0.35  -0.07  -0.05     0.06   0.01   0.00    -0.17  -0.03  -0.01
     7  15     0.26   0.36   0.48    -0.06   0.01  -0.03     0.21  -0.12   0.05
     8  15     0.07  -0.30  -0.47     0.03  -0.01   0.05    -0.12   0.10  -0.11
     9  50     0.01   0.00  -0.01     0.00   0.00   0.00     0.00   0.00   0.00
    10  50     0.00   0.01  -0.01     0.00   0.00   0.00    -0.01  -0.01   0.00
    11  53     0.00   0.00   0.00     0.00   0.00   0.00     0.00   0.00   0.00
    12  53     0.00   0.00   0.00     0.00   0.00   0.00     0.00   0.00   0.00
    13  50    -0.02  -0.01   0.02     0.00   0.00   0.00     0.00   0.00   0.00
    14  50     0.00  -0.01   0.00     0.00   0.00   0.00     0.00   0.01   0.01
    15  53     0.00   0.00   0.00     0.00   0.00   0.00     0.00   0.00   0.00
    16  53     0.00   0.00   0.00     0.00   0.00   0.00     0.00   0.00   0.00
    17  15     0.01   0.02   0.02    -0.05  -0.19  -0.36     0.01  -0.07  -0.09
    18  15    -0.02  -0.03   0.04    -0.02   0.08   0.06     0.03   0.08  -0.07
    19  15     0.04   0.09  -0.05     0.01   0.04  -0.02    -0.02  -0.24   0.15
    20  15     0.07  -0.08   0.00     0.12  -0.04   0.00    -0.46   0.26  -0.04
    21  50     0.00   0.00   0.00     0.00   0.00   0.00     0.00   0.00   0.01
    22  50     0.00   0.00   0.00     0.00   0.00   0.00     0.00  -0.01  -0.01
    23  53     0.00   0.00   0.00     0.00   0.00   0.00     0.00   0.00   0.00
    24  53     0.00   0.00   0.00     0.00   0.00   0.00     0.00   0.00   0.00
    25  50     0.00   0.00   0.00     0.00   0.00   0.01     0.00   0.00   0.02
    26  50     0.00   0.00   0.00     0.00   0.00   0.00     0.00   0.00   0.01
    27  53     0.00   0.00   0.00     0.00   0.00   0.00     0.00   0.00   0.00
    28  53     0.00   0.00   0.00     0.00   0.00   0.00     0.00   0.00   0.00
    29  15    -0.07  -0.05   0.01    -0.32  -0.08  -0.04     0.05   0.19  -0.06
    30  15     0.05  -0.02   0.01     0.17  -0.25   0.06     0.00  -0.18   0.06
    31  15    -0.02  -0.01   0.02     0.12  -0.10  -0.05     0.15  -0.03  -0.10
    32  15     0.05   0.09  -0.06    -0.06   0.61   0.39    -0.27   0.05   0.14
    33  50     0.00   0.00   0.00     0.00   0.00   0.00     0.00   0.00   0.00
    34  50    -0.01   0.00   0.00     0.03  -0.01  -0.03     0.02   0.00   0.00
    35  53     0.00   0.00   0.00     0.00   0.00   0.00     0.00   0.00   0.00
    36  53     0.00   0.00   0.00     0.00   0.00   0.00     0.00   0.00   0.00
                    100                    101                    102
                      A                      A                      A
 Frequencies --    401.0350               409.3303               420.6859
 Red. masses --     31.1519                31.1624                31.4046
 Frc consts  --      2.9519                 3.0763                 3.2746
 IR Inten    --      2.8897                 2.7349                17.1210
  Atom  AN      X      Y      Z        X      Y      Z        X      Y      Z
     1  50     0.00   0.00   0.00     0.00   0.00   0.00    -0.01   0.00  -0.03
     2  50     0.00   0.01   0.00     0.00   0.02  -0.01    -0.01   0.06  -0.03
     3  53     0.00   0.00   0.00     0.00   0.00   0.00     0.00   0.00   0.00
     4  53     0.00   0.00   0.00     0.00   0.00   0.00     0.00   0.00   0.00
     5  15     0.17  -0.03  -0.04     0.25   0.01  -0.14    -0.33   0.11  -0.08
     6  15    -0.06  -0.01   0.00    -0.10  -0.02   0.01    -0.38  -0.07  -0.01
     7  15     0.09  -0.07   0.01     0.15  -0.14  -0.02     0.59  -0.42   0.10
     8  15    -0.03   0.05   0.00    -0.07   0.10   0.07    -0.02   0.19   0.26
     9  50     0.00   0.00   0.00     0.00   0.00   0.00     0.00   0.00   0.00
    10  50     0.00   0.00   0.00     0.00  -0.01   0.00     0.00   0.00   0.00
    11  53     0.00   0.00   0.00     0.00   0.00   0.00     0.00   0.00   0.00
    12  53     0.00   0.00   0.00     0.00   0.00   0.00     0.00   0.00   0.00
    13  50     0.00   0.00   0.00     0.00   0.00   0.00     0.00   0.00   0.00
    14  50     0.00   0.01   0.00    -0.01  -0.03  -0.01     0.00   0.00   0.00
    15  53     0.00   0.00   0.00     0.00   0.00   0.00     0.00   0.00   0.00
    16  53     0.00   0.00   0.00     0.00   0.00   0.00     0.00   0.00   0.00
    17  15    -0.06  -0.12  -0.11     0.03  -0.03  -0.03    -0.01   0.01   0.01
    18  15     0.00   0.11  -0.06    -0.02   0.00   0.03     0.00  -0.01   0.01
    19  15    -0.01  -0.14   0.08     0.07   0.49  -0.33    -0.02  -0.06   0.04
    20  15    -0.19   0.14  -0.05    -0.22  -0.39   0.53     0.22   0.02  -0.10
    21  50     0.00   0.00   0.00     0.00   0.00   0.00     0.00   0.00   0.00
    22  50     0.00  -0.01  -0.01     0.00   0.00   0.00     0.00   0.00   0.00
    23  53     0.00   0.00   0.00     0.00   0.01   0.00     0.00   0.00   0.00
    24  53     0.00   0.00   0.00     0.00   0.00   0.00     0.00   0.00   0.00
    25  50    -0.01  -0.01  -0.03     0.00   0.00   0.00     0.00   0.00   0.00
    26  50     0.00   0.00  -0.02     0.00   0.00   0.00     0.00   0.00   0.00
    27  53     0.00   0.00   0.00     0.00   0.00   0.00     0.00   0.00   0.00
    28  53     0.00   0.00   0.00     0.00   0.00   0.00     0.00   0.00   0.00
    29  15    -0.20  -0.38   0.10    -0.01  -0.02   0.00     0.01   0.01   0.00
    30  15    -0.03   0.36  -0.16     0.00   0.02  -0.02     0.00  -0.02   0.01
    31  15    -0.20   0.02   0.15    -0.01   0.00   0.01     0.01   0.00   0.00
    32  15     0.60   0.02   0.20     0.03   0.01   0.04    -0.03   0.00  -0.02
    33  50     0.00   0.00   0.00     0.00   0.00   0.00     0.00   0.00   0.00
    34  50    -0.01   0.01   0.02    -0.01   0.00  -0.02     0.00   0.00   0.00
    35  53     0.00   0.00   0.00     0.00   0.00   0.00     0.00   0.00   0.00
    36  53     0.00   0.00   0.00     0.00   0.00   0.00     0.00   0.00   0.00

 -------------------
 - Thermochemistry -
 -------------------
 Temperature   673.000 Kelvin.  Pressure  50.00000 Atm.
 Atom     1 has atomic number 50 and mass 117.90180
 Atom     2 has atomic number 50 and mass 117.90180
 Atom     3 has atomic number 53 and mass 126.90040
 Atom     4 has atomic number 53 and mass 126.90040
 Atom     5 has atomic number 15 and mass  30.97376
 Atom     6 has atomic number 15 and mass  30.97376
 Atom     7 has atomic number 15 and mass  30.97376
 Atom     8 has atomic number 15 and mass  30.97376
 Atom     9 has atomic number 50 and mass 117.90180
 Atom    10 has atomic number 50 and mass 117.90180
 Atom    11 has atomic number 53 and mass 126.90040
 Atom    12 has atomic number 53 and mass 126.90040
 Atom    13 has atomic number 50 and mass 117.90180
 Atom    14 has atomic number 50 and mass 117.90180
 Atom    15 has atomic number 53 and mass 126.90040
 Atom    16 has atomic number 53 and mass 126.90040
 Atom    17 has atomic number 15 and mass  30.97376
 Atom    18 has atomic number 15 and mass  30.97376
 Atom    19 has atomic number 15 and mass  30.97376
 Atom    20 has atomic number 15 and mass  30.97376
 Atom    21 has atomic number 50 and mass 117.90180
 Atom    22 has atomic number 50 and mass 117.90180
 Atom    23 has atomic number 53 and mass 126.90040
 Atom    24 has atomic number 53 and mass 126.90040
 Atom    25 has atomic number 50 and mass 117.90180
 Atom    26 has atomic number 50 and mass 117.90180
 Atom    27 has atomic number 53 and mass 126.90040
 Atom    28 has atomic number 53 and mass 126.90040
 Atom    29 has atomic number 15 and mass  30.97376
 Atom    30 has atomic number 15 and mass  30.97376
 Atom    31 has atomic number 15 and mass  30.97376
 Atom    32 has atomic number 15 and mass  30.97376
 Atom    33 has atomic number 50 and mass 117.90180
 Atom    34 has atomic number 50 and mass 117.90180
 Atom    35 has atomic number 53 and mass 126.90040
 Atom    36 has atomic number 53 and mass 126.90040
 Molecular mass:  3309.31156 amu.
 Principal axes and moments of inertia in atomic units:
                           1         2         3
     Eigenvalues --  ******************************
           X            0.99997  -0.00750   0.00217
           Y            0.00754   0.99983  -0.01674
           Z           -0.00205   0.01675   0.99986
 This molecule is an asymmetric top.
 Rotational symmetry number  1.
 Warning -- assumption of classical behavior for rotation
           may cause significant error
 Rotational temperatures (Kelvin)      0.00056     0.00030     0.00029
 Rotational constants (GHZ):           0.01161     0.00615     0.00597
 Zero-point vibrational energy      80657.1 (Joules/Mol)
                                   19.27750 (Kcal/Mol)
 Warning -- explicit consideration of 102 degrees of freedom as
           vibrations may cause significant error
 Vibrational temperatures:      5.73     7.63    15.77    17.38    18.83
          (Kelvin)             19.60    22.12    25.33    26.37    28.67
                               30.00    33.07    34.16    36.74    39.02
                               40.53    43.36    44.10    45.16    48.40
                               50.09    53.01    54.40    56.58    57.75
                               60.33    66.31    66.50    68.60    70.45
                               72.70    74.32    75.32    78.54    80.50
                               83.41    84.76    89.48    92.35    93.63
                               94.17    98.99   100.83   103.73   106.53
                              107.80   112.57   119.07   123.80   126.07
                              130.58   132.97   139.22   143.21   143.65
                              146.06   151.79   153.47   157.32   162.77
                              164.23   170.30   170.52   181.39   188.02
                              189.06   197.77   198.88   209.14   213.82
                              215.10   232.80   238.37   239.49   243.10
                              284.07   292.52   303.00   305.46   309.05
                              317.70   325.33   357.86   366.81   370.43
                              388.63   403.04   418.13   423.65   427.74
                              471.98   475.01   512.77   518.30   522.90
                              543.47   551.25   559.77   563.93   577.00
                              588.93   605.27
 
 Zero-point correction=                           0.030721 (Hartree/Particle)
 Thermal correction to Energy=                    0.226323
 Thermal correction to Enthalpy=                  0.228454
 Thermal correction to Gibbs Free Energy=        -0.462649
 Sum of electronic and zero-point Energies=          -4272.951530
 Sum of electronic and thermal Energies=             -4272.755928
 Sum of electronic and thermal Enthalpies=           -4272.753797
 Sum of electronic and thermal Free Energies=        -4273.444899
 
                     E (Thermal)             CV                S
                      KCal/Mol        Cal/Mol-Kelvin    Cal/Mol-Kelvin
 Total                  142.020            206.324            644.388
 Electronic               0.000              0.000              0.000
 Translational            2.006              2.981             46.420
 Rotational               2.006              2.981             47.154
 Vibrational            138.007            200.363            550.815
 Vibration     1          1.337              1.987             11.458
 Vibration     2          1.337              1.987             10.889
 Vibration     3          1.337              1.987              9.447
 Vibration     4          1.337              1.987              9.253
 Vibration     5          1.337              1.987              9.094
 Vibration     6          1.337              1.987              9.015
 Vibration     7          1.338              1.987              8.774
 Vibration     8          1.338              1.987              8.505
 Vibration     9          1.338              1.987              8.425
 Vibration    10          1.338              1.987              8.259
 Vibration    11          1.338              1.987              8.169
 Vibration    12          1.338              1.987              7.975
 Vibration    13          1.338              1.987              7.911
 Vibration    14          1.338              1.987              7.766
 Vibration    15          1.338              1.987              7.646
 Vibration    16          1.338              1.987              7.571
 Vibration    17          1.338              1.987              7.437
 Vibration    18          1.338              1.986              7.403
 Vibration    19          1.338              1.986              7.356
 Vibration    20          1.338              1.986              7.219
 Vibration    21          1.338              1.986              7.150
 Vibration    22          1.338              1.986              7.038
 Vibration    23          1.338              1.986              6.986
 Vibration    24          1.338              1.986              6.908
 Vibration    25          1.338              1.986              6.868
 Vibration    26          1.338              1.986              6.781
 Vibration    27          1.338              1.986              6.593
 Vibration    28          1.338              1.986              6.588
 Vibration    29          1.339              1.985              6.526
 Vibration    30          1.339              1.985              6.473
 Vibration    31          1.339              1.985              6.411
 Vibration    32          1.339              1.985              6.367
 Vibration    33          1.339              1.985              6.340
 Vibration    34          1.339              1.985              6.257
 Vibration    35          1.339              1.985              6.208
 Vibration    36          1.339              1.985              6.138
 Vibration    37          1.339              1.985              6.106
 Vibration    38          1.339              1.984              5.998
 Vibration    39          1.339              1.984              5.936
 Vibration    40          1.340              1.984              5.908
 Vibration    41          1.340              1.984              5.897
 Vibration    42          1.340              1.984              5.798
 Vibration    43          1.340              1.983              5.761
 Vibration    44          1.340              1.983              5.705
 Vibration    45          1.340              1.983              5.652
 Vibration    46          1.340              1.983              5.629
 Vibration    47          1.341              1.983              5.543
 Vibration    48          1.341              1.982              5.432
 Vibration    49          1.341              1.982              5.354
 Vibration    50          1.341              1.981              5.318
 Vibration    51          1.342              1.981              5.249
 Vibration    52          1.342              1.981              5.213
 Vibration    53          1.342              1.980              5.122
 Vibration    54          1.342              1.980              5.066
 Vibration    55          1.342              1.980              5.060
 Vibration    56          1.343              1.979              5.027
 Vibration    57          1.343              1.979              4.951
 Vibration    58          1.343              1.979              4.929
 Vibration    59          1.343              1.978              4.880
 Vibration    60          1.344              1.978              4.813
 Vibration    61          1.344              1.977              4.795
 Vibration    62          1.345              1.977              4.723
 Vibration    63          1.345              1.977              4.721
 Vibration    64          1.345              1.975              4.599
 Vibration    65          1.346              1.974              4.528
 Vibration    66          1.346              1.974              4.517
 Vibration    67          1.347              1.973              4.428
 Vibration    68          1.347              1.973              4.417
 Vibration    69          1.348              1.971              4.318
 Vibration    70          1.349              1.971              4.274
 Vibration    71          1.349              1.970              4.262
 Vibration    72          1.351              1.968              4.107
 Vibration    73          1.351              1.967              4.060
 Vibration    74          1.351              1.966              4.051
 Vibration    75          1.352              1.966              4.022
 Vibration    76          1.357              1.958              3.716
 Vibration    77          1.358              1.956              3.659
 Vibration    78          1.360              1.954              3.590
 Vibration    79          1.360              1.953              3.574
 Vibration    80          1.361              1.953              3.551
 Vibration    81          1.362              1.951              3.497
 Vibration    82          1.363              1.949              3.451
 Vibration    83          1.369              1.941              3.266
 Vibration    84          1.370              1.939              3.218
 Vibration    85          1.371              1.938              3.199
 Vibration    86          1.374              1.933              3.106
 Vibration    87          1.377              1.929              3.036
 Vibration    88          1.380              1.925              2.965
 Vibration    89          1.381              1.923              2.939
 Vibration    90          1.382              1.922              2.921
 Vibration    91          1.392              1.908              2.733
 Vibration    92          1.392              1.907              2.720
 Vibration    93          1.401              1.894              2.575
 Vibration    94          1.403              1.892              2.555
 Vibration    95          1.404              1.890              2.538
 Vibration    96          1.409              1.883              2.465
 Vibration    97          1.411              1.880              2.438
 Vibration    98          1.414              1.876              2.410
 Vibration    99          1.415              1.875              2.396
 Vibration   100          1.418              1.870              2.353
 Vibration   101          1.422              1.865              2.315
 Vibration   102          1.426              1.859              2.264
                       Q            Log10(Q)             Ln(Q)
 Total Bot       0.188481D+95         94.275269        217.076828
 Total V=0       0.343010+101        100.535306        231.491097
 Vib (Bot)       0.365154D+76         75.562475        173.989030
 Vib (Bot)    1  0.117419D+03          2.069740          4.765753
 Vib (Bot)    2  0.881858D+02          1.945398          4.479445
 Vib (Bot)    3  0.426792D+02          1.630217          3.753713
 Vib (Bot)    4  0.387159D+02          1.587889          3.656250
 Vib (Bot)    5  0.357312D+02          1.553048          3.576025
 Vib (Bot)    6  0.343371D+02          1.535764          3.536227
 Vib (Bot)    7  0.304168D+02          1.483113          3.414994
 Vib (Bot)    8  0.265727D+02          1.424436          3.279886
 Vib (Bot)    9  0.255200D+02          1.406881          3.239463
 Vib (Bot)   10  0.234749D+02          1.370604          3.155932
 Vib (Bot)   11  0.224327D+02          1.350881          3.110519
 Vib (Bot)   12  0.203493D+02          1.308550          3.013048
 Vib (Bot)   13  0.196978D+02          1.294418          2.980506
 Vib (Bot)   14  0.183148D+02          1.262803          2.907711
 Vib (Bot)   15  0.172459D+02          1.236686          2.847576
 Vib (Bot)   16  0.166023D+02          1.220168          2.809542
 Vib (Bot)   17  0.155189D+02          1.190861          2.742058
 Vib (Bot)   18  0.152595D+02          1.183541          2.725204
 Vib (Bot)   19  0.148982D+02          1.173133          2.701238
 Vib (Bot)   20  0.139027D+02          1.143100          2.632086
 Vib (Bot)   21  0.134338D+02          1.128198          2.597772
 Vib (Bot)   22  0.126925D+02          1.103547          2.541012
 Vib (Bot)   23  0.123671D+02          1.092269          2.515042
 Vib (Bot)   24  0.118903D+02          1.075194          2.475725
 Vib (Bot)   25  0.116509D+02          1.066358          2.455380
 Vib (Bot)   26  0.111512D+02          1.047320          2.411544
 Vib (Bot)   27  0.101454D+02          1.006270          2.317022
 Vib (Bot)   28  0.101163D+02          1.005020          2.314144
 Vib (Bot)   29  0.980696D+01          0.991535          2.283093
 Vib (Bot)   30  0.954814D+01          0.979919          2.256346
 Vib (Bot)   31  0.925330D+01          0.966297          2.224980
 Vib (Bot)   32  0.905023D+01          0.956659          2.202790
 Vib (Bot)   33  0.893010D+01          0.950856          2.189428
 Vib (Bot)   34  0.856362D+01          0.932658          2.147523
 Vib (Bot)   35  0.835533D+01          0.921964          2.122900
 Vib (Bot)   36  0.806354D+01          0.906526          2.087353
 Vib (Bot)   37  0.793481D+01          0.899536          2.071259
 Vib (Bot)   38  0.751575D+01          0.875972          2.017001
 Vib (Bot)   39  0.728206D+01          0.862254          1.985413
 Vib (Bot)   40  0.718239D+01          0.856269          1.971633
 Vib (Bot)   41  0.714051D+01          0.853729          1.965785
 Vib (Bot)   42  0.679266D+01          0.832040          1.915843
 Vib (Bot)   43  0.666808D+01          0.824001          1.897332
 Vib (Bot)   44  0.648186D+01          0.811700          1.869008
 Vib (Bot)   45  0.631103D+01          0.800100          1.842299
 Vib (Bot)   46  0.623629D+01          0.794926          1.830385
 Vib (Bot)   47  0.597172D+01          0.776100          1.787036
 Vib (Bot)   48  0.564475D+01          0.751645          1.730726
 Vib (Bot)   49  0.542836D+01          0.734668          1.691636
 Vib (Bot)   50  0.533038D+01          0.726758          1.673423
 Vib (Bot)   51  0.514601D+01          0.711470          1.638221
 Vib (Bot)   52  0.505289D+01          0.703540          1.619961
 Vib (Bot)   53  0.482555D+01          0.683547          1.573925
 Vib (Bot)   54  0.469046D+01          0.671216          1.545531
 Vib (Bot)   55  0.467628D+01          0.669900          1.542502
 Vib (Bot)   56  0.459870D+01          0.662635          1.525773
 Vib (Bot)   57  0.442423D+01          0.645838          1.487096
 Vib (Bot)   58  0.437568D+01          0.641046          1.476062
 Vib (Bot)   59  0.426808D+01          0.630232          1.451163
 Vib (Bot)   60  0.412468D+01          0.615390          1.416989
 Vib (Bot)   61  0.408766D+01          0.611475          1.407973
 Vib (Bot)   62  0.394132D+01          0.595641          1.371514
 Vib (Bot)   63  0.393612D+01          0.595068          1.370195
 Vib (Bot)   64  0.369905D+01          0.568091          1.308077
 Vib (Bot)   65  0.356785D+01          0.552406          1.271963
 Vib (Bot)   66  0.354809D+01          0.549995          1.266410
 Vib (Bot)   67  0.339078D+01          0.530299          1.221059
 Vib (Bot)   68  0.337163D+01          0.527839          1.215395
 Vib (Bot)   69  0.320498D+01          0.505826          1.164706
 Vib (Bot)   70  0.313433D+01          0.496145          1.142416
 Vib (Bot)   71  0.311547D+01          0.493523          1.136379
 Vib (Bot)   72  0.287649D+01          0.458862          1.056569
 Vib (Bot)   73  0.280862D+01          0.448493          1.032694
 Vib (Bot)   74  0.279537D+01          0.446439          1.027964
 Vib (Bot)   75  0.275345D+01          0.439877          1.012854
 Vib (Bot)   76  0.235166D+01          0.371374          0.855121
 Vib (Bot)   77  0.228271D+01          0.358452          0.825365
 Vib (Bot)   78  0.220245D+01          0.342906          0.789570
 Vib (Bot)   79  0.218444D+01          0.339339          0.781358
 Vib (Bot)   80  0.215861D+01          0.334174          0.769465
 Vib (Bot)   81  0.209881D+01          0.321973          0.741370
 Vib (Bot)   82  0.204866D+01          0.311471          0.717188
 Vib (Bot)   83  0.185863D+01          0.269194          0.619841
 Vib (Bot)   84  0.181220D+01          0.258206          0.594541
 Vib (Bot)   85  0.179408D+01          0.253843          0.584495
 Vib (Bot)   86  0.170789D+01          0.232461          0.535261
 Vib (Bot)   87  0.164514D+01          0.216202          0.497823
 Vib (Bot)   88  0.158396D+01          0.199745          0.459929
 Vib (Bot)   89  0.156265D+01          0.193861          0.446382
 Vib (Bot)   90  0.154720D+01          0.189547          0.436449
 Vib (Bot)   91  0.139711D+01          0.145229          0.334403
 Vib (Bot)   92  0.138782D+01          0.142332          0.327731
 Vib (Bot)   93  0.128127D+01          0.107640          0.247850
 Vib (Bot)   94  0.126693D+01          0.102754          0.236599
 Vib (Bot)   95  0.125525D+01          0.098729          0.227332
 Vib (Bot)   96  0.120531D+01          0.081099          0.186737
 Vib (Bot)   97  0.118739D+01          0.074592          0.171755
 Vib (Bot)   98  0.116831D+01          0.067558          0.155559
 Vib (Bot)   99  0.115920D+01          0.064159          0.147731
 Vib (Bot)  100  0.113141D+01          0.053619          0.123463
 Vib (Bot)  101  0.110708D+01          0.044178          0.101725
 Vib (Bot)  102  0.107529D+01          0.031525          0.072589
 Vib (V=0)       0.664528D+82         81.822513        188.403299
 Vib (V=0)    1  0.117921D+03          2.071589          4.770011
 Vib (V=0)    2  0.886872D+02          1.947861          4.485115
 Vib (V=0)    3  0.431822D+02          1.635304          3.765428
 Vib (V=0)    4  0.392191D+02          1.593498          3.669164
 Vib (V=0)    5  0.362347D+02          1.559125          3.590018
 Vib (V=0)    6  0.348407D+02          1.542087          3.550788
 Vib (V=0)    7  0.309209D+02          1.490252          3.431432
 Vib (V=0)    8  0.270774D+02          1.432608          3.298701
 Vib (V=0)    9  0.260249D+02          1.415389          3.259054
 Vib (V=0)   10  0.239802D+02          1.379853          3.177230
 Vib (V=0)   11  0.229383D+02          1.360560          3.132806
 Vib (V=0)   12  0.208555D+02          1.319220          3.037616
 Vib (V=0)   13  0.202041D+02          1.305440          3.005887
 Vib (V=0)   14  0.188216D+02          1.274658          2.935008
 Vib (V=0)   15  0.177532D+02          1.249276          2.876564
 Vib (V=0)   16  0.171098D+02          1.233246          2.839653
 Vib (V=0)   17  0.160269D+02          1.204851          2.774271
 Vib (V=0)   18  0.157677D+02          1.197769          2.757964
 Vib (V=0)   19  0.154066D+02          1.187705          2.734793
 Vib (V=0)   20  0.144117D+02          1.158716          2.668042
 Vib (V=0)   21  0.139431D+02          1.144358          2.634983
 Vib (V=0)   22  0.132024D+02          1.120651          2.580395
 Vib (V=0)   23  0.128772D+02          1.109822          2.555460
 Vib (V=0)   24  0.124008D+02          1.093451          2.517764
 Vib (V=0)   25  0.121616D+02          1.084990          2.498282
 Vib (V=0)   26  0.116624D+02          1.066787          2.456367
 Vib (V=0)   27  0.106577D+02          1.027665          2.366286
 Vib (V=0)   28  0.106286D+02          1.026476          2.363549
 Vib (V=0)   29  0.103197D+02          1.013667          2.334055
 Vib (V=0)   30  0.100612D+02          1.002651          2.308689
 Vib (V=0)   31  0.976680D+01          0.989752          2.278989
 Vib (V=0)   32  0.956403D+01          0.980641          2.258009
 Vib (V=0)   33  0.944409D+01          0.975160          2.245389
 Vib (V=0)   34  0.907821D+01          0.958000          2.205877
 Vib (V=0)   35  0.887028D+01          0.947937          2.182706
 Vib (V=0)   36  0.857903D+01          0.933438          2.149321
 Vib (V=0)   37  0.845054D+01          0.926885          2.134231
 Vib (V=0)   38  0.803236D+01          0.904843          2.083479
 Vib (V=0)   39  0.779920D+01          0.892050          2.054022
 Vib (V=0)   40  0.769978D+01          0.886478          2.041191
 Vib (V=0)   41  0.765800D+01          0.884115          2.035751
 Vib (V=0)   42  0.731104D+01          0.863979          1.989385
 Vib (V=0)   43  0.718680D+01          0.856536          1.972246
 Vib (V=0)   44  0.700112D+01          0.845167          1.946070
 Vib (V=0)   45  0.683081D+01          0.834472          1.921443
 Vib (V=0)   46  0.675630D+01          0.829709          1.910475
 Vib (V=0)   47  0.649262D+01          0.812420          1.870666
 Vib (V=0)   48  0.616685D+01          0.790064          1.819189
 Vib (V=0)   49  0.595134D+01          0.774614          1.783616
 Vib (V=0)   50  0.585378D+01          0.767437          1.767088
 Vib (V=0)   51  0.567024D+01          0.753602          1.735232
 Vib (V=0)   52  0.557757D+01          0.746445          1.718753
 Vib (V=0)   53  0.535139D+01          0.728466          1.677356
 Vib (V=0)   54  0.521704D+01          0.717424          1.651929
 Vib (V=0)   55  0.520293D+01          0.716248          1.649222
 Vib (V=0)   56  0.512580D+01          0.709762          1.634287
 Vib (V=0)   57  0.495239D+01          0.694815          1.599871
 Vib (V=0)   58  0.490416D+01          0.690564          1.590083
 Vib (V=0)   59  0.479726D+01          0.680994          1.568046
 Vib (V=0)   60  0.465488D+01          0.667908          1.537915
 Vib (V=0)   61  0.461813D+01          0.664466          1.529989
 Vib (V=0)   62  0.447290D+01          0.650590          1.498038
 Vib (V=0)   63  0.446775D+01          0.650089          1.496884
 Vib (V=0)   64  0.423269D+01          0.626617          1.442839
 Vib (V=0)   65  0.410271D+01          0.613071          1.411648
 Vib (V=0)   66  0.408315D+01          0.610995          1.406868
 Vib (V=0)   67  0.392744D+01          0.594110          1.367989
 Vib (V=0)   68  0.390850D+01          0.592010          1.363153
 Vib (V=0)   69  0.374375D+01          0.573307          1.320088
 Vib (V=0)   70  0.367396D+01          0.565135          1.301271
 Vib (V=0)   71  0.365534D+01          0.562927          1.296188
 Vib (V=0)   72  0.341962D+01          0.533978          1.229529
 Vib (V=0)   73  0.335278D+01          0.525405          1.209790
 Vib (V=0)   74  0.333973D+01          0.523712          1.205891
 Vib (V=0)   75  0.329848D+01          0.518313          1.193461
 Vib (V=0)   76  0.290423D+01          0.463030          1.066167
 Vib (V=0)   77  0.283683D+01          0.452834          1.042688
 Vib (V=0)   78  0.275849D+01          0.440672          1.014684
 Vib (V=0)   79  0.274093D+01          0.437898          1.008297
 Vib (V=0)   80  0.271576D+01          0.433892          0.999073
 Vib (V=0)   81  0.265754D+01          0.424480          0.977402
 Vib (V=0)   82  0.260880D+01          0.416440          0.958889
 Vib (V=0)   83  0.242471D+01          0.384660          0.885713
 Vib (V=0)   84  0.237991D+01          0.376561          0.867063
 Vib (V=0)   85  0.236246D+01          0.373364          0.859702
 Vib (V=0)   86  0.227958D+01          0.357855          0.823991
 Vib (V=0)   87  0.221944D+01          0.346243          0.797255
 Vib (V=0)   88  0.216100D+01          0.334656          0.770573
 Vib (V=0)   89  0.214069D+01          0.330554          0.761129
 Vib (V=0)   90  0.212599D+01          0.327561          0.754237
 Vib (V=0)   91  0.198388D+01          0.297516          0.685055
 Vib (V=0)   92  0.197514D+01          0.295597          0.680638
 Vib (V=0)   93  0.187537D+01          0.273087          0.628807
 Vib (V=0)   94  0.186203D+01          0.269986          0.621666
 Vib (V=0)   95  0.185116D+01          0.267445          0.615815
 Vib (V=0)   96  0.180490D+01          0.256454          0.590507
 Vib (V=0)   97  0.178837D+01          0.252456          0.581303
 Vib (V=0)   98  0.177081D+01          0.248171          0.571435
 Vib (V=0)   99  0.176244D+01          0.246113          0.566697
 Vib (V=0)  100  0.173697D+01          0.239791          0.552140
 Vib (V=0)  101  0.171475D+01          0.234201          0.539269
 Vib (V=0)  102  0.168585D+01          0.226819          0.522271
 Electronic      0.100000D+01          0.000000          0.000000
 Translational   0.114562D+10          9.059042         20.859216
 Rotational      0.450558D+10          9.653751         22.228582
 ***** Axes restored to original set *****
 -------------------------------------------------------------------
 Center     Atomic                   Forces (Hartrees/Bohr)
 Number     Number              X              Y              Z
 -------------------------------------------------------------------
      1       50           0.000013133    0.000004594    0.000009830
      2       50           0.000002089    0.000000264   -0.000001376
      3       53          -0.000000314    0.000004998    0.000000669
      4       53          -0.000002628    0.000001586    0.000003105
      5       15          -0.000015844   -0.000001173    0.000002492
      6       15          -0.000000314    0.000004501    0.000003914
      7       15          -0.000001245    0.000001288   -0.000004036
      8       15          -0.000000236   -0.000000433   -0.000002374
      9       50          -0.000003308    0.000006952    0.000001183
     10       50          -0.000000040    0.000011626    0.000002200
     11       53           0.000000068    0.000000361   -0.000004956
     12       53          -0.000013294    0.000001437   -0.000002095
     13       50          -0.000002403   -0.000003305    0.000006634
     14       50           0.000002271   -0.000016858    0.000003916
     15       53          -0.000004863   -0.000007692   -0.000004091
     16       53          -0.000001571   -0.000000411   -0.000005367
     17       15          -0.000009730    0.000005215   -0.000008705
     18       15           0.000016323   -0.000013406    0.000008399
     19       15           0.000001508   -0.000000507   -0.000014768
     20       15          -0.000000322    0.000007168   -0.000009298
     21       50          -0.000000566   -0.000002976   -0.000018020
     22       50          -0.000002165    0.000008526    0.000002532
     23       53           0.000009229   -0.000002587   -0.000004582
     24       53           0.000001032   -0.000001250   -0.000007133
     25       50           0.000004819    0.000018615    0.000003788
     26       50           0.000023699    0.000001924    0.000013217
     27       53          -0.000022524   -0.000001095   -0.000013490
     28       53          -0.000000374    0.000003465    0.000018385
     29       15          -0.000010088   -0.000012777   -0.000000652
     30       15          -0.000003053    0.000002994    0.000001272
     31       15           0.000004422   -0.000017327   -0.000001361
     32       15           0.000013169    0.000003290    0.000009056
     33       50           0.000014835    0.000012436   -0.000000057
     34       50          -0.000003894    0.000002160    0.000013826
     35       53           0.000009961   -0.000000229    0.000008205
     36       53          -0.000017783   -0.000021375   -0.000010262
 -------------------------------------------------------------------
 Cartesian Forces:  Max     0.000023699 RMS     0.000008548

 GradGradGradGradGradGradGradGradGradGradGradGradGradGradGradGradGradGrad
 Berny optimization.
 Search for a local minimum.
 Step number   1 out of a maximum of    2
 All quantities printed in internal units (Hartrees-Bohrs-Radians)
 Second derivative matrix not updated -- analytic derivatives used.
 ITU=  0
     Eigenvalues ---    0.00007   0.00012   0.00047   0.00054   0.00071
     Eigenvalues ---    0.00076   0.00106   0.00127   0.00143   0.00163
     Eigenvalues ---    0.00185   0.00207   0.00244   0.00266   0.00284
     Eigenvalues ---    0.00324   0.00340   0.00413   0.00438   0.00457
     Eigenvalues ---    0.00501   0.00516   0.00572   0.00621   0.00653
     Eigenvalues ---    0.00678   0.00729   0.00788   0.00848   0.00906
     Eigenvalues ---    0.00937   0.01048   0.01074   0.01111   0.01183
     Eigenvalues ---    0.01299   0.01320   0.01417   0.01469   0.01589
     Eigenvalues ---    0.01635   0.01742   0.01775   0.01781   0.01915
     Eigenvalues ---    0.01951   0.02057   0.02191   0.02274   0.02427
     Eigenvalues ---    0.02484   0.02911   0.03260   0.03386   0.03546
     Eigenvalues ---    0.03710   0.03908   0.04136   0.04266   0.04650
     Eigenvalues ---    0.04684   0.04831   0.05083   0.05172   0.05438
     Eigenvalues ---    0.05508   0.05599   0.05849   0.06187   0.06392
     Eigenvalues ---    0.07085   0.07225   0.07325   0.07691   0.08137
     Eigenvalues ---    0.08167   0.08507   0.08837   0.08948   0.09436
     Eigenvalues ---    0.10020   0.10194   0.10540   0.10965   0.11250
     Eigenvalues ---    0.12028   0.12407   0.12596   0.12741   0.12858
     Eigenvalues ---    0.13773   0.13873   0.15763   0.15810   0.16762
     Eigenvalues ---    0.17387   0.18011   0.18189   0.18610   0.19819
     Eigenvalues ---    0.20242   0.22366
 Angle between quadratic step and forces=  81.45 degrees.
 Linear search not attempted -- first point.
 B after Tr=    -0.000297   -0.000295    0.000173
         Rot=    1.000000    0.000001   -0.000003    0.000018 Ang=   0.00 deg.
 Variable       Old X    -DE/DX   Delta X   Delta X   Delta X     New X
                                 (Linear)    (Quad)   (Total)
    X1       -6.61907   0.00001   0.00000   0.00171   0.00138  -6.61769
    Y1       -1.60943   0.00000   0.00000   0.00530   0.00525  -1.60418
    Z1        4.43408   0.00001   0.00000   0.00195   0.00217   4.43625
    X2      -10.80166   0.00000   0.00000   0.00912   0.00861 -10.79305
    Y2       -5.84320   0.00000   0.00000  -0.00185  -0.00177  -5.84497
    Z2       -2.18290   0.00000   0.00000   0.00335   0.00360  -2.17930
    X3       -8.02132   0.00000   0.00000   0.00697   0.00649  -8.01484
    Y3       -4.08460   0.00000   0.00000   0.00319   0.00316  -4.08144
    Z3       -7.13807   0.00000   0.00000   0.00203   0.00227  -7.13580
    X4      -11.08673   0.00000   0.00000   0.01217   0.01169 -11.07504
    Y4       -6.11757   0.00000   0.00000  -0.00584  -0.00573  -6.12330
    Z4        5.06496   0.00000   0.00000  -0.00010   0.00016   5.06512
    X5       -4.80425  -0.00002   0.00000  -0.00234  -0.00253  -4.80678
    Y5        2.70764   0.00000   0.00000   0.00697   0.00685   2.71449
    Z5        1.46054   0.00000   0.00000  -0.00093  -0.00073   1.45981
    X6      -13.31862   0.00000   0.00000   0.00076   0.00041 -13.31821
    Y6       -1.31423   0.00000   0.00000  -0.00653  -0.00636  -1.32059
    Z6       -1.01178   0.00000   0.00000   0.00403   0.00429  -1.00749
    X7       -8.94496   0.00000   0.00000   0.00136   0.00100  -8.94396
    Y7       -1.56684   0.00000   0.00000   0.00177   0.00178  -1.56506
    Z7       -0.19462   0.00000   0.00000   0.00232   0.00255  -0.19208
    X8       -7.34504   0.00000   0.00000  -0.00407  -0.00431  -7.34935
    Y8        2.09808   0.00000   0.00000   0.00336   0.00331   2.10139
    Z8       -2.16628   0.00000   0.00000   0.00120   0.00142  -2.16486
    X9      -14.90598   0.00000   0.00000   0.00143   0.00109 -14.90489
    Y9       -1.84775   0.00001   0.00000  -0.01346  -0.01322  -1.86097
    Z9        3.73857   0.00000   0.00000   0.00373   0.00400   3.74257
   X10       -6.16695   0.00000   0.00000   0.00117   0.00116  -6.16579
   Y10        7.43673   0.00001   0.00000   0.01072   0.01065   7.44738
   Z10        3.09750   0.00000   0.00000  -0.00994  -0.00974   3.08776
   X11       -5.84246   0.00000   0.00000   0.00971   0.00974  -5.83272
   Y11        9.58926   0.00000   0.00000   0.00355   0.00345   9.59271
   Z11       -2.00119   0.00000   0.00000  -0.01248  -0.01230  -2.01349
   X12      -11.05630  -0.00001   0.00000  -0.00735  -0.00753 -11.06383
   Y12        2.29488   0.00000   0.00000  -0.01018  -0.01007   2.28481
   Z12        5.85692   0.00000   0.00000   0.00719   0.00743   5.86434
   X13       -4.34838   0.00000   0.00000  -0.00285  -0.00317  -4.35154
   Y13        0.45073   0.00000   0.00000   0.00861   0.00845   0.45918
   Z13       -6.16750   0.00001   0.00000  -0.00062  -0.00042  -6.16792
   X14        1.21008   0.00000   0.00000  -0.00323  -0.00372   1.20636
   Y14       -5.09856  -0.00002   0.00000   0.00158   0.00124  -5.09732
   Z14       -1.44515   0.00000   0.00000  -0.00044  -0.00026  -1.44541
   X15       -3.59404   0.00000   0.00000   0.00079   0.00028  -3.59377
   Y15       -6.38988  -0.00001   0.00000  -0.00155  -0.00171  -6.39159
   Z15        1.20780   0.00000   0.00000   0.00381   0.00402   1.21182
   X16        1.10672   0.00000   0.00000  -0.00878  -0.00926   1.09746
   Y16       -3.78377   0.00000   0.00000   0.00559   0.00523  -3.77853
   Z16       -8.43835  -0.00001   0.00000  -0.00497  -0.00479  -8.44314
   X17        5.27829  -0.00001   0.00000   0.00268   0.00253   5.28083
   Y17        4.87644   0.00001   0.00000  -0.00550  -0.00599   4.87045
   Z17       -2.63625  -0.00001   0.00000   0.00122   0.00135  -2.63490
   X18        4.32726   0.00002   0.00000  -0.00234  -0.00264   4.32463
   Y18        0.66119  -0.00001   0.00000  -0.00412  -0.00457   0.65662
   Z18       -3.62668   0.00001   0.00000   0.00034   0.00049  -3.62620
   X19       -0.11640   0.00000   0.00000  -0.00406  -0.00438  -0.12078
   Y19       -0.24987   0.00000   0.00000   0.00176   0.00146  -0.24841
   Z19       -2.70666  -0.00001   0.00000  -0.00133  -0.00116  -2.70781
   X20       -0.59579   0.00000   0.00000  -0.00174  -0.00193  -0.59772
   Y20        2.98878   0.00001   0.00000   0.00331   0.00304   2.99182
   Z20        0.22791  -0.00001   0.00000  -0.00227  -0.00210   0.22581
   X21        3.97336   0.00000   0.00000   0.00258   0.00227   3.97563
   Y21        1.11163   0.00000   0.00000  -0.00163  -0.00209   1.10954
   Z21       -8.73952  -0.00002   0.00000  -0.00035  -0.00021  -8.73973
   X22        0.73695   0.00000   0.00000   0.00641   0.00636   0.74331
   Y22        7.49465   0.00001   0.00000   0.00134   0.00102   7.49567
   Z22       -2.32740   0.00000   0.00000  -0.00249  -0.00234  -2.32974
   X23       -0.28695   0.00001   0.00000  -0.00294  -0.00291  -0.28987
   Y23        8.47690   0.00000   0.00000   0.00360   0.00332   8.48022
   Z23        4.52239   0.00000   0.00000  -0.00119  -0.00103   4.52135
   X24       -0.04146   0.00000   0.00000   0.00871   0.00856  -0.03290
   Y24        5.45863   0.00000   0.00000   0.00401   0.00369   5.46232
   Z24       -7.90365  -0.00001   0.00000  -0.00264  -0.00248  -7.90613
   X25       11.59823   0.00000   0.00000  -0.00098  -0.00111  11.59712
   Y25        3.81253   0.00002   0.00000   0.00778   0.00709   3.81963
   Z25        6.06733   0.00000   0.00000   0.00282   0.00291   6.07024
   X26       10.39881   0.00002   0.00000   0.00012  -0.00021  10.39860
   Y26       -0.43493   0.00000   0.00000   0.00527   0.00460  -0.43033
   Z26       -2.84315   0.00001   0.00000   0.00659   0.00671  -2.83645
   X27       15.62581  -0.00002   0.00000   0.00033  -0.00001  15.62580
   Y27       -0.91737   0.00000   0.00000  -0.00170  -0.00255  -0.91993
   Z27       -1.14546  -0.00001   0.00000   0.00116   0.00124  -1.14422
   X28        9.04750   0.00000   0.00000   0.00040  -0.00013   9.04737
   Y28       -6.22966   0.00000   0.00000   0.00115   0.00054  -6.22912
   Z28       -1.63872   0.00002   0.00000  -0.00260  -0.00247  -1.64119
   X29        9.42119  -0.00001   0.00000  -0.00373  -0.00397   9.41723
   Y29        1.32523  -0.00001   0.00000  -0.00482  -0.00544   1.31978
   Z29        1.93771   0.00000   0.00000   0.01058   0.01069   1.94840
   X30        8.78758   0.00000   0.00000  -0.00071  -0.00073   8.78686
   Y30        7.38047   0.00000   0.00000   0.00090   0.00030   7.38078
   Z30        3.22325   0.00000   0.00000  -0.00501  -0.00490   3.21835
   X31       12.21958   0.00000   0.00000  -0.00197  -0.00208  12.21749
   Y31        5.03710  -0.00002   0.00000  -0.00650  -0.00723   5.02988
   Z31        1.05156   0.00000   0.00000   0.00008   0.00017   1.05173
   X32        5.98660   0.00001   0.00000  -0.00146  -0.00160   5.98501
   Y32        4.20065   0.00000   0.00000  -0.00189  -0.00239   4.19826
   Z32        1.72582   0.00001   0.00000   0.00245   0.00257   1.72840
   X33        8.15945   0.00001   0.00000  -0.00297  -0.00350   8.15596
   Y33       -7.15266   0.00001   0.00000  -0.00178  -0.00236  -7.15502
   Z33        3.96434   0.00000   0.00000  -0.00503  -0.00489   3.95946
   X34        1.98452   0.00000   0.00000  -0.00515  -0.00531   1.97920
   Y34        2.85888   0.00000   0.00000   0.00125   0.00090   2.85978
   Z34        4.74477   0.00001   0.00000  -0.00064  -0.00049   4.74428
   X35        3.64935   0.00001   0.00000   0.00028  -0.00010   3.64925
   Y35       -3.22224   0.00000   0.00000   0.00374   0.00333  -3.21891
   Z35        3.78934   0.00001   0.00000  -0.00319  -0.00303   3.78632
   X36       11.92628  -0.00002   0.00000  -0.00004  -0.00045  11.92584
   Y36       -4.15195  -0.00002   0.00000  -0.00650  -0.00720  -4.15914
   Z36        6.38411  -0.00001   0.00000  -0.00479  -0.00468   6.37943
         Item               Value     Threshold  Converged?
 Maximum Force            0.000024     0.000450     YES
 RMS     Force            0.000009     0.000300     YES
 Maximum Displacement     0.013222     0.001800     NO 
 RMS     Displacement     0.004788     0.001200     NO 
 Predicted change in Energy=-3.481620D-07
 GradGradGradGradGradGradGradGradGradGradGradGradGradGradGradGradGradGrad

 1|1|UNPC-RYZENWINDOWS|Freq|RPBEPBE|SDD|I12P12Sn12|ADMIN|07-Aug-2020|0|
 |# freq pbepbe/sdd pressure=50 temperature=673||Title Card Required||0
 ,1|Sn,-3.502661,-0.851674,2.346412|Sn,-5.71599,-3.092088,-1.155143|I,-
 4.244702,-2.161477,-3.777303|I,-5.866844,-3.237278,2.680262|P,-2.54230
 1,1.432823,0.772886|P,-7.047908,-0.695463,-0.53541|P,-4.733471,-0.8291
 38,-0.102991|P,-3.886829,1.110254,-1.146346|Sn,-7.887904,-0.977785,1.9
 78366|Sn,-3.263408,3.935349,1.639127|I,-3.091695,5.074417,-1.058986|I,
 -5.85074,1.214398,3.099346|Sn,-2.301061,0.238516,-3.2637|Sn,0.640348,-
 2.698042,-0.764742|I,-1.901885,-3.381377,0.63914|I,0.585651,-2.002283,
 -4.465384|P,2.793151,2.580501,-1.395043|P,2.28989,0.349885,-1.919159|P
 ,-0.061597,-0.132226,-1.432301|P,-0.315277,1.581593,0.120605|Sn,2.1026
 14,0.588248,-4.624756|Sn,0.389977,3.965998,-1.231605|I,-0.151848,4.485
 78,2.393144|I,-0.021941,2.888583,-4.182431|Sn,6.137518,2.017505,3.2106
 92|Sn,5.502813,-0.230157,-1.504531|I,8.268823,-0.485453,-0.606151|I,4.
 78773,-3.296592,-0.867173|P,4.985481,0.701279,1.025392|P,4.650189,3.90
 5579,1.70567|P,6.466321,2.66552,0.556459|P,3.167974,2.222887,0.913267|
 Sn,4.317797,-3.785027,2.097841|Sn,1.050162,1.512853,2.510825|I,1.93115
 4,-1.705135,2.005234|I,6.311117,-2.197116,3.378326||Version=EM64W-G09R
 evE.01|State=1-A|HF=-4272.9822507|RMSD=5.025e-009|RMSF=8.548e-006|Zero
 Point=0.0307207|Thermal=0.2263226|Dipole=0.1645032,-0.4179578,1.073069
 9|DipoleDeriv=1.2275555,0.1180567,-0.2785132,0.0217291,0.9187525,-0.14
 68183,-0.4481966,-0.1330011,0.7224754,0.7842196,0.1125625,-0.3156025,0
 .2115074,0.592166,0.1844487,-0.1631687,0.0940011,0.7877926,-0.7945928,
 -0.3269364,0.1013408,-0.6362824,-0.4719611,-0.0125227,0.15606,-0.01202
 11,-0.5403056,-0.7311088,-0.1119043,0.0468138,-0.1694812,-0.6139053,0.
 2299241,0.1207404,0.1522895,-0.4473738,-0.1348591,0.1492723,0.1563444,
 -0.1059939,-0.5111709,0.0565455,0.1613628,0.041804,-0.18783,-0.88487,0
 .0082859,0.3671848,0.226931,-0.2204875,-0.2326854,0.6820152,-0.0879337
 ,-0.5836045,0.0820273,-0.0128324,-0.2951432,-0.1134296,-0.2307091,-0.0
 346227,-0.3991558,-0.1696221,-0.2328164,-0.2209952,-0.0345545,0.168533
 8,0.0390468,0.049163,-0.1269682,0.184225,0.001195,-0.4248024,0.8426403
 ,0.0039771,0.0108995,0.0110713,0.5516306,-0.0065501,-0.5177794,0.07781
 97,0.7621104,0.9165483,-0.1319832,-0.056124,-0.0313723,0.9804822,0.031
 5646,0.0386551,-0.1800482,0.6964655,-0.5019997,0.1685888,0.0574221,0.0
 906427,-0.5120487,0.1462621,0.0345763,0.3821786,-0.5145758,-0.8849694,
 -0.1008552,0.1040543,-0.0448584,-0.6252593,-0.2180789,0.1193976,-0.133
 6368,-0.3520572,1.4403367,0.3883412,0.036081,0.4659392,0.4367216,0.210
 4376,0.2413936,0.0506195,0.647584,1.1541647,0.1325281,-0.1070346,0.332
 5711,0.7298929,-0.0767569,-0.0544365,-0.290649,0.8585688,-0.9970782,-0
 .0955944,0.2895401,0.1477823,-0.3685611,-0.0373701,0.5625074,0.0618165
 ,-0.3247148,-0.4117338,-0.158385,0.0886652,-0.1431451,-0.575929,-0.082
 0923,0.1423003,-0.0105439,-0.6296617,-0.6629379,0.1057895,-0.0307342,0
 .3360492,-0.374089,0.2160183,0.0187577,-0.0027722,-0.2027314,-0.107358
 4,0.0771084,-0.0544483,-0.1105268,-0.0310769,0.0606088,-0.0379657,-0.0
 114303,-0.5554695,-0.651212,0.0630346,-0.1899086,0.0578633,-0.3214321,
 0.1569243,-0.3124994,0.1273812,-0.0033329,-0.049471,-0.0767707,-0.2110
 207,-0.1288051,-0.3373199,0.141271,-0.3504585,0.1220987,-0.3525794,0.5
 300038,0.0312262,-0.0656622,0.0239728,0.7574146,-0.0067401,-0.1839431,
 0.0205597,0.9429633,0.93402,-0.3796613,0.0173177,-0.2124026,0.8195556,
 -0.033616,-0.1589539,-0.0075962,0.7816046,-0.876996,0.2236657,-0.03147
 07,0.3339167,-0.6528006,-0.1124412,-0.1059452,-0.10114,-0.4353425,-0.5
 302003,0.0235629,0.0737716,0.0069148,-0.488963,-0.1172806,0.0289337,-0
 .105283,-0.5785356,0.3809532,0.0991796,0.2440799,-0.0583067,0.296415,-
 0.0384223,0.407121,0.1590533,0.6236794,1.6518723,-0.0876462,-0.1326873
 ,-0.305906,0.9453659,0.0271324,0.2096978,0.1561591,0.4466286,-1.411460
 5,0.1475631,0.1241113,0.2586711,-0.2604152,-0.0638172,-0.265163,-0.010
 823,-0.1834486,-0.3471882,-0.0819421,0.0844218,0.0505049,-0.6736829,0.
 2593254,0.0036242,0.3208316,-0.6806344,-0.080386,-0.2350949,-0.1170705
 ,-0.2083832,-0.1388641,-0.1060799,-0.0921157,-0.3048422,-0.3671927,-0.
 4342563,0.0861986,-0.1034906,0.2364571,0.0612946,0.0197069,-0.0873414,
 0.0658937,-0.2386821,-0.0225557,0.0129967,-0.0549359,-0.129012,0.00192
 46,0.014906,-0.1414438,-0.0962167,-0.2443029,0.1782568,0.0779441,0.233
 9239,0.0104202,-0.2982335,-0.0637856,0.5764648,-0.0035948,0.0388107,1.
 2358638,-0.3273283,0.3827943,-0.1688526,0.6482281,-0.0297204,0.3112214
 ,-0.2716804,1.0567938,0.8029003,-0.2187217,0.0134505,-0.5062978,0.9051
 881,-0.0622115,0.0044667,0.0499153,0.5595049,-0.8682688,0.379708,-0.23
 87479,0.4948201,-0.7358538,0.0482423,-0.3532583,0.0294206,-0.4716624,-
 0.5568771,-0.0293698,-0.3181463,-0.283756,-0.2514663,-0.1947315,-0.331
 6935,0.0197995,-0.3733592|Polar=1899.7602778,50.9855527,1219.1339583,7
 .3404439,48.8945169,1186.4119427|PG=C01 [X(I12P12Sn12)]|NImag=0||0.038
 99009,-0.00158710,0.03247818,0.01503734,-0.00734565,0.06048120,0.00079
 021,-0.00103892,-0.00178696,0.02301912,-0.00001368,0.00137169,-0.00012
 531,0.00934870,0.08258447,-0.00244525,-0.00387190,0.00037538,-0.003119
 16,0.01987013,0.03301579,-0.00134947,-0.00029780,0.00034744,-0.0034043
 4,-0.00486093,0.00319513,0.01190373,-0.00100203,-0.00065800,0.00036530
 ,-0.00145905,-0.00625693,0.00259037,0.01180917,0.01794756,0.00154602,0
 .00000378,0.00008390,0.00647067,0.00692565,-0.01553156,-0.00555145,0.0
 0045421,0.02502568,-0.00489095,0.00098634,-0.00329560,-0.00095266,0.00
 073573,-0.00018668,0.00038444,0.00052792,-0.00006506,0.01727366,-0.006
 17570,-0.00614133,-0.00004155,-0.00108740,-0.00215562,0.00275675,0.001
 01536,0.00086194,-0.00065637,-0.00539999,0.02789169,0.00143962,0.00238
 560,-0.00307259,-0.00069015,-0.00226382,0.00008848,0.00129179,0.001319
 73,-0.00132596,0.00267037,-0.01076589,0.01045743,-0.00253017,-0.002943
 87,0.00430356,-0.00100358,-0.00048928,0.00070492,0.00069552,0.00080926
 ,-0.00005934,-0.00056855,-0.00016674,-0.00039701,0.11323505,-0.0015086
 7,-0.01662484,0.01082125,-0.00106216,-0.00061634,0.00035752,0.00031039
 ,0.00025871,-0.00001195,-0.00289196,-0.00166820,-0.00060795,0.00889586
 ,0.08404232,0.00497961,0.01420907,-0.00995372,-0.00039498,-0.00034605,
 -0.00066016,0.00039279,0.00000048,0.00005141,0.00254319,0.00101013,0.0
 0009594,-0.00377806,0.00866000,0.09237808,-0.00394371,0.00101790,0.003
 22294,-0.00958266,0.01583066,0.00424543,-0.00001870,-0.00051914,0.0007
 2951,0.00355087,-0.00167880,-0.00158098,0.00028722,0.00010576,0.000883
 68,0.09269684,-0.00067148,-0.00253228,-0.00161570,0.01347790,-0.030829
 16,-0.00296129,0.00176872,0.00276353,-0.00262051,0.00054090,-0.0010822
 3,0.00486777,-0.00116709,-0.00083458,-0.00023442,-0.01560092,0.0387762
 6,-0.00042519,0.00070597,-0.00299991,0.00349915,-0.00685071,-0.0054467
 5,0.00120079,0.00021424,0.00040785,-0.00460563,0.00310966,-0.00214463,
 0.00076842,-0.00015548,0.00029478,-0.00745621,-0.00306569,0.06396653,-
 0.00986602,-0.00058173,-0.01869201,-0.00276407,-0.02013172,-0.00905803
 ,-0.00048769,-0.00041342,0.00009661,-0.00162806,-0.00041797,0.00128720
 ,-0.00898353,-0.00858933,-0.00295176,-0.06996011,0.00853320,-0.0092676
 5,0.11190168,0.00215820,-0.00050896,0.00347525,-0.01841131,-0.04390961
 ,-0.02225029,-0.00053755,-0.00103091,-0.00046316,-0.00187147,-0.001507
 54,0.00207937,-0.00644340,-0.00456119,-0.00262618,0.00329090,-0.002830
 66,0.00268911,0.03604904,0.10918127,-0.01836577,-0.00299238,-0.0392536
 0,-0.00658565,-0.01747250,-0.01074577,0.00086441,-0.00082450,-0.006096
 54,0.00028506,0.00202764,-0.00119163,-0.00358864,-0.00375489,-0.001535
 34,-0.01388584,0.00156240,-0.00829282,0.02503606,-0.00533376,0.0983991
 0,-0.00020890,-0.00022817,-0.00154962,-0.00139832,0.00032932,0.0006460
 4,0.00117244,0.00040553,-0.00034527,-0.00052846,-0.00000593,-0.0003774
 7,-0.02434202,-0.00061318,-0.02389370,-0.00467393,-0.00429388,0.001072
 60,-0.00811865,-0.01842731,0.01204128,0.06114430,0.00025318,-0.0026998
 9,0.00155249,0.00032296,-0.00009441,0.00154254,0.00071868,0.00005732,-
 0.00011390,-0.00079865,0.00027447,0.00000757,-0.00553463,-0.00601611,-
 0.00602967,-0.00182889,0.00091753,-0.00145214,-0.01604720,-0.04897208,
 0.02731462,0.01973222,0.06330348,0.00082516,0.00321096,-0.00482912,0.0
 0048396,-0.00066738,-0.00147277,-0.00219134,-0.00143632,0.00009605,0.0
 0045495,0.00000699,0.00038290,-0.02660640,-0.00602294,-0.04977355,-0.0
 0122732,0.00056180,0.00110244,0.00778148,0.02367389,-0.02224817,0.0051
 3728,-0.01220238,0.10012429,-0.00623293,-0.00089191,0.00191978,-0.0001
 0152,-0.00051882,0.00209068,0.00031236,0.00023227,-0.00060511,-0.01500
 999,0.01446200,-0.00368146,-0.00039946,0.00070055,-0.00030249,-0.01145
 609,0.00030642,0.01806126,-0.00366688,-0.00147676,0.00423851,-0.001015
 37,0.00057562,-0.00067498,0.04885230,0.00000640,0.00733461,0.00026096,
 0.00234050,0.00087585,-0.00432563,-0.00034608,-0.00039890,0.00040335,0
 .00897351,-0.01383521,0.00384140,-0.00074866,-0.00094971,0.00107808,-0
 .00291592,-0.00317628,0.00505155,0.00062492,-0.00260898,-0.00000412,-0
 .00080004,-0.00042313,0.00017787,-0.00226639,0.02479718,-0.00388188,0.
 00026584,0.00542142,0.00202463,-0.00056995,-0.00170046,-0.00037413,-0.
 00134812,0.00066667,0.00036707,0.00259219,-0.00411358,-0.00007252,0.00
 007852,-0.00024457,0.01515565,0.00535163,-0.04605402,0.00347139,-0.000
 02269,-0.00232106,-0.00004401,0.00007391,-0.00064134,-0.01664392,-0.00
 359296,0.05325250,0.00259062,-0.00100513,-0.00097809,0.00029133,-0.000
 19171,-0.00035294,-0.00038302,-0.00034839,0.00027284,-0.00067084,0.000
 22369,0.00001110,-0.00679786,0.00954701,0.00578502,-0.00104360,0.00026
 436,0.00055044,0.00014952,0.00008319,-0.00022325,-0.00019095,-0.000995
 78,-0.00034740,-0.00040165,-0.00138990,-0.00127030,0.02998909,-0.00000
 451,-0.00267705,-0.00037059,0.00017632,-0.00024978,-0.00006772,-0.0001
 8090,-0.00002484,0.00021569,0.00036121,0.00063315,-0.00000955,0.015173
 44,-0.03803714,-0.01663024,0.00004129,0.00031421,0.00015000,-0.0002265
 6,-0.00091676,0.00042499,-0.00293526,0.00058545,0.00171349,-0.00019971
 ,-0.00054422,-0.00031935,-0.01191106,0.05075192,-0.00195583,0.00066702
 ,0.00150733,-0.00029817,0.00007885,0.00003427,0.00021011,0.00019478,-0
 .00020242,0.00089216,0.00016023,-0.00016479,0.00582590,-0.00905494,-0.
 00950345,0.00082299,-0.00033720,-0.00044163,-0.00104439,0.00062972,-0.
 00065751,0.00008538,-0.00372523,-0.00082380,0.00011354,0.00105603,0.00
 126243,-0.01075008,0.00141578,0.05674166,-0.00023314,0.00025558,-0.000
 05853,-0.00014940,0.00001268,0.00016497,0.00019214,0.00013129,-0.00006
 003,-0.00000272,-0.00009618,0.00005034,-0.00032525,-0.00023666,-0.0012
 0100,0.00010879,-0.00006098,-0.00009158,0.00022056,-0.00027697,0.00010
 550,0.00049995,-0.00063938,-0.00038591,0.00004896,0.00011072,0.0000545
 6,-0.00364337,0.00104796,0.00257535,0.00790709,0.00044250,0.00063610,-
 0.00056464,-0.00000871,0.00013977,0.00029212,0.00011417,0.00007594,-0.
 00010505,-0.00054862,-0.00036803,0.00006173,-0.00006131,-0.00409604,0.
 00285839,-0.00008071,0.00011964,-0.00008735,0.00055802,-0.00050649,0.0
 0045579,0.00002982,-0.00057073,-0.00039500,0.00015245,-0.00011638,0.00
 000666,-0.00109358,-0.00864145,0.01551290,-0.00151117,0.01351753,-0.00
 021822,-0.00121222,-0.00032308,0.00024496,-0.00004932,-0.00011780,-0.0
 0024537,-0.00020977,0.00021357,0.00017122,0.00031820,0.00022649,-0.000
 81641,0.00238839,0.00021259,-0.00035631,0.00026521,0.00030914,0.000414
 88,-0.00082258,0.00038609,-0.00094137,0.00137322,0.00061993,-0.0002282
 2,-0.00044812,-0.00072029,0.00531634,0.01350300,-0.04199265,0.00053301
 ,-0.01865225,0.04172677,-0.00994362,0.00408930,-0.00049338,-0.00231286
 ,-0.00003698,0.00084239,0.00066881,0.00067589,-0.00029860,0.00278767,-
 0.00071261,0.00013914,-0.00068606,-0.00002145,-0.00021459,0.00501746,-
 0.00220333,-0.00385747,-0.00153391,0.00308895,0.00128579,0.00029398,-0
 .00002181,0.00028740,-0.01075448,-0.00456363,0.00107568,0.00019070,-0.
 00007208,-0.00126279,0.00007295,-0.00010088,0.00102806,0.01775390,0.00
 839182,-0.00953067,-0.00151920,-0.00005775,0.00037540,0.00064096,0.000
 46187,0.00036646,-0.00053284,0.00068214,-0.00296609,-0.00037144,-0.000
 44458,0.00158501,-0.00031298,0.00279429,-0.00003227,-0.00042374,-0.000
 80097,-0.00102766,-0.00271457,0.00036557,-0.00005691,-0.00006699,-0.01
 003862,-0.00951269,-0.00248538,0.00313145,0.00089023,-0.00285881,-0.00
 014991,-0.00003287,0.00166679,-0.00324406,0.02193972,0.00266082,-0.002
 30197,-0.00310406,0.00021040,0.00057225,-0.00032608,0.00019469,0.00006
 408,-0.00042009,0.00036045,-0.00010430,0.00064405,0.00025077,0.0003002
 2,0.00017442,0.00111869,-0.00178120,-0.00130610,0.00005258,-0.00306531
 ,-0.00370887,0.00007590,-0.00042879,-0.00009572,-0.00366030,-0.0029253
 8,-0.00335128,0.00027300,-0.00017526,-0.00096919,-0.00012177,-0.000011
 73,0.00036001,-0.00125255,0.01016781,0.01187117,0.00127185,-0.00023599
 ,-0.00015087,-0.00247056,-0.00079830,0.00436837,-0.00662328,-0.0068316
 4,-0.00297000,-0.00034745,-0.00012041,-0.00087998,0.00217217,-0.000538
 84,-0.00210502,0.00036465,-0.00134846,-0.00057496,-0.00299528,0.000170
 28,-0.00018982,-0.01497808,0.00356011,0.01704387,-0.00031356,0.0001881
 5,0.00107771,0.00050547,0.00188372,-0.00011382,-0.00077041,-0.00042034
 ,0.00067170,-0.00068048,-0.00046099,-0.00038904,0.04281751,0.00039923,
 -0.00007578,-0.00006475,-0.00328375,-0.00065270,0.00545805,-0.00908994
 ,-0.01421094,-0.00339585,-0.00041058,-0.00032262,-0.00068753,0.0001763
 9,-0.00139129,-0.00040669,0.00002032,-0.00137447,-0.00050357,-0.000738
 65,0.00141338,0.00102643,0.00661675,-0.00712560,-0.01062818,-0.0003566
 4,-0.00022300,0.00062237,0.00016917,0.00023794,-0.00047176,-0.00004311
 ,-0.00001717,0.00062986,-0.00019298,-0.00025480,-0.00027036,0.00493931
 ,0.03543438,0.00047741,0.00048487,-0.00077425,-0.00082034,0.00104145,0
 .00318536,0.00111734,0.00009391,-0.00395282,-0.00043988,-0.00042813,-0
 .00027031,0.00035902,-0.00205214,-0.00327327,-0.00008296,-0.00030126,-
 0.00073327,0.00383130,0.00111105,-0.00249798,0.01079581,-0.00579107,-0
 .02419625,0.00020320,0.00004020,0.00008841,-0.00006356,-0.00077149,-0.
 00038778,-0.00016171,0.00030889,-0.00023855,-0.00043929,-0.00017269,0.
 00007934,-0.00476572,0.00353692,0.04904435,-0.00316660,0.00415385,0.00
 132121,-0.00112592,0.00015579,-0.00045260,-0.00047856,-0.00100504,0.00
 050730,0.00009044,-0.00019828,0.00009526,-0.00024553,-0.00020430,0.000
 15540,0.00054770,-0.00045664,-0.00027215,0.00043355,0.00040615,0.00016
 389,-0.00013438,0.00002086,0.00058788,-0.00030592,-0.00025985,0.000183
 58,0.00061916,0.00061054,0.00006938,-0.00031108,-0.00018932,0.00023535
 ,0.00119911,-0.00121214,-0.00013995,0.00183140,0.00208801,-0.00099482,
 0.04252476,-0.00128934,0.00379984,0.00006552,-0.00041512,0.00010304,-0
 .00057665,-0.00056998,-0.00097301,0.00034564,-0.00009873,-0.00031621,0
 .00015135,0.00013104,0.00010307,0.00067179,0.00022615,-0.00028882,-0.0
 0002174,0.00061182,0.00015563,0.00001665,-0.00050839,0.00009059,0.0001
 5175,-0.00019349,-0.00029700,-0.00005043,0.00038862,0.00009779,-0.0002
 0907,-0.00032580,-0.00002393,0.00020106,0.00092926,-0.00084115,0.00006
 759,0.00199370,0.00097013,0.00086268,-0.00668556,0.05587589,0.00204217
 ,-0.00253743,-0.00060597,0.00023658,-0.00016574,0.00090881,0.00065795,
 0.00022013,-0.00053391,-0.00005881,0.00015548,-0.00021330,0.00026659,-
 0.00019039,-0.00026184,-0.00027859,0.00024182,-0.00000356,-0.00052304,
 -0.00022138,-0.00022093,0.00024712,0.00013910,-0.00086117,0.00015594,0
 .00010952,-0.00003788,-0.00009041,-0.00007980,0.00019435,0.00020443,0.
 00013387,-0.00028081,-0.00057120,0.00059022,-0.00003447,-0.00165444,0.
 00126206,0.00115373,-0.00672450,-0.00587021,0.03187700,0.00124425,-0.0
 0241486,0.00184587,0.00006824,0.00020726,0.00084757,0.00084211,0.00092
 230,-0.00073767,-0.00017517,0.00030826,-0.00004469,0.00038888,-0.00011
 253,-0.00057463,-0.00090128,0.00088804,0.00047988,-0.00355441,0.000901
 67,-0.00117795,0.00029025,0.00013131,-0.00082674,0.00047253,0.00082617
 ,-0.00027971,-0.00078695,-0.00055736,0.00016246,0.00033413,0.00021454,
 -0.00031147,-0.00245901,0.00186772,0.00007998,-0.00220878,-0.00088189,
 0.00056576,-0.02833699,-0.00339754,0.01420297,0.03649003,0.00048719,-0
 .00449838,-0.00363848,0.00104436,-0.00073884,-0.00002481,-0.00006028,0
 .00008394,0.00011291,-0.00019947,0.00070994,0.00015630,0.00001886,0.00
 035279,-0.00015219,-0.00018251,0.00006922,0.00048239,0.00228874,-0.000
 78466,0.00059858,0.00005929,0.00017913,0.00018397,-0.00062286,-0.00063
 823,-0.00030046,0.00035698,0.00025454,-0.00023614,-0.00003741,-0.00000
 496,0.00013830,0.00241543,-0.00147270,-0.00003151,0.00019360,0.0000249
 8,-0.00027508,-0.00676374,-0.00588958,0.00387979,0.00539527,0.01220412
 ,-0.00096597,0.00080937,-0.00354607,0.00026019,0.00003945,-0.00096107,
 -0.00072394,-0.00030737,0.00045783,0.00036680,-0.00013141,0.00022281,-
 0.00059193,-0.00000093,0.00047584,-0.00061622,0.00036148,0.00066452,-0
 .00013332,0.00041311,0.00015845,-0.00024224,-0.00006905,0.00064005,-0.
 00071939,-0.00058221,-0.00082266,0.00055201,0.00047786,-0.00019501,-0.
 00024538,-0.00016169,0.00027485,0.00299673,-0.00185240,0.00014748,0.00
 098971,0.00002288,-0.00003155,0.01433926,0.00109596,-0.01003623,-0.015
 08713,-0.00231898,0.01205483,-0.00025453,0.00002267,-0.00005354,0.0001
 4516,0.00017412,-0.00036865,-0.00033054,0.00000586,0.00023742,0.000038
 22,-0.00006600,0.00010753,-0.00059021,0.00049359,-0.00017118,-0.000217
 73,-0.00005603,0.00025738,0.00002298,0.00050153,0.00028376,-0.00022171
 ,-0.00095428,0.00182856,0.00000407,-0.00004115,-0.00024438,-0.00014435
 ,-0.00043812,0.00010794,0.00026707,0.00008921,-0.00025010,0.00013638,0
 .00009501,0.00008519,-0.00079726,0.00037946,-0.00163946,-0.00090022,-0
 .00065166,-0.00115716,0.00053890,0.00014402,-0.00026573,0.01335444,0.0
 0018113,-0.00076802,0.00002297,0.00029975,-0.00007237,-0.00031946,-0.0
 0017068,0.00047154,0.00027689,0.00005873,0.00014224,0.00001597,0.00025
 823,0.00004574,-0.00020256,-0.00006215,0.00016873,0.00009058,-0.000108
 92,-0.00012519,0.00005853,0.00022147,0.00005480,-0.00058311,0.00001385
 ,0.00001203,-0.00005303,-0.00007590,-0.00002280,0.00006529,0.00007675,
 0.00003776,-0.00014077,-0.00005058,0.00022122,-0.00000026,0.00125038,-
 0.00301786,-0.00064818,0.00102016,-0.00224114,-0.00449718,-0.00121053,
 0.00030307,0.00045178,0.01450777,0.03430322,-0.00040010,0.00037458,0.0
 0011867,0.00000476,0.00002557,-0.00028804,-0.00016655,-0.00016435,0.00
 017565,0.00010211,0.00000896,0.00003747,-0.00034189,-0.00031041,0.0000
 4608,0.00009049,0.00003833,-0.00001074,0.00006062,-0.00006238,0.000094
 86,0.00004320,0.00038833,0.00037073,-0.00008532,-0.00003640,0.00000008
 ,-0.00010894,0.00011011,-0.00027336,-0.00003943,-0.00004542,0.00022867
 ,0.00019918,-0.00006952,0.00001502,0.00135537,-0.00075155,-0.00129379,
 -0.00124557,0.00120713,-0.00010568,0.00169971,0.00005092,-0.00041305,-
 0.00021931,0.00670031,0.01087907,0.00015983,0.00074899,-0.00038511,-0.
 00008269,0.00012029,0.00012206,0.00003666,0.00011122,-0.00010275,-0.00
 019732,-0.00014705,0.00003175,0.00054253,-0.00196701,0.00076606,-0.000
 08949,-0.00014999,-0.00002924,0.00009330,0.00002633,0.00001652,-0.0004
 1290,0.00024294,-0.00080875,0.00005556,0.00000448,-0.00002911,0.000230
 75,0.00020642,-0.00108401,-0.00197775,0.00018526,0.00081653,-0.0000985
 0,-0.00012161,0.00000545,-0.00024853,-0.00048169,0.00098302,-0.0019415
 1,0.00031507,0.00022428,0.00043372,-0.00026492,-0.00011373,0.00043740,
 0.00012683,-0.00034714,0.05895031,0.00025265,-0.00088419,-0.00000703,0
 .00015303,-0.00007424,-0.00001247,-0.00006226,-0.00001225,-0.00000606,
 0.00006225,0.00010694,0.00000802,0.00042229,0.00024879,-0.00077692,-0.
 00009870,0.00011019,0.00010397,0.00004906,-0.00001896,-0.00003619,-0.0
 0100406,0.00054850,-0.00008695,-0.00000084,-0.00004148,-0.00013812,0.0
 0020180,-0.00124230,0.00188607,0.00369703,0.00000673,-0.00193135,0.000
 05599,0.00038172,0.00001162,0.00036625,-0.00070057,0.00139165,-0.00062
 827,0.00199822,-0.00002309,-0.00043538,-0.00036684,0.00046042,0.000672
 50,0.00173403,0.00027943,-0.00734018,0.09210328,-0.00012785,-0.0002856
 9,0.00008529,0.00008158,-0.00003240,-0.00010170,-0.00013288,-0.0000334
 3,0.00008976,0.00005601,0.00002085,0.00003592,-0.00009509,0.00065013,-
 0.00076876,0.00002317,0.00008499,0.00005850,0.00007192,-0.00004851,0.0
 0001959,-0.00025060,0.00012649,0.00041064,-0.00002038,-0.00000971,-0.0
 0002402,0.00005054,0.00018080,0.00004630,0.00017847,-0.00004573,-0.000
 11225,0.00007640,0.00001860,0.00001052,0.00056762,-0.00022187,-0.00014
 163,-0.00022941,-0.00067678,-0.00058654,0.00017280,0.00017339,-0.00009
 128,-0.00128803,-0.00099949,-0.00062960,0.00691186,-0.00058110,0.08277
 124,-0.00028441,0.00072935,0.00006212,0.00001037,0.00020040,0.00004890
 ,-0.00001589,-0.00026326,0.00006977,0.00000434,-0.00005852,0.00002525,
 -0.00010244,-0.00070053,0.00029226,0.00002688,0.00009762,-0.00001448,0
 .00002699,-0.00042829,-0.00000181,0.00051320,0.00022196,0.00043832,-0.
 00005229,-0.00002297,-0.00002501,-0.00029164,0.00034404,-0.00090882,-0
 .00142728,0.00003106,0.00082508,0.00005617,-0.00021048,0.00003393,-0.0
 0105568,0.00131035,-0.00144300,0.00107800,-0.00241165,0.00072490,0.000
 69389,0.00025028,-0.00052577,-0.00154374,-0.00094249,-0.00189081,-0.01
 060521,-0.01065700,-0.00241117,0.06935046,0.00027801,-0.00003517,-0.00
 021933,-0.00005725,0.00002197,0.00014559,0.00020448,0.00022841,-0.0001
 2259,-0.00009356,0.00004456,-0.00006428,-0.00012382,-0.00152944,0.0006
 7269,-0.00001911,-0.00004655,-0.00003369,-0.00020368,-0.00002651,0.000
 00923,0.00057029,-0.00045475,-0.00057547,0.00001037,0.00001511,0.00006
 860,0.00026633,-0.00006769,-0.00036957,-0.00059594,-0.00002822,0.00010
 731,-0.00019206,-0.00001348,-0.00000149,-0.00055453,-0.00013964,-0.000
 96870,-0.00144027,-0.00195307,0.00064562,-0.00078513,-0.00052226,0.000
 77565,-0.00235825,-0.00314457,-0.00373837,-0.00409561,-0.06024431,-0.0
 1007766,0.00917182,0.08346201,-0.00029908,-0.00036970,0.00020157,0.000
 11938,-0.00012671,-0.00025390,-0.00025293,-0.00031586,0.00022495,0.000
 07658,0.00007383,0.00005922,0.00012819,-0.00145027,-0.00075538,-0.0000
 0931,0.00004332,0.00005387,0.00013570,0.00011924,0.00010658,-0.0007056
 0,0.00025041,-0.00012680,-0.00000698,-0.00003636,-0.00007190,0.0003159
 5,0.00034502,-0.00040610,-0.00007860,-0.00012678,0.00034661,0.00017179
 ,0.00010335,-0.00002547,0.00026982,0.00045485,-0.00022652,0.00145911,0
 .00130088,-0.00172923,-0.00023646,0.00025787,-0.00005644,-0.00084628,-
 0.00192428,0.00055485,-0.00030321,-0.01091503,-0.01017309,-0.00746993,
 0.01112728,0.08434328,0.00005676,0.00032202,-0.00008610,0.00047845,-0.
 00012014,-0.00067087,-0.00110848,-0.00203888,0.00069381,-0.00004764,0.
 00001555,0.00015492,-0.00349752,0.00661224,0.00568317,-0.00003164,0.00
 022616,-0.00004357,0.00053493,0.00027935,0.00006361,-0.00110987,0.0011
 2915,0.00031615,0.00015310,0.00001304,-0.00007568,-0.00141089,-0.00108
 951,0.00090112,0.00084239,-0.00007254,-0.00071324,-0.00002970,-0.00001
 700,0.00011350,-0.01230363,0.00425898,-0.01016412,-0.00545508,0.013486
 81,-0.00370132,-0.00012163,-0.00298594,0.00073461,-0.00060299,0.000282
 43,0.00149645,-0.00162376,-0.00612738,-0.00006507,-0.04421868,-0.00659
 462,0.00877875,0.08130502,0.00023944,0.00004241,-0.00004551,-0.0001971
 9,0.00037842,0.00081877,0.00139835,0.00205998,-0.00063438,-0.00011571,
 -0.00005596,-0.00009578,0.00093928,0.00002977,-0.00025666,-0.00015958,
 -0.00018442,-0.00010603,0.00024179,0.00018879,0.00003589,-0.00032848,-
 0.00000184,0.00081654,0.00003404,-0.00000673,0.00007075,-0.00070705,-0
 .00078495,0.00017827,0.00022338,0.00024328,-0.00035489,-0.00027664,0.0
 0007658,-0.00000616,0.00148426,-0.00469573,0.00347543,0.01320090,-0.04
 360367,0.01278783,-0.00138363,0.00048777,0.00079932,0.00157088,-0.0012
 7026,-0.00303677,-0.00664258,-0.00599815,0.00082762,-0.00124590,-0.007
 45341,-0.00321102,-0.00948519,0.11014006,-0.00001049,0.00066333,-0.000
 23794,0.00006346,-0.00001556,-0.00041295,-0.00066446,-0.00160355,0.000
 51172,-0.00006843,-0.00004704,0.00006728,0.00298460,-0.00148234,-0.001
 15886,-0.00021374,-0.00015619,0.00003205,-0.00017350,0.00042919,0.0002
 8063,0.00187549,-0.00085627,0.00034434,-0.00005095,-0.00006304,-0.0000
 3502,-0.00017322,-0.00021036,-0.00001796,0.00014060,0.00005340,0.00003
 953,-0.00000365,-0.00007620,0.00001474,-0.01233563,0.00659306,-0.01448
 296,-0.00285406,0.00668988,-0.00578936,0.00038917,0.00108393,-0.000419
 69,0.00065592,-0.00310623,-0.00233779,0.00055326,0.00046322,-0.0005558
 7,0.01072344,0.00138535,-0.00857585,-0.00339731,0.01835187,0.07356505,
 -0.00165886,-0.00066179,-0.00055834,0.00027842,0.00026266,-0.00029034,
 -0.00039812,-0.00049892,0.00015437,0.00057089,0.00025188,0.00030587,-0
 .06262668,-0.00780183,0.01583386,-0.00086666,-0.00020665,0.00058004,0.
 00031997,0.00118632,0.00014561,-0.00624324,-0.00103324,-0.00272927,-0.
 00023469,-0.00004956,-0.00063903,-0.00123014,0.00226626,0.00092457,-0.
 00003561,-0.00053132,0.00099996,0.00077407,0.00009578,-0.00018351,0.00
 186457,-0.00053965,0.00032992,-0.00090129,0.00084798,-0.00094677,-0.00
 011426,-0.00002722,0.00040277,0.00101819,-0.00043803,-0.00108311,-0.00
 377907,-0.00037355,0.00150696,-0.00560334,0.00327257,0.00665755,-0.009
 00530,0.00145777,0.00055775,0.10941636,-0.00030889,0.00240331,-0.00095
 160,-0.00024539,0.00015090,0.00040680,0.00031660,0.00038880,-0.0002699
 6,-0.00071860,-0.00020146,-0.00020082,-0.00474972,-0.01076245,0.001161
 02,-0.00030653,-0.00033179,0.00000983,-0.00113997,-0.00084418,-0.00013
 334,0.00063805,-0.00110852,0.00120982,0.00012975,-0.00039053,-0.000152
 32,0.00433658,-0.00061174,-0.00138323,0.00011023,0.00021635,0.00009492
 ,0.00014592,0.00019817,-0.00019156,-0.00209832,-0.00069654,-0.00089621
 ,0.00062250,-0.00245241,-0.00244873,0.00027982,0.00038598,-0.00030238,
 0.00009795,0.00033818,-0.00057046,0.00108970,0.00004197,-0.00061635,0.
 00293908,0.00276493,0.00217306,0.00106177,-0.04505217,-0.03041448,0.00
 473251,0.09122948,-0.00023139,-0.00204996,0.00026588,-0.00001581,0.000
 11654,-0.00009309,-0.00009035,-0.00015479,0.00025357,0.00046846,-0.000
 00724,0.00027204,0.02196943,0.00192301,-0.01677103,-0.00074858,-0.0003
 3500,0.00073861,-0.00011426,0.00083757,-0.00072158,-0.00477795,-0.0019
 4487,0.00010461,-0.00021023,-0.00019830,-0.00073641,0.00108034,-0.0000
 7721,-0.00161496,-0.00026239,0.00046392,0.00035437,0.00075784,0.000453
 68,-0.00002502,-0.00051470,-0.00082487,-0.00146131,-0.00066186,0.00011
 606,0.00045708,0.00062008,-0.00017047,-0.00025241,0.00090695,-0.000508
 74,-0.00068057,0.00070093,-0.00067861,-0.00041365,0.00298565,-0.002401
 49,-0.00200711,-0.00005321,-0.03000614,-0.03759805,-0.00541495,0.02152
 950,0.10950223,0.00014999,0.00004018,0.00000028,-0.00009850,0.00007286
 ,0.00023430,0.00051545,0.00062651,-0.00008730,-0.00000769,0.00001141,-
 0.00007431,0.00019467,0.00005101,0.00014556,0.00009220,-0.00003664,-0.
 00011529,-0.00009891,-0.00013685,-0.00007887,0.00011058,-0.00006180,-0
 .00085007,-0.00001357,0.00002563,0.00011188,-0.00011800,0.00005378,0.0
 0002741,-0.00016568,0.00002303,0.00000308,-0.00007390,-0.00004114,-0.0
 0003938,-0.00339474,-0.00106688,0.00232839,-0.00051401,0.00033671,0.00
 088969,-0.00003439,-0.00017006,0.00007333,-0.01334001,-0.01827985,0.00
 246351,-0.00059114,-0.00016197,-0.00002103,-0.00066236,0.00082338,-0.0
 0374528,-0.00151224,0.00045852,0.00375150,-0.00109903,-0.00095286,-0.0
 0083579,0.03377196,-0.00008385,0.00050955,0.00002632,-0.00017876,-0.00
 006115,0.00003397,-0.00059818,-0.00090320,-0.00010387,-0.00002174,-0.0
 0005784,-0.00000684,0.00010763,-0.00064232,0.00007301,0.00013676,-0.00
 002019,-0.00013707,0.00014645,-0.00022051,-0.00016955,0.00001698,0.000
 75211,-0.00056951,-0.00001556,0.00002082,0.00010775,0.00020343,0.00048
 738,-0.00028615,-0.00015200,-0.00013167,0.00058489,0.00001987,-0.00019
 784,-0.00003420,0.00025939,0.00324762,0.00056382,-0.00062432,0.0009806
 6,0.00406099,0.00069930,-0.00025040,-0.00032117,-0.01317528,-0.0261628
 2,-0.00026668,0.00015919,-0.00112667,-0.00405144,0.00056610,-0.0030737
 3,0.00852407,0.00002920,-0.00075600,0.00247939,-0.00016199,-0.00065009
 ,-0.00055268,0.00708807,0.04046235,0.00017620,0.00030381,-0.00013224,-
 0.00000620,0.00010251,0.00023350,0.00007094,-0.00006506,-0.00014355,-0
 .00011119,-0.00008125,0.00000074,-0.00031742,-0.00009617,0.00015047,-0
 .00007026,0.00001190,0.00000230,0.00006563,-0.00021698,-0.00016125,-0.
 00021566,0.00041864,0.00002696,0.00006016,0.00000407,-0.00002981,-0.00
 004421,-0.00020637,-0.00000395,-0.00032370,0.00013433,-0.00001921,-0.0
 0011937,-0.00004083,0.00002698,0.00079297,-0.00000816,0.00142049,-0.00
 003776,0.00112245,0.00091647,0.00013261,-0.00013897,0.00012026,0.00251
 667,0.00380599,-0.00508646,-0.00093782,-0.00026928,-0.00175547,0.00302
 023,0.00425531,-0.05268133,0.00118943,0.00104606,-0.00297511,-0.000562
 42,0.00001268,-0.00035740,-0.00886705,-0.00498112,0.06426665,0.0002485
 5,-0.00023790,-0.00003697,0.00019690,-0.00008662,-0.00017690,-0.000132
 94,-0.00003414,0.00008275,0.00002273,0.00018448,-0.00004510,-0.0019259
 4,-0.00042829,0.00156508,-0.00018036,0.00011691,0.00013926,-0.00018961
 ,0.00010595,-0.00006924,-0.00059155,-0.00000153,0.00040139,-0.00004097
 ,-0.00014155,-0.00018244,-0.00101670,-0.00343917,0.00520261,-0.0029227
 8,0.00181984,-0.00354447,0.00011395,0.00052590,0.00004952,0.00045612,-
 0.00115910,-0.00004338,0.00011815,0.00107499,-0.00027729,-0.00053803,-
 0.00020302,0.00042788,-0.00051759,-0.00003955,0.00026785,-0.02848624,0
 .01791904,0.00334241,0.00107766,0.00215608,0.00013011,-0.00154023,-0.0
 0165073,-0.00142190,-0.00339360,-0.00579168,0.00153931,0.00053898,-0.0
 0017444,0.00192132,0.04326847,-0.00006774,-0.00055406,0.00037083,-0.00
 018277,-0.00006782,0.00017696,0.00030790,0.00032968,-0.00006322,0.0000
 8735,-0.00004697,-0.00005624,-0.00043267,0.00054214,-0.00114892,0.0003
 3871,-0.00002796,-0.00022735,0.00001645,-0.00020758,0.00007243,0.00026
 718,0.00024928,0.00007227,0.00000430,0.00017673,0.00027743,0.00067419,
 0.00400312,-0.00287687,-0.00253322,-0.00105289,0.00320481,0.00003076,-
 0.00042617,-0.00011249,-0.00107479,-0.00096117,-0.00086996,0.00025634,
 -0.00078294,-0.00008890,0.00006698,0.00012607,-0.00005970,-0.00014680,
 0.00027530,0.00032128,0.01262428,-0.01199106,-0.00205046,0.00268626,-0
 .00536866,-0.00152411,0.00114311,-0.00291874,-0.00019955,-0.00484922,-
 0.02831533,0.01226847,0.00065955,-0.00118156,-0.00161241,-0.01007209,0
 .05470767,0.00013715,0.00074608,-0.00009133,-0.00031156,0.00018540,0.0
 0064090,0.00114235,0.00093954,-0.00033925,-0.00016816,-0.00017849,-0.0
 0013381,0.00095144,-0.00057788,0.00011245,0.00006990,-0.00024787,-0.00
 020934,-0.00026031,-0.00005440,-0.00016705,0.00042885,-0.00088349,-0.0
 0108127,0.00009787,0.00012962,0.00025755,0.00362485,0.00059571,0.00043
 146,0.00007662,0.00004382,-0.00072268,-0.00033617,-0.00051293,-0.00006
 617,-0.00282918,-0.00237510,0.00173027,-0.00009151,0.00019443,-0.00003
 053,0.00015939,0.00002598,-0.00015980,0.00088963,0.00085224,-0.0013691
 2,0.00372961,-0.00271097,-0.00275292,0.00053920,0.00130480,-0.00206967
 ,-0.00153048,-0.00268765,0.00133383,0.00230118,0.01419321,-0.00963169,
 0.00268123,-0.00633704,0.00078431,-0.00205393,-0.00375089,0.03485417,-
 0.00082422,0.00109806,0.00006000,-0.00037747,0.00016452,0.00037647,0.0
 0036617,0.00029674,-0.00020020,0.00007393,-0.00035348,-0.00003419,-0.0
 0054530,-0.00076518,-0.00094988,0.00050580,-0.00027338,-0.00028736,-0.
 00013401,-0.00035033,-0.00011513,0.00082271,-0.00008589,0.00021036,0.0
 0011606,0.00047644,0.00058668,-0.01421021,-0.00134596,0.00031497,0.001
 40468,0.00098421,-0.00414019,-0.00062332,-0.00198904,0.00013936,-0.001
 15089,-0.00012474,0.00007035,-0.00096425,-0.00013836,-0.00036816,0.000
 80177,-0.00023525,-0.00049635,0.00020068,0.00001930,0.00014647,0.00076
 603,-0.00104254,-0.00046522,0.00067459,0.00018201,-0.00003537,0.000629
 10,0.00015724,0.00029150,-0.00035314,-0.00130696,0.00073699,0.00007529
 ,-0.00017707,0.00008509,-0.00196207,-0.00023192,-0.00123384,0.01742689
 ,0.00037549,-0.00048896,-0.00014252,0.00016367,-0.00004351,-0.00011968
 ,-0.00012075,-0.00007869,0.00012432,-0.00006536,0.00005017,0.00002543,
 -0.00227001,-0.00004403,-0.00049727,-0.00026266,0.00009857,0.00015448,
 0.00005438,0.00000832,0.00001095,0.00009942,-0.00043590,0.00013247,-0.
 00002935,-0.00016103,-0.00029158,-0.00449866,-0.00439585,-0.00227580,0
 .00017973,0.00040939,0.00086203,0.00019584,0.00067305,0.00010757,0.000
 29960,-0.00014933,-0.00012823,0.00069847,0.00016193,0.00073923,-0.0004
 7863,0.00012467,0.00021067,0.00010515,0.00019937,-0.00036762,-0.000490
 66,0.00093497,-0.00036546,-0.00057598,0.00008947,-0.00002695,-0.001211
 63,0.00050924,0.00026022,0.00120967,-0.00402969,-0.00332170,0.00003047
 ,-0.00046570,0.00018130,0.00159981,-0.00202527,-0.00306367,-0.00057315
 ,0.02704909,-0.00008221,0.00010884,-0.00028508,0.00006916,-0.00002785,
 -0.00010784,-0.00023542,-0.00021004,0.00009396,-0.00002185,-0.00004784
 ,0.00005924,-0.00088272,-0.00065893,-0.00011057,-0.00002978,0.00005398
 ,0.00008080,0.00010524,-0.00012734,0.00000499,-0.00002210,0.00003976,0
 .00028828,-0.00002118,-0.00003016,-0.00008594,-0.00283536,-0.00075125,
 -0.00293281,-0.00176204,0.00012702,-0.00046422,-0.00000020,-0.00001969
 ,0.00010497,0.00055794,0.00029318,-0.00028463,-0.00038710,0.00035078,-
 0.00089946,0.00001736,-0.00000299,0.00004405,-0.00011283,-0.00031058,0
 .00004999,0.00043625,-0.00048856,0.00130494,-0.00024563,0.00007275,0.0
 0053817,-0.00032999,-0.00036236,0.00050331,0.00086375,-0.00399198,-0.0
 0200719,-0.00046823,0.00066369,-0.00036470,-0.00104514,0.00196013,-0.0
 0224237,0.00540809,0.00594895,0.01081306,-0.00026703,0.00013051,-0.000
 02624,0.00025536,-0.00022061,-0.00083025,-0.00241531,-0.00229298,0.000
 23857,0.00007920,0.00003815,0.00017124,-0.00012708,-0.00003998,-0.0000
 9197,-0.00007178,0.00025110,0.00019242,0.00033875,-0.00020353,-0.00019
 305,-0.00029991,0.00130782,0.00070753,0.00001109,-0.00003618,-0.000199
 55,-0.00002800,-0.00004702,-0.00020274,0.00021468,0.00005667,0.0002801
 1,0.00013390,0.00005067,0.00007848,-0.00037125,-0.00187461,-0.00015086
 ,-0.00064519,-0.00025775,0.00074708,0.00047330,-0.00003455,-0.00019817
 ,0.00314535,0.00179214,-0.00152693,0.00015199,-0.00043070,-0.00275452,
 -0.00184901,0.00158234,-0.00226268,0.00025677,-0.00048420,-0.00010972,
 0.00032246,0.00080595,0.00079744,-0.01335866,0.00689771,0.00354012,-0.
 00284012,-0.00007137,-0.00326887,0.00015897,-0.00008272,0.00037383,0.0
 1677528,-0.00008376,-0.00036163,-0.00004996,0.00034133,-0.00017793,-0.
 00058892,-0.00152950,-0.00136237,0.00019343,0.00009446,0.00011177,0.00
 013309,-0.00049967,0.00068970,-0.00014053,-0.00014438,0.00027182,0.000
 21952,0.00019419,-0.00022028,-0.00008053,-0.00038612,0.00116772,0.0012
 1598,0.00000017,-0.00005625,-0.00022792,-0.00079503,-0.00091710,0.0001
 1559,0.00017996,0.00019885,-0.00050290,0.00008764,0.00026699,0.0001042
 7,-0.00198717,-0.00497530,0.00067413,0.00003819,0.00021571,-0.00058035
 ,-0.00020574,0.00004461,0.00019127,-0.00094780,-0.00147987,0.00101993,
 -0.00020228,0.00061725,0.00025622,0.00053899,-0.00203892,0.00288589,0.
 00115831,-0.00055121,0.00035546,0.00029746,0.00094469,0.00056643,0.010
 86918,-0.00864887,-0.00387886,-0.00066711,-0.00573451,-0.00231622,0.00
 085759,0.00083520,-0.00201692,-0.00726828,0.02166413,-0.00013194,-0.00
 029067,-0.00000949,0.00010733,-0.00002402,-0.00010751,0.00001173,0.000
 13362,0.00010398,0.00007834,0.00005758,0.00005918,-0.00021958,0.000435
 80,-0.00013014,-0.00007318,0.00006122,0.00010705,0.00003800,0.00004812
 ,0.00011024,-0.00023686,0.00011068,0.00073553,-0.00006507,-0.00004446,
 -0.00010713,-0.00104589,-0.00049425,-0.00017741,0.00028464,-0.00005237
 ,0.00004558,0.00012502,0.00017793,0.00004593,0.00129275,0.00085488,-0.
 00120426,-0.00020031,-0.00026584,-0.00061828,-0.00008042,-0.00002217,0
 .00006423,-0.00132673,-0.00124532,0.00128098,-0.00036565,0.00058401,-0
 .00204836,-0.00251833,0.00168105,0.00008460,0.00010287,0.00131412,-0.0
 0067234,-0.00053397,0.00003121,-0.00002796,0.00253501,0.00155235,-0.00
 481246,-0.00388548,-0.00705889,-0.01511786,0.00110800,0.00084453,-0.00
 261924,0.00474624,0.00198880,0.02377512,-0.00002606,-0.00000176,0.0000
 3698,-0.00002723,-0.00001580,0.00000479,0.00003106,0.00003377,-0.00000
 522,0.00000726,0.00001270,-0.00001390,-0.00002818,-0.00009335,0.000093
 68,0.00003925,-0.00000224,-0.00003057,-0.00000113,-0.00000566,0.000018
 16,0.00000444,0.00004266,-0.00001244,-0.00001303,-0.00000411,0.0000298
 0,-0.00005975,0.00000644,-0.00006007,-0.00003939,-0.00001151,0.0000536
 4,0.00002282,0.00000404,-0.00000991,-0.00004160,-0.00002530,-0.0000144
 8,-0.00008503,-0.00005681,-0.00002286,0.00006198,0.00000757,-0.0000297
 0,0.00003449,0.00004811,0.00000580,-0.00112721,0.00022135,-0.00067337,
 0.00015308,0.00030580,0.00035298,0.00001984,-0.00015423,0.00004769,0.0
 0032662,0.00008658,-0.00002353,-0.00017449,0.00011440,-0.00006230,0.00
 021692,-0.00006691,-0.00012384,0.00016972,-0.00004523,0.00005117,-0.00
 001244,-0.00010362,-0.00010965,0.02542576,-0.00003461,0.00010682,-0.00
 002783,-0.00000178,0.00001450,-0.00002154,-0.00003774,-0.00003474,0.00
 001274,-0.00000722,-0.00002191,0.00001491,0.00003501,-0.00003463,0.000
 00160,-0.00000913,-0.00000721,0.00001403,0.00001838,0.00000932,-0.0000
 0016,-0.00001082,0.00000474,0.00001096,-0.00000405,0.00000010,-0.00001
 369,-0.00000573,-0.00000792,-0.00002010,0.00001766,-0.00001409,0.00001
 440,0.00001456,-0.00002241,0.00000486,0.00006864,0.00002544,-0.0000199
 7,-0.00024742,0.00013413,-0.00050235,0.00008491,-0.00003742,-0.0000061
 9,-0.00015086,-0.00032067,0.00003088,0.00036765,-0.00135642,-0.0002290
 8,-0.00063581,0.00003496,-0.00143780,0.00018882,-0.00009349,0.00001245
 ,-0.00007085,-0.00001077,-0.00004742,-0.00002093,0.00002666,0.00043061
 ,0.00004863,-0.00015759,-0.00003325,0.00014685,-0.00016458,0.00001068,
 -0.00005462,-0.00002721,0.00002930,-0.00380577,0.02907257,-0.00011785,
 -0.00009216,0.00008604,-0.00005032,-0.00003834,0.00001515,0.00008131,0
 .00008085,-0.00000994,0.00006020,0.00005078,-0.00003138,-0.00001203,0.
 00000961,0.00001446,0.00008563,-0.00000504,-0.00006763,-0.00002368,-0.
 00001304,0.00004079,0.00003195,0.00002028,-0.00000144,-0.00003304,0.00
 000171,0.00006338,-0.00013359,0.00010265,-0.00008206,-0.00000078,-0.00
 004272,0.00006436,0.00005941,0.00000132,-0.00003061,-0.00013447,-0.000
 07098,-0.00005947,-0.00008467,-0.00016633,0.00008596,0.00008913,0.0000
 2412,-0.00005234,0.00005519,0.00012780,-0.00000308,-0.00025617,-0.0004
 4576,0.00096013,-0.00016819,0.00020593,0.00030412,0.00005566,-0.000159
 29,0.00000197,0.00009471,-0.00005379,0.00010626,-0.00011504,-0.0000855
 3,-0.00023814,-0.00032304,0.00031954,-0.00003795,0.00024637,-0.0001495
 7,-0.00006577,0.00008409,-0.00006130,0.00000631,0.02390142,-0.01021652
 ,0.09225095,-0.00017575,0.00005459,0.00020832,-0.00018301,-0.00008128,
 0.00005577,0.00025123,0.00027110,-0.00006134,0.00007809,0.00005331,-0.
 00007236,-0.00016086,0.00004946,-0.00004062,0.00017427,-0.00007831,-0.
 00014433,-0.00009435,0.00012446,0.00003153,0.00016806,-0.00019238,-0.0
 0012880,-0.00006936,-0.00000437,0.00015840,0.00009967,0.00000287,0.000
 37711,0.00043917,-0.00006175,-0.00031811,0.00008302,-0.00007159,-0.000
 04930,-0.00064418,-0.00031679,-0.00000488,-0.00078889,-0.00068345,0.00
 062729,0.00038445,0.00004708,-0.00031096,0.00038903,0.00037545,-0.0000
 5851,0.00138826,0.00102336,0.00016863,-0.00235164,0.00041040,0.0004066
 2,-0.00077026,-0.00050396,0.00090553,0.00020006,0.00015505,-0.00029275
 ,-0.00026355,-0.00022202,-0.00181561,-0.00060930,0.00008051,0.00047702
 ,-0.00034977,-0.00004048,-0.00024113,0.00075331,-0.00072283,0.00014045
 ,0.00062274,0.00002504,0.00022894,0.04786893,-0.00011484,0.00062523,-0
 .00008219,-0.00001996,0.00009626,-0.00003819,-0.00013358,-0.00017526,0
 .00002553,-0.00004359,-0.00013234,0.00005062,0.00006628,-0.00022065,0.
 00002058,-0.00004164,-0.00003708,0.00003116,0.00008940,-0.00000101,-0.
 00005499,-0.00017679,0.00007982,-0.00002372,0.00000704,0.00000830,-0.0
 0004801,0.00009292,0.00009606,-0.00021126,-0.00040936,0.00001849,0.000
 23416,0.00004085,-0.00015579,0.00001397,0.00015632,0.00008656,0.000315
 79,-0.00216464,0.00127008,-0.00053730,0.00074286,-0.00026015,-0.000390
 99,-0.00015781,-0.00077198,0.00013577,-0.00079469,-0.00082768,0.000093
 17,0.00158380,0.00030557,0.00013448,-0.00068612,-0.00073664,-0.0001505
 4,-0.00017835,-0.00018902,0.00004823,0.00017651,0.00070989,0.00053501,
 0.00089947,-0.00041835,-0.00011071,0.00010048,-0.00042046,0.00018164,-
 0.00009376,-0.00022487,-0.00024549,-0.00098090,0.00088732,0.00052674,-
 0.00487910,0.02414178,0.00004604,-0.00011282,0.00012747,-0.00010160,-0
 .00003104,0.00006990,0.00011151,0.00010980,-0.00005335,0.00000273,0.00
 000661,-0.00004796,0.00048320,-0.00008263,-0.00038660,0.00002624,-0.00
 007639,-0.00005749,-0.00007306,0.00015797,-0.00000320,0.00009155,-0.00
 030463,-0.00037135,0.00000420,0.00001559,0.00007209,0.00036553,0.00018
 303,0.00029659,0.00011667,0.00000224,-0.00015084,-0.00000103,-0.000042
 51,-0.00004961,-0.00035014,0.00004213,-0.00026650,0.00038882,-0.000308
 78,0.00074321,-0.00011786,0.00001989,-0.00003198,0.00018509,0.00016573
 ,-0.00032925,0.00037897,-0.00201122,0.00008805,-0.00032987,0.00215490,
 -0.00204960,0.00108814,-0.00100468,0.00080521,0.00013788,0.00040333,0.
 00026026,-0.00114400,0.00040164,-0.00016382,0.00030872,0.00004291,0.00
 013747,-0.00072727,0.00017547,-0.00021010,0.00013683,-0.00039609,-0.00
 038914,0.00025682,0.00089883,-0.00062057,0.00693277,0.00624003,0.05933
 263,0.00015734,0.00016453,-0.00017437,0.00013156,0.00010307,-0.0000011
 5,-0.00016440,-0.00018410,0.00001388,-0.00009378,-0.00007108,0.0000529
 0,-0.00017859,0.00003825,0.00020839,-0.00014608,0.00005032,0.00010607,
 0.00005708,-0.00012216,-0.00008534,-0.00007571,0.00013214,0.00018397,0
 .00006583,0.00000288,-0.00011277,0.00003668,-0.00019476,-0.00005421,-0
 .00011844,0.00006968,-0.00000500,-0.00011229,-0.00000321,0.00005150,0.
 00039929,0.00007718,0.00031667,0.00014311,0.00044182,-0.00038228,-0.00
 013053,-0.00004866,0.00016254,-0.00006972,-0.00014322,0.00002054,-0.00
 010581,0.00070012,0.00019936,-0.00252203,-0.00138552,0.00095250,-0.000
 49071,0.00077925,-0.00071476,-0.00028160,-0.00009908,-0.00019508,0.000
 16276,0.00008422,0.00018844,0.00029350,-0.00041166,0.00004240,-0.00002
 314,0.00003725,0.00010908,-0.00012286,0.00018406,-0.00005195,-0.000565
 52,0.00023646,0.00013332,-0.04074590,0.00454578,-0.01493744,0.05135967
 ,-0.00000215,-0.00010295,0.00001699,-0.00000709,-0.00002261,0.00000271
 ,0.00003545,0.00004665,-0.00000425,0.00001983,0.00002919,-0.00001124,0
 .00000473,0.00001015,0.00001070,0.00001919,0.00000527,-0.00001365,-0.0
 0001072,0.00000052,0.00002040,0.00002111,0.00000137,-0.00000491,-0.000
 01123,-0.00000447,0.00001201,-0.00007495,0.00000630,-0.00003753,0.0000
 0957,-0.00001175,0.00002025,0.00001223,0.00003355,-0.00000546,-0.00004
 567,-0.00003651,-0.00005221,0.00022105,-0.00025159,0.00006350,-0.00009
 262,0.00003876,0.00004830,0.00002884,0.00010147,0.00000200,-0.00001475
 ,0.00018547,-0.00003716,0.00021951,0.00004740,0.00003759,0.00008479,0.
 00007201,0.00005896,0.00005360,0.00003742,0.00003392,0.00001108,-0.000
 07249,-0.00007350,-0.00011742,-0.00003619,-0.00003107,0.00011070,0.000
 06828,0.00001161,0.00002374,0.00003729,0.00004724,0.00018976,-0.000459
 76,0.00022892,0.00547014,-0.00218551,0.00172836,-0.00601410,0.00506409
 ,0.00001206,0.00005733,-0.00007204,0.00006007,0.00002555,-0.00002345,-
 0.00006380,-0.00006809,0.00002069,-0.00001554,-0.00001207,0.00002510,-
 0.00021784,0.00005020,0.00016780,-0.00003602,0.00003764,0.00003940,0.0
 0003475,-0.00007281,-0.00001599,-0.00004642,0.00012987,0.00016310,0.00
 000798,-0.00000632,-0.00004587,-0.00013689,-0.00012145,-0.00010788,-0.
 00002696,0.00000758,0.00003589,-0.00001681,0.00002286,0.00002645,0.000
 19024,-0.00000313,0.00015937,0.00001026,0.00020924,-0.00028603,-0.0000
 1240,-0.00001389,0.00005568,-0.00003731,-0.00005255,0.00011521,-0.0000
 2718,0.00067483,-0.00008533,-0.00089631,-0.00099414,0.00080009,-0.0005
 2963,0.00052473,-0.00041609,-0.00008981,-0.00015556,-0.00014738,0.0002
 5358,0.00001190,-0.00010998,-0.00010883,-0.00015102,-0.00013621,0.0002
 9898,-0.00002939,0.00008910,-0.00007102,0.00016844,0.00010703,-0.00061
 896,0.00008151,0.00068848,-0.01237899,0.00125404,-0.00870460,0.0122391
 0,-0.00080485,0.00614334,0.00023276,-0.00048058,-0.00003916,0.00008177
 ,-0.00002124,0.00004680,0.00001139,0.00003380,-0.00002286,-0.00004589,
 0.00005244,-0.00000449,0.00005185,0.00012079,-0.00004861,-0.00004351,0
 .00002527,0.00001811,-0.00003194,-0.00000466,0.00000074,0.00005233,-0.
 00003574,-0.00005348,0.00003873,0.00000885,-0.00000272,-0.00003471,-0.
 00003686,0.00002400,0.00003683,0.00002032,-0.00003688,-0.00010188,0.00
 011189,0.00000075,-0.00002453,0.00002084,-0.00005416,0.00026438,-0.000
 95466,-0.00030108,-0.00109853,0.00010980,0.00074293,0.00013425,0.00016
 067,-0.00010176,0.00017114,-0.00004776,-0.00010214,-0.00001435,0.00078
 781,-0.00018605,0.00033033,0.00034572,0.00029330,0.00005329,0.00011699
 ,-0.00015350,-0.00018087,-0.00004498,-0.00000146,-0.00010947,0.0001532
 7,0.00002549,-0.00001413,0.00012014,-0.00001958,0.00004017,0.00004438,
 -0.00000069,0.00006207,-0.00016123,-0.00000687,-0.00185832,-0.00111625
 ,0.00064442,-0.00152714,-0.00222789,-0.00004702,0.00813211,0.00006237,
 -0.00035658,0.00009226,-0.00001059,-0.00006852,0.00001868,0.00008176,0
 .00009095,-0.00001300,0.00002689,0.00007916,-0.00004138,0.00013812,0.0
 0008504,-0.00011877,0.00003493,0.00001458,-0.00003444,-0.00005792,0.00
 003524,0.00002886,0.00004992,-0.00006757,-0.00008433,0.00000008,-0.000
 01357,0.00003861,-0.00000357,-0.00000934,0.00014686,0.00023841,-0.0000
 0488,-0.00014712,-0.00000167,0.00008117,-0.00002117,-0.00012646,-0.000
 02883,-0.00014263,0.00076376,-0.00069969,0.00084814,-0.00019500,0.0001
 4531,0.00004744,0.00016372,0.00044711,-0.00021182,0.00089270,-0.000675
 66,-0.00025355,-0.00090516,-0.00011883,0.00008529,0.00019188,0.0002992
 6,0.00006178,0.00015333,0.00019799,-0.00007060,-0.00047638,-0.00031358
 ,-0.00031522,-0.00055269,0.00022137,0.00012750,-0.00013144,0.00032269,
 -0.00016394,0.00013420,0.00000779,-0.00003077,0.00020924,-0.00066026,0
 .00064533,-0.00134756,-0.01366150,0.00469794,-0.00223867,-0.00050102,-
 0.00075141,0.00408217,0.02006771,-0.00009368,0.00016726,-0.00015523,0.
 00006596,0.00001566,-0.00005421,-0.00009938,-0.00007848,0.00004625,-0.
 00001299,-0.00003112,0.00005827,-0.00018390,-0.00002279,0.00014510,-0.
 00004152,0.00002250,0.00006528,0.00006567,-0.00004347,0.00000380,-0.00
 003569,0.00008128,0.00015378,-0.00001346,0.00000674,-0.00005881,-0.000
 13429,-0.00006794,-0.00020427,-0.00021137,0.00000515,0.00016670,0.0000
 1018,-0.00002129,0.00003390,0.00022782,0.00001651,0.00001968,0.0006296
 5,-0.00051528,-0.00224252,-0.00035937,-0.00006116,0.00041083,-0.000243
 96,-0.00011252,0.00033814,-0.00084724,0.00068781,0.00015604,0.00082624
 ,0.00013002,0.00020947,-0.00022552,0.00004625,-0.00005046,-0.00004626,
 -0.00017370,0.00007830,0.00043088,-0.00011092,0.00006795,0.00049178,-0
 .00013670,-0.00024724,0.00041021,-0.00057727,0.00031588,-0.00016504,0.
 00011085,0.00014811,-0.00044752,0.00072025,-0.00028891,-0.00109618,-0.
 00029786,-0.00463734,0.00069919,-0.00030358,0.00115486,-0.00652087,-0.
 00369865,0.03409645,-0.00005824,0.00002013,-0.00003507,0.00000248,0.00
 000245,-0.00000479,-0.00001416,-0.00001347,0.00000656,0.00000762,0.000
 00078,0.00000923,0.00005302,-0.00005460,-0.00001865,-0.00000614,-0.000
 00272,0.00001596,0.00001498,-0.00000175,0.00000502,-0.00000263,0.00000
 871,0.00003438,0.00000069,-0.00000197,-0.00001139,-0.00004278,0.000045
 83,-0.00011739,-0.00027819,0.00003420,0.00012806,0.00001056,-0.0000090
 8,0.00000076,0.00005354,0.00002256,0.00002172,0.00006671,-0.00009310,-
 0.00030865,0.00000065,0.00000773,0.00005085,-0.00001110,0.00005112,0.0
 0002594,-0.00283936,0.00123417,-0.00187183,0.00004190,0.00036457,-0.00
 006034,-0.00016761,0.00009106,-0.00007580,-0.00011258,-0.00014090,0.00
 016660,0.00023664,-0.00010739,0.00026806,0.00044946,-0.00004956,-0.000
 47880,0.00026994,-0.00032709,0.00015624,-0.00002227,0.00012277,0.00009
 528,-0.00753824,-0.00915980,-0.01668405,-0.00069177,0.00397942,0.00508
 436,-0.00386042,0.00052241,0.00035558,-0.00040988,-0.00070735,0.000530
 51,0.08380070,0.00006664,0.00013033,-0.00000364,-0.00000074,0.00003302
 ,0.00001483,0.00000826,0.00001386,-0.00001388,-0.00003575,-0.00003327,
 0.00000334,-0.00001187,-0.00003463,-0.00015894,-0.00000757,-0.00002955
 ,0.00000818,0.00000723,0.00003796,-0.00004651,-0.00010367,-0.00003545,
 -0.00005952,0.00001713,0.00000525,0.00000702,0.00011790,-0.00004690,0.
 00011073,0.00006094,0.00002482,-0.00007551,-0.00003830,-0.00003118,0.0
 0000734,-0.00002374,-0.00002176,0.00014690,-0.00011313,-0.00008049,-0.
 00026377,0.00005419,-0.00001866,0.00001078,0.00001769,-0.00001143,-0.0
 0003337,0.00130505,-0.00127084,0.00039196,0.00009667,0.00087244,0.0000
 0671,-0.00012173,0.00003374,0.00005747,-0.00025949,0.00003647,0.000157
 12,-0.00000376,-0.00009163,0.00009493,-0.00049544,-0.00000271,0.000499
 44,-0.00033169,-0.00000037,-0.00012256,-0.00004294,0.00000997,-0.00014
 578,-0.00410091,-0.00411320,-0.01533557,0.00230615,-0.00020027,-0.0152
 6651,0.00231166,-0.00107894,0.00073465,-0.00015584,-0.00173262,0.00030
 615,-0.01143762,0.08598468,-0.00000132,-0.00011647,-0.00009211,0.00006
 129,-0.00002977,-0.00004292,-0.00006277,-0.00003205,0.00002183,0.00000
 740,0.00002346,0.00001443,-0.00023692,-0.00001240,0.00029708,0.0000129
 7,0.00004919,0.00001847,0.00001328,-0.00009875,0.00005024,0.00002462,0
 .00018136,0.00020603,-0.00000280,-0.00000255,-0.00002195,-0.00025685,0
 .00009111,-0.00043264,-0.00047942,-0.00000179,0.00030140,-0.00000901,0
 .00005636,0.00002157,0.00024993,0.00003271,-0.00005474,0.00016161,-0.0
 0008723,0.00005633,-0.00016665,0.00002950,0.00009286,-0.00008806,0.000
 05249,0.00010121,-0.00670970,0.00611454,-0.00293410,0.00089124,0.00046
 952,0.00080829,-0.00001682,0.00008444,0.00013864,0.00025066,-0.0002849
 4,-0.00042730,0.00055218,0.00003337,0.00028079,0.00132168,-0.00028456,
 -0.00155009,0.00064239,-0.00009123,0.00043497,-0.00041581,0.00006211,-
 0.00011973,-0.01186527,-0.01663581,-0.02546495,0.00119460,-0.01411073,
 -0.04504850,0.00007215,0.00118525,0.00291178,-0.00015222,0.00014635,0.
 00105531,0.00708836,0.02129729,0.08193529,0.00002791,0.00004924,-0.000
 05888,0.00001805,0.00002372,-0.00001671,-0.00005893,-0.00006491,0.0000
 1537,-0.00000888,-0.00003091,0.00002907,0.00016242,0.00007657,-0.00008
 181,-0.00008145,-0.00001246,0.00006697,0.00001920,0.00005928,-0.000025
 61,-0.00000149,-0.00007519,-0.00011878,0.00000732,-0.00000763,-0.00007
 145,-0.00002326,-0.00004397,-0.00010715,-0.00008174,-0.00001117,0.0000
 7591,0.00000639,0.00001526,0.00001539,0.00004657,0.00007202,-0.0000056
 9,-0.00015646,0.00016891,-0.00013870,0.00000265,-0.00003886,-0.0000118
 5,-0.00013710,-0.00029076,-0.00003555,0.00035196,-0.00222104,0.0002721
 2,-0.00074623,0.00069207,-0.00125889,0.00012010,-0.00024475,-0.0000515
 8,-0.00031938,-0.00032594,0.00040654,0.00000099,0.00000407,0.00036747,
 -0.00015307,0.00010857,-0.00010844,0.00043183,-0.00000450,-0.00005324,
 -0.00000566,0.00002420,0.00010464,-0.01101542,0.01408098,-0.01243042,-
 0.00244296,0.00072798,0.00023550,0.00096174,0.00166072,0.00186440,0.00
 022025,0.00017885,-0.00003166,-0.00901155,-0.00159876,-0.00374444,0.07
 313025,-0.00007969,-0.00009438,0.00001482,-0.00000737,-0.00003333,-0.0
 0001265,0.00000718,0.00000963,0.00001274,0.00004381,0.00003126,-0.0000
 0438,-0.00008966,0.00012984,0.00021386,0.00002432,0.00001739,-0.000008
 36,-0.00000379,-0.00001889,0.00003644,0.00009781,0.00001704,0.00003122
 ,-0.00001709,0.00000178,0.00000670,0.00000117,-0.00002105,0.00002334,0
 .00004961,-0.00002522,-0.00001349,0.00002457,0.00000813,-0.00000371,0.
 00001427,-0.00000454,-0.00008608,0.00014856,-0.00012523,0.00006569,-0.
 00002416,0.00003181,0.00000388,0.00002410,0.00001982,0.00013744,0.0000
 2035,0.00112682,-0.00071395,0.00048248,-0.00021980,0.00067734,-0.00019
 077,0.00022551,-0.00003229,0.00025014,-0.00005445,-0.00001582,0.000165
 70,0.00015754,-0.00011250,0.00004487,-0.00002840,-0.00009854,-0.000119
 65,0.00008775,0.00006965,-0.00001505,0.00012596,0.00008608,0.00914484,
 -0.01856925,0.01236149,-0.00005951,-0.00157136,0.00084407,-0.00004100,
 -0.00037336,-0.00022671,-0.00007655,-0.00028464,0.00008774,0.00536416,
 -0.01691409,-0.00749497,-0.00033571,0.09496005,-0.00009943,-0.00000664
 ,-0.00008496,0.00005425,-0.00001678,-0.00007370,-0.00010527,-0.0000780
 2,0.00005297,0.00001291,0.00000790,0.00002390,-0.00009590,-0.00000158,
 0.00038561,0.00000749,0.00004447,0.00002167,0.00002068,-0.00008617,0.0
 0005183,0.00008305,0.00011158,0.00020991,-0.00000674,0.00000186,-0.000
 02228,-0.00007348,0.00007365,-0.00019618,-0.00018132,-0.00001971,0.000
 15192,0.00000833,0.00000137,0.00001915,0.00031965,0.00002219,-0.000165
 36,-0.00010203,0.00011237,-0.00067072,-0.00003462,-0.00001477,0.000073
 01,-0.00039980,-0.00051583,0.00000243,-0.00243403,-0.00494984,0.000338
 73,-0.00094764,0.00017128,-0.00290636,0.00028918,-0.00004755,-0.000219
 33,0.00039527,-0.00003975,-0.00049391,0.00006792,-0.00022559,0.0006505
 9,0.00066278,-0.00017245,-0.00055221,0.00002975,-0.00018432,0.00030161
 ,-0.00024109,0.00000187,0.00003924,-0.01139813,0.01598108,-0.01207046,
 0.00070297,0.00074892,0.00004407,0.00005007,-0.00101405,0.00026159,-0.
 00004260,-0.00031997,0.00037250,-0.00011190,-0.00528232,0.00056024,0.0
 0524545,0.02079270,0.04676542,0.00008149,0.00009146,0.00003438,-0.0000
 1610,0.00002479,0.00002923,0.00002214,0.00001228,-0.00002160,-0.000033
 31,-0.00002857,-0.00000539,0.00011433,-0.00004670,-0.00025348,-0.00003
 444,-0.00003522,0.00001237,-0.00000165,0.00008257,-0.00004759,-0.00007
 729,-0.00009645,-0.00013554,0.00000858,-0.00000997,-0.00000600,0.00004
 885,-0.00013352,0.00012743,0.00018475,0.00000851,-0.00011608,-0.000006
 80,0.00000196,-0.00000374,-0.00012190,0.00002326,0.00008961,-0.0000764
 1,-0.00001661,0.00015301,0.00006429,0.00000058,-0.00006650,0.00011913,
 0.00005917,-0.00001622,0.00087451,0.00057974,-0.00204544,0.00017826,0.
 00011768,0.00067186,-0.00011299,0.00017380,0.00013896,-0.00026488,0.00
 012069,0.00007563,-0.00011486,0.00022612,-0.00000582,-0.00032144,-0.00
 022515,0.00033163,0.00014002,0.00005808,-0.00021760,0.00007984,-0.0000
 6662,-0.00004463,-0.00101087,-0.00234178,0.00752315,0.00089863,-0.0026
 5238,-0.00119451,-0.00221496,0.00053191,-0.00030375,0.00006581,0.00032
 052,-0.00028460,-0.02169852,-0.02009989,0.00817572,-0.03141204,0.01186
 355,0.01597238,0.07363631,0.00007305,-0.00008832,0.00000233,0.00001187
 ,0.00000285,0.00000338,-0.00000446,-0.00001077,-0.00000046,-0.00000379
 ,0.00000526,-0.00000012,0.00005930,0.00006797,-0.00006875,-0.00003398,
 0.00000035,0.00001745,-0.00001069,0.00002604,-0.00001151,0.00000333,-0
 .00004934,-0.00005268,0.00000696,-0.00000528,-0.00002385,-0.00005630,-
 0.00002881,-0.00001684,0.00004268,-0.00000463,-0.00000422,-0.00001078,
 0.00004361,0.00000178,-0.00001593,0.00004195,-0.00004050,0.00017833,0.
 00005588,0.00044334,-0.00011898,-0.00000113,-0.00000377,0.00003403,0.0
 0008152,-0.00005759,0.00069546,0.00006845,0.00024296,-0.00028143,0.000
 16566,0.00005112,0.00012014,-0.00017552,-0.00001140,-0.00004540,0.0000
 0506,0.00005006,-0.00005360,0.00006702,-0.00009552,-0.00008207,0.00000
 016,-0.00002056,0.00009859,0.00014730,0.00000576,-0.00003618,0.0000109
 0,-0.00001376,-0.00173765,-0.00428424,0.01193181,-0.00377979,-0.003067
 51,-0.00100456,0.00114439,-0.00029647,0.00084445,0.00026558,0.00034914
 ,-0.00075775,-0.03239585,-0.03392491,0.00959755,0.02328767,-0.01623354
 ,-0.01543108,0.01383312,0.06282773,0.00006592,0.00004492,-0.00004066,0
 .00001514,0.00001741,-0.00000162,-0.00002865,-0.00002489,0.00000203,-0
 .00003992,-0.00002713,0.00001721,-0.00007885,-0.00011891,0.00002319,-0
 .00004724,0.00000430,0.00003997,0.00003410,0.00001306,-0.00001666,-0.0
 0010887,0.00005482,-0.00004630,0.00001495,-0.00000494,-0.00003699,0.00
 000957,-0.00010424,0.00000764,-0.00000467,0.00002881,0.00000736,-0.000
 02341,0.00001493,0.00001582,0.00006111,-0.00001600,0.00010564,0.000044
 58,0.00007758,-0.00015375,-0.00003975,-0.00002559,0.00004134,-0.000003
 40,-0.00002285,0.00005998,0.00034078,-0.00002510,-0.00009954,0.0000146
 6,0.00012481,-0.00033227,-0.00025403,-0.00024929,-0.00004306,0.0002456
 7,0.00013063,0.00032655,0.00009052,0.00001668,0.00011107,-0.00007276,-
 0.00013504,0.00029845,-0.00001286,0.00009040,-0.00000745,0.00003389,0.
 00010856,0.00010702,0.00633447,0.01111078,-0.05130575,-0.00169163,0.00
 054322,-0.00001854,0.00076441,-0.00014725,-0.00025426,-0.00024121,-0.0
 0153646,0.00052182,0.00790607,0.00960903,-0.00408390,0.02186296,-0.011
 59010,-0.01743751,-0.03463477,-0.00613357,0.07126365,-0.00006766,-0.00
 010708,0.00010189,-0.00003888,-0.00001348,0.00004941,0.00010623,0.0000
 6085,-0.00001648,0.00003467,0.00000998,-0.00002908,0.00013785,0.000090
 45,-0.00079616,-0.00000809,-0.00002817,0.00001514,-0.00002740,0.000074
 57,-0.00004736,0.00006500,-0.00015072,-0.00007730,-0.00001706,-0.00000
 826,0.00003185,0.00025461,0.00007647,0.00008676,-0.00006478,-0.0000035
 0,-0.00005245,0.00005029,-0.00000427,-0.00002731,-0.00044089,0.0000674
 6,-0.00011471,0.00038534,-0.00056285,0.00059004,0.00008003,0.00011912,
 -0.00014333,0.00018347,0.00025399,-0.00005892,-0.00985287,0.00246483,-
 0.00074319,-0.00093781,-0.00301499,-0.00286544,0.00052661,0.00094402,-
 0.00041948,-0.00459766,-0.00080741,0.00052868,-0.00037825,-0.00086697,
 -0.00122219,-0.00176427,0.00136477,-0.00275726,-0.00085907,0.00041867,
 0.00007689,-0.00036916,0.00019748,-0.00045864,-0.00388183,0.00079211,-
 0.00154551,-0.00208590,0.00199038,0.00018224,-0.00035752,-0.00040873,0
 .00056144,-0.00012824,-0.00023311,0.00004140,-0.03664143,0.03222373,0.
 00475265,-0.02008892,-0.02664862,-0.00848539,-0.01858456,-0.00108537,0
 .00087714,0.12517877,-0.00000151,0.00001505,-0.00006697,0.00002555,0.0
 0002078,-0.00000603,0.00002342,0.00003357,0.00001829,0.00001379,0.0000
 0628,0.00002108,-0.00001463,-0.00020505,-0.00031485,-0.00003883,0.0000
 0242,0.00004204,0.00003146,-0.00001404,0.00001950,-0.00014947,0.000158
 60,-0.00003424,-0.00002047,-0.00002903,-0.00005255,-0.00016021,-0.0001
 4907,-0.00009481,0.00010668,0.00001962,-0.00001128,0.00005625,0.000062
 63,0.00000698,-0.00000227,-0.00015721,0.00010910,-0.00005418,-0.000077
 98,-0.00023443,0.00005104,0.00006313,0.00002202,-0.00034103,-0.0002408
 0,-0.00024262,0.00363975,-0.01252637,0.01720824,-0.00195695,-0.0017470
 2,-0.00802037,0.00031765,0.00038891,-0.00042089,-0.00113956,-0.0003691
 0,0.00072921,0.00029262,-0.00191224,0.00026713,-0.00067054,0.00002726,
 0.00201963,0.00156980,0.00061669,-0.00079097,0.00033750,0.00022514,0.0
 0045634,0.00090230,-0.00051393,0.00066421,0.00233861,-0.00129974,0.000
 61985,-0.00026476,-0.00054458,-0.00144489,-0.00007668,-0.00018031,-0.0
 0000686,0.04027349,-0.02755588,0.00169928,-0.03554336,-0.04213031,-0.0
 1208216,-0.00260523,-0.00479337,-0.00173199,0.00226546,0.10246844,-0.0
 0002964,-0.00022797,0.00009549,-0.00004033,-0.00002643,0.00002216,0.00
 010281,0.00007361,-0.00002860,0.00010075,0.00006040,-0.00000979,0.0003
 0631,0.00074658,-0.00118365,-0.00000352,-0.00001542,0.00002161,-0.0000
 6037,0.00019225,-0.00013388,-0.00007006,-0.00037860,-0.00015548,-0.000
 04791,-0.00003039,0.00000242,0.00011437,-0.00013447,0.00074118,0.00108
 090,-0.00006611,-0.00067651,0.00008788,0.00002554,-0.00001301,-0.00042
 490,0.00002594,0.00006368,0.00047132,-0.00048751,0.00080495,-0.0000811
 8,0.00009057,-0.00004720,0.00036233,0.00029118,0.00014404,-0.00359910,
 0.01218138,-0.06093745,-0.00155450,-0.00617205,-0.00445379,0.00003084,
 0.00170465,0.00051798,-0.00334553,-0.00194733,0.00200261,0.00028143,-0
 .00011806,0.00029567,-0.00398727,0.00244406,-0.00014857,-0.00080880,0.
 00019811,-0.00036886,0.00050841,0.00036261,0.00122751,-0.00634327,-0.0
 0013297,-0.00437177,0.00471472,-0.00079925,0.00306310,0.00069054,-0.00
 092442,-0.00179244,-0.00040040,-0.00019357,0.00016694,-0.00144033,0.00
 395607,-0.01075283,-0.01088439,-0.01443369,-0.01641798,0.00589232,0.00
 088809,0.00138249,-0.00501714,-0.00570557,0.11510986,-0.00057991,0.000
 51230,0.00004966,-0.00014335,-0.00003827,-0.00003971,0.00005806,0.0000
 5883,0.00002701,0.00010440,0.00002242,-0.00000193,-0.00012305,-0.00010
 142,0.00005657,0.00014452,-0.00003830,-0.00007150,0.00007250,0.0000108
 7,0.00006263,-0.00003782,0.00006633,0.00009873,-0.00010998,-0.00003420
 ,0.00006529,-0.00024739,0.00001959,-0.00016429,-0.00008956,-0.00004857
 ,0.00016373,0.00024389,-0.00014025,-0.00002229,-0.00015866,-0.00010493
 ,-0.00002488,-0.00210043,-0.00013263,-0.00434057,0.00056131,-0.0001888
 3,-0.00018709,-0.00029596,-0.00053241,0.00069928,-0.00082695,0.0002476
 9,0.00000167,0.00041304,-0.00006855,0.00008596,-0.00003998,-0.00038703
 ,-0.00000387,-0.00011650,-0.00014107,0.00024313,0.00030828,0.00020458,
 0.00011194,0.00058282,-0.00009974,-0.00036373,0.00059828,-0.00113729,0
 .00039630,-0.00013685,-0.00005681,0.00006530,0.00037464,-0.00156385,0.
 00099861,0.00135319,-0.00118603,0.00122693,-0.00103498,0.00048758,-0.0
 0077774,-0.00364995,-0.00224463,0.00589730,0.00053069,-0.00060519,0.00
 060623,-0.00074549,0.00025359,-0.00033705,-0.00020652,0.00005512,-0.00
 054613,-0.00013464,0.00078358,0.00017630,0.04542202,0.00026331,-0.0001
 7253,-0.00005493,0.00010288,0.00005584,-0.00000323,-0.00006505,-0.0000
 6418,0.00000119,-0.00004264,-0.00005472,0.00002456,0.00003925,0.000062
 06,-0.00001930,-0.00010237,0.00001465,0.00005830,-0.00001247,-0.000015
 10,-0.00004375,0.00000456,-0.00003487,0.00000831,0.00003222,0.00004074
 ,-0.00005623,-0.00001052,-0.00008517,-0.00000912,-0.00001008,0.0000265
 5,-0.00001295,-0.00010127,0.00006541,0.00001078,0.00013920,0.00003561,
 0.00000256,0.00092707,0.00113251,0.00233275,-0.00059012,-0.00021801,0.
 00008470,0.00005532,0.00022151,-0.00033586,-0.00003231,-0.00000354,-0.
 00006190,-0.00019602,0.00006126,-0.00027110,0.00001667,-0.00008966,-0.
 00011274,0.00002355,-0.00001595,-0.00006132,-0.00010047,-0.00004512,0.
 00002726,0.00012355,-0.00008737,-0.00010822,0.00002024,-0.00008493,0.0
 0013563,-0.00004949,0.00004921,-0.00002589,-0.00010252,-0.00057687,-0.
 00014079,0.00030085,0.00067399,0.00235742,-0.00011919,0.00007751,-0.00
 044887,-0.00267255,-0.00625653,0.00962807,0.00001111,-0.00086107,0.000
 17938,0.00014489,-0.00009512,-0.00011747,0.00016022,0.00071310,-0.0003
 5197,-0.00030762,0.00022804,0.00003064,0.01705088,0.04511941,-0.000124
 17,0.00007860,0.00019516,-0.00012311,-0.00001018,0.00003159,0.00010482
 ,0.00007352,-0.00003799,0.00004966,0.00003198,-0.00006298,0.00011403,-
 0.00001366,-0.00009927,0.00009422,-0.00004459,-0.00009957,-0.00003874,
 0.00005385,0.00001226,0.00000829,-0.00004963,-0.00012029,-0.00002263,-
 0.00002220,0.00008586,0.00000123,0.00006542,0.00009333,0.00011018,-0.0
 0001933,-0.00006303,0.00008542,-0.00003882,-0.00004562,-0.00023535,-0.
 00004350,0.00000125,-0.00264116,0.00156317,0.00150513,0.00076127,-0.00
 008613,-0.00072592,0.00013723,-0.00011601,-0.00009414,0.00022094,-0.00
 032777,-0.00019715,-0.00029043,-0.00022422,-0.00001650,0.00004287,-0.0
 0037590,-0.00022341,-0.00001960,0.00004027,-0.00000176,-0.00019037,0.0
 0021581,-0.00000892,-0.00018957,0.00000486,0.00007534,-0.00007601,0.00
 004221,-0.00011443,0.00013253,-0.00014803,-0.00011476,0.00040249,-0.00
 166970,0.00085337,0.00242780,0.00717808,-0.00049279,-0.00091886,-0.000
 42816,-0.00082361,0.00572246,0.00309822,-0.02881881,-0.00041130,-0.000
 98123,0.00020229,-0.00033081,-0.00020744,-0.00056450,0.00010634,0.0003
 7120,-0.00106059,0.00018020,0.00020184,-0.00022169,0.01145907,0.003851
 19,0.04558817,-0.00021126,-0.00104433,0.00008117,0.00012197,-0.0001511
 3,-0.00008359,-0.00010923,0.00001474,0.00006511,0.00018065,0.00020474,
 0.00002981,-0.00236783,0.00061730,-0.00147262,0.00003551,0.00009212,0.
 00005527,-0.00001469,0.00013544,0.00009516,-0.00046561,0.00013963,0.00
 040422,-0.00008904,-0.00004164,-0.00007883,-0.00264613,0.00056318,-0.0
 0098309,-0.00027487,-0.00014142,0.00057730,0.00014861,0.00021119,-0.00
 001227,0.00005208,0.00001135,-0.00007261,0.00139164,-0.00038283,0.0014
 5699,-0.00072884,0.00009983,0.00036051,-0.00057754,0.00019155,0.000407
 61,-0.00069569,0.00039440,-0.00029195,0.00044980,0.00044226,-0.0006995
 9,0.00053778,-0.00021282,0.00025861,-0.01203137,0.00136668,-0.01914521
 ,0.00049111,0.00023608,0.00044064,0.00240927,-0.00050885,-0.00232905,-
 0.00221161,0.00462233,0.00100799,-0.00045412,0.00037457,0.00062102,-0.
 00121590,0.00021364,-0.00055612,0.00061332,0.00006304,0.00149000,0.000
 15231,-0.00025327,-0.00053595,-0.00007860,-0.00012964,-0.00024641,-0.0
 0166585,-0.00031721,-0.00094759,0.00041429,-0.00010023,0.00020482,-0.0
 0047950,0.00053760,-0.00115365,-0.02539086,-0.00898004,0.02416551,-0.0
 0027285,0.00052957,0.00020732,0.04580582,-0.00099752,0.00129474,-0.000
 11703,-0.00025705,0.00005082,0.00007561,0.00002318,-0.00005648,0.00000
 060,0.00006635,-0.00019817,0.00004467,-0.00088504,-0.00026358,-0.00032
 606,0.00026572,-0.00015099,-0.00009939,0.00005784,-0.00011627,-0.00011
 503,0.00035883,-0.00035425,0.00020743,-0.00000392,0.00017669,0.0002393
 7,0.00435660,0.00160896,0.00275778,0.00053167,-0.00005650,-0.00128006,
 -0.00002592,-0.00105978,0.00001190,-0.00018084,-0.00000274,-0.00025849
 ,-0.00256510,-0.00012613,-0.00449928,0.00103863,-0.00025611,-0.0003525
 1,0.00018282,-0.00077593,0.00019238,-0.00005771,-0.00083942,0.00102358
 ,-0.00003018,-0.00008742,0.00045282,-0.00066000,-0.00121849,-0.0011200
 8,0.00233380,-0.00356994,0.00376732,-0.00029434,0.00037917,-0.00012620
 ,-0.00072271,0.00191481,0.00500239,0.00069730,-0.01584654,-0.00120296,
 0.00030938,-0.00108304,-0.00108247,-0.00025050,0.00051199,-0.00022121,
 0.00089609,0.00124392,0.00060802,0.00026250,-0.00027964,-0.00030090,-0
 .00048780,-0.00099192,0.00166428,0.00098731,0.00110952,-0.00225358,-0.
 00048329,-0.00012367,0.00125803,-0.00001466,-0.00051761,-0.00023992,-0
 .00813359,-0.00878393,0.00847930,0.00404359,-0.00067246,-0.00045078,0.
 00052330,0.03432732,0.00011803,-0.00069736,0.00093798,-0.00012991,-0.0
 0010684,0.00003416,0.00008202,0.00011545,-0.00000868,-0.00001861,0.000
 06180,-0.00013860,-0.00068037,0.00011267,0.00146318,0.00033868,0.00001
 299,-0.00036885,-0.00019600,-0.00021906,0.00026078,0.00118709,0.000228
 51,0.00064372,0.00007221,0.00011371,0.00026918,0.00105461,0.00128450,0
 .00063754,0.00002520,-0.00015015,-0.00026378,-0.00007300,-0.00010563,-
 0.00012555,-0.00000748,0.00001762,-0.00086481,0.00031855,-0.00103090,0
 .00082117,-0.00003159,-0.00001595,-0.00010307,-0.00029167,0.00040718,0
 .00025321,0.00197964,0.00149971,-0.00231225,0.00046625,0.00033336,0.00
 041030,0.00021780,-0.00060394,-0.00100724,-0.01659376,0.00365200,-0.03
 952878,0.00012084,0.00011863,0.00001903,-0.00043807,0.00123741,-0.0014
 2250,-0.00207491,0.00246092,-0.00258688,0.00009041,-0.00022940,-0.0000
 2308,0.00074296,0.00010508,0.00024127,-0.00028836,-0.00023328,-0.00083
 032,-0.00025587,0.00014103,0.00026119,0.00016211,0.00030129,-0.0004900
 8,0.00016507,-0.00022783,0.00134813,-0.00161241,-0.00019988,0.00100470
 ,-0.00001758,-0.00061416,0.00009426,0.01750891,0.00690599,-0.02350167,
 -0.00038617,-0.00026624,0.00017210,-0.00274809,-0.01145909,0.06662237,
 0.00055611,-0.00051085,-0.00012750,0.00027873,0.00001550,0.00001855,-0
 .00004978,-0.00004701,-0.00001553,-0.00004380,-0.00005444,0.00002582,0
 .00010535,0.00002042,-0.00004658,-0.00017483,0.00006582,0.00015514,-0.
 00003821,-0.00002621,-0.00004756,-0.00001451,-0.00004450,-0.00004417,0
 .00010942,0.00008578,-0.00011255,0.00037490,0.00001429,0.00023679,0.00
 012649,0.00004233,-0.00020843,-0.00026348,0.00014542,0.00004581,0.0002
 2566,0.00000528,0.00001429,-0.00259996,-0.00102862,-0.00257449,-0.0027
 4088,-0.00104955,-0.00084387,0.00033607,0.00089524,-0.00120433,0.00073
 274,-0.00020278,-0.00011081,-0.00046532,-0.00011727,0.00054078,-0.0005
 6292,0.00027921,-0.00087100,0.00008657,-0.00007913,-0.00013337,-0.0004
 1095,-0.00047883,-0.00019457,-0.00058588,0.00012219,0.00044839,-0.0009
 2098,0.00167495,-0.00053394,0.00017524,0.00001549,-0.00012066,-0.00001
 556,0.00074418,-0.00005948,-0.00016433,0.00182732,-0.00022260,0.000352
 96,-0.00023682,0.00017325,-0.00178792,-0.00068386,0.00414406,-0.000338
 23,0.00024844,-0.00092012,0.00000009,-0.00006304,0.00054894,0.00009713
 ,-0.00070854,0.00003929,0.00003291,-0.00058784,-0.00073850,-0.00879598
 ,0.01056153,-0.00136283,-0.00083058,0.00010873,0.00112805,0.01994023,-
 0.00003175,-0.00070245,-0.00003005,0.00015032,-0.00013198,-0.00001795,
 0.00004968,0.00014469,0.00001111,0.00010038,0.00016561,-0.00001969,-0.
 00021294,0.00024226,0.00014042,-0.00003336,0.00013402,0.00005549,-0.00
 005611,-0.00005682,0.00007026,0.00007744,0.00005860,0.00012208,-0.0000
 4059,-0.00003258,-0.00006266,-0.00113459,-0.00048233,-0.00056288,-0.00
 006633,0.00001002,0.00030890,0.00003325,0.00031463,0.00001339,-0.00011
 574,-0.00028343,-0.00024355,-0.00136024,-0.00573145,-0.00655241,-0.001
 61807,0.00021447,0.00044648,0.00004600,0.00104398,-0.00062239,-0.00053
 141,0.00017208,0.00003775,0.00010019,0.00012996,0.00052590,0.00047553,
 0.00027489,0.00106496,0.00013572,0.00024703,0.00040725,0.00009257,-0.0
 0066947,-0.00030824,0.00053780,-0.00026435,-0.00092724,0.00271279,-0.0
 0397338,0.00147871,-0.00014866,0.00031402,0.00048968,0.00024272,-0.000
 54547,0.00062193,-0.00000009,-0.00191379,-0.00052738,-0.00030012,0.000
 30223,0.00002218,0.00105989,0.00169119,-0.00336888,0.00080170,0.000232
 74,0.00056824,-0.00069295,0.00016978,0.00053966,0.00002062,-0.00079176
 ,-0.00033361,-0.00109863,-0.00017059,-0.00026696,0.00826049,-0.0144974
 8,0.00041248,0.00088947,-0.00388643,-0.00323959,-0.00954239,0.02493310
 ,0.00032076,-0.00068831,-0.00026388,0.00029497,-0.00002653,-0.00013003
 ,-0.00015873,-0.00006052,0.00008096,0.00001065,0.00002995,0.00006036,-
 0.00013836,0.00013434,0.00006987,-0.00012490,0.00010682,0.00017502,-0.
 00000701,-0.00006162,0.00002271,-0.00000231,0.00007704,0.00021090,0.00
 003621,0.00006437,-0.00012579,-0.00041785,-0.00032774,-0.00022299,0.00
 000775,0.00003637,0.00009869,-0.00020734,0.00026880,0.00006900,0.00051
 213,-0.00019391,-0.00020118,-0.00442956,-0.00618284,-0.01364102,-0.001
 84828,0.00017942,0.00187356,0.00038111,0.00188631,-0.00189394,0.000150
 02,-0.00008513,0.00032488,-0.00036962,0.00010837,-0.00018144,-0.000056
 91,0.00024353,-0.00092393,0.00031615,0.00010587,0.00032719,-0.00039363
 ,-0.00104702,-0.00033148,0.00007091,-0.00021034,-0.00042066,0.00101361
 ,-0.00117025,0.00077738,-0.00015238,0.00045616,0.00025782,0.00004378,0
 .00046603,-0.00010031,-0.00039883,0.00013847,-0.00025444,0.00017165,-0
 .00001321,0.00017806,0.00197125,-0.00191964,-0.00007495,-0.00029600,-0
 .00001769,-0.00018308,0.00030116,-0.00006907,0.00020069,-0.00009203,-0
 .00002675,0.00026879,-0.00028647,0.00027643,-0.00021755,0.00137898,-0.
 00103268,-0.00247385,-0.00067038,0.00035181,-0.00179507,0.00438580,0.0
 0811104,0.01864030,0.00021596,-0.00021716,-0.00004678,0.00006499,0.000
 00531,0.00000588,-0.00002719,-0.00002306,-0.00000184,-0.00003610,0.000
 00255,0.00000434,0.00001497,0.00004843,0.00000344,-0.00005991,0.000018
 05,0.00004037,-0.00001526,-0.00001062,-0.00001466,0.00000598,-0.000008
 23,-0.00000693,0.00004110,0.00000645,-0.00003689,0.00004082,-0.0000373
 5,0.00001895,0.00001078,0.00002061,-0.00003658,-0.00008441,0.00006509,
 0.00001460,0.00008085,0.00003339,-0.00000327,0.00054050,-0.00009795,0.
 00099320,-0.00029783,0.00006735,0.00005860,0.00004704,0.00020082,-0.00
 015853,0.00020529,0.00011689,0.00001843,0.00000077,0.00006182,0.000068
 43,-0.00002754,0.00016085,-0.00001721,0.00003561,0.00005999,-0.0001090
 8,-0.00004313,-0.00011609,-0.00003288,-0.00017133,0.00003180,0.0000909
 3,-0.00010890,0.00027105,-0.00008202,0.00003104,0.00004629,0.00001302,
 -0.00069385,0.00124051,-0.00099404,-0.00131508,-0.00126000,-0.00072569
 ,0.00066809,-0.00022049,0.00093340,0.00116036,0.00232286,-0.00312988,-
 0.00012863,0.00106359,-0.00000301,0.00056797,-0.00015341,0.00042061,0.
 00017506,0.00001356,0.00022652,-0.00031794,-0.00042126,-0.00020948,-0.
 03092084,-0.02599182,-0.01539327,0.00000775,-0.00099352,0.00006535,-0.
 00272625,0.00119722,-0.00131636,0.03305898,0.00012828,-0.00019130,-0.0
 0000291,0.00003096,-0.00001887,0.00001272,0.00001102,0.00001829,-0.000
 00682,-0.00001429,0.00002187,-0.00000551,0.00001465,0.00003687,-0.0000
 1387,-0.00002004,0.00001813,0.00001243,-0.00002057,-0.00000550,-0.0000
 0130,0.00000670,0.00000076,-0.00001418,0.00002309,-0.00000048,-0.00001
 006,0.00004266,-0.00000278,0.00003808,0.00006199,0.00000704,-0.0000468
 9,-0.00004954,0.00005084,0.00000590,0.00001329,0.00000156,-0.00001275,
 0.00066189,-0.00038954,0.00057359,-0.00017805,0.00011397,0.00008800,0.
 00007288,0.00020305,-0.00009972,0.00045250,-0.00018448,0.00005496,-0.0
 0004735,0.00006975,0.00012602,-0.00001218,0.00019638,0.00001480,0.0000
 3565,0.00006937,-0.00004103,-0.00005124,-0.00014564,-0.00012738,-0.000
 38956,0.00008404,0.00016640,-0.00011683,0.00042205,-0.00018585,0.00006
 731,0.00005064,0.00005761,-0.00000750,0.00120549,-0.00062710,-0.000939
 27,-0.00177229,-0.00070651,0.00027576,0.00009288,0.00080104,0.00096065
 ,0.00249014,-0.00331031,0.00055657,-0.00043498,-0.00041664,0.00065114,
 -0.00019954,0.00073713,0.00006213,-0.00040678,0.00082892,0.00006909,-0
 .00093594,0.00030983,-0.02322742,-0.02464681,-0.01202545,-0.00021063,-
 0.00130046,0.00028943,-0.00141050,0.00333849,0.00009213,0.02249656,0.0
 2214382,0.00012288,-0.00008800,-0.00005539,0.00004630,0.00000674,-0.00
 000204,-0.00003255,-0.00002848,0.00000333,-0.00002872,-0.00001141,0.00
 001283,-0.00000516,0.00001137,0.00001183,-0.00004518,0.00001400,0.0000
 3644,0.,-0.00001281,-0.00001307,-0.00000970,0.00000723,0.00001056,0.00
 002613,0.00000663,-0.00003289,0.00005889,-0.00001352,0.00001670,-0.000
 01259,0.00001484,-0.00002482,-0.00005678,0.00002783,0.00001633,0.00007
 690,0.00002620,0.00001161,0.00040665,-0.00012433,0.00031903,-0.0001774
 4,0.00004185,0.00007332,0.00000972,0.00008766,-0.00005774,0.00001202,0
 .00015986,0.00002044,0.00002387,0.00001363,0.00005277,-0.00003902,0.00
 011793,-0.00000302,0.00003217,0.00002437,-0.00005098,-0.00001688,-0.00
 006377,0.00000108,-0.00002359,0.00001668,0.00004413,-0.00014989,0.0002
 3325,-0.00004713,0.00000168,0.00002732,-0.00000630,-0.00051165,0.00106
 345,-0.00088065,-0.00036583,-0.00111507,0.00012784,0.00046041,0.000236
 78,-0.00038304,-0.00111256,-0.00031611,-0.00246254,-0.00018837,0.00061
 469,0.00035175,0.00031551,-0.00014166,0.00034374,0.00017891,-0.0000618
 8,0.00024455,-0.00042081,-0.00002568,-0.00022893,-0.01660368,-0.015198
 01,-0.01233422,0.00009796,-0.00063225,-0.00012312,-0.00141196,0.001635
 49,-0.00020061,0.01934220,0.01344521,0.01520815||-0.00001313,-0.000004
 59,-0.00000983,-0.00000209,-0.00000026,0.00000138,0.00000031,-0.000005
 00,-0.00000067,0.00000263,-0.00000159,-0.00000311,0.00001584,0.0000011
 7,-0.00000249,0.00000031,-0.00000450,-0.00000391,0.00000125,-0.0000012
 9,0.00000404,0.00000024,0.00000043,0.00000237,0.00000331,-0.00000695,-
 0.00000118,0.00000004,-0.00001163,-0.00000220,-0.00000007,-0.00000036,
 0.00000496,0.00001329,-0.00000144,0.00000209,0.00000240,0.00000330,-0.
 00000663,-0.00000227,0.00001686,-0.00000392,0.00000486,0.00000769,0.00
 000409,0.00000157,0.00000041,0.00000537,0.00000973,-0.00000521,0.00000
 871,-0.00001632,0.00001341,-0.00000840,-0.00000151,0.00000051,0.000014
 77,0.00000032,-0.00000717,0.00000930,0.00000057,0.00000298,0.00001802,
 0.00000217,-0.00000853,-0.00000253,-0.00000923,0.00000259,0.00000458,-
 0.00000103,0.00000125,0.00000713,-0.00000482,-0.00001861,-0.00000379,-
 0.00002370,-0.00000192,-0.00001322,0.00002252,0.00000110,0.00001349,0.
 00000037,-0.00000347,-0.00001839,0.00001009,0.00001278,0.00000065,0.00
 000305,-0.00000299,-0.00000127,-0.00000442,0.00001733,0.00000136,-0.00
 001317,-0.00000329,-0.00000906,-0.00001483,-0.00001244,0.00000006,0.00
 000389,-0.00000216,-0.00001383,-0.00000996,0.00000023,-0.00000821,0.00
 001778,0.00002137,0.00001026|||@


 READER, WHETHER YOU BE DILETTANTE OR PROFESSOR ... SHOW YOURSELF TO BE
 MORE HUMAN THAN CRITICAL, AND THEN YOUR PLEASURE WILL INCREASE.
                                           -- DOMENICO SCARLATTI (1738)
 Job cpu time:       0 days  3 hours 52 minutes 38.0 seconds.
 File lengths (MBytes):  RWF=   1027 Int=      0 D2E=      0 Chk=     13 Scr=      1
 Normal termination of Gaussian 09 at Fri Aug 07 15:06:31 2020.
