# Supplementary material for: Formation Mechanisms for Phosphorene and SnIP
Source: Angew Chem Int Ed Engl. 2021 Feb 15;60(12):6816–23. doi: 10.1002/anie.202016257 (PMC7986658; doi:10.1002/anie.202016257)
Supplement: Supplementary file 4 — Supplementary [file ANIE-60-6816-s005.zip › V.LOG]

 Entering Link 1 = C:\G09\G09W\l1.exe PID=      9488.
  
 Copyright (c) 1988,1990,1992,1993,1995,1998,2003,2009,2015,
            Gaussian, Inc.  All Rights Reserved.
  
 This is part of the Gaussian(R) 09 program.  It is based on
 the Gaussian(R) 03 system (copyright 2003, Gaussian, Inc.),
 the Gaussian(R) 98 system (copyright 1998, Gaussian, Inc.),
 the Gaussian(R) 94 system (copyright 1995, Gaussian, Inc.),
 the Gaussian 92(TM) system (copyright 1992, Gaussian, Inc.),
 the Gaussian 90(TM) system (copyright 1990, Gaussian, Inc.),
 the Gaussian 88(TM) system (copyright 1988, Gaussian, Inc.),
 the Gaussian 86(TM) system (copyright 1986, Carnegie Mellon
 University), and the Gaussian 82(TM) system (copyright 1983,
 Carnegie Mellon University). Gaussian is a federally registered
 trademark of Gaussian, Inc.
  
 This software contains proprietary and confidential information,
 including trade secrets, belonging to Gaussian, Inc.
  
 This software is provided under written license and may be
 used, copied, transmitted, or stored only in accord with that
 written license.
  
 The following legend is applicable only to US Government
 contracts under FAR:
  
                    RESTRICTED RIGHTS LEGEND
  
 Use, reproduction and disclosure by the US Government is
 subject to restrictions as set forth in subparagraphs (a)
 and (c) of the Commercial Computer Software - Restricted
 Rights clause in FAR 52.227-19.
  
 Gaussian, Inc.
 340 Quinnipiac St., Bldg. 40, Wallingford CT 06492
  
  
 ---------------------------------------------------------------
 Warning -- This program may not be used in any manner that
 competes with the business of Gaussian, Inc. or will provide
 assistance to any competitor of Gaussian, Inc.  The licensee
 of this program is prohibited from giving any competitor of
 Gaussian, Inc. access to this program.  By using this program,
 the user acknowledges that Gaussian, Inc. is engaged in the
 business of creating and licensing software in the field of
 computational chemistry and represents and warrants to the
 licensee that it is not a competitor of Gaussian, Inc. and that
 it will not use this program in any manner prohibited above.
 ---------------------------------------------------------------
  

 Cite this work as:
 Gaussian 09, Revision E.01,
 M. J. Frisch, G. W. Trucks, H. B. Schlegel, G. E. Scuseria, 
 M. A. Robb, J. R. Cheeseman, G. Scalmani, V. Barone, B. Mennucci, 
 G. A. Petersson, H. Nakatsuji, M. Caricato, X. Li, H. P. Hratchian, 
 A. F. Izmaylov, J. Bloino, G. Zheng, J. L. Sonnenberg, M. Hada, 
 M. Ehara, K. Toyota, R. Fukuda, J. Hasegawa, M. Ishida, T. Nakajima, 
 Y. Honda, O. Kitao, H. Nakai, T. Vreven, J. A. Montgomery, Jr., 
 J. E. Peralta, F. Ogliaro, M. Bearpark, J. J. Heyd, E. Brothers, 
 K. N. Kudin, V. N. Staroverov, T. Keith, R. Kobayashi, J. Normand, 
 K. Raghavachari, A. Rendell, J. C. Burant, S. S. Iyengar, J. Tomasi, 
 M. Cossi, N. Rega, J. M. Millam, M. Klene, J. E. Knox, J. B. Cross, 
 V. Bakken, C. Adamo, J. Jaramillo, R. Gomperts, R. E. Stratmann, 
 O. Yazyev, A. J. Austin, R. Cammi, C. Pomelli, J. W. Ochterski, 
 R. L. Martin, K. Morokuma, V. G. Zakrzewski, G. A. Voth, 
 P. Salvador, J. J. Dannenberg, S. Dapprich, A. D. Daniels, 
 O. Farkas, J. B. Foresman, J. V. Ortiz, J. Cioslowski, 
 and D. J. Fox, Gaussian, Inc., Wallingford CT, 2013.
 
 ******************************************
 Gaussian 09:  EM64W-G09RevE.01 30-Nov-2015
                12-Mar-2020 
 ******************************************
 %nprocshared=4
 Will use up to    4 processors via shared memory.
 %chk=\\Nas.ads.mwn.de\tuch\ac5\AK_Nilges\Markus\Gaussian\SnIP\Publikation\starti
 ngmaterials\2SNI2CIS3.chk
 ----------------------------------------------
 # opt=calcfc freq pbepbe/sdd geom=connectivity
 ----------------------------------------------
 1/10=4,14=-1,18=20,19=15,26=3,38=1,57=2/1,3;
 2/9=110,12=2,17=6,18=5,40=1/2;
 3/5=17,6=7,11=2,16=1,25=1,30=1,71=2,74=1009,140=1/1,2,3;
 4//1;
 5/5=2,38=5/2;
 8/6=4,10=90,11=11/1;
 11/6=1,8=1,9=11,15=111,16=1/1,2,10;
 10/6=1,13=1/2;
 6/7=2,8=2,9=2,10=2,28=1/1;
 7/10=1,18=20,25=1/1,2,3,16;
 1/10=4,14=-1,18=20,19=15,26=3/3(2);
 2/9=110/2;
 99//99;
 2/9=110/2;
 3/5=17,6=7,11=2,16=1,25=1,30=1,71=1,74=1009/1,2,3;
 4/5=5,16=3,69=1/1;
 5/5=2,38=5/2;
 7//1,2,3,16;
 1/14=-1,18=20,19=15,26=3/3(-5);
 2/9=110/2;
 6/7=2,8=2,9=2,10=2,19=2,28=1/1;
 99/9=1/99;
 -------------------
 Title Card Required
 -------------------
 Symbolic Z-matrix:
 Charge =  0 Multiplicity = 1
 Sn                    2.3719    0.93666   0.00027 
 Sn                   -2.44      0.66506   0.00047 
 I                     3.24598   3.66043   0.00178 
 I                    -1.19235  -1.04511   2.23174 
 I                    -1.19271  -1.04284  -2.2327 
 I                    -0.12543   2.43045   0.00119 
 
 Add virtual bond connecting atoms I6         and Sn1        Dist= 5.50D+00.
 Add virtual bond connecting atoms I6         and Sn2        Dist= 5.50D+00.
 Add virtual bond connecting atoms I5         and Sn2        Dist= 5.81D+00.
 Add virtual bond connecting atoms I4         and Sn2        Dist= 5.81D+00.

 GradGradGradGradGradGradGradGradGradGradGradGradGradGradGradGradGradGrad
 Berny optimization.
 Initialization pass.
                           ----------------------------
                           !    Initial Parameters    !
                           ! (Angstroms and Degrees)  !
 --------------------------                            --------------------------
 ! Name  Definition              Value          Derivative Info.                !
 --------------------------------------------------------------------------------
 ! R1    R(1,3)                  2.8606         calculate D2E/DX2 analytically  !
 ! R2    R(1,6)                  2.91           calculate D2E/DX2 analytically  !
 ! R3    R(2,4)                  3.0757         calculate D2E/DX2 analytically  !
 ! R4    R(2,5)                  3.0757         calculate D2E/DX2 analytically  !
 ! R5    R(2,6)                  2.911          calculate D2E/DX2 analytically  !
 ! A1    A(3,1,6)               76.9059         calculate D2E/DX2 analytically  !
 ! A2    A(4,2,5)               93.0652         calculate D2E/DX2 analytically  !
 ! A3    A(4,2,6)               90.8304         calculate D2E/DX2 analytically  !
 ! A4    A(5,2,6)               90.8308         calculate D2E/DX2 analytically  !
 ! A5    A(1,6,2)              111.78           calculate D2E/DX2 analytically  !
 ! D1    D(3,1,6,2)           -179.9957         calculate D2E/DX2 analytically  !
 ! D2    D(4,2,5,6)            -90.8762         calculate D2E/DX2 analytically  !
 ! D3    D(4,2,6,1)             46.5383         calculate D2E/DX2 analytically  !
 ! D4    D(5,2,6,1)            -46.5396         calculate D2E/DX2 analytically  !
 --------------------------------------------------------------------------------
 Trust Radius=3.00D-01 FncErr=1.00D-07 GrdErr=1.00D-06
 Number of steps in this run=     24 maximum allowed number of steps=    100.
 GradGradGradGradGradGradGradGradGradGradGradGradGradGradGradGradGradGrad

                          Input orientation:                          
 ---------------------------------------------------------------------
 Center     Atomic      Atomic             Coordinates (Angstroms)
 Number     Number       Type             X           Y           Z
 ---------------------------------------------------------------------
      1         50           0        2.371901    0.936659    0.000273
      2         50           0       -2.439997    0.665058    0.000468
      3         53           0        3.245984    3.660426    0.001781
      4         53           0       -1.192352   -1.045113    2.231737
      5         53           0       -1.192714   -1.042840   -2.232701
      6         53           0       -0.125433    2.430454    0.001190
 ---------------------------------------------------------------------
                    Distance matrix (angstroms):
                    1          2          3          4          5
     1  Sn   0.000000
     2  Sn   4.819557   0.000000
     3  I    2.860582   6.426711   0.000000
     4  I    4.648736   3.075689   6.842048   0.000000
     5  I    4.648770   3.075658   6.842197   4.464439   0.000000
     6  I    2.910000   2.910984   3.588772   4.265351   4.265340
                    6
     6  I    0.000000
 Stoichiometry    I4Sn2
 Framework group  C1[X(I4Sn2)]
 Deg. of freedom    12
 Full point group                 C1      NOp   1
 Largest Abelian subgroup         C1      NOp   1
 Largest concise Abelian subgroup C1      NOp   1
                         Standard orientation:                         
 ---------------------------------------------------------------------
 Center     Atomic      Atomic             Coordinates (Angstroms)
 Number     Number       Type             X           Y           Z
 ---------------------------------------------------------------------
      1         50           0       -1.772066   -0.000059   -1.399208
      2         50           0        2.172818    0.000011    1.369548
      3         53           0       -4.145994    0.000016    0.196849
      4         53           0        2.252750    2.232282   -0.744794
      5         53           0        2.252933   -2.232157   -0.744850
      6         53           0       -0.737757   -0.000096    1.320775
 ---------------------------------------------------------------------
 Rotational constants (GHZ):      0.2425428      0.0956354      0.0881981
 Standard basis: SDD (6D, 10F)
 There are    60 symmetry adapted cartesian basis functions of A   symmetry.
 There are    60 symmetry adapted basis functions of A   symmetry.
    60 basis functions,   108 primitive gaussians,    60 cartesian basis functions
    18 alpha electrons       18 beta electrons
       nuclear repulsion energy        68.2042911204 Hartrees.
 NAtoms=    6 NActive=    6 NUniq=    6 SFac= 1.00D+00 NAtFMM=   60 NAOKFM=F Big=F
 Integral buffers will be    131072 words long.
 Raffenetti 2 integral format.
 Two-electron integral symmetry is turned on.
 One-electron integrals computed using PRISM.
   1 Symmetry operations used in ECPInt.
 ECPInt:  NShTT=     406 NPrTT=    1414 LenC2=     407 LenP2D=    1284.
 LDataN:  DoStor=T MaxTD1= 5 Len=  102
 NBasis=    60 RedAO= T EigKep=  4.85D-02  NBF=    60
 NBsUse=    60 1.00D-06 EigRej= -1.00D+00 NBFU=    60
 Defaulting to unpruned grid for atomic number  53.
 Defaulting to unpruned grid for atomic number  53.
 Defaulting to unpruned grid for atomic number  50.
 ExpMin= 3.26D-02 ExpMax= 2.43D+00 ExpMxC= 2.43D+00 IAcc=3 IRadAn=         5 AccDes= 0.00D+00
 Harris functional with IExCor= 1009 and IRadAn=       5 diagonalized for initial guess.
 HarFok:  IExCor= 1009 AccDes= 0.00D+00 IRadAn=         5 IDoV= 1 UseB2=F ITyADJ=14
 ICtDFT=  3500011 ScaDFX=  1.000000  1.000000  1.000000  1.000000
 Defaulting to unpruned grid for atomic number  50.
 Defaulting to unpruned grid for atomic number  50.
 Defaulting to unpruned grid for atomic number  50.
 Defaulting to unpruned grid for atomic number  50.
 FoFCou: FMM=F IPFlag=           0 FMFlag=      100000 FMFlg1=           0
         NFxFlg=           0 DoJE=T BraDBF=F KetDBF=T FulRan=T
         wScrn=  0.000000 ICntrl=     500 IOpCl=  0 I1Cent=   200000004 NGrid=           0
         NMat0=    1 NMatS0=      1 NMatT0=    0 NMatD0=    1 NMtDS0=    0 NMtDT0=    0
 Petite list used in FoFCou.
 Keep J ints in memory in canonical form, NReq=2586989.
 Requested convergence on RMS density matrix=1.00D-08 within 128 cycles.
 Requested convergence on MAX density matrix=1.00D-06.
 Requested convergence on             energy=1.00D-06.
 No special actions if energy rises.
 Defaulting to unpruned grid for atomic number  50.
 Defaulting to unpruned grid for atomic number  50.
 Defaulting to unpruned grid for atomic number  50.
 Defaulting to unpruned grid for atomic number  50.
 EnCoef did     2 forward-backward iterations
 EnCoef did   100 forward-backward iterations
 SCF Done:  E(RPBE-PBE) =  -52.6786699867     A.U. after   16 cycles
            NFock= 16  Conv=0.55D-08     -V/T= 4.2267
 Range of M.O.s used for correlation:     1    60
 NBasis=    60 NAE=    18 NBE=    18 NFC=     0 NFV=     0
 NROrb=     60 NOA=    18 NOB=    18 NVA=    42 NVB=    42

 **** Warning!!: The smallest alpha delta epsilon is  0.27406754D-01

   1 Symmetry operations used in ECPInt.
 ECPInt:  NShTT=     406 NPrTT=    1414 LenC2=     407 LenP2D=    1284.
 LDataN:  DoStor=T MaxTD1= 6 Len=  172
 Symmetrizing basis deriv contribution to polar:
 IMax=3 JMax=2 DiffMx= 0.00D+00
 G2DrvN: will do     7 centers at a time, making    1 passes.
 Calling FoFCou, ICntrl=  3507 FMM=F I1Cent=   0 AccDes= 0.00D+00.
 Defaulting to unpruned grid for atomic number  50.
 Defaulting to unpruned grid for atomic number  50.
 Defaulting to unpruned grid for atomic number  50.
 Defaulting to unpruned grid for atomic number  50.
 End of G2Drv F.D. properties file   721 does not exist.
 End of G2Drv F.D. properties file   722 does not exist.
 End of G2Drv F.D. properties file   788 does not exist.
          IDoAtm=111111
          Differentiating once with respect to nuclear coordinates.
 Defaulting to unpruned grid for atomic number  50.
 Defaulting to unpruned grid for atomic number  53.
 Defaulting to unpruned grid for atomic number  53.
 Keep J ints in memory in canonical form, NReq=2557193.
 Defaulting to unpruned grid for atomic number  50.
 Defaulting to unpruned grid for atomic number  50.
 Defaulting to unpruned grid for atomic number  50.
 Defaulting to unpruned grid for atomic number  50.
          There are    21 degrees of freedom in the 1st order CPHF.  IDoFFX=6 NUNeed=     0.
     15 vectors produced by pass  0 Test12= 3.60D-15 4.76D-09 XBig12= 4.86D-02 1.33D-01.
 AX will form    15 AO Fock derivatives at one time.
     15 vectors produced by pass  1 Test12= 3.60D-15 4.76D-09 XBig12= 1.45D-02 4.94D-02.
     15 vectors produced by pass  2 Test12= 3.60D-15 4.76D-09 XBig12= 3.42D-04 7.02D-03.
     15 vectors produced by pass  3 Test12= 3.60D-15 4.76D-09 XBig12= 1.51D-06 5.14D-04.
     15 vectors produced by pass  4 Test12= 3.60D-15 4.76D-09 XBig12= 2.79D-09 1.62D-05.
      9 vectors produced by pass  5 Test12= 3.60D-15 4.76D-09 XBig12= 3.26D-12 4.77D-07.
 InvSVY:  IOpt=1 It=  1 EMax= 1.55D-15
 Solved reduced A of dimension    84 with    15 vectors.
 End of Minotr F.D. properties file   721 does not exist.
 End of Minotr F.D. properties file   722 does not exist.
 End of Minotr F.D. properties file   788 does not exist.

 **********************************************************************

            Population analysis using the SCF density.

 **********************************************************************

 Orbital symmetries:
       Occupied  (A) (A) (A) (A) (A) (A) (A) (A) (A) (A) (A) (A)
                 (A) (A) (A) (A) (A) (A)
       Virtual   (A) (A) (A) (A) (A) (A) (A) (A) (A) (A) (A) (A)
                 (A) (A) (A) (A) (A) (A) (A) (A) (A) (A) (A) (A)
                 (A) (A) (A) (A) (A) (A) (A) (A) (A) (A) (A) (A)
                 (A) (A) (A) (A) (A) (A)
 The electronic state is 1-A.
 Alpha  occ. eigenvalues --   -0.69905  -0.66063  -0.61129  -0.60423  -0.48990
 Alpha  occ. eigenvalues --   -0.44667  -0.33931  -0.32672  -0.30986  -0.29377
 Alpha  occ. eigenvalues --   -0.27859  -0.26549  -0.26390  -0.25161  -0.22837
 Alpha  occ. eigenvalues --   -0.22705  -0.22665  -0.21715
 Alpha virt. eigenvalues --   -0.18974  -0.14650  -0.12419  -0.10498  -0.10433
 Alpha virt. eigenvalues --   -0.09674   0.01251   0.02052   0.02294   0.02964
 Alpha virt. eigenvalues --    0.03803   0.04212   0.04714   0.04944   0.05912
 Alpha virt. eigenvalues --    0.05959   0.07769   0.07962   0.30916   0.34863
 Alpha virt. eigenvalues --    0.35757   0.38323   0.40059   0.45359   0.66294
 Alpha virt. eigenvalues --    0.68153   0.72422   0.73860   0.73951   0.78116
 Alpha virt. eigenvalues --    0.78729   0.80749   0.83472   0.88126   0.88980
 Alpha virt. eigenvalues --    0.94671   9.79102  11.41732  11.99138  12.44441
 Alpha virt. eigenvalues --   13.12136  14.33387
          Condensed to atoms (all electrons):
               1          2          3          4          5          6
     1  Sn   3.307048   0.000656   0.121345   0.009791   0.009787   0.018065
     2  Sn   0.000656   3.425356   0.001274   0.115683   0.115685  -0.047767
     3  I    0.121345   0.001274   7.140444  -0.000230  -0.000230  -0.088806
     4  I    0.009791   0.115683  -0.000230   7.264787  -0.025798  -0.027409
     5  I    0.009787   0.115685  -0.000230  -0.025798   7.264786  -0.027410
     6  I    0.018065  -0.047767  -0.088806  -0.027409  -0.027410   7.248308
 Mulliken charges:
               1
     1  Sn   0.533308
     2  Sn   0.389113
     3  I   -0.173797
     4  I   -0.336824
     5  I   -0.336821
     6  I   -0.074980
 Sum of Mulliken charges =   0.00000
 Mulliken charges with hydrogens summed into heavy atoms:
               1
     1  Sn   0.533308
     2  Sn   0.389113
     3  I   -0.173797
     4  I   -0.336824
     5  I   -0.336821
     6  I   -0.074980
 APT charges:
               1
     1  Sn   0.429659
     2  Sn   0.299665
     3  I   -0.200227
     4  I   -0.331895
     5  I   -0.331891
     6  I    0.134689
 Sum of APT charges =   0.00000
 APT charges with hydrogens summed into heavy atoms:
               1
     1  Sn   0.429659
     2  Sn   0.299665
     3  I   -0.200227
     4  I   -0.331895
     5  I   -0.331891
     6  I    0.134689
 Electronic spatial extent (au):  <R**2>=           1457.3322
 Charge=              0.0000 electrons
 Dipole moment (field-independent basis, Debye):
    X=             -4.1050    Y=             -0.0003    Z=              0.4294  Tot=              4.1274
 Quadrupole moment (field-independent basis, Debye-Ang):
   XX=           -129.1352   YY=           -129.0379   ZZ=           -107.4379
   XY=              0.0005   XZ=             17.9786   YZ=              0.0003
 Traceless Quadrupole moment (field-independent basis, Debye-Ang):
   XX=             -7.2649   YY=             -7.1675   ZZ=             14.4324
   XY=              0.0005   XZ=             17.9786   YZ=              0.0003
 Octapole moment (field-independent basis, Debye-Ang**2):
  XXX=             14.7593  YYY=             -0.0047  ZZZ=             -1.4999  XYY=            -42.4954
  XXY=              0.0008  XXZ=             17.5943  XZZ=            -12.9126  YZZ=             -0.0008
  YYZ=              3.5962  XYZ=             -0.0007
 Hexadecapole moment (field-independent basis, Debye-Ang**3):
 XXXX=          -4720.7757 YYYY=          -1603.0428 ZZZZ=           -880.1837 XXXY=              0.0118
 XXXZ=            146.3189 YYYX=             -0.0016 YYYZ=              0.0022 ZZZX=            123.5722
 ZZZY=              0.0024 XXYY=          -1084.7742 XXZZ=           -867.6778 YYZZ=           -394.6798
 XXYZ=              0.0014 YYXZ=             49.4601 ZZXY=              0.0003
 N-N= 6.820429112044D+01 E-N=-2.369121225037D+02  KE= 1.632594108706D+01
  Exact polarizability:   0.000   0.000   0.000   0.000   0.000   0.000
 Approx polarizability: 776.932   0.012 444.303 -40.754   0.004 518.542
   1 Symmetry operations used in ECPInt.
 ECPInt:  NShTT=     406 NPrTT=    1414 LenC2=     407 LenP2D=    1284.
 LDataN:  DoStor=T MaxTD1= 7 Len=  274
 Calling FoFJK, ICntrl=    100547 FMM=F ISym2X=0 I1Cent= 0 IOpClX= 0 NMat=1 NMatS=1 NMatT=0.
 Defaulting to unpruned grid for atomic number  50.
 Defaulting to unpruned grid for atomic number  50.
 Defaulting to unpruned grid for atomic number  50.
 Defaulting to unpruned grid for atomic number  50.
 ***** Axes restored to original set *****
 -------------------------------------------------------------------
 Center     Atomic                   Forces (Hartrees/Bohr)
 Number     Number              X              Y              Z
 -------------------------------------------------------------------
      1       50           0.000663359    0.001696688    0.000001691
      2       50          -0.004894787   -0.027406127   -0.000013100
      3       53           0.014294874   -0.001222613   -0.000001213
      4       53          -0.003239329    0.007397342   -0.007734243
      5       53          -0.003238363    0.007388734    0.007741343
      6       53          -0.003585753    0.012145976    0.000005522
 -------------------------------------------------------------------
 Cartesian Forces:  Max     0.027406127 RMS     0.008802258
 FormGI is forming the generalized inverse of G from B-inverse, IUseBI=4.

 GradGradGradGradGradGradGradGradGradGradGradGradGradGradGradGradGradGrad
 Berny optimization.
 Internal  Forces:  Max     0.075611880 RMS     0.023194012
 Search for a local minimum.
 Step number   1 out of a maximum of   24
 All quantities printed in internal units (Hartrees-Bohrs-Radians)
 Mixed Optimization -- RFO/linear search
 Second derivative matrix not updated -- analytic derivatives used.
 The second derivative matrix:
                          R1        R2        R3        R4        R5
           R1           0.07077
           R2           0.01298   0.06339
           R3           0.00010  -0.00151   0.03154
           R4           0.00010  -0.00151   0.00470   0.03154
           R5           0.00033   0.00657   0.00555   0.00555   0.05461
           A1           0.05878   0.04932   0.00402   0.00402  -0.00731
           A2           0.00167   0.00146   0.00459   0.00465  -0.00657
           A3           0.00093  -0.00146   0.01214  -0.00257  -0.00344
           A4           0.00194  -0.00297  -0.00441   0.02421  -0.00716
           A5           0.00977   0.00598   0.00603   0.00603  -0.01707
           D1           0.00000   0.00000  -0.00191   0.00191   0.00000
           D2          -0.00106   0.00160  -0.01199   0.00120   0.00393
           D3           0.00086   0.00070   0.00585  -0.00101  -0.00337
           D4          -0.00086  -0.00070   0.00115  -0.00599   0.00337
                          A1        A2        A3        A4        A5
           A1           0.47203
           A2          -0.00676   0.04787
           A3          -0.00915  -0.00540   0.01729
           A4          -0.01890  -0.01379   0.01121   0.07000
           A5          -0.00897  -0.02514  -0.02641  -0.05461  -0.06200
           D1           0.00000  -0.00003   0.00618  -0.01203   0.00000
           D2           0.01029   0.00541  -0.01784  -0.01478   0.02977
           D3          -0.00359   0.02384  -0.01253   0.01329  -0.01320
           D4           0.00359  -0.02375  -0.00757   0.02584   0.01319
                          D1        D2        D3        D4
           D1           0.01032
           D2          -0.00554   0.01858
           D3           0.00555   0.01147   0.01138
           D4           0.00567   0.00656  -0.01247   0.01100
 ITU=  0
     Eigenvalues ---   -0.10423  -0.03263   0.01421   0.02428   0.03283
     Eigenvalues ---    0.04983   0.05593   0.06064   0.06861   0.07974
     Eigenvalues ---    0.11108   0.48806
 RFO step:  Lambda=-1.10686262D-01 EMin=-1.04229511D-01
 I=     1 Eig=   -1.04D-01 Dot1= -1.48D-02
 I=     1 Stepn= -6.00D-01 RXN=   6.00D-01 EDone=F
 I=     2 Eig=   -3.26D-02 Dot1=  3.52D-04
 I=     2 Stepn=  3.00D-01 RXN=   6.71D-01 EDone=F
 Mixed    2 eigenvectors in step.  Raw Step.Grad=  1.51D-02.
 RFO eigenvector is Hessian eigenvector with negative curvature.
 Taking step of  6.00D-01 in eigenvector direction(s).  Step.Grad= -1.60D-02.
 Linear search not attempted -- first point.
 Maximum step size (   0.300) exceeded in Quadratic search.
    -- Step size not scaled.
 Iteration  1 RMS(Cart)=  0.39233871 RMS(Int)=  0.09252360
 Iteration  2 RMS(Cart)=  0.32614794 RMS(Int)=  0.03730501
 Iteration  3 RMS(Cart)=  0.18138738 RMS(Int)=  0.00575080
 Iteration  4 RMS(Cart)=  0.00468429 RMS(Int)=  0.00217890
 Iteration  5 RMS(Cart)=  0.00000828 RMS(Int)=  0.00217890
 Iteration  6 RMS(Cart)=  0.00000002 RMS(Int)=  0.00217890
 Variable       Old X    -DE/DX   Delta X   Delta X   Delta X     New X
                                 (Linear)    (Quad)   (Total)
    R1        5.40572   0.00320   0.00000   0.03819   0.03819   5.44390
    R2        5.49910   0.01260   0.00000   0.02274   0.02274   5.52184
    R3        5.81221  -0.01104   0.00000   0.09648   0.09648   5.90869
    R4        5.81215  -0.01104   0.00000  -0.00333  -0.00333   5.80882
    R5        5.50096   0.01670   0.00000  -0.07513  -0.07513   5.42583
    A1        1.34226   0.07561   0.00000  -0.02466  -0.02466   1.31760
    A2        1.62429   0.00157   0.00000  -0.09108  -0.09484   1.52946
    A3        1.58529  -0.00481   0.00000  -0.16536  -0.16857   1.41672
    A4        1.58530  -0.00985   0.00000  -0.07078  -0.07008   1.51522
    A5        1.95093  -0.03116   0.00000  -0.48373  -0.48373   1.46720
    D1       -3.14152   0.00000   0.00000   0.07773   0.07773  -3.06379
    D2       -1.58609   0.00532   0.00000   0.17082   0.16742  -1.41867
    D3        0.81225   0.00067   0.00000  -0.16590  -0.16203   0.65022
    D4       -0.81227  -0.00067   0.00000  -0.07118  -0.07506  -0.88732
         Item               Value     Threshold  Converged?
 Maximum Force            0.075612     0.000450     NO 
 RMS     Force            0.023194     0.000300     NO 
 Maximum Displacement     1.729581     0.001800     NO 
 RMS     Displacement     0.882090     0.001200     NO 
 Predicted change in Energy=-2.968682D-02
 GradGradGradGradGradGradGradGradGradGradGradGradGradGradGradGradGradGrad

                          Input orientation:                          
 ---------------------------------------------------------------------
 Center     Atomic      Atomic             Coordinates (Angstroms)
 Number     Number       Type             X           Y           Z
 ---------------------------------------------------------------------
      1         50           0        1.496985    0.584623    0.121546
      2         50           0       -2.380453    0.581446    0.009719
      3         53           0        3.053185    3.008575    0.162194
      4         53           0       -0.277097   -0.510081    2.049570
      5         53           0       -0.749479   -0.785212   -2.208615
      6         53           0       -0.475753    2.725291   -0.131666
 ---------------------------------------------------------------------
                    Distance matrix (angstroms):
                    1          2          3          4          5
     1  Sn   0.000000
     2  Sn   3.879052   0.000000
     3  I    2.880790   5.953035   0.000000
     4  I    2.839546   3.126744   5.199415   0.000000
     5  I    3.514641   3.073895   5.871440   4.293132   0.000000
     6  I    2.922032   2.871227   3.552465   3.907030   4.088065
                    6
     6  I    0.000000
 Stoichiometry    I4Sn2
 Framework group  C1[X(I4Sn2)]
 Deg. of freedom    12
 Full point group                 C1      NOp   1
 Largest Abelian subgroup         C1      NOp   1
 Largest concise Abelian subgroup C1      NOp   1
                         Standard orientation:                         
 ---------------------------------------------------------------------
 Center     Atomic      Atomic             Coordinates (Angstroms)
 Number     Number       Type             X           Y           Z
 ---------------------------------------------------------------------
      1         50           0       -0.912016    0.220695   -1.073474
      2         50           0        2.213391    0.071781    1.219275
      3         53           0       -3.574894   -0.318437   -0.115682
      4         53           0        0.879716    2.339464   -0.470533
      5         53           0        2.008173   -1.725628   -1.265889
      6         53           0       -0.540708   -0.571320    1.714556
 ---------------------------------------------------------------------
 Rotational constants (GHZ):      0.2464812      0.1308645      0.1239405
 Standard basis: SDD (6D, 10F)
 There are    60 symmetry adapted cartesian basis functions of A   symmetry.
 There are    60 symmetry adapted basis functions of A   symmetry.
    60 basis functions,   108 primitive gaussians,    60 cartesian basis functions
    18 alpha electrons       18 beta electrons
       nuclear repulsion energy        74.7608207123 Hartrees.
 NAtoms=    6 NActive=    6 NUniq=    6 SFac= 1.00D+00 NAtFMM=   60 NAOKFM=F Big=F
 Integral buffers will be    131072 words long.
 Raffenetti 2 integral format.
 Two-electron integral symmetry is turned on.
 One-electron integrals computed using PRISM.
   1 Symmetry operations used in ECPInt.
 ECPInt:  NShTT=     406 NPrTT=    1414 LenC2=     407 LenP2D=    1334.
 LDataN:  DoStor=T MaxTD1= 5 Len=  102
 NBasis=    60 RedAO= T EigKep=  4.74D-02  NBF=    60
 NBsUse=    60 1.00D-06 EigRej= -1.00D+00 NBFU=    60
 Defaulting to unpruned grid for atomic number  50.
 Defaulting to unpruned grid for atomic number  53.
 Defaulting to unpruned grid for atomic number  53.
 Initial guess from the checkpoint file:  "\\Nas.ads.mwn.de\tuch\ac5\AK_Nilges\Markus\Gaussian\SnIP\Publikation\startingmaterials\2SNI2CIS3.chk"
 B after Tr=     0.000000    0.000000    0.000000
         Rot=    0.992127   -0.101257   -0.013720   -0.072408 Ang= -14.39 deg.
 ExpMin= 3.26D-02 ExpMax= 2.43D+00 ExpMxC= 2.43D+00 IAcc=3 IRadAn=         5 AccDes= 0.00D+00
 Harris functional with IExCor= 1009 and IRadAn=       5 diagonalized for initial guess.
 HarFok:  IExCor= 1009 AccDes= 0.00D+00 IRadAn=         5 IDoV= 1 UseB2=F ITyADJ=14
 ICtDFT=  3500011 ScaDFX=  1.000000  1.000000  1.000000  1.000000
 Defaulting to unpruned grid for atomic number  50.
 Defaulting to unpruned grid for atomic number  50.
 Defaulting to unpruned grid for atomic number  50.
 Defaulting to unpruned grid for atomic number  50.
 FoFCou: FMM=F IPFlag=           0 FMFlag=      100000 FMFlg1=           0
         NFxFlg=           0 DoJE=T BraDBF=F KetDBF=T FulRan=T
         wScrn=  0.000000 ICntrl=     500 IOpCl=  0 I1Cent=   200000004 NGrid=           0
         NMat0=    1 NMatS0=      1 NMatT0=    0 NMatD0=    1 NMtDS0=    0 NMtDT0=    0
 Petite list used in FoFCou.
 Keep J ints in memory in canonical form, NReq=2586989.
 Requested convergence on RMS density matrix=1.00D-08 within 128 cycles.
 Requested convergence on MAX density matrix=1.00D-06.
 Requested convergence on             energy=1.00D-06.
 No special actions if energy rises.
 Defaulting to unpruned grid for atomic number  50.
 Defaulting to unpruned grid for atomic number  50.
 Defaulting to unpruned grid for atomic number  50.
 Defaulting to unpruned grid for atomic number  50.
 SCF Done:  E(RPBE-PBE) =  -52.6776253147     A.U. after   14 cycles
            NFock= 14  Conv=0.76D-08     -V/T= 4.1832
   1 Symmetry operations used in ECPInt.
 ECPInt:  NShTT=     406 NPrTT=    1414 LenC2=     407 LenP2D=    1334.
 LDataN:  DoStor=T MaxTD1= 6 Len=  172
 Calling FoFJK, ICntrl=      2527 FMM=F ISym2X=0 I1Cent= 0 IOpClX= 0 NMat=1 NMatS=1 NMatT=0.
 Defaulting to unpruned grid for atomic number  50.
 Defaulting to unpruned grid for atomic number  50.
 Defaulting to unpruned grid for atomic number  50.
 Defaulting to unpruned grid for atomic number  50.
 ***** Axes restored to original set *****
 -------------------------------------------------------------------
 Center     Atomic                   Forces (Hartrees/Bohr)
 Number     Number              X              Y              Z
 -------------------------------------------------------------------
      1       50           0.035458220   -0.004446813   -0.029065822
      2       50          -0.005962494   -0.017451326   -0.006212170
      3       53           0.018290068    0.007968593    0.005172809
      4       53          -0.024170730   -0.015409613    0.031334518
      5       53          -0.008256272    0.001021736    0.003598480
      6       53          -0.015358792    0.028317423   -0.004827815
 -------------------------------------------------------------------
 Cartesian Forces:  Max     0.035458220 RMS     0.018061813

 GradGradGradGradGradGradGradGradGradGradGradGradGradGradGradGradGradGrad
 Berny optimization.
 Using GEDIIS/GDIIS optimizer.
 FormGI is forming the generalized inverse of G from B-inverse, IUseBI=4.
 Internal  Forces:  Max     0.175247148 RMS     0.071665641
 Search for a local minimum.
 Step number   2 out of a maximum of   24
 All quantities printed in internal units (Hartrees-Bohrs-Radians)
 Mixed Optimization -- RFO/linear search
 Update second derivatives using D2CorX and points    2    1
 The second derivative matrix:
                          R1        R2        R3        R4        R5
           R1           0.07240
           R2           0.01488   0.06586
           R3           0.00256   0.00140   0.03528
           R4           0.00087  -0.00080   0.00587   0.03209
           R5           0.00231   0.01015   0.00863   0.00542   0.06377
           A1           0.05736   0.04756   0.00186   0.00342  -0.00953
           A2           0.00590   0.00839   0.01111   0.00496   0.00924
           A3           0.00782   0.00942   0.02275  -0.00171   0.02009
           A4           0.00280  -0.00035  -0.00301   0.02323   0.00258
           A5           0.02150   0.02750   0.02424   0.00487   0.03924
           D1           0.00197   0.00261   0.00110   0.00260   0.00398
           D2          -0.00757  -0.00883  -0.02202   0.00052  -0.01913
           D3           0.00856   0.01236   0.01768   0.00038   0.02023
           D4           0.00323   0.00487   0.00739  -0.00471   0.01249
                          A1        A2        A3        A4        A5
           A1           0.47331
           A2          -0.01121   0.07570
           A3          -0.01625   0.03642   0.08042
           A4          -0.02027   0.00218   0.03436   0.08164
           A5          -0.02220   0.07177   0.11755   0.00574   0.28450
           D1          -0.00184   0.00760   0.01808  -0.00895   0.02406
           D2           0.01705  -0.03541  -0.07934  -0.03772  -0.11142
           D3          -0.01134   0.06632   0.05198   0.03569   0.13091
           D4          -0.00028  -0.00658   0.01904   0.03335   0.06847
                          D1        D2        D3        D4
           D1           0.01308
           D2          -0.01698   0.07855
           D3           0.01823  -0.05122   0.07781
           D4           0.01160  -0.01909   0.01562   0.02383
 ITU=  0  0
 Use linear search instead of GDIIS.
 Energy rises -- skip Quadratic/GDIIS search.
 Quartic linear search produced a step of -0.35464.
 Iteration  1 RMS(Cart)=  0.31415328 RMS(Int)=  0.01635454
 Iteration  2 RMS(Cart)=  0.01813643 RMS(Int)=  0.00046186
 Iteration  3 RMS(Cart)=  0.00012506 RMS(Int)=  0.00045801
 Iteration  4 RMS(Cart)=  0.00000005 RMS(Int)=  0.00045801
 Variable       Old X    -DE/DX   Delta X   Delta X   Delta X     New X
                                 (Linear)    (Quad)   (Total)
    R1        5.44390   0.01666  -0.01354   0.00000  -0.01354   5.43036
    R2        5.52184   0.03164  -0.00806   0.00000  -0.00806   5.51378
    R3        5.90869   0.00957  -0.03422   0.00000  -0.03422   5.87447
    R4        5.80882  -0.00744   0.00118   0.00000   0.00118   5.81000
    R5        5.42583   0.05065   0.02664   0.00000   0.02664   5.45248
    A1        1.31760   0.06259   0.00874   0.00000   0.00874   1.32635
    A2        1.52946   0.06429   0.03363   0.00000   0.03443   1.56389
    A3        1.41672   0.09159   0.05978   0.00000   0.06046   1.47718
    A4        1.51522   0.01991   0.02485   0.00000   0.02477   1.53999
    A5        1.46720   0.17525   0.17155   0.00000   0.17155   1.63875
    D1       -3.06379   0.02045  -0.02757   0.00000  -0.02757  -3.09135
    D2       -1.41867  -0.08791  -0.05937   0.00000  -0.05867  -1.47734
    D3        0.65022   0.10141   0.05746   0.00000   0.05664   0.70686
    D4       -0.88732   0.04395   0.02662   0.00000   0.02744  -0.85989
         Item               Value     Threshold  Converged?
 Maximum Force            0.175247     0.000450     NO 
 RMS     Force            0.071666     0.000300     NO 
 Maximum Displacement     0.621988     0.001800     NO 
 RMS     Displacement     0.325689     0.001200     NO 
 Predicted change in Energy=-4.000612D-02
 GradGradGradGradGradGradGradGradGradGradGradGradGradGradGradGradGradGrad

                          Input orientation:                          
 ---------------------------------------------------------------------
 Center     Atomic      Atomic             Coordinates (Angstroms)
 Number     Number       Type             X           Y           Z
 ---------------------------------------------------------------------
      1         50           0        1.817183    0.706947    0.079065
      2         50           0       -2.421589    0.617525   -0.001814
      3         53           0        3.143486    3.256168    0.089191
      4         53           0       -0.606239   -0.728849    2.132528
      5         53           0       -0.901707   -0.885453   -2.211722
      6         53           0       -0.363746    2.638305   -0.084502
 ---------------------------------------------------------------------
                    Distance matrix (angstroms):
                    1          2          3          4          5
     1  Sn   0.000000
     2  Sn   4.240486   0.000000
     3  I    2.873624   6.159609   0.000000
     4  I    3.485856   3.108638   5.840893   0.000000
     5  I    3.895614   3.074521   6.229833   4.357101   0.000000
     6  I    2.917765   2.885326   3.565473   4.038781   4.151065
                    6
     6  I    0.000000
 Stoichiometry    I4Sn2
 Framework group  C1[X(I4Sn2)]
 Deg. of freedom    12
 Full point group                 C1      NOp   1
 Largest Abelian subgroup         C1      NOp   1
 Largest concise Abelian subgroup C1      NOp   1
                         Standard orientation:                         
 ---------------------------------------------------------------------
 Center     Atomic      Atomic             Coordinates (Angstroms)
 Number     Number       Type             X           Y           Z
 ---------------------------------------------------------------------
      1         50           0       -1.211386    0.144890   -1.206258
      2         50           0        2.209750   -0.007367    1.294615
      3         53           0       -3.806775   -0.174296   -0.014709
      4         53           0        1.437120    2.329789   -0.603904
      5         53           0        2.067293   -1.955137   -1.079952
      6         53           0       -0.639491   -0.330094    1.615209
 ---------------------------------------------------------------------
 Rotational constants (GHZ):      0.2419735      0.1164852      0.1089624
 Standard basis: SDD (6D, 10F)
 There are    60 symmetry adapted cartesian basis functions of A   symmetry.
 There are    60 symmetry adapted basis functions of A   symmetry.
    60 basis functions,   108 primitive gaussians,    60 cartesian basis functions
    18 alpha electrons       18 beta electrons
       nuclear repulsion energy        71.9033597551 Hartrees.
 NAtoms=    6 NActive=    6 NUniq=    6 SFac= 1.00D+00 NAtFMM=   60 NAOKFM=F Big=F
 Integral buffers will be    131072 words long.
 Raffenetti 2 integral format.
 Two-electron integral symmetry is turned on.
 One-electron integrals computed using PRISM.
   1 Symmetry operations used in ECPInt.
 ECPInt:  NShTT=     406 NPrTT=    1414 LenC2=     407 LenP2D=    1326.
 LDataN:  DoStor=T MaxTD1= 5 Len=  102
 NBasis=    60 RedAO= T EigKep=  5.13D-02  NBF=    60
 NBsUse=    60 1.00D-06 EigRej= -1.00D+00 NBFU=    60
 Defaulting to unpruned grid for atomic number  53.
 Defaulting to unpruned grid for atomic number  53.
 Defaulting to unpruned grid for atomic number  50.
 Lowest energy guess from the checkpoint file:  "\\Nas.ads.mwn.de\tuch\ac5\AK_Nilges\Markus\Gaussian\SnIP\Publikation\startingmaterials\2SNI2CIS3.chk"
 B after Tr=     0.000000    0.000000    0.000000
         Rot=    0.997416   -0.061476   -0.006879   -0.036543 Ang=  -8.24 deg.
 B after Tr=     0.000000    0.000000    0.000000
         Rot=    0.998515    0.040125    0.006272    0.036305 Ang=   6.25 deg.
 Keep J ints in memory in canonical form, NReq=2586989.
 Requested convergence on RMS density matrix=1.00D-08 within 128 cycles.
 Requested convergence on MAX density matrix=1.00D-06.
 Requested convergence on             energy=1.00D-06.
 No special actions if energy rises.
 Defaulting to unpruned grid for atomic number  50.
 Defaulting to unpruned grid for atomic number  50.
 Defaulting to unpruned grid for atomic number  50.
 Defaulting to unpruned grid for atomic number  50.
 SCF Done:  E(RPBE-PBE) =  -52.6923053189     A.U. after   12 cycles
            NFock= 12  Conv=0.49D-08     -V/T= 4.2150
   1 Symmetry operations used in ECPInt.
 ECPInt:  NShTT=     406 NPrTT=    1414 LenC2=     407 LenP2D=    1326.
 LDataN:  DoStor=T MaxTD1= 6 Len=  172
 Calling FoFJK, ICntrl=      2527 FMM=F ISym2X=0 I1Cent= 0 IOpClX= 0 NMat=1 NMatS=1 NMatT=0.
 Defaulting to unpruned grid for atomic number  50.
 Defaulting to unpruned grid for atomic number  50.
 Defaulting to unpruned grid for atomic number  50.
 Defaulting to unpruned grid for atomic number  50.
 ***** Axes restored to original set *****
 -------------------------------------------------------------------
 Center     Atomic                   Forces (Hartrees/Bohr)
 Number     Number              X              Y              Z
 -------------------------------------------------------------------
      1       50           0.003376440   -0.009861625   -0.001689670
      2       50          -0.003136747   -0.021867743   -0.002083802
      3       53           0.015637420    0.002109000    0.002026291
      4       53          -0.002208116    0.002426422   -0.002126927
      5       53          -0.003024891    0.004982457    0.006849118
      6       53          -0.010644106    0.022211489   -0.002975011
 -------------------------------------------------------------------
 Cartesian Forces:  Max     0.022211489 RMS     0.009335236

 GradGradGradGradGradGradGradGradGradGradGradGradGradGradGradGradGradGrad
 Berny optimization.
 Using GEDIIS/GDIIS optimizer.
 FormGI is forming the generalized inverse of G from B-inverse, IUseBI=4.
 Internal  Forces:  Max     0.070585474 RMS     0.022395016
 Search for a local minimum.
 Step number   3 out of a maximum of   24
 All quantities printed in internal units (Hartrees-Bohrs-Radians)
 Mixed Optimization -- RFO/linear search
 Update second derivatives using D2CorX and points    2    1    3
 The second derivative matrix:
                          R1        R2        R3        R4        R5
           R1          -0.04921
           R2          -0.12521  -0.09562
           R3          -0.14715  -0.17117  -0.14914
           R4          -0.04408  -0.05255  -0.04943   0.01546
           R5           0.01013   0.01837   0.01736   0.00861   0.05548
           A1           0.16125   0.16728   0.12981   0.04181  -0.01587
           A2           0.03729   0.04305   0.04804   0.01714  -0.00759
           A3          -0.06578  -0.07737  -0.07015  -0.02814   0.00507
           A4          -0.03416  -0.04352  -0.04918   0.00979  -0.00079
           A5           0.03757   0.04129   0.03863   0.01264  -0.00837
           D1          -0.13260  -0.15255  -0.16472  -0.04709   0.01140
           D2           0.07705   0.09056   0.08434   0.03107  -0.00581
           D3          -0.07918  -0.09078  -0.09269  -0.03125   0.00551
           D4          -0.09525  -0.10935  -0.11472  -0.04081   0.01128
                          A1        A2        A3        A4        A5
           A1           0.38453
           A2          -0.03738   0.03944
           A3           0.04749   0.01788  -0.01418
           A4           0.01156   0.00080  -0.00258   0.06617
           A5          -0.03389  -0.02093   0.00922  -0.02372   0.00392
           D1           0.11318   0.03997  -0.06651  -0.05077   0.03441
           D2          -0.05606  -0.02158   0.01944   0.00184  -0.01041
           D3           0.06451   0.05024  -0.05275  -0.00600   0.02073
           D4           0.08419   0.00449  -0.05969  -0.00215   0.03637
                          D1        D2        D3        D4
           D1          -0.13603
           D2           0.07966  -0.02554
           D3          -0.08211   0.05889  -0.03874
           D4          -0.09858   0.06761  -0.07516  -0.06323
 ITU=  0  0  0
 Use linear search instead of GDIIS.
     Eigenvalues ---   -0.89538  -0.03495   0.00007   0.02060   0.02771
     Eigenvalues ---    0.04312   0.05189   0.05997   0.06081   0.07968
     Eigenvalues ---    0.10663   0.47508
 RFO step:  Lambda=-8.95385782D-01 EMin=-8.95380702D-01
 I=     1 Eig=   -8.95D-01 Dot1= -1.28D-03
 I=     1 Stepn= -6.00D-01 RXN=   6.00D-01 EDone=F
 I=     2 Eig=   -3.50D-02 Dot1= -3.54D-03
 I=     2 Stepn= -3.00D-01 RXN=   6.71D-01 EDone=F
 Mixed    2 eigenvectors in step.  Raw Step.Grad=  4.82D-03.
 RFO eigenvector is Hessian eigenvector with negative curvature.
 Taking step of  6.00D-01 in eigenvector direction(s).  Step.Grad=  3.49D-03.
 Skip linear search -- no minimum in search direction.
 Maximum step size (   0.300) exceeded in Quadratic search.
    -- Step size not scaled.
 Iteration  1 RMS(Cart)=  0.36703757 RMS(Int)=  0.06989617
 Iteration  2 RMS(Cart)=  0.13580711 RMS(Int)=  0.00707090
 Iteration  3 RMS(Cart)=  0.00683605 RMS(Int)=  0.00197133
 Iteration  4 RMS(Cart)=  0.00001143 RMS(Int)=  0.00197133
 Iteration  5 RMS(Cart)=  0.00000002 RMS(Int)=  0.00197133
 Variable       Old X    -DE/DX   Delta X   Delta X   Delta X     New X
                                 (Linear)    (Quad)   (Total)
    R1        5.43036   0.00909   0.00000  -0.19956  -0.19956   5.23081
    R2        5.51378   0.01937   0.00000  -0.23803  -0.23803   5.27575
    R3        5.87447  -0.00380   0.00000  -0.30893  -0.30893   5.56555
    R4        5.81000  -0.00885   0.00000  -0.01278  -0.01278   5.79722
    R5        5.45248   0.01617   0.00000   0.01104   0.01104   5.46352
    A1        1.32635   0.07059   0.00000   0.12963   0.12963   1.45598
    A2        1.56389  -0.00023   0.00000   0.02608   0.02218   1.58607
    A3        1.47718  -0.00161   0.00000  -0.06462  -0.06138   1.41580
    A4        1.53999  -0.00817   0.00000  -0.15857  -0.15791   1.38208
    A5        1.63875  -0.03281   0.00000  -0.03385  -0.03385   1.60490
    D1       -3.09135   0.00650   0.00000  -0.33422  -0.33422   2.85762
    D2       -1.47734   0.00157   0.00000   0.06480   0.06734  -1.41000
    D3        0.70686   0.00454   0.00000  -0.01735  -0.01405   0.69281
    D4       -0.85989   0.00396   0.00000  -0.06039  -0.06369  -0.92358
         Item               Value     Threshold  Converged?
 Maximum Force            0.070585     0.000450     NO 
 RMS     Force            0.022395     0.000300     NO 
 Maximum Displacement     0.852941     0.001800     NO 
 RMS     Displacement     0.468525     0.001200     NO 
 Predicted change in Energy=-1.343133D-01
 GradGradGradGradGradGradGradGradGradGradGradGradGradGradGradGradGradGrad

                          Input orientation:                          
 ---------------------------------------------------------------------
 Center     Atomic      Atomic             Coordinates (Angstroms)
 Number     Number       Type             X           Y           Z
 ---------------------------------------------------------------------
      1         50           0        1.615258    0.769606    0.368363
      2         50           0       -2.441596    0.431711    0.006165
      3         53           0        3.152855    2.952282   -0.362166
      4         53           0       -0.662848   -0.650266    2.089279
      5         53           0       -0.497265   -0.470083   -2.188711
      6         53           0       -0.499015    2.571394    0.089817
 ---------------------------------------------------------------------
                    Distance matrix (angstroms):
                    1          2          3          4          5
     1  Sn   0.000000
     2  Sn   4.086981   0.000000
     3  I    2.768024   6.147099   0.000000
     4  I    3.188628   2.945162   5.792022   0.000000
     5  I    3.540933   3.067757   5.326559   4.284983   0.000000
     6  I    2.791806   2.891169   3.699395   3.795231   3.800299
                    6
     6  I    0.000000
 Stoichiometry    I4Sn2
 Framework group  C1[X(I4Sn2)]
 Deg. of freedom    12
 Full point group                 C1      NOp   1
 Largest Abelian subgroup         C1      NOp   1
 Largest concise Abelian subgroup C1      NOp   1
                         Standard orientation:                         
 ---------------------------------------------------------------------
 Center     Atomic      Atomic             Coordinates (Angstroms)
 Number     Number       Type             X           Y           Z
 ---------------------------------------------------------------------
      1         50           0       -1.125049    0.537717   -0.918809
      2         50           0        2.419468   -0.267093    0.949907
      3         53           0       -3.655449   -0.052482    0.035494
      4         53           0        1.694957    2.017644   -0.761536
      5         53           0        1.096658   -2.217863   -1.013711
      6         53           0       -0.357317   -0.002605    1.710415
 ---------------------------------------------------------------------
 Rotational constants (GHZ):      0.2571943      0.1312741      0.1188525
 Standard basis: SDD (6D, 10F)
 There are    60 symmetry adapted cartesian basis functions of A   symmetry.
 There are    60 symmetry adapted basis functions of A   symmetry.
    60 basis functions,   108 primitive gaussians,    60 cartesian basis functions
    18 alpha electrons       18 beta electrons
       nuclear repulsion energy        75.0198044659 Hartrees.
 NAtoms=    6 NActive=    6 NUniq=    6 SFac= 1.00D+00 NAtFMM=   60 NAOKFM=F Big=F
 Integral buffers will be    131072 words long.
 Raffenetti 2 integral format.
 Two-electron integral symmetry is turned on.
 One-electron integrals computed using PRISM.
   1 Symmetry operations used in ECPInt.
 ECPInt:  NShTT=     406 NPrTT=    1414 LenC2=     407 LenP2D=    1348.
 LDataN:  DoStor=T MaxTD1= 5 Len=  102
 NBasis=    60 RedAO= T EigKep=  4.58D-02  NBF=    60
 NBsUse=    60 1.00D-06 EigRej= -1.00D+00 NBFU=    60
 Defaulting to unpruned grid for atomic number  53.
 Defaulting to unpruned grid for atomic number  50.
 Defaulting to unpruned grid for atomic number  53.
 Initial guess from the checkpoint file:  "\\Nas.ads.mwn.de\tuch\ac5\AK_Nilges\Markus\Gaussian\SnIP\Publikation\startingmaterials\2SNI2CIS3.chk"
 B after Tr=     0.000000    0.000000    0.000000
         Rot=    0.996024    0.023516   -0.045471    0.072906 Ang=  10.22 deg.
 ExpMin= 3.26D-02 ExpMax= 2.43D+00 ExpMxC= 2.43D+00 IAcc=3 IRadAn=         5 AccDes= 0.00D+00
 Harris functional with IExCor= 1009 and IRadAn=       5 diagonalized for initial guess.
 HarFok:  IExCor= 1009 AccDes= 0.00D+00 IRadAn=         5 IDoV= 1 UseB2=F ITyADJ=14
 ICtDFT=  3500011 ScaDFX=  1.000000  1.000000  1.000000  1.000000
 Defaulting to unpruned grid for atomic number  50.
 Defaulting to unpruned grid for atomic number  50.
 Defaulting to unpruned grid for atomic number  50.
 Defaulting to unpruned grid for atomic number  50.
 FoFCou: FMM=F IPFlag=           0 FMFlag=      100000 FMFlg1=           0
         NFxFlg=           0 DoJE=T BraDBF=F KetDBF=T FulRan=T
         wScrn=  0.000000 ICntrl=     500 IOpCl=  0 I1Cent=   200000004 NGrid=           0
         NMat0=    1 NMatS0=      1 NMatT0=    0 NMatD0=    1 NMtDS0=    0 NMtDT0=    0
 Petite list used in FoFCou.
 Keep J ints in memory in canonical form, NReq=2586989.
 Requested convergence on RMS density matrix=1.00D-08 within 128 cycles.
 Requested convergence on MAX density matrix=1.00D-06.
 Requested convergence on             energy=1.00D-06.
 No special actions if energy rises.
 Defaulting to unpruned grid for atomic number  50.
 Defaulting to unpruned grid for atomic number  50.
 Defaulting to unpruned grid for atomic number  50.
 Defaulting to unpruned grid for atomic number  50.
 SCF Done:  E(RPBE-PBE) =  -52.6801502581     A.U. after   14 cycles
            NFock= 14  Conv=0.29D-08     -V/T= 4.1785
   1 Symmetry operations used in ECPInt.
 ECPInt:  NShTT=     406 NPrTT=    1414 LenC2=     407 LenP2D=    1348.
 LDataN:  DoStor=T MaxTD1= 6 Len=  172
 Calling FoFJK, ICntrl=      2527 FMM=F ISym2X=0 I1Cent= 0 IOpClX= 0 NMat=1 NMatS=1 NMatT=0.
 Defaulting to unpruned grid for atomic number  50.
 Defaulting to unpruned grid for atomic number  50.
 Defaulting to unpruned grid for atomic number  50.
 Defaulting to unpruned grid for atomic number  50.
 ***** Axes restored to original set *****
 -------------------------------------------------------------------
 Center     Atomic                   Forces (Hartrees/Bohr)
 Number     Number              X              Y              Z
 -------------------------------------------------------------------
      1       50           0.022431874   -0.029282126   -0.006617211
      2       50          -0.005670872   -0.013679359   -0.006797264
      3       53           0.019916364    0.016466965   -0.004754731
      4       53          -0.012390969   -0.015482737    0.017611506
      5       53          -0.002646823   -0.005776037    0.000045494
      6       53          -0.021639574    0.047753293    0.000512207
 -------------------------------------------------------------------
 Cartesian Forces:  Max     0.047753293 RMS     0.018032429

 GradGradGradGradGradGradGradGradGradGradGradGradGradGradGradGradGradGrad
 Berny optimization.
 Using GEDIIS/GDIIS optimizer.
 FormGI is forming the generalized inverse of G from B-inverse, IUseBI=4.
 Internal  Forces:  Max     0.058232841 RMS     0.037353359
 Search for a local minimum.
 Step number   4 out of a maximum of   24
 All quantities printed in internal units (Hartrees-Bohrs-Radians)
 Mixed Optimization -- RFO/linear search
 Update second derivatives using D2CorX and points    2    1    4    3
 The second derivative matrix:
                          R1        R2        R3        R4        R5
           R1           0.07249
           R2           0.01630   0.06895
           R3           0.00202   0.00212   0.03459
           R4           0.00169   0.00075   0.00622   0.03290
           R5           0.00871   0.01743   0.01176   0.01003   0.07223
           A1           0.06900   0.05934   0.02034   0.00531  -0.03050
           A2           0.01676   0.02023   0.01721   0.01229   0.01725
           A3           0.02100   0.02501   0.02830   0.00851   0.03847
           A4           0.01096   0.00993   0.00088   0.02942   0.02147
           A5           0.04814   0.05624   0.03719   0.02391   0.05401
           D1          -0.00003   0.00109   0.00046   0.00141  -0.00184
           D2          -0.01899  -0.02244  -0.02629  -0.00866  -0.03556
           D3           0.01662   0.02145   0.02016   0.00710   0.02427
           D4           0.00751   0.01048   0.00934  -0.00121   0.01826
                          A1        A2        A3        A4        A5
           A1           0.46916
           A2          -0.04491   0.07908
           A3          -0.05057   0.05384   0.11848
           A4          -0.04395   0.02671   0.07646   0.11392
           A5          -0.10062   0.06918   0.14530   0.06534   0.23828
           D1           0.02364   0.00044   0.00400  -0.01751   0.00229
           D2           0.04570  -0.05078  -0.11256  -0.07582  -0.13410
           D3          -0.02675   0.06332   0.05646   0.05660   0.10332
           D4          -0.00137  -0.00080   0.03042   0.04710   0.07587
                          D1        D2        D3        D4
           D1           0.01651
           D2          -0.00341   0.10725
           D3           0.00836  -0.05341   0.06030
           D4           0.00763  -0.02859   0.01546   0.02753
 ITU=  0  0  0  0
 Use linear search instead of GDIIS.
 Energy rises -- skip Quadratic/GDIIS search.
 Quartic linear search produced a step of -0.85476.
 Iteration  1 RMS(Cart)=  0.28772009 RMS(Int)=  0.04826211
 Iteration  2 RMS(Cart)=  0.13579871 RMS(Int)=  0.00717832
 Iteration  3 RMS(Cart)=  0.00710477 RMS(Int)=  0.00024455
 Iteration  4 RMS(Cart)=  0.00000477 RMS(Int)=  0.00024454
 Iteration  5 RMS(Cart)=  0.00000000 RMS(Int)=  0.00024454
 Variable       Old X    -DE/DX   Delta X   Delta X   Delta X     New X
                                 (Linear)    (Quad)   (Total)
    R1        5.23081   0.02530   0.17057   0.00000   0.17057   5.40138
    R2        5.27575   0.03921   0.20346   0.00000   0.20346   5.47921
    R3        5.56555   0.01066   0.26406   0.00000   0.26406   5.82961
    R4        5.79722  -0.00001   0.01093   0.00000   0.01093   5.80815
    R5        5.46352   0.03946  -0.00944   0.00000  -0.00944   5.45408
    A1        1.45598   0.03626  -0.11081   0.00000  -0.11081   1.34518
    A2        1.58607   0.03155  -0.01896   0.00000  -0.01850   1.56756
    A3        1.41580   0.05823   0.05246   0.00000   0.05209   1.46789
    A4        1.38208   0.02984   0.13497   0.00000   0.13493   1.51701
    A5        1.60490   0.05627   0.02894   0.00000   0.02894   1.63383
    D1        2.85762   0.00776   0.28567   0.00000   0.28567  -3.13989
    D2       -1.41000  -0.05455  -0.05756   0.00000  -0.05791  -1.46791
    D3        0.69281   0.04520   0.01201   0.00000   0.01158   0.70439
    D4       -0.92358   0.02913   0.05444   0.00000   0.05487  -0.86871
         Item               Value     Threshold  Converged?
 Maximum Force            0.058233     0.000450     NO 
 RMS     Force            0.037353     0.000300     NO 
 Maximum Displacement     0.727587     0.001800     NO 
 RMS     Displacement     0.401767     0.001200     NO 
 Predicted change in Energy=-1.342434D-03
 GradGradGradGradGradGradGradGradGradGradGradGradGradGradGradGradGradGrad

                          Input orientation:                          
 ---------------------------------------------------------------------
 Center     Atomic      Atomic             Coordinates (Angstroms)
 Number     Number       Type             X           Y           Z
 ---------------------------------------------------------------------
      1         50           0        1.785458    0.713930    0.129117
      2         50           0       -2.428595    0.590871   -0.004583
      3         53           0        3.152257    3.221991    0.022857
      4         53           0       -0.621837   -0.711926    2.129644
      5         53           0       -0.835509   -0.837699   -2.210915
      6         53           0       -0.384386    2.627476   -0.063372
 ---------------------------------------------------------------------
                    Distance matrix (angstroms):
                    1          2          3          4          5
     1  Sn   0.000000
     2  Sn   4.217968   0.000000
     3  I    2.858286   6.170045   0.000000
     4  I    3.439511   3.084895   5.844488   0.000000
     5  I    3.840934   3.073538   6.113354   4.347634   0.000000
     6  I    2.899471   2.886175   3.587301   4.002163   4.101572
                    6
     6  I    0.000000
 Stoichiometry    I4Sn2
 Framework group  C1[X(I4Sn2)]
 Deg. of freedom    12
 Full point group                 C1      NOp   1
 Largest Abelian subgroup         C1      NOp   1
 Largest concise Abelian subgroup C1      NOp   1
                         Standard orientation:                         
 ---------------------------------------------------------------------
 Center     Atomic      Atomic             Coordinates (Angstroms)
 Number     Number       Type             X           Y           Z
 ---------------------------------------------------------------------
      1         50           0       -1.203735    0.186657   -1.165833
      2         50           0        2.246459   -0.015557    1.252126
      3         53           0       -3.791982   -0.168307   -0.006187
      4         53           0        1.473405    2.284316   -0.653011
      5         53           0        1.938676   -2.019335   -1.058021
      6         53           0       -0.603799   -0.258090    1.635811
 ---------------------------------------------------------------------
 Rotational constants (GHZ):      0.2433636      0.1183531      0.1102219
 Standard basis: SDD (6D, 10F)
 There are    60 symmetry adapted cartesian basis functions of A   symmetry.
 There are    60 symmetry adapted basis functions of A   symmetry.
    60 basis functions,   108 primitive gaussians,    60 cartesian basis functions
    18 alpha electrons       18 beta electrons
       nuclear repulsion energy        72.2971922635 Hartrees.
 NAtoms=    6 NActive=    6 NUniq=    6 SFac= 1.00D+00 NAtFMM=   60 NAOKFM=F Big=F
 Integral buffers will be    131072 words long.
 Raffenetti 2 integral format.
 Two-electron integral symmetry is turned on.
 One-electron integrals computed using PRISM.
   1 Symmetry operations used in ECPInt.
 ECPInt:  NShTT=     406 NPrTT=    1414 LenC2=     407 LenP2D=    1327.
 LDataN:  DoStor=T MaxTD1= 5 Len=  102
 NBasis=    60 RedAO= T EigKep=  5.12D-02  NBF=    60
 NBsUse=    60 1.00D-06 EigRej= -1.00D+00 NBFU=    60
 Defaulting to unpruned grid for atomic number  53.
 Defaulting to unpruned grid for atomic number  50.
 Defaulting to unpruned grid for atomic number  53.
 Lowest energy guess from the checkpoint file:  "\\Nas.ads.mwn.de\tuch\ac5\AK_Nilges\Markus\Gaussian\SnIP\Publikation\startingmaterials\2SNI2CIS3.chk"
 B after Tr=     0.000000    0.000000    0.000000
         Rot=    0.999895    0.009583   -0.006113    0.008980 Ang=   1.66 deg.
 B after Tr=     0.000000    0.000000    0.000000
         Rot=    0.997081   -0.013961    0.038874   -0.064209 Ang=  -8.76 deg.
 Keep J ints in memory in canonical form, NReq=2586989.
 Requested convergence on RMS density matrix=1.00D-08 within 128 cycles.
 Requested convergence on MAX density matrix=1.00D-06.
 Requested convergence on             energy=1.00D-06.
 No special actions if energy rises.
 Defaulting to unpruned grid for atomic number  50.
 Defaulting to unpruned grid for atomic number  50.
 Defaulting to unpruned grid for atomic number  50.
 Defaulting to unpruned grid for atomic number  50.
 SCF Done:  E(RPBE-PBE) =  -52.6926203123     A.U. after   10 cycles
            NFock= 10  Conv=0.38D-08     -V/T= 4.2107
   1 Symmetry operations used in ECPInt.
 ECPInt:  NShTT=     406 NPrTT=    1414 LenC2=     407 LenP2D=    1327.
 LDataN:  DoStor=T MaxTD1= 6 Len=  172
 Calling FoFJK, ICntrl=      2527 FMM=F ISym2X=0 I1Cent= 0 IOpClX= 0 NMat=1 NMatS=1 NMatT=0.
 Defaulting to unpruned grid for atomic number  50.
 Defaulting to unpruned grid for atomic number  50.
 Defaulting to unpruned grid for atomic number  50.
 Defaulting to unpruned grid for atomic number  50.
 ***** Axes restored to original set *****
 -------------------------------------------------------------------
 Center     Atomic                   Forces (Hartrees/Bohr)
 Number     Number              X              Y              Z
 -------------------------------------------------------------------
      1       50           0.005427967   -0.012843565   -0.002954719
      2       50          -0.003093117   -0.020753517   -0.002590380
      3       53           0.015668898    0.004043011    0.001633351
      4       53          -0.003260400    0.000520773    0.000116566
      5       53          -0.003135665    0.003769511    0.006292154
      6       53          -0.011607681    0.025263787   -0.002496971
 -------------------------------------------------------------------
 Cartesian Forces:  Max     0.025263787 RMS     0.009911958

 GradGradGradGradGradGradGradGradGradGradGradGradGradGradGradGradGradGrad
 Berny optimization.
 Using GEDIIS/GDIIS optimizer.
 FormGI is forming the generalized inverse of G from B-inverse, IUseBI=4.
 Internal  Forces:  Max     0.064436096 RMS     0.020643952
 Search for a local minimum.
 Step number   5 out of a maximum of   24
 All quantities printed in internal units (Hartrees-Bohrs-Radians)
 Mixed Optimization -- RFO/linear search
 Update second derivatives using D2CorX and points    2    1    4    3    5
 The second derivative matrix:
                          R1        R2        R3        R4        R5
           R1           0.07065
           R2           0.01355   0.06504
           R3           0.00058  -0.00010   0.03346
           R4           0.00048  -0.00097   0.00526   0.03214
           R5           0.00469   0.01195   0.00849   0.00757   0.06470
           A1           0.06637   0.05771   0.01712   0.00463  -0.02922
           A2           0.00918   0.01037   0.01079   0.00788   0.00454
           A3           0.01344   0.01407   0.02241   0.00363   0.02254
           A4           0.00448   0.00107  -0.00439   0.02545   0.00925
           A5           0.03401   0.03670   0.02574   0.01518   0.02696
           D1           0.00093   0.00212   0.00128   0.00191  -0.00062
           D2          -0.01268  -0.01306  -0.02147  -0.00447  -0.02155
           D3           0.01205   0.01466   0.01662   0.00409   0.01424
           D4           0.00483   0.00644   0.00729  -0.00299   0.01225
                          A1        A2        A3        A4        A5
           A1           0.49513
           A2          -0.03636   0.05919
           A3          -0.05678   0.02475   0.08757
           A4          -0.04216   0.00601   0.05068   0.09413
           A5          -0.10039   0.02243   0.08923   0.02142   0.14144
           D1           0.01919   0.00147   0.00772  -0.01552   0.00698
           D2           0.05413  -0.02449  -0.08634  -0.05319  -0.08524
           D3          -0.03317   0.04441   0.03768   0.04038   0.06823
           D4          -0.00592  -0.01231   0.01936   0.03739   0.05489
                          D1        D2        D3        D4
           D1           0.01662
           D2          -0.00709   0.08537
           D3           0.01088  -0.03775   0.04901
           D4           0.00921  -0.01944   0.00885   0.02368
 ITU=  0  0  0  0  0
 Use linear search instead of GDIIS.
     Eigenvalues ---   -0.04143   0.00000   0.02045   0.02760   0.04219
     Eigenvalues ---    0.05140   0.05990   0.06068   0.07904   0.10501
     Eigenvalues ---    0.32158   0.59108
 RFO step:  Lambda=-4.88544188D-02 EMin=-4.14307855D-02
 Quartic linear search produced a step of -0.00622.
 Maximum step size (   0.300) exceeded in Quadratic search.
    -- Step size scaled by   0.457
 Iteration  1 RMS(Cart)=  0.35291472 RMS(Int)=  0.03192787
 Iteration  2 RMS(Cart)=  0.12439786 RMS(Int)=  0.00316021
 Iteration  3 RMS(Cart)=  0.00217008 RMS(Int)=  0.00151578
 Iteration  4 RMS(Cart)=  0.00000093 RMS(Int)=  0.00151578
 Variable       Old X    -DE/DX   Delta X   Delta X   Delta X     New X
                                 (Linear)    (Quad)   (Total)
    R1        5.40138   0.01098   0.00018   0.04514   0.04532   5.44670
    R2        5.47921   0.02152   0.00022   0.08766   0.08788   5.56708
    R3        5.82961  -0.00205   0.00028  -0.04176  -0.04148   5.78813
    R4        5.80815  -0.00790   0.00001   0.01098   0.01099   5.81914
    R5        5.45408   0.01842  -0.00001   0.06904   0.06903   5.52311
    A1        1.34518   0.06444  -0.00012   0.02063   0.02051   1.36569
    A2        1.56756   0.00213  -0.00002  -0.02001  -0.01677   1.55080
    A3        1.46789   0.00509   0.00006   0.07982   0.07852   1.54640
    A4        1.51701  -0.00447   0.00014  -0.11902  -0.11893   1.39808
    A5        1.63383  -0.02380   0.00003  -0.22736  -0.22733   1.40650
    D1       -3.13989   0.00702   0.00030  -0.01601  -0.01571   3.12758
    D2       -1.46791  -0.00497  -0.00006  -0.08074  -0.08161  -1.54952
    D3        0.70439   0.00928   0.00002   0.15526   0.15220   0.85659
    D4       -0.86871   0.00695   0.00005   0.16742   0.17055  -0.69816
         Item               Value     Threshold  Converged?
 Maximum Force            0.064436     0.000450     NO 
 RMS     Force            0.020644     0.000300     NO 
 Maximum Displacement     1.037239     0.001800     NO 
 RMS     Displacement     0.468488     0.001200     NO 
 Predicted change in Energy=-1.526846D-02
 GradGradGradGradGradGradGradGradGradGradGradGradGradGradGradGradGradGrad

                          Input orientation:                          
 ---------------------------------------------------------------------
 Center     Atomic      Atomic             Coordinates (Angstroms)
 Number     Number       Type             X           Y           Z
 ---------------------------------------------------------------------
      1         50           0        1.424299    0.606446   -0.104979
      2         50           0       -2.367260    0.498015    0.024431
      3         53           0        3.119328    2.936931   -0.161485
      4         53           0       -0.670374   -0.730189    2.259095
      5         53           0       -0.286625   -0.495094   -2.016921
      6         53           0       -0.551979    2.788534    0.002608
 ---------------------------------------------------------------------
                    Distance matrix (angstroms):
                    1          2          3          4          5
     1  Sn   0.000000
     2  Sn   3.795317   0.000000
     3  I    2.882269   6.007123   0.000000
     4  I    3.429737   3.062944   5.802484   0.000000
     5  I    2.792164   3.079354   5.178992   4.299633   0.000000
     6  I    2.945973   2.922705   3.677967   4.181765   3.864081
                    6
     6  I    0.000000
 Stoichiometry    I4Sn2
 Framework group  C1[X(I4Sn2)]
 Deg. of freedom    12
 Full point group                 C1      NOp   1
 Largest Abelian subgroup         C1      NOp   1
 Largest concise Abelian subgroup C1      NOp   1
                         Standard orientation:                         
 ---------------------------------------------------------------------
 Center     Atomic      Atomic             Coordinates (Angstroms)
 Number     Number       Type             X           Y           Z
 ---------------------------------------------------------------------
      1         50           0       -0.875365    0.027323   -1.025351
      2         50           0        2.268082   -0.313322    1.073965
      3         53           0       -3.585157    0.355624   -0.099759
      4         53           0        1.919829    2.010239   -0.891082
      5         53           0        0.862477   -2.156899   -0.952835
      6         53           0       -0.511032    0.060846    1.897814
 ---------------------------------------------------------------------
 Rotational constants (GHZ):      0.2446669      0.1310142      0.1246439
 Standard basis: SDD (6D, 10F)
 There are    60 symmetry adapted cartesian basis functions of A   symmetry.
 There are    60 symmetry adapted basis functions of A   symmetry.
    60 basis functions,   108 primitive gaussians,    60 cartesian basis functions
    18 alpha electrons       18 beta electrons
       nuclear repulsion energy        74.6804960308 Hartrees.
 NAtoms=    6 NActive=    6 NUniq=    6 SFac= 1.00D+00 NAtFMM=   60 NAOKFM=F Big=F
 Integral buffers will be    131072 words long.
 Raffenetti 2 integral format.
 Two-electron integral symmetry is turned on.
 One-electron integrals computed using PRISM.
   1 Symmetry operations used in ECPInt.
 ECPInt:  NShTT=     406 NPrTT=    1414 LenC2=     407 LenP2D=    1331.
 LDataN:  DoStor=T MaxTD1= 5 Len=  102
 NBasis=    60 RedAO= T EigKep=  4.66D-02  NBF=    60
 NBsUse=    60 1.00D-06 EigRej= -1.00D+00 NBFU=    60
 Defaulting to unpruned grid for atomic number  53.
 Defaulting to unpruned grid for atomic number  53.
 Defaulting to unpruned grid for atomic number  50.
 Initial guess from the checkpoint file:  "\\Nas.ads.mwn.de\tuch\ac5\AK_Nilges\Markus\Gaussian\SnIP\Publikation\startingmaterials\2SNI2CIS3.chk"
 B after Tr=     0.000000    0.000000    0.000000
         Rot=    0.994151    0.044627   -0.018298    0.096630 Ang=  12.40 deg.
 ExpMin= 3.26D-02 ExpMax= 2.43D+00 ExpMxC= 2.43D+00 IAcc=3 IRadAn=         5 AccDes= 0.00D+00
 Harris functional with IExCor= 1009 and IRadAn=       5 diagonalized for initial guess.
 HarFok:  IExCor= 1009 AccDes= 0.00D+00 IRadAn=         5 IDoV= 1 UseB2=F ITyADJ=14
 ICtDFT=  3500011 ScaDFX=  1.000000  1.000000  1.000000  1.000000
 Defaulting to unpruned grid for atomic number  50.
 Defaulting to unpruned grid for atomic number  50.
 Defaulting to unpruned grid for atomic number  50.
 Defaulting to unpruned grid for atomic number  50.
 FoFCou: FMM=F IPFlag=           0 FMFlag=      100000 FMFlg1=           0
         NFxFlg=           0 DoJE=T BraDBF=F KetDBF=T FulRan=T
         wScrn=  0.000000 ICntrl=     500 IOpCl=  0 I1Cent=   200000004 NGrid=           0
         NMat0=    1 NMatS0=      1 NMatT0=    0 NMatD0=    1 NMtDS0=    0 NMtDT0=    0
 Petite list used in FoFCou.
 Keep J ints in memory in canonical form, NReq=2586989.
 Requested convergence on RMS density matrix=1.00D-08 within 128 cycles.
 Requested convergence on MAX density matrix=1.00D-06.
 Requested convergence on             energy=1.00D-06.
 No special actions if energy rises.
 Defaulting to unpruned grid for atomic number  50.
 Defaulting to unpruned grid for atomic number  50.
 Defaulting to unpruned grid for atomic number  50.
 Defaulting to unpruned grid for atomic number  50.
 SCF Done:  E(RPBE-PBE) =  -52.6773608265     A.U. after   14 cycles
            NFock= 14  Conv=0.55D-08     -V/T= 4.1818
   1 Symmetry operations used in ECPInt.
 ECPInt:  NShTT=     406 NPrTT=    1414 LenC2=     407 LenP2D=    1331.
 LDataN:  DoStor=T MaxTD1= 6 Len=  172
 Calling FoFJK, ICntrl=      2527 FMM=F ISym2X=0 I1Cent= 0 IOpClX= 0 NMat=1 NMatS=1 NMatT=0.
 Defaulting to unpruned grid for atomic number  50.
 Defaulting to unpruned grid for atomic number  50.
 Defaulting to unpruned grid for atomic number  50.
 Defaulting to unpruned grid for atomic number  50.
 ***** Axes restored to original set *****
 -------------------------------------------------------------------
 Center     Atomic                   Forces (Hartrees/Bohr)
 Number     Number              X              Y              Z
 -------------------------------------------------------------------
      1       50           0.041705851    0.002517114    0.034636897
      2       50          -0.004434125   -0.011247371    0.007225561
      3       53           0.014849273    0.006970251   -0.004666789
      4       53          -0.009300149    0.000553057   -0.002073000
      5       53          -0.027747824   -0.021831148   -0.039345975
      6       53          -0.015073027    0.023038097    0.004223306
 -------------------------------------------------------------------
 Cartesian Forces:  Max     0.041705851 RMS     0.019855303

 GradGradGradGradGradGradGradGradGradGradGradGradGradGradGradGradGradGrad
 Berny optimization.
 Using GEDIIS/GDIIS optimizer.
 FormGI is forming the generalized inverse of G from B-inverse, IUseBI=4.
 Internal  Forces:  Max     0.222537844 RMS     0.094850718
 Search for a local minimum.
 Step number   6 out of a maximum of   24
 All quantities printed in internal units (Hartrees-Bohrs-Radians)
 Mixed Optimization -- RFO/linear search
 Update second derivatives using D2CorX and points    2    1    4    3    6
                                                      5
 DE=  1.53D-02 DEPred=-1.53D-02 R=-9.99D-01
 Trust test=-9.99D-01 RLast= 3.85D-01 DXMaxT set to 1.50D-01
 The second derivative matrix:
                          R1        R2        R3        R4        R5
           R1           0.07333
           R2           0.01940   0.07780
           R3           0.00190   0.00274   0.03450
           R4          -0.00445  -0.01154   0.00104   0.04895
           R5           0.01154   0.02704   0.01045   0.00138   0.08742
           A1           0.09686   0.12382   0.03584  -0.06770   0.03540
           A2           0.01407   0.02147   0.00897   0.01752   0.03235
           A3           0.01107   0.00899   0.02036   0.01196   0.01970
           A4           0.01731   0.03036  -0.01047   0.05639   0.08694
           A5           0.04416   0.06035   0.01641   0.05949   0.10479
           D1           0.00535   0.01153   0.00555  -0.01551   0.00306
           D2          -0.01020  -0.00765  -0.02039  -0.00856  -0.01478
           D3           0.00497  -0.00112   0.01635   0.00294  -0.01551
           D4          -0.00710  -0.02031   0.00846  -0.01211  -0.04378
                          A1        A2        A3        A4        A5
           A1           0.87569
           A2          -0.01974   0.11279
           A3          -0.09188   0.02992   0.09165
           A4          -0.01034   0.16027   0.06710   0.53897
           A5          -0.11664   0.19218   0.11238   0.51285   0.69156
           D1           0.08873  -0.01275  -0.00086  -0.05961  -0.05162
           D2           0.08115  -0.01878  -0.08826  -0.03784  -0.07188
           D3          -0.08402  -0.00248   0.03674  -0.09315  -0.07360
           D4          -0.07655  -0.10853   0.01410  -0.23791  -0.24231
                          D1        D2        D3        D4
           D1           0.03495
           D2          -0.00365   0.08767
           D3           0.01617  -0.04521   0.09362
           D4           0.02670  -0.03245   0.09705   0.20093
 ITU= -1  0  0  0  0  0
 Use linear search instead of GDIIS.
 Energy rises -- skip Quadratic/GDIIS search.
 Quartic linear search produced a step of -0.52737.
 Iteration  1 RMS(Cart)=  0.25202826 RMS(Int)=  0.01283422
 Iteration  2 RMS(Cart)=  0.01178989 RMS(Int)=  0.00038005
 Iteration  3 RMS(Cart)=  0.00003449 RMS(Int)=  0.00037914
 Iteration  4 RMS(Cart)=  0.00000000 RMS(Int)=  0.00037914
 Variable       Old X    -DE/DX   Delta X   Delta X   Delta X     New X
                                 (Linear)    (Quad)   (Total)
    R1        5.44670   0.01446  -0.02390   0.00000  -0.02390   5.42280
    R2        5.56708   0.02981  -0.04634   0.00000  -0.04634   5.52074
    R3        5.78813  -0.00689   0.02188   0.00000   0.02188   5.81000
    R4        5.81914   0.01438  -0.00580   0.00000  -0.00580   5.81334
    R5        5.52311   0.05100  -0.03640   0.00000  -0.03640   5.48671
    A1        1.36569   0.04399  -0.01082   0.00000  -0.01082   1.35487
    A2        1.55080   0.07741   0.00884   0.00000   0.00804   1.55883
    A3        1.54640   0.01665  -0.04141   0.00000  -0.04108   1.50532
    A4        1.39808   0.21407   0.06272   0.00000   0.06277   1.46085
    A5        1.40650   0.22254   0.11989   0.00000   0.11989   1.52639
    D1        3.12758  -0.02160   0.00828   0.00000   0.00828   3.13587
    D2       -1.54952   0.00005   0.04304   0.00000   0.04328  -1.50624
    D3        0.85659  -0.05238  -0.08026   0.00000  -0.07949   0.77710
    D4       -0.69816  -0.12345  -0.08994   0.00000  -0.09072  -0.78887
         Item               Value     Threshold  Converged?
 Maximum Force            0.222538     0.000450     NO 
 RMS     Force            0.094851     0.000300     NO 
 Maximum Displacement     0.548827     0.001800     NO 
 RMS     Displacement     0.251729     0.001200     NO 
 Predicted change in Energy=-2.027924D-02
 GradGradGradGradGradGradGradGradGradGradGradGradGradGradGradGradGradGrad

                          Input orientation:                          
 ---------------------------------------------------------------------
 Center     Atomic      Atomic             Coordinates (Angstroms)
 Number     Number       Type             X           Y           Z
 ---------------------------------------------------------------------
      1         50           0        1.618570    0.661664    0.012336
      2         50           0       -2.406196    0.547807    0.013867
      3         53           0        3.143240    3.091798   -0.055176
      4         53           0       -0.644821   -0.717741    2.193001
      5         53           0       -0.577052   -0.686525   -2.129542
      6         53           0       -0.466351    2.707642   -0.031738
 ---------------------------------------------------------------------
                    Distance matrix (angstroms):
                    1          2          3          4          5
     1  Sn   0.000000
     2  Sn   4.026376   0.000000
     3  I    2.869622   6.105153   0.000000
     4  I    3.432346   3.074521   5.823770   0.000000
     5  I    3.350524   3.076287   5.693794   4.323187   0.000000
     6  I    2.921449   2.903440   3.630051   4.088345   3.991667
                    6
     6  I    0.000000
 Stoichiometry    I4Sn2
 Framework group  C1[X(I4Sn2)]
 Deg. of freedom    12
 Full point group                 C1      NOp   1
 Largest Abelian subgroup         C1      NOp   1
 Largest concise Abelian subgroup C1      NOp   1
                         Standard orientation:                         
 ---------------------------------------------------------------------
 Center     Atomic      Atomic             Coordinates (Angstroms)
 Number     Number       Type             X           Y           Z
 ---------------------------------------------------------------------
      1         50           0       -1.042508    0.084886   -1.107573
      2         50           0        2.269994   -0.100798    1.173776
      3         53           0       -3.709327    0.065210   -0.048130
      4         53           0        1.667051    2.170541   -0.808686
      5         53           0        1.455508   -2.144196   -0.976731
      6         53           0       -0.571236   -0.076543    1.771091
 ---------------------------------------------------------------------
 Rotational constants (GHZ):      0.2413373      0.1246592      0.1167357
 Standard basis: SDD (6D, 10F)
 There are    60 symmetry adapted cartesian basis functions of A   symmetry.
 There are    60 symmetry adapted basis functions of A   symmetry.
    60 basis functions,   108 primitive gaussians,    60 cartesian basis functions
    18 alpha electrons       18 beta electrons
       nuclear repulsion energy        73.2287305979 Hartrees.
 NAtoms=    6 NActive=    6 NUniq=    6 SFac= 1.00D+00 NAtFMM=   60 NAOKFM=F Big=F
 Integral buffers will be    131072 words long.
 Raffenetti 2 integral format.
 Two-electron integral symmetry is turned on.
 One-electron integrals computed using PRISM.
   1 Symmetry operations used in ECPInt.
 ECPInt:  NShTT=     406 NPrTT=    1414 LenC2=     407 LenP2D=    1330.
 LDataN:  DoStor=T MaxTD1= 5 Len=  102
 NBasis=    60 RedAO= T EigKep=  5.06D-02  NBF=    60
 NBsUse=    60 1.00D-06 EigRej= -1.00D+00 NBFU=    60
 Defaulting to unpruned grid for atomic number  50.
 Defaulting to unpruned grid for atomic number  53.
 Defaulting to unpruned grid for atomic number  53.
 Lowest energy guess from the checkpoint file:  "\\Nas.ads.mwn.de\tuch\ac5\AK_Nilges\Markus\Gaussian\SnIP\Publikation\startingmaterials\2SNI2CIS3.chk"
 B after Tr=     0.000000    0.000000    0.000000
         Rot=    0.998609    0.031929   -0.007864    0.041223 Ang=   6.05 deg.
 B after Tr=     0.000000    0.000000    0.000000
         Rot=    0.998317   -0.012899    0.009270   -0.055781 Ang=  -6.65 deg.
 Keep J ints in memory in canonical form, NReq=2586989.
 Requested convergence on RMS density matrix=1.00D-08 within 128 cycles.
 Requested convergence on MAX density matrix=1.00D-06.
 Requested convergence on             energy=1.00D-06.
 No special actions if energy rises.
 Defaulting to unpruned grid for atomic number  50.
 Defaulting to unpruned grid for atomic number  50.
 Defaulting to unpruned grid for atomic number  50.
 Defaulting to unpruned grid for atomic number  50.
 SCF Done:  E(RPBE-PBE) =  -52.6967659128     A.U. after   11 cycles
            NFock= 11  Conv=0.72D-08     -V/T= 4.2050
   1 Symmetry operations used in ECPInt.
 ECPInt:  NShTT=     406 NPrTT=    1414 LenC2=     407 LenP2D=    1330.
 LDataN:  DoStor=T MaxTD1= 6 Len=  172
 Calling FoFJK, ICntrl=      2527 FMM=F ISym2X=0 I1Cent= 0 IOpClX= 0 NMat=1 NMatS=1 NMatT=0.
 Defaulting to unpruned grid for atomic number  50.
 Defaulting to unpruned grid for atomic number  50.
 Defaulting to unpruned grid for atomic number  50.
 Defaulting to unpruned grid for atomic number  50.
 ***** Axes restored to original set *****
 -------------------------------------------------------------------
 Center     Atomic                   Forces (Hartrees/Bohr)
 Number     Number              X              Y              Z
 -------------------------------------------------------------------
      1       50           0.010984508   -0.011106190    0.001285032
      2       50          -0.002458160   -0.016416570    0.000794934
      3       53           0.014708823    0.004210886   -0.000523806
      4       53          -0.005129591    0.000888154   -0.001157132
      5       53          -0.005255442   -0.001631237   -0.001370195
      6       53          -0.012850139    0.024054957    0.000971166
 -------------------------------------------------------------------
 Cartesian Forces:  Max     0.024054957 RMS     0.009313970

 GradGradGradGradGradGradGradGradGradGradGradGradGradGradGradGradGradGrad
 Berny optimization.
 Using GEDIIS/GDIIS optimizer.
 FormGI is forming the generalized inverse of G from B-inverse, IUseBI=4.
 Internal  Forces:  Max     0.055423013 RMS     0.019702660
 Search for a local minimum.
 Step number   7 out of a maximum of   24
 All quantities printed in internal units (Hartrees-Bohrs-Radians)
 Mixed Optimization -- RFO/linear search
 Update second derivatives using D2CorX and points    2    1    4    3    6
                                                      5    7
 The second derivative matrix:
                          R1        R2        R3        R4        R5
           R1           0.07580
           R2           0.02269   0.08213
           R3           0.00426   0.00577   0.03698
           R4          -0.00381  -0.01040   0.00109   0.05034
           R5           0.01472   0.03056   0.01473  -0.00102   0.08509
           A1           0.09964   0.12521   0.04000  -0.06936   0.03908
           A2           0.01909   0.02668   0.01589   0.01347   0.02376
           A3           0.01856   0.01926   0.02725   0.01436   0.02973
           A4           0.01758   0.02813  -0.00454   0.04084   0.04306
           A5           0.04898   0.06521   0.02503   0.04884   0.06508
           D1           0.00585   0.01187   0.00688  -0.01750   0.00830
           D2          -0.01689  -0.01733  -0.02573  -0.01266  -0.02751
           D3           0.01116   0.00847   0.01971   0.01111   0.00777
           D4          -0.00022  -0.00876   0.00978   0.00370  -0.00502
                          A1        A2        A3        A4        A5
           A1           0.85207
           A2          -0.02121   0.08842
           A3          -0.08035   0.04698   0.11395
           A4          -0.00261   0.06452   0.06986   0.24433
           A5          -0.10477   0.10593   0.12919   0.21576   0.40711
           D1           0.09609  -0.00381  -0.00044  -0.03957  -0.03704
           D2           0.06941  -0.04320  -0.10774  -0.06573  -0.11321
           D3          -0.07724   0.04507   0.05452   0.01073   0.04416
           D4          -0.07896  -0.02710   0.03418  -0.02884  -0.01275
                          D1        D2        D3        D4
           D1           0.03822
           D2          -0.00105   0.10238
           D3           0.00823  -0.05208   0.07296
           D4           0.00941  -0.03336   0.04300   0.07709
 ITU=  0 -1  0  0  0  0  0
 Use linear search instead of GDIIS.
     Eigenvalues ---    0.00000   0.02057   0.02870   0.04557   0.04943
     Eigenvalues ---    0.05263   0.07269   0.07980   0.10077   0.21117
     Eigenvalues ---    0.68694   0.97714
 RFO step:  Lambda=-1.48488762D-02 EMin= 1.42213805D-06
 Quartic linear search produced a step of -0.04476.
 Maximum step size (   0.150) exceeded in Quadratic search.
    -- Step size scaled by   0.367
 Iteration  1 RMS(Cart)=  0.13973984 RMS(Int)=  0.00488153
 Iteration  2 RMS(Cart)=  0.00576637 RMS(Int)=  0.00001848
 Iteration  3 RMS(Cart)=  0.00000702 RMS(Int)=  0.00001791
 Iteration  4 RMS(Cart)=  0.00000000 RMS(Int)=  0.00001791
 Variable       Old X    -DE/DX   Delta X   Delta X   Delta X     New X
                                 (Linear)    (Quad)   (Total)
    R1        5.42280   0.01139  -0.00096  -0.01787  -0.01883   5.40397
    R2        5.52074   0.02318  -0.00186   0.02768   0.02582   5.54656
    R3        5.81000  -0.00413   0.00088  -0.11271  -0.11183   5.69817
    R4        5.81334  -0.00151  -0.00023   0.00468   0.00444   5.81778
    R5        5.48671   0.02132  -0.00146   0.07274   0.07128   5.55798
    A1        1.35487   0.05542  -0.00043   0.04406   0.04362   1.39849
    A2        1.55883   0.01151   0.00039   0.02684   0.02721   1.58605
    A3        1.50532   0.00728  -0.00168   0.01989   0.01826   1.52358
    A4        1.46085   0.02586   0.00251  -0.00431  -0.00179   1.45906
    A5        1.52639   0.01671   0.00481  -0.01325  -0.00845   1.51794
    D1        3.13587  -0.00190   0.00033  -0.11075  -0.11041   3.02545
    D2       -1.50624  -0.00593   0.00172  -0.01709  -0.01533  -1.52157
    D3        0.77710   0.00254  -0.00325   0.04340   0.04016   0.81726
    D4       -0.78887  -0.00658  -0.00357   0.01825   0.01467  -0.77420
         Item               Value     Threshold  Converged?
 Maximum Force            0.055423     0.000450     NO 
 RMS     Force            0.019703     0.000300     NO 
 Maximum Displacement     0.298473     0.001800     NO 
 RMS     Displacement     0.139267     0.001200     NO 
 Predicted change in Energy=-4.602108D-03
 GradGradGradGradGradGradGradGradGradGradGradGradGradGradGradGradGradGrad

                          Input orientation:                          
 ---------------------------------------------------------------------
 Center     Atomic      Atomic             Coordinates (Angstroms)
 Number     Number       Type             X           Y           Z
 ---------------------------------------------------------------------
      1         50           0        1.631434    0.707881    0.060729
      2         50           0       -2.406426    0.493130    0.008226
      3         53           0        3.206823    3.078700   -0.213121
      4         53           0       -0.773809   -0.767982    2.207419
      5         53           0       -0.493947   -0.636348   -2.123608
      6         53           0       -0.496685    2.729264    0.063103
 ---------------------------------------------------------------------
                    Distance matrix (angstroms):
                    1          2          3          4          5
     1  Sn   0.000000
     2  Sn   4.043907   0.000000
     3  I    2.859655   6.184070   0.000000
     4  I    3.545651   3.015343   6.041639   0.000000
     5  I    3.330994   3.078638   5.580971   4.342055   0.000000
     6  I    2.935113   2.941159   3.730198   4.111644   4.013609
                    6
     6  I    0.000000
 Stoichiometry    I4Sn2
 Framework group  C1[X(I4Sn2)]
 Deg. of freedom    12
 Full point group                 C1      NOp   1
 Largest Abelian subgroup         C1      NOp   1
 Largest concise Abelian subgroup C1      NOp   1
                         Standard orientation:                         
 ---------------------------------------------------------------------
 Center     Atomic      Atomic             Coordinates (Angstroms)
 Number     Number       Type             X           Y           Z
 ---------------------------------------------------------------------
      1         50           0       -1.080509    0.100528   -1.078043
      2         50           0        2.304094   -0.142292    1.121659
      3         53           0       -3.757380    0.131775   -0.072553
      4         53           0        1.920688    1.985944   -0.979746
      5         53           0        1.216752   -2.294570   -0.792342
      6         53           0       -0.534386    0.216251    1.803492
 ---------------------------------------------------------------------
 Rotational constants (GHZ):      0.2429023      0.1218471      0.1141389
 Standard basis: SDD (6D, 10F)
 There are    60 symmetry adapted cartesian basis functions of A   symmetry.
 There are    60 symmetry adapted basis functions of A   symmetry.
    60 basis functions,   108 primitive gaussians,    60 cartesian basis functions
    18 alpha electrons       18 beta electrons
       nuclear repulsion energy        72.7386780464 Hartrees.
 NAtoms=    6 NActive=    6 NUniq=    6 SFac= 1.00D+00 NAtFMM=   60 NAOKFM=F Big=F
 Integral buffers will be    131072 words long.
 Raffenetti 2 integral format.
 Two-electron integral symmetry is turned on.
 One-electron integrals computed using PRISM.
   1 Symmetry operations used in ECPInt.
 ECPInt:  NShTT=     406 NPrTT=    1414 LenC2=     407 LenP2D=    1329.
 LDataN:  DoStor=T MaxTD1= 5 Len=  102
 NBasis=    60 RedAO= T EigKep=  5.19D-02  NBF=    60
 NBsUse=    60 1.00D-06 EigRej= -1.00D+00 NBFU=    60
 Defaulting to unpruned grid for atomic number  50.
 Defaulting to unpruned grid for atomic number  53.
 Defaulting to unpruned grid for atomic number  53.
 Initial guess from the checkpoint file:  "\\Nas.ads.mwn.de\tuch\ac5\AK_Nilges\Markus\Gaussian\SnIP\Publikation\startingmaterials\2SNI2CIS3.chk"
 B after Tr=     0.000000    0.000000    0.000000
         Rot=    0.998472    0.046004   -0.003984    0.030358 Ang=   6.34 deg.
 ExpMin= 3.26D-02 ExpMax= 2.43D+00 ExpMxC= 2.43D+00 IAcc=3 IRadAn=         5 AccDes= 0.00D+00
 Harris functional with IExCor= 1009 and IRadAn=       5 diagonalized for initial guess.
 HarFok:  IExCor= 1009 AccDes= 0.00D+00 IRadAn=         5 IDoV= 1 UseB2=F ITyADJ=14
 ICtDFT=  3500011 ScaDFX=  1.000000  1.000000  1.000000  1.000000
 Defaulting to unpruned grid for atomic number  50.
 Defaulting to unpruned grid for atomic number  50.
 Defaulting to unpruned grid for atomic number  50.
 Defaulting to unpruned grid for atomic number  50.
 FoFCou: FMM=F IPFlag=           0 FMFlag=      100000 FMFlg1=           0
         NFxFlg=           0 DoJE=T BraDBF=F KetDBF=T FulRan=T
         wScrn=  0.000000 ICntrl=     500 IOpCl=  0 I1Cent=   200000004 NGrid=           0
         NMat0=    1 NMatS0=      1 NMatT0=    0 NMatD0=    1 NMtDS0=    0 NMtDT0=    0
 Petite list used in FoFCou.
 Keep J ints in memory in canonical form, NReq=2586989.
 Requested convergence on RMS density matrix=1.00D-08 within 128 cycles.
 Requested convergence on MAX density matrix=1.00D-06.
 Requested convergence on             energy=1.00D-06.
 No special actions if energy rises.
 Defaulting to unpruned grid for atomic number  50.
 Defaulting to unpruned grid for atomic number  50.
 Defaulting to unpruned grid for atomic number  50.
 Defaulting to unpruned grid for atomic number  50.
 SCF Done:  E(RPBE-PBE) =  -52.7017189485     A.U. after   11 cycles
            NFock= 11  Conv=0.87D-08     -V/T= 4.2086
   1 Symmetry operations used in ECPInt.
 ECPInt:  NShTT=     406 NPrTT=    1414 LenC2=     407 LenP2D=    1329.
 LDataN:  DoStor=T MaxTD1= 6 Len=  172
 Calling FoFJK, ICntrl=      2527 FMM=F ISym2X=0 I1Cent= 0 IOpClX= 0 NMat=1 NMatS=1 NMatT=0.
 Defaulting to unpruned grid for atomic number  50.
 Defaulting to unpruned grid for atomic number  50.
 Defaulting to unpruned grid for atomic number  50.
 Defaulting to unpruned grid for atomic number  50.
 ***** Axes restored to original set *****
 -------------------------------------------------------------------
 Center     Atomic                   Forces (Hartrees/Bohr)
 Number     Number              X              Y              Z
 -------------------------------------------------------------------
      1       50           0.008770333   -0.009652470    0.001651714
      2       50          -0.001500774   -0.012654350    0.000340677
      3       53           0.011843063    0.003311757   -0.001951451
      4       53          -0.004034399    0.000001674   -0.000876888
      5       53          -0.003557862   -0.001409191   -0.001366524
      6       53          -0.011520362    0.020402580    0.002202472
 -------------------------------------------------------------------
 Cartesian Forces:  Max     0.020402580 RMS     0.007737872

 GradGradGradGradGradGradGradGradGradGradGradGradGradGradGradGradGradGrad
 Berny optimization.
 Using GEDIIS/GDIIS optimizer.
 FormGI is forming the generalized inverse of G from B-inverse, IUseBI=4.
 Internal  Forces:  Max     0.043513368 RMS     0.015384153
 Search for a local minimum.
 Step number   8 out of a maximum of   24
 All quantities printed in internal units (Hartrees-Bohrs-Radians)
 Mixed Optimization -- RFO/linear search
 Update second derivatives using D2CorX and points    2    1    4    3    6
                                                      5    7    8
 DE= -4.95D-03 DEPred=-4.60D-03 R= 1.08D+00
 TightC=F SS=  1.41D+00  RLast= 1.90D-01 DXNew= 2.5227D-01 5.6868D-01
 Trust test= 1.08D+00 RLast= 1.90D-01 DXMaxT set to 2.52D-01
 The second derivative matrix:
                          R1        R2        R3        R4        R5
           R1           0.06749
           R2           0.00789   0.05618
           R3           0.00115  -0.00055   0.03891
           R4          -0.00359  -0.01092   0.00402   0.05244
           R5           0.00614   0.01652   0.00691  -0.00426   0.08197
           A1           0.06762   0.07322   0.01553  -0.08003   0.02332
           A2           0.01537   0.02069   0.01192   0.01203   0.02244
           A3           0.01406   0.01054   0.02705   0.01677   0.02118
           A4           0.00720   0.00992  -0.01055   0.03918   0.03612
           A5           0.04866   0.06522   0.02036   0.04631   0.06888
           D1           0.01091   0.02271   0.00010  -0.02341   0.02445
           D2          -0.00991  -0.00387  -0.02667  -0.01647  -0.01376
           D3           0.01249   0.01132   0.01700   0.00976   0.01135
           D4           0.00420  -0.00124   0.01057   0.00382  -0.00059
                          A1        A2        A3        A4        A5
           A1           0.79180
           A2          -0.02676   0.08737
           A3          -0.10761   0.04139   0.10991
           A4          -0.03514   0.06279   0.06310   0.23603
           A5          -0.09393   0.10643   0.12174   0.22167   0.40707
           D1           0.14200   0.00386  -0.00288  -0.02538  -0.02547
           D2           0.11188  -0.03513  -0.10355  -0.05365  -0.10257
           D3          -0.06542   0.04499   0.05088   0.01414   0.04207
           D4          -0.06532  -0.02646   0.03571  -0.02409  -0.01517
                          D1        D2        D3        D4
           D1           0.05599
           D2           0.00530   0.09874
           D3           0.01350  -0.04731   0.07215
           D4           0.00876  -0.03564   0.04276   0.07728
 ITU=  1  0 -1  0  0  0  0  0
 Use linear search instead of GDIIS.
 Linear search step of   0.295 exceeds DXMaxT=   0.252 but not scaled.
 Quartic linear search produced a step of  2.00000.
 Iteration  1 RMS(Cart)=  0.25739078 RMS(Int)=  0.02101379
 Iteration  2 RMS(Cart)=  0.03517524 RMS(Int)=  0.00040032
 Iteration  3 RMS(Cart)=  0.00044241 RMS(Int)=  0.00007109
 Iteration  4 RMS(Cart)=  0.00000006 RMS(Int)=  0.00007109
 Variable       Old X    -DE/DX   Delta X   Delta X   Delta X     New X
                                 (Linear)    (Quad)   (Total)
    R1        5.40397   0.00946  -0.03767   0.00000  -0.03767   5.36630
    R2        5.54656   0.01932   0.05164   0.00000   0.05164   5.59820
    R3        5.69817  -0.00283  -0.22366   0.00000  -0.22366   5.47451
    R4        5.81778  -0.00075   0.00889   0.00000   0.00889   5.82667
    R5        5.55798   0.01663   0.14256   0.00000   0.14256   5.70054
    A1        1.39849   0.04351   0.08724   0.00000   0.08724   1.48574
    A2        1.58605   0.00846   0.05443   0.00000   0.05450   1.64055
    A3        1.52358   0.00694   0.03652   0.00000   0.03667   1.56025
    A4        1.45906   0.01894  -0.00359   0.00000  -0.00358   1.45548
    A5        1.51794   0.01007  -0.01689   0.00000  -0.01689   1.50105
    D1        3.02545  -0.00482  -0.22083   0.00000  -0.22083   2.80462
    D2       -1.52157  -0.00643  -0.03065   0.00000  -0.03049  -1.55206
    D3        0.81726   0.00186   0.08032   0.00000   0.08022   0.89748
    D4       -0.77420  -0.00494   0.02934   0.00000   0.02944  -0.74477
         Item               Value     Threshold  Converged?
 Maximum Force            0.043513     0.000450     NO 
 RMS     Force            0.015384     0.000300     NO 
 Maximum Displacement     0.603992     0.001800     NO 
 RMS     Displacement     0.275260     0.001200     NO 
 Predicted change in Energy=-7.670756D-03
 GradGradGradGradGradGradGradGradGradGradGradGradGradGradGradGradGradGrad

                          Input orientation:                          
 ---------------------------------------------------------------------
 Center     Atomic      Atomic             Coordinates (Angstroms)
 Number     Number       Type             X           Y           Z
 ---------------------------------------------------------------------
      1         50           0        1.662645    0.804972    0.169033
      2         50           0       -2.391237    0.397613   -0.005522
      3         53           0        3.288204    3.025129   -0.532740
      4         53           0       -1.021796   -0.865605    2.212912
      5         53           0       -0.320497   -0.530601   -2.092970
      6         53           0       -0.549930    2.773136    0.252035
 ---------------------------------------------------------------------
                    Distance matrix (angstroms):
                    1          2          3          4          5
     1  Sn   0.000000
     2  Sn   4.078034   0.000000
     3  I    2.839723   6.279955   0.000000
     4  I    3.764903   2.896988   6.422812   0.000000
     5  I    3.291392   3.083340   5.300967   4.375463   0.000000
     6  I    2.962439   3.016596   3.925639   4.160305   4.057877
                    6
     6  I    0.000000
 Stoichiometry    I4Sn2
 Framework group  C1[X(I4Sn2)]
 Deg. of freedom    12
 Full point group                 C1      NOp   1
 Largest Abelian subgroup         C1      NOp   1
 Largest concise Abelian subgroup C1      NOp   1
                         Standard orientation:                         
 ---------------------------------------------------------------------
 Center     Atomic      Atomic             Coordinates (Angstroms)
 Number     Number       Type             X           Y           Z
 ---------------------------------------------------------------------
      1         50           0       -1.135854    0.144601   -1.055858
      2         50           0        2.328489   -0.214524    1.065397
      3         53           0       -3.821826    0.196653   -0.135602
      4         53           0        2.362619    1.521597   -1.253495
      5         53           0        0.763589   -2.453160   -0.365191
      6         53           0       -0.429511    0.800875    1.745290
 ---------------------------------------------------------------------
 Rotational constants (GHZ):      0.2499243      0.1169555      0.1098085
 Standard basis: SDD (6D, 10F)
 There are    60 symmetry adapted cartesian basis functions of A   symmetry.
 There are    60 symmetry adapted basis functions of A   symmetry.
    60 basis functions,   108 primitive gaussians,    60 cartesian basis functions
    18 alpha electrons       18 beta electrons
       nuclear repulsion energy        72.0067643211 Hartrees.
 NAtoms=    6 NActive=    6 NUniq=    6 SFac= 1.00D+00 NAtFMM=   60 NAOKFM=F Big=F
 Integral buffers will be    131072 words long.
 Raffenetti 2 integral format.
 Two-electron integral symmetry is turned on.
 One-electron integrals computed using PRISM.
   1 Symmetry operations used in ECPInt.
 ECPInt:  NShTT=     406 NPrTT=    1414 LenC2=     407 LenP2D=    1320.
 LDataN:  DoStor=T MaxTD1= 5 Len=  102
 NBasis=    60 RedAO= T EigKep=  5.56D-02  NBF=    60
 NBsUse=    60 1.00D-06 EigRej= -1.00D+00 NBFU=    60
 Defaulting to unpruned grid for atomic number  50.
 Defaulting to unpruned grid for atomic number  53.
 Defaulting to unpruned grid for atomic number  53.
 Initial guess from the checkpoint file:  "\\Nas.ads.mwn.de\tuch\ac5\AK_Nilges\Markus\Gaussian\SnIP\Publikation\startingmaterials\2SNI2CIS3.chk"
 B after Tr=     0.000000    0.000000    0.000000
         Rot=    0.994050    0.094999   -0.001171    0.053283 Ang=  12.51 deg.
 ExpMin= 3.26D-02 ExpMax= 2.43D+00 ExpMxC= 2.43D+00 IAcc=3 IRadAn=         5 AccDes= 0.00D+00
 Harris functional with IExCor= 1009 and IRadAn=       5 diagonalized for initial guess.
 HarFok:  IExCor= 1009 AccDes= 0.00D+00 IRadAn=         5 IDoV= 1 UseB2=F ITyADJ=14
 ICtDFT=  3500011 ScaDFX=  1.000000  1.000000  1.000000  1.000000
 Defaulting to unpruned grid for atomic number  50.
 Defaulting to unpruned grid for atomic number  50.
 Defaulting to unpruned grid for atomic number  50.
 Defaulting to unpruned grid for atomic number  50.
 FoFCou: FMM=F IPFlag=           0 FMFlag=      100000 FMFlg1=           0
         NFxFlg=           0 DoJE=T BraDBF=F KetDBF=T FulRan=T
         wScrn=  0.000000 ICntrl=     500 IOpCl=  0 I1Cent=   200000004 NGrid=           0
         NMat0=    1 NMatS0=      1 NMatT0=    0 NMatD0=    1 NMtDS0=    0 NMtDT0=    0
 Petite list used in FoFCou.
 Keep J ints in memory in canonical form, NReq=2586989.
 Requested convergence on RMS density matrix=1.00D-08 within 128 cycles.
 Requested convergence on MAX density matrix=1.00D-06.
 Requested convergence on             energy=1.00D-06.
 No special actions if energy rises.
 Defaulting to unpruned grid for atomic number  50.
 Defaulting to unpruned grid for atomic number  50.
 Defaulting to unpruned grid for atomic number  50.
 Defaulting to unpruned grid for atomic number  50.
 SCF Done:  E(RPBE-PBE) =  -52.7093780740     A.U. after   13 cycles
            NFock= 13  Conv=0.43D-08     -V/T= 4.2124
   1 Symmetry operations used in ECPInt.
 ECPInt:  NShTT=     406 NPrTT=    1414 LenC2=     407 LenP2D=    1320.
 LDataN:  DoStor=T MaxTD1= 6 Len=  172
 Calling FoFJK, ICntrl=      2527 FMM=F ISym2X=0 I1Cent= 0 IOpClX= 0 NMat=1 NMatS=1 NMatT=0.
 Defaulting to unpruned grid for atomic number  50.
 Defaulting to unpruned grid for atomic number  50.
 Defaulting to unpruned grid for atomic number  50.
 Defaulting to unpruned grid for atomic number  50.
 ***** Axes restored to original set *****
 -------------------------------------------------------------------
 Center     Atomic                   Forces (Hartrees/Bohr)
 Number     Number              X              Y              Z
 -------------------------------------------------------------------
      1       50           0.005410135   -0.007448696    0.001331510
      2       50          -0.002551608   -0.004491501   -0.003220984
      3       53           0.007639582    0.002058132   -0.003374936
      4       53          -0.000540799   -0.003224800    0.003000937
      5       53          -0.000489299   -0.001055555   -0.000915819
      6       53          -0.009468011    0.014162420    0.003179292
 -------------------------------------------------------------------
 Cartesian Forces:  Max     0.014162420 RMS     0.005373748

 GradGradGradGradGradGradGradGradGradGradGradGradGradGradGradGradGradGrad
 Berny optimization.
 Using GEDIIS/GDIIS optimizer.
 FormGI is forming the generalized inverse of G from B-inverse, IUseBI=4.
 Internal  Forces:  Max     0.027018741 RMS     0.009565441
 Search for a local minimum.
 Step number   9 out of a maximum of   24
 All quantities printed in internal units (Hartrees-Bohrs-Radians)
 Mixed Optimization -- RFO/linear search
 Update second derivatives using D2CorX and points    4    6    7    8    9
 The second derivative matrix:
                          R1        R2        R3        R4        R5
           R1           0.06288
           R2           0.00076   0.04526
           R3          -0.00220  -0.00796   0.04908
           R4          -0.00231  -0.00849   0.00375   0.05340
           R5          -0.00242   0.00470  -0.00550   0.00491   0.07632
           A1           0.05057   0.04471   0.00189  -0.07321  -0.01618
           A2           0.01032   0.01555  -0.00177   0.02812   0.03733
           A3           0.00881   0.00220   0.02632   0.01826   0.01081
           A4          -0.00094   0.00593  -0.04809   0.08223   0.09639
           A5           0.03770   0.05625  -0.01579   0.08919   0.12789
           D1           0.00202   0.00873  -0.00256  -0.02366  -0.00131
           D2          -0.00704   0.00146  -0.02879  -0.01369  -0.00227
           D3           0.00529  -0.00279   0.02450  -0.00317  -0.02747
           D4          -0.00051  -0.01424   0.03054  -0.02519  -0.05837
                          A1        A2        A3        A4        A5
           A1           0.70396
           A2          -0.06194   0.14082
           A3          -0.12770   0.03756   0.10851
           A4          -0.09884   0.22936   0.05125   0.75127
           A5          -0.16618   0.28009   0.11074   0.75199   0.95067
           D1           0.11685  -0.02804  -0.01741  -0.09889  -0.10604
           D2           0.12159  -0.02078  -0.10581  -0.00468  -0.05380
           D3          -0.07619  -0.02197   0.04429  -0.18052  -0.16418
           D4          -0.04828  -0.14839   0.03038  -0.38808  -0.40027
                          D1        D2        D3        D4
           D1           0.04528
           D2           0.01082   0.10684
           D3           0.01903  -0.05859   0.12287
           D4           0.04155  -0.05973   0.15542   0.30659
 ITU=  0  1  0 -1  0  0  0  0  0
 Use linear search instead of GDIIS.
 Linear search step of   0.359 exceeds DXMaxT=   0.252 but not scaled.
 Quartic linear search produced a step of  1.21367.
 Iteration  1 RMS(Cart)=  0.27123350 RMS(Int)=  0.03724767
 Iteration  2 RMS(Cart)=  0.08218048 RMS(Int)=  0.00256413
 Iteration  3 RMS(Cart)=  0.00253216 RMS(Int)=  0.00005491
 Iteration  4 RMS(Cart)=  0.00000111 RMS(Int)=  0.00005491
 Iteration  5 RMS(Cart)=  0.00000000 RMS(Int)=  0.00005491
 Variable       Old X    -DE/DX   Delta X   Delta X   Delta X     New X
                                 (Linear)    (Quad)   (Total)
    R1        5.36630   0.00681  -0.04572   0.00000  -0.04572   5.32058
    R2        5.59820   0.01339   0.06267   0.00000   0.06267   5.66087
    R3        5.47451   0.00345  -0.27145   0.00000  -0.27145   5.20307
    R4        5.82667   0.00061   0.01078   0.00000   0.01078   5.83745
    R5        5.70054   0.00919   0.17302   0.00000   0.17302   5.87356
    A1        1.48574   0.02702   0.10588   0.00000   0.10588   1.59162
    A2        1.64055   0.00329   0.06615   0.00000   0.06623   1.70678
    A3        1.56025   0.00700   0.04450   0.00000   0.04460   1.60486
    A4        1.45548   0.00693  -0.00434   0.00000  -0.00433   1.45115
    A5        1.50105  -0.00016  -0.02050   0.00000  -0.02050   1.48055
    D1        2.80462  -0.00796  -0.26801   0.00000  -0.26801   2.53661
    D2       -1.55206  -0.00717  -0.03701   0.00000  -0.03690  -1.58897
    D3        0.89748   0.00241   0.09736   0.00000   0.09727   0.99475
    D4       -0.74477   0.00005   0.03573   0.00000   0.03581  -0.70896
         Item               Value     Threshold  Converged?
 Maximum Force            0.027019     0.000450     NO 
 RMS     Force            0.009565     0.000300     NO 
 Maximum Displacement     0.712296     0.001800     NO 
 RMS     Displacement     0.327450     0.001200     NO 
 Predicted change in Energy=-4.791085D-03
 GradGradGradGradGradGradGradGradGradGradGradGradGradGradGradGradGradGrad

                          Input orientation:                          
 ---------------------------------------------------------------------
 Center     Atomic      Atomic             Coordinates (Angstroms)
 Number     Number       Type             X           Y           Z
 ---------------------------------------------------------------------
      1         50           0        1.707878    0.935955    0.311799
      2         50           0       -2.346967    0.302230   -0.023856
      3         53           0        3.308141    2.904302   -0.909671
      4         53           0       -1.292869   -0.971821    2.177638
      5         53           0       -0.101190   -0.395655   -2.026766
      6         53           0       -0.607604    2.829632    0.473603
 ---------------------------------------------------------------------
                    Distance matrix (angstroms):
                    1          2          3          4          5
     1  Sn   0.000000
     2  Sn   4.117772   0.000000
     3  I    2.815531   6.287742   0.000000
     4  I    4.015651   2.753344   6.762034   0.000000
     5  I    3.242652   3.089046   4.874541   4.407842   0.000000
     6  I    2.995605   3.108153   4.153562   4.221891   4.112271
                    6
     6  I    0.000000
 Stoichiometry    I4Sn2
 Framework group  C1[X(I4Sn2)]
 Deg. of freedom    12
 Full point group                 C1      NOp   1
 Largest Abelian subgroup         C1      NOp   1
 Largest concise Abelian subgroup C1      NOp   1
                         Standard orientation:                         
 ---------------------------------------------------------------------
 Center     Atomic      Atomic             Coordinates (Angstroms)
 Number     Number       Type             X           Y           Z
 ---------------------------------------------------------------------
      1         50           0       -1.179124    0.183364   -1.094357
      2         50           0        2.303542   -0.243307    1.060877
      3         53           0       -3.845754    0.148203   -0.191548
      4         53           0        2.765718    0.860388   -1.418871
      5         53           0        0.285450   -2.411641    0.184614
      6         53           0       -0.266185    1.459601    1.457390
 ---------------------------------------------------------------------
 Rotational constants (GHZ):      0.2626782      0.1132051      0.1058942
 Standard basis: SDD (6D, 10F)
 There are    60 symmetry adapted cartesian basis functions of A   symmetry.
 There are    60 symmetry adapted basis functions of A   symmetry.
    60 basis functions,   108 primitive gaussians,    60 cartesian basis functions
    18 alpha electrons       18 beta electrons
       nuclear repulsion energy        71.5524070300 Hartrees.
 NAtoms=    6 NActive=    6 NUniq=    6 SFac= 1.00D+00 NAtFMM=   60 NAOKFM=F Big=F
 Integral buffers will be    131072 words long.
 Raffenetti 2 integral format.
 Two-electron integral symmetry is turned on.
 One-electron integrals computed using PRISM.
   1 Symmetry operations used in ECPInt.
 ECPInt:  NShTT=     406 NPrTT=    1414 LenC2=     407 LenP2D=    1309.
 LDataN:  DoStor=T MaxTD1= 5 Len=  102
 NBasis=    60 RedAO= T EigKep=  5.71D-02  NBF=    60
 NBsUse=    60 1.00D-06 EigRej= -1.00D+00 NBFU=    60
 Defaulting to unpruned grid for atomic number  53.
 Defaulting to unpruned grid for atomic number  53.
 Defaulting to unpruned grid for atomic number  50.
 Initial guess from the checkpoint file:  "\\Nas.ads.mwn.de\tuch\ac5\AK_Nilges\Markus\Gaussian\SnIP\Publikation\startingmaterials\2SNI2CIS3.chk"
 B after Tr=     0.000000    0.000000    0.000000
         Rot=    0.991208    0.122401    0.006395    0.049831 Ang=  15.21 deg.
 ExpMin= 3.26D-02 ExpMax= 2.43D+00 ExpMxC= 2.43D+00 IAcc=3 IRadAn=         5 AccDes= 0.00D+00
 Harris functional with IExCor= 1009 and IRadAn=       5 diagonalized for initial guess.
 HarFok:  IExCor= 1009 AccDes= 0.00D+00 IRadAn=         5 IDoV= 1 UseB2=F ITyADJ=14
 ICtDFT=  3500011 ScaDFX=  1.000000  1.000000  1.000000  1.000000
 Defaulting to unpruned grid for atomic number  50.
 Defaulting to unpruned grid for atomic number  50.
 Defaulting to unpruned grid for atomic number  50.
 Defaulting to unpruned grid for atomic number  50.
 FoFCou: FMM=F IPFlag=           0 FMFlag=      100000 FMFlg1=           0
         NFxFlg=           0 DoJE=T BraDBF=F KetDBF=T FulRan=T
         wScrn=  0.000000 ICntrl=     500 IOpCl=  0 I1Cent=   200000004 NGrid=           0
         NMat0=    1 NMatS0=      1 NMatT0=    0 NMatD0=    1 NMtDS0=    0 NMtDT0=    0
 Petite list used in FoFCou.
 Keep J ints in memory in canonical form, NReq=2586989.
 Requested convergence on RMS density matrix=1.00D-08 within 128 cycles.
 Requested convergence on MAX density matrix=1.00D-06.
 Requested convergence on             energy=1.00D-06.
 No special actions if energy rises.
 Defaulting to unpruned grid for atomic number  50.
 Defaulting to unpruned grid for atomic number  50.
 Defaulting to unpruned grid for atomic number  50.
 Defaulting to unpruned grid for atomic number  50.
 SCF Done:  E(RPBE-PBE) =  -52.7128929348     A.U. after   13 cycles
            NFock= 13  Conv=0.43D-08     -V/T= 4.2114
   1 Symmetry operations used in ECPInt.
 ECPInt:  NShTT=     406 NPrTT=    1414 LenC2=     407 LenP2D=    1309.
 LDataN:  DoStor=T MaxTD1= 6 Len=  172
 Calling FoFJK, ICntrl=      2527 FMM=F ISym2X=0 I1Cent= 0 IOpClX= 0 NMat=1 NMatS=1 NMatT=0.
 Defaulting to unpruned grid for atomic number  50.
 Defaulting to unpruned grid for atomic number  50.
 Defaulting to unpruned grid for atomic number  50.
 Defaulting to unpruned grid for atomic number  50.
 ***** Axes restored to original set *****
 -------------------------------------------------------------------
 Center     Atomic                   Forces (Hartrees/Bohr)
 Number     Number              X              Y              Z
 -------------------------------------------------------------------
      1       50           0.002334008   -0.006453051    0.000237717
      2       50          -0.007925299    0.008287443   -0.015253760
      3       53           0.005146094    0.002266785   -0.003488562
      4       53           0.006298188   -0.011030643    0.015537643
      5       53           0.001725907   -0.001220326    0.000225781
      6       53          -0.007578897    0.008149792    0.002741180
 -------------------------------------------------------------------
 Cartesian Forces:  Max     0.015537643 RMS     0.007430262

 GradGradGradGradGradGradGradGradGradGradGradGradGradGradGradGradGradGrad
 Berny optimization.
 Using GEDIIS/GDIIS optimizer.
 FormGI is forming the generalized inverse of G from B-inverse, IUseBI=4.
 Internal  Forces:  Max     0.019941333 RMS     0.007978703
 Search for a local minimum.
 Step number  10 out of a maximum of   24
 All quantities printed in internal units (Hartrees-Bohrs-Radians)
 Mixed Optimization -- RFO/linear search
 Update second derivatives using D2CorX and points    9   10
 The second derivative matrix:
                          R1        R2        R3        R4        R5
           R1           0.06081
           R2          -0.00359   0.03730
           R3           0.00128  -0.00625   0.07046
           R4          -0.00129  -0.00649   0.00272   0.05292
           R5          -0.00787  -0.00525  -0.00354   0.00742   0.06389
           A1           0.03846   0.02244   0.00699  -0.06761  -0.04401
           A2           0.00667   0.00943  -0.00318   0.02973   0.02971
           A3           0.00896   0.00295   0.02394   0.01813   0.01177
           A4          -0.01003  -0.01190  -0.03892   0.08657   0.07408
           A5           0.02991   0.04078  -0.00701   0.09293   0.10852
           D1          -0.00087   0.00096   0.01054  -0.02203  -0.01110
           D2          -0.00774  -0.00045  -0.02546  -0.01329  -0.00468
           D3           0.00566  -0.00227   0.02512  -0.00332  -0.02682
           D4           0.00294  -0.00881   0.03353  -0.02667  -0.05162
                          A1        A2        A3        A4        A5
           A1           0.64169
           A2          -0.07908   0.13646
           A3          -0.12562   0.03842   0.10867
           A4          -0.14859   0.21500   0.05239   0.71271
           A5          -0.20933   0.26753   0.11164   0.71875   0.92203
           D1           0.09531  -0.03544  -0.01784  -0.11345  -0.11824
           D2           0.11629  -0.02261  -0.10593  -0.00823  -0.05677
           D3          -0.07473  -0.02166   0.04417  -0.17918  -0.16299
           D4          -0.03304  -0.14474   0.02944  -0.37491  -0.38868
                          D1        D2        D3        D4
           D1           0.04373
           D2           0.01050   0.10677
           D3           0.01991  -0.05837   0.12286
           D4           0.04903  -0.05787   0.15520   0.30369
 ITU=  0  0  1  0 -1  0  0  0  0  0
 Use linear search instead of GDIIS.
     Eigenvalues ---    0.00001   0.01492   0.02994   0.03960   0.05141
     Eigenvalues ---    0.05986   0.06798   0.07824   0.10003   0.23626
     Eigenvalues ---    0.73987   1.95468
 RFO step:  Lambda=-1.67913581D-02 EMin= 5.15404563D-06
 Quartic linear search produced a step of -0.09067.
 Maximum step size (   0.252) exceeded in Quadratic search.
    -- Step size scaled by   0.305
 Iteration  1 RMS(Cart)=  0.10812192 RMS(Int)=  0.00244813
 Iteration  2 RMS(Cart)=  0.00572945 RMS(Int)=  0.00014275
 Iteration  3 RMS(Cart)=  0.00000780 RMS(Int)=  0.00014264
 Iteration  4 RMS(Cart)=  0.00000000 RMS(Int)=  0.00014264
 Variable       Old X    -DE/DX   Delta X   Delta X   Delta X     New X
                                 (Linear)    (Quad)   (Total)
    R1        5.32058   0.00602   0.00414   0.07719   0.08133   5.40191
    R2        5.66087   0.00860  -0.00568   0.16166   0.15598   5.81685
    R3        5.20307   0.01994   0.02461   0.10495   0.12956   5.33262
    R4        5.83745   0.00138  -0.00098   0.00990   0.00892   5.84637
    R5        5.87356   0.00309  -0.01569   0.07667   0.06098   5.93454
    A1        1.59162   0.01386  -0.00960   0.00408  -0.00552   1.58610
    A2        1.70678  -0.00233  -0.00600  -0.00309  -0.00919   1.69759
    A3        1.60486   0.00587  -0.00404   0.00108  -0.00261   1.60225
    A4        1.45115   0.00002   0.00039   0.08396   0.08440   1.53555
    A5        1.48055  -0.00556   0.00186  -0.08632  -0.08446   1.39609
    D1        2.53661  -0.00449   0.02430  -0.05191  -0.02761   2.50900
    D2       -1.58897  -0.00624   0.00335  -0.01276  -0.00906  -1.59803
    D3        0.99475   0.00324  -0.00882   0.00527  -0.00346   0.99129
    D4       -0.70896   0.00627  -0.00325   0.00697   0.00364  -0.70532
         Item               Value     Threshold  Converged?
 Maximum Force            0.019941     0.000450     NO 
 RMS     Force            0.007979     0.000300     NO 
 Maximum Displacement     0.214342     0.001800     NO 
 RMS     Displacement     0.110755     0.001200     NO 
 Predicted change in Energy=-4.941044D-03
 GradGradGradGradGradGradGradGradGradGradGradGradGradGradGradGradGradGrad

                          Input orientation:                          
 ---------------------------------------------------------------------
 Center     Atomic      Atomic             Coordinates (Angstroms)
 Number     Number       Type             X           Y           Z
 ---------------------------------------------------------------------
      1         50           0        1.631789    0.908266    0.336917
      2         50           0       -2.302500    0.327798   -0.064599
      3         53           0        3.310707    2.860260   -0.905008
      4         53           0       -1.208680   -0.975566    2.186609
      5         53           0       -0.094323   -0.459171   -2.083514
      6         53           0       -0.669604    2.943057    0.532342
 ---------------------------------------------------------------------
                    Distance matrix (angstroms):
                    1          2          3          4          5
     1  Sn   0.000000
     2  Sn   3.997097   0.000000
     3  I    2.858570   6.215122   0.000000
     4  I    3.877943   2.821903   6.685545   0.000000
     5  I    3.272282   3.093765   4.899156   4.443243   0.000000
     6  I    3.078145   3.140424   4.232695   4.287517   4.329989
                    6
     6  I    0.000000
 Stoichiometry    I4Sn2
 Framework group  C1[X(I4Sn2)]
 Deg. of freedom    12
 Full point group                 C1      NOp   1
 Largest Abelian subgroup         C1      NOp   1
 Largest concise Abelian subgroup C1      NOp   1
                         Standard orientation:                         
 ---------------------------------------------------------------------
 Center     Atomic      Atomic             Coordinates (Angstroms)
 Number     Number       Type             X           Y           Z
 ---------------------------------------------------------------------
      1         50           0       -1.091641    0.090834   -1.096407
      2         50           0        2.238676   -0.159297    1.099774
      3         53           0       -3.822557    0.091083   -0.251706
      4         53           0        2.706838    0.737346   -1.534613
      5         53           0        0.305599   -2.468000    0.389502
      6         53           0       -0.271989    1.704159    1.393640
 ---------------------------------------------------------------------
 Rotational constants (GHZ):      0.2438575      0.1150255      0.1063464
 Standard basis: SDD (6D, 10F)
 There are    60 symmetry adapted cartesian basis functions of A   symmetry.
 There are    60 symmetry adapted basis functions of A   symmetry.
    60 basis functions,   108 primitive gaussians,    60 cartesian basis functions
    18 alpha electrons       18 beta electrons
       nuclear repulsion energy        70.7752634104 Hartrees.
 NAtoms=    6 NActive=    6 NUniq=    6 SFac= 1.00D+00 NAtFMM=   60 NAOKFM=F Big=F
 Integral buffers will be    131072 words long.
 Raffenetti 2 integral format.
 Two-electron integral symmetry is turned on.
 One-electron integrals computed using PRISM.
   1 Symmetry operations used in ECPInt.
 ECPInt:  NShTT=     406 NPrTT=    1414 LenC2=     407 LenP2D=    1303.
 LDataN:  DoStor=T MaxTD1= 5 Len=  102
 NBasis=    60 RedAO= T EigKep=  5.80D-02  NBF=    60
 NBsUse=    60 1.00D-06 EigRej= -1.00D+00 NBFU=    60
 Defaulting to unpruned grid for atomic number  50.
 Defaulting to unpruned grid for atomic number  53.
 Defaulting to unpruned grid for atomic number  53.
 Initial guess from the checkpoint file:  "\\Nas.ads.mwn.de\tuch\ac5\AK_Nilges\Markus\Gaussian\SnIP\Publikation\startingmaterials\2SNI2CIS3.chk"
 B after Tr=     0.000000    0.000000    0.000000
         Rot=    0.998984    0.044959    0.002208   -0.002102 Ang=   5.17 deg.
 ExpMin= 3.26D-02 ExpMax= 2.43D+00 ExpMxC= 2.43D+00 IAcc=3 IRadAn=         5 AccDes= 0.00D+00
 Harris functional with IExCor= 1009 and IRadAn=       5 diagonalized for initial guess.
 HarFok:  IExCor= 1009 AccDes= 0.00D+00 IRadAn=         5 IDoV= 1 UseB2=F ITyADJ=14
 ICtDFT=  3500011 ScaDFX=  1.000000  1.000000  1.000000  1.000000
 Defaulting to unpruned grid for atomic number  50.
 Defaulting to unpruned grid for atomic number  50.
 Defaulting to unpruned grid for atomic number  50.
 Defaulting to unpruned grid for atomic number  50.
 FoFCou: FMM=F IPFlag=           0 FMFlag=      100000 FMFlg1=           0
         NFxFlg=           0 DoJE=T BraDBF=F KetDBF=T FulRan=T
         wScrn=  0.000000 ICntrl=     500 IOpCl=  0 I1Cent=   200000004 NGrid=           0
         NMat0=    1 NMatS0=      1 NMatT0=    0 NMatD0=    1 NMtDS0=    0 NMtDT0=    0
 Petite list used in FoFCou.
 Keep J ints in memory in canonical form, NReq=2586989.
 Requested convergence on RMS density matrix=1.00D-08 within 128 cycles.
 Requested convergence on MAX density matrix=1.00D-06.
 Requested convergence on             energy=1.00D-06.
 No special actions if energy rises.
 Defaulting to unpruned grid for atomic number  50.
 Defaulting to unpruned grid for atomic number  50.
 Defaulting to unpruned grid for atomic number  50.
 Defaulting to unpruned grid for atomic number  50.
 SCF Done:  E(RPBE-PBE) =  -52.7156203863     A.U. after   11 cycles
            NFock= 11  Conv=0.99D-08     -V/T= 4.2239
   1 Symmetry operations used in ECPInt.
 ECPInt:  NShTT=     406 NPrTT=    1414 LenC2=     407 LenP2D=    1303.
 LDataN:  DoStor=T MaxTD1= 6 Len=  172
 Calling FoFJK, ICntrl=      2527 FMM=F ISym2X=0 I1Cent= 0 IOpClX= 0 NMat=1 NMatS=1 NMatT=0.
 Defaulting to unpruned grid for atomic number  50.
 Defaulting to unpruned grid for atomic number  50.
 Defaulting to unpruned grid for atomic number  50.
 Defaulting to unpruned grid for atomic number  50.
 ***** Axes restored to original set *****
 -------------------------------------------------------------------
 Center     Atomic                   Forces (Hartrees/Bohr)
 Number     Number              X              Y              Z
 -------------------------------------------------------------------
      1       50           0.002770836    0.001082439   -0.002788399
      2       50          -0.004463992    0.005218362   -0.007626051
      3       53           0.001656192   -0.001774918   -0.000744972
      4       53           0.002741796   -0.005939329    0.007327796
      5       53           0.001188202    0.001793480    0.003604992
      6       53          -0.003893034   -0.000380034    0.000226635
 -------------------------------------------------------------------
 Cartesian Forces:  Max     0.007626051 RMS     0.003784863

 GradGradGradGradGradGradGradGradGradGradGradGradGradGradGradGradGradGrad
 Berny optimization.
 Using GEDIIS/GDIIS optimizer.
 FormGI is forming the generalized inverse of G from B-inverse, IUseBI=4.
 Internal  Forces:  Max     0.017376690 RMS     0.007475664
 Search for a local minimum.
 Step number  11 out of a maximum of   24
 All quantities printed in internal units (Hartrees-Bohrs-Radians)
 Mixed Optimization -- RFO/linear search
 Update second derivatives using D2CorX and points    9   10   11
 DE= -2.73D-03 DEPred=-4.94D-03 R= 5.52D-01
 TightC=F SS=  1.41D+00  RLast= 2.58D-01 DXNew= 4.2426D-01 7.7523D-01
 Trust test= 5.52D-01 RLast= 2.58D-01 DXMaxT set to 4.24D-01
 The second derivative matrix:
                          R1        R2        R3        R4        R5
           R1           0.06763
           R2           0.00225   0.04173
           R3           0.00844   0.00116   0.07532
           R4           0.00270  -0.00275   0.00614   0.05508
           R5          -0.00210  -0.00102   0.00413   0.01120   0.06788
           A1           0.03062   0.00903   0.01547  -0.06861  -0.05916
           A2           0.00982   0.01155   0.00144   0.03192   0.03164
           A3           0.00572  -0.00157   0.02501   0.01717   0.00679
           A4           0.01487   0.01089  -0.01672   0.10040   0.09703
           A5           0.02312   0.03333  -0.01013   0.08985   0.10069
           D1          -0.00095   0.00210   0.00747  -0.02273  -0.00964
           D2          -0.00750   0.00128  -0.02911  -0.01396  -0.00254
           D3           0.00239  -0.00581   0.02359  -0.00486  -0.03053
           D4          -0.00398  -0.01519   0.02763  -0.03052  -0.05805
                          A1        A2        A3        A4        A5
           A1           0.57652
           A2          -0.08987   0.13732
           A3          -0.14101   0.03504   0.10531
           A4          -0.16208   0.22813   0.04439   0.80082
           A5          -0.22022   0.26264   0.11002   0.69788   0.92412
           D1           0.10897  -0.03419  -0.01430  -0.11656  -0.11475
           D2           0.13258  -0.02086  -0.10180  -0.01068  -0.05280
           D3          -0.07878  -0.02397   0.04373  -0.18962  -0.16172
           D4          -0.02900  -0.14845   0.03179  -0.39961  -0.38287
                          D1        D2        D3        D4
           D1           0.04125
           D2           0.00746   0.10311
           D3           0.02139  -0.05676   0.12363
           D4           0.04986  -0.05731   0.15818   0.31071
 ITU=  1  0  0  1  0 -1  0  0  0  0  0
 Use linear search instead of GDIIS.
     Eigenvalues ---    0.00001   0.02845   0.03557   0.03906   0.05215
     Eigenvalues ---    0.05964   0.06862   0.08344   0.13466   0.21714
     Eigenvalues ---    0.71053   1.98716
 RFO step:  Lambda=-9.32987670D-03 EMin= 6.16926007D-06
 Quartic linear search produced a step of  0.11220.
 Iteration  1 RMS(Cart)=  0.37212925 RMS(Int)=  0.15178185
 Iteration  2 RMS(Cart)=  0.20539143 RMS(Int)=  0.09411820
 Iteration  3 RMS(Cart)=  0.19852639 RMS(Int)=  0.04165907
 Iteration  4 RMS(Cart)=  0.14866271 RMS(Int)=  0.00860308
 Iteration  5 RMS(Cart)=  0.00802494 RMS(Int)=  0.00105221
 Iteration  6 RMS(Cart)=  0.00001865 RMS(Int)=  0.00105218
 Iteration  7 RMS(Cart)=  0.00000000 RMS(Int)=  0.00105218
 Variable       Old X    -DE/DX   Delta X   Delta X   Delta X     New X
                                 (Linear)    (Quad)   (Total)
    R1        5.40191   0.00008   0.00913  -0.12168  -0.11255   5.28936
    R2        5.81685   0.00400   0.01750   0.09912   0.11662   5.93347
    R3        5.33262   0.00965   0.01454  -0.00656   0.00798   5.34060
    R4        5.84637  -0.00196   0.00100   0.00794   0.00894   5.85531
    R5        5.93454  -0.00125   0.00684   0.21403   0.22087   6.15541
    A1        1.58610   0.01329  -0.00062   0.24301   0.24239   1.82849
    A2        1.69759  -0.00422  -0.00103   0.04254   0.04348   1.74107
    A3        1.60225   0.00593  -0.00029   0.09584   0.09665   1.69890
    A4        1.53555  -0.01738   0.00947  -0.08703  -0.07712   1.45842
    A5        1.39609  -0.00044  -0.00948   0.03126   0.02179   1.41788
    D1        2.50900  -0.00343  -0.00310  -0.73762  -0.74071   1.76829
    D2       -1.59803  -0.00391  -0.00102  -0.08430  -0.08405  -1.68208
    D3        0.99129   0.00453  -0.00039   0.11524   0.11278   1.10407
    D4       -0.70532   0.00941   0.00041   0.07806   0.08054  -0.62478
         Item               Value     Threshold  Converged?
 Maximum Force            0.017377     0.000450     NO 
 RMS     Force            0.007476     0.000300     NO 
 Maximum Displacement     1.390589     0.001800     NO 
 RMS     Displacement     0.817851     0.001200     NO 
 Predicted change in Energy=-8.013799D-03
 GradGradGradGradGradGradGradGradGradGradGradGradGradGradGradGradGradGrad

                          Input orientation:                          
 ---------------------------------------------------------------------
 Center     Atomic      Atomic             Coordinates (Angstroms)
 Number     Number       Type             X           Y           Z
 ---------------------------------------------------------------------
      1         50           0        1.744912    1.354120    0.724743
      2         50           0       -2.168245    0.273133   -0.208903
      3         53           0        3.005617    2.159678   -1.640876
      4         53           0       -1.528114   -1.301659    2.048804
      5         53           0        0.494797    0.049723   -1.777018
      6         53           0       -0.881577    3.069649    0.855997
 ---------------------------------------------------------------------
                    Distance matrix (angstroms):
                    1          2          3          4          5
     1  Sn   0.000000
     2  Sn   4.165696   0.000000
     3  I    2.799010   5.690206   0.000000
     4  I    4.418031   2.826124   6.793328   0.000000
     5  I    3.085944   3.098498   3.282478   4.533798   0.000000
     6  I    3.139858   3.257303   4.708789   4.577022   4.236405
                    6
     6  I    0.000000
 Stoichiometry    I4Sn2
 Framework group  C1[X(I4Sn2)]
 Deg. of freedom    12
 Full point group                 C1      NOp   1
 Largest Abelian subgroup         C1      NOp   1
 Largest concise Abelian subgroup C1      NOp   1
                         Standard orientation:                         
 ---------------------------------------------------------------------
 Center     Atomic      Atomic             Coordinates (Angstroms)
 Number     Number       Type             X           Y           Z
 ---------------------------------------------------------------------
      1         50           0       -1.125144    0.435267   -1.378227
      2         50           0        1.982871   -0.268190    1.304759
      3         53           0       -3.524610   -0.277487   -0.125630
      4         53           0        3.169330   -0.592972   -1.239609
      5         53           0       -0.719349   -1.701630    0.810848
      6         53           0        0.265453    2.414469    0.623701
 ---------------------------------------------------------------------
 Rotational constants (GHZ):      0.2595827      0.1177208      0.1068221
 Standard basis: SDD (6D, 10F)
 There are    60 symmetry adapted cartesian basis functions of A   symmetry.
 There are    60 symmetry adapted basis functions of A   symmetry.
    60 basis functions,   108 primitive gaussians,    60 cartesian basis functions
    18 alpha electrons       18 beta electrons
       nuclear repulsion energy        72.1060320042 Hartrees.
 NAtoms=    6 NActive=    6 NUniq=    6 SFac= 1.00D+00 NAtFMM=   60 NAOKFM=F Big=F
 Integral buffers will be    131072 words long.
 Raffenetti 2 integral format.
 Two-electron integral symmetry is turned on.
 One-electron integrals computed using PRISM.
   1 Symmetry operations used in ECPInt.
 ECPInt:  NShTT=     406 NPrTT=    1414 LenC2=     407 LenP2D=    1310.
 LDataN:  DoStor=T MaxTD1= 5 Len=  102
 NBasis=    60 RedAO= T EigKep=  4.94D-02  NBF=    60
 NBsUse=    60 1.00D-06 EigRej= -1.00D+00 NBFU=    60
 Defaulting to unpruned grid for atomic number  50.
 Defaulting to unpruned grid for atomic number  53.
 Defaulting to unpruned grid for atomic number  53.
 Initial guess from the checkpoint file:  "\\Nas.ads.mwn.de\tuch\ac5\AK_Nilges\Markus\Gaussian\SnIP\Publikation\startingmaterials\2SNI2CIS3.chk"
 B after Tr=     0.000000    0.000000    0.000000
         Rot=    0.979623    0.175302    0.033551    0.092100 Ang=  23.17 deg.
 ExpMin= 3.26D-02 ExpMax= 2.43D+00 ExpMxC= 2.43D+00 IAcc=3 IRadAn=         5 AccDes= 0.00D+00
 Harris functional with IExCor= 1009 and IRadAn=       5 diagonalized for initial guess.
 HarFok:  IExCor= 1009 AccDes= 0.00D+00 IRadAn=         5 IDoV= 1 UseB2=F ITyADJ=14
 ICtDFT=  3500011 ScaDFX=  1.000000  1.000000  1.000000  1.000000
 Defaulting to unpruned grid for atomic number  50.
 Defaulting to unpruned grid for atomic number  50.
 Defaulting to unpruned grid for atomic number  50.
 Defaulting to unpruned grid for atomic number  50.
 FoFCou: FMM=F IPFlag=           0 FMFlag=      100000 FMFlg1=           0
         NFxFlg=           0 DoJE=T BraDBF=F KetDBF=T FulRan=T
         wScrn=  0.000000 ICntrl=     500 IOpCl=  0 I1Cent=   200000004 NGrid=           0
         NMat0=    1 NMatS0=      1 NMatT0=    0 NMatD0=    1 NMtDS0=    0 NMtDT0=    0
 Petite list used in FoFCou.
 Keep J ints in memory in canonical form, NReq=2586989.
 Requested convergence on RMS density matrix=1.00D-08 within 128 cycles.
 Requested convergence on MAX density matrix=1.00D-06.
 Requested convergence on             energy=1.00D-06.
 No special actions if energy rises.
 Defaulting to unpruned grid for atomic number  50.
 Defaulting to unpruned grid for atomic number  50.
 Defaulting to unpruned grid for atomic number  50.
 Defaulting to unpruned grid for atomic number  50.
 SCF Done:  E(RPBE-PBE) =  -52.6874410335     A.U. after   14 cycles
            NFock= 14  Conv=0.31D-08     -V/T= 4.2071
   1 Symmetry operations used in ECPInt.
 ECPInt:  NShTT=     406 NPrTT=    1414 LenC2=     407 LenP2D=    1310.
 LDataN:  DoStor=T MaxTD1= 6 Len=  172
 Calling FoFJK, ICntrl=      2527 FMM=F ISym2X=0 I1Cent= 0 IOpClX= 0 NMat=1 NMatS=1 NMatT=0.
 Defaulting to unpruned grid for atomic number  50.
 Defaulting to unpruned grid for atomic number  50.
 Defaulting to unpruned grid for atomic number  50.
 Defaulting to unpruned grid for atomic number  50.
 ***** Axes restored to original set *****
 -------------------------------------------------------------------
 Center     Atomic                   Forces (Hartrees/Bohr)
 Number     Number              X              Y              Z
 -------------------------------------------------------------------
      1       50          -0.004709137   -0.002919755    0.003749741
      2       50          -0.002623847    0.006190624   -0.005656710
      3       53           0.033208789    0.027545328   -0.005021404
      4       53           0.002618517   -0.002868995    0.004495576
      5       53          -0.028752151   -0.023764260    0.003363602
      6       53           0.000257830   -0.004182942   -0.000930806
 -------------------------------------------------------------------
 Cartesian Forces:  Max     0.033208789 RMS     0.013874876

 GradGradGradGradGradGradGradGradGradGradGradGradGradGradGradGradGradGrad
 Berny optimization.
 Using GEDIIS/GDIIS optimizer.
 FormGI is forming the generalized inverse of G from B-inverse, IUseBI=4.
 Internal  Forces:  Max     0.239166092 RMS     0.091078933
 Search for a local minimum.
 Step number  12 out of a maximum of   24
 All quantities printed in internal units (Hartrees-Bohrs-Radians)
 Mixed Optimization -- RFO/linear search
 Update second derivatives using D2CorX and points    9   10   12   11
 DE=  2.82D-02 DEPred=-8.01D-03 R=-3.52D+00
 Trust test=-3.52D+00 RLast= 8.52D-01 DXMaxT set to 2.12D-01
 The second derivative matrix:
                          R1        R2        R3        R4        R5
           R1           0.07091
           R2          -0.00340   0.02085
           R3           0.01228   0.01650   0.05715
           R4          -0.00020   0.00146   0.00318   0.05771
           R5           0.00209  -0.00570   0.00751   0.00779   0.07375
           A1           0.02736  -0.01037   0.00506  -0.06470  -0.05321
           A2           0.00778   0.00942   0.00337   0.03383   0.03028
           A3           0.00075  -0.00386   0.01844   0.02179   0.00384
           A4           0.05541   0.02907  -0.02060   0.06673   0.14018
           A5           0.07165   0.04219  -0.01871   0.04934   0.15530
           D1           0.03244   0.00288   0.01229  -0.05151   0.02517
           D2          -0.00808   0.00335  -0.02316  -0.01385  -0.00554
           D3           0.00264  -0.00605   0.01978  -0.00492  -0.02930
           D4          -0.00625  -0.01548   0.02202  -0.02862  -0.06000
                          A1        A2        A3        A4        A5
           A1           0.53779
           A2          -0.08406   0.13838
           A3          -0.15523   0.03874   0.10456
           A4          -0.09646   0.21772   0.02627   1.02987
           A5          -0.18659   0.24972   0.07125   1.03022   1.36330
           D1           0.12500  -0.04743  -0.04266   0.11893   0.20139
           D2           0.14295  -0.02256  -0.09669  -0.03149  -0.06643
           D3          -0.08591  -0.02314   0.04067  -0.18112  -0.15771
           D4          -0.04803  -0.14719   0.02739  -0.40585  -0.40289
                          D1        D2        D3        D4
           D1           0.27192
           D2          -0.00191   0.09984
           D3           0.02522  -0.05443   0.12213
           D4           0.03994  -0.05125   0.15496   0.30671
 ITU= -1  1  0  0  1  0 -1  0  0  0  0  0
 Use linear search instead of GDIIS.
 Energy rises -- skip Quadratic/GDIIS search.
 Quartic linear search produced a step of -0.67046.
 Iteration  1 RMS(Cart)=  0.25420827 RMS(Int)=  0.09111426
 Iteration  2 RMS(Cart)=  0.21067150 RMS(Int)=  0.03858168
 Iteration  3 RMS(Cart)=  0.12976350 RMS(Int)=  0.00671302
 Iteration  4 RMS(Cart)=  0.00666020 RMS(Int)=  0.00022888
 Iteration  5 RMS(Cart)=  0.00000744 RMS(Int)=  0.00022886
 Iteration  6 RMS(Cart)=  0.00000000 RMS(Int)=  0.00022886
 Variable       Old X    -DE/DX   Delta X   Delta X   Delta X     New X
                                 (Linear)    (Quad)   (Total)
    R1        5.28936   0.02713   0.07546   0.00000   0.07546   5.36482
    R2        5.93347   0.01044  -0.07819   0.00000  -0.07819   5.85528
    R3        5.34060   0.00578  -0.00535   0.00000  -0.00535   5.33525
    R4        5.85531  -0.02470  -0.00600   0.00000  -0.00600   5.84932
    R5        6.15541   0.02819  -0.14809   0.00000  -0.14809   6.00733
    A1        1.82849   0.03296  -0.16251   0.00000  -0.16251   1.66598
    A2        1.74107  -0.01206  -0.02915   0.00000  -0.02959   1.71147
    A3        1.69890  -0.01494  -0.06480   0.00000  -0.06504   1.63386
    A4        1.45842   0.16099   0.05171   0.00000   0.05165   1.51007
    A5        1.41788   0.23917  -0.01461   0.00000  -0.01461   1.40327
    D1        1.76829   0.17056   0.49662   0.00000   0.49662   2.26491
    D2       -1.68208  -0.01174   0.05635   0.00000   0.05609  -1.62598
    D3        1.10407   0.00711  -0.07562   0.00000  -0.07516   1.02891
    D4       -0.62478  -0.00019  -0.05400   0.00000  -0.05445  -0.67923
         Item               Value     Threshold  Converged?
 Maximum Force            0.239166     0.000450     NO 
 RMS     Force            0.091079     0.000300     NO 
 Maximum Displacement     1.016950     0.001800     NO 
 RMS     Displacement     0.547422     0.001200     NO 
 Predicted change in Energy=-2.389424D-02
 GradGradGradGradGradGradGradGradGradGradGradGradGradGradGradGradGradGrad

                          Input orientation:                          
 ---------------------------------------------------------------------
 Center     Atomic      Atomic             Coordinates (Angstroms)
 Number     Number       Type             X           Y           Z
 ---------------------------------------------------------------------
      1         50           0        1.664748    1.048972    0.501948
      2         50           0       -2.264175    0.284313   -0.130779
      3         53           0        3.235502    2.697825   -1.193226
      4         53           0       -1.359705   -1.079810    2.169676
      5         53           0        0.147589   -0.324856   -1.972883
      6         53           0       -0.756570    2.978200    0.628012
 ---------------------------------------------------------------------
                    Distance matrix (angstroms):
                    1          2          3          4          5
     1  Sn   0.000000
     2  Sn   4.052343   0.000000
     3  I    2.838943   6.099203   0.000000
     4  I    4.057135   2.823294   6.833415   0.000000
     5  I    3.211536   3.095325   4.390862   4.472436   0.000000
     6  I    3.098482   3.178940   4.396835   4.382687   4.300271
                    6
     6  I    0.000000
 Stoichiometry    I4Sn2
 Framework group  C1[X(I4Sn2)]
 Deg. of freedom    12
 Full point group                 C1      NOp   1
 Largest Abelian subgroup         C1      NOp   1
 Largest concise Abelian subgroup C1      NOp   1
                         Standard orientation:                         
 ---------------------------------------------------------------------
 Center     Atomic      Atomic             Coordinates (Angstroms)
 Number     Number       Type             X           Y           Z
 ---------------------------------------------------------------------
      1         50           0       -1.093443    0.202782   -1.191343
      2         50           0        2.161627   -0.221362    1.184810
      3         53           0       -3.763131    0.019609   -0.243285
      4         53           0        2.952758    0.227128   -1.488009
      5         53           0       -0.108294   -2.251505    0.630721
      6         53           0       -0.089054    2.022296    1.106736
 ---------------------------------------------------------------------
 Rotational constants (GHZ):      0.2518420      0.1142076      0.1057864
 Standard basis: SDD (6D, 10F)
 There are    60 symmetry adapted cartesian basis functions of A   symmetry.
 There are    60 symmetry adapted basis functions of A   symmetry.
    60 basis functions,   108 primitive gaussians,    60 cartesian basis functions
    18 alpha electrons       18 beta electrons
       nuclear repulsion energy        70.8227016338 Hartrees.
 NAtoms=    6 NActive=    6 NUniq=    6 SFac= 1.00D+00 NAtFMM=   60 NAOKFM=F Big=F
 Integral buffers will be    131072 words long.
 Raffenetti 2 integral format.
 Two-electron integral symmetry is turned on.
 One-electron integrals computed using PRISM.
   1 Symmetry operations used in ECPInt.
 ECPInt:  NShTT=     406 NPrTT=    1414 LenC2=     407 LenP2D=    1299.
 LDataN:  DoStor=T MaxTD1= 5 Len=  102
 NBasis=    60 RedAO= T EigKep=  5.85D-02  NBF=    60
 NBsUse=    60 1.00D-06 EigRej= -1.00D+00 NBFU=    60
 Defaulting to unpruned grid for atomic number  53.
 Defaulting to unpruned grid for atomic number  53.
 Defaulting to unpruned grid for atomic number  50.
 Lowest energy guess from the checkpoint file:  "\\Nas.ads.mwn.de\tuch\ac5\AK_Nilges\Markus\Gaussian\SnIP\Publikation\startingmaterials\2SNI2CIS3.chk"
 B after Tr=     0.000000    0.000000    0.000000
         Rot=    0.996737    0.069531    0.013088    0.038850 Ang=   9.26 deg.
 B after Tr=     0.000000    0.000000    0.000000
         Rot=    0.992947   -0.104187   -0.019655   -0.053060 Ang= -13.62 deg.
 Keep J ints in memory in canonical form, NReq=2586989.
 Requested convergence on RMS density matrix=1.00D-08 within 128 cycles.
 Requested convergence on MAX density matrix=1.00D-06.
 Requested convergence on             energy=1.00D-06.
 No special actions if energy rises.
 Defaulting to unpruned grid for atomic number  50.
 Defaulting to unpruned grid for atomic number  50.
 Defaulting to unpruned grid for atomic number  50.
 Defaulting to unpruned grid for atomic number  50.
 SCF Done:  E(RPBE-PBE) =  -52.7167644725     A.U. after   11 cycles
            NFock= 11  Conv=0.75D-08     -V/T= 4.2250
   1 Symmetry operations used in ECPInt.
 ECPInt:  NShTT=     406 NPrTT=    1414 LenC2=     407 LenP2D=    1299.
 LDataN:  DoStor=T MaxTD1= 6 Len=  172
 Calling FoFJK, ICntrl=      2527 FMM=F ISym2X=0 I1Cent= 0 IOpClX= 0 NMat=1 NMatS=1 NMatT=0.
 Defaulting to unpruned grid for atomic number  50.
 Defaulting to unpruned grid for atomic number  50.
 Defaulting to unpruned grid for atomic number  50.
 Defaulting to unpruned grid for atomic number  50.
 ***** Axes restored to original set *****
 -------------------------------------------------------------------
 Center     Atomic                   Forces (Hartrees/Bohr)
 Number     Number              X              Y              Z
 -------------------------------------------------------------------
      1       50           0.000925156   -0.000425675   -0.003584545
      2       50          -0.002549093    0.006374575   -0.006190185
      3       53           0.002679356    0.001037890    0.000322313
      4       53           0.002471012   -0.004486204    0.005756453
      5       53          -0.000419664   -0.000564814    0.003717626
      6       53          -0.003106767   -0.001935771   -0.000021662
 -------------------------------------------------------------------
 Cartesian Forces:  Max     0.006374575 RMS     0.003289561

 GradGradGradGradGradGradGradGradGradGradGradGradGradGradGradGradGradGrad
 Berny optimization.
 Using GEDIIS/GDIIS optimizer.
 FormGI is forming the generalized inverse of G from B-inverse, IUseBI=4.
 Internal  Forces:  Max     0.010376651 RMS     0.005671060
 Search for a local minimum.
 Step number  13 out of a maximum of   24
 All quantities printed in internal units (Hartrees-Bohrs-Radians)
 Mixed Optimization -- RFO/linear search
 Update second derivatives using D2CorX and points   10   12   11   13
 The second derivative matrix:
                          R1        R2        R3        R4        R5
           R1           0.06973
           R2          -0.00121   0.02513
           R3           0.01814   0.02431   0.06717
           R4           0.00428   0.00339   0.00221   0.05288
           R5           0.00074  -0.00217   0.01696   0.01386   0.07281
           A1           0.02813  -0.00307   0.02236  -0.05745  -0.05009
           A2           0.01049   0.01246   0.00746   0.03305   0.03454
           A3           0.00479  -0.00063   0.02182   0.01913   0.01000
           A4           0.03566   0.02806  -0.00425   0.09598   0.11358
           A5           0.03661   0.03601   0.00584   0.09608   0.10957
           D1           0.00546  -0.00720   0.01818  -0.02092  -0.01223
           D2          -0.00892   0.00015  -0.02963  -0.01610  -0.00746
           D3           0.00204  -0.00597   0.02083  -0.00395  -0.02992
           D4          -0.00691  -0.01844   0.01615  -0.03082  -0.06158
                          A1        A2        A3        A4        A5
           A1           0.54923
           A2          -0.07686   0.13988
           A3          -0.14594   0.03975   0.10445
           A4          -0.12186   0.22729   0.04621   0.86887
           A5          -0.23180   0.26395   0.10291   0.76446   0.93418
           D1           0.08081  -0.04210  -0.02579  -0.06381  -0.09424
           D2           0.13755  -0.02528  -0.10002  -0.02479  -0.05400
           D3          -0.08614  -0.02264   0.04155  -0.18639  -0.16591
           D4          -0.05282  -0.14972   0.02425  -0.39873  -0.38997
                          D1        D2        D3        D4
           D1           0.07935
           D2           0.01185   0.10221
           D3           0.01891  -0.05445   0.12202
           D4           0.05350  -0.04915   0.15498   0.30856
 ITU=  0 -1  1  0  0  1  0 -1  0  0  0  0  0
 Use linear search instead of GDIIS.
     Eigenvalues ---    0.00022   0.02148   0.03654   0.04781   0.05698
     Eigenvalues ---    0.06367   0.07374   0.09615   0.13850   0.17805
     Eigenvalues ---    0.71160   2.05634
 RFO step:  Lambda=-3.32423673D-03 EMin= 2.17172155D-04
 Quartic linear search produced a step of -0.23166.
 Iteration  1 RMS(Cart)=  0.22288559 RMS(Int)=  0.00599233
 Iteration  2 RMS(Cart)=  0.01152965 RMS(Int)=  0.00010250
 Iteration  3 RMS(Cart)=  0.00003859 RMS(Int)=  0.00009904
 Iteration  4 RMS(Cart)=  0.00000000 RMS(Int)=  0.00009904
 Variable       Old X    -DE/DX   Delta X   Delta X   Delta X     New X
                                 (Linear)    (Quad)   (Total)
    R1        5.36482   0.00189   0.00859  -0.03315  -0.02456   5.34027
    R2        5.85528   0.00257  -0.00890   0.13043   0.12152   5.97681
    R3        5.33525   0.00765  -0.00061  -0.01400  -0.01461   5.32064
    R4        5.84932  -0.00243  -0.00068  -0.03953  -0.04021   5.80910
    R5        6.00733  -0.00167  -0.01686   0.05973   0.04287   6.05020
    A1        1.66598   0.00676  -0.01850   0.07594   0.05743   1.72341
    A2        1.71147  -0.00633  -0.00322  -0.04935  -0.05261   1.65887
    A3        1.63386   0.00224  -0.00732   0.00798   0.00040   1.63426
    A4        1.51007  -0.00276   0.00590  -0.01310  -0.00723   1.50284
    A5        1.40327   0.00752  -0.00166   0.09989   0.09823   1.50150
    D1        2.26491   0.00955   0.05655   0.00516   0.06171   2.32662
    D2       -1.62598  -0.00222   0.00648  -0.00887  -0.00265  -1.62864
    D3        1.02891   0.00376  -0.00871   0.06207   0.05341   1.08232
    D4       -0.67923   0.01038  -0.00604   0.11274   0.10664  -0.57259
         Item               Value     Threshold  Converged?
 Maximum Force            0.010377     0.000450     NO 
 RMS     Force            0.005671     0.000300     NO 
 Maximum Displacement     0.354725     0.001800     NO 
 RMS     Displacement     0.232624     0.001200     NO 
 Predicted change in Energy=-1.865248D-03
 GradGradGradGradGradGradGradGradGradGradGradGradGradGradGradGradGradGrad

                          Input orientation:                          
 ---------------------------------------------------------------------
 Center     Atomic      Atomic             Coordinates (Angstroms)
 Number     Number       Type             X           Y           Z
 ---------------------------------------------------------------------
      1         50           0        1.845392    1.129083    0.371402
      2         50           0       -2.383797    0.276990   -0.117834
      3         53           0        3.417389    2.885537   -1.187340
      4         53           0       -1.502496   -1.141155    2.149225
      5         53           0        0.037741   -0.465878   -1.859687
      6         53           0       -0.746841    2.920066    0.646982
 ---------------------------------------------------------------------
                    Distance matrix (angstroms):
                    1          2          3          4          5
     1  Sn   0.000000
     2  Sn   4.341826   0.000000
     3  I    2.825948   6.449970   0.000000
     4  I    4.418483   2.815561   7.179985   0.000000
     5  I    3.284701   3.074044   4.806876   4.347379   0.000000
     6  I    3.162789   3.201627   4.550466   4.395596   4.285274
                    6
     6  I    0.000000
 Stoichiometry    I4Sn2
 Framework group  C1[X(I4Sn2)]
 Deg. of freedom    12
 Full point group                 C1      NOp   1
 Largest Abelian subgroup         C1      NOp   1
 Largest concise Abelian subgroup C1      NOp   1
                         Standard orientation:                         
 ---------------------------------------------------------------------
 Center     Atomic      Atomic             Coordinates (Angstroms)
 Number     Number       Type             X           Y           Z
 ---------------------------------------------------------------------
      1         50           0       -1.363693    0.022971   -1.139085
      2         50           0        2.305796   -0.039470    1.180915
      3         53           0       -4.007159   -0.029689   -0.141440
      4         53           0        3.033686    0.210752   -1.527396
      5         53           0        0.191345   -2.216708    0.692569
      6         53           0       -0.106648    2.051210    0.936804
 ---------------------------------------------------------------------
 Rotational constants (GHZ):      0.2589439      0.1042880      0.0967923
 Standard basis: SDD (6D, 10F)
 There are    60 symmetry adapted cartesian basis functions of A   symmetry.
 There are    60 symmetry adapted basis functions of A   symmetry.
    60 basis functions,   108 primitive gaussians,    60 cartesian basis functions
    18 alpha electrons       18 beta electrons
       nuclear repulsion energy        69.3682947534 Hartrees.
 NAtoms=    6 NActive=    6 NUniq=    6 SFac= 1.00D+00 NAtFMM=   60 NAOKFM=F Big=F
 Integral buffers will be    131072 words long.
 Raffenetti 2 integral format.
 Two-electron integral symmetry is turned on.
 One-electron integrals computed using PRISM.
   1 Symmetry operations used in ECPInt.
 ECPInt:  NShTT=     406 NPrTT=    1414 LenC2=     407 LenP2D=    1293.
 LDataN:  DoStor=T MaxTD1= 5 Len=  102
 NBasis=    60 RedAO= T EigKep=  5.92D-02  NBF=    60
 NBsUse=    60 1.00D-06 EigRej= -1.00D+00 NBFU=    60
 Defaulting to unpruned grid for atomic number  53.
 Defaulting to unpruned grid for atomic number  50.
 Defaulting to unpruned grid for atomic number  53.
 Initial guess from the checkpoint file:  "\\Nas.ads.mwn.de\tuch\ac5\AK_Nilges\Markus\Gaussian\SnIP\Publikation\startingmaterials\2SNI2CIS3.chk"
 B after Tr=     0.000000    0.000000    0.000000
         Rot=    0.999220    0.031216   -0.015438   -0.018594 Ang=   4.52 deg.
 ExpMin= 3.26D-02 ExpMax= 2.43D+00 ExpMxC= 2.43D+00 IAcc=3 IRadAn=         5 AccDes= 0.00D+00
 Harris functional with IExCor= 1009 and IRadAn=       5 diagonalized for initial guess.
 HarFok:  IExCor= 1009 AccDes= 0.00D+00 IRadAn=         5 IDoV= 1 UseB2=F ITyADJ=14
 ICtDFT=  3500011 ScaDFX=  1.000000  1.000000  1.000000  1.000000
 Defaulting to unpruned grid for atomic number  50.
 Defaulting to unpruned grid for atomic number  50.
 Defaulting to unpruned grid for atomic number  50.
 Defaulting to unpruned grid for atomic number  50.
 FoFCou: FMM=F IPFlag=           0 FMFlag=      100000 FMFlg1=           0
         NFxFlg=           0 DoJE=T BraDBF=F KetDBF=T FulRan=T
         wScrn=  0.000000 ICntrl=     500 IOpCl=  0 I1Cent=   200000004 NGrid=           0
         NMat0=    1 NMatS0=      1 NMatT0=    0 NMatD0=    1 NMtDS0=    0 NMtDT0=    0
 Petite list used in FoFCou.
 Keep J ints in memory in canonical form, NReq=2586989.
 Requested convergence on RMS density matrix=1.00D-08 within 128 cycles.
 Requested convergence on MAX density matrix=1.00D-06.
 Requested convergence on             energy=1.00D-06.
 No special actions if energy rises.
 Defaulting to unpruned grid for atomic number  50.
 Defaulting to unpruned grid for atomic number  50.
 Defaulting to unpruned grid for atomic number  50.
 Defaulting to unpruned grid for atomic number  50.
 SCF Done:  E(RPBE-PBE) =  -52.7167910789     A.U. after   11 cycles
            NFock= 11  Conv=0.40D-08     -V/T= 4.2305
   1 Symmetry operations used in ECPInt.
 ECPInt:  NShTT=     406 NPrTT=    1414 LenC2=     407 LenP2D=    1293.
 LDataN:  DoStor=T MaxTD1= 6 Len=  172
 Calling FoFJK, ICntrl=      2527 FMM=F ISym2X=0 I1Cent= 0 IOpClX= 0 NMat=1 NMatS=1 NMatT=0.
 Defaulting to unpruned grid for atomic number  50.
 Defaulting to unpruned grid for atomic number  50.
 Defaulting to unpruned grid for atomic number  50.
 Defaulting to unpruned grid for atomic number  50.
 ***** Axes restored to original set *****
 -------------------------------------------------------------------
 Center     Atomic                   Forces (Hartrees/Bohr)
 Number     Number              X              Y              Z
 -------------------------------------------------------------------
      1       50          -0.007056641   -0.001554039   -0.001425017
      2       50           0.000929216    0.006871289   -0.004217141
      3       53           0.000601598    0.000575114   -0.001227702
      4       53           0.001668808   -0.004454526    0.006556094
      5       53           0.003352232    0.001986172    0.001386115
      6       53           0.000504787   -0.003424009   -0.001072349
 -------------------------------------------------------------------
 Cartesian Forces:  Max     0.007056641 RMS     0.003481271

 GradGradGradGradGradGradGradGradGradGradGradGradGradGradGradGradGradGrad
 Berny optimization.
 Using GEDIIS/GDIIS optimizer.
 FormGI is forming the generalized inverse of G from B-inverse, IUseBI=4.
 Internal  Forces:  Max     0.030863462 RMS     0.010813251
 Search for a local minimum.
 Step number  14 out of a maximum of   24
 All quantities printed in internal units (Hartrees-Bohrs-Radians)
 Mixed Optimization -- RFO/linear search
 Update second derivatives using D2CorX and points   10   11   13   14
 DE= -2.66D-05 DEPred=-1.87D-03 R= 1.43D-02
 Trust test= 1.43D-02 RLast= 2.30D-01 DXMaxT set to 1.06D-01
 The second derivative matrix:
                          R1        R2        R3        R4        R5
           R1           0.06659
           R2          -0.00408   0.03309
           R3           0.00716   0.00814   0.02537
           R4           0.00437   0.00127   0.00427   0.05355
           R5          -0.00002   0.01066   0.01183   0.01055   0.08627
           A1           0.01924  -0.00643  -0.01574  -0.05844  -0.04202
           A2           0.01167   0.01445   0.01574   0.03255   0.03283
           A3           0.00149  -0.00593   0.00837   0.01987   0.00893
           A4           0.03795   0.06538   0.00263   0.08694   0.14482
           A5           0.03711   0.08741  -0.00567   0.08253   0.16440
           D1           0.00471  -0.00220   0.01563  -0.02315  -0.00736
           D2          -0.00489   0.00396  -0.01382  -0.01622  -0.00793
           D3          -0.00071  -0.01410   0.01071  -0.00258  -0.03480
           D4          -0.01119  -0.03205  -0.00415  -0.02795  -0.06727
                          A1        A2        A3        A4        A5
           A1           0.52540
           A2          -0.06972   0.13702
           A3          -0.15803   0.04311   0.10002
           A4          -0.08658   0.21683   0.05015   0.93175
           A5          -0.19240   0.25804   0.10062   0.89207   1.15726
           D1           0.08485  -0.04398  -0.02614  -0.05255  -0.06870
           D2           0.14961  -0.02814  -0.09506  -0.03252  -0.05956
           D3          -0.09853  -0.01963   0.03813  -0.19247  -0.18284
           D4          -0.07692  -0.14253   0.01652  -0.39803  -0.41199
                          D1        D2        D3        D4
           D1           0.08361
           D2           0.01165   0.09671
           D3           0.01750  -0.05008   0.12062
           D4           0.05299  -0.04070   0.15052   0.29574
 ITU= -1  0 -1  1  0  0  1  0 -1  0  0  0  0  0
 Use linear search instead of GDIIS.
     Eigenvalues ---    0.00029   0.02474   0.03015   0.03726   0.05657
     Eigenvalues ---    0.06266   0.07027   0.11512   0.13899   0.15614
     Eigenvalues ---    0.71822   2.29317
 RFO step:  Lambda=-6.24358070D-03 EMin= 2.91376945D-04
 Quartic linear search produced a step of -0.51408.
 Maximum step size (   0.106) exceeded in Quadratic search.
    -- Step size scaled by   0.128
 Iteration  1 RMS(Cart)=  0.12339284 RMS(Int)=  0.00229328
 Iteration  2 RMS(Cart)=  0.00205266 RMS(Int)=  0.00003021
 Iteration  3 RMS(Cart)=  0.00000171 RMS(Int)=  0.00003020
 Iteration  4 RMS(Cart)=  0.00000000 RMS(Int)=  0.00003020
 Variable       Old X    -DE/DX   Delta X   Delta X   Delta X     New X
                                 (Linear)    (Quad)   (Total)
    R1        5.34027   0.00137   0.01262  -0.01132   0.00130   5.34157
    R2        5.97681  -0.00450  -0.06247  -0.03685  -0.09932   5.87748
    R3        5.32064   0.00804   0.00751   0.09252   0.10003   5.42067
    R4        5.80910   0.00137   0.02067  -0.00932   0.01136   5.82046
    R5        6.05020  -0.00757  -0.02204  -0.02019  -0.04223   6.00797
    A1        1.72341   0.00036  -0.02953   0.01123  -0.01829   1.70512
    A2        1.65887  -0.00137   0.02704  -0.01704   0.01001   1.66888
    A3        1.63426   0.00288  -0.00021  -0.00593  -0.00606   1.62821
    A4        1.50284  -0.02110   0.00372   0.00389   0.00762   1.51046
    A5        1.50150  -0.03086  -0.05050   0.01497  -0.03552   1.46598
    D1        2.32662  -0.00298  -0.03172  -0.03661  -0.06833   2.25829
    D2       -1.62864  -0.00120   0.00136   0.00456   0.00600  -1.62264
    D3        1.08232   0.00447  -0.02746   0.00410  -0.02337   1.05895
    D4       -0.57259   0.00725  -0.05482   0.02062  -0.03419  -0.60678
         Item               Value     Threshold  Converged?
 Maximum Force            0.030863     0.000450     NO 
 RMS     Force            0.010813     0.000300     NO 
 Maximum Displacement     0.203966     0.001800     NO 
 RMS     Displacement     0.123875     0.001200     NO 
 Predicted change in Energy=-1.458062D-03
 GradGradGradGradGradGradGradGradGradGradGradGradGradGradGradGradGradGrad

                          Input orientation:                          
 ---------------------------------------------------------------------
 Center     Atomic      Atomic             Coordinates (Angstroms)
 Number     Number       Type             X           Y           Z
 ---------------------------------------------------------------------
      1         50           0        1.758831    1.110903    0.453021
      2         50           0       -2.327456    0.305716   -0.152091
      3         53           0        3.311083    2.777603   -1.221046
      4         53           0       -1.439579   -1.135592    2.163634
      5         53           0        0.110969   -0.396672   -1.897792
      6         53           0       -0.746460    2.942686    0.657023
 ---------------------------------------------------------------------
                    Distance matrix (angstroms):
                    1          2          3          4          5
     1  Sn   0.000000
     2  Sn   4.208589   0.000000
     3  I    2.826637   6.248681   0.000000
     4  I    4.266469   2.868497   7.024097   0.000000
     5  I    3.242615   3.080055   4.557931   4.409691   0.000000
     6  I    3.110230   3.179280   4.474154   4.402572   4.291104
                    6
     6  I    0.000000
 Stoichiometry    I4Sn2
 Framework group  C1[X(I4Sn2)]
 Deg. of freedom    12
 Full point group                 C1      NOp   1
 Largest Abelian subgroup         C1      NOp   1
 Largest concise Abelian subgroup C1      NOp   1
                         Standard orientation:                         
 ---------------------------------------------------------------------
 Center     Atomic      Atomic             Coordinates (Angstroms)
 Number     Number       Type             X           Y           Z
 ---------------------------------------------------------------------
      1         50           0       -1.235264    0.136909   -1.175639
      2         50           0        2.211484   -0.128588    1.224706
      3         53           0       -3.876142   -0.025918   -0.181091
      4         53           0        3.017774    0.191402   -1.509481
      5         53           0        0.028496   -2.224633    0.652086
      6         53           0       -0.091091    2.051300    0.992195
 ---------------------------------------------------------------------
 Rotational constants (GHZ):      0.2548723      0.1091071      0.1012605
 Standard basis: SDD (6D, 10F)
 There are    60 symmetry adapted cartesian basis functions of A   symmetry.
 There are    60 symmetry adapted basis functions of A   symmetry.
    60 basis functions,   108 primitive gaussians,    60 cartesian basis functions
    18 alpha electrons       18 beta electrons
       nuclear repulsion energy        70.0560726359 Hartrees.
 NAtoms=    6 NActive=    6 NUniq=    6 SFac= 1.00D+00 NAtFMM=   60 NAOKFM=F Big=F
 Integral buffers will be    131072 words long.
 Raffenetti 2 integral format.
 Two-electron integral symmetry is turned on.
 One-electron integrals computed using PRISM.
   1 Symmetry operations used in ECPInt.
 ECPInt:  NShTT=     406 NPrTT=    1414 LenC2=     407 LenP2D=    1295.
 LDataN:  DoStor=T MaxTD1= 5 Len=  102
 NBasis=    60 RedAO= T EigKep=  5.91D-02  NBF=    60
 NBsUse=    60 1.00D-06 EigRej= -1.00D+00 NBFU=    60
 Defaulting to unpruned grid for atomic number  53.
 Defaulting to unpruned grid for atomic number  50.
 Defaulting to unpruned grid for atomic number  53.
 Initial guess from the checkpoint file:  "\\Nas.ads.mwn.de\tuch\ac5\AK_Nilges\Markus\Gaussian\SnIP\Publikation\startingmaterials\2SNI2CIS3.chk"
 B after Tr=     0.000000    0.000000    0.000000
         Rot=    0.999824   -0.013003    0.009047    0.010020 Ang=  -2.15 deg.
 ExpMin= 3.26D-02 ExpMax= 2.43D+00 ExpMxC= 2.43D+00 IAcc=3 IRadAn=         5 AccDes= 0.00D+00
 Harris functional with IExCor= 1009 and IRadAn=       5 diagonalized for initial guess.
 HarFok:  IExCor= 1009 AccDes= 0.00D+00 IRadAn=         5 IDoV= 1 UseB2=F ITyADJ=14
 ICtDFT=  3500011 ScaDFX=  1.000000  1.000000  1.000000  1.000000
 Defaulting to unpruned grid for atomic number  50.
 Defaulting to unpruned grid for atomic number  50.
 Defaulting to unpruned grid for atomic number  50.
 Defaulting to unpruned grid for atomic number  50.
 FoFCou: FMM=F IPFlag=           0 FMFlag=      100000 FMFlg1=           0
         NFxFlg=           0 DoJE=T BraDBF=F KetDBF=T FulRan=T
         wScrn=  0.000000 ICntrl=     500 IOpCl=  0 I1Cent=   200000004 NGrid=           0
         NMat0=    1 NMatS0=      1 NMatT0=    0 NMatD0=    1 NMtDS0=    0 NMtDT0=    0
 Petite list used in FoFCou.
 Keep J ints in memory in canonical form, NReq=2586989.
 Requested convergence on RMS density matrix=1.00D-08 within 128 cycles.
 Requested convergence on MAX density matrix=1.00D-06.
 Requested convergence on             energy=1.00D-06.
 No special actions if energy rises.
 Defaulting to unpruned grid for atomic number  50.
 Defaulting to unpruned grid for atomic number  50.
 Defaulting to unpruned grid for atomic number  50.
 Defaulting to unpruned grid for atomic number  50.
 SCF Done:  E(RPBE-PBE) =  -52.7180066719     A.U. after   11 cycles
            NFock= 11  Conv=0.47D-08     -V/T= 4.2294
   1 Symmetry operations used in ECPInt.
 ECPInt:  NShTT=     406 NPrTT=    1414 LenC2=     407 LenP2D=    1295.
 LDataN:  DoStor=T MaxTD1= 6 Len=  172
 Calling FoFJK, ICntrl=      2527 FMM=F ISym2X=0 I1Cent= 0 IOpClX= 0 NMat=1 NMatS=1 NMatT=0.
 Defaulting to unpruned grid for atomic number  50.
 Defaulting to unpruned grid for atomic number  50.
 Defaulting to unpruned grid for atomic number  50.
 Defaulting to unpruned grid for atomic number  50.
 ***** Axes restored to original set *****
 -------------------------------------------------------------------
 Center     Atomic                   Forces (Hartrees/Bohr)
 Number     Number              X              Y              Z
 -------------------------------------------------------------------
      1       50          -0.002726014   -0.002603760   -0.001994948
      2       50           0.001685914    0.002942137    0.000175397
      3       53           0.001860894    0.001324471   -0.000854283
      4       53           0.000083989   -0.001089786    0.000945545
      5       53           0.001248609    0.000950498    0.002371210
      6       53          -0.002153391   -0.001523560   -0.000642922
 -------------------------------------------------------------------
 Cartesian Forces:  Max     0.002942137 RMS     0.001719371

 GradGradGradGradGradGradGradGradGradGradGradGradGradGradGradGradGradGrad
 Berny optimization.
 Using GEDIIS/GDIIS optimizer.
 FormGI is forming the generalized inverse of G from B-inverse, IUseBI=4.
 Internal  Forces:  Max     0.014222344 RMS     0.005891299
 Search for a local minimum.
 Step number  15 out of a maximum of   24
 All quantities printed in internal units (Hartrees-Bohrs-Radians)
 Mixed Optimization -- RFO/linear search
 Update second derivatives using D2CorX and points   10   12   11   13   14
                                                     15
 DE= -1.22D-03 DEPred=-1.46D-03 R= 8.34D-01
 TightC=F SS=  1.41D+00  RLast= 1.73D-01 DXNew= 1.7838D-01 5.1960D-01
 Trust test= 8.34D-01 RLast= 1.73D-01 DXMaxT set to 1.78D-01
 The second derivative matrix:
                          R1        R2        R3        R4        R5
           R1           0.06612
           R2          -0.00652   0.02912
           R3           0.00185   0.00014   0.07804
           R4           0.00235  -0.00227   0.00631   0.05188
           R5          -0.00274   0.00277   0.01341   0.00780   0.07384
           A1           0.01797  -0.00936  -0.00645  -0.05910  -0.04448
           A2           0.01006   0.00815   0.01366   0.03003   0.02488
           A3           0.00038  -0.00669   0.01382   0.01955   0.00989
           A4           0.03551   0.05008   0.00126   0.08288   0.11671
           A5           0.04055   0.08410   0.00254   0.08675   0.14582
           D1           0.01254   0.00628   0.00243  -0.01863  -0.00056
           D2          -0.00363   0.00655  -0.01833  -0.01533  -0.00666
           D3           0.00036  -0.01130   0.01337  -0.00131  -0.02914
           D4          -0.00842  -0.02093   0.00276  -0.02357  -0.05042
                          A1        A2        A3        A4        A5
           A1           0.52367
           A2          -0.07376   0.13166
           A3          -0.15837   0.04196   0.09962
           A4          -0.08613   0.20470   0.05549   0.85448
           A5          -0.19015   0.25270   0.10870   0.82751   1.06976
           D1           0.08791  -0.03318  -0.02538  -0.04475  -0.08655
           D2           0.15033  -0.02631  -0.09466  -0.03314  -0.06431
           D3          -0.09756  -0.01642   0.03761  -0.17795  -0.17280
           D4          -0.07033  -0.13249   0.01742  -0.36524  -0.39077
                          D1        D2        D3        D4
           D1           0.07545
           D2           0.00841   0.09612
           D3           0.01502  -0.05066   0.11811
           D4           0.03658  -0.04363   0.14351   0.27543
 ITU=  1 -1  0 -1  1  0  0  1  0 -1  0  0  0  0  0
 Use linear search instead of GDIIS.
     Eigenvalues ---    0.00078   0.02580   0.03601   0.05182   0.05457
     Eigenvalues ---    0.06291   0.08091   0.11282   0.12305   0.14196
     Eigenvalues ---    0.71237   2.12992
 RFO step:  Lambda=-9.44400697D-04 EMin= 7.82754166D-04
 Quartic linear search produced a step of  0.01877.
 Maximum step size (   0.178) exceeded in Quadratic search.
    -- Step size scaled by   0.493
 Iteration  1 RMS(Cart)=  0.09444709 RMS(Int)=  0.00191280
 Iteration  2 RMS(Cart)=  0.00379302 RMS(Int)=  0.00002991
 Iteration  3 RMS(Cart)=  0.00000277 RMS(Int)=  0.00002987
 Iteration  4 RMS(Cart)=  0.00000000 RMS(Int)=  0.00002987
 Variable       Old X    -DE/DX   Delta X   Delta X   Delta X     New X
                                 (Linear)    (Quad)   (Total)
    R1        5.34157   0.00231   0.00002   0.05142   0.05144   5.39301
    R2        5.87748   0.00025  -0.00186   0.14939   0.14753   6.02501
    R3        5.42067   0.00133   0.00188  -0.01447  -0.01259   5.40808
    R4        5.82046  -0.00057   0.00021   0.03830   0.03851   5.85897
    R5        6.00797  -0.00472  -0.00079   0.03275   0.03195   6.03992
    A1        1.70512   0.00253  -0.00034   0.02222   0.02187   1.72699
    A2        1.66888  -0.00324   0.00019   0.00633   0.00646   1.67534
    A3        1.62821   0.00206  -0.00011   0.04163   0.04150   1.66971
    A4        1.51046  -0.01222   0.00014   0.00202   0.00215   1.51261
    A5        1.46598  -0.01422  -0.00067  -0.04252  -0.04318   1.42280
    D1        2.25829   0.00333  -0.00128  -0.03134  -0.03263   2.22566
    D2       -1.62264  -0.00109   0.00011  -0.04174  -0.04165  -1.66428
    D3        1.05895   0.00362  -0.00044  -0.00953  -0.00990   1.04905
    D4       -0.60678   0.00762  -0.00064  -0.01369  -0.01439  -0.62118
         Item               Value     Threshold  Converged?
 Maximum Force            0.014222     0.000450     NO 
 RMS     Force            0.005891     0.000300     NO 
 Maximum Displacement     0.162454     0.001800     NO 
 RMS     Displacement     0.096614     0.001200     NO 
 Predicted change in Energy=-3.660096D-04
 GradGradGradGradGradGradGradGradGradGradGradGradGradGradGradGradGradGrad

                          Input orientation:                          
 ---------------------------------------------------------------------
 Center     Atomic      Atomic             Coordinates (Angstroms)
 Number     Number       Type             X           Y           Z
 ---------------------------------------------------------------------
      1         50           0        1.734055    1.116066    0.483048
      2         50           0       -2.306603    0.298257   -0.133201
      3         53           0        3.326621    2.691636   -1.284954
      4         53           0       -1.437628   -1.187229    2.153350
      5         53           0        0.173152   -0.326337   -1.886310
      6         53           0       -0.822208    3.012250    0.670814
 ---------------------------------------------------------------------
                    Distance matrix (angstroms):
                    1          2          3          4          5
     1  Sn   0.000000
     2  Sn   4.168392   0.000000
     3  I    2.853860   6.228002   0.000000
     4  I    4.260827   2.861835   7.040283   0.000000
     5  I    3.182893   3.100435   4.406149   4.433351   0.000000
     6  I    3.188299   3.196190   4.597891   4.495807   4.321549
                    6
     6  I    0.000000
 Stoichiometry    I4Sn2
 Framework group  C1[X(I4Sn2)]
 Deg. of freedom    12
 Full point group                 C1      NOp   1
 Largest Abelian subgroup         C1      NOp   1
 Largest concise Abelian subgroup C1      NOp   1
                         Standard orientation:                         
 ---------------------------------------------------------------------
 Center     Atomic      Atomic             Coordinates (Angstroms)
 Number     Number       Type             X           Y           Z
 ---------------------------------------------------------------------
      1         50           0       -1.194634    0.050891   -1.202808
      2         50           0        2.192741   -0.031587    1.225027
      3         53           0       -3.867603   -0.066858   -0.209890
      4         53           0        3.052696   -0.105269   -1.503553
      5         53           0       -0.108547   -2.082806    0.894466
      6         53           0       -0.018157    2.236722    0.798016
 ---------------------------------------------------------------------
 Rotational constants (GHZ):      0.2514228      0.1089225      0.1009693
 Standard basis: SDD (6D, 10F)
 There are    60 symmetry adapted cartesian basis functions of A   symmetry.
 There are    60 symmetry adapted basis functions of A   symmetry.
    60 basis functions,   108 primitive gaussians,    60 cartesian basis functions
    18 alpha electrons       18 beta electrons
       nuclear repulsion energy        69.7982010451 Hartrees.
 NAtoms=    6 NActive=    6 NUniq=    6 SFac= 1.00D+00 NAtFMM=   60 NAOKFM=F Big=F
 Integral buffers will be    131072 words long.
 Raffenetti 2 integral format.
 Two-electron integral symmetry is turned on.
 One-electron integrals computed using PRISM.
   1 Symmetry operations used in ECPInt.
 ECPInt:  NShTT=     406 NPrTT=    1414 LenC2=     407 LenP2D=    1296.
 LDataN:  DoStor=T MaxTD1= 5 Len=  102
 NBasis=    60 RedAO= T EigKep=  5.95D-02  NBF=    60
 NBsUse=    60 1.00D-06 EigRej= -1.00D+00 NBFU=    60
 Defaulting to unpruned grid for atomic number  53.
 Defaulting to unpruned grid for atomic number  50.
 Defaulting to unpruned grid for atomic number  53.
 Initial guess from the checkpoint file:  "\\Nas.ads.mwn.de\tuch\ac5\AK_Nilges\Markus\Gaussian\SnIP\Publikation\startingmaterials\2SNI2CIS3.chk"
 B after Tr=     0.000000    0.000000    0.000000
         Rot=    0.998139    0.059700    0.004434    0.011617 Ang=   6.99 deg.
 ExpMin= 3.26D-02 ExpMax= 2.43D+00 ExpMxC= 2.43D+00 IAcc=3 IRadAn=         5 AccDes= 0.00D+00
 Harris functional with IExCor= 1009 and IRadAn=       5 diagonalized for initial guess.
 HarFok:  IExCor= 1009 AccDes= 0.00D+00 IRadAn=         5 IDoV= 1 UseB2=F ITyADJ=14
 ICtDFT=  3500011 ScaDFX=  1.000000  1.000000  1.000000  1.000000
 Defaulting to unpruned grid for atomic number  50.
 Defaulting to unpruned grid for atomic number  50.
 Defaulting to unpruned grid for atomic number  50.
 Defaulting to unpruned grid for atomic number  50.
 FoFCou: FMM=F IPFlag=           0 FMFlag=      100000 FMFlg1=           0
         NFxFlg=           0 DoJE=T BraDBF=F KetDBF=T FulRan=T
         wScrn=  0.000000 ICntrl=     500 IOpCl=  0 I1Cent=   200000004 NGrid=           0
         NMat0=    1 NMatS0=      1 NMatT0=    0 NMatD0=    1 NMtDS0=    0 NMtDT0=    0
 Petite list used in FoFCou.
 Keep J ints in memory in canonical form, NReq=2586989.
 Requested convergence on RMS density matrix=1.00D-08 within 128 cycles.
 Requested convergence on MAX density matrix=1.00D-06.
 Requested convergence on             energy=1.00D-06.
 No special actions if energy rises.
 Defaulting to unpruned grid for atomic number  50.
 Defaulting to unpruned grid for atomic number  50.
 Defaulting to unpruned grid for atomic number  50.
 Defaulting to unpruned grid for atomic number  50.
 SCF Done:  E(RPBE-PBE) =  -52.7176966488     A.U. after   10 cycles
            NFock= 10  Conv=0.96D-08     -V/T= 4.2330
   1 Symmetry operations used in ECPInt.
 ECPInt:  NShTT=     406 NPrTT=    1414 LenC2=     407 LenP2D=    1296.
 LDataN:  DoStor=T MaxTD1= 6 Len=  172
 Calling FoFJK, ICntrl=      2527 FMM=F ISym2X=0 I1Cent= 0 IOpClX= 0 NMat=1 NMatS=1 NMatT=0.
 Defaulting to unpruned grid for atomic number  50.
 Defaulting to unpruned grid for atomic number  50.
 Defaulting to unpruned grid for atomic number  50.
 Defaulting to unpruned grid for atomic number  50.
 ***** Axes restored to original set *****
 -------------------------------------------------------------------
 Center     Atomic                   Forces (Hartrees/Bohr)
 Number     Number              X              Y              Z
 -------------------------------------------------------------------
      1       50          -0.002255998    0.002145869   -0.003909370
      2       50           0.001240927    0.004531510   -0.000875170
      3       53           0.000183891   -0.000175538    0.001874929
      4       53           0.000765161   -0.000718177    0.001287081
      5       53          -0.000244915   -0.000004147    0.002547726
      6       53           0.000310935   -0.005779517   -0.000925196
 -------------------------------------------------------------------
 Cartesian Forces:  Max     0.005779517 RMS     0.002298092

 GradGradGradGradGradGradGradGradGradGradGradGradGradGradGradGradGradGrad
 Berny optimization.
 Using GEDIIS/GDIIS optimizer.
 FormGI is forming the generalized inverse of G from B-inverse, IUseBI=4.
 Internal  Forces:  Max     0.007780086 RMS     0.003704744
 Search for a local minimum.
 Step number  16 out of a maximum of   24
 All quantities printed in internal units (Hartrees-Bohrs-Radians)
 Mixed Optimization -- RFO/linear search
 Update second derivatives using D2CorX and points   10   12   11   13   14
                                                     16   15
 DE=  3.10D-04 DEPred=-3.66D-04 R=-8.47D-01
 Trust test=-8.47D-01 RLast= 1.85D-01 DXMaxT set to 8.92D-02
 The second derivative matrix:
                          R1        R2        R3        R4        R5
           R1           0.07044
           R2          -0.00067   0.03486
           R3           0.00245  -0.00533   0.07515
           R4           0.00542  -0.00006   0.00361   0.05249
           R5           0.00501   0.00456   0.00510   0.00663   0.06093
           A1           0.01728  -0.01025  -0.00751  -0.05893  -0.04146
           A2           0.01666   0.01192   0.00984   0.03038   0.01886
           A3           0.00516  -0.00316   0.01118   0.02084   0.00965
           A4           0.03604   0.03956  -0.00980   0.07490   0.08714
           A5           0.03811   0.06117  -0.01224   0.07168   0.09252
           D1           0.00106  -0.00680   0.00846  -0.02319  -0.00249
           D2          -0.00521   0.00533  -0.01741  -0.01621  -0.00919
           D3          -0.00334  -0.01211   0.01793  -0.00034  -0.02063
           D4          -0.01754  -0.02487   0.00953  -0.02291  -0.03740
                          A1        A2        A3        A4        A5
           A1           0.51973
           A2          -0.07122   0.12881
           A3          -0.15964   0.04313   0.10224
           A4          -0.07614   0.18735   0.04481   0.82442
           A5          -0.18147   0.21781   0.08902   0.77513   0.98884
           D1           0.08581  -0.03672  -0.03321  -0.02095  -0.04062
           D2           0.15259  -0.02893  -0.09579  -0.03390  -0.06277
           D3          -0.10052  -0.01176   0.03807  -0.16002  -0.14243
           D4          -0.07583  -0.12553   0.01720  -0.33570  -0.33400
                          D1        D2        D3        D4
           D1           0.09661
           D2           0.01324   0.09572
           D3           0.01442  -0.04892   0.11245
           D4           0.03777  -0.03961   0.13412   0.26060
 ITU= -1  1 -1  0 -1  1  0  0  1  0 -1  0  0  0  0
 Use linear search instead of GDIIS.
 Energy rises -- skip Quadratic/GDIIS search.
 Quartic linear search produced a step of -0.70473.
 Iteration  1 RMS(Cart)=  0.06854093 RMS(Int)=  0.00107144
 Iteration  2 RMS(Cart)=  0.00158822 RMS(Int)=  0.00000627
 Iteration  3 RMS(Cart)=  0.00000027 RMS(Int)=  0.00000627
 Variable       Old X    -DE/DX   Delta X   Delta X   Delta X     New X
                                 (Linear)    (Quad)   (Total)
    R1        5.39301  -0.00116  -0.03625   0.00000  -0.03625   5.35676
    R2        6.02501  -0.00271  -0.10397   0.00000  -0.10397   5.92104
    R3        5.40808   0.00163   0.00887   0.00000   0.00887   5.41696
    R4        5.85897  -0.00164  -0.02714   0.00000  -0.02714   5.83183
    R5        6.03992  -0.00480  -0.02252   0.00000  -0.02252   6.01740
    A1        1.72699   0.00176  -0.01541   0.00000  -0.01541   1.71157
    A2        1.67534  -0.00390  -0.00455   0.00000  -0.00454   1.67080
    A3        1.66971  -0.00044  -0.02925   0.00000  -0.02925   1.64046
    A4        1.51261  -0.00392  -0.00152   0.00000  -0.00152   1.51110
    A5        1.42280  -0.00133   0.03043   0.00000   0.03043   1.45323
    D1        2.22566   0.00778   0.02299   0.00000   0.02299   2.24865
    D2       -1.66428   0.00064   0.02935   0.00000   0.02935  -1.63493
    D3        1.04905   0.00284   0.00698   0.00000   0.00697   1.05601
    D4       -0.62118   0.00710   0.01014   0.00000   0.01016  -0.61102
         Item               Value     Threshold  Converged?
 Maximum Force            0.007780     0.000450     NO 
 RMS     Force            0.003705     0.000300     NO 
 Maximum Displacement     0.115663     0.001800     NO 
 RMS     Displacement     0.068219     0.001200     NO 
 Predicted change in Energy=-5.968777D-05
 GradGradGradGradGradGradGradGradGradGradGradGradGradGradGradGradGradGrad

                          Input orientation:                          
 ---------------------------------------------------------------------
 Center     Atomic      Atomic             Coordinates (Angstroms)
 Number     Number       Type             X           Y           Z
 ---------------------------------------------------------------------
      1         50           0        1.751750    1.112486    0.461863
      2         50           0       -2.321532    0.303370   -0.146536
      3         53           0        3.316096    2.752842   -1.240323
      4         53           0       -1.439707   -1.151134    2.160800
      5         53           0        0.129370   -0.376230   -1.894410
      6         53           0       -0.768588    2.963309    0.661354
 ---------------------------------------------------------------------
                    Distance matrix (angstroms):
                    1          2          3          4          5
     1  Sn   0.000000
     2  Sn   4.197195   0.000000
     3  I    2.834675   6.243327   0.000000
     4  I    4.265648   2.866530   7.030385   0.000000
     5  I    3.224967   3.086072   4.513773   4.416696   0.000000
     6  I    3.133281   3.184273   4.510578   4.430280   4.300091
                    6
     6  I    0.000000
 Stoichiometry    I4Sn2
 Framework group  C1[X(I4Sn2)]
 Deg. of freedom    12
 Full point group                 C1      NOp   1
 Largest Abelian subgroup         C1      NOp   1
 Largest concise Abelian subgroup C1      NOp   1
                         Standard orientation:                         
 ---------------------------------------------------------------------
 Center     Atomic      Atomic             Coordinates (Angstroms)
 Number     Number       Type             X           Y           Z
 ---------------------------------------------------------------------
      1         50           0       -1.223568    0.112763   -1.184277
      2         50           0        2.206128   -0.100539    1.225731
      3         53           0       -3.874113   -0.037059   -0.190524
      4         53           0        3.029439    0.104681   -1.512341
      5         53           0       -0.012134   -2.186765    0.724915
      6         53           0       -0.070135    2.107610    0.938842
 ---------------------------------------------------------------------
 Rotational constants (GHZ):      0.2538769      0.1090093      0.1011765
 Standard basis: SDD (6D, 10F)
 There are    60 symmetry adapted cartesian basis functions of A   symmetry.
 There are    60 symmetry adapted basis functions of A   symmetry.
    60 basis functions,   108 primitive gaussians,    60 cartesian basis functions
    18 alpha electrons       18 beta electrons
       nuclear repulsion energy        69.9729492532 Hartrees.
 NAtoms=    6 NActive=    6 NUniq=    6 SFac= 1.00D+00 NAtFMM=   60 NAOKFM=F Big=F
 Integral buffers will be    131072 words long.
 Raffenetti 2 integral format.
 Two-electron integral symmetry is turned on.
 One-electron integrals computed using PRISM.
   1 Symmetry operations used in ECPInt.
 ECPInt:  NShTT=     406 NPrTT=    1414 LenC2=     407 LenP2D=    1295.
 LDataN:  DoStor=T MaxTD1= 5 Len=  102
 NBasis=    60 RedAO= T EigKep=  5.92D-02  NBF=    60
 NBsUse=    60 1.00D-06 EigRej= -1.00D+00 NBFU=    60
 Defaulting to unpruned grid for atomic number  53.
 Defaulting to unpruned grid for atomic number  50.
 Defaulting to unpruned grid for atomic number  53.
 Lowest energy guess from the checkpoint file:  "\\Nas.ads.mwn.de\tuch\ac5\AK_Nilges\Markus\Gaussian\SnIP\Publikation\startingmaterials\2SNI2CIS3.chk"
 B after Tr=     0.000000    0.000000    0.000000
         Rot=    0.999842    0.017384    0.001227    0.003470 Ang=   2.04 deg.
 B after Tr=     0.000000    0.000000    0.000000
         Rot=    0.999065   -0.042337   -0.003203   -0.008148 Ang=  -4.96 deg.
 Keep J ints in memory in canonical form, NReq=2586989.
 Requested convergence on RMS density matrix=1.00D-08 within 128 cycles.
 Requested convergence on MAX density matrix=1.00D-06.
 Requested convergence on             energy=1.00D-06.
 No special actions if energy rises.
 Defaulting to unpruned grid for atomic number  50.
 Defaulting to unpruned grid for atomic number  50.
 Defaulting to unpruned grid for atomic number  50.
 Defaulting to unpruned grid for atomic number  50.
 SCF Done:  E(RPBE-PBE) =  -52.7180726911     A.U. after    8 cycles
            NFock=  8  Conv=0.33D-08     -V/T= 4.2306
   1 Symmetry operations used in ECPInt.
 ECPInt:  NShTT=     406 NPrTT=    1414 LenC2=     407 LenP2D=    1295.
 LDataN:  DoStor=T MaxTD1= 6 Len=  172
 Calling FoFJK, ICntrl=      2527 FMM=F ISym2X=0 I1Cent= 0 IOpClX= 0 NMat=1 NMatS=1 NMatT=0.
 Defaulting to unpruned grid for atomic number  50.
 Defaulting to unpruned grid for atomic number  50.
 Defaulting to unpruned grid for atomic number  50.
 Defaulting to unpruned grid for atomic number  50.
 ***** Axes restored to original set *****
 -------------------------------------------------------------------
 Center     Atomic                   Forces (Hartrees/Bohr)
 Number     Number              X              Y              Z
 -------------------------------------------------------------------
      1       50          -0.002688401   -0.001101876   -0.002581363
      2       50           0.001581757    0.003408547   -0.000127158
      3       53           0.001305791    0.000801857   -0.000044983
      4       53           0.000288008   -0.000958745    0.001033338
      5       53           0.000856771    0.000710056    0.002465680
      6       53          -0.001343927   -0.002859840   -0.000745514
 -------------------------------------------------------------------
 Cartesian Forces:  Max     0.003408547 RMS     0.001691808

 GradGradGradGradGradGradGradGradGradGradGradGradGradGradGradGradGradGrad
 Berny optimization.
 Using GEDIIS/GDIIS optimizer.
 FormGI is forming the generalized inverse of G from B-inverse, IUseBI=4.
 Internal  Forces:  Max     0.010947849 RMS     0.005072942
 Search for a local minimum.
 Step number  17 out of a maximum of   24
 All quantities printed in internal units (Hartrees-Bohrs-Radians)
 Mixed Optimization -- RFO/linear search
 Update second derivatives using D2CorX and points   10   12   11   13   14
                                                     16   15   17
 The second derivative matrix:
                          R1        R2        R3        R4        R5
           R1           0.07180
           R2           0.00010   0.03807
           R3           0.00222  -0.00262   0.07989
           R4           0.00565   0.00092   0.00507   0.05184
           R5           0.00539   0.00923   0.01453   0.00668   0.06626
           A1           0.01734  -0.00815  -0.00836  -0.05706  -0.03384
           A2           0.01769   0.01434   0.01532   0.02928   0.01832
           A3           0.00601  -0.00136   0.01440   0.02064   0.01173
           A4           0.03552   0.04663   0.00229   0.07696   0.09681
           A5           0.03848   0.07281   0.01291   0.07517   0.11120
           D1           0.00222  -0.00696   0.00622  -0.02210  -0.00043
           D2          -0.00600   0.00388  -0.01793  -0.01666  -0.01227
           D3          -0.00335  -0.01399   0.01299   0.00014  -0.02100
           D4          -0.01920  -0.02932  -0.00032  -0.02187  -0.03739
                          A1        A2        A3        A4        A5
           A1           0.51631
           A2          -0.06547   0.12551
           A3          -0.15858   0.04306   0.10315
           A4          -0.06258   0.18974   0.04886   0.83544
           A5          -0.16554   0.22104   0.09761   0.79412   1.02836
           D1           0.08269  -0.03412  -0.03191  -0.02413  -0.04618
           D2           0.15358  -0.03087  -0.09665  -0.03887  -0.07018
           D3          -0.10572  -0.00964   0.03755  -0.16126  -0.14638
           D4          -0.08619  -0.12101   0.01631  -0.33786  -0.33763
                          D1        D2        D3        D4
           D1           0.09223
           D2           0.01388   0.09576
           D3           0.01304  -0.04714   0.11108
           D4           0.03510  -0.03576   0.13080   0.25365
 ITU=  0 -1  1 -1  0 -1  1  0  0  1  0 -1  0  0  0
 Use linear search instead of GDIIS.
     Eigenvalues ---    0.02538   0.03036   0.03271   0.04989   0.06206
     Eigenvalues ---    0.06446   0.07791   0.12007   0.12613   0.15156
     Eigenvalues ---    0.71653   2.00289
 RFO step:  Lambda=-7.87283768D-04 EMin= 2.53772094D-02
 Quartic linear search produced a step of  0.02061.
 Maximum step size (   0.089) exceeded in Quadratic search.
    -- Step size scaled by   0.909
 Iteration  1 RMS(Cart)=  0.04616872 RMS(Int)=  0.00087912
 Iteration  2 RMS(Cart)=  0.00087585 RMS(Int)=  0.00001011
 Iteration  3 RMS(Cart)=  0.00000011 RMS(Int)=  0.00001011
 Variable       Old X    -DE/DX   Delta X   Delta X   Delta X     New X
                                 (Linear)    (Quad)   (Total)
    R1        5.35676   0.00121   0.00031   0.02197   0.02229   5.37905
    R2        5.92104  -0.00076   0.00090   0.01962   0.02052   5.94156
    R3        5.41696   0.00141  -0.00008   0.02444   0.02436   5.44132
    R4        5.83183  -0.00088   0.00023   0.01150   0.01173   5.84356
    R5        6.01740  -0.00483   0.00019  -0.07623  -0.07604   5.94137
    A1        1.71157   0.00223   0.00013  -0.00412  -0.00399   1.70759
    A2        1.67080  -0.00348   0.00004  -0.01684  -0.01678   1.65402
    A3        1.64046   0.00131   0.00025   0.01442   0.01466   1.65512
    A4        1.51110  -0.01015   0.00001  -0.00277  -0.00275   1.50834
    A5        1.45323  -0.01095  -0.00026  -0.00083  -0.00109   1.45213
    D1        2.24865   0.00448  -0.00020   0.05006   0.04986   2.29851
    D2       -1.63493  -0.00053  -0.00025  -0.01515  -0.01542  -1.65035
    D3        1.05601   0.00342  -0.00006  -0.01464  -0.01472   1.04129
    D4       -0.61102   0.00765  -0.00009   0.00320   0.00313  -0.60788
         Item               Value     Threshold  Converged?
 Maximum Force            0.010948     0.000450     NO 
 RMS     Force            0.005073     0.000300     NO 
 Maximum Displacement     0.070439     0.001800     NO 
 RMS     Displacement     0.046304     0.001200     NO 
 Predicted change in Energy=-3.946306D-04
 GradGradGradGradGradGradGradGradGradGradGradGradGradGradGradGradGradGrad

                          Input orientation:                          
 ---------------------------------------------------------------------
 Center     Atomic      Atomic             Coordinates (Angstroms)
 Number     Number       Type             X           Y           Z
 ---------------------------------------------------------------------
      1         50           0        1.736992    1.086344    0.424588
      2         50           0       -2.330770    0.325025   -0.126544
      3         53           0        3.345514    2.776871   -1.205490
      4         53           0       -1.416732   -1.158204    2.165972
      5         53           0        0.115147   -0.381468   -1.881697
      6         53           0       -0.782763    2.956076    0.625919
 ---------------------------------------------------------------------
                    Distance matrix (angstroms):
                    1          2          3          4          5
     1  Sn   0.000000
     2  Sn   4.174930   0.000000
     3  I    2.846468   6.276614   0.000000
     4  I    4.244572   2.879421   7.037796   0.000000
     5  I    3.178648   3.092281   4.568111   4.396999   0.000000
     6  I    3.144137   3.144035   4.519828   4.438579   4.270079
                    6
     6  I    0.000000
 Stoichiometry    I4Sn2
 Framework group  C1[X(I4Sn2)]
 Deg. of freedom    12
 Full point group                 C1      NOp   1
 Largest Abelian subgroup         C1      NOp   1
 Largest concise Abelian subgroup C1      NOp   1
                         Standard orientation:                         
 ---------------------------------------------------------------------
 Center     Atomic      Atomic             Coordinates (Angstroms)
 Number     Number       Type             X           Y           Z
 ---------------------------------------------------------------------
      1         50           0       -1.214965    0.008114   -1.160005
      2         50           0        2.213282    0.001001    1.222666
      3         53           0       -3.897738   -0.027450   -0.209297
      4         53           0        3.012189    0.029392   -1.543560
      5         53           0        0.016051   -2.139812    0.833689
      6         53           0       -0.072311    2.129271    0.860053
 ---------------------------------------------------------------------
 Rotational constants (GHZ):      0.2550531      0.1085323      0.1013143
 Standard basis: SDD (6D, 10F)
 There are    60 symmetry adapted cartesian basis functions of A   symmetry.
 There are    60 symmetry adapted basis functions of A   symmetry.
    60 basis functions,   108 primitive gaussians,    60 cartesian basis functions
    18 alpha electrons       18 beta electrons
       nuclear repulsion energy        70.0178605030 Hartrees.
 NAtoms=    6 NActive=    6 NUniq=    6 SFac= 1.00D+00 NAtFMM=   60 NAOKFM=F Big=F
 Integral buffers will be    131072 words long.
 Raffenetti 2 integral format.
 Two-electron integral symmetry is turned on.
 One-electron integrals computed using PRISM.
   1 Symmetry operations used in ECPInt.
 ECPInt:  NShTT=     406 NPrTT=    1414 LenC2=     407 LenP2D=    1297.
 LDataN:  DoStor=T MaxTD1= 5 Len=  102
 NBasis=    60 RedAO= T EigKep=  5.92D-02  NBF=    60
 NBsUse=    60 1.00D-06 EigRej= -1.00D+00 NBFU=    60
 Defaulting to unpruned grid for atomic number  53.
 Defaulting to unpruned grid for atomic number  53.
 Defaulting to unpruned grid for atomic number  50.
 Initial guess from the checkpoint file:  "\\Nas.ads.mwn.de\tuch\ac5\AK_Nilges\Markus\Gaussian\SnIP\Publikation\startingmaterials\2SNI2CIS3.chk"
 B after Tr=     0.000000    0.000000    0.000000
         Rot=    0.999669    0.025644   -0.001357   -0.001671 Ang=   2.95 deg.
 ExpMin= 3.26D-02 ExpMax= 2.43D+00 ExpMxC= 2.43D+00 IAcc=3 IRadAn=         5 AccDes= 0.00D+00
 Harris functional with IExCor= 1009 and IRadAn=       5 diagonalized for initial guess.
 HarFok:  IExCor= 1009 AccDes= 0.00D+00 IRadAn=         5 IDoV= 1 UseB2=F ITyADJ=14
 ICtDFT=  3500011 ScaDFX=  1.000000  1.000000  1.000000  1.000000
 Defaulting to unpruned grid for atomic number  50.
 Defaulting to unpruned grid for atomic number  50.
 Defaulting to unpruned grid for atomic number  50.
 Defaulting to unpruned grid for atomic number  50.
 FoFCou: FMM=F IPFlag=           0 FMFlag=      100000 FMFlg1=           0
         NFxFlg=           0 DoJE=T BraDBF=F KetDBF=T FulRan=T
         wScrn=  0.000000 ICntrl=     500 IOpCl=  0 I1Cent=   200000004 NGrid=           0
         NMat0=    1 NMatS0=      1 NMatT0=    0 NMatD0=    1 NMtDS0=    0 NMtDT0=    0
 Petite list used in FoFCou.
 Keep J ints in memory in canonical form, NReq=2586989.
 Requested convergence on RMS density matrix=1.00D-08 within 128 cycles.
 Requested convergence on MAX density matrix=1.00D-06.
 Requested convergence on             energy=1.00D-06.
 No special actions if energy rises.
 Defaulting to unpruned grid for atomic number  50.
 Defaulting to unpruned grid for atomic number  50.
 Defaulting to unpruned grid for atomic number  50.
 Defaulting to unpruned grid for atomic number  50.
 SCF Done:  E(RPBE-PBE) =  -52.7185540141     A.U. after   10 cycles
            NFock= 10  Conv=0.79D-08     -V/T= 4.2298
   1 Symmetry operations used in ECPInt.
 ECPInt:  NShTT=     406 NPrTT=    1414 LenC2=     407 LenP2D=    1297.
 LDataN:  DoStor=T MaxTD1= 6 Len=  172
 Calling FoFJK, ICntrl=      2527 FMM=F ISym2X=0 I1Cent= 0 IOpClX= 0 NMat=1 NMatS=1 NMatT=0.
 Defaulting to unpruned grid for atomic number  50.
 Defaulting to unpruned grid for atomic number  50.
 Defaulting to unpruned grid for atomic number  50.
 Defaulting to unpruned grid for atomic number  50.
 ***** Axes restored to original set *****
 -------------------------------------------------------------------
 Center     Atomic                   Forces (Hartrees/Bohr)
 Number     Number              X              Y              Z
 -------------------------------------------------------------------
      1       50          -0.000959809    0.000361990   -0.001427424
      2       50           0.001118677    0.001495760    0.000560877
      3       53           0.000296119   -0.000266224    0.000325571
      4       53          -0.000161896   -0.000031336    0.000171539
      5       53           0.000528768    0.000191530    0.000506136
      6       53          -0.000821859   -0.001751719   -0.000136699
 -------------------------------------------------------------------
 Cartesian Forces:  Max     0.001751719 RMS     0.000801021

 GradGradGradGradGradGradGradGradGradGradGradGradGradGradGradGradGradGrad
 Berny optimization.
 Using GEDIIS/GDIIS optimizer.
 FormGI is forming the generalized inverse of G from B-inverse, IUseBI=4.
 Internal  Forces:  Max     0.004703250 RMS     0.001975463
 Search for a local minimum.
 Step number  18 out of a maximum of   24
 All quantities printed in internal units (Hartrees-Bohrs-Radians)
 Mixed Optimization -- RFO/linear search
 Update second derivatives using D2CorX and points   10   11   13   14   16
                                                     15   17   18
 DE= -4.81D-04 DEPred=-3.95D-04 R= 1.22D+00
 TightC=F SS=  1.41D+00  RLast= 1.04D-01 DXNew= 1.5000D-01 3.1324D-01
 Trust test= 1.22D+00 RLast= 1.04D-01 DXMaxT set to 1.50D-01
 The second derivative matrix:
                          R1        R2        R3        R4        R5
           R1           0.07216
           R2          -0.00040   0.03571
           R3           0.00629  -0.00196   0.08757
           R4           0.00408   0.00065   0.00210   0.05293
           R5           0.00441   0.00501   0.02027   0.00567   0.04990
           A1           0.01491  -0.00612  -0.01719  -0.05569  -0.02109
           A2           0.01305   0.01223   0.01210   0.03041   0.00891
           A3           0.00813  -0.00290   0.02062   0.01853   0.00915
           A4           0.02738   0.04175   0.00048   0.07903   0.07105
           A5           0.03467   0.06469   0.01972   0.07267   0.08017
           D1           0.00216  -0.00338   0.00637  -0.02345   0.01014
           D2          -0.00501   0.00312  -0.01480  -0.01683  -0.01789
           D3          -0.00317  -0.01072   0.00759   0.00079  -0.00739
           D4          -0.01188  -0.02459   0.00274  -0.02319  -0.01773
                          A1        A2        A3        A4        A5
           A1           0.50966
           A2          -0.05492   0.12337
           A3          -0.15982   0.03813   0.10704
           A4          -0.03597   0.18052   0.03312   0.82992
           A5          -0.13662   0.20646   0.08811   0.76363   0.99242
           D1           0.07215  -0.03256  -0.02983  -0.00484  -0.01662
           D2           0.15827  -0.03411  -0.09686  -0.04801  -0.08185
           D3          -0.11618  -0.00179   0.03947  -0.14018  -0.12015
           D4          -0.10655  -0.11473   0.02543  -0.31905  -0.30866
                          D1        D2        D3        D4
           D1           0.08745
           D2           0.01898   0.09306
           D3           0.00314  -0.04213   0.09964
           D4           0.02655  -0.02889   0.11438   0.23827
 ITU=  1  0 -1  1 -1  0 -1  1  0  0  1  0 -1  0  0
 Use linear search instead of GDIIS.
     Eigenvalues ---    0.02380   0.02910   0.03258   0.04169   0.06167
     Eigenvalues ---    0.06522   0.07764   0.11091   0.13582   0.15913
     Eigenvalues ---    0.72504   1.90927
 RFO step:  Lambda=-1.15659549D-04 EMin= 2.38010134D-02
 Quartic linear search produced a step of  0.52460.
 Iteration  1 RMS(Cart)=  0.02584492 RMS(Int)=  0.00024773
 Iteration  2 RMS(Cart)=  0.00028692 RMS(Int)=  0.00001114
 Iteration  3 RMS(Cart)=  0.00000003 RMS(Int)=  0.00001114
 Variable       Old X    -DE/DX   Delta X   Delta X   Delta X     New X
                                 (Linear)    (Quad)   (Total)
    R1        5.37905  -0.00018   0.01169  -0.01774  -0.00605   5.37300
    R2        5.94156  -0.00052   0.01076  -0.00377   0.00699   5.94855
    R3        5.44132   0.00010   0.01278  -0.00240   0.01038   5.45170
    R4        5.84356   0.00009   0.00616   0.01443   0.02058   5.86415
    R5        5.94137  -0.00241  -0.03989  -0.01991  -0.05980   5.88156
    A1        1.70759   0.00216  -0.00209   0.01640   0.01431   1.72189
    A2        1.65402  -0.00055  -0.00880   0.01145   0.00263   1.65665
    A3        1.65512   0.00028   0.00769   0.00366   0.01133   1.66645
    A4        1.50834  -0.00320  -0.00144   0.00792   0.00648   1.51482
    A5        1.45213  -0.00470  -0.00057  -0.00162  -0.00220   1.44994
    D1        2.29851   0.00143   0.02616  -0.00584   0.02032   2.31883
    D2       -1.65035  -0.00007  -0.00809  -0.00366  -0.01177  -1.66211
    D3        1.04129   0.00167  -0.00772   0.02085   0.01315   1.05444
    D4       -0.60788   0.00250   0.00164   0.00891   0.01054  -0.59735
         Item               Value     Threshold  Converged?
 Maximum Force            0.004703     0.000450     NO 
 RMS     Force            0.001975     0.000300     NO 
 Maximum Displacement     0.060549     0.001800     NO 
 RMS     Displacement     0.025752     0.001200     NO 
 Predicted change in Energy=-1.227971D-04
 GradGradGradGradGradGradGradGradGradGradGradGradGradGradGradGradGradGrad

                          Input orientation:                          
 ---------------------------------------------------------------------
 Center     Atomic      Atomic             Coordinates (Angstroms)
 Number     Number       Type             X           Y           Z
 ---------------------------------------------------------------------
      1         50           0        1.727925    1.085870    0.392547
      2         50           0       -2.323768    0.337615   -0.114714
      3         53           0        3.364576    2.782195   -1.197430
      4         53           0       -1.425604   -1.165416    2.178083
      5         53           0        0.123490   -0.383792   -1.881120
      6         53           0       -0.799230    2.948171    0.625381
 ---------------------------------------------------------------------
                    Distance matrix (angstroms):
                    1          2          3          4          5
     1  Sn   0.000000
     2  Sn   4.151315   0.000000
     3  I    2.843267   6.285340   0.000000
     4  I    4.266284   2.884913   7.065659   0.000000
     5  I    3.147011   3.103174   4.582089   4.414494   0.000000
     6  I    3.147839   3.112388   4.548347   4.441264   4.270355
                    6
     6  I    0.000000
 Stoichiometry    I4Sn2
 Framework group  C1[X(I4Sn2)]
 Deg. of freedom    12
 Full point group                 C1      NOp   1
 Largest Abelian subgroup         C1      NOp   1
 Largest concise Abelian subgroup C1      NOp   1
                         Standard orientation:                         
 ---------------------------------------------------------------------
 Center     Atomic      Atomic             Coordinates (Angstroms)
 Number     Number       Type             X           Y           Z
 ---------------------------------------------------------------------
      1         50           0       -1.217400   -0.026378   -1.132758
      2         50           0        2.204091    0.030497    1.217472
      3         53           0       -3.912719   -0.010271   -0.227682
      4         53           0        3.028718   -0.010456   -1.546771
      5         53           0        0.000430   -2.126505    0.869749
      6         53           0       -0.047269    2.143347    0.824784
 ---------------------------------------------------------------------
 Rotational constants (GHZ):      0.2558140      0.1081446      0.1008402
 Standard basis: SDD (6D, 10F)
 There are    60 symmetry adapted cartesian basis functions of A   symmetry.
 There are    60 symmetry adapted basis functions of A   symmetry.
    60 basis functions,   108 primitive gaussians,    60 cartesian basis functions
    18 alpha electrons       18 beta electrons
       nuclear repulsion energy        69.9817286588 Hartrees.
 NAtoms=    6 NActive=    6 NUniq=    6 SFac= 1.00D+00 NAtFMM=   60 NAOKFM=F Big=F
 Integral buffers will be    131072 words long.
 Raffenetti 2 integral format.
 Two-electron integral symmetry is turned on.
 One-electron integrals computed using PRISM.
   1 Symmetry operations used in ECPInt.
 ECPInt:  NShTT=     406 NPrTT=    1414 LenC2=     407 LenP2D=    1295.
 LDataN:  DoStor=T MaxTD1= 5 Len=  102
 NBasis=    60 RedAO= T EigKep=  5.92D-02  NBF=    60
 NBsUse=    60 1.00D-06 EigRej= -1.00D+00 NBFU=    60
 Defaulting to unpruned grid for atomic number  50.
 Defaulting to unpruned grid for atomic number  53.
 Defaulting to unpruned grid for atomic number  53.
 Initial guess from the checkpoint file:  "\\Nas.ads.mwn.de\tuch\ac5\AK_Nilges\Markus\Gaussian\SnIP\Publikation\startingmaterials\2SNI2CIS3.chk"
 B after Tr=     0.000000    0.000000    0.000000
         Rot=    0.999950    0.009742    0.000608    0.002207 Ang=   1.15 deg.
 ExpMin= 3.26D-02 ExpMax= 2.43D+00 ExpMxC= 2.43D+00 IAcc=3 IRadAn=         5 AccDes= 0.00D+00
 Harris functional with IExCor= 1009 and IRadAn=       5 diagonalized for initial guess.
 HarFok:  IExCor= 1009 AccDes= 0.00D+00 IRadAn=         5 IDoV= 1 UseB2=F ITyADJ=14
 ICtDFT=  3500011 ScaDFX=  1.000000  1.000000  1.000000  1.000000
 Defaulting to unpruned grid for atomic number  50.
 Defaulting to unpruned grid for atomic number  50.
 Defaulting to unpruned grid for atomic number  50.
 Defaulting to unpruned grid for atomic number  50.
 FoFCou: FMM=F IPFlag=           0 FMFlag=      100000 FMFlg1=           0
         NFxFlg=           0 DoJE=T BraDBF=F KetDBF=T FulRan=T
         wScrn=  0.000000 ICntrl=     500 IOpCl=  0 I1Cent=   200000004 NGrid=           0
         NMat0=    1 NMatS0=      1 NMatT0=    0 NMatD0=    1 NMtDS0=    0 NMtDT0=    0
 Petite list used in FoFCou.
 Keep J ints in memory in canonical form, NReq=2586989.
 Requested convergence on RMS density matrix=1.00D-08 within 128 cycles.
 Requested convergence on MAX density matrix=1.00D-06.
 Requested convergence on             energy=1.00D-06.
 No special actions if energy rises.
 Defaulting to unpruned grid for atomic number  50.
 Defaulting to unpruned grid for atomic number  50.
 Defaulting to unpruned grid for atomic number  50.
 Defaulting to unpruned grid for atomic number  50.
 SCF Done:  E(RPBE-PBE) =  -52.7186779188     A.U. after   10 cycles
            NFock= 10  Conv=0.16D-08     -V/T= 4.2284
   1 Symmetry operations used in ECPInt.
 ECPInt:  NShTT=     406 NPrTT=    1414 LenC2=     407 LenP2D=    1295.
 LDataN:  DoStor=T MaxTD1= 6 Len=  172
 Calling FoFJK, ICntrl=      2527 FMM=F ISym2X=0 I1Cent= 0 IOpClX= 0 NMat=1 NMatS=1 NMatT=0.
 Defaulting to unpruned grid for atomic number  50.
 Defaulting to unpruned grid for atomic number  50.
 Defaulting to unpruned grid for atomic number  50.
 Defaulting to unpruned grid for atomic number  50.
 ***** Axes restored to original set *****
 -------------------------------------------------------------------
 Center     Atomic                   Forces (Hartrees/Bohr)
 Number     Number              X              Y              Z
 -------------------------------------------------------------------
      1       50           0.000086965    0.000147402    0.000363794
      2       50           0.000223776   -0.000115438    0.000590822
      3       53           0.000280394    0.000026790   -0.000184537
      4       53          -0.000206067    0.000460437   -0.000438807
      5       53          -0.000073721   -0.000092209   -0.000401835
      6       53          -0.000311347   -0.000426983    0.000070563
 -------------------------------------------------------------------
 Cartesian Forces:  Max     0.000590822 RMS     0.000297598

 GradGradGradGradGradGradGradGradGradGradGradGradGradGradGradGradGradGrad
 Berny optimization.
 Using GEDIIS/GDIIS optimizer.
 FormGI is forming the generalized inverse of G from B-inverse, IUseBI=4.
 Internal  Forces:  Max     0.001663747 RMS     0.000761354
 Search for a local minimum.
 Step number  19 out of a maximum of   24
 All quantities printed in internal units (Hartrees-Bohrs-Radians)
 Mixed Optimization -- En-DIIS/RFO-DIIS
 Update second derivatives using D2CorX and points   10   11   13   14   16
                                                     15   17   18   19
 DE= -1.24D-04 DEPred=-1.23D-04 R= 1.01D+00
 TightC=F SS=  1.41D+00  RLast= 7.36D-02 DXNew= 2.5227D-01 2.2077D-01
 Trust test= 1.01D+00 RLast= 7.36D-02 DXMaxT set to 2.21D-01
 The second derivative matrix:
                          R1        R2        R3        R4        R5
           R1           0.07142
           R2           0.00025   0.03776
           R3           0.00097  -0.00478   0.08582
           R4           0.00449   0.00161   0.00149   0.05334
           R5           0.00589   0.00695   0.01357   0.00777   0.04737
           A1           0.01299  -0.00351  -0.01796  -0.05556  -0.01055
           A2           0.01461   0.01477   0.00637   0.03202   0.01412
           A3           0.00581  -0.00508   0.01958   0.01752   0.00545
           A4           0.03317   0.05163  -0.01561   0.08600   0.08186
           A5           0.04064   0.07484  -0.00552   0.07993   0.09142
           D1           0.00007  -0.00512   0.01106  -0.02465   0.00759
           D2          -0.00396   0.00368  -0.01873  -0.01634  -0.01526
           D3          -0.00525  -0.01237   0.01440  -0.00101  -0.00803
           D4          -0.01636  -0.03013   0.01479  -0.02713  -0.02605
                          A1        A2        A3        A4        A5
           A1           0.50198
           A2          -0.05237   0.13054
           A3          -0.16142   0.03471   0.10765
           A4          -0.02375   0.19989   0.02126   0.88793
           A5          -0.12153   0.23048   0.07509   0.82008   1.05779
           D1           0.06476  -0.03902  -0.02666  -0.02352  -0.03892
           D2           0.15625  -0.03109  -0.09821  -0.04037  -0.07318
           D3          -0.12160  -0.00784   0.04290  -0.15461  -0.13560
           D4          -0.11579  -0.13005   0.03273  -0.35943  -0.35674
                          D1        D2        D3        D4
           D1           0.08646
           D2           0.01708   0.09473
           D3           0.00608  -0.04538   0.10287
           D4           0.03852  -0.03565   0.12561   0.26937
 ITU=  1  1  0 -1  1 -1  0 -1  1  0  0  1  0 -1  0
 Use linear search instead of GDIIS.
     Eigenvalues ---    0.02391   0.03001   0.03417   0.03991   0.05941
     Eigenvalues ---    0.06321   0.07434   0.11056   0.14151   0.15795
     Eigenvalues ---    0.72952   2.06291
 RFO step:  Lambda=-1.56068205D-05 EMin= 2.39063863D-02
 Quartic linear search produced a step of -0.00271.
 Iteration  1 RMS(Cart)=  0.00786749 RMS(Int)=  0.00001572
 Iteration  2 RMS(Cart)=  0.00001391 RMS(Int)=  0.00000008
 Iteration  3 RMS(Cart)=  0.00000000 RMS(Int)=  0.00000008
 Variable       Old X    -DE/DX   Delta X   Delta X   Delta X     New X
                                 (Linear)    (Quad)   (Total)
    R1        5.37300   0.00028   0.00002   0.00201   0.00202   5.37502
    R2        5.94855   0.00018  -0.00002   0.00099   0.00097   5.94952
    R3        5.45170  -0.00065  -0.00003  -0.00681  -0.00684   5.44486
    R4        5.86415   0.00019  -0.00006   0.00335   0.00330   5.86744
    R5        5.88156  -0.00012   0.00016  -0.00405  -0.00389   5.87767
    A1        1.72189   0.00098  -0.00004   0.00441   0.00437   1.72626
    A2        1.65665   0.00067  -0.00001   0.00445   0.00444   1.66110
    A3        1.66645  -0.00038  -0.00003  -0.00106  -0.00109   1.66536
    A4        1.51482   0.00138  -0.00002  -0.00008  -0.00010   1.51472
    A5        1.44994   0.00166   0.00001   0.00254   0.00254   1.45248
    D1        2.31883  -0.00018  -0.00005  -0.00178  -0.00184   2.31700
    D2       -1.66211   0.00030   0.00003   0.00129   0.00132  -1.66079
    D3        1.05444  -0.00024  -0.00004   0.00622   0.00618   1.06062
    D4       -0.59735  -0.00106  -0.00003   0.00170   0.00167  -0.59568
         Item               Value     Threshold  Converged?
 Maximum Force            0.001664     0.000450     NO 
 RMS     Force            0.000761     0.000300     NO 
 Maximum Displacement     0.016752     0.001800     NO 
 RMS     Displacement     0.007863     0.001200     NO 
 Predicted change in Energy=-7.802600D-06
 GradGradGradGradGradGradGradGradGradGradGradGradGradGradGradGradGradGrad

                          Input orientation:                          
 ---------------------------------------------------------------------
 Center     Atomic      Atomic             Coordinates (Angstroms)
 Number     Number       Type             X           Y           Z
 ---------------------------------------------------------------------
      1         50           0        1.732225    1.089053    0.390414
      2         50           0       -2.323749    0.334639   -0.113989
      3         53           0        3.369490    2.784531   -1.201747
      4         53           0       -1.434469   -1.163631    2.180838
      5         53           0        0.125117   -0.382728   -1.882873
      6         53           0       -0.801224    2.942778    0.630106
 ---------------------------------------------------------------------
                    Distance matrix (angstroms):
                    1          2          3          4          5
     1  Sn   0.000000
     2  Sn   4.156259   0.000000
     3  I    2.844338   6.292707   0.000000
     4  I    4.278802   2.881295   7.078692   0.000000
     5  I    3.149091   3.104918   4.584913   4.422201   0.000000
     6  I    3.148350   3.110329   4.558024   4.434903   4.269914
                    6
     6  I    0.000000
 Stoichiometry    I4Sn2
 Framework group  C1[X(I4Sn2)]
 Deg. of freedom    12
 Full point group                 C1      NOp   1
 Largest Abelian subgroup         C1      NOp   1
 Largest concise Abelian subgroup C1      NOp   1
                         Standard orientation:                         
 ---------------------------------------------------------------------
 Center     Atomic      Atomic             Coordinates (Angstroms)
 Number     Number       Type             X           Y           Z
 ---------------------------------------------------------------------
      1         50           0       -1.223378   -0.014510   -1.132379
      2         50           0        2.205976    0.014574    1.215636
      3         53           0       -3.919372   -0.003582   -0.225872
      4         53           0        3.035583    0.002489   -1.543615
      5         53           0       -0.005517   -2.134369    0.852510
      6         53           0       -0.037673    2.135401    0.838433
 ---------------------------------------------------------------------
 Rotational constants (GHZ):      0.2562141      0.1078759      0.1005540
 Standard basis: SDD (6D, 10F)
 There are    60 symmetry adapted cartesian basis functions of A   symmetry.
 There are    60 symmetry adapted basis functions of A   symmetry.
    60 basis functions,   108 primitive gaussians,    60 cartesian basis functions
    18 alpha electrons       18 beta electrons
       nuclear repulsion energy        69.9438839647 Hartrees.
 NAtoms=    6 NActive=    6 NUniq=    6 SFac= 1.00D+00 NAtFMM=   60 NAOKFM=F Big=F
 Integral buffers will be    131072 words long.
 Raffenetti 2 integral format.
 Two-electron integral symmetry is turned on.
 One-electron integrals computed using PRISM.
   1 Symmetry operations used in ECPInt.
 ECPInt:  NShTT=     406 NPrTT=    1414 LenC2=     407 LenP2D=    1295.
 LDataN:  DoStor=T MaxTD1= 5 Len=  102
 NBasis=    60 RedAO= T EigKep=  5.92D-02  NBF=    60
 NBsUse=    60 1.00D-06 EigRej= -1.00D+00 NBFU=    60
 Defaulting to unpruned grid for atomic number  50.
 Defaulting to unpruned grid for atomic number  53.
 Defaulting to unpruned grid for atomic number  53.
 Initial guess from the checkpoint file:  "\\Nas.ads.mwn.de\tuch\ac5\AK_Nilges\Markus\Gaussian\SnIP\Publikation\startingmaterials\2SNI2CIS3.chk"
 B after Tr=     0.000000    0.000000    0.000000
         Rot=    0.999991   -0.004223   -0.000062    0.000842 Ang=  -0.49 deg.
 Keep J ints in memory in canonical form, NReq=2586989.
 Requested convergence on RMS density matrix=1.00D-08 within 128 cycles.
 Requested convergence on MAX density matrix=1.00D-06.
 Requested convergence on             energy=1.00D-06.
 No special actions if energy rises.
 Defaulting to unpruned grid for atomic number  50.
 Defaulting to unpruned grid for atomic number  50.
 Defaulting to unpruned grid for atomic number  50.
 Defaulting to unpruned grid for atomic number  50.
 SCF Done:  E(RPBE-PBE) =  -52.7186891157     A.U. after    9 cycles
            NFock=  9  Conv=0.37D-08     -V/T= 4.2284
   1 Symmetry operations used in ECPInt.
 ECPInt:  NShTT=     406 NPrTT=    1414 LenC2=     407 LenP2D=    1295.
 LDataN:  DoStor=T MaxTD1= 6 Len=  172
 Calling FoFJK, ICntrl=      2527 FMM=F ISym2X=0 I1Cent= 0 IOpClX= 0 NMat=1 NMatS=1 NMatT=0.
 Defaulting to unpruned grid for atomic number  50.
 Defaulting to unpruned grid for atomic number  50.
 Defaulting to unpruned grid for atomic number  50.
 Defaulting to unpruned grid for atomic number  50.
 ***** Axes restored to original set *****
 -------------------------------------------------------------------
 Center     Atomic                   Forces (Hartrees/Bohr)
 Number     Number              X              Y              Z
 -------------------------------------------------------------------
      1       50           0.000050717    0.000130184    0.000170297
      2       50           0.000063653   -0.000008654    0.000257403
      3       53           0.000123510   -0.000051366   -0.000078224
      4       53          -0.000051075    0.000216913   -0.000196962
      5       53          -0.000008467   -0.000043151   -0.000204472
      6       53          -0.000178339   -0.000243926    0.000051958
 -------------------------------------------------------------------
 Cartesian Forces:  Max     0.000257403 RMS     0.000143201

 GradGradGradGradGradGradGradGradGradGradGradGradGradGradGradGradGradGrad
 Berny optimization.
 Using GEDIIS/GDIIS optimizer.
 FormGI is forming the generalized inverse of G from B-inverse, IUseBI=4.
 Internal  Forces:  Max     0.000664192 RMS     0.000369232
 Search for a local minimum.
 Step number  20 out of a maximum of   24
 All quantities printed in internal units (Hartrees-Bohrs-Radians)
 Mixed Optimization -- En-DIIS/RFO-DIIS
 Swapping is turned off.
 Update second derivatives using D2CorX and points   10   11   13   14   16
                                                     15   17   18   19   20
 DE= -1.12D-05 DEPred=-7.80D-06 R= 1.44D+00
 TightC=F SS=  1.41D+00  RLast= 1.31D-02 DXNew= 3.7129D-01 3.9160D-02
 Trust test= 1.44D+00 RLast= 1.31D-02 DXMaxT set to 2.21D-01
 The second derivative matrix:
                          R1        R2        R3        R4        R5
           R1           0.07135
           R2          -0.00044   0.03694
           R3           0.00472  -0.00103   0.07626
           R4           0.00276   0.00050   0.00660   0.05170
           R5           0.00716   0.00820   0.00985   0.00946   0.04573
           A1           0.00314  -0.01073   0.00934  -0.06478  -0.00118
           A2           0.01113   0.01147   0.01798   0.02703   0.01816
           A3           0.00893  -0.00303   0.01138   0.02014   0.00251
           A4           0.02502   0.04604   0.01001   0.07709   0.09089
           A5           0.03402   0.06788   0.02121   0.06968   0.10138
           D1           0.00297  -0.00334   0.00135  -0.02269   0.00436
           D2          -0.00807   0.00133  -0.00876  -0.01980  -0.01160
           D3          -0.00055  -0.01023   0.00454   0.00167  -0.01131
           D4          -0.00883  -0.02463  -0.00793  -0.01928  -0.03353
                          A1        A2        A3        A4        A5
           A1           0.45092
           A2          -0.07909   0.11905
           A3          -0.14592   0.04277   0.10347
           A4          -0.07703   0.17491   0.03513   0.84521
           A5          -0.18120   0.20620   0.09252   0.76925   1.00490
           D1           0.07506  -0.03132  -0.03042  -0.00999  -0.02195
           D2           0.13713  -0.04210  -0.09254  -0.06130  -0.09822
           D3          -0.10624   0.00290   0.03862  -0.13604  -0.11146
           D4          -0.07334  -0.10829   0.01995  -0.31664  -0.31110
                          D1        D2        D3        D4
           D1           0.08561
           D2           0.02078   0.08776
           D3           0.00518  -0.04050   0.10072
           D4           0.02908  -0.01906   0.11172   0.23342
 ITU=  1  1  1  0 -1  1 -1  0 -1  1  0  0  1  0 -1
     Eigenvalues ---    0.02391   0.02607   0.03330   0.03451   0.06095
     Eigenvalues ---    0.06415   0.06934   0.10824   0.14062   0.15393
     Eigenvalues ---    0.64744   1.94339
 En-DIIS/RFO-DIIS IScMMF=        0 using points:    20   19
 RFO step:  Lambda=-2.91487452D-06.
 DidBck=F Rises=F RFO-DIIS coefs:    1.86214   -0.86214
 Iteration  1 RMS(Cart)=  0.00836529 RMS(Int)=  0.00001951
 Iteration  2 RMS(Cart)=  0.00001732 RMS(Int)=  0.00000025
 Iteration  3 RMS(Cart)=  0.00000000 RMS(Int)=  0.00000025
 Variable       Old X    -DE/DX   Delta X   Delta X   Delta X     New X
                                 (Linear)    (Quad)   (Total)
    R1        5.37502   0.00008   0.00175  -0.00097   0.00078   5.37580
    R2        5.94952   0.00009   0.00083   0.00090   0.00174   5.95125
    R3        5.44486  -0.00029  -0.00589   0.00068  -0.00522   5.43964
    R4        5.86744   0.00012   0.00284   0.00211   0.00495   5.87239
    R5        5.87767  -0.00011  -0.00335  -0.00239  -0.00574   5.87193
    A1        1.72626   0.00066   0.00377   0.00197   0.00574   1.73200
    A2        1.66110   0.00026   0.00383  -0.00111   0.00272   1.66382
    A3        1.66536  -0.00025  -0.00094   0.00002  -0.00093   1.66443
    A4        1.51472   0.00061  -0.00008   0.00045   0.00037   1.51509
    A5        1.45248   0.00063   0.00219   0.00018   0.00238   1.45486
    D1        2.31700  -0.00020  -0.00158  -0.00413  -0.00571   2.31129
    D2       -1.66079   0.00021   0.00114  -0.00011   0.00103  -1.65976
    D3        1.06062  -0.00023   0.00533  -0.00019   0.00514   1.06576
    D4       -0.59568  -0.00056   0.00144   0.00089   0.00233  -0.59335
         Item               Value     Threshold  Converged?
 Maximum Force            0.000664     0.000450     NO 
 RMS     Force            0.000369     0.000300     NO 
 Maximum Displacement     0.014348     0.001800     NO 
 RMS     Displacement     0.008357     0.001200     NO 
 Predicted change in Energy=-4.152281D-06
 GradGradGradGradGradGradGradGradGradGradGradGradGradGradGradGradGradGrad

                          Input orientation:                          
 ---------------------------------------------------------------------
 Center     Atomic      Atomic             Coordinates (Angstroms)
 Number     Number       Type             X           Y           Z
 ---------------------------------------------------------------------
      1         50           0        1.735561    1.093893    0.391101
      2         50           0       -2.323419    0.333260   -0.114138
      3         53           0        3.372614    2.782457   -1.209340
      4         53           0       -1.442002   -1.163085    2.181515
      5         53           0        0.129844   -0.380241   -1.883092
      6         53           0       -0.805210    2.938359    0.636702
 ---------------------------------------------------------------------
                    Distance matrix (angstroms):
                    1          2          3          4          5
     1  Sn   0.000000
     2  Sn   4.160426   0.000000
     3  I    2.844750   6.296255   0.000000
     4  I    4.289107   2.878535   7.088421   0.000000
     5  I    3.150135   3.107536   4.579537   4.427705   0.000000
     6  I    3.149269   3.107291   4.570163   4.428746   4.270455
                    6
     6  I    0.000000
 Stoichiometry    I4Sn2
 Framework group  C1[X(I4Sn2)]
 Deg. of freedom    12
 Full point group                 C1      NOp   1
 Largest Abelian subgroup         C1      NOp   1
 Largest concise Abelian subgroup C1      NOp   1
                         Standard orientation:                         
 ---------------------------------------------------------------------
 Center     Atomic      Atomic             Coordinates (Angstroms)
 Number     Number       Type             X           Y           Z
 ---------------------------------------------------------------------
      1         50           0       -1.228214   -0.003021   -1.132941
      2         50           0        2.206280    0.002454    1.215116
      3         53           0       -3.923523    0.000636   -0.223054
      4         53           0        3.041569    0.003954   -1.539562
      5         53           0       -0.016108   -2.137250    0.841702
      6         53           0       -0.024642    2.133196    0.843390
 ---------------------------------------------------------------------
 Rotational constants (GHZ):      0.2565642      0.1077099      0.1003433
 Standard basis: SDD (6D, 10F)
 There are    60 symmetry adapted cartesian basis functions of A   symmetry.
 There are    60 symmetry adapted basis functions of A   symmetry.
    60 basis functions,   108 primitive gaussians,    60 cartesian basis functions
    18 alpha electrons       18 beta electrons
       nuclear repulsion energy        69.9206500375 Hartrees.
 NAtoms=    6 NActive=    6 NUniq=    6 SFac= 1.00D+00 NAtFMM=   60 NAOKFM=F Big=F
 Integral buffers will be    131072 words long.
 Raffenetti 2 integral format.
 Two-electron integral symmetry is turned on.
 One-electron integrals computed using PRISM.
   1 Symmetry operations used in ECPInt.
 ECPInt:  NShTT=     406 NPrTT=    1414 LenC2=     407 LenP2D=    1295.
 LDataN:  DoStor=T MaxTD1= 5 Len=  102
 NBasis=    60 RedAO= T EigKep=  5.92D-02  NBF=    60
 NBsUse=    60 1.00D-06 EigRej= -1.00D+00 NBFU=    60
 Defaulting to unpruned grid for atomic number  53.
 Defaulting to unpruned grid for atomic number  50.
 Defaulting to unpruned grid for atomic number  53.
 Initial guess from the checkpoint file:  "\\Nas.ads.mwn.de\tuch\ac5\AK_Nilges\Markus\Gaussian\SnIP\Publikation\startingmaterials\2SNI2CIS3.chk"
 B after Tr=     0.000000    0.000000    0.000000
         Rot=    0.999997   -0.002162    0.000021    0.001271 Ang=  -0.29 deg.
 Keep J ints in memory in canonical form, NReq=2586989.
 Requested convergence on RMS density matrix=1.00D-08 within 128 cycles.
 Requested convergence on MAX density matrix=1.00D-06.
 Requested convergence on             energy=1.00D-06.
 No special actions if energy rises.
 Defaulting to unpruned grid for atomic number  50.
 Defaulting to unpruned grid for atomic number  50.
 Defaulting to unpruned grid for atomic number  50.
 Defaulting to unpruned grid for atomic number  50.
 SCF Done:  E(RPBE-PBE) =  -52.7186935059     A.U. after    9 cycles
            NFock=  9  Conv=0.54D-08     -V/T= 4.2284
   1 Symmetry operations used in ECPInt.
 ECPInt:  NShTT=     406 NPrTT=    1414 LenC2=     407 LenP2D=    1295.
 LDataN:  DoStor=T MaxTD1= 6 Len=  172
 Calling FoFJK, ICntrl=      2527 FMM=F ISym2X=0 I1Cent= 0 IOpClX= 0 NMat=1 NMatS=1 NMatT=0.
 Defaulting to unpruned grid for atomic number  50.
 Defaulting to unpruned grid for atomic number  50.
 Defaulting to unpruned grid for atomic number  50.
 Defaulting to unpruned grid for atomic number  50.
 ***** Axes restored to original set *****
 -------------------------------------------------------------------
 Center     Atomic                   Forces (Hartrees/Bohr)
 Number     Number              X              Y              Z
 -------------------------------------------------------------------
      1       50           0.000010207    0.000036155    0.000001269
      2       50          -0.000037654   -0.000006413   -0.000041158
      3       53           0.000031786   -0.000043863    0.000007855
      4       53           0.000056338    0.000026458    0.000000260
      5       53          -0.000019661    0.000007941    0.000001989
      6       53          -0.000041016   -0.000020278    0.000029785
 -------------------------------------------------------------------
 Cartesian Forces:  Max     0.000056338 RMS     0.000028742

 GradGradGradGradGradGradGradGradGradGradGradGradGradGradGradGradGradGrad
 Berny optimization.
 Using GEDIIS/GDIIS optimizer.
 FormGI is forming the generalized inverse of G from B-inverse, IUseBI=4.
 Internal  Forces:  Max     0.000287395 RMS     0.000107964
 Search for a local minimum.
 Step number  21 out of a maximum of   24
 All quantities printed in internal units (Hartrees-Bohrs-Radians)
 Mixed Optimization -- En-DIIS/RFO-DIIS
 Swapping is turned off.
 Update second derivatives using D2CorX and points   10   11   13   14   16
                                                     15   17   18   19   20
                                                     21
 DE= -4.39D-06 DEPred=-4.15D-06 R= 1.06D+00
 TightC=F SS=  1.41D+00  RLast= 1.42D-02 DXNew= 3.7129D-01 4.2506D-02
 Trust test= 1.06D+00 RLast= 1.42D-02 DXMaxT set to 2.21D-01
 The second derivative matrix:
                          R1        R2        R3        R4        R5
           R1           0.07227
           R2          -0.00087   0.03662
           R3           0.00419  -0.00005   0.07622
           R4           0.00338   0.00015   0.00528   0.05221
           R5           0.00673   0.00892   0.00970   0.00894   0.04526
           A1          -0.00100  -0.01486   0.01570  -0.06831   0.00347
           A2           0.01294   0.01057   0.01526   0.02891   0.01684
           A3           0.01081  -0.00176   0.00786   0.02158   0.00064
           A4           0.02425   0.04415   0.00933   0.07819   0.08983
           A5           0.03522   0.06578   0.01916   0.07270   0.09961
           D1           0.00172  -0.00297   0.00327  -0.02250   0.00415
           D2          -0.01055   0.00014  -0.00519  -0.02231  -0.00928
           D3           0.00232  -0.00941   0.00183   0.00472  -0.01311
           D4          -0.00764  -0.02193  -0.01021  -0.01802  -0.03476
                          A1        A2        A3        A4        A5
           A1           0.41725
           A2          -0.08598   0.12485
           A3          -0.13489   0.04636   0.10008
           A4          -0.09590   0.17710   0.04199   0.84268
           A5          -0.19527   0.21317   0.09971   0.77051   1.01464
           D1           0.08061  -0.03384  -0.03285  -0.01104  -0.02724
           D2           0.12430  -0.04777  -0.08845  -0.07235  -0.10834
           D3          -0.09543   0.00938   0.03535  -0.12471  -0.10201
           D4          -0.05091  -0.10727   0.01165  -0.30515  -0.30583
                          D1        D2        D3        D4
           D1           0.08264
           D2           0.02468   0.08322
           D3           0.00011  -0.03671   0.09679
           D4           0.02689  -0.00808   0.10048   0.21919
 ITU=  1  1  1  1  0 -1  1 -1  0 -1  1  0  0  1  0
     Eigenvalues ---    0.02319   0.02567   0.03398   0.03531   0.06109
     Eigenvalues ---    0.06420   0.07029   0.10729   0.14139   0.15054
     Eigenvalues ---    0.59222   1.95173
 En-DIIS/RFO-DIIS IScMMF=        0 using points:    21   20   19
 RFO step:  Lambda=-2.31627551D-07.
 DidBck=F Rises=F RFO-DIIS coefs:    1.20477   -0.34273    0.13796
 Iteration  1 RMS(Cart)=  0.00136444 RMS(Int)=  0.00000041
 Iteration  2 RMS(Cart)=  0.00000051 RMS(Int)=  0.00000001
 Variable       Old X    -DE/DX   Delta X   Delta X   Delta X     New X
                                 (Linear)    (Quad)   (Total)
    R1        5.37580  -0.00001  -0.00012   0.00016   0.00004   5.37584
    R2        5.95125   0.00004   0.00022   0.00119   0.00141   5.95267
    R3        5.43964   0.00000  -0.00013   0.00026   0.00014   5.43978
    R4        5.87239  -0.00002   0.00056   0.00018   0.00074   5.87313
    R5        5.87193  -0.00001  -0.00064  -0.00019  -0.00083   5.87110
    A1        1.73200   0.00029   0.00057  -0.00001   0.00056   1.73256
    A2        1.66382  -0.00005  -0.00006  -0.00032  -0.00037   1.66345
    A3        1.66443  -0.00014  -0.00004  -0.00028  -0.00031   1.66412
    A4        1.51509   0.00002   0.00009  -0.00010  -0.00001   1.51508
    A5        1.45486  -0.00007   0.00014  -0.00017  -0.00004   1.45482
    D1        2.31129   0.00000  -0.00092   0.00047  -0.00045   2.31084
    D2       -1.65976   0.00013   0.00003   0.00027   0.00030  -1.65946
    D3        1.06576  -0.00015   0.00020  -0.00082  -0.00062   1.06515
    D4       -0.59335  -0.00011   0.00025  -0.00050  -0.00026  -0.59361
         Item               Value     Threshold  Converged?
 Maximum Force            0.000287     0.000450     YES
 RMS     Force            0.000108     0.000300     YES
 Maximum Displacement     0.002618     0.001800     NO 
 RMS     Displacement     0.001365     0.001200     NO 
 Predicted change in Energy=-1.951680D-07
 GradGradGradGradGradGradGradGradGradGradGradGradGradGradGradGradGradGrad

                          Input orientation:                          
 ---------------------------------------------------------------------
 Center     Atomic      Atomic             Coordinates (Angstroms)
 Number     Number       Type             X           Y           Z
 ---------------------------------------------------------------------
      1         50           0        1.735243    1.093951    0.391755
      2         50           0       -2.323765    0.333266   -0.114168
      3         53           0        3.373014    2.781134   -1.209443
      4         53           0       -1.440617   -1.162641    2.181195
      5         53           0        0.130048   -0.379446   -1.883365
      6         53           0       -0.806535    2.938380    0.636774
 ---------------------------------------------------------------------
                    Distance matrix (angstroms):
                    1          2          3          4          5
     1  Sn   0.000000
     2  Sn   4.160546   0.000000
     3  I    2.844770   6.296425   0.000000
     4  I    4.287235   2.878607   7.086665   0.000000
     5  I    3.150194   3.107927   4.578239   4.427305   0.000000
     6  I    3.150015   3.106851   4.571857   4.427829   4.270393
                    6
     6  I    0.000000
 Stoichiometry    I4Sn2
 Framework group  C1[X(I4Sn2)]
 Deg. of freedom    12
 Full point group                 C1      NOp   1
 Largest Abelian subgroup         C1      NOp   1
 Largest concise Abelian subgroup C1      NOp   1
                         Standard orientation:                         
 ---------------------------------------------------------------------
 Center     Atomic      Atomic             Coordinates (Angstroms)
 Number     Number       Type             X           Y           Z
 ---------------------------------------------------------------------
      1         50           0       -1.227968   -0.002653   -1.132983
      2         50           0        2.206779    0.002366    1.214917
      3         53           0       -3.923262    0.000696   -0.222985
      4         53           0        3.039852    0.002012   -1.540509
      5         53           0       -0.017321   -2.136414    0.843155
      6         53           0       -0.022676    2.133976    0.843044
 ---------------------------------------------------------------------
 Rotational constants (GHZ):      0.2564960      0.1077294      0.1003720
 Standard basis: SDD (6D, 10F)
 There are    60 symmetry adapted cartesian basis functions of A   symmetry.
 There are    60 symmetry adapted basis functions of A   symmetry.
    60 basis functions,   108 primitive gaussians,    60 cartesian basis functions
    18 alpha electrons       18 beta electrons
       nuclear repulsion energy        69.9229811828 Hartrees.
 NAtoms=    6 NActive=    6 NUniq=    6 SFac= 1.00D+00 NAtFMM=   60 NAOKFM=F Big=F
 Integral buffers will be    131072 words long.
 Raffenetti 2 integral format.
 Two-electron integral symmetry is turned on.
 One-electron integrals computed using PRISM.
   1 Symmetry operations used in ECPInt.
 ECPInt:  NShTT=     406 NPrTT=    1414 LenC2=     407 LenP2D=    1295.
 LDataN:  DoStor=T MaxTD1= 5 Len=  102
 NBasis=    60 RedAO= T EigKep=  5.92D-02  NBF=    60
 NBsUse=    60 1.00D-06 EigRej= -1.00D+00 NBFU=    60
 Defaulting to unpruned grid for atomic number  50.
 Defaulting to unpruned grid for atomic number  53.
 Defaulting to unpruned grid for atomic number  53.
 Initial guess from the checkpoint file:  "\\Nas.ads.mwn.de\tuch\ac5\AK_Nilges\Markus\Gaussian\SnIP\Publikation\startingmaterials\2SNI2CIS3.chk"
 B after Tr=     0.000000    0.000000    0.000000
         Rot=    1.000000    0.000247   -0.000095    0.000171 Ang=   0.04 deg.
 Keep J ints in memory in canonical form, NReq=2586989.
 Requested convergence on RMS density matrix=1.00D-08 within 128 cycles.
 Requested convergence on MAX density matrix=1.00D-06.
 Requested convergence on             energy=1.00D-06.
 No special actions if energy rises.
 Defaulting to unpruned grid for atomic number  50.
 Defaulting to unpruned grid for atomic number  50.
 Defaulting to unpruned grid for atomic number  50.
 Defaulting to unpruned grid for atomic number  50.
 SCF Done:  E(RPBE-PBE) =  -52.7186938750     A.U. after    8 cycles
            NFock=  8  Conv=0.36D-08     -V/T= 4.2284
   1 Symmetry operations used in ECPInt.
 ECPInt:  NShTT=     406 NPrTT=    1414 LenC2=     407 LenP2D=    1295.
 LDataN:  DoStor=T MaxTD1= 6 Len=  172
 Calling FoFJK, ICntrl=      2527 FMM=F ISym2X=0 I1Cent= 0 IOpClX= 0 NMat=1 NMatS=1 NMatT=0.
 Defaulting to unpruned grid for atomic number  50.
 Defaulting to unpruned grid for atomic number  50.
 Defaulting to unpruned grid for atomic number  50.
 Defaulting to unpruned grid for atomic number  50.
 ***** Axes restored to original set *****
 -------------------------------------------------------------------
 Center     Atomic                   Forces (Hartrees/Bohr)
 Number     Number              X              Y              Z
 -------------------------------------------------------------------
      1       50          -0.000018488    0.000039668   -0.000020409
      2       50          -0.000015874   -0.000020025   -0.000052002
      3       53           0.000028620   -0.000038950    0.000017234
      4       53           0.000050786    0.000020781    0.000004725
      5       53          -0.000031682    0.000014404    0.000023838
      6       53          -0.000013362   -0.000015879    0.000026614
 -------------------------------------------------------------------
 Cartesian Forces:  Max     0.000052002 RMS     0.000028160

 GradGradGradGradGradGradGradGradGradGradGradGradGradGradGradGradGradGrad
 Berny optimization.
 Using GEDIIS/GDIIS optimizer.
 FormGI is forming the generalized inverse of G from B-inverse, IUseBI=4.
 Internal  Forces:  Max     0.000257868 RMS     0.000099470
 Search for a local minimum.
 Step number  22 out of a maximum of   24
 All quantities printed in internal units (Hartrees-Bohrs-Radians)
 Mixed Optimization -- En-DIIS/RFO-DIIS
 Swapping is turned off.
 Update second derivatives using D2CorX and points   10   11   13   14   16
                                                     15   17   18   19   20
                                                     21   22
 DE= -3.69D-07 DEPred=-1.95D-07 R= 1.89D+00
 Trust test= 1.89D+00 RLast= 2.13D-03 DXMaxT set to 2.21D-01
 The second derivative matrix:
                          R1        R2        R3        R4        R5
           R1           0.07250
           R2           0.00168   0.03933
           R3           0.00360  -0.00195   0.07604
           R4           0.00416   0.00763   0.00315   0.05661
           R5           0.00604   0.00891   0.00981   0.00715   0.04508
           A1           0.00807  -0.03664   0.01391  -0.05015   0.01207
           A2           0.01197   0.01926   0.01417   0.02908   0.01448
           A3           0.00608   0.00788   0.00840   0.01203  -0.00370
           A4           0.02655   0.05284   0.00445   0.08894   0.08871
           A5           0.03740   0.08867   0.01250   0.08499   0.09399
           D1          -0.00112  -0.01408   0.00676  -0.03188   0.00609
           D2          -0.00626  -0.00989  -0.00633  -0.01404  -0.00551
           D3          -0.00308  -0.00276   0.00490  -0.00770  -0.01645
           D4          -0.01379  -0.02111  -0.00687  -0.03321  -0.03685
                          A1        A2        A3        A4        A5
           A1           0.21281
           A2          -0.04086   0.11787
           A3          -0.03903   0.02405   0.05552
           A4          -0.10343   0.18566   0.04155   0.86223
           A5          -0.13565   0.21262   0.06835   0.80101   1.04940
           D1           0.06604  -0.03920  -0.02485  -0.03047  -0.05537
           D2           0.02988  -0.02701  -0.04391  -0.07636  -0.08169
           D3           0.00067  -0.01493  -0.00895  -0.12805  -0.14077
           D4           0.02616  -0.13088  -0.02272  -0.31723  -0.35371
                          D1        D2        D3        D4
           D1           0.09990
           D2           0.01872   0.03906
           D3           0.01340   0.00834   0.05357
           D4           0.04766   0.02847   0.06940   0.20234
 ITU=  0  1  1  1  1  0 -1  1 -1  0 -1  1  0  0  1
     Eigenvalues ---    0.01769   0.02852   0.03390   0.03709   0.05498
     Eigenvalues ---    0.06409   0.07165   0.08869   0.14140   0.15287
     Eigenvalues ---    0.26093   2.02433
 En-DIIS/RFO-DIIS IScMMF=        0 using points:    22   21   20   19
 RFO step:  Lambda=-3.44664400D-07.
 DidBck=F Rises=F RFO-DIIS coefs:    3.73240   -2.90639    0.26100   -0.08701
 Iteration  1 RMS(Cart)=  0.00579396 RMS(Int)=  0.00000756
 Iteration  2 RMS(Cart)=  0.00000919 RMS(Int)=  0.00000002
 Iteration  3 RMS(Cart)=  0.00000000 RMS(Int)=  0.00000002
 Variable       Old X    -DE/DX   Delta X   Delta X   Delta X     New X
                                 (Linear)    (Quad)   (Total)
    R1        5.37584  -0.00002   0.00015  -0.00022  -0.00007   5.37576
    R2        5.95267   0.00001   0.00364  -0.00024   0.00340   5.95606
    R3        5.43978   0.00001   0.00069   0.00019   0.00088   5.44066
    R4        5.87313  -0.00004   0.00145  -0.00051   0.00094   5.87407
    R5        5.87110  -0.00001  -0.00161  -0.00061  -0.00223   5.86887
    A1        1.73256   0.00026   0.00092   0.00021   0.00113   1.73369
    A2        1.66345  -0.00006  -0.00111  -0.00016  -0.00127   1.66218
    A3        1.66412  -0.00012  -0.00079  -0.00043  -0.00122   1.66289
    A4        1.51508  -0.00002  -0.00011   0.00024   0.00014   1.51521
    A5        1.45482  -0.00013  -0.00030  -0.00062  -0.00092   1.45390
    D1        2.31084   0.00005  -0.00039   0.00114   0.00075   2.31159
    D2       -1.65946   0.00012   0.00075   0.00040   0.00116  -1.65830
    D3        1.06515  -0.00012  -0.00205  -0.00109  -0.00314   1.06200
    D4       -0.59361  -0.00006  -0.00097  -0.00097  -0.00194  -0.59555
         Item               Value     Threshold  Converged?
 Maximum Force            0.000258     0.000450     YES
 RMS     Force            0.000099     0.000300     YES
 Maximum Displacement     0.014148     0.001800     NO 
 RMS     Displacement     0.005799     0.001200     NO 
 Predicted change in Energy=-5.913584D-07
 GradGradGradGradGradGradGradGradGradGradGradGradGradGradGradGradGradGrad

                          Input orientation:                          
 ---------------------------------------------------------------------
 Center     Atomic      Atomic             Coordinates (Angstroms)
 Number     Number       Type             X           Y           Z
 ---------------------------------------------------------------------
      1         50           0        1.732514    1.092963    0.393312
      2         50           0       -2.324704    0.333055   -0.113982
      3         53           0        3.374577    2.777004   -1.206728
      4         53           0       -1.433130   -1.160146    2.180467
      5         53           0        0.128708   -0.377299   -1.885555
      6         53           0       -0.810575    2.939066    0.635234
 ---------------------------------------------------------------------
                    Distance matrix (angstroms):
                    1          2          3          4          5
     1  Sn   0.000000
     2  Sn   4.158825   0.000000
     3  I    2.844731   6.296728   0.000000
     4  I    4.276883   2.879071   7.077308   0.000000
     5  I    3.150730   3.108425   4.576691   4.425463   0.000000
     6  I    3.151813   3.105673   4.575433   4.424801   4.270235
                    6
     6  I    0.000000
 Stoichiometry    I4Sn2
 Framework group  C1[X(I4Sn2)]
 Deg. of freedom    12
 Full point group                 C1      NOp   1
 Largest Abelian subgroup         C1      NOp   1
 Largest concise Abelian subgroup C1      NOp   1
                         Standard orientation:                         
 ---------------------------------------------------------------------
 Center     Atomic      Atomic             Coordinates (Angstroms)
 Number     Number       Type             X           Y           Z
 ---------------------------------------------------------------------
      1         50           0       -1.225661   -0.001992   -1.131953
      2         50           0        2.208744    0.002087    1.213399
      3         53           0       -3.921676    0.001004   -0.224216
      4         53           0        3.031161   -0.001160   -1.545708
      5         53           0       -0.018648   -2.135084    0.847982
      6         53           0       -0.018273    2.135150    0.845106
 ---------------------------------------------------------------------
 Rotational constants (GHZ):      0.2561336      0.1078457      0.1005321
 Standard basis: SDD (6D, 10F)
 There are    60 symmetry adapted cartesian basis functions of A   symmetry.
 There are    60 symmetry adapted basis functions of A   symmetry.
    60 basis functions,   108 primitive gaussians,    60 cartesian basis functions
    18 alpha electrons       18 beta electrons
       nuclear repulsion energy        69.9378703227 Hartrees.
 NAtoms=    6 NActive=    6 NUniq=    6 SFac= 1.00D+00 NAtFMM=   60 NAOKFM=F Big=F
 Integral buffers will be    131072 words long.
 Raffenetti 2 integral format.
 Two-electron integral symmetry is turned on.
 One-electron integrals computed using PRISM.
   1 Symmetry operations used in ECPInt.
 ECPInt:  NShTT=     406 NPrTT=    1414 LenC2=     407 LenP2D=    1295.
 LDataN:  DoStor=T MaxTD1= 5 Len=  102
 NBasis=    60 RedAO= T EigKep=  5.92D-02  NBF=    60
 NBsUse=    60 1.00D-06 EigRej= -1.00D+00 NBFU=    60
 Defaulting to unpruned grid for atomic number  53.
 Defaulting to unpruned grid for atomic number  53.
 Defaulting to unpruned grid for atomic number  50.
 Initial guess from the checkpoint file:  "\\Nas.ads.mwn.de\tuch\ac5\AK_Nilges\Markus\Gaussian\SnIP\Publikation\startingmaterials\2SNI2CIS3.chk"
 B after Tr=     0.000000    0.000000    0.000000
         Rot=    1.000000    0.000380   -0.000416    0.000308 Ang=   0.07 deg.
 Keep J ints in memory in canonical form, NReq=2586989.
 Requested convergence on RMS density matrix=1.00D-08 within 128 cycles.
 Requested convergence on MAX density matrix=1.00D-06.
 Requested convergence on             energy=1.00D-06.
 No special actions if energy rises.
 Defaulting to unpruned grid for atomic number  50.
 Defaulting to unpruned grid for atomic number  50.
 Defaulting to unpruned grid for atomic number  50.
 Defaulting to unpruned grid for atomic number  50.
 SCF Done:  E(RPBE-PBE) =  -52.7186947854     A.U. after    9 cycles
            NFock=  9  Conv=0.18D-08     -V/T= 4.2284
   1 Symmetry operations used in ECPInt.
 ECPInt:  NShTT=     406 NPrTT=    1414 LenC2=     407 LenP2D=    1295.
 LDataN:  DoStor=T MaxTD1= 6 Len=  172
 Calling FoFJK, ICntrl=      2527 FMM=F ISym2X=0 I1Cent= 0 IOpClX= 0 NMat=1 NMatS=1 NMatT=0.
 Defaulting to unpruned grid for atomic number  50.
 Defaulting to unpruned grid for atomic number  50.
 Defaulting to unpruned grid for atomic number  50.
 Defaulting to unpruned grid for atomic number  50.
 ***** Axes restored to original set *****
 -------------------------------------------------------------------
 Center     Atomic                   Forces (Hartrees/Bohr)
 Number     Number              X              Y              Z
 -------------------------------------------------------------------
      1       50          -0.000083733    0.000041224   -0.000056846
      2       50           0.000021565   -0.000055248   -0.000066205
      3       53           0.000031275   -0.000020689    0.000022777
      4       53           0.000029952    0.000006495    0.000012150
      5       53          -0.000047402    0.000033945    0.000069317
      6       53           0.000048343   -0.000005726    0.000018808
 -------------------------------------------------------------------
 Cartesian Forces:  Max     0.000083733 RMS     0.000043322

 GradGradGradGradGradGradGradGradGradGradGradGradGradGradGradGradGradGrad
 Berny optimization.
 Using GEDIIS/GDIIS optimizer.
 FormGI is forming the generalized inverse of G from B-inverse, IUseBI=4.
 Internal  Forces:  Max     0.000256881 RMS     0.000110385
 Search for a local minimum.
 Step number  23 out of a maximum of   24
 All quantities printed in internal units (Hartrees-Bohrs-Radians)
 Mixed Optimization -- En-DIIS/RFO-DIIS
 Swapping is turned off.
 Update second derivatives using D2CorX and points   10   11   13   14   16
                                                     15   17   18   19   20
                                                     21   22   23
 DE= -9.10D-07 DEPred=-5.91D-07 R= 1.54D+00
 Trust test= 1.54D+00 RLast= 6.24D-03 DXMaxT set to 2.21D-01
 The second derivative matrix:
                          R1        R2        R3        R4        R5
           R1           0.07074
           R2          -0.00019   0.04298
           R3           0.00557  -0.00282   0.07500
           R4           0.00061   0.01059   0.00293   0.05729
           R5           0.00639   0.00691   0.01017   0.00485   0.04553
           A1           0.01151  -0.03396   0.01437  -0.04072   0.01489
           A2           0.00729   0.01831   0.01684   0.02393   0.01350
           A3           0.00443   0.00316   0.00903   0.00288  -0.00393
           A4           0.01920   0.06376   0.00404   0.09588   0.08368
           A5           0.02783   0.09889   0.01101   0.08811   0.08637
           D1           0.00361  -0.01768   0.00698  -0.03237   0.00924
           D2          -0.00414  -0.00505  -0.00870  -0.00533  -0.00559
           D3          -0.00368  -0.01029   0.00794  -0.01884  -0.01482
           D4          -0.01059  -0.02884  -0.00658  -0.04135  -0.03408
                          A1        A2        A3        A4        A5
           A1           0.16557
           A2          -0.02698   0.10809
           A3          -0.01364   0.01571   0.04537
           A4          -0.09476   0.17874   0.02687   0.88676
           A5          -0.10491   0.19953   0.04006   0.82588   1.06451
           D1           0.05149  -0.03241  -0.01176  -0.04147  -0.05919
           D2           0.00776  -0.01826  -0.03465  -0.06321  -0.05621
           D3           0.02095  -0.02255  -0.01367  -0.14950  -0.17399
           D4           0.03703  -0.13109  -0.02111  -0.33594  -0.38140
                          D1        D2        D3        D4
           D1           0.09902
           D2           0.00594   0.03040
           D3           0.02915   0.01309   0.05532
           D4           0.05970   0.02621   0.07801   0.21246
 ITU=  0  0  1  1  1  1  0 -1  1 -1  0 -1  1  0  0
     Eigenvalues ---    0.01398   0.02954   0.03133   0.03388   0.05795
     Eigenvalues ---    0.06299   0.06921   0.08461   0.13457   0.15238
     Eigenvalues ---    0.20675   2.07623
 En-DIIS/RFO-DIIS IScMMF=        0 using points:    23   22   21   20   19
 RFO step:  Lambda=-2.63809689D-07.
 DidBck=F Rises=F RFO-DIIS coefs:    3.01502   -5.81801    3.78858    0.04423   -0.02982
 Iteration  1 RMS(Cart)=  0.00851606 RMS(Int)=  0.00001701
 Iteration  2 RMS(Cart)=  0.00001883 RMS(Int)=  0.00000001
 Iteration  3 RMS(Cart)=  0.00000000 RMS(Int)=  0.00000001
 Variable       Old X    -DE/DX   Delta X   Delta X   Delta X     New X
                                 (Linear)    (Quad)   (Total)
    R1        5.37576  -0.00001  -0.00025   0.00019  -0.00006   5.37570
    R2        5.95606  -0.00005   0.00149  -0.00026   0.00123   5.95730
    R3        5.44066   0.00002   0.00112   0.00003   0.00115   5.44180
    R4        5.87407  -0.00008  -0.00089  -0.00032  -0.00121   5.87286
    R5        5.86887   0.00001  -0.00135   0.00054  -0.00081   5.86806
    A1        1.73369   0.00020   0.00018   0.00072   0.00091   1.73460
    A2        1.66218  -0.00006  -0.00104  -0.00004  -0.00109   1.66109
    A3        1.66289  -0.00006  -0.00129   0.00004  -0.00125   1.66165
    A4        1.51521  -0.00016   0.00032  -0.00041  -0.00009   1.51512
    A5        1.45390  -0.00026  -0.00167  -0.00010  -0.00177   1.45213
    D1        2.31159   0.00012   0.00324   0.00045   0.00369   2.31527
    D2       -1.65830   0.00007   0.00122  -0.00001   0.00121  -1.65709
    D3        1.06200  -0.00003  -0.00387  -0.00054  -0.00441   1.05759
    D4       -0.59555   0.00005  -0.00291  -0.00046  -0.00337  -0.59892
         Item               Value     Threshold  Converged?
 Maximum Force            0.000257     0.000450     YES
 RMS     Force            0.000110     0.000300     YES
 Maximum Displacement     0.020267     0.001800     NO 
 RMS     Displacement     0.008524     0.001200     NO 
 Predicted change in Energy=-1.771311D-07
 GradGradGradGradGradGradGradGradGradGradGradGradGradGradGradGradGradGrad

                          Input orientation:                          
 ---------------------------------------------------------------------
 Center     Atomic      Atomic             Coordinates (Angstroms)
 Number     Number       Type             X           Y           Z
 ---------------------------------------------------------------------
      1         50           0        1.727625    1.091196    0.393903
      2         50           0       -2.325668    0.331960   -0.113161
      3         53           0        3.377464    2.772927   -1.200503
      4         53           0       -1.422405   -1.156886    2.180307
      5         53           0        0.124760   -0.375036   -1.889075
      6         53           0       -0.814388    2.940482    0.631276
 ---------------------------------------------------------------------
                    Distance matrix (angstroms):
                    1          2          3          4          5
     1  Sn   0.000000
     2  Sn   4.154845   0.000000
     3  I    2.844700   6.298123   0.000000
     4  I    4.262370   2.879677   7.064846   0.000000
     5  I    3.151350   3.107783   4.578634   4.423221   0.000000
     6  I    3.152465   3.105244   4.577675   4.422398   4.269289
                    6
     6  I    0.000000
 Stoichiometry    I4Sn2
 Framework group  C1[X(I4Sn2)]
 Deg. of freedom    12
 Full point group                 C1      NOp   1
 Largest Abelian subgroup         C1      NOp   1
 Largest concise Abelian subgroup C1      NOp   1
                         Standard orientation:                         
 ---------------------------------------------------------------------
 Center     Atomic      Atomic             Coordinates (Angstroms)
 Number     Number       Type             X           Y           Z
 ---------------------------------------------------------------------
      1         50           0       -1.221882   -0.001734   -1.128965
      2         50           0        2.211753    0.001681    1.210454
      3         53           0       -3.919999    0.001033   -0.227590
      4         53           0        3.019275   -0.000954   -1.553681
      5         53           0       -0.016892   -2.134658    0.853366
      6         53           0       -0.016224    2.134630    0.851029
 ---------------------------------------------------------------------
 Rotational constants (GHZ):      0.2556651      0.1079887      0.1007495
 Standard basis: SDD (6D, 10F)
 There are    60 symmetry adapted cartesian basis functions of A   symmetry.
 There are    60 symmetry adapted basis functions of A   symmetry.
    60 basis functions,   108 primitive gaussians,    60 cartesian basis functions
    18 alpha electrons       18 beta electrons
       nuclear repulsion energy        69.9585966120 Hartrees.
 NAtoms=    6 NActive=    6 NUniq=    6 SFac= 1.00D+00 NAtFMM=   60 NAOKFM=F Big=F
 Integral buffers will be    131072 words long.
 Raffenetti 2 integral format.
 Two-electron integral symmetry is turned on.
 One-electron integrals computed using PRISM.
   1 Symmetry operations used in ECPInt.
 ECPInt:  NShTT=     406 NPrTT=    1414 LenC2=     407 LenP2D=    1296.
 LDataN:  DoStor=T MaxTD1= 5 Len=  102
 NBasis=    60 RedAO= T EigKep=  5.92D-02  NBF=    60
 NBsUse=    60 1.00D-06 EigRej= -1.00D+00 NBFU=    60
 Defaulting to unpruned grid for atomic number  53.
 Defaulting to unpruned grid for atomic number  53.
 Defaulting to unpruned grid for atomic number  50.
 Initial guess from the checkpoint file:  "\\Nas.ads.mwn.de\tuch\ac5\AK_Nilges\Markus\Gaussian\SnIP\Publikation\startingmaterials\2SNI2CIS3.chk"
 B after Tr=     0.000000    0.000000    0.000000
         Rot=    1.000000   -0.000073   -0.000559    0.000016 Ang=  -0.06 deg.
 ExpMin= 3.26D-02 ExpMax= 2.43D+00 ExpMxC= 2.43D+00 IAcc=3 IRadAn=         5 AccDes= 0.00D+00
 Harris functional with IExCor= 1009 and IRadAn=       5 diagonalized for initial guess.
 HarFok:  IExCor= 1009 AccDes= 0.00D+00 IRadAn=         5 IDoV= 1 UseB2=F ITyADJ=14
 ICtDFT=  3500011 ScaDFX=  1.000000  1.000000  1.000000  1.000000
 Defaulting to unpruned grid for atomic number  50.
 Defaulting to unpruned grid for atomic number  50.
 Defaulting to unpruned grid for atomic number  50.
 Defaulting to unpruned grid for atomic number  50.
 FoFCou: FMM=F IPFlag=           0 FMFlag=      100000 FMFlg1=           0
         NFxFlg=           0 DoJE=T BraDBF=F KetDBF=T FulRan=T
         wScrn=  0.000000 ICntrl=     500 IOpCl=  0 I1Cent=   200000004 NGrid=           0
         NMat0=    1 NMatS0=      1 NMatT0=    0 NMatD0=    1 NMtDS0=    0 NMtDT0=    0
 Petite list used in FoFCou.
 Keep J ints in memory in canonical form, NReq=2586989.
 Requested convergence on RMS density matrix=1.00D-08 within 128 cycles.
 Requested convergence on MAX density matrix=1.00D-06.
 Requested convergence on             energy=1.00D-06.
 No special actions if energy rises.
 Defaulting to unpruned grid for atomic number  50.
 Defaulting to unpruned grid for atomic number  50.
 Defaulting to unpruned grid for atomic number  50.
 Defaulting to unpruned grid for atomic number  50.
 SCF Done:  E(RPBE-PBE) =  -52.7186957225     A.U. after    8 cycles
            NFock=  8  Conv=0.91D-08     -V/T= 4.2284
   1 Symmetry operations used in ECPInt.
 ECPInt:  NShTT=     406 NPrTT=    1414 LenC2=     407 LenP2D=    1296.
 LDataN:  DoStor=T MaxTD1= 6 Len=  172
 Calling FoFJK, ICntrl=      2527 FMM=F ISym2X=0 I1Cent= 0 IOpClX= 0 NMat=1 NMatS=1 NMatT=0.
 Defaulting to unpruned grid for atomic number  50.
 Defaulting to unpruned grid for atomic number  50.
 Defaulting to unpruned grid for atomic number  50.
 Defaulting to unpruned grid for atomic number  50.
 ***** Axes restored to original set *****
 -------------------------------------------------------------------
 Center     Atomic                   Forces (Hartrees/Bohr)
 Number     Number              X              Y              Z
 -------------------------------------------------------------------
      1       50          -0.000084522    0.000030801   -0.000040546
      2       50           0.000019273   -0.000053188   -0.000054377
      3       53           0.000033327   -0.000004308    0.000003832
      4       53           0.000010201   -0.000004542    0.000015856
      5       53          -0.000033769    0.000031601    0.000059660
      6       53           0.000055489   -0.000000364    0.000015575
 -------------------------------------------------------------------
 Cartesian Forces:  Max     0.000084522 RMS     0.000038322

 GradGradGradGradGradGradGradGradGradGradGradGradGradGradGradGradGradGrad
 Berny optimization.
 Using GEDIIS/GDIIS optimizer.
 FormGI is forming the generalized inverse of G from B-inverse, IUseBI=4.
 Internal  Forces:  Max     0.000197584 RMS     0.000088583
 Search for a local minimum.
 Step number  24 out of a maximum of   24
 All quantities printed in internal units (Hartrees-Bohrs-Radians)
 Mixed Optimization -- En-DIIS/RFO-DIIS
 Swapping is turned off.
 Update second derivatives using D2CorX and points   10   11   13   14   16
                                                     15   17   18   19   20
                                                     21   22   23   24
 DE= -9.37D-07 DEPred=-1.77D-07 R= 5.29D+00
 Trust test= 5.29D+00 RLast= 7.58D-03 DXMaxT set to 2.21D-01
 The second derivative matrix:
                          R1        R2        R3        R4        R5
           R1           0.07089
           R2          -0.00184   0.04038
           R3           0.00742  -0.00291   0.07411
           R4          -0.00160   0.00515   0.00470   0.04747
           R5           0.00754   0.00558   0.01013   0.00447   0.04607
           A1           0.01061  -0.01773   0.01015  -0.01778   0.01250
           A2           0.00587   0.01274   0.01919   0.01426   0.01448
           A3           0.00727  -0.00476   0.01058  -0.00655  -0.00080
           A4           0.01039   0.05728   0.00564   0.07843   0.07938
           A5           0.02180   0.08129   0.01496   0.05719   0.08416
           D1           0.00514  -0.00791   0.00450  -0.01731   0.00867
           D2          -0.00660   0.00239  -0.01110   0.00308  -0.00828
           D3           0.00047  -0.01520   0.01006  -0.02255  -0.01056
           D4          -0.00499  -0.02928  -0.00696  -0.03709  -0.03071
                          A1        A2        A3        A4        A5
           A1           0.11156
           A2          -0.00900   0.10060
           A3           0.00345   0.01191   0.04461
           A4          -0.04696   0.15721   0.00263   0.86106
           A5          -0.03154   0.17096   0.01065   0.77049   0.96834
           D1           0.01941  -0.02051  -0.00110  -0.01380  -0.01208
           D2          -0.00609  -0.01462  -0.03481  -0.04105  -0.03036
           D3           0.02150  -0.02048  -0.00654  -0.16480  -0.18385
           D4           0.02441  -0.12281  -0.01140  -0.33374  -0.36884
                          D1        D2        D3        D4
           D1           0.07620
           D2          -0.00377   0.03115
           D3           0.03032   0.00602   0.06641
           D4           0.05119   0.01631   0.08747   0.21490
 ITU=  0  0  0  1  1  1  1  0 -1  1 -1  0 -1  1  0
     Eigenvalues ---    0.01219   0.02611   0.03077   0.03381   0.05760
     Eigenvalues ---    0.06243   0.06838   0.08124   0.12683   0.15057
     Eigenvalues ---    0.16247   1.93659
 En-DIIS/RFO-DIIS IScMMF=        0 using points:    24   23   22   21   20
 RFO step:  Lambda=-1.67630145D-07.
 DidBck=F Rises=F RFO-DIIS coefs:    3.00455   -4.89273    7.36139   -4.44372   -0.02949
 Iteration  1 RMS(Cart)=  0.00510567 RMS(Int)=  0.00000731
 Iteration  2 RMS(Cart)=  0.00000722 RMS(Int)=  0.00000017
 Iteration  3 RMS(Cart)=  0.00000000 RMS(Int)=  0.00000017
 Variable       Old X    -DE/DX   Delta X   Delta X   Delta X     New X
                                 (Linear)    (Quad)   (Total)
    R1        5.37570   0.00001   0.00029   0.00004   0.00033   5.37604
    R2        5.95730  -0.00005  -0.00099  -0.00041  -0.00139   5.95590
    R3        5.44180   0.00002   0.00022   0.00044   0.00066   5.44247
    R4        5.87286  -0.00007  -0.00169  -0.00064  -0.00233   5.87053
    R5        5.86806   0.00002   0.00091   0.00044   0.00135   5.86941
    A1        1.73460   0.00015   0.00124   0.00038   0.00162   1.73622
    A2        1.66109  -0.00003  -0.00010  -0.00007  -0.00017   1.66092
    A3        1.66165  -0.00001  -0.00040  -0.00017  -0.00057   1.66108
    A4        1.51512  -0.00017  -0.00063   0.00031  -0.00032   1.51480
    A5        1.45213  -0.00020  -0.00099  -0.00007  -0.00106   1.45107
    D1        2.31527   0.00008   0.00306  -0.00065   0.00241   2.31768
    D2       -1.65709   0.00002   0.00045   0.00014   0.00059  -1.65651
    D3        1.05759   0.00002  -0.00238   0.00025  -0.00213   1.05546
    D4       -0.59892   0.00007  -0.00224   0.00029  -0.00196  -0.60088
         Item               Value     Threshold  Converged?
 Maximum Force            0.000198     0.000450     YES
 RMS     Force            0.000089     0.000300     YES
 Maximum Displacement     0.010850     0.001800     NO 
 RMS     Displacement     0.005108     0.001200     NO 
 Predicted change in Energy=-1.137535D-07
 Optimization stopped.
    -- Number of steps exceeded,  NStep=  24
    -- Flag reset to prevent archiving.
                           ----------------------------
                           ! Non-Optimized Parameters !
                           ! (Angstroms and Degrees)  !
 --------------------------                            --------------------------
 ! Name  Definition              Value          Derivative Info.                !
 --------------------------------------------------------------------------------
 ! R1    R(1,3)                  2.8449         -DE/DX =    0.0                 !
 ! R2    R(1,6)                  3.1517         -DE/DX =   -0.0001              !
 ! R3    R(2,4)                  2.88           -DE/DX =    0.0                 !
 ! R4    R(2,5)                  3.1065         -DE/DX =   -0.0001              !
 ! R5    R(2,6)                  3.106          -DE/DX =    0.0                 !
 ! A1    A(3,1,6)               99.4779         -DE/DX =    0.0001              !
 ! A2    A(4,2,5)               95.1637         -DE/DX =    0.0                 !
 ! A3    A(4,2,6)               95.1728         -DE/DX =    0.0                 !
 ! A4    A(5,2,6)               86.7918         -DE/DX =   -0.0002              !
 ! A5    A(1,6,2)               83.1405         -DE/DX =   -0.0002              !
 ! D1    D(3,1,6,2)            132.7933         -DE/DX =    0.0001              !
 ! D2    D(4,2,5,6)            -94.9108         -DE/DX =    0.0                 !
 ! D3    D(4,2,6,1)             60.4732         -DE/DX =    0.0                 !
 ! D4    D(5,2,6,1)            -34.4279         -DE/DX =    0.0001              !
 --------------------------------------------------------------------------------
 GradGradGradGradGradGradGradGradGradGradGradGradGradGradGradGradGradGrad

                          Input orientation:                          
 ---------------------------------------------------------------------
 Center     Atomic      Atomic             Coordinates (Angstroms)
 Number     Number       Type             X           Y           Z
 ---------------------------------------------------------------------
      1         50           0        1.727625    1.091196    0.393903
      2         50           0       -2.325668    0.331960   -0.113161
      3         53           0        3.377464    2.772927   -1.200503
      4         53           0       -1.422405   -1.156886    2.180307
      5         53           0        0.124760   -0.375036   -1.889075
      6         53           0       -0.814388    2.940482    0.631276
 ---------------------------------------------------------------------
                    Distance matrix (angstroms):
                    1          2          3          4          5
     1  Sn   0.000000
     2  Sn   4.154845   0.000000
     3  I    2.844700   6.298123   0.000000
     4  I    4.262370   2.879677   7.064846   0.000000
     5  I    3.151350   3.107783   4.578634   4.423221   0.000000
     6  I    3.152465   3.105244   4.577675   4.422398   4.269289
                    6
     6  I    0.000000
 Stoichiometry    I4Sn2
 Framework group  C1[X(I4Sn2)]
 Deg. of freedom    12
 Full point group                 C1      NOp   1
 Largest Abelian subgroup         C1      NOp   1
 Largest concise Abelian subgroup C1      NOp   1
                         Standard orientation:                         
 ---------------------------------------------------------------------
 Center     Atomic      Atomic             Coordinates (Angstroms)
 Number     Number       Type             X           Y           Z
 ---------------------------------------------------------------------
      1         50           0       -1.221882   -0.001734   -1.128965
      2         50           0        2.211753    0.001681    1.210454
      3         53           0       -3.919999    0.001033   -0.227590
      4         53           0        3.019275   -0.000954   -1.553681
      5         53           0       -0.016892   -2.134658    0.853366
      6         53           0       -0.016224    2.134630    0.851029
 ---------------------------------------------------------------------
 Rotational constants (GHZ):      0.2556651      0.1079887      0.1007495

 **********************************************************************

            Population analysis using the SCF density.

 **********************************************************************

 Orbital symmetries:
       Occupied  (A) (A) (A) (A) (A) (A) (A) (A) (A) (A) (A) (A)
                 (A) (A) (A) (A) (A) (A)
       Virtual   (A) (A) (A) (A) (A) (A) (A) (A) (A) (A) (A) (A)
                 (A) (A) (A) (A) (A) (A) (A) (A) (A) (A) (A) (A)
                 (A) (A) (A) (A) (A) (A) (A) (A) (A) (A) (A) (A)
                 (A) (A) (A) (A) (A) (A)
 The electronic state is 1-A.
 Alpha  occ. eigenvalues --   -0.66620  -0.65263  -0.63891  -0.63588  -0.46275
 Alpha  occ. eigenvalues --   -0.45723  -0.31862  -0.31435  -0.30717  -0.29568
 Alpha  occ. eigenvalues --   -0.28475  -0.26699  -0.26178  -0.25351  -0.24955
 Alpha  occ. eigenvalues --   -0.24909  -0.24545  -0.24101
 Alpha virt. eigenvalues --   -0.13976  -0.13678  -0.12377  -0.12188  -0.10454
 Alpha virt. eigenvalues --   -0.09414   0.02095   0.02149   0.02719   0.03681
 Alpha virt. eigenvalues --    0.03690   0.04160   0.04284   0.05193   0.05853
 Alpha virt. eigenvalues --    0.06646   0.06656   0.07397   0.35888   0.36614
 Alpha virt. eigenvalues --    0.37311   0.39968   0.41789   0.42677   0.68758
 Alpha virt. eigenvalues --    0.69191   0.73410   0.73681   0.76284   0.78290
 Alpha virt. eigenvalues --    0.79791   0.79797   0.83564   0.85621   0.87969
 Alpha virt. eigenvalues --    0.89177   9.84174  11.60663  11.81251  11.96776
 Alpha virt. eigenvalues --   13.62132  14.64198
          Condensed to atoms (all electrons):
               1          2          3          4          5          6
     1  Sn   3.419232  -0.017411   0.116541   0.001597   0.025881   0.025795
     2  Sn  -0.017411   3.408707  -0.000955   0.111014   0.043099   0.042974
     3  I    0.116541  -0.000955   7.140080   0.000182  -0.011887  -0.011919
     4  I    0.001597   0.111014   0.000182   7.177084  -0.020658  -0.020686
     5  I    0.025881   0.043099  -0.011887  -0.020658   7.162302  -0.018440
     6  I    0.025795   0.042974  -0.011919  -0.020686  -0.018440   7.162337
 Mulliken charges:
               1
     1  Sn   0.428365
     2  Sn   0.412571
     3  I   -0.232043
     4  I   -0.248534
     5  I   -0.180297
     6  I   -0.180061
 Sum of Mulliken charges =   0.00000
 Mulliken charges with hydrogens summed into heavy atoms:
               1
     1  Sn   0.428365
     2  Sn   0.412571
     3  I   -0.232043
     4  I   -0.248534
     5  I   -0.180297
     6  I   -0.180061
 Electronic spatial extent (au):  <R**2>=           1336.1308
 Charge=              0.0000 electrons
 Dipole moment (field-independent basis, Debye):
    X=              2.1667    Y=              0.0027    Z=              0.5835  Tot=              2.2438
 Quadrupole moment (field-independent basis, Debye-Ang):
   XX=           -126.3618   YY=           -121.4655   ZZ=           -112.6733
   XY=              0.0214   XZ=             13.0934   YZ=              0.0168
 Traceless Quadrupole moment (field-independent basis, Debye-Ang):
   XX=             -6.1949   YY=             -1.2986   ZZ=              7.4935
   XY=              0.0214   XZ=             13.0934   YZ=              0.0168
 Octapole moment (field-independent basis, Debye-Ang**2):
  XXX=             53.0223  YYY=              0.0210  ZZZ=             -0.1355  XYY=              3.5752
  XXY=              0.0296  XXZ=             30.8187  XZZ=              3.3416  YZZ=              0.0030
  YYZ=             -3.5368  XYZ=             -0.0046
 Hexadecapole moment (field-independent basis, Debye-Ang**3):
 XXXX=          -4098.4278 YYYY=          -1397.8813 ZZZZ=           -933.9575 XXXY=              0.1795
 XXXZ=            113.5994 YYYX=              0.1188 YYYZ=              0.1076 ZZZX=             78.8247
 ZZZY=              0.1106 XXYY=           -872.2518 XXZZ=           -808.0936 YYZZ=           -386.3199
 XXYZ=              0.0826 YYXZ=             35.0231 ZZXY=              0.0379
 N-N= 6.995859661200D+01 E-N=-2.403736254124D+02  KE= 1.632957565722D+01


       THE DEATH-KNELL OF THE ATOM

 SO THE ATOMS IN TURN, WE NOW CLEARLY DISCERN,
 FLY TO BITS WITH THE UTMOST FACILITY;
 THEY WEND ON THEIR WAY, AND, IN SPLITTING, DISPLAY
 AN ABSOLUTE LACK OF STABILITY.

          SIR WM. RAMSAY, 1905
 Error termination request processed by link 9999.
 Error termination via Lnk1e in C:\G09\G09W\l9999.exe at Thu Mar 12 16:01:46 2020.
 Job cpu time:       0 days  0 hours  2 minutes 52.0 seconds.
 File lengths (MBytes):  RWF=      6 Int=      0 D2E=      0 Chk=      1 Scr=      1
