# Supplementary material for: Formation Mechanisms for Phosphorene and SnIP
Source: Angew Chem Int Ed Engl. 2021 Feb 15;60(12):6816–23. doi: 10.1002/anie.202016257 (PMC7986658; doi:10.1002/anie.202016257)
Supplement: Supplementary file 4 — Supplementary [file ANIE-60-6816-s005.zip › V_473K.LOG]

 Entering Link 1 = C:\G09\G09W\l1.exe PID=       864.
  
 Copyright (c) 1988,1990,1992,1993,1995,1998,2003,2009,2015,
            Gaussian, Inc.  All Rights Reserved.
  
 This is part of the Gaussian(R) 09 program.  It is based on
 the Gaussian(R) 03 system (copyright 2003, Gaussian, Inc.),
 the Gaussian(R) 98 system (copyright 1998, Gaussian, Inc.),
 the Gaussian(R) 94 system (copyright 1995, Gaussian, Inc.),
 the Gaussian 92(TM) system (copyright 1992, Gaussian, Inc.),
 the Gaussian 90(TM) system (copyright 1990, Gaussian, Inc.),
 the Gaussian 88(TM) system (copyright 1988, Gaussian, Inc.),
 the Gaussian 86(TM) system (copyright 1986, Carnegie Mellon
 University), and the Gaussian 82(TM) system (copyright 1983,
 Carnegie Mellon University). Gaussian is a federally registered
 trademark of Gaussian, Inc.
  
 This software contains proprietary and confidential information,
 including trade secrets, belonging to Gaussian, Inc.
  
 This software is provided under written license and may be
 used, copied, transmitted, or stored only in accord with that
 written license.
  
 The following legend is applicable only to US Government
 contracts under FAR:
  
                    RESTRICTED RIGHTS LEGEND
  
 Use, reproduction and disclosure by the US Government is
 subject to restrictions as set forth in subparagraphs (a)
 and (c) of the Commercial Computer Software - Restricted
 Rights clause in FAR 52.227-19.
  
 Gaussian, Inc.
 340 Quinnipiac St., Bldg. 40, Wallingford CT 06492
  
  
 ---------------------------------------------------------------
 Warning -- This program may not be used in any manner that
 competes with the business of Gaussian, Inc. or will provide
 assistance to any competitor of Gaussian, Inc.  The licensee
 of this program is prohibited from giving any competitor of
 Gaussian, Inc. access to this program.  By using this program,
 the user acknowledges that Gaussian, Inc. is engaged in the
 business of creating and licensing software in the field of
 computational chemistry and represents and warrants to the
 licensee that it is not a competitor of Gaussian, Inc. and that
 it will not use this program in any manner prohibited above.
 ---------------------------------------------------------------
  

 Cite this work as:
 Gaussian 09, Revision E.01,
 M. J. Frisch, G. W. Trucks, H. B. Schlegel, G. E. Scuseria, 
 M. A. Robb, J. R. Cheeseman, G. Scalmani, V. Barone, B. Mennucci, 
 G. A. Petersson, H. Nakatsuji, M. Caricato, X. Li, H. P. Hratchian, 
 A. F. Izmaylov, J. Bloino, G. Zheng, J. L. Sonnenberg, M. Hada, 
 M. Ehara, K. Toyota, R. Fukuda, J. Hasegawa, M. Ishida, T. Nakajima, 
 Y. Honda, O. Kitao, H. Nakai, T. Vreven, J. A. Montgomery, Jr., 
 J. E. Peralta, F. Ogliaro, M. Bearpark, J. J. Heyd, E. Brothers, 
 K. N. Kudin, V. N. Staroverov, T. Keith, R. Kobayashi, J. Normand, 
 K. Raghavachari, A. Rendell, J. C. Burant, S. S. Iyengar, J. Tomasi, 
 M. Cossi, N. Rega, J. M. Millam, M. Klene, J. E. Knox, J. B. Cross, 
 V. Bakken, C. Adamo, J. Jaramillo, R. Gomperts, R. E. Stratmann, 
 O. Yazyev, A. J. Austin, R. Cammi, C. Pomelli, J. W. Ochterski, 
 R. L. Martin, K. Morokuma, V. G. Zakrzewski, G. A. Voth, 
 P. Salvador, J. J. Dannenberg, S. Dapprich, A. D. Daniels, 
 O. Farkas, J. B. Foresman, J. V. Ortiz, J. Cioslowski, 
 and D. J. Fox, Gaussian, Inc., Wallingford CT, 2013.
 
 ******************************************
 Gaussian 09:  EM64W-G09RevE.01 30-Nov-2015
                18-Aug-2020 
 ******************************************
 %nprocshared=4
 Will use up to    4 processors via shared memory.
 %chk=\\Nas.ads.mwn.de\tuch\ac5\AK_Nilges\Markus\Gaussian\SnIP\Publikation\starti
 ngmaterials\Temp+Druck\473K50atm\2SNI2CIS473K.chk
 ---------------------------------------------------------------
 # freq pbepbe/sdd geom=connectivity temperature=473 pressure=50
 ---------------------------------------------------------------
 1/10=4,30=1,38=1,57=2,112=473000,113=50000/1,3;
 2/12=2,17=6,18=5,40=1/2;
 3/5=17,6=7,11=2,16=1,25=1,30=1,71=2,74=1009,140=1/1,2,3;
 4//1;
 5/5=2,38=5,98=1/2;
 8/6=4,10=90,11=11/1;
 11/6=1,8=1,9=11,15=111,16=1/1,2,10;
 10/6=1/2;
 6/7=2,8=2,9=2,10=2,18=1,28=1/1;
 7/8=1,10=1,25=1/1,2,3,16;
 1/10=4,30=1/3;
 99//99;
 -------------------
 Title Card Required
 -------------------
 Symbolic Z-matrix:
 Charge =  0 Multiplicity = 1
 Sn                   -2.22713  -0.00003  -1.01866 
 Sn                    2.22713  -0.00003  -1.01866 
 I                    -3.31193   0.00005   1.60538 
 I                     0.        2.16586  -0.64443 
 I                     0.       -2.1659   -0.64433 
 I                     3.31193   0.00005   1.60538 
 

 GradGradGradGradGradGradGradGradGradGradGradGradGradGradGradGradGradGrad
 Berny optimization.
 Initialization pass.
 Trust Radius=3.00D-01 FncErr=1.00D-07 GrdErr=1.00D-07
 Number of steps in this run=      2 maximum allowed number of steps=      2.
 GradGradGradGradGradGradGradGradGradGradGradGradGradGradGradGradGradGrad

                          Input orientation:                          
 ---------------------------------------------------------------------
 Center     Atomic      Atomic             Coordinates (Angstroms)
 Number     Number       Type             X           Y           Z
 ---------------------------------------------------------------------
      1         50           0       -2.227132   -0.000028   -1.018663
      2         50           0        2.227132   -0.000028   -1.018663
      3         53           0       -3.311932    0.000046    1.605382
      4         53           0        0.000000    2.165858   -0.644431
      5         53           0        0.000000   -2.165896   -0.644327
      6         53           0        3.311932    0.000046    1.605383
 ---------------------------------------------------------------------
                    Distance matrix (angstroms):
                    1          2          3          4          5
     1  Sn   0.000000
     2  Sn   4.454264   0.000000
     3  I    2.839437   6.129180   0.000000
     4  I    3.129094   3.129094   4.552065   0.000000
     5  I    3.129094   3.129094   4.552075   4.331754   0.000000
     6  I    6.129180   2.839438   6.623864   4.552065   4.552076
                    6
     6  I    0.000000
 Stoichiometry    I4Sn2
 Framework group  CS[SG(I2),X(I2Sn2)]
 Deg. of freedom     7
 Full point group                 CS      NOp   2
 Largest Abelian subgroup         CS      NOp   2
 Largest concise Abelian subgroup CS      NOp   2
                         Standard orientation:                         
 ---------------------------------------------------------------------
 Center     Atomic      Atomic             Coordinates (Angstroms)
 Number     Number       Type             X           Y           Z
 ---------------------------------------------------------------------
      1         50           0       -0.000001   -1.018663    2.227132
      2         50           0       -0.000001   -1.018663   -2.227132
      3         53           0       -0.000001    1.605382    3.311932
      4         53           0       -2.165876   -0.644370    0.000000
      5         53           0        2.165878   -0.644388    0.000000
      6         53           0       -0.000001    1.605382   -3.311932
 ---------------------------------------------------------------------
 Rotational constants (GHZ):      0.2302675      0.1019384      0.0982442
 Standard basis: SDD (6D, 10F)
 There are    35 symmetry adapted cartesian basis functions of A'  symmetry.
 There are    25 symmetry adapted cartesian basis functions of A"  symmetry.
 There are    35 symmetry adapted basis functions of A'  symmetry.
 There are    25 symmetry adapted basis functions of A"  symmetry.
    60 basis functions,   108 primitive gaussians,    60 cartesian basis functions
    18 alpha electrons       18 beta electrons
       nuclear repulsion energy        68.7986773082 Hartrees.
 NAtoms=    6 NActive=    6 NUniq=    4 SFac= 2.25D+00 NAtFMM=   60 NAOKFM=F Big=F
 Integral buffers will be    131072 words long.
 Raffenetti 2 integral format.
 Two-electron integral symmetry is turned on.
 One-electron integrals computed using PRISM.
   2 Symmetry operations used in ECPInt.
 ECPInt:  NShTT=     406 NPrTT=    1414 LenC2=     407 LenP2D=    1282.
 LDataN:  DoStor=T MaxTD1= 5 Len=  102
 NBasis=    60 RedAO= T EigKep=  5.10D-02  NBF=    35    25
 NBsUse=    60 1.00D-06 EigRej= -1.00D+00 NBFU=    35    25
 Defaulting to unpruned grid for atomic number  50.
 Defaulting to unpruned grid for atomic number  53.
 Defaulting to unpruned grid for atomic number  53.
 ExpMin= 3.26D-02 ExpMax= 2.43D+00 ExpMxC= 2.43D+00 IAcc=3 IRadAn=         5 AccDes= 0.00D+00
 Harris functional with IExCor= 1009 and IRadAn=       5 diagonalized for initial guess.
 HarFok:  IExCor= 1009 AccDes= 0.00D+00 IRadAn=         5 IDoV= 1 UseB2=F ITyADJ=14
 ICtDFT=  3500011 ScaDFX=  1.000000  1.000000  1.000000  1.000000
 Defaulting to unpruned grid for atomic number  50.
 Defaulting to unpruned grid for atomic number  50.
 Defaulting to unpruned grid for atomic number  50.
 Defaulting to unpruned grid for atomic number  50.
 FoFCou: FMM=F IPFlag=           0 FMFlag=      100000 FMFlg1=           0
         NFxFlg=           0 DoJE=T BraDBF=F KetDBF=T FulRan=T
         wScrn=  0.000000 ICntrl=     500 IOpCl=  0 I1Cent=   200000004 NGrid=           0
         NMat0=    1 NMatS0=      1 NMatT0=    0 NMatD0=    1 NMtDS0=    0 NMtDT0=    0
 Petite list used in FoFCou.
 Initial guess orbital symmetries:
       Occupied  (A') (A") (A') (A') (A") (A') (A') (A") (A") (A')
                 (A') (A') (A") (A") (A') (A') (A') (A")
       Virtual   (A') (A") (A') (A') (A") (A") (A") (A') (A') (A')
                 (A") (A') (A') (A") (A') (A") (A') (A") (A") (A')
                 (A') (A') (A") (A") (A') (A') (A") (A") (A') (A')
                 (A') (A") (A') (A") (A") (A') (A') (A") (A') (A')
                 (A") (A')
 The electronic state of the initial guess is 1-A'.
 Keep J ints in memory in symmetry-blocked form, NReq=2591293.
 Requested convergence on RMS density matrix=1.00D-08 within 128 cycles.
 Requested convergence on MAX density matrix=1.00D-06.
 Requested convergence on             energy=1.00D-06.
 No special actions if energy rises.
 Defaulting to unpruned grid for atomic number  50.
 Defaulting to unpruned grid for atomic number  50.
 Defaulting to unpruned grid for atomic number  50.
 Defaulting to unpruned grid for atomic number  50.
 EnCoef did     2 forward-backward iterations
 EnCoef did     3 forward-backward iterations
 SCF Done:  E(RPBE-PBE) =  -52.7172771764     A.U. after   13 cycles
            NFock= 13  Conv=0.47D-08     -V/T= 4.2289
 Range of M.O.s used for correlation:     1    60
 NBasis=    60 NAE=    18 NBE=    18 NFC=     0 NFV=     0
 NROrb=     60 NOA=    18 NOB=    18 NVA=    42 NVB=    42

 **** Warning!!: The smallest alpha delta epsilon is  0.96669031D-01

   2 Symmetry operations used in ECPInt.
 ECPInt:  NShTT=     406 NPrTT=    1414 LenC2=     407 LenP2D=    1282.
 LDataN:  DoStor=T MaxTD1= 6 Len=  172
 Symmetrizing basis deriv contribution to polar:
 IMax=3 JMax=2 DiffMx= 0.00D+00
 G2DrvN: will do     7 centers at a time, making    1 passes.
 Calling FoFCou, ICntrl=  3507 FMM=F I1Cent=   0 AccDes= 0.00D+00.
 Defaulting to unpruned grid for atomic number  50.
 Defaulting to unpruned grid for atomic number  50.
 Defaulting to unpruned grid for atomic number  50.
 Defaulting to unpruned grid for atomic number  50.
 End of G2Drv F.D. properties file   721 does not exist.
 End of G2Drv F.D. properties file   722 does not exist.
 End of G2Drv F.D. properties file   788 does not exist.
          IDoAtm=111111
          Differentiating once with respect to electric field.
                with respect to dipole field.
          Differentiating once with respect to nuclear coordinates.
 Defaulting to unpruned grid for atomic number  50.
 Defaulting to unpruned grid for atomic number  53.
 Defaulting to unpruned grid for atomic number  53.
 Keep J ints in memory in symmetry-blocked form, NReq=2561499.
 Defaulting to unpruned grid for atomic number  50.
 Defaulting to unpruned grid for atomic number  50.
 Defaulting to unpruned grid for atomic number  50.
 Defaulting to unpruned grid for atomic number  50.
          There are    15 degrees of freedom in the 1st order CPHF.  IDoFFX=4 NUNeed=    15.
     15 vectors produced by pass  0 Test12= 5.04D-15 6.67D-09 XBig12= 9.95D+02 1.42D+01.
 AX will form    15 AO Fock derivatives at one time.
     15 vectors produced by pass  1 Test12= 5.04D-15 6.67D-09 XBig12= 2.25D+02 3.70D+00.
     15 vectors produced by pass  2 Test12= 5.04D-15 6.67D-09 XBig12= 6.87D+00 6.93D-01.
     15 vectors produced by pass  3 Test12= 5.04D-15 6.67D-09 XBig12= 1.26D-02 2.87D-02.
     15 vectors produced by pass  4 Test12= 5.04D-15 6.67D-09 XBig12= 1.19D-05 6.91D-04.
      7 vectors produced by pass  5 Test12= 5.04D-15 6.67D-09 XBig12= 1.58D-08 2.56D-05.
      3 vectors produced by pass  6 Test12= 5.04D-15 6.67D-09 XBig12= 4.28D-12 5.78D-07.
      1 vectors produced by pass  7 Test12= 5.04D-15 6.67D-09 XBig12= 2.32D-15 9.64D-09.
 InvSVY:  IOpt=1 It=  1 EMax= 1.42D-14
 Solved reduced A of dimension    86 with    15 vectors.
 Isotropic polarizability for W=    0.000000      213.23 Bohr**3.
 End of Minotr F.D. properties file   721 does not exist.
 End of Minotr F.D. properties file   722 does not exist.
 End of Minotr F.D. properties file   788 does not exist.

 **********************************************************************

            Population analysis using the SCF density.

 **********************************************************************

 Orbital symmetries:
       Occupied  (A') (A') (A") (A') (A") (A') (A') (A") (A") (A')
                 (A') (A") (A') (A') (A') (A") (A') (A")
       Virtual   (A') (A") (A') (A") (A') (A") (A') (A") (A') (A")
                 (A') (A') (A') (A") (A') (A') (A") (A") (A") (A')
                 (A') (A') (A") (A") (A') (A') (A") (A') (A") (A')
                 (A') (A") (A") (A') (A') (A") (A') (A") (A') (A')
                 (A") (A')
 The electronic state is 1-A'.
 Alpha  occ. eigenvalues --   -0.66310  -0.65089  -0.63722  -0.63488  -0.46251
 Alpha  occ. eigenvalues --   -0.45152  -0.31853  -0.31837  -0.29973  -0.28852
 Alpha  occ. eigenvalues --   -0.28481  -0.26534  -0.26379  -0.24796  -0.24779
 Alpha  occ. eigenvalues --   -0.24542  -0.24334  -0.24051
 Alpha virt. eigenvalues --   -0.14384  -0.13802  -0.11916  -0.11233  -0.09908
 Alpha virt. eigenvalues --   -0.09493   0.02115   0.02120   0.02751   0.03771
 Alpha virt. eigenvalues --    0.03995   0.04208   0.04728   0.05373   0.06300
 Alpha virt. eigenvalues --    0.06790   0.06791   0.06949   0.34614   0.36215
 Alpha virt. eigenvalues --    0.37445   0.38009   0.42526   0.45041   0.70383
 Alpha virt. eigenvalues --    0.70897   0.73120   0.74657   0.74719   0.77748
 Alpha virt. eigenvalues --    0.79167   0.80498   0.84736   0.85131   0.86713
 Alpha virt. eigenvalues --    0.86977  10.01634  11.46551  11.70600  11.75968
 Alpha virt. eigenvalues --   13.64583  14.68897
          Condensed to atoms (all electrons):
               1          2          3          4          5          6
     1  Sn   3.423325  -0.009468   0.125712   0.028951   0.028951  -0.001619
     2  Sn  -0.009468   3.423325  -0.001619   0.028951   0.028951   0.125712
     3  I    0.125712  -0.001619   7.125727  -0.015643  -0.015642   0.000374
     4  I    0.028951   0.028951  -0.015643   7.172385  -0.013763  -0.015643
     5  I    0.028951   0.028951  -0.015642  -0.013763   7.172385  -0.015642
     6  I   -0.001619   0.125712   0.000374  -0.015643  -0.015642   7.125727
 Mulliken charges:
               1
     1  Sn   0.404147
     2  Sn   0.404147
     3  I   -0.218908
     4  I   -0.185239
     5  I   -0.185239
     6  I   -0.218908
 Sum of Mulliken charges =   0.00000
 Mulliken charges with hydrogens summed into heavy atoms:
               1
     1  Sn   0.404147
     2  Sn   0.404147
     3  I   -0.218908
     4  I   -0.185239
     5  I   -0.185239
     6  I   -0.218908
 APT charges:
               1
     1  Sn   1.131047
     2  Sn   1.131047
     3  I   -0.475878
     4  I   -0.655168
     5  I   -0.655169
     6  I   -0.475878
 Sum of APT charges =   0.00000
 APT charges with hydrogens summed into heavy atoms:
               1
     1  Sn   1.131047
     2  Sn   1.131047
     3  I   -0.475878
     4  I   -0.655168
     5  I   -0.655169
     6  I   -0.475878
 Electronic spatial extent (au):  <R**2>=           1366.9740
 Charge=              0.0000 electrons
 Dipole moment (field-independent basis, Debye):
    X=              0.0000    Y=             -5.3747    Z=              0.0000  Tot=              5.3747
 Quadrupole moment (field-independent basis, Debye-Ang):
   XX=           -122.0453   YY=           -116.6755   ZZ=           -115.1595
   XY=              0.0000   XZ=              0.0000   YZ=              0.0000
 Traceless Quadrupole moment (field-independent basis, Debye-Ang):
   XX=             -4.0852   YY=              1.2846   ZZ=              2.8006
   XY=              0.0000   XZ=              0.0000   YZ=              0.0000
 Octapole moment (field-independent basis, Debye-Ang**2):
  XXX=             -0.0001  YYY=            -31.4271  ZZZ=              0.0000  XYY=             -0.0001
  XXY=             -6.2860  XXZ=              0.0000  XZZ=              0.0000  YZZ=            -59.7493
  YYZ=              0.0000  XYZ=              0.0000
 Hexadecapole moment (field-independent basis, Debye-Ang**3):
 XXXX=          -1434.1366 YYYY=          -1139.0580 ZZZZ=          -4014.7803 XXXY=              0.0026
 XXXZ=              0.0000 YYYX=              0.0027 YYYZ=              0.0000 ZZZX=              0.0000
 ZZZY=              0.0000 XXYY=           -439.9464 XXZZ=           -861.3621 YYZZ=           -835.8299
 XXYZ=              0.0000 YYXZ=              0.0000 ZZXY=              0.0007
 N-N= 6.879867730817D+01 E-N=-2.381241917154D+02  KE= 1.632686801378D+01
 Symmetry A'   KE= 1.002150233115D+01
 Symmetry A"   KE= 6.305365682629D+00
  Exact polarizability: 170.206   0.000 190.594   0.000   0.000 278.899
 Approx polarizability: 414.954  -0.001 506.860   0.000   0.000 564.130
   2 Symmetry operations used in ECPInt.
 ECPInt:  NShTT=     406 NPrTT=    1414 LenC2=     407 LenP2D=    1282.
 LDataN:  DoStor=T MaxTD1= 7 Len=  274
 Calling FoFJK, ICntrl=    100527 FMM=F ISym2X=1 I1Cent= 0 IOpClX= 0 NMat=1 NMatS=1 NMatT=0.
 Defaulting to unpruned grid for atomic number  50.
 Defaulting to unpruned grid for atomic number  50.
 Defaulting to unpruned grid for atomic number  50.
 Defaulting to unpruned grid for atomic number  50.
 Full mass-weighted force constant matrix:
 Low frequencies ---   -1.8091   -1.7867   -1.2359    0.0000    0.0000    0.0000
 Low frequencies ---    7.2689   32.3545   33.8538
 Diagonal vibrational polarizability:
       31.1006247      45.6604544     129.1526909
 Harmonic frequencies (cm**-1), IR intensities (KM/Mole), Raman scattering
 activities (A**4/AMU), depolarization ratios for plane and unpolarized
 incident light, reduced masses (AMU), force constants (mDyne/A),
 and normal coordinates:
                      1                      2                      3
                     A'                     A"                     A'
 Frequencies --      7.2689                32.3541                33.8533
 Red. masses --    126.7720               124.8913               126.5766
 Frc consts  --      0.0039                 0.0770                 0.0855
 IR Inten    --      0.0284                 0.0000                 0.0002
  Atom  AN      X      Y      Z        X      Y      Z        X      Y      Z
     1  50     0.00  -0.07  -0.05    -0.33   0.00   0.00    -0.13   0.00   0.00
     2  50     0.00  -0.07   0.05     0.33   0.00   0.00    -0.13   0.00   0.00
     3  53     0.00  -0.30   0.51     0.47   0.00   0.00     0.42   0.00   0.00
     4  53     0.03   0.37   0.00     0.00   0.00  -0.41    -0.30  -0.46   0.00
     5  53    -0.03   0.37   0.00     0.00   0.00   0.41    -0.30   0.46   0.00
     6  53     0.00  -0.30  -0.51    -0.47   0.00   0.00     0.42   0.00   0.00
                      4                      5                      6
                     A'                     A"                     A'
 Frequencies --     40.3442                40.6490                57.7400
 Red. masses --    124.4140               123.8721               124.1057
 Frc consts  --      0.1193                 0.1206                 0.2438
 IR Inten    --      0.1248                 0.1124                 0.5356
  Atom  AN      X      Y      Z        X      Y      Z        X      Y      Z
     1  50     0.00   0.18   0.32     0.00   0.37  -0.19     0.00  -0.22   0.33
     2  50     0.00   0.18  -0.32     0.00  -0.37  -0.19     0.00  -0.22  -0.33
     3  53     0.00   0.19   0.41     0.00   0.12   0.48     0.00  -0.01  -0.19
     4  53     0.19  -0.36   0.00     0.00   0.00  -0.30     0.51   0.22   0.00
     5  53    -0.19  -0.36   0.00     0.00   0.00  -0.30    -0.51   0.22   0.00
     6  53     0.00   0.19  -0.41     0.00  -0.12   0.48     0.00  -0.01   0.19
                      7                      8                      9
                     A"                     A"                     A'
 Frequencies --     85.5356               119.7794               120.3862
 Red. masses --    121.6824               121.7436               121.9067
 Frc consts  --      0.5245                 1.0291                 1.0410
 IR Inten    --      0.0000                58.7195                16.7462
  Atom  AN      X      Y      Z        X      Y      Z        X      Y      Z
     1  50     0.54   0.00   0.00     0.00  -0.10   0.53     0.53   0.00   0.00
     2  50    -0.54   0.00   0.00     0.00   0.10   0.53     0.53   0.00   0.00
     3  53    -0.04   0.00   0.00     0.00  -0.01  -0.03    -0.03   0.00   0.00
     4  53     0.00   0.00  -0.46     0.00   0.00  -0.46    -0.45   0.12   0.00
     5  53     0.00   0.00   0.46     0.00   0.00  -0.46    -0.45  -0.12   0.00
     6  53     0.04   0.00   0.00     0.00   0.01  -0.03    -0.03   0.00   0.00
                     10                     11                     12
                     A'                     A"                     A'
 Frequencies --    127.8454               170.8042               175.1307
 Red. masses --    121.5536               122.0406               121.9103
 Frc consts  --      1.1705                 2.0977                 2.2030
 IR Inten    --      0.0018                18.6253                28.2760
  Atom  AN      X      Y      Z        X      Y      Z        X      Y      Z
     1  50     0.00  -0.16   0.52     0.00   0.50   0.13     0.00   0.49   0.18
     2  50     0.00  -0.16  -0.52     0.00  -0.50   0.13     0.00   0.49  -0.18
     3  53     0.00   0.03  -0.02     0.00  -0.44  -0.17     0.00  -0.44  -0.17
     4  53    -0.43   0.12   0.00     0.00   0.00   0.05     0.02  -0.02   0.00
     5  53     0.43   0.12   0.00     0.00   0.00   0.05    -0.02  -0.02   0.00
     6  53     0.00   0.03   0.02     0.00   0.44  -0.17     0.00  -0.44   0.17

 -------------------
 - Thermochemistry -
 -------------------
 Temperature   473.000 Kelvin.  Pressure  50.00000 Atm.
 Atom     1 has atomic number 50 and mass 117.90180
 Atom     2 has atomic number 50 and mass 117.90180
 Atom     3 has atomic number 53 and mass 126.90040
 Atom     4 has atomic number 53 and mass 126.90040
 Atom     5 has atomic number 53 and mass 126.90040
 Atom     6 has atomic number 53 and mass 126.90040
 Molecular mass:   743.40520 amu.
 Principal axes and moments of inertia in atomic units:
                           1         2         3
     Eigenvalues --  7837.58419********************
           X            0.00000   1.00000   0.00003
           Y            0.00000  -0.00003   1.00000
           Z            1.00000   0.00000   0.00000
 This molecule is an asymmetric top.
 Rotational symmetry number  1.
 Warning -- assumption of classical behavior for rotation
           may cause significant error
 Rotational temperatures (Kelvin)      0.01105     0.00489     0.00471
 Rotational constants (GHZ):           0.23027     0.10194     0.09824
 Zero-point vibrational energy       6051.3 (Joules/Mol)
                                    1.44628 (Kcal/Mol)
 Warning -- explicit consideration of  12 degrees of freedom as
           vibrations may cause significant error
 Vibrational temperatures:     10.46    46.55    48.71    58.05    58.48
          (Kelvin)             83.07   123.07   172.34   173.21   183.94
                              245.75   251.97
 
 Zero-point correction=                           0.002305 (Hartree/Particle)
 Thermal correction to Energy=                    0.022608
 Thermal correction to Enthalpy=                  0.024106
 Thermal correction to Gibbs Free Energy=        -0.082406
 Sum of electronic and zero-point Energies=            -52.714972
 Sum of electronic and thermal Energies=               -52.694669
 Sum of electronic and thermal Enthalpies=             -52.693171
 Sum of electronic and thermal Free Energies=          -52.799683
 
                     E (Thermal)             CV                S
                      KCal/Mol        Cal/Mol-Kelvin    Cal/Mol-Kelvin
 Total                   14.187             29.624            141.305
 Electronic               0.000              0.000              0.000
 Translational            1.410              2.981             40.217
 Rotational               1.410              2.981             37.563
 Vibrational             11.367             23.663             63.525
 Vibration     1          0.940              1.987              9.562
 Vibration     2          0.941              1.986              6.595
 Vibration     3          0.941              1.985              6.506
 Vibration     4          0.941              1.985              6.157
 Vibration     5          0.941              1.985              6.142
 Vibration     6          0.942              1.982              5.446
 Vibration     7          0.945              1.976              4.668
 Vibration     8          0.950              1.965              4.005
 Vibration     9          0.950              1.965              3.995
 Vibration    10          0.952              1.962              3.877
 Vibration    11          0.961              1.943              3.311
 Vibration    12          0.962              1.941              3.262
                       Q            Log10(Q)             Ln(Q)
 Total Bot       0.780295D+24         23.892259         55.013959
 Total V=0       0.363497D+25         24.560501         56.552643
 Vib (Bot)       0.427759D+09          8.631200         19.874072
 Vib (Bot)    1  0.452263D+02          1.655391          3.811679
 Vib (Bot)    2  0.101569D+02          1.006763          2.318158
 Vib (Bot)    3  0.970678D+01          0.987075          2.272825
 Vib (Bot)    4  0.814356D+01          0.910814          2.097227
 Vib (Bot)    5  0.808243D+01          0.907542          2.089693
 Vib (Bot)    6  0.568635D+01          0.754834          1.738069
 Vib (Bot)    7  0.383263D+01          0.583497          1.343551
 Vib (Bot)    8  0.272952D+01          0.436087          1.004127
 Vib (Bot)    9  0.271561D+01          0.433868          0.999018
 Vib (Bot)   10  0.255535D+01          0.407450          0.938189
 Vib (Bot)   11  0.190325D+01          0.279496          0.643563
 Vib (Bot)   12  0.185517D+01          0.268383          0.617974
 Vib (V=0)       0.199270D+10          9.299442         21.412756
 Vib (V=0)    1  0.457291D+02          1.660192          3.822734
 Vib (V=0)    2  0.106692D+02          1.028134          2.367365
 Vib (V=0)    3  0.102196D+02          1.009436          2.324312
 Vib (V=0)    4  0.865889D+01          0.937462          2.158587
 Vib (V=0)    5  0.859788D+01          0.934392          2.151516
 Vib (V=0)    6  0.620829D+01          0.792972          1.825886
 Vib (V=0)    7  0.436511D+01          0.639995          1.473643
 Vib (V=0)    8  0.327494D+01          0.515203          1.186300
 Vib (V=0)    9  0.326126D+01          0.513385          1.182113
 Vib (V=0)   10  0.310381D+01          0.491895          1.132629
 Vib (V=0)   11  0.246783D+01          0.392316          0.903340
 Vib (V=0)   12  0.242136D+01          0.384060          0.884331
 Electronic      0.100000D+01          0.000000          0.000000
 Translational   0.505114D+08          7.703389         17.737710
 Rotational      0.361135D+08          7.557670         17.402177
 ***** Axes restored to original set *****
 -------------------------------------------------------------------
 Center     Atomic                   Forces (Hartrees/Bohr)
 Number     Number              X              Y              Z
 -------------------------------------------------------------------
      1       50           0.000000051    0.000000064   -0.000000089
      2       50          -0.000000051    0.000000064   -0.000000089
      3       53          -0.000000033   -0.000000045    0.000000090
      4       53           0.000000000   -0.000000029   -0.000000058
      5       53           0.000000000   -0.000000009    0.000000056
      6       53           0.000000033   -0.000000045    0.000000090
 -------------------------------------------------------------------
 Cartesian Forces:  Max     0.000000090 RMS     0.000000057

 GradGradGradGradGradGradGradGradGradGradGradGradGradGradGradGradGradGrad
 Berny optimization.
 Search for a local minimum.
 Step number   1 out of a maximum of    2
 All quantities printed in internal units (Hartrees-Bohrs-Radians)
 Second derivative matrix not updated -- analytic derivatives used.
 The second derivative matrix:
                          X1        Y1        Z1        X2        Y2
           X1           0.04536
           Y1           0.00000   0.02710
           Z1          -0.00987   0.00000   0.06839
           X2          -0.00659   0.00000   0.00136   0.04536
           Y2           0.00000   0.00779   0.00000   0.00000   0.02710
           Z2          -0.00136   0.00000   0.00137   0.00987   0.00000
           X3          -0.00987   0.00000   0.02060   0.00076   0.00000
           Y3           0.00000  -0.00297   0.00000   0.00000  -0.00008
           Z3           0.01826   0.00000  -0.06088  -0.00195   0.00000
           X4          -0.01483  -0.00774  -0.00594  -0.01483   0.00774
           Y4          -0.01374  -0.01592  -0.00500   0.01374  -0.01592
           Z4          -0.00449  -0.00459  -0.00395   0.00449  -0.00459
           X5          -0.01483   0.00774  -0.00594  -0.01483  -0.00774
           Y5           0.01374  -0.01592   0.00500  -0.01374  -0.01592
           Z5          -0.00449   0.00459  -0.00395   0.00449   0.00459
           X6           0.00076   0.00000  -0.00022  -0.00987   0.00000
           Y6           0.00000  -0.00008   0.00000   0.00000  -0.00297
           Z6           0.00195   0.00000  -0.00098  -0.01826   0.00000
                          Z2        X3        Y3        Z3        X4
           Z2           0.06839
           X3           0.00022   0.01256
           Y3           0.00000   0.00000   0.00229
           Z3          -0.00098  -0.02350   0.00000   0.05894
           X4           0.00594  -0.00162  -0.00035   0.00341   0.02492
           Y4          -0.00500  -0.00065   0.00044   0.00199   0.00000
           Z4          -0.00395   0.00153   0.00138   0.00090   0.00000
           X5           0.00594  -0.00162   0.00035   0.00341   0.00797
           Y5           0.00500   0.00065   0.00044  -0.00199   0.00000
           Z5          -0.00395   0.00153  -0.00138   0.00090   0.00000
           X6          -0.02060  -0.00021   0.00000   0.00037  -0.00162
           Y6           0.00000   0.00000  -0.00012   0.00000   0.00035
           Z6          -0.06088  -0.00037   0.00000   0.00112  -0.00341
                          Y4        Z4        X5        Y5        Z5
           Y4           0.03544
           Z4           0.00622   0.00526
           X5           0.00000   0.00000   0.02492
           Y5          -0.00449   0.00019   0.00000   0.03544
           Z5          -0.00019   0.00084   0.00000  -0.00622   0.00526
           X6           0.00065  -0.00153  -0.00162  -0.00065  -0.00153
           Y6           0.00044   0.00138  -0.00035   0.00044  -0.00138
           Z6           0.00199   0.00090  -0.00341  -0.00199   0.00090
                          X6        Y6        Z6
           X6           0.01256
           Y6           0.00000   0.00229
           Z6           0.02350   0.00000   0.05894
 ITU=  0
     Eigenvalues ---    0.00025   0.00493   0.00548   0.00765   0.00772
     Eigenvalues ---    0.01562   0.03345   0.06532   0.06581   0.07523
     Eigenvalues ---    0.13345   0.14020
 Angle between quadratic step and forces=  66.05 degrees.
 ClnCor:  largest displacement from symmetrization is 5.43D-13 for atom     6.
 Linear search not attempted -- first point.
 ClnCor:  largest displacement from symmetrization is 1.79D-15 for atom     4.
 B after Tr=     0.000000    0.000000    0.000000
         Rot=    1.000000    0.000000    0.000000    0.000000 Ang=   0.00 deg.
 Variable       Old X    -DE/DX   Delta X   Delta X   Delta X     New X
                                 (Linear)    (Quad)   (Total)
    X1       -4.20867   0.00000   0.00000   0.00000   0.00000  -4.20867
    Y1       -0.00005   0.00000   0.00000   0.00000   0.00000  -0.00005
    Z1       -1.92499   0.00000   0.00000   0.00000   0.00000  -1.92499
    X2        4.20867   0.00000   0.00000   0.00000   0.00000   4.20867
    Y2       -0.00005   0.00000   0.00000   0.00000   0.00000  -0.00005
    Z2       -1.92499   0.00000   0.00000   0.00000   0.00000  -1.92499
    X3       -6.25864   0.00000   0.00000   0.00001   0.00001  -6.25864
    Y3        0.00009   0.00000   0.00000  -0.00001  -0.00001   0.00008
    Z3        3.03373   0.00000   0.00000   0.00000   0.00000   3.03374
    X4        0.00000   0.00000   0.00000   0.00000   0.00000   0.00000
    Y4        4.09288   0.00000   0.00000   0.00001   0.00000   4.09288
    Z4       -1.21780   0.00000   0.00000  -0.00001  -0.00001  -1.21781
    X5        0.00000   0.00000   0.00000   0.00000   0.00000   0.00000
    Y5       -4.09295   0.00000   0.00000   0.00000   0.00000  -4.09295
    Z5       -1.21760   0.00000   0.00000   0.00000   0.00000  -1.21760
    X6        6.25864   0.00000   0.00000  -0.00001  -0.00001   6.25864
    Y6        0.00009   0.00000   0.00000  -0.00001  -0.00001   0.00008
    Z6        3.03373   0.00000   0.00000   0.00000   0.00000   3.03374
         Item               Value     Threshold  Converged?
 Maximum Force            0.000000     0.000450     YES
 RMS     Force            0.000000     0.000300     YES
 Maximum Displacement     0.000013     0.001800     YES
 RMS     Displacement     0.000005     0.001200     YES
 Predicted change in Energy=-1.088278D-12
 Optimization completed.
    -- Stationary point found.
 GradGradGradGradGradGradGradGradGradGradGradGradGradGradGradGradGradGrad

 1|1|UNPC-RYZENWINDOWS|Freq|RPBEPBE|SDD|I4Sn2|ADMIN|18-Aug-2020|0||# fr
 eq pbepbe/sdd geom=connectivity temperature=473 pressure=50||Title Car
 d Required||0,1|Sn,-2.227132,-0.000028,-1.018663|Sn,2.227132,-0.000028
 ,-1.018663|I,-3.311932,0.000046,1.605382|I,0.,2.165858,-0.644431|I,0.,
 -2.165896,-0.644327|I,3.311932,0.000046,1.605382||Version=EM64W-G09Rev
 E.01|State=1-A'|HF=-52.7172772|RMSD=4.685e-009|RMSF=5.732e-008|ZeroPoi
 nt=0.0023048|Thermal=0.0226081|Dipole=0.,-0.0000574,-2.1145822|DipoleD
 eriv=1.6134705,-0.0000082,-0.2854114,-0.0000149,0.7993941,0.0000064,-0
 .5015508,0.0000064,0.9802755,1.6134705,0.0000082,0.2854114,0.0000149,0
 .799394,0.0000064,0.5015508,0.0000064,0.9802755,-0.4543384,0.000007,0.
 2577398,0.0000183,-0.1579769,-0.0000185,0.6592454,-0.0000179,-0.815318
 5,-1.1591314,0.,0.,0.,-0.6414158,0.070354,0.,-0.0440118,-0.1649575,-1.
 1591329,0.,0.,0.,-0.6414185,-0.0703298,0.,0.0440348,-0.1649566,-0.4543
 384,-0.000007,-0.2577398,-0.0000183,-0.1579769,-0.0000185,-0.6592454,-
 0.0000179,-0.8153185|Polar=278.8990539,0.0000002,170.2060312,0.0000023
 ,0.0009621,190.594206|PG=CS [SG(I2),X(I2Sn2)]|NImag=0||0.04536031,-0.0
 0000033,0.02710249,-0.00986709,0.00000120,0.06839202,-0.00659170,0.000
 00004,0.00135564,0.04536031,-0.00000004,0.00778751,-0.00000013,0.00000
 033,0.02710249,-0.00135564,-0.00000013,0.00137146,0.00986709,0.0000012
 0,0.06839202,-0.00987002,0.00000059,0.02060170,0.00075584,0.,0.0002180
 4,0.01256171,0.00000052,-0.00297257,-0.00000163,-0.00000006,-0.0000839
 1,-0.00000002,-0.00000063,0.00229097,0.01826108,-0.00000160,-0.0608794
 6,-0.00194674,-0.00000003,-0.00098442,-0.02350446,0.00000157,0.0589419
 3,-0.01482721,-0.00773813,-0.00593589,-0.01482721,0.00773813,0.0059358
 9,-0.00161689,-0.00035321,0.00340840,0.02491855,-0.01373522,-0.0159170
 0,-0.00500155,0.01373522,-0.01591700,-0.00500155,-0.00064736,0.0004419
 1,0.00198871,0.,0.03544007,-0.00449221,-0.00458922,-0.00394957,0.00449
 221,-0.00458922,-0.00394957,0.00152906,0.00138274,0.00090219,0.,0.0062
 1919,0.00525757,-0.01482722,0.00773784,-0.00593633,-0.01482722,-0.0077
 3784,0.00593633,-0.00161684,0.00035337,0.00340838,0.00796964,0.,0.,0.0
 2491849,0.01373502,-0.01591652,0.00500214,-0.01373502,-0.01591652,0.00
 500214,0.00064741,0.00044173,-0.00198869,0.,-0.00448990,0.00019377,0.,
 0.03543947,-0.00449288,0.00458978,-0.00395004,0.00449288,0.00458978,-0
 .00395004,0.00152899,-0.00138269,0.00090238,0.,-0.00019351,0.00083718,
 0.,-0.00622066,0.00525813,0.00075584,0.,-0.00021804,-0.00987002,-0.000
 00059,-0.02060170,-0.00021380,0.00000001,0.00037333,-0.00161689,0.0006
 4736,-0.00152906,-0.00161684,-0.00064741,-0.00152899,0.01256171,0.0000
 0006,-0.00008391,-0.00000002,-0.00000052,-0.00297257,-0.00000163,-0.00
 000001,-0.00011814,0.00000003,0.00035321,0.00044191,0.00138274,-0.0003
 5337,0.00044173,-0.00138269,0.00000063,0.00229097,0.00194674,-0.000000
 03,-0.00098442,-0.01826108,-0.00000160,-0.06087946,-0.00037333,0.00000
 003,0.00111737,-0.00340840,0.00198871,0.00090219,-0.00340838,-0.001988
 69,0.00090238,0.02350446,0.00000157,0.05894193||-0.00000005,-0.0000000
 6,0.00000009,0.00000005,-0.00000006,0.00000009,0.00000003,0.00000004,-
 0.00000009,0.,0.00000003,0.00000006,0.,0.,-0.00000006,-0.00000003,0.00
 000004,-0.00000009|||@


 FROM WHENCE IT HAPPENS, THAT THEY WHICH TRUST TO BOOKS, DO AS THEY THAT CAST UP MANY LITTLE SUMMS INTO GREATER,
 WITHOUT CONSIDERING WETHER THOSE LITTLE SUMMES WERE RIGHTLY CAST UP OR NOT...
 AND AT LAST FINDING THE ERROUR VISIBLE, AND NOT MISTRUSTING THEIR FIRST GROUNDS,
 KNOW NOT WHICH WAY TO CLEERE THEMSELVES...
 BUT SPEND TIME IN FLUTTERING OVER THEIR BOOKES....
 AS BIRDS THAT ENTERING BY THE CHIMNEY, AND FINDING THEMSELVES INCLOSED IN A CHAMBER,
 FLUTTER AT THE FALSE LIGHT OF A GLASSE WINDOW,
 FOR WANT OF WIT TO CONSIDER WHICH WAY THEY CAME IN....
           LEVIATHAN
 Job cpu time:       0 days  0 hours  5 minutes 21.0 seconds.
 File lengths (MBytes):  RWF=      5 Int=      0 D2E=      0 Chk=      1 Scr=      1
 Normal termination of Gaussian 09 at Tue Aug 18 11:25:14 2020.
