# Supplementary material for: Formation Mechanisms for Phosphorene and SnIP
Source: Angew Chem Int Ed Engl. 2021 Feb 15;60(12):6816–23. doi: 10.1002/anie.202016257 (PMC7986658; doi:10.1002/anie.202016257)
Supplement: Supplementary file 4 — Supplementary [file ANIE-60-6816-s005.zip › VI.LOG]

 Default CPUs for threads:  0-5
 Default is to use a total of   6 processors:
                                6 via shared-memory
                                1 via Linda
 Entering Link 1 = D:\g09w\l1.exe PID=      1448.
  
 Copyright (c) 1988,1990,1992,1993,1995,1998,2003,2009,2015,
            Gaussian, Inc.  All Rights Reserved.
  
 This is part of the Gaussian(R) 09 program.  It is based on
 the Gaussian(R) 03 system (copyright 2003, Gaussian, Inc.),
 the Gaussian(R) 98 system (copyright 1998, Gaussian, Inc.),
 the Gaussian(R) 94 system (copyright 1995, Gaussian, Inc.),
 the Gaussian 92(TM) system (copyright 1992, Gaussian, Inc.),
 the Gaussian 90(TM) system (copyright 1990, Gaussian, Inc.),
 the Gaussian 88(TM) system (copyright 1988, Gaussian, Inc.),
 the Gaussian 86(TM) system (copyright 1986, Carnegie Mellon
 University), and the Gaussian 82(TM) system (copyright 1983,
 Carnegie Mellon University). Gaussian is a federally registered
 trademark of Gaussian, Inc.
  
 This software contains proprietary and confidential information,
 including trade secrets, belonging to Gaussian, Inc.
  
 This software is provided under written license and may be
 used, copied, transmitted, or stored only in accord with that
 written license.
  
 The following legend is applicable only to US Government
 contracts under FAR:
  
                    RESTRICTED RIGHTS LEGEND
  
 Use, reproduction and disclosure by the US Government is
 subject to restrictions as set forth in subparagraphs (a)
 and (c) of the Commercial Computer Software - Restricted
 Rights clause in FAR 52.227-19.
  
 Gaussian, Inc.
 340 Quinnipiac St., Bldg. 40, Wallingford CT 06492
  
  
 ---------------------------------------------------------------
 Warning -- This program may not be used in any manner that
 competes with the business of Gaussian, Inc. or will provide
 assistance to any competitor of Gaussian, Inc.  The licensee
 of this program is prohibited from giving any competitor of
 Gaussian, Inc. access to this program.  By using this program,
 the user acknowledges that Gaussian, Inc. is engaged in the
 business of creating and licensing software in the field of
 computational chemistry and represents and warrants to the
 licensee that it is not a competitor of Gaussian, Inc. and that
 it will not use this program in any manner prohibited above.
 ---------------------------------------------------------------
  

 Cite this work as:
 Gaussian 09, Revision E.01,
 M. J. Frisch, G. W. Trucks, H. B. Schlegel, G. E. Scuseria, 
 M. A. Robb, J. R. Cheeseman, G. Scalmani, V. Barone, B. Mennucci, 
 G. A. Petersson, H. Nakatsuji, M. Caricato, X. Li, H. P. Hratchian, 
 A. F. Izmaylov, J. Bloino, G. Zheng, J. L. Sonnenberg, M. Hada, 
 M. Ehara, K. Toyota, R. Fukuda, J. Hasegawa, M. Ishida, T. Nakajima, 
 Y. Honda, O. Kitao, H. Nakai, T. Vreven, J. A. Montgomery, Jr., 
 J. E. Peralta, F. Ogliaro, M. Bearpark, J. J. Heyd, E. Brothers, 
 K. N. Kudin, V. N. Staroverov, T. Keith, R. Kobayashi, J. Normand, 
 K. Raghavachari, A. Rendell, J. C. Burant, S. S. Iyengar, J. Tomasi, 
 M. Cossi, N. Rega, J. M. Millam, M. Klene, J. E. Knox, J. B. Cross, 
 V. Bakken, C. Adamo, J. Jaramillo, R. Gomperts, R. E. Stratmann, 
 O. Yazyev, A. J. Austin, R. Cammi, C. Pomelli, J. W. Ochterski, 
 R. L. Martin, K. Morokuma, V. G. Zakrzewski, G. A. Voth, 
 P. Salvador, J. J. Dannenberg, S. Dapprich, A. D. Daniels, 
 O. Farkas, J. B. Foresman, J. V. Ortiz, J. Cioslowski, 
 and D. J. Fox, Gaussian, Inc., Wallingford CT, 2013.
 
 ******************************************
 Gaussian 09:  EM64W-G09RevE.01 30-Nov-2015
                17-Dec-2018 
 ******************************************
 %lindaworkers=:1
 %nosave
 %chk=\\nas.ads.mwn.de\tuch\ac5\AK_Nilges_Praktikant\Markus\Jakob\Verlauf\Di Pfad
 SetLPE:  input flags=""
 SetLPE:    new flags=" -nodelist "konrad-PC""
 Will use up to    1 processors via Linda.
 SetSPE:  set environment variable "MP_BIND" = "yes"
 SetSPE:  set environment variable "MP_BLIST" = "0,1,2,3,4,5"
 Default route:  maxdisk=500GB
 ------------------------------------------
 # opt=(calcfc,noeigentest) freq pbepbe/sdd
 ------------------------------------------
 1/10=4,11=1,14=-1,18=20,19=15,26=3,38=1/1,3;
 2/9=110,12=2,17=6,18=5,40=1/2;
 3/5=17,6=7,11=2,16=1,25=1,30=1,71=2,74=1009,140=1/1,2,3;
 4//1;
 5/5=2,38=5/2;
 8/6=4,10=90,11=11/1;
 11/6=1,8=1,9=11,15=111,16=1/1,2,10;
 10/6=1,13=1/2;
 6/7=2,8=2,9=2,10=2,28=1/1;
 7/10=1,18=20,25=1/1,2,3,16;
 1/10=4,11=1,14=-1,18=20,19=15,26=3/3(2);
 2/9=110/2;
 99//99;
 2/9=110/2;
 3/5=17,6=7,11=2,16=1,25=1,30=1,71=1,74=1009/1,2,3;
 4/5=5,16=3,69=1/1;
 5/5=2,38=5/2;
 7//1,2,3,16;
 1/11=1,14=-1,18=20,19=15,26=3/3(-5);
 2/9=110/2;
 6/7=2,8=2,9=2,10=2,19=2,28=1/1;
 99/9=1/99;
 -------------------
 Title Card Required
 -------------------
 Symbolic Z-matrix:
 Charge =  0 Multiplicity = 1
 Sn                   -1.66602  -1.77518   0.3725 
 Sn                   -4.50645   1.10275  -1.23187 
 I                    -2.1448   -2.9202    2.93921 
 I                    -4.59365  -1.96199  -0.93193 
 I                    -2.34767   1.21023   1.06166 
 I                    -6.79419   1.8115    0.30231 
 P                     0.70131  -0.7201   -3.57272 
 P                     0.57579   1.53567  -2.65225 
 P                    -1.37285   0.10425  -2.52207 
 P                    -0.63102   0.9582   -4.69772 
 Sn                    2.38087   2.39942   0.40724 
 Sn                    3.70359  -1.47159  -1.47789 
 I                     3.84797   3.0295    2.74605 
 I                     4.74529   1.46125  -1.41839 
 I                     1.79962  -0.67673   0.93076 
 I                     5.77613  -2.72602  -0.00378 
 
 Add virtual bond connecting atoms P9         and Sn1        Dist= 6.55D+00.
 Add virtual bond connecting atoms P9         and Sn2        Dist= 6.68D+00.
 Add virtual bond connecting atoms Sn11       and P8         Dist= 6.91D+00.
 Add virtual bond connecting atoms Sn12       and P7         Dist= 7.06D+00.
 Add virtual bond connecting atoms I15        and Sn1        Dist= 6.95D+00.

 GradGradGradGradGradGradGradGradGradGradGradGradGradGradGradGradGradGrad
 Berny optimization.
 Initialization pass.
                           ----------------------------
                           !    Initial Parameters    !
                           ! (Angstroms and Degrees)  !
 --------------------------                            --------------------------
 ! Name  Definition              Value          Derivative Info.                !
 --------------------------------------------------------------------------------
 ! R1    R(1,3)                  2.851          calculate D2E/DX2 analytically  !
 ! R2    R(1,4)                  3.2105         calculate D2E/DX2 analytically  !
 ! R3    R(1,5)                  3.1388         calculate D2E/DX2 analytically  !
 ! R4    R(1,9)                  3.4636         calculate D2E/DX2 analytically  !
 ! R5    R(1,15)                 3.6782         calculate D2E/DX2 analytically  !
 ! R6    R(2,4)                  3.0806         calculate D2E/DX2 analytically  !
 ! R7    R(2,5)                  3.1515         calculate D2E/DX2 analytically  !
 ! R8    R(2,6)                  2.8443         calculate D2E/DX2 analytically  !
 ! R9    R(2,9)                  3.5329         calculate D2E/DX2 analytically  !
 ! R10   R(7,8)                  2.4396         calculate D2E/DX2 analytically  !
 ! R11   R(7,9)                  2.4669         calculate D2E/DX2 analytically  !
 ! R12   R(7,10)                 2.4202         calculate D2E/DX2 analytically  !
 ! R13   R(7,12)                 3.7372         calculate D2E/DX2 analytically  !
 ! R14   R(8,9)                  2.4214         calculate D2E/DX2 analytically  !
 ! R15   R(8,10)                 2.4441         calculate D2E/DX2 analytically  !
 ! R16   R(8,11)                 3.6558         calculate D2E/DX2 analytically  !
 ! R17   R(9,10)                 2.4521         calculate D2E/DX2 analytically  !
 ! R18   R(11,13)                2.8319         calculate D2E/DX2 analytically  !
 ! R19   R(11,14)                3.1311         calculate D2E/DX2 analytically  !
 ! R20   R(11,15)                3.1741         calculate D2E/DX2 analytically  !
 ! R21   R(12,14)                3.1129         calculate D2E/DX2 analytically  !
 ! R22   R(12,15)                3.1715         calculate D2E/DX2 analytically  !
 ! R23   R(12,16)                2.8358         calculate D2E/DX2 analytically  !
 ! A1    A(3,1,4)              100.9106         calculate D2E/DX2 analytically  !
 ! A2    A(3,1,5)               98.5024         calculate D2E/DX2 analytically  !
 ! A3    A(3,1,15)              98.1361         calculate D2E/DX2 analytically  !
 ! A4    A(4,1,5)               86.9341         calculate D2E/DX2 analytically  !
 ! A5    A(4,1,9)               76.6565         calculate D2E/DX2 analytically  !
 ! A6    A(4,1,15)             159.7582         calculate D2E/DX2 analytically  !
 ! A7    A(5,1,9)               71.6859         calculate D2E/DX2 analytically  !
 ! A8    A(5,1,15)              83.5263         calculate D2E/DX2 analytically  !
 ! A9    A(9,1,15)              83.399          calculate D2E/DX2 analytically  !
 ! A10   A(4,2,5)               88.9949         calculate D2E/DX2 analytically  !
 ! A11   A(4,2,6)               99.9401         calculate D2E/DX2 analytically  !
 ! A12   A(4,2,9)               77.2607         calculate D2E/DX2 analytically  !
 ! A13   A(5,2,6)               98.6224         calculate D2E/DX2 analytically  !
 ! A14   A(5,2,9)               70.5996         calculate D2E/DX2 analytically  !
 ! A15   A(1,4,2)               87.4702         calculate D2E/DX2 analytically  !
 ! A16   A(1,5,2)               87.5091         calculate D2E/DX2 analytically  !
 ! A17   A(8,7,12)              90.904          calculate D2E/DX2 analytically  !
 ! A18   A(9,7,12)             120.2596         calculate D2E/DX2 analytically  !
 ! A19   A(10,7,12)            147.3777         calculate D2E/DX2 analytically  !
 ! A20   A(7,8,11)             120.5855         calculate D2E/DX2 analytically  !
 ! A21   A(9,8,11)             119.4744         calculate D2E/DX2 analytically  !
 ! A22   A(1,9,2)               76.8846         calculate D2E/DX2 analytically  !
 ! A23   A(1,9,7)              104.2273         calculate D2E/DX2 analytically  !
 ! A24   A(1,9,8)              115.7102         calculate D2E/DX2 analytically  !
 ! A25   A(1,9,10)             162.9493         calculate D2E/DX2 analytically  !
 ! A26   A(2,9,8)              124.4971         calculate D2E/DX2 analytically  !
 ! A27   A(2,9,10)             119.5992         calculate D2E/DX2 analytically  !
 ! A28   A(8,11,14)             79.2866         calculate D2E/DX2 analytically  !
 ! A29   A(8,11,15)             79.5508         calculate D2E/DX2 analytically  !
 ! A30   A(13,11,14)            99.0327         calculate D2E/DX2 analytically  !
 ! A31   A(13,11,15)           100.037          calculate D2E/DX2 analytically  !
 ! A32   A(14,11,15)            86.7935         calculate D2E/DX2 analytically  !
 ! A33   A(7,12,14)             95.1689         calculate D2E/DX2 analytically  !
 ! A34   A(7,12,15)             83.8595         calculate D2E/DX2 analytically  !
 ! A35   A(14,12,15)            87.1486         calculate D2E/DX2 analytically  !
 ! A36   A(14,12,16)            99.338          calculate D2E/DX2 analytically  !
 ! A37   A(15,12,16)            98.9071         calculate D2E/DX2 analytically  !
 ! A38   A(11,14,12)            92.3349         calculate D2E/DX2 analytically  !
 ! A39   A(1,15,11)            115.9085         calculate D2E/DX2 analytically  !
 ! A40   A(1,15,12)            112.0571         calculate D2E/DX2 analytically  !
 ! A41   A(11,15,12)            90.4408         calculate D2E/DX2 analytically  !
 ! A42   L(3,1,9,4,-1)         177.567          calculate D2E/DX2 analytically  !
 ! A43   L(6,2,9,4,-1)         177.2008         calculate D2E/DX2 analytically  !
 ! A44   L(10,8,11,1,-1)       180.0            calculate D2E/DX2 analytically  !
 ! A45   L(2,9,7,1,-1)         181.1119         calculate D2E/DX2 analytically  !
 ! A46   L(8,11,13,14,-1)      178.3193         calculate D2E/DX2 analytically  !
 ! A47   L(7,12,16,14,-1)      194.5069         calculate D2E/DX2 analytically  !
 ! A48   L(3,1,9,4,-2)         169.973          calculate D2E/DX2 analytically  !
 ! A49   L(6,2,9,4,-2)         191.0941         calculate D2E/DX2 analytically  !
 ! A50   L(10,8,11,1,-2)       180.0            calculate D2E/DX2 analytically  !
 ! A51   L(2,9,7,1,-2)         174.6922         calculate D2E/DX2 analytically  !
 ! A52   L(8,11,13,14,-2)      180.3738         calculate D2E/DX2 analytically  !
 ! A53   L(7,12,16,14,-2)      182.131          calculate D2E/DX2 analytically  !
 ! D1    D(3,1,4,2)            120.6649         calculate D2E/DX2 analytically  !
 ! D2    D(5,1,4,2)             22.5902         calculate D2E/DX2 analytically  !
 ! D3    D(9,1,4,2)            -49.3082         calculate D2E/DX2 analytically  !
 ! D4    D(15,1,4,2)           -39.2723         calculate D2E/DX2 analytically  !
 ! D5    D(3,1,5,2)           -122.6364         calculate D2E/DX2 analytically  !
 ! D6    D(4,1,5,2)            -22.0541         calculate D2E/DX2 analytically  !
 ! D7    D(9,1,5,2)             54.9005         calculate D2E/DX2 analytically  !
 ! D8    D(15,1,5,2)           140.0642         calculate D2E/DX2 analytically  !
 ! D9    D(4,1,9,2)             42.7042         calculate D2E/DX2 analytically  !
 ! D10   D(4,1,9,7)           -131.988          calculate D2E/DX2 analytically  !
 ! D11   D(4,1,9,8)            164.9295         calculate D2E/DX2 analytically  !
 ! D12   D(4,1,9,10)          -123.2169         calculate D2E/DX2 analytically  !
 ! D13   D(5,1,9,2)            -48.4766         calculate D2E/DX2 analytically  !
 ! D14   D(5,1,9,7)            136.8311         calculate D2E/DX2 analytically  !
 ! D15   D(5,1,9,8)             73.7487         calculate D2E/DX2 analytically  !
 ! D16   D(5,1,9,10)           145.6023         calculate D2E/DX2 analytically  !
 ! D17   D(15,1,9,2)          -133.8161         calculate D2E/DX2 analytically  !
 ! D18   D(15,1,9,7)            51.4917         calculate D2E/DX2 analytically  !
 ! D19   D(15,1,9,8)           -11.5908         calculate D2E/DX2 analytically  !
 ! D20   D(15,1,9,10)           60.2628         calculate D2E/DX2 analytically  !
 ! D21   D(3,1,15,11)         -124.6785         calculate D2E/DX2 analytically  !
 ! D22   D(3,1,15,12)          133.4305         calculate D2E/DX2 analytically  !
 ! D23   D(4,1,15,11)           35.4279         calculate D2E/DX2 analytically  !
 ! D24   D(4,1,15,12)          -66.4631         calculate D2E/DX2 analytically  !
 ! D25   D(5,1,15,11)          -26.9725         calculate D2E/DX2 analytically  !
 ! D26   D(5,1,15,12)         -128.8635         calculate D2E/DX2 analytically  !
 ! D27   D(9,1,15,11)           45.256          calculate D2E/DX2 analytically  !
 ! D28   D(9,1,15,12)          -56.6351         calculate D2E/DX2 analytically  !
 ! D29   D(5,2,4,1)            -22.4638         calculate D2E/DX2 analytically  !
 ! D30   D(6,2,4,1)           -121.0419         calculate D2E/DX2 analytically  !
 ! D31   D(9,2,4,1)             47.8641         calculate D2E/DX2 analytically  !
 ! D32   D(4,2,5,1)             23.0053         calculate D2E/DX2 analytically  !
 ! D33   D(6,2,5,1)            122.9069         calculate D2E/DX2 analytically  !
 ! D34   D(9,2,5,1)            -53.8361         calculate D2E/DX2 analytically  !
 ! D35   D(4,2,9,1)            -44.8367         calculate D2E/DX2 analytically  !
 ! D36   D(4,2,9,8)           -157.1931         calculate D2E/DX2 analytically  !
 ! D37   D(4,2,9,10)           130.4579         calculate D2E/DX2 analytically  !
 ! D38   D(5,2,9,1)             48.6347         calculate D2E/DX2 analytically  !
 ! D39   D(5,2,9,8)            -63.7217         calculate D2E/DX2 analytically  !
 ! D40   D(5,2,9,10)          -136.0707         calculate D2E/DX2 analytically  !
 ! D41   D(12,7,8,11)          -16.2726         calculate D2E/DX2 analytically  !
 ! D42   D(12,7,9,1)           -40.8415         calculate D2E/DX2 analytically  !
 ! D43   D(8,7,12,14)          -29.9785         calculate D2E/DX2 analytically  !
 ! D44   D(8,7,12,15)           56.5834         calculate D2E/DX2 analytically  !
 ! D45   D(9,7,12,14)          -84.195          calculate D2E/DX2 analytically  !
 ! D46   D(9,7,12,15)            2.3669         calculate D2E/DX2 analytically  !
 ! D47   D(10,7,12,14)          -3.1143         calculate D2E/DX2 analytically  !
 ! D48   D(10,7,12,15)          83.4477         calculate D2E/DX2 analytically  !
 ! D49   D(11,8,9,1)           -18.7298         calculate D2E/DX2 analytically  !
 ! D50   D(11,8,9,2)            72.72           calculate D2E/DX2 analytically  !
 ! D51   D(9,8,10,7)           -71.7608         calculate D2E/DX2 analytically  !
 ! D52   D(7,8,11,14)           58.5511         calculate D2E/DX2 analytically  !
 ! D53   D(7,8,11,15)          -30.1313         calculate D2E/DX2 analytically  !
 ! D54   D(9,8,11,14)          130.3119         calculate D2E/DX2 analytically  !
 ! D55   D(9,8,11,15)           41.6295         calculate D2E/DX2 analytically  !
 ! D56   D(8,11,14,12)         -66.1955         calculate D2E/DX2 analytically  !
 ! D57   D(13,11,14,12)        113.4306         calculate D2E/DX2 analytically  !
 ! D58   D(15,11,14,12)         13.7682         calculate D2E/DX2 analytically  !
 ! D59   D(8,11,15,1)          -48.7221         calculate D2E/DX2 analytically  !
 ! D60   D(8,11,15,12)          66.1908         calculate D2E/DX2 analytically  !
 ! D61   D(13,11,15,1)         132.9754         calculate D2E/DX2 analytically  !
 ! D62   D(13,11,15,12)       -112.1117         calculate D2E/DX2 analytically  !
 ! D63   D(14,11,15,1)        -128.4109         calculate D2E/DX2 analytically  !
 ! D64   D(14,11,15,12)        -13.4979         calculate D2E/DX2 analytically  !
 ! D65   D(7,12,14,11)          69.792          calculate D2E/DX2 analytically  !
 ! D66   D(15,12,14,11)        -13.7749         calculate D2E/DX2 analytically  !
 ! D67   D(16,12,14,11)       -112.339          calculate D2E/DX2 analytically  !
 ! D68   D(7,12,15,1)           36.3914         calculate D2E/DX2 analytically  !
 ! D69   D(7,12,15,11)         -81.94           calculate D2E/DX2 analytically  !
 ! D70   D(14,12,15,1)         131.9051         calculate D2E/DX2 analytically  !
 ! D71   D(14,12,15,11)         13.5736         calculate D2E/DX2 analytically  !
 ! D72   D(16,12,15,1)        -129.0832         calculate D2E/DX2 analytically  !
 ! D73   D(16,12,15,11)        112.5853         calculate D2E/DX2 analytically  !
 --------------------------------------------------------------------------------
 Trust Radius=3.00D-01 FncErr=1.00D-07 GrdErr=1.00D-06
 Number of steps in this run=    100 maximum allowed number of steps=    100.
 GradGradGradGradGradGradGradGradGradGradGradGradGradGradGradGradGradGrad

                          Input orientation:                          
 ---------------------------------------------------------------------
 Center     Atomic      Atomic             Coordinates (Angstroms)
 Number     Number       Type             X           Y           Z
 ---------------------------------------------------------------------
      1         50           0       -1.666017   -1.775180    0.372496
      2         50           0       -4.506450    1.102754   -1.231867
      3         53           0       -2.144798   -2.920197    2.939213
      4         53           0       -4.593647   -1.961987   -0.931928
      5         53           0       -2.347669    1.210226    1.061659
      6         53           0       -6.794186    1.811503    0.302314
      7         15           0        0.701314   -0.720098   -3.572719
      8         15           0        0.575787    1.535672   -2.652252
      9         15           0       -1.372854    0.104245   -2.522070
     10         15           0       -0.631022    0.958202   -4.697717
     11         50           0        2.380866    2.399418    0.407239
     12         50           0        3.703589   -1.471590   -1.477887
     13         53           0        3.847974    3.029498    2.746048
     14         53           0        4.745290    1.461251   -1.418392
     15         53           0        1.799624   -0.676734    0.930762
     16         53           0        5.776134   -2.726020   -0.003783
 ---------------------------------------------------------------------
                    Distance matrix (angstroms):
                    1          2          3          4          5
     1  Sn   0.000000
     2  Sn   4.350235   0.000000
     3  I    2.851023   6.257751   0.000000
     4  I    3.210520   3.080617   4.679825   0.000000
     5  I    3.138828   3.151531   4.541669   4.368265   0.000000
     6  I    6.258381   2.844253   7.138559   4.539268   4.550786
     7  P    4.720400   5.993595   7.439492   6.045881   5.873662
     8  P    5.013634   5.294719   7.649891   6.474271   4.737684
     9  P    3.463625   3.532855   6.290370   4.143836   3.875122
    10  P    5.852320   5.201149   8.698057   6.197666   6.015048
    11  Sn   5.814270   7.197439   7.429053   8.334210   4.919501
    12  Sn   5.687596   8.607701   7.470801   8.329627   7.089369
    13  I    7.689134   9.451590   8.446863  10.473939   6.673298
    14  I    7.401799   9.260562   9.255221   9.958461   7.518227
    15  I    3.678167   6.900008   4.962405   6.781991   4.558266
    16  I    7.512077  11.040799   8.452224  10.439232   9.089850
                    6          7          8          9         10
     6  I    0.000000
     7  P    8.809506   0.000000
     8  P    7.944938   2.439573   0.000000
     9  P    6.346867   2.466896   2.421391   0.000000
    10  P    7.982044   2.420213   2.444133   2.452141   0.000000
    11  Sn   9.194467   5.328446   3.655797   5.285743   6.099930
    12  Sn  11.142311   3.737207   4.495098   5.416996   5.921152
    13  I   10.986852   7.992982   6.486938   7.972905   8.930919
    14  I   11.672318   5.074756   4.348874   6.363274   6.317576
    15  I    8.968826   4.635678   4.385260   4.753587   6.345142
    16  I   13.367713   6.520339   7.226342   8.090748   8.755464
                   11         12         13         14         15
    11  Sn   0.000000
    12  Sn   4.504220   0.000000
    13  I    2.831861   6.174323   0.000000
    14  I    3.131068   3.112915   4.539508   0.000000
    15  I    3.174056   3.171509   4.607294   4.332026   0.000000
    16  I    6.161729   2.835846   6.663735   4.538391   4.570074
                   16
    16  I    0.000000
 Stoichiometry    I8P4Sn4
 Framework group  C1[X(I8P4Sn4)]
 Deg. of freedom    42
 Full point group                 C1      NOp   1
 Largest Abelian subgroup         C1      NOp   1
 Largest concise Abelian subgroup C1      NOp   1
                         Standard orientation:                         
 ---------------------------------------------------------------------
 Center     Atomic      Atomic             Coordinates (Angstroms)
 Number     Number       Type             X           Y           Z
 ---------------------------------------------------------------------
      1         50           0       -1.666017    1.775180   -0.372496
      2         50           0       -4.506450   -1.102754    1.231867
      3         53           0       -2.144798    2.920197   -2.939213
      4         53           0       -4.593647    1.961987    0.931928
      5         53           0       -2.347669   -1.210226   -1.061659
      6         53           0       -6.794186   -1.811503   -0.302314
      7         15           0        0.701314    0.720098    3.572719
      8         15           0        0.575787   -1.535672    2.652252
      9         15           0       -1.372854   -0.104245    2.522070
     10         15           0       -0.631022   -0.958202    4.697717
     11         50           0        2.380866   -2.399418   -0.407239
     12         50           0        3.703589    1.471590    1.477887
     13         53           0        3.847974   -3.029498   -2.746048
     14         53           0        4.745290   -1.461251    1.418392
     15         53           0        1.799624    0.676734   -0.930762
     16         53           0        5.776134    2.726020    0.003783
 ---------------------------------------------------------------------
 Rotational constants (GHZ):      0.0466951      0.0174573      0.0165803
 Standard basis: SDD (6D, 10F)
 There are   192 symmetry adapted cartesian basis functions of A   symmetry.
 There are   192 symmetry adapted basis functions of A   symmetry.
   192 basis functions,   360 primitive gaussians,   192 cartesian basis functions
    66 alpha electrons       66 beta electrons
       nuclear repulsion energy       912.5999992451 Hartrees.
 NAtoms=   16 NActive=   16 NUniq=   16 SFac= 1.00D+00 NAtFMM=   60 NAOKFM=F Big=F
 Integral buffers will be    131072 words long.
 Raffenetti 2 integral format.
 Two-electron integral symmetry is turned on.
 One-electron integrals computed using PRISM.
   1 Symmetry operations used in ECPInt.
 ECPInt:  NShTT=    4656 NPrTT=   17172 LenC2=    4435 LenP2D=   11534.
 LDataN:  DoStor=T MaxTD1= 5 Len=  102
 NBasis=   192 RedAO= T EigKep=  2.06D-02  NBF=   192
 NBsUse=   192 1.00D-06 EigRej= -1.00D+00 NBFU=   192
 Defaulting to unpruned grid for atomic number  53.
 Defaulting to unpruned grid for atomic number  53.
 Defaulting to unpruned grid for atomic number  53.
 Defaulting to unpruned grid for atomic number  50.
 Defaulting to unpruned grid for atomic number  50.
 ExpMin= 3.26D-02 ExpMax= 3.06D+04 ExpMxC= 4.68D+03 IAcc=3 IRadAn=         5 AccDes= 0.00D+00
 Harris functional with IExCor= 1009 and IRadAn=       5 diagonalized for initial guess.
 HarFok:  IExCor= 1009 AccDes= 0.00D+00 IRadAn=         5 IDoV= 1 UseB2=F ITyADJ=14
 ICtDFT=  3500011 ScaDFX=  1.000000  1.000000  1.000000  1.000000
 Defaulting to unpruned grid for atomic number  50.
 Defaulting to unpruned grid for atomic number  50.
 Defaulting to unpruned grid for atomic number  50.
 Defaulting to unpruned grid for atomic number  50.
 Defaulting to unpruned grid for atomic number  50.
 Defaulting to unpruned grid for atomic number  50.
 FoFCou: FMM=F IPFlag=           0 FMFlag=      100000 FMFlg1=           0
         NFxFlg=           0 DoJE=T BraDBF=F KetDBF=T FulRan=T
         wScrn=  0.000000 ICntrl=     500 IOpCl=  0 I1Cent=   200000004 NGrid=           0
         NMat0=    1 NMatS0=      1 NMatT0=    0 NMatD0=    1 NMtDS0=    0 NMtDT0=    0
 Petite list used in FoFCou.
 Keep J ints in memory in canonical form, NReq=175378854.
 Requested convergence on RMS density matrix=1.00D-08 within 128 cycles.
 Requested convergence on MAX density matrix=1.00D-06.
 Requested convergence on             energy=1.00D-06.
 No special actions if energy rises.
 Defaulting to unpruned grid for atomic number  50.
 Defaulting to unpruned grid for atomic number  50.
 Defaulting to unpruned grid for atomic number  50.
 Defaulting to unpruned grid for atomic number  50.
 Defaulting to unpruned grid for atomic number  50.
 Defaulting to unpruned grid for atomic number  50.
 EnCoef did     5 forward-backward iterations
 EnCoef did     4 forward-backward iterations
 SCF Done:  E(RPBE-PBE) =  -1470.09551793     A.U. after   18 cycles
            NFock= 18  Conv=0.54D-08     -V/T= 2.0553
 Range of M.O.s used for correlation:     1   192
 NBasis=   192 NAE=    66 NBE=    66 NFC=     0 NFV=     0
 NROrb=    192 NOA=    66 NOB=    66 NVA=   126 NVB=   126

 **** Warning!!: The smallest alpha delta epsilon is  0.81665735D-01

   1 Symmetry operations used in ECPInt.
 ECPInt:  NShTT=    4656 NPrTT=   17172 LenC2=    4435 LenP2D=   11534.
 LDataN:  DoStor=T MaxTD1= 6 Len=  172
 Symmetrizing basis deriv contribution to polar:
 IMax=3 JMax=2 DiffMx= 0.00D+00
 G2DrvN: will do    17 centers at a time, making    1 passes.
 Calling FoFCou, ICntrl=  3507 FMM=F I1Cent=   0 AccDes= 0.00D+00.
 Defaulting to unpruned grid for atomic number  50.
 Defaulting to unpruned grid for atomic number  50.
 Defaulting to unpruned grid for atomic number  50.
 Defaulting to unpruned grid for atomic number  50.
 Defaulting to unpruned grid for atomic number  50.
 Defaulting to unpruned grid for atomic number  50.
 End of G2Drv F.D. properties file   721 does not exist.
 End of G2Drv F.D. properties file   722 does not exist.
 End of G2Drv F.D. properties file   788 does not exist.
          IDoAtm=1111111111111111
          Differentiating once with respect to nuclear coordinates.
 Defaulting to unpruned grid for atomic number  50.
 Defaulting to unpruned grid for atomic number  53.
 Defaulting to unpruned grid for atomic number  53.
 Defaulting to unpruned grid for atomic number  53.
 Defaulting to unpruned grid for atomic number  50.
 Keep J ints in memory in canonical form, NReq=175252366.
 Defaulting to unpruned grid for atomic number  50.
 Defaulting to unpruned grid for atomic number  50.
 Defaulting to unpruned grid for atomic number  50.
 Defaulting to unpruned grid for atomic number  50.
 Defaulting to unpruned grid for atomic number  50.
 Defaulting to unpruned grid for atomic number  50.
          There are    51 degrees of freedom in the 1st order CPHF.  IDoFFX=6 NUNeed=     0.
     48 vectors produced by pass  0 Test12= 1.63D-14 1.96D-09 XBig12= 7.12D-02 7.93D-02.
 AX will form    48 AO Fock derivatives at one time.
     45 vectors produced by pass  1 Test12= 1.63D-14 1.96D-09 XBig12= 4.77D-02 3.49D-02.
     45 vectors produced by pass  2 Test12= 1.63D-14 1.96D-09 XBig12= 7.18D-04 4.77D-03.
     45 vectors produced by pass  3 Test12= 1.63D-14 1.96D-09 XBig12= 3.41D-06 2.40D-04.
     45 vectors produced by pass  4 Test12= 1.63D-14 1.96D-09 XBig12= 6.80D-09 1.00D-05.
     33 vectors produced by pass  5 Test12= 1.63D-14 1.96D-09 XBig12= 7.76D-12 3.39D-07.
      3 vectors produced by pass  6 Test12= 1.63D-14 1.96D-09 XBig12= 2.19D-15 3.43D-09.
 InvSVY:  IOpt=1 It=  1 EMax= 4.16D-16
 Solved reduced A of dimension   264 with    51 vectors.
 End of Minotr F.D. properties file   721 does not exist.
 End of Minotr F.D. properties file   722 does not exist.
 End of Minotr F.D. properties file   788 does not exist.

 **********************************************************************

            Population analysis using the SCF density.

 **********************************************************************

 Orbital symmetries:
       Occupied  (A) (A) (A) (A) (A) (A) (A) (A) (A) (A) (A) (A)
                 (A) (A) (A) (A) (A) (A) (A) (A) (A) (A) (A) (A)
                 (A) (A) (A) (A) (A) (A) (A) (A) (A) (A) (A) (A)
                 (A) (A) (A) (A) (A) (A) (A) (A) (A) (A) (A) (A)
                 (A) (A) (A) (A) (A) (A) (A) (A) (A) (A) (A) (A)
                 (A) (A) (A) (A) (A) (A)
       Virtual   (A) (A) (A) (A) (A) (A) (A) (A) (A) (A) (A) (A)
                 (A) (A) (A) (A) (A) (A) (A) (A) (A) (A) (A) (A)
                 (A) (A) (A) (A) (A) (A) (A) (A) (A) (A) (A) (A)
                 (A) (A) (A) (A) (A) (A) (A) (A) (A) (A) (A) (A)
                 (A) (A) (A) (A) (A) (A) (A) (A) (A) (A) (A) (A)
                 (A) (A) (A) (A) (A) (A) (A) (A) (A) (A) (A) (A)
                 (A) (A) (A) (A) (A) (A) (A) (A) (A) (A) (A) (A)
                 (A) (A) (A) (A) (A) (A) (A) (A) (A) (A) (A) (A)
                 (A) (A) (A) (A) (A) (A) (A) (A) (A) (A) (A) (A)
                 (A) (A) (A) (A) (A) (A) (A) (A) (A) (A) (A) (A)
                 (A) (A) (A) (A) (A) (A)
 The electronic state is 1-A.
 Alpha  occ. eigenvalues --  -76.43373 -76.43319 -76.43236 -76.43207  -6.40754
 Alpha  occ. eigenvalues --   -6.40706  -6.40641  -6.40625  -4.62582  -4.62486
 Alpha  occ. eigenvalues --   -4.62435  -4.62419  -4.62178  -4.62170  -4.62149
 Alpha  occ. eigenvalues --   -4.62131  -4.62076  -4.62065  -4.62059  -4.62032
 Alpha  occ. eigenvalues --   -0.75588  -0.67407  -0.66266  -0.66050  -0.64830
 Alpha  occ. eigenvalues --   -0.64596  -0.64386  -0.63436  -0.63167  -0.55258
 Alpha  occ. eigenvalues --   -0.54624  -0.54286  -0.47158  -0.46286  -0.45888
 Alpha  occ. eigenvalues --   -0.45217  -0.35611  -0.33204  -0.32923  -0.32859
 Alpha  occ. eigenvalues --   -0.32088  -0.31940  -0.31356  -0.30995  -0.30676
 Alpha  occ. eigenvalues --   -0.30004  -0.29629  -0.29476  -0.29344  -0.28723
 Alpha  occ. eigenvalues --   -0.28148  -0.27891  -0.27305  -0.27080  -0.26157
 Alpha  occ. eigenvalues --   -0.25953  -0.25745  -0.25606  -0.25392  -0.25179
 Alpha  occ. eigenvalues --   -0.24921  -0.24636  -0.24408  -0.24238  -0.24026
 Alpha  occ. eigenvalues --   -0.23854
 Alpha virt. eigenvalues --   -0.15688  -0.15124  -0.14641  -0.14393  -0.14158
 Alpha virt. eigenvalues --   -0.13757  -0.13586  -0.13463  -0.13026  -0.12771
 Alpha virt. eigenvalues --   -0.12246  -0.11998  -0.11662  -0.10916  -0.08582
 Alpha virt. eigenvalues --   -0.07529  -0.06619  -0.06339   0.01290   0.01387
 Alpha virt. eigenvalues --    0.01729   0.02153   0.02355   0.02844   0.02993
 Alpha virt. eigenvalues --    0.03490   0.03725   0.04353   0.04490   0.04839
 Alpha virt. eigenvalues --    0.04919   0.05296   0.05571   0.06005   0.06260
 Alpha virt. eigenvalues --    0.06496   0.06635   0.06898   0.07387   0.07655
 Alpha virt. eigenvalues --    0.08331   0.08880   0.29210   0.31932   0.33424
 Alpha virt. eigenvalues --    0.34549   0.35302   0.35552   0.35842   0.37526
 Alpha virt. eigenvalues --    0.39851   0.40178   0.40414   0.41210   0.42180
 Alpha virt. eigenvalues --    0.42560   0.43448   0.43959   0.45005   0.46069
 Alpha virt. eigenvalues --    0.46473   0.47895   0.48780   0.49428   0.53106
 Alpha virt. eigenvalues --    0.55547   0.56492   0.57345   0.60725   0.70775
 Alpha virt. eigenvalues --    0.71610   0.71923   0.72965   0.73645   0.74069
 Alpha virt. eigenvalues --    0.74522   0.75009   0.77747   0.78381   0.79356
 Alpha virt. eigenvalues --    0.80352   0.81183   0.82397   0.83025   0.83782
 Alpha virt. eigenvalues --    0.84101   0.85289   0.86297   0.86768   0.87064
 Alpha virt. eigenvalues --    0.88159   0.91365   0.92270   0.94334   4.50491
 Alpha virt. eigenvalues --    4.51665   4.52156   4.52732   4.54550   4.62066
 Alpha virt. eigenvalues --    4.63588   4.64660   4.66053   4.68655   4.70239
 Alpha virt. eigenvalues --    4.71975   6.14798   6.16542   6.17704   6.18937
 Alpha virt. eigenvalues --   10.31020  11.72692  11.81746  12.07286  12.19598
 Alpha virt. eigenvalues --   12.28317  12.34497  12.63823  13.63901  13.77869
 Alpha virt. eigenvalues --   14.82328  14.86751 166.49973 166.52512 166.53950
 Alpha virt. eigenvalues --  166.55725
          Condensed to atoms (all electrons):
               1          2          3          4          5          6
     1  Sn   3.500544  -0.016485   0.131866   0.024957   0.026895  -0.000870
     2  Sn  -0.016485   3.444851  -0.000974   0.042606   0.017045   0.128523
     3  I    0.131866  -0.000974   7.117240  -0.009352  -0.015534   0.000241
     4  I    0.024957   0.042606  -0.009352   7.163111  -0.012665  -0.015517
     5  I    0.026895   0.017045  -0.015534  -0.012665   7.195246  -0.016887
     6  I   -0.000870   0.128523   0.000241  -0.015517  -0.016887   7.133483
     7  P   -0.002797   0.001675   0.000039   0.000150   0.000548  -0.000006
     8  P    0.000288   0.000861   0.000024   0.000265  -0.003701   0.000006
     9  P   -0.010507  -0.007756   0.000037  -0.004842  -0.011832   0.000022
    10  P    0.002154  -0.000074   0.000001   0.000155   0.000522   0.000023
    11  Sn   0.000762   0.000119  -0.000123   0.000013  -0.003975  -0.000010
    12  Sn   0.000589  -0.000002  -0.000054   0.000033  -0.000508   0.000000
    13  I   -0.000034  -0.000009  -0.000080   0.000004  -0.001176   0.000000
    14  I    0.000021  -0.000010   0.000020   0.000005  -0.000428   0.000000
    15  I   -0.044437  -0.000903  -0.003757   0.001279  -0.000284  -0.000006
    16  I    0.000073  -0.000001  -0.000081   0.000002   0.000004   0.000000
               7          8          9         10         11         12
     1  Sn  -0.002797   0.000288  -0.010507   0.002154   0.000762   0.000589
     2  Sn   0.001675   0.000861  -0.007756  -0.000074   0.000119  -0.000002
     3  I    0.000039   0.000024   0.000037   0.000001  -0.000123  -0.000054
     4  I    0.000150   0.000265  -0.004842   0.000155   0.000013   0.000033
     5  I    0.000548  -0.003701  -0.011832   0.000522  -0.003975  -0.000508
     6  I   -0.000006   0.000006   0.000022   0.000023  -0.000010   0.000000
     7  P   14.864938   0.045510   0.035318   0.049549   0.000554   0.001016
     8  P    0.045510  14.921525   0.031380   0.045359  -0.004590  -0.000886
     9  P    0.035318   0.031380  15.033233   0.041729   0.000514   0.000645
    10  P    0.049549   0.045359   0.041729  14.771561   0.001031   0.000752
    11  Sn   0.000554  -0.004590   0.000514   0.001031   3.435546  -0.009570
    12  Sn   0.001016  -0.000886   0.000645   0.000752  -0.009570   3.454241
    13  I    0.000017   0.000036   0.000001  -0.000001   0.127307  -0.000972
    14  I   -0.000904  -0.000491   0.000020   0.000058   0.026381   0.034637
    15  I    0.000083  -0.002141  -0.002333  -0.000608  -0.000844  -0.001574
    16  I    0.000104   0.000042   0.000000  -0.000007  -0.001063   0.127484
              13         14         15         16
     1  Sn  -0.000034   0.000021  -0.044437   0.000073
     2  Sn  -0.000009  -0.000010  -0.000903  -0.000001
     3  I   -0.000080   0.000020  -0.003757  -0.000081
     4  I    0.000004   0.000005   0.001279   0.000002
     5  I   -0.001176  -0.000428  -0.000284   0.000004
     6  I    0.000000   0.000000  -0.000006   0.000000
     7  P    0.000017  -0.000904   0.000083   0.000104
     8  P    0.000036  -0.000491  -0.002141   0.000042
     9  P    0.000001   0.000020  -0.002333   0.000000
    10  P   -0.000001   0.000058  -0.000608  -0.000007
    11  Sn   0.127307   0.026381  -0.000844  -0.001063
    12  Sn  -0.000972   0.034637  -0.001574   0.127484
    13  I    7.103351  -0.014564  -0.011003   0.000412
    14  I   -0.014564   7.159619  -0.007084  -0.015143
    15  I   -0.011003  -0.007084   7.238420  -0.015389
    16  I    0.000412  -0.015143  -0.015389   7.109255
 Mulliken charges:
               1
     1  Sn   0.386982
     2  Sn   0.390534
     3  I   -0.219512
     4  I   -0.190203
     5  I   -0.173271
     6  I   -0.229002
     7  P    0.004206
     8  P   -0.033488
     9  P   -0.105630
    10  P    0.087798
    11  Sn   0.427950
    12  Sn   0.394171
    13  I   -0.203288
    14  I   -0.182137
    15  I   -0.149418
    16  I   -0.205693
 Sum of Mulliken charges =   0.00000
 Mulliken charges with hydrogens summed into heavy atoms:
               1
     1  Sn   0.386982
     2  Sn   0.390534
     3  I   -0.219512
     4  I   -0.190203
     5  I   -0.173271
     6  I   -0.229002
     7  P    0.004206
     8  P   -0.033488
     9  P   -0.105630
    10  P    0.087798
    11  Sn   0.427950
    12  Sn   0.394171
    13  I   -0.203288
    14  I   -0.182137
    15  I   -0.149418
    16  I   -0.205693
 APT charges:
               1
     1  Sn   0.343429
     2  Sn   0.135498
     3  I   -0.116804
     4  I   -0.237196
     5  I   -0.115262
     6  I   -0.065550
     7  P    0.002115
     8  P    0.119384
     9  P    0.141463
    10  P   -0.283901
    11  Sn   0.276665
    12  Sn   0.205036
    13  I   -0.056483
    14  I   -0.220069
    15  I   -0.070349
    16  I   -0.057979
 Sum of APT charges =   0.00000
 APT charges with hydrogens summed into heavy atoms:
               1
     1  Sn   0.343429
     2  Sn   0.135498
     3  I   -0.116804
     4  I   -0.237196
     5  I   -0.115262
     6  I   -0.065550
     7  P    0.002115
     8  P    0.119384
     9  P    0.141463
    10  P   -0.283901
    11  Sn   0.276665
    12  Sn   0.205036
    13  I   -0.056483
    14  I   -0.220069
    15  I   -0.070349
    16  I   -0.057979
 Electronic spatial extent (au):  <R**2>=           9695.4460
 Charge=              0.0000 electrons
 Dipole moment (field-independent basis, Debye):
    X=              1.5963    Y=             -1.6518    Z=              8.7178  Tot=              9.0153
 Quadrupole moment (field-independent basis, Debye-Ang):
   XX=           -340.2910   YY=           -289.7015   ZZ=           -289.5093
   XY=              3.5413   XZ=             -1.7939   YZ=              1.8683
 Traceless Quadrupole moment (field-independent basis, Debye-Ang):
   XX=            -33.7904   YY=             16.7991   ZZ=             16.9913
   XY=              3.5413   XZ=             -1.7939   YZ=              1.8683
 Octapole moment (field-independent basis, Debye-Ang**2):
  XXX=             71.7975  YYY=              8.6158  ZZZ=           -209.5069  XYY=             15.3553
  XXY=             12.2920  XXZ=              6.6245  XZZ=              3.6288  YZZ=             10.7187
  YYZ=            -51.5474  XYZ=             12.5928
 Hexadecapole moment (field-independent basis, Debye-Ang**3):
 XXXX=         -26383.4457 YYYY=          -6557.8889 ZZZZ=          -7330.6946 XXXY=           -179.7422
 XXXZ=            -52.0338 YYYX=            -16.1492 YYYZ=            158.1638 ZZZX=             48.1051
 ZZZY=            163.0570 XXYY=          -5434.6915 XXZZ=          -5199.8773 YYZZ=          -2411.2012
 XXYZ=             -0.7508 YYXZ=             36.2248 ZZXY=            154.8430
 N-N= 9.125999992451D+02 E-N=-5.268274317907D+03  KE= 1.393058419478D+03
  Exact polarizability:   0.000   0.000   0.000   0.000   0.000   0.000
 Approx polarizability:1650.889 126.5641432.237 -44.567 -29.6991575.168
   1 Symmetry operations used in ECPInt.
 ECPInt:  NShTT=    4656 NPrTT=   17172 LenC2=    4435 LenP2D=   11534.
 LDataN:  DoStor=T MaxTD1= 7 Len=  274
 Calling FoFJK, ICntrl=    100547 FMM=F ISym2X=0 I1Cent= 0 IOpClX= 0 NMat=1 NMatS=1 NMatT=0.
 Defaulting to unpruned grid for atomic number  50.
 Defaulting to unpruned grid for atomic number  50.
 Defaulting to unpruned grid for atomic number  50.
 Defaulting to unpruned grid for atomic number  50.
 Defaulting to unpruned grid for atomic number  50.
 Defaulting to unpruned grid for atomic number  50.
 ***** Axes restored to original set *****
 -------------------------------------------------------------------
 Center     Atomic                   Forces (Hartrees/Bohr)
 Number     Number              X              Y              Z
 -------------------------------------------------------------------
      1       50          -0.000100455   -0.000235406    0.001076797
      2       50           0.000262148    0.000062685    0.000260347
      3       53           0.000090873    0.000107423   -0.000586355
      4       53           0.000296577    0.000306963    0.000339358
      5       53          -0.000230187   -0.000133987    0.000175860
      6       53          -0.000284610    0.000076490    0.000052739
      7       15          -0.001025021   -0.002325348    0.002699163
      8       15           0.000611056    0.000933180    0.000052243
      9       15           0.002747485   -0.001310397   -0.002741859
     10       15          -0.001695423    0.002546611   -0.001318312
     11       50          -0.001265669    0.000216409   -0.000326596
     12       50          -0.000265886    0.000115343    0.000149971
     13       53           0.000158398   -0.000259819    0.000228779
     14       53           0.000394205    0.000078741   -0.000094802
     15       53           0.000386868   -0.000216183    0.000061495
     16       53          -0.000080358    0.000037295   -0.000028827
 -------------------------------------------------------------------
 Cartesian Forces:  Max     0.002747485 RMS     0.000994524
 FormGI is forming the generalized inverse of G from B-inverse, IUseBI=4.

 GradGradGradGradGradGradGradGradGradGradGradGradGradGradGradGradGradGrad
 Berny optimization.
 Internal  Forces:  Max     0.002805995 RMS     0.000389949
 Search for a local minimum.
 Step number   1 out of a maximum of  100
 All quantities printed in internal units (Hartrees-Bohrs-Radians)
 Mixed Optimization -- En-DIIS/RFO-DIIS
 Second derivative matrix not updated -- analytic derivatives used.
 ITU=  0
     Eigenvalues ---   -0.00136  -0.00013   0.00028   0.00032   0.00053
     Eigenvalues ---    0.00094   0.00110   0.00140   0.00166   0.00204
     Eigenvalues ---    0.00232   0.00257   0.00407   0.00673   0.01370
     Eigenvalues ---    0.01407   0.01446   0.01600   0.01701   0.01766
     Eigenvalues ---    0.01801   0.02012   0.02107   0.02137   0.02339
     Eigenvalues ---    0.02455   0.02596   0.02986   0.03048   0.03317
     Eigenvalues ---    0.03376   0.03612   0.04771   0.05343   0.06138
     Eigenvalues ---    0.06480   0.06693   0.06732   0.06857   0.06971
     Eigenvalues ---    0.07094   0.07627
 RFO step:  Lambda=-1.99737144D-03 EMin=-1.35597778D-03
 Linear search not attempted -- first point.
 Maximum step size (   0.300) exceeded in Quadratic search.
    -- Step size scaled by   0.623
 Iteration  1 RMS(Cart)=  0.12677220 RMS(Int)=  0.00509739
 Iteration  2 RMS(Cart)=  0.00650004 RMS(Int)=  0.00120650
 Iteration  3 RMS(Cart)=  0.00000793 RMS(Int)=  0.00120649
 Iteration  4 RMS(Cart)=  0.00000001 RMS(Int)=  0.00120649
 Variable       Old X    -DE/DX   Delta X   Delta X   Delta X     New X
                                 (Linear)    (Quad)   (Total)
    R1        5.38765  -0.00058   0.00000  -0.00803  -0.00803   5.37962
    R2        6.06700  -0.00039   0.00000  -0.00033  -0.00104   6.06597
    R3        5.93153  -0.00006   0.00000   0.00930   0.00950   5.94103
    R4        6.54530   0.00092   0.00000   0.06986   0.06974   6.61504
    R5        6.95073  -0.00036   0.00000  -0.06972  -0.07019   6.88054
    R6        5.82152  -0.00013   0.00000  -0.00618  -0.00573   5.81579
    R7        5.95553  -0.00014   0.00000   0.00600   0.00519   5.96072
    R8        5.37486   0.00028   0.00000   0.00091   0.00091   5.37577
    R9        6.67613   0.00041   0.00000   0.02003   0.02073   6.69686
   R10        4.61012   0.00045   0.00000   0.00666   0.00592   4.61604
   R11        4.66176  -0.00208   0.00000  -0.02157  -0.02051   4.64124
   R12        4.57354   0.00281   0.00000   0.02505   0.02455   4.59809
   R13        7.06230   0.00001   0.00000   0.04176   0.04167   7.10396
   R14        4.57577  -0.00028   0.00000   0.00376   0.00184   4.57761
   R15        4.61874   0.00029   0.00000   0.00147   0.00418   4.62292
   R16        6.90846  -0.00022   0.00000  -0.06530  -0.06463   6.84383
   R17        4.63388  -0.00009   0.00000  -0.00737  -0.00784   4.62603
   R18        5.35144   0.00021   0.00000   0.00267   0.00267   5.35411
   R19        5.91686   0.00042   0.00000   0.02465   0.02490   5.94176
   R20        5.99810  -0.00005   0.00000  -0.00452  -0.00452   5.99357
   R21        5.88256   0.00018   0.00000  -0.00412  -0.00385   5.87870
   R22        5.99328  -0.00055   0.00000  -0.00903  -0.00953   5.98375
   R23        5.35897  -0.00009   0.00000  -0.00047  -0.00047   5.35850
    A1        1.76122  -0.00006   0.00000  -0.00363  -0.00358   1.75764
    A2        1.71919  -0.00003   0.00000   0.00840   0.00814   1.72733
    A3        1.71280   0.00011   0.00000  -0.00857  -0.00671   1.70609
    A4        1.51729   0.00000   0.00000   0.00114   0.00168   1.51896
    A5        1.33791  -0.00006   0.00000  -0.01546  -0.01422   1.32369
    A6        2.78831  -0.00004   0.00000  -0.00067  -0.00486   2.78345
    A7        1.25115   0.00030   0.00000   0.02113   0.02045   1.27161
    A8        1.45781   0.00001   0.00000  -0.03747  -0.03909   1.41872
    A9        1.45559   0.00003   0.00000   0.02296   0.02074   1.47632
   A10        1.55325  -0.00003   0.00000   0.00264   0.00317   1.55643
   A11        1.74428   0.00000   0.00000   0.00073   0.00034   1.74463
   A12        1.34845  -0.00003   0.00000  -0.00845  -0.00750   1.34095
   A13        1.72129   0.00003   0.00000   0.00186   0.00194   1.72322
   A14        1.23220   0.00036   0.00000   0.02734   0.02681   1.25901
   A15        1.52664   0.00000   0.00000  -0.00080  -0.00143   1.52521
   A16        1.52732  -0.00006   0.00000  -0.00429  -0.00486   1.52247
   A17        1.58657  -0.00004   0.00000  -0.03538  -0.03674   1.54983
   A18        2.09893   0.00009   0.00000  -0.02170  -0.02323   2.07570
   A19        2.57223  -0.00035   0.00000  -0.03261  -0.03307   2.53915
   A20        2.10461  -0.00013   0.00000   0.01547   0.01223   2.11684
   A21        2.08522  -0.00022   0.00000  -0.08772  -0.08848   1.99674
   A22        1.34189  -0.00023   0.00000  -0.01222  -0.01274   1.32915
   A23        1.81911  -0.00015   0.00000   0.01899   0.01841   1.83752
   A24        2.01952   0.00006   0.00000   0.00206   0.00088   2.02040
   A25        2.84400   0.00084   0.00000   0.03013   0.02926   2.87327
   A26        2.17288  -0.00030   0.00000  -0.08330  -0.08227   2.09062
   A27        2.08740  -0.00055   0.00000  -0.00844  -0.00951   2.07789
   A28        1.38381  -0.00009   0.00000  -0.03939  -0.03972   1.34409
   A29        1.38842   0.00031   0.00000   0.05812   0.05469   1.44311
   A30        1.72845  -0.00016   0.00000  -0.00276  -0.00254   1.72590
   A31        1.74597  -0.00069   0.00000  -0.01726  -0.01619   1.72978
   A32        1.51483  -0.00012   0.00000  -0.01016  -0.01092   1.50391
   A33        1.66101   0.00006   0.00000   0.00201   0.00152   1.66253
   A34        1.46362   0.00013   0.00000   0.02786   0.02558   1.48921
   A35        1.52103  -0.00001   0.00000  -0.00493  -0.00566   1.51537
   A36        1.73377  -0.00006   0.00000   0.00233   0.00304   1.73681
   A37        1.72625  -0.00015   0.00000  -0.00327  -0.00224   1.72401
   A38        1.61155  -0.00009   0.00000  -0.00423  -0.00415   1.60740
   A39        2.02299  -0.00025   0.00000  -0.11854  -0.11857   1.90442
   A40        1.95576  -0.00020   0.00000   0.04018   0.03860   1.99437
   A41        1.57849   0.00011   0.00000   0.00170   0.00196   1.58045
   A42        3.09913  -0.00012   0.00000  -0.01909  -0.01780   3.08133
   A43        3.09274  -0.00002   0.00000  -0.00773  -0.00716   3.08558
   A44        3.14159  -0.00012   0.00000  -0.07799  -0.07916   3.06243
   A45        3.16100  -0.00038   0.00000   0.00677   0.00566   3.16666
   A46        3.11226  -0.00026   0.00000  -0.04216  -0.04226   3.07000
   A47        3.39479   0.00000   0.00000   0.00434   0.00456   3.39935
   A48        2.96659   0.00028   0.00000   0.02999   0.02904   2.99563
   A49        3.33522  -0.00041   0.00000  -0.02929  -0.02887   3.30635
   A50        3.14159   0.00063   0.00000   0.06925   0.06915   3.21075
   A51        3.04895   0.00003   0.00000   0.08528   0.08481   3.13377
   A52        3.14812   0.00037   0.00000  -0.04300  -0.04144   3.10667
   A53        3.17879  -0.00003   0.00000   0.02327   0.02183   3.20062
    D1        2.10600   0.00009   0.00000   0.01069   0.01062   2.11662
    D2        0.39427   0.00012   0.00000   0.00182   0.00192   0.39620
    D3       -0.86059  -0.00019   0.00000  -0.01930  -0.01842  -0.87901
    D4       -0.68543   0.00004   0.00000   0.11948   0.11900  -0.56643
    D5       -2.14041  -0.00006   0.00000   0.00274   0.00240  -2.13801
    D6       -0.38492  -0.00012   0.00000  -0.00100  -0.00118  -0.38610
    D7        0.95819  -0.00017   0.00000  -0.01720  -0.01619   0.94201
    D8        2.44458  -0.00017   0.00000   0.01735   0.01560   2.46018
    D9        0.74533   0.00012   0.00000   0.01417   0.01352   0.75885
   D10       -2.30363   0.00009   0.00000  -0.07111  -0.07129  -2.37492
   D11        2.87856  -0.00031   0.00000  -0.08342  -0.08315   2.79541
   D12       -2.15054  -0.00018   0.00000  -0.09065  -0.09207  -2.24261
   D13       -0.84608   0.00018   0.00000   0.01290   0.01224  -0.83384
   D14        2.38815   0.00014   0.00000  -0.07238  -0.07258   2.31558
   D15        1.28716  -0.00025   0.00000  -0.08469  -0.08444   1.20272
   D16        2.54124  -0.00013   0.00000  -0.09192  -0.09336   2.44788
   D17       -2.33553   0.00020   0.00000   0.06180   0.06128  -2.27425
   D18        0.89870   0.00017   0.00000  -0.02348  -0.02353   0.87517
   D19       -0.20230  -0.00023   0.00000  -0.03578  -0.03539  -0.23769
   D20        1.05178  -0.00010   0.00000  -0.04302  -0.04431   1.00747
   D21       -2.17605  -0.00022   0.00000   0.03543   0.03316  -2.14289
   D22        2.32880  -0.00012   0.00000   0.07118   0.07244   2.40124
   D23        0.61833  -0.00018   0.00000  -0.07218  -0.07407   0.54426
   D24       -1.16000  -0.00008   0.00000  -0.03643  -0.03479  -1.19479
   D25       -0.47076  -0.00026   0.00000   0.03993   0.03742  -0.43334
   D26       -2.24909  -0.00016   0.00000   0.07569   0.07670  -2.17239
   D27        0.78987   0.00004   0.00000   0.06258   0.05858   0.84845
   D28       -0.98847   0.00014   0.00000   0.09833   0.09787  -0.89060
   D29       -0.39207  -0.00012   0.00000  -0.00205  -0.00223  -0.39430
   D30       -2.11258  -0.00015   0.00000  -0.00440  -0.00475  -2.11733
   D31        0.83539   0.00026   0.00000   0.02489   0.02411   0.85950
   D32        0.40152   0.00010   0.00000   0.00148   0.00160   0.40312
   D33        2.14513   0.00010   0.00000   0.00263   0.00245   2.14758
   D34       -0.93962   0.00010   0.00000   0.00964   0.00891  -0.93070
   D35       -0.78255  -0.00008   0.00000  -0.01452  -0.01362  -0.79617
   D36       -2.74354   0.00001   0.00000  -0.00656  -0.00749  -2.75102
   D37        2.27692   0.00027   0.00000   0.02836   0.02613   2.30305
   D38        0.84884  -0.00019   0.00000  -0.01532  -0.01427   0.83457
   D39       -1.11215  -0.00010   0.00000  -0.00736  -0.00813  -1.12028
   D40       -2.37488   0.00016   0.00000   0.02756   0.02549  -2.34939
   D41       -0.28401  -0.00054   0.00000  -0.11377  -0.11447  -0.39848
   D42       -0.71282  -0.00018   0.00000  -0.02267  -0.02265  -0.73546
   D43       -0.52322   0.00035   0.00000   0.07347   0.07279  -0.45043
   D44        0.98757   0.00035   0.00000   0.07097   0.06942   1.05698
   D45       -1.46948   0.00025   0.00000   0.08635   0.08619  -1.38329
   D46        0.04131   0.00025   0.00000   0.08385   0.08282   0.12413
   D47       -0.05435   0.00008   0.00000   0.03877   0.03866  -0.01570
   D48        1.45644   0.00008   0.00000   0.03627   0.03528   1.49172
   D49       -0.32690   0.00026   0.00000  -0.02494  -0.02354  -0.35043
   D50        1.26920  -0.00015   0.00000  -0.08109  -0.07881   1.19039
   D51       -1.25246   0.00090   0.00000   0.00934   0.00836  -1.24411
   D52        1.02191   0.00056   0.00000   0.12102   0.12226   1.14417
   D53       -0.52589   0.00073   0.00000   0.13518   0.13882  -0.38707
   D54        2.27437  -0.00026   0.00000   0.08062   0.07840   2.35277
   D55        0.72657  -0.00009   0.00000   0.09478   0.09496   0.82153
   D56       -1.15533  -0.00014   0.00000  -0.02574  -0.02370  -1.17903
   D57        1.97974  -0.00051   0.00000   0.01725   0.01774   1.99748
   D58        0.24030   0.00020   0.00000   0.03620   0.03569   0.27599
   D59       -0.85036  -0.00009   0.00000  -0.09413  -0.09456  -0.94492
   D60        1.15525  -0.00031   0.00000  -0.07532  -0.07559   1.07966
   D61        2.32086   0.00016   0.00000  -0.05048  -0.05048   2.27037
   D62       -1.95672  -0.00006   0.00000  -0.03167  -0.03152  -1.98823
   D63       -2.24119   0.00000   0.00000  -0.05451  -0.05423  -2.29542
   D64       -0.23558  -0.00023   0.00000  -0.03570  -0.03526  -0.27084
   D65        1.21810  -0.00010   0.00000  -0.00889  -0.01074   1.20736
   D66       -0.24042  -0.00022   0.00000  -0.03632  -0.03584  -0.27625
   D67       -1.96068  -0.00007   0.00000  -0.03217  -0.03257  -1.99325
   D68        0.63515  -0.00008   0.00000  -0.08468  -0.08616   0.54899
   D69       -1.43012   0.00018   0.00000   0.03611   0.03621  -1.39391
   D70        2.30218  -0.00003   0.00000  -0.08378  -0.08565   2.21653
   D71        0.23690   0.00024   0.00000   0.03700   0.03672   0.27363
   D72       -2.25293  -0.00008   0.00000  -0.08208  -0.08335  -2.33628
   D73        1.96498   0.00018   0.00000   0.03871   0.03902   2.00400
         Item               Value     Threshold  Converged?
 Maximum Force            0.002806     0.000450     NO 
 RMS     Force            0.000390     0.000300     NO 
 Maximum Displacement     0.765993     0.001800     NO 
 RMS     Displacement     0.130262     0.001200     NO 
 Predicted change in Energy=-1.040309D-03
 GradGradGradGradGradGradGradGradGradGradGradGradGradGradGradGradGradGrad

                          Input orientation:                          
 ---------------------------------------------------------------------
 Center     Atomic      Atomic             Coordinates (Angstroms)
 Number     Number       Type             X           Y           Z
 ---------------------------------------------------------------------
      1         50           0       -1.648593   -1.822776    0.373248
      2         50           0       -4.342381    1.218551   -1.165890
      3         53           0       -2.140327   -2.963710    2.934611
      4         53           0       -4.611173   -1.832218   -0.862446
      5         53           0       -2.130816    1.201680    1.083146
      6         53           0       -6.554084    2.066450    0.409534
      7         15           0        0.720768   -0.824345   -3.652561
      8         15           0        0.595083    1.444015   -2.755040
      9         15           0       -1.341424   -0.003108   -2.601338
     10         15           0       -0.634720    0.849521   -4.784513
     11         50           0        2.087784    2.290071    0.434318
     12         50           0        3.744754   -1.423208   -1.501079
     13         53           0        3.442628    3.006558    2.817273
     14         53           0        4.579313    1.569468   -1.343120
     15         53           0        1.809245   -0.829627    0.933662
     16         53           0        5.897878   -2.586359   -0.068688
 ---------------------------------------------------------------------
                    Distance matrix (angstroms):
                    1          2          3          4          5
     1  Sn   0.000000
     2  Sn   4.344549   0.000000
     3  I    2.846772   6.257352   0.000000
     4  I    3.209971   3.077583   4.669368   0.000000
     5  I    3.143855   3.154277   4.558343   4.375162   0.000000
     6  I    6.260291   2.844736   7.152606   4.537890   4.557069
     7  P    4.776806   5.999369   7.493569   6.101651   5.887549
     8  P    5.048979   5.191800   7.699522   6.435893   4.713907
     9  P    3.500530   3.543826   6.328518   4.130453   3.956018
    10  P    5.896745   5.193974   8.740278   6.195685   6.065619
    11  Sn   5.556955   6.712364   7.192399   7.971881   4.404788
    12  Sn   5.723717   8.514281   7.528789   8.390271   6.934737
    13  I    7.430764   8.925745   8.174794  10.090481   6.109669
    14  I    7.296578   8.930352   9.165274   9.811603   7.144779
    15  I    3.641023   6.815104   4.915000   6.741881   4.435384
    16  I    7.597867  10.979257   8.589234  10.565933   8.951865
                    6          7          8          9         10
     6  I    0.000000
     7  P    8.819341   0.000000
     8  P    7.842993   2.442703   0.000000
     9  P    6.365551   2.456041   2.422365   0.000000
    10  P    7.968558   2.433206   2.446344   2.447991   0.000000
    11  Sn   8.644796   5.317039   3.621598   5.121850   6.059984
    12  Sn  11.040571   3.759256   4.440024   5.394114   5.926721
    13  I   10.325467   7.996443   6.449863   7.829853   8.891835
    14  I   11.281459   5.094334   4.228871   6.253898   6.288692
    15  I    8.866073   4.713624   4.500018   4.806878   6.441275
    16  I   13.301454   6.538449   7.181924   8.092898   8.758944
                   11         12         13         14         15
    11  Sn   0.000000
    12  Sn   4.503305   0.000000
    13  I    2.833272   6.193729   0.000000
    14  I    3.144245   3.110876   4.546004   0.000000
    15  I    3.171663   3.166464   4.575178   4.314240   0.000000
    16  I    6.208817   2.835596   6.755572   4.542432   4.561549
                   16
    16  I    0.000000
 Stoichiometry    I8P4Sn4
 Framework group  C1[X(I8P4Sn4)]
 Deg. of freedom    42
 Full point group                 C1      NOp   1
 Largest Abelian subgroup         C1      NOp   1
 Largest concise Abelian subgroup C1      NOp   1
                         Standard orientation:                         
 ---------------------------------------------------------------------
 Center     Atomic      Atomic             Coordinates (Angstroms)
 Number     Number       Type             X           Y           Z
 ---------------------------------------------------------------------
      1         50           0       -1.604392    1.874776   -0.386843
      2         50           0       -4.349367   -1.051250    1.280065
      3         53           0       -2.105121    2.950969   -2.974350
      4         53           0       -4.547593    1.994906    0.888715
      5         53           0       -2.170945   -1.156469   -0.998722
      6         53           0       -6.603855   -1.890142   -0.238511
      7         15           0        0.797962    0.937651    3.634148
      8         15           0        0.603632   -1.352548    2.807089
      9         15           0       -1.298809    0.137255    2.636623
     10         15           0       -0.581613   -0.667460    4.834513
     11         50           0        2.028652   -2.330056   -0.375640
     12         50           0        3.804173    1.396606    1.424157
     13         53           0        3.330761   -3.150676   -2.754406
     14         53           0        4.562661   -1.619344    1.344813
     15         53           0        1.819531    0.779396   -0.964722
     16         53           0        5.964166    2.462542   -0.072111
 ---------------------------------------------------------------------
 Rotational constants (GHZ):      0.0463277      0.0181496      0.0172441
 Standard basis: SDD (6D, 10F)
 There are   192 symmetry adapted cartesian basis functions of A   symmetry.
 There are   192 symmetry adapted basis functions of A   symmetry.
   192 basis functions,   360 primitive gaussians,   192 cartesian basis functions
    66 alpha electrons       66 beta electrons
       nuclear repulsion energy       914.5380379094 Hartrees.
 NAtoms=   16 NActive=   16 NUniq=   16 SFac= 1.00D+00 NAtFMM=   60 NAOKFM=F Big=F
 Integral buffers will be    131072 words long.
 Raffenetti 2 integral format.
 Two-electron integral symmetry is turned on.
 One-electron integrals computed using PRISM.
   1 Symmetry operations used in ECPInt.
 ECPInt:  NShTT=    4656 NPrTT=   17172 LenC2=    4443 LenP2D=   11557.
 LDataN:  DoStor=T MaxTD1= 5 Len=  102
 NBasis=   192 RedAO= T EigKep=  2.06D-02  NBF=   192
 NBsUse=   192 1.00D-06 EigRej= -1.00D+00 NBFU=   192
 Defaulting to unpruned grid for atomic number  50.
 Defaulting to unpruned grid for atomic number  53.
 Defaulting to unpruned grid for atomic number  53.
 Defaulting to unpruned grid for atomic number  53.
 Defaulting to unpruned grid for atomic number  50.
 Initial guess from the checkpoint file:  "\\nas.ads.mwn.de\tuch\ac5\AK_Nilges_Praktikant\Markus\Jakob\Verlauf\Di Pfad.chk"
 B after Tr=     0.000000    0.000000    0.000000
         Rot=    0.999865    0.008651   -0.006669    0.012260 Ang=   1.88 deg.
 ExpMin= 3.26D-02 ExpMax= 3.06D+04 ExpMxC= 4.68D+03 IAcc=3 IRadAn=         5 AccDes= 0.00D+00
 Harris functional with IExCor= 1009 and IRadAn=       5 diagonalized for initial guess.
 HarFok:  IExCor= 1009 AccDes= 0.00D+00 IRadAn=         5 IDoV= 1 UseB2=F ITyADJ=14
 ICtDFT=  3500011 ScaDFX=  1.000000  1.000000  1.000000  1.000000
 Defaulting to unpruned grid for atomic number  50.
 Defaulting to unpruned grid for atomic number  50.
 Defaulting to unpruned grid for atomic number  50.
 Defaulting to unpruned grid for atomic number  50.
 Defaulting to unpruned grid for atomic number  50.
 Defaulting to unpruned grid for atomic number  50.
 FoFCou: FMM=F IPFlag=           0 FMFlag=      100000 FMFlg1=           0
         NFxFlg=           0 DoJE=T BraDBF=F KetDBF=T FulRan=T
         wScrn=  0.000000 ICntrl=     500 IOpCl=  0 I1Cent=   200000004 NGrid=           0
         NMat0=    1 NMatS0=      1 NMatT0=    0 NMatD0=    1 NMtDS0=    0 NMtDT0=    0
 Petite list used in FoFCou.
 Keep J ints in memory in canonical form, NReq=175378854.
 Requested convergence on RMS density matrix=1.00D-08 within 128 cycles.
 Requested convergence on MAX density matrix=1.00D-06.
 Requested convergence on             energy=1.00D-06.
 No special actions if energy rises.
 Defaulting to unpruned grid for atomic number  50.
 Defaulting to unpruned grid for atomic number  50.
 Defaulting to unpruned grid for atomic number  50.
 Defaulting to unpruned grid for atomic number  50.
 Defaulting to unpruned grid for atomic number  50.
 Defaulting to unpruned grid for atomic number  50.
 SCF Done:  E(RPBE-PBE) =  -1470.09660942     A.U. after   13 cycles
            NFock= 13  Conv=0.53D-08     -V/T= 2.0553
   1 Symmetry operations used in ECPInt.
 ECPInt:  NShTT=    4656 NPrTT=   17172 LenC2=    4443 LenP2D=   11557.
 LDataN:  DoStor=T MaxTD1= 6 Len=  172
 Calling FoFJK, ICntrl=      2527 FMM=F ISym2X=0 I1Cent= 0 IOpClX= 0 NMat=1 NMatS=1 NMatT=0.
 Defaulting to unpruned grid for atomic number  50.
 Defaulting to unpruned grid for atomic number  50.
 Defaulting to unpruned grid for atomic number  50.
 Defaulting to unpruned grid for atomic number  50.
 Defaulting to unpruned grid for atomic number  50.
 Defaulting to unpruned grid for atomic number  50.
 ***** Axes restored to original set *****
 -------------------------------------------------------------------
 Center     Atomic                   Forces (Hartrees/Bohr)
 Number     Number              X              Y              Z
 -------------------------------------------------------------------
      1       50           0.000241721   -0.000438031    0.000412414
      2       50           0.000005680    0.000096501   -0.000007651
      3       53           0.000012037    0.000086009   -0.000245939
      4       53           0.000015568    0.000424491    0.000352596
      5       53           0.000079336    0.000226527    0.000289099
      6       53          -0.000077875    0.000017154   -0.000003535
      7       15          -0.000685437   -0.000998394    0.001375176
      8       15           0.000789059    0.000745931   -0.000389976
      9       15           0.000777828   -0.001129386   -0.001513293
     10       15          -0.000561143    0.001172404   -0.000395048
     11       50          -0.001351410    0.000019300   -0.000065341
     12       50          -0.000021986    0.000336807   -0.000093470
     13       53           0.000066696   -0.000037029    0.000194460
     14       53           0.000407176   -0.000075984   -0.000148221
     15       53           0.000308224   -0.000458245    0.000244815
     16       53          -0.000005473    0.000011944   -0.000006084
 -------------------------------------------------------------------
 Cartesian Forces:  Max     0.001513293 RMS     0.000544115

 GradGradGradGradGradGradGradGradGradGradGradGradGradGradGradGradGradGrad
 Berny optimization.
 Using GEDIIS/GDIIS optimizer.
 FormGI is forming the generalized inverse of G from B-inverse, IUseBI=4.
 Internal  Forces:  Max     0.001156339 RMS     0.000228817
 Search for a local minimum.
 Step number   2 out of a maximum of  100
 All quantities printed in internal units (Hartrees-Bohrs-Radians)
 Mixed Optimization -- En-DIIS/RFO-DIIS
 Swapping is turned off.
 Update second derivatives using D2CorX and points    1    2
 DE= -1.09D-03 DEPred=-1.04D-03 R= 1.05D+00
 TightC=F SS=  1.41D+00  RLast= 5.80D-01 DXNew= 5.0454D-01 1.7411D+00
 Trust test= 1.05D+00 RLast= 5.80D-01 DXMaxT set to 5.05D-01
 ITU=  1  0
     Eigenvalues ---   -0.00139  -0.00013   0.00027   0.00033   0.00053
     Eigenvalues ---    0.00094   0.00110   0.00140   0.00166   0.00203
     Eigenvalues ---    0.00232   0.00258   0.00406   0.00838   0.01371
     Eigenvalues ---    0.01415   0.01445   0.01598   0.01738   0.01761
     Eigenvalues ---    0.01813   0.02006   0.02134   0.02167   0.02334
     Eigenvalues ---    0.02398   0.02615   0.02986   0.03067   0.03327
     Eigenvalues ---    0.03398   0.03604   0.05063   0.05744   0.06145
     Eigenvalues ---    0.06502   0.06708   0.06804   0.06896   0.06970
     Eigenvalues ---    0.07101   0.11038
 Use linear search instead of GDIIS.
 RFO step:  Lambda=-2.83658300D-03 EMin=-1.38922725D-03
 Skip linear search -- no minimum in search direction.
 Maximum step size (   0.505) exceeded in Quadratic search.
    -- Step size scaled by   0.851
 Iteration  1 RMS(Cart)=  0.21434835 RMS(Int)=  0.01402380
 Iteration  2 RMS(Cart)=  0.02171474 RMS(Int)=  0.00291662
 Iteration  3 RMS(Cart)=  0.00013932 RMS(Int)=  0.00291548
 Iteration  4 RMS(Cart)=  0.00000042 RMS(Int)=  0.00291548
 Variable       Old X    -DE/DX   Delta X   Delta X   Delta X     New X
                                 (Linear)    (Quad)   (Total)
    R1        5.37962  -0.00026   0.00000  -0.01190  -0.01190   5.36772
    R2        6.06597  -0.00015   0.00000   0.00772   0.00675   6.07272
    R3        5.94103   0.00025   0.00000   0.04160   0.04233   5.98336
    R4        6.61504   0.00055   0.00000   0.09667   0.09477   6.70982
    R5        6.88054  -0.00030   0.00000  -0.12693  -0.12815   6.75238
    R6        5.81579  -0.00011   0.00000  -0.01597  -0.01479   5.80099
    R7        5.96072   0.00013   0.00000   0.03225   0.03066   5.99138
    R8        5.37577   0.00006   0.00000  -0.00227  -0.00227   5.37350
    R9        6.69686   0.00021   0.00000   0.01221   0.01316   6.71002
   R10        4.61604   0.00020   0.00000   0.00501   0.00443   4.62047
   R11        4.64124  -0.00080   0.00000  -0.01722  -0.01795   4.62330
   R12        4.59809   0.00116   0.00000   0.02865   0.02741   4.62550
   R13        7.10396   0.00010   0.00000   0.09152   0.09139   7.19535
   R14        4.57761  -0.00001   0.00000   0.00824   0.00619   4.58379
   R15        4.62292   0.00003   0.00000   0.00243   0.00742   4.63034
   R16        6.84383  -0.00017   0.00000  -0.08247  -0.07985   6.76397
   R17        4.62603  -0.00003   0.00000  -0.00958  -0.00979   4.61624
   R18        5.35411   0.00019   0.00000   0.00558   0.00558   5.35969
   R19        5.94176   0.00051   0.00000   0.07429   0.07523   6.01699
   R20        5.99357   0.00007   0.00000  -0.00321  -0.00418   5.98939
   R21        5.87870  -0.00002   0.00000  -0.02164  -0.02052   5.85819
   R22        5.98375  -0.00022   0.00000  -0.00948  -0.01038   5.97337
   R23        5.35850  -0.00001   0.00000   0.00124   0.00124   5.35974
    A1        1.75764  -0.00003   0.00000  -0.00534  -0.00575   1.75189
    A2        1.72733   0.00000   0.00000   0.01057   0.00990   1.73723
    A3        1.70609   0.00005   0.00000  -0.01054  -0.00710   1.69898
    A4        1.51896  -0.00001   0.00000   0.00177   0.00191   1.52088
    A5        1.32369  -0.00008   0.00000  -0.02824  -0.02514   1.29854
    A6        2.78345  -0.00007   0.00000  -0.01200  -0.02192   2.76154
    A7        1.27161   0.00016   0.00000   0.02483   0.02268   1.29428
    A8        1.41872  -0.00009   0.00000  -0.06190  -0.06627   1.35245
    A9        1.47632   0.00005   0.00000   0.03852   0.03333   1.50965
   A10        1.55643   0.00000   0.00000   0.00705   0.00723   1.56366
   A11        1.74463  -0.00001   0.00000  -0.00129  -0.00230   1.74233
   A12        1.34095  -0.00004   0.00000  -0.01491  -0.01260   1.32835
   A13        1.72322  -0.00002   0.00000  -0.00140  -0.00100   1.72222
   A14        1.25901   0.00022   0.00000   0.03641   0.03439   1.29339
   A15        1.52521   0.00003   0.00000   0.00289   0.00230   1.52751
   A16        1.52247  -0.00007   0.00000  -0.01018  -0.01051   1.51195
   A17        1.54983  -0.00001   0.00000  -0.03484  -0.03808   1.51176
   A18        2.07570  -0.00001   0.00000  -0.03415  -0.03678   2.03892
   A19        2.53915  -0.00012   0.00000  -0.02518  -0.02747   2.51169
   A20        2.11684  -0.00017   0.00000  -0.01585  -0.02639   2.09045
   A21        1.99674  -0.00041   0.00000  -0.16579  -0.16707   1.82967
   A22        1.32915  -0.00010   0.00000  -0.01136  -0.01165   1.31750
   A23        1.83752  -0.00001   0.00000   0.03233   0.02987   1.86738
   A24        2.02040   0.00010   0.00000   0.01187   0.00887   2.02928
   A25        2.87327   0.00039   0.00000   0.04324   0.04065   2.91392
   A26        2.09062  -0.00033   0.00000  -0.14325  -0.14084   1.94978
   A27        2.07789  -0.00028   0.00000  -0.02526  -0.02613   2.05176
   A28        1.34409  -0.00012   0.00000  -0.05210  -0.05256   1.29154
   A29        1.44311   0.00031   0.00000   0.10161   0.09340   1.53652
   A30        1.72590  -0.00003   0.00000   0.00467   0.00500   1.73090
   A31        1.72978  -0.00033   0.00000  -0.02040  -0.01800   1.71179
   A32        1.50391  -0.00012   0.00000  -0.02577  -0.02779   1.47612
   A33        1.66253   0.00000   0.00000  -0.00448  -0.00612   1.65641
   A34        1.48921   0.00009   0.00000   0.03322   0.02769   1.51690
   A35        1.51537   0.00001   0.00000  -0.00991  -0.01230   1.50307
   A36        1.73681  -0.00001   0.00000   0.00733   0.00917   1.74598
   A37        1.72401  -0.00009   0.00000  -0.00559  -0.00291   1.72110
   A38        1.60740  -0.00006   0.00000  -0.00661  -0.00678   1.60062
   A39        1.90442  -0.00043   0.00000  -0.20897  -0.20802   1.69639
   A40        1.99437   0.00003   0.00000   0.06623   0.06050   2.05487
   A41        1.58045   0.00005   0.00000   0.00478   0.00532   1.58576
   A42        3.08133  -0.00011   0.00000  -0.03357  -0.03089   3.05044
   A43        3.08558  -0.00005   0.00000  -0.01620  -0.01490   3.07067
   A44        3.06243  -0.00036   0.00000  -0.15538  -0.15782   2.90462
   A45        3.16666  -0.00011   0.00000   0.02097   0.01822   3.18488
   A46        3.07000  -0.00015   0.00000  -0.04743  -0.04756   3.02244
   A47        3.39935  -0.00001   0.00000   0.00285   0.00304   3.40239
   A48        2.99563   0.00016   0.00000   0.03575   0.03290   3.02853
   A49        3.30635  -0.00020   0.00000  -0.03463  -0.03305   3.27330
   A50        3.21075   0.00037   0.00000   0.09042   0.08989   3.30064
   A51        3.13377   0.00024   0.00000   0.14769   0.14700   3.28077
   A52        3.10667   0.00000   0.00000  -0.08756  -0.08450   3.02218
   A53        3.20062   0.00000   0.00000   0.02525   0.02180   3.22242
    D1        2.11662   0.00006   0.00000   0.01036   0.01030   2.12692
    D2        0.39620   0.00007   0.00000  -0.00085  -0.00025   0.39595
    D3       -0.87901  -0.00010   0.00000  -0.02539  -0.02260  -0.90161
    D4       -0.56643   0.00029   0.00000   0.18321   0.18065  -0.38578
    D5       -2.13801  -0.00002   0.00000   0.00928   0.00883  -2.12918
    D6       -0.38610  -0.00005   0.00000   0.00389   0.00308  -0.38302
    D7        0.94201  -0.00012   0.00000  -0.02564  -0.02315   0.91886
    D8        2.46018  -0.00006   0.00000   0.03024   0.02738   2.48756
    D9        0.75885   0.00006   0.00000   0.01839   0.01622   0.77507
   D10       -2.37492  -0.00018   0.00000  -0.12930  -0.13078  -2.50570
   D11        2.79541  -0.00035   0.00000  -0.14586  -0.14650   2.64891
   D12       -2.24261  -0.00020   0.00000  -0.13018  -0.13344  -2.37605
   D13       -0.83384   0.00009   0.00000   0.01405   0.01274  -0.82110
   D14        2.31558  -0.00015   0.00000  -0.13365  -0.13427   2.18131
   D15        1.20272  -0.00032   0.00000  -0.15020  -0.14999   1.05274
   D16        2.44788  -0.00017   0.00000  -0.13453  -0.13692   2.31096
   D17       -2.27425   0.00021   0.00000   0.09179   0.09210  -2.18215
   D18        0.87517  -0.00002   0.00000  -0.05590  -0.05490   0.82027
   D19       -0.23769  -0.00020   0.00000  -0.07246  -0.07062  -0.30831
   D20        1.00747  -0.00005   0.00000  -0.05678  -0.05756   0.94991
   D21       -2.14289  -0.00001   0.00000   0.06112   0.05424  -2.08865
   D22        2.40124   0.00014   0.00000   0.13501   0.13897   2.54021
   D23        0.54426  -0.00025   0.00000  -0.10974  -0.11426   0.43001
   D24       -1.19479  -0.00010   0.00000  -0.03585  -0.02953  -1.22432
   D25       -0.43334  -0.00004   0.00000   0.06613   0.05848  -0.37486
   D26       -2.17239   0.00012   0.00000   0.14001   0.14320  -2.02919
   D27        0.84845   0.00013   0.00000   0.08951   0.07764   0.92609
   D28       -0.89060   0.00028   0.00000   0.16339   0.16236  -0.72824
   D29       -0.39430  -0.00007   0.00000   0.00019  -0.00058  -0.39488
   D30       -2.11733  -0.00006   0.00000   0.00040  -0.00079  -2.11813
   D31        0.85950   0.00015   0.00000   0.03503   0.03226   0.89175
   D32        0.40312   0.00005   0.00000  -0.00237  -0.00167   0.40145
   D33        2.14758   0.00004   0.00000  -0.00262  -0.00290   2.14468
   D34       -0.93070   0.00008   0.00000   0.01333   0.01156  -0.91915
   D35       -0.79617  -0.00005   0.00000  -0.02021  -0.01751  -0.81368
   D36       -2.75102  -0.00013   0.00000  -0.03296  -0.03301  -2.78403
   D37        2.30305   0.00010   0.00000   0.03171   0.02729   2.33034
   D38        0.83457  -0.00009   0.00000  -0.01681  -0.01463   0.81994
   D39       -1.12028  -0.00017   0.00000  -0.02955  -0.03013  -1.15041
   D40       -2.34939   0.00006   0.00000   0.03511   0.03016  -2.31923
   D41       -0.39848  -0.00052   0.00000  -0.18517  -0.18232  -0.58080
   D42       -0.73546  -0.00008   0.00000  -0.01508  -0.01560  -0.75106
   D43       -0.45043   0.00032   0.00000   0.12084   0.12019  -0.33024
   D44        1.05698   0.00035   0.00000   0.11448   0.11086   1.16784
   D45       -1.38329   0.00023   0.00000   0.12611   0.12620  -1.25709
   D46        0.12413   0.00026   0.00000   0.11974   0.11686   0.24099
   D47       -0.01570   0.00010   0.00000   0.06594   0.06547   0.04977
   D48        1.49172   0.00013   0.00000   0.05958   0.05613   1.54785
   D49       -0.35043   0.00008   0.00000  -0.01424  -0.01217  -0.36260
   D50        1.19039  -0.00013   0.00000  -0.08844  -0.08664   1.10375
   D51       -1.24411   0.00038   0.00000   0.00830   0.00761  -1.23650
   D52        1.14417   0.00051   0.00000   0.18934   0.18734   1.33151
   D53       -0.38707   0.00068   0.00000   0.23269   0.23648  -0.15060
   D54        2.35277   0.00000   0.00000   0.09886   0.09513   2.44790
   D55        0.82153   0.00017   0.00000   0.14220   0.14426   0.96579
   D56       -1.17903  -0.00016   0.00000  -0.04578  -0.04205  -1.22108
   D57        1.99748  -0.00016   0.00000   0.04178   0.04245   2.03993
   D58        0.27599   0.00019   0.00000   0.06647   0.06515   0.34114
   D59       -0.94492  -0.00029   0.00000  -0.15368  -0.15704  -1.10197
   D60        1.07966  -0.00032   0.00000  -0.11828  -0.12037   0.95928
   D61        2.27037  -0.00013   0.00000  -0.10177  -0.10223   2.16815
   D62       -1.98823  -0.00016   0.00000  -0.06638  -0.06556  -2.05379
   D63       -2.29542  -0.00017   0.00000  -0.10006  -0.10001  -2.39543
   D64       -0.27084  -0.00020   0.00000  -0.06467  -0.06334  -0.33418
   D65        1.20736  -0.00011   0.00000  -0.03375  -0.03792   1.16944
   D66       -0.27625  -0.00020   0.00000  -0.06650  -0.06506  -0.34131
   D67       -1.99325  -0.00011   0.00000  -0.05900  -0.05972  -2.05298
   D68        0.54899  -0.00022   0.00000  -0.14251  -0.14580   0.40319
   D69       -1.39391   0.00023   0.00000   0.07533   0.07633  -1.31758
   D70        2.21653  -0.00022   0.00000  -0.14826  -0.15293   2.06360
   D71        0.27363   0.00022   0.00000   0.06958   0.06920   0.34283
   D72       -2.33628  -0.00023   0.00000  -0.14212  -0.14533  -2.48160
   D73        2.00400   0.00021   0.00000   0.07572   0.07681   2.08081
         Item               Value     Threshold  Converged?
 Maximum Force            0.001156     0.000450     NO 
 RMS     Force            0.000229     0.000300     YES
 Maximum Displacement     1.461519     0.001800     NO 
 RMS     Displacement     0.228996     0.001200     NO 
 Predicted change in Energy=-2.478934D-03
 GradGradGradGradGradGradGradGradGradGradGradGradGradGradGradGradGradGrad

                          Input orientation:                          
 ---------------------------------------------------------------------
 Center     Atomic      Atomic             Coordinates (Angstroms)
 Number     Number       Type             X           Y           Z
 ---------------------------------------------------------------------
      1         50           0       -1.599965   -1.894133    0.379909
      2         50           0       -4.034123    1.401363   -1.073051
      3         53           0       -2.117645   -2.995869    2.946327
      4         53           0       -4.598120   -1.597486   -0.738095
      5         53           0       -1.731330    1.187356    1.095690
      6         53           0       -6.084759    2.468794    0.582597
      7         15           0        0.755173   -0.958336   -3.773180
      8         15           0        0.596072    1.328485   -2.922656
      9         15           0       -1.300887   -0.167980   -2.708504
     10         15           0       -0.670768    0.671269   -4.914388
     11         50           0        1.581765    2.045821    0.442685
     12         50           0        3.812435   -1.337662   -1.535499
     13         53           0        2.669226    2.915271    2.913646
     14         53           0        4.282396    1.709192   -1.210035
     15         53           0        1.836741   -1.077365    0.918198
     16         53           0        6.077724   -2.337756   -0.152528
 ---------------------------------------------------------------------
                    Distance matrix (angstroms):
                    1          2          3          4          5
     1  Sn   0.000000
     2  Sn   4.347012   0.000000
     3  I    2.840478   6.258110   0.000000
     4  I    3.213545   3.069754   4.656522   0.000000
     5  I    3.166256   3.170503   4.590584   4.397340   0.000000
     6  I    6.260160   2.843535   7.154562   4.526474   4.567022
     7  P    4.865237   5.982995   7.586592   6.186922   5.873039
     8  P    5.110263   4.986487   7.778770   6.349272   4.645840
     9  P    3.550682   3.550792   6.375041   4.098506   4.061294
    10  P    5.956029   5.157622   8.793872   6.165450   6.124719
    11  Sn   5.064640   5.852433   6.735910   7.270413   3.484247
    12  Sn   5.768233   8.323736   7.615921   8.452266   6.635677
    13  I    6.912032   7.944844   7.606364   9.301318   5.065131
    14  I    7.079127   8.323341   8.965124   9.487909   6.461701
    15  I    3.573207   6.676542   4.840571   6.664928   4.229846
    16  I    7.708904  10.820251   8.786358  10.717488   8.658279
                    6          7          8          9         10
     6  I    0.000000
     7  P    8.803561   0.000000
     8  P    7.630244   2.445047   0.000000
     9  P    6.377254   2.446544   2.425639   0.000000
    10  P    7.922074   2.447709   2.450268   2.442809   0.000000
    11  Sn   7.679458   5.242302   3.579341   4.810466   5.971728
    12  Sn  10.813413   3.807618   4.401992   5.374956   5.962534
    13  I    9.070027   7.961286   6.393613   7.541671   8.801661
    14  I   10.548385   5.111430   4.082523   6.078012   6.271631
    15  I    8.685507   4.815909   4.698887   4.881050   6.585164
    16  I   13.098448   6.583423   7.152862   8.104618   8.790432
                   11         12         13         14         15
    11  Sn   0.000000
    12  Sn   4.509663   0.000000
    13  I    2.836224   6.260133   0.000000
    14  I    3.184055   3.100018   4.589302   0.000000
    15  I    3.169450   3.160973   4.540483   4.274986   0.000000
    16  I    6.307430   2.836253   6.972344   4.551847   4.552030
                   16
    16  I    0.000000
 Stoichiometry    I8P4Sn4
 Framework group  C1[X(I8P4Sn4)]
 Deg. of freedom    42
 Full point group                 C1      NOp   1
 Largest Abelian subgroup         C1      NOp   1
 Largest concise Abelian subgroup C1      NOp   1
                         Standard orientation:                         
 ---------------------------------------------------------------------
 Center     Atomic      Atomic             Coordinates (Angstroms)
 Number     Number       Type             X           Y           Z
 ---------------------------------------------------------------------
      1         50           0       -1.459381    2.053586   -0.330618
      2         50           0       -4.062972   -1.002361    1.336422
      3         53           0       -2.008826    3.111142   -2.908989
      4         53           0       -4.418048    2.018652    0.923153
      5         53           0       -1.850343   -1.029926   -0.934173
      6         53           0       -6.259205   -1.962930   -0.193140
      7         15           0        1.004132    1.072043    3.748378
      8         15           0        0.638278   -1.221531    2.984231
      9         15           0       -1.150477    0.406353    2.799646
     10         15           0       -0.485782   -0.409244    5.004254
     11         50           0        1.416134   -2.115114   -0.393362
     12         50           0        3.977536    1.150219    1.371256
     13         53           0        2.324274   -3.140257   -2.877014
     14         53           0        4.205730   -1.932017    1.130725
     15         53           0        1.879848    0.963711   -0.986003
     16         53           0        6.246229    1.933307   -0.140080
 ---------------------------------------------------------------------
 Rotational constants (GHZ):      0.0463533      0.0194815      0.0185844
 Standard basis: SDD (6D, 10F)
 There are   192 symmetry adapted cartesian basis functions of A   symmetry.
 There are   192 symmetry adapted basis functions of A   symmetry.
   192 basis functions,   360 primitive gaussians,   192 cartesian basis functions
    66 alpha electrons       66 beta electrons
       nuclear repulsion energy       919.7962688059 Hartrees.
 NAtoms=   16 NActive=   16 NUniq=   16 SFac= 1.00D+00 NAtFMM=   60 NAOKFM=F Big=F
 Integral buffers will be    131072 words long.
 Raffenetti 2 integral format.
 Two-electron integral symmetry is turned on.
 One-electron integrals computed using PRISM.
   1 Symmetry operations used in ECPInt.
 ECPInt:  NShTT=    4656 NPrTT=   17172 LenC2=    4454 LenP2D=   11623.
 LDataN:  DoStor=T MaxTD1= 5 Len=  102
 NBasis=   192 RedAO= T EigKep=  2.01D-02  NBF=   192
 NBsUse=   192 1.00D-06 EigRej= -1.00D+00 NBFU=   192
 Defaulting to unpruned grid for atomic number  50.
 Defaulting to unpruned grid for atomic number  53.
 Defaulting to unpruned grid for atomic number  53.
 Defaulting to unpruned grid for atomic number  53.
 Defaulting to unpruned grid for atomic number  50.
 Initial guess from the checkpoint file:  "\\nas.ads.mwn.de\tuch\ac5\AK_Nilges_Praktikant\Markus\Jakob\Verlauf\Di Pfad.chk"
 B after Tr=     0.000000    0.000000    0.000000
         Rot=    0.999561   -0.007809   -0.014030    0.024887 Ang=  -3.39 deg.
 ExpMin= 3.26D-02 ExpMax= 3.06D+04 ExpMxC= 4.68D+03 IAcc=3 IRadAn=         5 AccDes= 0.00D+00
 Harris functional with IExCor= 1009 and IRadAn=       5 diagonalized for initial guess.
 HarFok:  IExCor= 1009 AccDes= 0.00D+00 IRadAn=         5 IDoV= 1 UseB2=F ITyADJ=14
 ICtDFT=  3500011 ScaDFX=  1.000000  1.000000  1.000000  1.000000
 Defaulting to unpruned grid for atomic number  50.
 Defaulting to unpruned grid for atomic number  50.
 Defaulting to unpruned grid for atomic number  50.
 Defaulting to unpruned grid for atomic number  50.
 Defaulting to unpruned grid for atomic number  50.
 Defaulting to unpruned grid for atomic number  50.
 FoFCou: FMM=F IPFlag=           0 FMFlag=      100000 FMFlg1=           0
         NFxFlg=           0 DoJE=T BraDBF=F KetDBF=T FulRan=T
         wScrn=  0.000000 ICntrl=     500 IOpCl=  0 I1Cent=   200000004 NGrid=           0
         NMat0=    1 NMatS0=      1 NMatT0=    0 NMatD0=    1 NMtDS0=    0 NMtDT0=    0
 Petite list used in FoFCou.
 Keep J ints in memory in canonical form, NReq=175378854.
 Requested convergence on RMS density matrix=1.00D-08 within 128 cycles.
 Requested convergence on MAX density matrix=1.00D-06.
 Requested convergence on             energy=1.00D-06.
 No special actions if energy rises.
 Defaulting to unpruned grid for atomic number  50.
 Defaulting to unpruned grid for atomic number  50.
 Defaulting to unpruned grid for atomic number  50.
 Defaulting to unpruned grid for atomic number  50.
 Defaulting to unpruned grid for atomic number  50.
 Defaulting to unpruned grid for atomic number  50.
 SCF Done:  E(RPBE-PBE) =  -1470.09746470     A.U. after   16 cycles
            NFock= 16  Conv=0.51D-08     -V/T= 2.0553
   1 Symmetry operations used in ECPInt.
 ECPInt:  NShTT=    4656 NPrTT=   17172 LenC2=    4454 LenP2D=   11623.
 LDataN:  DoStor=T MaxTD1= 6 Len=  172
 Calling FoFJK, ICntrl=      2527 FMM=F ISym2X=0 I1Cent= 0 IOpClX= 0 NMat=1 NMatS=1 NMatT=0.
 Defaulting to unpruned grid for atomic number  50.
 Defaulting to unpruned grid for atomic number  50.
 Defaulting to unpruned grid for atomic number  50.
 Defaulting to unpruned grid for atomic number  50.
 Defaulting to unpruned grid for atomic number  50.
 Defaulting to unpruned grid for atomic number  50.
 ***** Axes restored to original set *****
 -------------------------------------------------------------------
 Center     Atomic                   Forces (Hartrees/Bohr)
 Number     Number              X              Y              Z
 -------------------------------------------------------------------
      1       50           0.000984359   -0.001895871   -0.000240530
      2       50          -0.001262051    0.000259661   -0.000983387
      3       53          -0.000077011    0.000211256   -0.000133407
      4       53          -0.000365370    0.000942069    0.000500564
      5       53          -0.003852275    0.000371813    0.002778411
      6       53           0.000298512   -0.000181476   -0.000158864
      7       15          -0.000542062    0.000529337    0.000199159
      8       15           0.001886367    0.001238428   -0.000687722
      9       15          -0.001332829   -0.001364457   -0.000621689
     10       15           0.000281789   -0.000446832    0.000692195
     11       50           0.000814879    0.001608472   -0.001208001
     12       50           0.000547737    0.001825877   -0.000580819
     13       53          -0.000166571    0.000366716    0.001100826
     14       53           0.002500134   -0.001538976   -0.001643649
     15       53           0.000132873   -0.001879996    0.000854818
     16       53           0.000151518   -0.000046021    0.000132096
 -------------------------------------------------------------------
 Cartesian Forces:  Max     0.003852275 RMS     0.001191084

 GradGradGradGradGradGradGradGradGradGradGradGradGradGradGradGradGradGrad
 Berny optimization.
 Using GEDIIS/GDIIS optimizer.
 FormGI is forming the generalized inverse of G from B-inverse, IUseBI=4.
 Internal  Forces:  Max     0.004043068 RMS     0.001017649
 Search for a local minimum.
 Step number   3 out of a maximum of  100
 All quantities printed in internal units (Hartrees-Bohrs-Radians)
 Mixed Optimization -- RFO/linear search
 Update second derivatives using D2CorX and points    2    3
 DE= -8.55D-04 DEPred=-2.48D-03 R= 3.45D-01
 Trust test= 3.45D-01 RLast= 9.52D-01 DXMaxT set to 5.05D-01
 ITU=  0  1  0
 Use linear search instead of GDIIS.
     Eigenvalues ---   -0.00015   0.00027   0.00032   0.00052   0.00093
     Eigenvalues ---    0.00107   0.00134   0.00161   0.00202   0.00215
     Eigenvalues ---    0.00232   0.00355   0.00596   0.00891   0.01388
     Eigenvalues ---    0.01412   0.01498   0.01666   0.01737   0.01807
     Eigenvalues ---    0.01942   0.02112   0.02151   0.02165   0.02329
     Eigenvalues ---    0.02577   0.02795   0.03003   0.03070   0.03343
     Eigenvalues ---    0.03447   0.03874   0.05255   0.05749   0.06140
     Eigenvalues ---    0.06508   0.06716   0.06813   0.06900   0.07009
     Eigenvalues ---    0.07396   0.11197
 RFO step:  Lambda=-2.85029494D-03 EMin=-1.50156843D-04
 Quartic linear search produced a step of -0.29523.
 Maximum step size (   0.505) exceeded in Quadratic search.
    -- Step size scaled by   0.925
 Iteration  1 RMS(Cart)=  0.08430318 RMS(Int)=  0.02859294
 Iteration  2 RMS(Cart)=  0.01525734 RMS(Int)=  0.00572310
 Iteration  3 RMS(Cart)=  0.00120553 RMS(Int)=  0.00558665
 Iteration  4 RMS(Cart)=  0.00003254 RMS(Int)=  0.00558657
 Iteration  5 RMS(Cart)=  0.00000073 RMS(Int)=  0.00558657
 Variable       Old X    -DE/DX   Delta X   Delta X   Delta X     New X
                                 (Linear)    (Quad)   (Total)
    R1        5.36772  -0.00019   0.00351  -0.00362  -0.00011   5.36761
    R2        6.07272   0.00059  -0.00199   0.01484   0.01643   6.08915
    R3        5.98336   0.00139  -0.01250   0.01861   0.00391   5.98727
    R4        6.70982   0.00047  -0.02798  -0.00555  -0.03546   6.67435
    R5        6.75238   0.00239   0.03783   0.05393   0.09114   6.84352
    R6        5.80099  -0.00109   0.00437  -0.01472  -0.01211   5.78889
    R7        5.99138  -0.00005  -0.00905   0.00076  -0.00651   5.98488
    R8        5.37350  -0.00037   0.00067  -0.00331  -0.00264   5.37086
    R9        6.71002   0.00208  -0.00389   0.09608   0.09332   6.80334
   R10        4.62047  -0.00057  -0.00131  -0.01015  -0.00923   4.61124
   R11        4.62330  -0.00030   0.00530   0.01454   0.00244   4.62574
   R12        4.62550  -0.00028  -0.00809  -0.01034  -0.00489   4.62061
   R13        7.19535   0.00009  -0.02698   0.15551   0.12971   7.32506
   R14        4.58379   0.00404  -0.00183  -0.00466   0.00820   4.59200
   R15        4.63034  -0.00010  -0.00219   0.02652   0.00723   4.63757
   R16        6.76397   0.00003   0.02357  -0.15925  -0.13492   6.62905
   R17        4.61624  -0.00073   0.00289  -0.01181  -0.00303   4.61321
   R18        5.35969   0.00101  -0.00165   0.00454   0.00289   5.36258
   R19        6.01699   0.00212  -0.02221   0.05455   0.02945   6.04644
   R20        5.98939   0.00190   0.00123   0.03504   0.03160   6.02099
   R21        5.85819  -0.00134   0.00606  -0.04301  -0.03867   5.81952
   R22        5.97337   0.00139   0.00306   0.03673   0.04553   6.01890
   R23        5.35974   0.00020  -0.00037   0.00202   0.00166   5.36140
    A1        1.75189  -0.00055   0.00170  -0.01332  -0.01168   1.74021
    A2        1.73723  -0.00138  -0.00292  -0.01475  -0.01591   1.72132
    A3        1.69898   0.00056   0.00210  -0.03679  -0.03615   1.66284
    A4        1.52088  -0.00149  -0.00056  -0.03249  -0.03645   1.48442
    A5        1.29854   0.00014   0.00742   0.03040   0.03727   1.33582
    A6        2.76154   0.00026   0.00647   0.05564   0.06516   2.82670
    A7        1.29428   0.00096  -0.00669   0.05811   0.05456   1.34884
    A8        1.35245   0.00235   0.01956   0.06968   0.09270   1.44515
    A9        1.50965  -0.00015  -0.00984   0.03156   0.02245   1.53210
   A10        1.56366  -0.00105  -0.00214  -0.02611  -0.03177   1.53189
   A11        1.74233  -0.00064   0.00068  -0.00451  -0.00389   1.73844
   A12        1.32835   0.00011   0.00372   0.02062   0.02366   1.35201
   A13        1.72222  -0.00099   0.00030  -0.00527  -0.00524   1.71698
   A14        1.29339   0.00090  -0.01015   0.04664   0.03808   1.33147
   A15        1.52751   0.00071  -0.00068  -0.00212  -0.00365   1.52386
   A16        1.51195   0.00042   0.00310  -0.00499  -0.00238   1.50957
   A17        1.51176  -0.00004   0.01124  -0.15944  -0.14315   1.36861
   A18        2.03892   0.00094   0.01086   0.00100   0.01139   2.05031
   A19        2.51169   0.00002   0.00811  -0.18215  -0.18106   2.33062
   A20        2.09045  -0.00023   0.00779   0.13363   0.14817   2.23862
   A21        1.82967   0.00104   0.04932   0.06217   0.11281   1.94248
   A22        1.31750   0.00022   0.00344  -0.01204  -0.00903   1.30847
   A23        1.86738  -0.00037  -0.00882  -0.03421  -0.03825   1.82913
   A24        2.02928   0.00001  -0.00262  -0.11923  -0.12479   1.90449
   A25        2.91392  -0.00029  -0.01200  -0.02348  -0.04953   2.86439
   A26        1.94978   0.00165   0.04158   0.04084   0.07255   2.02233
   A27        2.05176   0.00007   0.00771   0.03457   0.03888   2.09063
   A28        1.29154   0.00079   0.01552  -0.00775   0.01116   1.30270
   A29        1.53652  -0.00022  -0.02758  -0.05372  -0.08125   1.45527
   A30        1.73090   0.00074  -0.00148   0.02334   0.02066   1.75156
   A31        1.71179   0.00025   0.00531   0.01686   0.02144   1.73322
   A32        1.47612   0.00088   0.00821   0.00477   0.01432   1.49044
   A33        1.65641   0.00086   0.00181   0.08934   0.08971   1.74612
   A34        1.51690  -0.00051  -0.00818  -0.01394  -0.02296   1.49394
   A35        1.50307   0.00152   0.00363   0.01970   0.02308   1.52615
   A36        1.74598  -0.00059  -0.00271  -0.00574  -0.00828   1.73770
   A37        1.72110  -0.00003   0.00086   0.00411   0.00444   1.72554
   A38        1.60062  -0.00093   0.00200  -0.01769  -0.01577   1.58485
   A39        1.69639   0.00173   0.06141  -0.06989  -0.01063   1.68576
   A40        2.05487  -0.00004  -0.01786   0.03202   0.01432   2.06919
   A41        1.58576  -0.00133  -0.00157  -0.02742  -0.02965   1.55611
   A42        3.05044  -0.00041   0.00912   0.01708   0.02559   3.07603
   A43        3.07067  -0.00054   0.00440   0.01611   0.01977   3.09045
   A44        2.90462   0.00029   0.04659   0.08372   0.13909   3.04370
   A45        3.18488  -0.00015  -0.00538  -0.04625  -0.04728   3.13760
   A46        3.02244   0.00152   0.01404   0.01560   0.03182   3.05425
   A47        3.40239   0.00027  -0.00090   0.08361   0.08143   3.48382
   A48        3.02853  -0.00024  -0.00971   0.04964   0.04343   3.07195
   A49        3.27330  -0.00001   0.00976  -0.04616  -0.03688   3.23642
   A50        3.30064  -0.00046  -0.02654   0.10953   0.08729   3.38793
   A51        3.28077  -0.00111  -0.04340  -0.02401  -0.06188   3.21889
   A52        3.02218   0.00022   0.02495   0.04065   0.06660   3.08877
   A53        3.22242  -0.00020  -0.00644  -0.01103  -0.01741   3.20500
    D1        2.12692   0.00005  -0.00304   0.05910   0.05871   2.18563
    D2        0.39595   0.00171   0.00007   0.07959   0.08055   0.47650
    D3       -0.90161   0.00030   0.00667   0.00947   0.01529  -0.88632
    D4       -0.38578  -0.00103  -0.05333   0.08033   0.02831  -0.35746
    D5       -2.12918  -0.00081  -0.00261  -0.05727  -0.06037  -2.18955
    D6       -0.38302  -0.00158  -0.00091  -0.07572  -0.07703  -0.46005
    D7        0.91886  -0.00098   0.00684  -0.03346  -0.02995   0.88890
    D8        2.48756  -0.00202  -0.00808  -0.03252  -0.03933   2.44823
    D9        0.77507  -0.00074  -0.00479  -0.02088  -0.02481   0.75026
   D10       -2.50570   0.00037   0.03861   0.00313   0.03707  -2.46863
   D11        2.64891   0.00120   0.04325   0.03360   0.06746   2.71637
   D12       -2.37605  -0.00051   0.03939  -0.42802  -0.37582  -2.75187
   D13       -0.82110   0.00118  -0.00376   0.03965   0.03749  -0.78362
   D14        2.18131   0.00229   0.03964   0.06366   0.09936   2.28068
   D15        1.05274   0.00312   0.04428   0.09412   0.12976   1.18249
   D16        2.31096   0.00142   0.04042  -0.36750  -0.31352   1.99744
   D17       -2.18215  -0.00130  -0.02719  -0.02391  -0.05215  -2.23430
   D18        0.82027  -0.00019   0.01621   0.00010   0.00973   0.82999
   D19       -0.30831   0.00064   0.02085   0.03057   0.04012  -0.26819
   D20        0.94991  -0.00106   0.01699  -0.43105  -0.40316   0.54675
   D21       -2.08865  -0.00065  -0.01601  -0.00756  -0.01919  -2.10784
   D22        2.54021  -0.00005  -0.04103   0.05592   0.01831   2.55852
   D23        0.43001   0.00030   0.03373  -0.02687   0.01214   0.44214
   D24       -1.22432   0.00089   0.00872   0.03661   0.04963  -1.17469
   D25       -0.37486  -0.00195  -0.01726  -0.00833  -0.02158  -0.39645
   D26       -2.02919  -0.00135  -0.04228   0.05515   0.01591  -2.01328
   D27        0.92609  -0.00094  -0.02292   0.04432   0.02935   0.95544
   D28       -0.72824  -0.00035  -0.04793   0.10779   0.06685  -0.66139
   D29       -0.39488  -0.00177   0.00017  -0.08000  -0.08029  -0.47517
   D30       -2.11813  -0.00058   0.00023  -0.07001  -0.06957  -2.18770
   D31        0.89175  -0.00057  -0.00952  -0.02384  -0.03270   0.85906
   D32        0.40145   0.00175   0.00049   0.08128   0.08290   0.48435
   D33        2.14468   0.00092   0.00086   0.07261   0.07425   2.21893
   D34       -0.91915   0.00128  -0.00341   0.04913   0.04846  -0.87069
   D35       -0.81368   0.00049   0.00517   0.01370   0.01774  -0.79594
   D36       -2.78403   0.00060   0.00974   0.15124   0.16803  -2.61600
   D37        2.33034   0.00043  -0.00806   0.11764   0.12678   2.45712
   D38        0.81994  -0.00091   0.00432  -0.03291  -0.03184   0.78810
   D39       -1.15041  -0.00080   0.00890   0.10462   0.11845  -1.03196
   D40       -2.31923  -0.00096  -0.00891   0.07103   0.07721  -2.24202
   D41       -0.58080   0.00050   0.05383  -0.11433  -0.06479  -0.64559
   D42       -0.75106  -0.00009   0.00460  -0.10416  -0.09306  -0.84412
   D43       -0.33024  -0.00065  -0.03548   0.04042  -0.00179  -0.33203
   D44        1.16784   0.00078  -0.03273   0.05359   0.01179   1.17963
   D45       -1.25709  -0.00155  -0.03726   0.15081   0.11363  -1.14346
   D46        0.24099  -0.00012  -0.03450   0.16398   0.12721   0.36819
   D47        0.04977  -0.00053  -0.01933   0.11832   0.08683   0.13660
   D48        1.54785   0.00090  -0.01657   0.13148   0.10040   1.64825
   D49       -0.36260   0.00007   0.00359  -0.10345  -0.09883  -0.46143
   D50        1.10375   0.00107   0.02558  -0.14054  -0.13175   0.97200
   D51       -1.23650   0.00035  -0.00225  -0.01104  -0.00245  -1.23895
   D52        1.33151  -0.00039  -0.05531   0.13334   0.07631   1.40782
   D53       -0.15060  -0.00136  -0.06981   0.11301   0.03957  -0.11102
   D54        2.44790  -0.00045  -0.02808   0.17329   0.15294   2.60084
   D55        0.96579  -0.00142  -0.04259   0.15296   0.11621   1.08200
   D56       -1.22108   0.00036   0.01241   0.08706   0.10215  -1.11893
   D57        2.03993   0.00015  -0.01253   0.04640   0.03555   2.07548
   D58        0.34114  -0.00019  -0.01923   0.03031   0.01278   0.35391
   D59       -1.10197   0.00124   0.04636  -0.05039  -0.00103  -1.10299
   D60        0.95928   0.00114   0.03554  -0.02804   0.00866   0.96794
   D61        2.16815  -0.00041   0.03018  -0.07034  -0.03878   2.12936
   D62       -2.05379  -0.00050   0.01935  -0.04799  -0.02910  -2.08289
   D63       -2.39543   0.00043   0.02953  -0.04734  -0.01720  -2.41263
   D64       -0.33418   0.00034   0.01870  -0.02500  -0.00752  -0.34170
   D65        1.16944  -0.00028   0.01120  -0.04869  -0.03793   1.13151
   D66       -0.34131   0.00016   0.01921  -0.02990  -0.01191  -0.35321
   D67       -2.05298  -0.00008   0.01763  -0.03766  -0.02052  -2.07350
   D68        0.40319   0.00029   0.04304  -0.14916  -0.10501   0.29819
   D69       -1.31758  -0.00096  -0.02254  -0.05830  -0.07796  -1.39554
   D70        2.06360   0.00110   0.04515  -0.05961  -0.01509   2.04851
   D71        0.34283  -0.00015  -0.02043   0.03124   0.01195   0.35478
   D72       -2.48160   0.00072   0.04290  -0.06280  -0.02023  -2.50183
   D73        2.08081  -0.00053  -0.02267   0.02805   0.00681   2.08762
         Item               Value     Threshold  Converged?
 Maximum Force            0.004043     0.000450     NO 
 RMS     Force            0.001018     0.000300     NO 
 Maximum Displacement     0.415136     0.001800     NO 
 RMS     Displacement     0.091572     0.001200     NO 
 Predicted change in Energy=-1.919902D-03
 GradGradGradGradGradGradGradGradGradGradGradGradGradGradGradGradGradGrad

                          Input orientation:                          
 ---------------------------------------------------------------------
 Center     Atomic      Atomic             Coordinates (Angstroms)
 Number     Number       Type             X           Y           Z
 ---------------------------------------------------------------------
      1         50           0       -1.622254   -1.814996    0.362726
      2         50           0       -4.156333    1.392062   -1.098058
      3         53           0       -2.038599   -2.979946    2.919584
      4         53           0       -4.677525   -1.591094   -0.636285
      5         53           0       -1.951011    1.231250    1.169311
      6         53           0       -6.268454    2.488573    0.455760
      7         15           0        0.662015   -1.085505   -3.776556
      8         15           0        0.703493    1.140226   -2.777157
      9         15           0       -1.352325   -0.154861   -2.742998
     10         15           0       -0.536972    0.750389   -4.858468
     11         50           0        1.691310    2.048129    0.464076
     12         50           0        3.866261   -1.267850   -1.602869
     13         53           0        2.715853    2.913661    2.964881
     14         53           0        4.409784    1.735693   -1.194231
     15         53           0        1.889356   -1.103364    0.889008
     16         53           0        6.139336   -2.341404   -0.287608
 ---------------------------------------------------------------------
                    Distance matrix (angstroms):
                    1          2          3          4          5
     1  Sn   0.000000
     2  Sn   4.340584   0.000000
     3  I    2.840418   6.304023   0.000000
     4  I    3.222241   3.063347   4.640802   0.000000
     5  I    3.168324   3.167060   4.561283   4.319686   0.000000
     6  I    6.333761   2.842137   7.339400   4.513014   4.553057
     7  P    4.783691   6.043936   7.464618   6.215112   6.054491
     8  P    4.899112   5.147884   7.546373   6.403030   4.757025
     9  P    3.531917   3.600175   6.365290   4.190222   4.193554
    10  P    5.917762   5.258536   8.756049   6.360311   6.210061
    11  Sn   5.090552   6.088154   6.724826   7.417331   3.798835
    12  Sn   5.855487   8.467111   7.632249   8.604362   6.911666
    13  I    6.924636   8.127095   7.572415   9.376740   5.275812
    14  I    7.170564   8.573546   8.985676   9.693193   6.804447
    15  I    3.621436   6.835638   4.803503   6.759314   4.503045
    16  I    7.806556  10.981639   8.807522  10.848458   8.963269
                    6          7          8          9         10
     6  I    0.000000
     7  P    8.872312   0.000000
     8  P    7.802425   2.440163   0.000000
     9  P    6.433360   2.447837   2.429980   0.000000
    10  P    8.007009   2.445120   2.454096   2.441207   0.000000
    11  Sn   7.971945   5.372343   3.507943   4.939859   5.914292
    12  Sn  11.002777   3.876256   4.144982   5.456398   5.836153
    13  I    9.337781   8.102996   6.337638   7.651521   8.744450
    14  I   10.831161   5.354748   4.073920   6.258975   6.234409
    15  I    8.924101   4.824331   4.458781   4.959800   6.508222
    16  I   13.335461   6.614461   6.918670   8.181375   8.661700
                   11         12         13         14         15
    11  Sn   0.000000
    12  Sn   4.471955   0.000000
    13  I    2.837756   6.298635   0.000000
    14  I    3.199640   3.079557   4.642760   0.000000
    15  I    3.186173   3.185067   4.596612   4.330437   0.000000
    16  I    6.294280   2.837129   7.065029   4.520624   4.580338
                   16
    16  I    0.000000
 Stoichiometry    I8P4Sn4
 Framework group  C1[X(I8P4Sn4)]
 Deg. of freedom    42
 Full point group                 C1      NOp   1
 Largest Abelian subgroup         C1      NOp   1
 Largest concise Abelian subgroup C1      NOp   1
                         Standard orientation:                         
 ---------------------------------------------------------------------
 Center     Atomic      Atomic             Coordinates (Angstroms)
 Number     Number       Type             X           Y           Z
 ---------------------------------------------------------------------
      1         50           0       -1.479289    1.964809   -0.444738
      2         50           0       -4.175240   -0.876779    1.425528
      3         53           0       -1.926777    2.908808   -3.086062
      4         53           0       -4.492436    2.080297    0.691240
      5         53           0       -2.073022   -1.109037   -0.931802
      6         53           0       -6.434276   -1.946336    0.072551
      7         15           0        0.935780    1.456520    3.653162
      8         15           0        0.763287   -0.850961    2.878453
      9         15           0       -1.188983    0.593630    2.797179
     10         15           0       -0.345317   -0.166559    4.958159
     11         50           0        1.526906   -2.140500   -0.293240
     12         50           0        4.039020    1.175489    1.347457
     13         53           0        2.365065   -3.319987   -2.734378
     14         53           0        4.336043   -1.886953    1.217442
     15         53           0        1.940478    0.930176   -1.035943
     16         53           0        6.321881    1.934723   -0.156343
 ---------------------------------------------------------------------
 Rotational constants (GHZ):      0.0465461      0.0187914      0.0179691
 Standard basis: SDD (6D, 10F)
 There are   192 symmetry adapted cartesian basis functions of A   symmetry.
 There are   192 symmetry adapted basis functions of A   symmetry.
   192 basis functions,   360 primitive gaussians,   192 cartesian basis functions
    66 alpha electrons       66 beta electrons
       nuclear repulsion energy       915.7203507327 Hartrees.
 NAtoms=   16 NActive=   16 NUniq=   16 SFac= 1.00D+00 NAtFMM=   60 NAOKFM=F Big=F
 Integral buffers will be    131072 words long.
 Raffenetti 2 integral format.
 Two-electron integral symmetry is turned on.
 One-electron integrals computed using PRISM.
   1 Symmetry operations used in ECPInt.
 ECPInt:  NShTT=    4656 NPrTT=   17172 LenC2=    4455 LenP2D=   11629.
 LDataN:  DoStor=T MaxTD1= 5 Len=  102
 NBasis=   192 RedAO= T EigKep=  2.07D-02  NBF=   192
 NBsUse=   192 1.00D-06 EigRej= -1.00D+00 NBFU=   192
 Defaulting to unpruned grid for atomic number  50.
 Defaulting to unpruned grid for atomic number  53.
 Defaulting to unpruned grid for atomic number  53.
 Defaulting to unpruned grid for atomic number  50.
 Defaulting to unpruned grid for atomic number  53.
 Initial guess from the checkpoint file:  "\\nas.ads.mwn.de\tuch\ac5\AK_Nilges_Praktikant\Markus\Jakob\Verlauf\Di Pfad.chk"
 B after Tr=     0.000000    0.000000    0.000000
         Rot=    0.999510    0.031280    0.000086    0.001496 Ang=   3.59 deg.
 ExpMin= 3.26D-02 ExpMax= 3.06D+04 ExpMxC= 4.68D+03 IAcc=3 IRadAn=         5 AccDes= 0.00D+00
 Harris functional with IExCor= 1009 and IRadAn=       5 diagonalized for initial guess.
 HarFok:  IExCor= 1009 AccDes= 0.00D+00 IRadAn=         5 IDoV= 1 UseB2=F ITyADJ=14
 ICtDFT=  3500011 ScaDFX=  1.000000  1.000000  1.000000  1.000000
 Defaulting to unpruned grid for atomic number  50.
 Defaulting to unpruned grid for atomic number  50.
 Defaulting to unpruned grid for atomic number  50.
 Defaulting to unpruned grid for atomic number  50.
 Defaulting to unpruned grid for atomic number  50.
 Defaulting to unpruned grid for atomic number  50.
 FoFCou: FMM=F IPFlag=           0 FMFlag=      100000 FMFlg1=           0
         NFxFlg=           0 DoJE=T BraDBF=F KetDBF=T FulRan=T
         wScrn=  0.000000 ICntrl=     500 IOpCl=  0 I1Cent=   200000004 NGrid=           0
         NMat0=    1 NMatS0=      1 NMatT0=    0 NMatD0=    1 NMtDS0=    0 NMtDT0=    0
 Petite list used in FoFCou.
 Keep J ints in memory in canonical form, NReq=175378854.
 Requested convergence on RMS density matrix=1.00D-08 within 128 cycles.
 Requested convergence on MAX density matrix=1.00D-06.
 Requested convergence on             energy=1.00D-06.
 No special actions if energy rises.
 Defaulting to unpruned grid for atomic number  50.
 Defaulting to unpruned grid for atomic number  50.
 Defaulting to unpruned grid for atomic number  50.
 Defaulting to unpruned grid for atomic number  50.
 Defaulting to unpruned grid for atomic number  50.
 Defaulting to unpruned grid for atomic number  50.
 SCF Done:  E(RPBE-PBE) =  -1470.09839021     A.U. after   13 cycles
            NFock= 13  Conv=0.86D-08     -V/T= 2.0553
   1 Symmetry operations used in ECPInt.
 ECPInt:  NShTT=    4656 NPrTT=   17172 LenC2=    4455 LenP2D=   11629.
 LDataN:  DoStor=T MaxTD1= 6 Len=  172
 Calling FoFJK, ICntrl=      2527 FMM=F ISym2X=0 I1Cent= 0 IOpClX= 0 NMat=1 NMatS=1 NMatT=0.
 Defaulting to unpruned grid for atomic number  50.
 Defaulting to unpruned grid for atomic number  50.
 Defaulting to unpruned grid for atomic number  50.
 Defaulting to unpruned grid for atomic number  50.
 Defaulting to unpruned grid for atomic number  50.
 Defaulting to unpruned grid for atomic number  50.
 ***** Axes restored to original set *****
 -------------------------------------------------------------------
 Center     Atomic                   Forces (Hartrees/Bohr)
 Number     Number              X              Y              Z
 -------------------------------------------------------------------
      1       50          -0.000017722   -0.000221542    0.000388599
      2       50          -0.000222275    0.000140075   -0.000248852
      3       53           0.000017122   -0.000088087   -0.000162705
      4       53           0.000147840   -0.000107926   -0.000039768
      5       53           0.001401295    0.000202793    0.000221935
      6       53          -0.000070129    0.000075548   -0.000020369
      7       15          -0.001068779   -0.000544187   -0.000225000
      8       15          -0.000135606    0.001449469   -0.001162593
      9       15          -0.000508146   -0.001264123    0.000348046
     10       15           0.001373547    0.000343733    0.000732613
     11       50          -0.001088888   -0.000147053    0.000310774
     12       50           0.000044681   -0.000374538   -0.000118759
     13       53          -0.000016884   -0.000120953   -0.000040322
     14       53           0.000415664    0.000350345    0.000054296
     15       53          -0.000338436    0.000350817   -0.000209564
     16       53           0.000066717   -0.000044370    0.000171669
 -------------------------------------------------------------------
 Cartesian Forces:  Max     0.001449469 RMS     0.000540786

 GradGradGradGradGradGradGradGradGradGradGradGradGradGradGradGradGradGrad
 Berny optimization.
 Using GEDIIS/GDIIS optimizer.
 FormGI is forming the generalized inverse of G from B-inverse, IUseBI=4.
 Internal  Forces:  Max     0.001082286 RMS     0.000294760
 Search for a local minimum.
 Step number   4 out of a maximum of  100
 All quantities printed in internal units (Hartrees-Bohrs-Radians)
 Mixed Optimization -- En-DIIS/RFO-DIIS
 Update second derivatives using D2CorX and points    3    4
 DE= -9.26D-04 DEPred=-1.92D-03 R= 4.82D-01
 Trust test= 4.82D-01 RLast= 9.99D-01 DXMaxT set to 5.05D-01
 ITU=  0  0  1  0
 Use linear search instead of GDIIS.
     Eigenvalues ---   -0.00019   0.00023   0.00032   0.00051   0.00092
     Eigenvalues ---    0.00103   0.00123   0.00159   0.00197   0.00207
     Eigenvalues ---    0.00231   0.00345   0.00622   0.00934   0.01384
     Eigenvalues ---    0.01409   0.01510   0.01675   0.01733   0.01806
     Eigenvalues ---    0.01966   0.02123   0.02161   0.02233   0.02324
     Eigenvalues ---    0.02581   0.02946   0.02977   0.03141   0.03361
     Eigenvalues ---    0.03461   0.04552   0.05002   0.05751   0.06205
     Eigenvalues ---    0.06513   0.06716   0.06785   0.06901   0.07028
     Eigenvalues ---    0.07837   0.10651
 RFO step:  Lambda=-1.06258539D-03 EMin=-1.87851466D-04
 Quartic linear search produced a step of -0.27595.
 Maximum step size (   0.505) exceeded in Quadratic search.
    -- Step size scaled by   0.768
 Iteration  1 RMS(Cart)=  0.10147307 RMS(Int)=  0.02406382
 Iteration  2 RMS(Cart)=  0.01378670 RMS(Int)=  0.00509989
 Iteration  3 RMS(Cart)=  0.00050755 RMS(Int)=  0.00505582
 Iteration  4 RMS(Cart)=  0.00001056 RMS(Int)=  0.00505582
 Iteration  5 RMS(Cart)=  0.00000013 RMS(Int)=  0.00505582
 Variable       Old X    -DE/DX   Delta X   Delta X   Delta X     New X
                                 (Linear)    (Quad)   (Total)
    R1        5.36761  -0.00011   0.00003  -0.00540  -0.00537   5.36224
    R2        6.08915  -0.00021  -0.00453   0.02683   0.02092   6.11008
    R3        5.98727   0.00003  -0.00108   0.02027   0.02045   6.00771
    R4        6.67435   0.00015   0.00979   0.09612   0.10181   6.77617
    R5        6.84352  -0.00079  -0.02515  -0.02985  -0.05459   6.78893
    R6        5.78889   0.00028   0.00334  -0.01455  -0.01061   5.77828
    R7        5.98488   0.00073   0.00180   0.02727   0.02778   6.01265
    R8        5.37086   0.00007   0.00073  -0.00233  -0.00160   5.36926
    R9        6.80334  -0.00036  -0.02575  -0.01579  -0.04123   6.76211
   R10        4.61124   0.00086   0.00255  -0.01191   0.00736   4.61860
   R11        4.62574   0.00001  -0.00067  -0.02620  -0.02949   4.59626
   R12        4.62061  -0.00054   0.00135  -0.00325   0.00329   4.62390
   R13        7.32506   0.00027  -0.03579   0.05733   0.02128   7.34634
   R14        4.59200  -0.00008  -0.00226   0.06653   0.05572   4.64771
   R15        4.63757  -0.00108  -0.00200  -0.03207  -0.02693   4.61064
   R16        6.62905  -0.00006   0.03723   0.03947   0.08351   6.71256
   R17        4.61321   0.00069   0.00084   0.01718   0.00555   4.61876
   R18        5.36258  -0.00008  -0.00080   0.00281   0.00201   5.36459
   R19        6.04644   0.00048  -0.00813   0.06856   0.05790   6.10435
   R20        6.02099  -0.00007  -0.00872  -0.01071  -0.01904   6.00196
   R21        5.81952   0.00042   0.01067  -0.01196  -0.00631   5.81321
   R22        6.01890  -0.00035  -0.01256   0.00580  -0.00652   6.01239
   R23        5.36140   0.00015  -0.00046   0.00225   0.00179   5.36319
    A1        1.74021   0.00014   0.00322   0.00108   0.00418   1.74438
    A2        1.72132   0.00031   0.00439   0.00077   0.00495   1.72627
    A3        1.66284   0.00009   0.00997   0.03762   0.05108   1.71392
    A4        1.48442   0.00042   0.01006  -0.02247  -0.01198   1.47244
    A5        1.33582  -0.00012  -0.01029  -0.02894  -0.03626   1.29956
    A6        2.82670  -0.00031  -0.01798  -0.04567  -0.06691   2.75979
    A7        1.34884  -0.00011  -0.01506   0.01908   0.00115   1.34999
    A8        1.44515  -0.00074  -0.02558  -0.00698  -0.03422   1.41093
    A9        1.53210  -0.00011  -0.00619  -0.00840  -0.02085   1.51125
   A10        1.53189   0.00024   0.00877  -0.01826  -0.00896   1.52294
   A11        1.73844   0.00025   0.00107   0.00028   0.00068   1.73912
   A12        1.35201  -0.00011  -0.00653  -0.00953  -0.01430   1.33771
   A13        1.71698   0.00025   0.00145   0.00039   0.00244   1.71942
   A14        1.33147  -0.00012  -0.01051   0.03327   0.01989   1.35136
   A15        1.52386  -0.00009   0.00101   0.01423   0.01570   1.53956
   A16        1.50957  -0.00020   0.00066   0.00866   0.00959   1.51916
   A17        1.36861   0.00005   0.03950   0.14299   0.18687   1.55547
   A18        2.05031  -0.00027  -0.00314   0.08819   0.07807   2.12838
   A19        2.33062  -0.00029   0.04996   0.13451   0.18778   2.51841
   A20        2.23862  -0.00030  -0.04089  -0.20732  -0.24509   1.99353
   A21        1.94248  -0.00060  -0.03113  -0.09184  -0.13359   1.80889
   A22        1.30847  -0.00004   0.00249   0.00422   0.00721   1.31568
   A23        1.82913   0.00007   0.01056  -0.04111  -0.02018   1.80895
   A24        1.90449   0.00032   0.03444   0.08442   0.12861   2.03310
   A25        2.86439  -0.00016   0.01367  -0.01239  -0.00828   2.85612
   A26        2.02233  -0.00047  -0.02002  -0.06871  -0.08558   1.93675
   A27        2.09063   0.00015  -0.01073   0.03346   0.02067   2.11131
   A28        1.30270  -0.00008  -0.00308   0.08246   0.08634   1.38903
   A29        1.45527   0.00018   0.02242   0.09287   0.11744   1.57272
   A30        1.75156  -0.00010  -0.00570   0.01939   0.01090   1.76245
   A31        1.73322  -0.00027  -0.00592  -0.00927  -0.01493   1.71829
   A32        1.49044  -0.00020  -0.00395  -0.01055  -0.01276   1.47768
   A33        1.74612  -0.00002  -0.02476  -0.01532  -0.04404   1.70208
   A34        1.49394  -0.00002   0.00634  -0.07016  -0.06191   1.43203
   A35        1.52615  -0.00016  -0.00637  -0.00080  -0.00500   1.52115
   A36        1.73770  -0.00004   0.00228  -0.00025   0.00226   1.73996
   A37        1.72554  -0.00020  -0.00123  -0.00739  -0.01010   1.71544
   A38        1.58485   0.00003   0.00435  -0.01124  -0.00904   1.57581
   A39        1.68576  -0.00026   0.00293  -0.01817  -0.01419   1.67157
   A40        2.06919   0.00018  -0.00395   0.06332   0.06187   2.13105
   A41        1.55611   0.00024   0.00818  -0.00047   0.00415   1.56027
   A42        3.07603   0.00002  -0.00706  -0.02786  -0.03208   3.04394
   A43        3.09045   0.00014  -0.00546  -0.00925  -0.01362   3.07683
   A44        3.04370  -0.00033  -0.03838  -0.13402  -0.17974   2.86396
   A45        3.13760   0.00004   0.01305  -0.03689  -0.01297   3.12463
   A46        3.05425  -0.00018  -0.00878   0.10185   0.09723   3.15149
   A47        3.48382  -0.00006  -0.02247  -0.01557  -0.04178   3.44204
   A48        3.07195   0.00017  -0.01198   0.02292   0.00841   3.08037
   A49        3.23642  -0.00012   0.01018  -0.03533  -0.02330   3.21313
   A50        3.38793  -0.00015  -0.02409  -0.14639  -0.16363   3.22430
   A51        3.21889   0.00026   0.01708   0.09344   0.10769   3.32657
   A52        3.08877   0.00006  -0.01838  -0.08253  -0.09893   2.98984
   A53        3.20500  -0.00027   0.00481  -0.07822  -0.07183   3.13317
    D1        2.18563   0.00004  -0.01620   0.01600  -0.00016   2.18547
    D2        0.47650  -0.00033  -0.02223   0.01890  -0.00297   0.47353
    D3       -0.88632  -0.00013  -0.00422  -0.00692  -0.00857  -0.89490
    D4       -0.35746   0.00018  -0.00781   0.01152   0.00125  -0.35621
    D5       -2.18955   0.00017   0.01666  -0.01261   0.00378  -2.18577
    D6       -0.46005   0.00035   0.02126  -0.01471   0.00598  -0.45407
    D7        0.88890   0.00015   0.00827  -0.04036  -0.02876   0.86015
    D8        2.44823   0.00021   0.01085  -0.04983  -0.04287   2.40536
    D9        0.75026   0.00020   0.00685   0.00465   0.00930   0.75956
   D10       -2.46863  -0.00006  -0.01023  -0.08879  -0.09839  -2.56702
   D11        2.71637  -0.00036  -0.01862  -0.08000  -0.09886   2.61751
   D12       -2.75187  -0.00008   0.10371   0.24910   0.34687  -2.40500
   D13       -0.78362  -0.00029  -0.01034   0.02639   0.01444  -0.76918
   D14        2.28068  -0.00055  -0.02742  -0.06705  -0.09325   2.18743
   D15        1.18249  -0.00085  -0.03581  -0.05826  -0.09372   1.08877
   D16        1.99744  -0.00057   0.08652   0.27084   0.35201   2.34944
   D17       -2.23430   0.00044   0.01439   0.03190   0.04494  -2.18936
   D18        0.82999   0.00018  -0.00268  -0.06154  -0.06274   0.76725
   D19       -0.26819  -0.00012  -0.01107  -0.05275  -0.06322  -0.33141
   D20        0.54675   0.00016   0.11125   0.27635   0.38251   0.92927
   D21       -2.10784  -0.00005   0.00530  -0.03672  -0.03435  -2.14218
   D22        2.55852  -0.00021  -0.00505  -0.03509  -0.03927   2.51925
   D23        0.44214  -0.00018  -0.00335  -0.03451  -0.03933   0.40281
   D24       -1.17469  -0.00034  -0.01370  -0.03289  -0.04426  -1.21895
   D25       -0.39645   0.00020   0.00596  -0.04077  -0.03929  -0.43574
   D26       -2.01328   0.00004  -0.00439  -0.03915  -0.04422  -2.05750
   D27        0.95544   0.00011  -0.00810  -0.02045  -0.03465   0.92080
   D28       -0.66139  -0.00005  -0.01845  -0.01882  -0.03957  -0.70096
   D29       -0.47517   0.00038   0.02216  -0.01760   0.00395  -0.47122
   D30       -2.18770   0.00009   0.01920  -0.01497   0.00297  -2.18473
   D31        0.85906   0.00021   0.00902   0.02036   0.02626   0.88532
   D32        0.48435  -0.00041  -0.02288   0.01861  -0.00399   0.48036
   D33        2.21893  -0.00012  -0.02049   0.01628  -0.00463   2.21430
   D34       -0.87069  -0.00023  -0.01337   0.02356   0.00848  -0.86221
   D35       -0.79594  -0.00013  -0.00490  -0.00725  -0.00934  -0.80527
   D36       -2.61600  -0.00054  -0.04637  -0.11434  -0.16470  -2.78069
   D37        2.45712   0.00003  -0.03499  -0.07281  -0.11326   2.34386
   D38        0.78810   0.00018   0.00879  -0.03164  -0.02001   0.76809
   D39       -1.03196  -0.00024  -0.03269  -0.13873  -0.17537  -1.20733
   D40       -2.24202   0.00034  -0.02130  -0.09720  -0.12393  -2.36596
   D41       -0.64559  -0.00041   0.01788   0.00041   0.01666  -0.62893
   D42       -0.84412  -0.00013   0.02568   0.03117   0.06211  -0.78201
   D43       -0.33203   0.00034   0.00049   0.09276   0.08545  -0.24657
   D44        1.17963   0.00018  -0.00325   0.08052   0.07555   1.25518
   D45       -1.14346   0.00026  -0.03136   0.00167  -0.04466  -1.18813
   D46        0.36819   0.00010  -0.03510  -0.01057  -0.05456   0.31363
   D47        0.13660   0.00029  -0.02396   0.12135   0.10740   0.24399
   D48        1.64825   0.00013  -0.02771   0.10911   0.09750   1.74575
   D49       -0.46143   0.00008   0.02727   0.10477   0.12329  -0.33814
   D50        0.97200   0.00005   0.03636   0.12746   0.14944   1.12144
   D51       -1.23895   0.00021   0.00068   0.01847   0.01914  -1.21981
   D52        1.40782   0.00037  -0.02106  -0.03984  -0.05936   1.34846
   D53       -0.11102   0.00062  -0.01092   0.00455  -0.01628  -0.12730
   D54        2.60084  -0.00020  -0.04221  -0.14278  -0.16406   2.43679
   D55        1.08200   0.00005  -0.03207  -0.09839  -0.12097   0.96103
   D56       -1.11893  -0.00014  -0.02819  -0.06330  -0.08788  -1.20680
   D57        2.07548  -0.00020  -0.00981   0.01923   0.01105   2.08654
   D58        0.35391   0.00010  -0.00353   0.03152   0.02921   0.38312
   D59       -1.10299  -0.00041   0.00028  -0.01294  -0.01181  -1.11480
   D60        0.96794  -0.00021  -0.00239   0.04997   0.05029   1.01823
   D61        2.12936  -0.00022   0.01070  -0.11080  -0.10034   2.02902
   D62       -2.08289  -0.00003   0.00803  -0.04789  -0.03824  -2.12113
   D63       -2.41263  -0.00034   0.00475  -0.09224  -0.09022  -2.50285
   D64       -0.34170  -0.00014   0.00208  -0.02933  -0.02812  -0.36982
   D65        1.13151  -0.00016   0.01047  -0.10074  -0.08867   1.04284
   D66       -0.35321  -0.00012   0.00329  -0.03015  -0.02796  -0.38117
   D67       -2.07350   0.00011   0.00566  -0.02252  -0.01683  -2.09033
   D68        0.29819   0.00000   0.02898   0.02873   0.06251   0.36069
   D69       -1.39554   0.00016   0.02151   0.04637   0.07304  -1.32250
   D70        2.04851  -0.00001   0.00417   0.01757   0.02272   2.07122
   D71        0.35478   0.00015  -0.00330   0.03521   0.03326   0.38803
   D72       -2.50183  -0.00007   0.00558   0.01734   0.02451  -2.47733
   D73        2.08762   0.00009  -0.00188   0.03499   0.03505   2.12267
         Item               Value     Threshold  Converged?
 Maximum Force            0.001082     0.000450     NO 
 RMS     Force            0.000295     0.000300     YES
 Maximum Displacement     0.588464     0.001800     NO 
 RMS     Displacement     0.109978     0.001200     NO 
 Predicted change in Energy=-7.572658D-04
 GradGradGradGradGradGradGradGradGradGradGradGradGradGradGradGradGradGrad

                          Input orientation:                          
 ---------------------------------------------------------------------
 Center     Atomic      Atomic             Coordinates (Angstroms)
 Number     Number       Type             X           Y           Z
 ---------------------------------------------------------------------
      1         50           0       -1.594513   -1.883988    0.390048
      2         50           0       -4.042691    1.463343   -1.019994
      3         53           0       -2.066431   -3.098321    2.910865
      4         53           0       -4.640306   -1.509756   -0.628485
      5         53           0       -1.841659    1.164353    1.258088
      6         53           0       -6.128345    2.579396    0.553982
      7         15           0        0.728536   -0.973999   -3.692110
      8         15           0        0.559511    1.367039   -3.010649
      9         15           0       -1.354570   -0.153759   -2.741510
     10         15           0       -0.665184    0.580087   -4.968628
     11         50           0        1.607608    1.993120    0.325093
     12         50           0        3.971393   -1.294753   -1.572257
     13         53           0        2.404451    2.903818    2.893083
     14         53           0        4.470927    1.710165   -1.143257
     15         53           0        1.890499   -1.129985    0.828875
     16         53           0        6.174709   -2.355796   -0.132027
 ---------------------------------------------------------------------
                    Distance matrix (angstroms):
                    1          2          3          4          5
     1  Sn   0.000000
     2  Sn   4.380230   0.000000
     3  I    2.837575   6.337668   0.000000
     4  I    3.233313   3.057735   4.655681   0.000000
     5  I    3.179144   3.181759   4.577399   4.306093   0.000000
     6  I    6.364299   2.841290   7.368210   4.509285   4.568784
     7  P    4.784209   5.987106   7.478226   6.204619   5.973517
     8  P    5.174335   5.015201   7.867614   6.402245   4.901919
     9  P    3.585794   3.578356   6.412998   4.135174   4.239275
    10  P    5.970823   5.270617   8.807984   6.245468   6.363760
    11  Sn   5.028894   5.832307   6.790255   7.226056   3.668076
    12  Sn   5.931033   8.493387   7.733470   8.665926   6.917342
    13  I    6.721607   7.678072   7.484303   9.028272   4.871181
    14  I    7.215160   8.518087   9.071632   9.677161   6.775922
    15  I    3.592548   6.733974   4.885318   6.702204   4.401955
    16  I    7.801024  10.943928   8.816287  10.859410   8.864875
                    6          7          8          9         10
     6  I    0.000000
     7  P    8.813213   0.000000
     8  P    7.674882   2.444057   0.000000
     9  P    6.412436   2.432234   2.459465   0.000000
    10  P    8.021382   2.446863   2.439846   2.444143   0.000000
    11  Sn   7.761513   5.070944   3.552135   4.773640   5.931755
    12  Sn  11.024274   3.887515   4.560159   5.570897   6.045511
    13  I    8.853545   7.823741   6.373348   7.431532   8.753793
    14  I   10.769436   5.263732   4.347881   6.321791   6.503090
    15  I    8.839509   4.670523   4.769549   4.922513   6.562537
    16  I   13.273728   6.651642   7.326419   8.267309   8.876725
                   11         12         13         14         15
    11  Sn   0.000000
    12  Sn   4.471858   0.000000
    13  I    2.838821   6.326339   0.000000
    14  I    3.230280   3.076216   4.689049   0.000000
    15  I    3.176099   3.181619   4.560337   4.314437   0.000000
    16  I    6.323008   2.838076   7.143506   4.522996   4.558552
                   16
    16  I    0.000000
 Stoichiometry    I8P4Sn4
 Framework group  C1[X(I8P4Sn4)]
 Deg. of freedom    42
 Full point group                 C1      NOp   1
 Largest Abelian subgroup         C1      NOp   1
 Largest concise Abelian subgroup C1      NOp   1
                         Standard orientation:                         
 ---------------------------------------------------------------------
 Center     Atomic      Atomic             Coordinates (Angstroms)
 Number     Number       Type             X           Y           Z
 ---------------------------------------------------------------------
      1         50           0       -1.427147    2.091603   -0.136775
      2         50           0       -4.086091   -1.101386    1.249319
      3         53           0       -1.929772    3.483556   -2.557862
      4         53           0       -4.431024    1.930190    1.048543
      5         53           0       -2.001074   -0.869046   -1.142817
      6         53           0       -6.351709   -1.938386   -0.247121
      7         15           0        1.033060    0.750788    3.741143
      8         15           0        0.612105   -1.523896    2.952458
      9         15           0       -1.167291    0.172459    2.881053
     10         15           0       -0.421392   -0.744189    5.020498
     11         50           0        1.405809   -2.050054   -0.469654
     12         50           0        4.164879    0.904000    1.443098
     13         53           0        1.967700   -2.880586   -3.125478
     14         53           0        4.362395   -2.104124    0.830494
     15         53           0        1.943520    1.059460   -0.829368
     16         53           0        6.369783    1.846566   -0.075007
 ---------------------------------------------------------------------
 Rotational constants (GHZ):      0.0464186      0.0191003      0.0181533
 Standard basis: SDD (6D, 10F)
 There are   192 symmetry adapted cartesian basis functions of A   symmetry.
 There are   192 symmetry adapted basis functions of A   symmetry.
   192 basis functions,   360 primitive gaussians,   192 cartesian basis functions
    66 alpha electrons       66 beta electrons
       nuclear repulsion energy       913.5197592439 Hartrees.
 NAtoms=   16 NActive=   16 NUniq=   16 SFac= 1.00D+00 NAtFMM=   60 NAOKFM=F Big=F
 Integral buffers will be    131072 words long.
 Raffenetti 2 integral format.
 Two-electron integral symmetry is turned on.
 One-electron integrals computed using PRISM.
   1 Symmetry operations used in ECPInt.
 ECPInt:  NShTT=    4656 NPrTT=   17172 LenC2=    4457 LenP2D=   11612.
 LDataN:  DoStor=T MaxTD1= 5 Len=  102
 NBasis=   192 RedAO= T EigKep=  2.02D-02  NBF=   192
 NBsUse=   192 1.00D-06 EigRej= -1.00D+00 NBFU=   192
 Defaulting to unpruned grid for atomic number  50.
 Defaulting to unpruned grid for atomic number  53.
 Defaulting to unpruned grid for atomic number  53.
 Defaulting to unpruned grid for atomic number  53.
 Defaulting to unpruned grid for atomic number  50.
 Initial guess from the checkpoint file:  "\\nas.ads.mwn.de\tuch\ac5\AK_Nilges_Praktikant\Markus\Jakob\Verlauf\Di Pfad.chk"
 B after Tr=     0.000000    0.000000    0.000000
         Rot=    0.996970   -0.077167   -0.006393    0.007364 Ang=  -8.92 deg.
 ExpMin= 3.26D-02 ExpMax= 3.06D+04 ExpMxC= 4.68D+03 IAcc=3 IRadAn=         5 AccDes= 0.00D+00
 Harris functional with IExCor= 1009 and IRadAn=       5 diagonalized for initial guess.
 HarFok:  IExCor= 1009 AccDes= 0.00D+00 IRadAn=         5 IDoV= 1 UseB2=F ITyADJ=14
 ICtDFT=  3500011 ScaDFX=  1.000000  1.000000  1.000000  1.000000
 Defaulting to unpruned grid for atomic number  50.
 Defaulting to unpruned grid for atomic number  50.
 Defaulting to unpruned grid for atomic number  50.
 Defaulting to unpruned grid for atomic number  50.
 Defaulting to unpruned grid for atomic number  50.
 Defaulting to unpruned grid for atomic number  50.
 FoFCou: FMM=F IPFlag=           0 FMFlag=      100000 FMFlg1=           0
         NFxFlg=           0 DoJE=T BraDBF=F KetDBF=T FulRan=T
         wScrn=  0.000000 ICntrl=     500 IOpCl=  0 I1Cent=   200000004 NGrid=           0
         NMat0=    1 NMatS0=      1 NMatT0=    0 NMatD0=    1 NMtDS0=    0 NMtDT0=    0
 Petite list used in FoFCou.
 Keep J ints in memory in canonical form, NReq=175378854.
 Requested convergence on RMS density matrix=1.00D-08 within 128 cycles.
 Requested convergence on MAX density matrix=1.00D-06.
 Requested convergence on             energy=1.00D-06.
 No special actions if energy rises.
 Defaulting to unpruned grid for atomic number  50.
 Defaulting to unpruned grid for atomic number  50.
 Defaulting to unpruned grid for atomic number  50.
 Defaulting to unpruned grid for atomic number  50.
 Defaulting to unpruned grid for atomic number  50.
 Defaulting to unpruned grid for atomic number  50.
 SCF Done:  E(RPBE-PBE) =  -1470.09869073     A.U. after   13 cycles
            NFock= 13  Conv=0.96D-08     -V/T= 2.0553
   1 Symmetry operations used in ECPInt.
 ECPInt:  NShTT=    4656 NPrTT=   17172 LenC2=    4457 LenP2D=   11612.
 LDataN:  DoStor=T MaxTD1= 6 Len=  172
 Calling FoFJK, ICntrl=      2527 FMM=F ISym2X=0 I1Cent= 0 IOpClX= 0 NMat=1 NMatS=1 NMatT=0.
 Defaulting to unpruned grid for atomic number  50.
 Defaulting to unpruned grid for atomic number  50.
 Defaulting to unpruned grid for atomic number  50.
 Defaulting to unpruned grid for atomic number  50.
 Defaulting to unpruned grid for atomic number  50.
 Defaulting to unpruned grid for atomic number  50.
 ***** Axes restored to original set *****
 -------------------------------------------------------------------
 Center     Atomic                   Forces (Hartrees/Bohr)
 Number     Number              X              Y              Z
 -------------------------------------------------------------------
      1       50          -0.000513148    0.000107383   -0.000112106
      2       50           0.000137828    0.000041917   -0.000033812
      3       53           0.000066880   -0.000035743   -0.000008756
      4       53          -0.000020967   -0.000398764   -0.000011931
      5       53           0.000960891    0.000290249   -0.000259692
      6       53          -0.000082012    0.000065528    0.000048472
      7       15           0.001544286   -0.000169870   -0.001139674
      8       15          -0.001488047   -0.001374934    0.001475936
      9       15           0.000602399    0.002843133    0.000494484
     10       15          -0.000330666   -0.001318171   -0.000575638
     11       50          -0.000648347   -0.000065843    0.000633224
     12       50           0.000240521    0.000377676   -0.000211039
     13       53           0.000177215    0.000096475   -0.000365666
     14       53          -0.000319979   -0.000209417    0.000125402
     15       53          -0.000263456   -0.000251114   -0.000033227
     16       53          -0.000063397    0.000001496   -0.000025977
 -------------------------------------------------------------------
 Cartesian Forces:  Max     0.002843133 RMS     0.000706712

 GradGradGradGradGradGradGradGradGradGradGradGradGradGradGradGradGradGrad
 Berny optimization.
 Using GEDIIS/GDIIS optimizer.
 FormGI is forming the generalized inverse of G from B-inverse, IUseBI=4.
 Internal  Forces:  Max     0.002207283 RMS     0.000365524
 Search for a local minimum.
 Step number   5 out of a maximum of  100
 All quantities printed in internal units (Hartrees-Bohrs-Radians)
 Mixed Optimization -- En-DIIS/RFO-DIIS
 Swapping is turned off.
 Update second derivatives using D2CorX and points    4    5
 DE= -3.01D-04 DEPred=-7.57D-04 R= 3.97D-01
 Trust test= 3.97D-01 RLast= 1.04D+00 DXMaxT set to 5.05D-01
 ITU=  0  0  0  1  0
     Eigenvalues ---   -0.04542   0.00027   0.00030   0.00049   0.00056
     Eigenvalues ---    0.00098   0.00107   0.00154   0.00164   0.00209
     Eigenvalues ---    0.00224   0.00278   0.00354   0.00726   0.00988
     Eigenvalues ---    0.01396   0.01414   0.01520   0.01733   0.01750
     Eigenvalues ---    0.01808   0.01992   0.02131   0.02165   0.02356
     Eigenvalues ---    0.02395   0.02606   0.02990   0.03015   0.03228
     Eigenvalues ---    0.03437   0.03506   0.05539   0.05791   0.06113
     Eigenvalues ---    0.06498   0.06717   0.06856   0.06880   0.07002
     Eigenvalues ---    0.07489   0.11307
 Use linear search instead of GDIIS.
 RFO step:  Lambda=-4.55279507D-02 EMin=-4.54242357D-02
 I=     1 Eig=   -4.54D-02 Dot1= -1.30D-03
 I=     1 Stepn= -6.00D-01 RXN=   6.00D-01 EDone=F
 Mixed    1 eigenvectors in step.  Raw Step.Grad=  1.30D-03.
 RFO eigenvector is Hessian eigenvector with negative curvature.
 Taking step of  6.00D-01 in eigenvector direction(s).  Step.Grad= -1.69D-04.
 Quartic linear search produced a step of -0.20112.
 Iteration  1 RMS(Cart)=  0.12471867 RMS(Int)=  0.00549849
 Iteration  2 RMS(Cart)=  0.00585323 RMS(Int)=  0.00142546
 Iteration  3 RMS(Cart)=  0.00001866 RMS(Int)=  0.00142538
 Iteration  4 RMS(Cart)=  0.00000002 RMS(Int)=  0.00142538
 Variable       Old X    -DE/DX   Delta X   Delta X   Delta X     New X
                                 (Linear)    (Quad)   (Total)
    R1        5.36224  -0.00001   0.00108  -0.01195  -0.01087   5.35137
    R2        6.11008  -0.00008  -0.00421  -0.03696  -0.04068   6.06940
    R3        6.00771   0.00001  -0.00411   0.00812   0.00410   6.01181
    R4        6.77617  -0.00006  -0.02048   0.00026  -0.02034   6.75583
    R5        6.78893  -0.00055   0.01098  -0.16898  -0.15863   6.63030
    R6        5.77828   0.00040   0.00213   0.04613   0.04736   5.82564
    R7        6.01265   0.00029  -0.00559   0.13274   0.12702   6.13967
    R8        5.36926   0.00011   0.00032   0.00196   0.00228   5.37154
    R9        6.76211  -0.00033   0.00829  -0.07914  -0.06993   6.69218
   R10        4.61860   0.00008  -0.00148   0.08920   0.08528   4.70387
   R11        4.59626   0.00151   0.00593   0.02248   0.03296   4.62921
   R12        4.62390  -0.00061  -0.00066  -0.07410  -0.07485   4.54905
   R13        7.34634  -0.00016  -0.00428   0.02857   0.02549   7.37183
   R14        4.64771  -0.00221  -0.01121  -0.02893  -0.04036   4.60736
   R15        4.61064   0.00059   0.00542  -0.09802  -0.09413   4.51651
   R16        6.71256  -0.00010  -0.01680  -0.00523  -0.02318   6.68939
   R17        4.61876   0.00012  -0.00112   0.07803   0.07659   4.69535
   R18        5.36459  -0.00025  -0.00041  -0.00822  -0.00862   5.35597
   R19        6.10435  -0.00004  -0.01164   0.07057   0.05878   6.16313
   R20        6.00196  -0.00023   0.00383  -0.02138  -0.01719   5.98477
   R21        5.81321  -0.00017   0.00127   0.06316   0.06486   5.87807
   R22        6.01239   0.00012   0.00131  -0.06012  -0.05934   5.95305
   R23        5.36319  -0.00006  -0.00036   0.01718   0.01682   5.38001
    A1        1.74438   0.00014  -0.00084   0.02542   0.02274   1.76712
    A2        1.72627   0.00035  -0.00100   0.06049   0.05889   1.78516
    A3        1.71392  -0.00019  -0.01027   0.01491   0.00558   1.71950
    A4        1.47244   0.00036   0.00241   0.07743   0.07869   1.55112
    A5        1.29956   0.00000   0.00729  -0.02845  -0.02025   1.27931
    A6        2.75979   0.00000   0.01346  -0.05749  -0.04388   2.71590
    A7        1.34999  -0.00013  -0.00023  -0.03237  -0.03217   1.31782
    A8        1.41093  -0.00052   0.00688  -0.14317  -0.13694   1.27399
    A9        1.51125   0.00008   0.00419  -0.01154  -0.00691   1.50435
   A10        1.52294   0.00025   0.00180   0.04765   0.04660   1.56954
   A11        1.73912   0.00013  -0.00014   0.03732   0.03615   1.77527
   A12        1.33771  -0.00001   0.00288  -0.02781  -0.02381   1.31390
   A13        1.71942   0.00014  -0.00049   0.03582   0.03464   1.75405
   A14        1.35136  -0.00013  -0.00400  -0.03575  -0.03934   1.31202
   A15        1.53956  -0.00017  -0.00316  -0.01035  -0.01546   1.52409
   A16        1.51916  -0.00016  -0.00193  -0.03132  -0.03467   1.48449
   A17        1.55547   0.00003  -0.03758  -0.01732  -0.05702   1.49845
   A18        2.12838  -0.00031  -0.01570  -0.05663  -0.07196   2.05642
   A19        2.51841   0.00017  -0.03777  -0.03907  -0.07981   2.43859
   A20        1.99353   0.00034   0.04929  -0.00191   0.04636   2.03990
   A21        1.80889   0.00002   0.02687  -0.08242  -0.05361   1.75528
   A22        1.31568  -0.00005  -0.00145   0.00162  -0.00153   1.31415
   A23        1.80895   0.00008   0.00406   0.01438   0.01729   1.82624
   A24        2.03310  -0.00024  -0.02587   0.02897   0.00057   2.03367
   A25        2.85612  -0.00032   0.00166  -0.01547  -0.01097   2.84514
   A26        1.93675  -0.00049   0.01721  -0.07342  -0.05655   1.88021
   A27        2.11131   0.00037  -0.00416   0.01321   0.00741   2.11872
   A28        1.38903  -0.00017  -0.01736  -0.03224  -0.05149   1.33755
   A29        1.57272  -0.00016  -0.02362   0.00552  -0.02026   1.55246
   A30        1.76245  -0.00033  -0.00219  -0.02413  -0.02617   1.73628
   A31        1.71829   0.00036   0.00300  -0.03695  -0.03449   1.68381
   A32        1.47768  -0.00033   0.00257  -0.03236  -0.02963   1.44804
   A33        1.70208  -0.00018   0.00886  -0.00886   0.00100   1.70308
   A34        1.43203   0.00011   0.01245   0.00322   0.01590   1.44793
   A35        1.52115  -0.00038   0.00100  -0.02605  -0.02503   1.49612
   A36        1.73996   0.00025  -0.00045  -0.00035  -0.00165   1.73831
   A37        1.71544   0.00001   0.00203  -0.02874  -0.02671   1.68872
   A38        1.57581   0.00038   0.00182   0.00883   0.01025   1.58606
   A39        1.67157  -0.00064   0.00285  -0.04299  -0.04030   1.63127
   A40        2.13105   0.00021  -0.01244   0.02945   0.01620   2.14726
   A41        1.56027   0.00036  -0.00084   0.04434   0.04401   1.60428
   A42        3.04394   0.00015   0.00645  -0.00303   0.00249   3.04643
   A43        3.07683   0.00012   0.00274   0.00951   0.01234   3.08917
   A44        2.86396   0.00022   0.03615  -0.04380  -0.00535   2.85860
   A45        3.12463   0.00003   0.00261   0.01600   0.01576   3.14039
   A46        3.15149  -0.00051  -0.01956  -0.05638  -0.07766   3.07383
   A47        3.44204   0.00007   0.00840  -0.00921  -0.00065   3.44139
   A48        3.08037   0.00018  -0.00169   0.01951   0.01757   3.09794
   A49        3.21313   0.00000   0.00468   0.00460   0.00895   3.22208
   A50        3.22430  -0.00020   0.03291   0.02166   0.05438   3.27868
   A51        3.32657   0.00038  -0.02166   0.05274   0.03197   3.35854
   A52        2.98984  -0.00025   0.01990   0.02723   0.04669   3.03653
   A53        3.13317   0.00002   0.01445  -0.03327  -0.01871   3.11446
    D1        2.18547   0.00013   0.00003  -0.00457  -0.00429   2.18118
    D2        0.47353  -0.00028   0.00060  -0.07687  -0.07782   0.39572
    D3       -0.89490  -0.00005   0.00172  -0.02408  -0.02186  -0.91676
    D4       -0.35621   0.00036  -0.00025   0.03273   0.03187  -0.32434
    D5       -2.18577   0.00008  -0.00076   0.04712   0.04283  -2.14293
    D6       -0.45407   0.00025  -0.00120   0.07947   0.07859  -0.37548
    D7        0.86015   0.00019   0.00578   0.03572   0.03907   0.89921
    D8        2.40536   0.00040   0.00862   0.06035   0.07200   2.47735
    D9        0.75956   0.00016  -0.00187   0.03632   0.03490   0.79446
   D10       -2.56702  -0.00023   0.01979  -0.01642   0.00293  -2.56408
   D11        2.61751  -0.00038   0.01988  -0.04912  -0.02955   2.58796
   D12       -2.40500   0.00045  -0.06976  -0.05043  -0.11890  -2.52390
   D13       -0.76918  -0.00026  -0.00290  -0.06049  -0.06353  -0.83272
   D14        2.18743  -0.00064   0.01875  -0.11322  -0.09550   2.09193
   D15        1.08877  -0.00079   0.01885  -0.14593  -0.12798   0.96078
   D16        2.34944   0.00003  -0.07079  -0.14724  -0.21733   2.13211
   D17       -2.18936   0.00029  -0.00904   0.08293   0.07542  -2.11394
   D18        0.76725  -0.00009   0.01262   0.03019   0.04345   0.81071
   D19       -0.33141  -0.00025   0.01271  -0.00251   0.01097  -0.32044
   D20        0.92927   0.00058  -0.07693  -0.00382  -0.07838   0.85089
   D21       -2.14218   0.00021   0.00691   0.01095   0.01775  -2.12443
   D22        2.51925   0.00017   0.00790  -0.01842  -0.01073   2.50851
   D23        0.40281   0.00001   0.00791  -0.02451  -0.01563   0.38718
   D24       -1.21895  -0.00003   0.00890  -0.05389  -0.04411  -1.26306
   D25       -0.43574   0.00054   0.00790   0.05287   0.06219  -0.37355
   D26       -2.05750   0.00049   0.00889   0.02350   0.03371  -2.02379
   D27        0.92080   0.00041   0.00697   0.02554   0.03207   0.95287
   D28       -0.70096   0.00036   0.00796  -0.00384   0.00359  -0.69737
   D29       -0.47122   0.00029  -0.00079   0.08427   0.08427  -0.38695
   D30       -2.18473   0.00011  -0.00060   0.04096   0.04005  -2.14469
   D31        0.88532   0.00010  -0.00528   0.03637   0.03109   0.91642
   D32        0.48036  -0.00030   0.00080  -0.08936  -0.08841   0.39195
   D33        2.21430  -0.00013   0.00093  -0.04562  -0.04379   2.17051
   D34       -0.86221  -0.00024  -0.00171  -0.05039  -0.05102  -0.91323
   D35       -0.80527  -0.00009   0.00188  -0.02384  -0.02208  -0.82735
   D36       -2.78069   0.00013   0.03312  -0.06432  -0.02981  -2.81050
   D37        2.34386  -0.00018   0.02278   0.00511   0.03059   2.37446
   D38        0.76809   0.00021   0.00402   0.04102   0.04360   0.81170
   D39       -1.20733   0.00042   0.03527   0.00053   0.03587  -1.17145
   D40       -2.36596   0.00012   0.02493   0.06996   0.09628  -2.26968
   D41       -0.62893   0.00016  -0.00335  -0.05411  -0.05890  -0.68783
   D42       -0.78201  -0.00006  -0.01249  -0.02231  -0.03399  -0.81600
   D43       -0.24657  -0.00017  -0.01719   0.03378   0.01708  -0.22949
   D44        1.25518  -0.00052  -0.01519   0.00899  -0.00628   1.24890
   D45       -1.18813   0.00062   0.00898   0.04784   0.05593  -1.13219
   D46        0.31363   0.00027   0.01097   0.02305   0.03257   0.34620
   D47        0.24399   0.00014  -0.02160   0.00242  -0.01792   0.22607
   D48        1.74575  -0.00021  -0.01961  -0.02237  -0.04128   1.70447
   D49       -0.33814  -0.00013  -0.02480  -0.02928  -0.05122  -0.38936
   D50        1.12144  -0.00048  -0.03005  -0.05151  -0.07875   1.04269
   D51       -1.21981  -0.00079  -0.00385   0.00895   0.00535  -1.21446
   D52        1.34846  -0.00039   0.01194   0.05031   0.06538   1.41384
   D53       -0.12730  -0.00008   0.00327   0.08486   0.09216  -0.03514
   D54        2.43679   0.00033   0.03299   0.01699   0.04459   2.48138
   D55        0.96103   0.00064   0.02433   0.05155   0.07137   1.03240
   D56       -1.20680   0.00008   0.01767  -0.01245   0.00505  -1.20176
   D57        2.08654   0.00033  -0.00222  -0.03968  -0.04164   2.04489
   D58        0.38312   0.00000  -0.00587   0.00232  -0.00376   0.37936
   D59       -1.11480  -0.00036   0.00237  -0.07610  -0.07292  -1.18772
   D60        1.01823  -0.00014  -0.01011  -0.04366  -0.05472   0.96351
   D61        2.02902   0.00021   0.02018  -0.01627   0.00397   2.03299
   D62       -2.12113   0.00043   0.00769   0.01616   0.02217  -2.09896
   D63       -2.50285  -0.00019   0.01814  -0.04256  -0.02290  -2.52576
   D64       -0.36982   0.00002   0.00565  -0.01012  -0.00470  -0.37452
   D65        1.04284   0.00010   0.01783  -0.00399   0.01403   1.05687
   D66       -0.38117   0.00003   0.00562  -0.00419   0.00159  -0.37958
   D67       -2.09033   0.00009   0.00338   0.02928   0.03274  -2.05759
   D68        0.36069  -0.00041  -0.01257  -0.00552  -0.01798   0.34272
   D69       -1.32250   0.00011  -0.01469   0.01558   0.00038  -1.32212
   D70        2.07122  -0.00054  -0.00457  -0.01085  -0.01471   2.05651
   D71        0.38803  -0.00002  -0.00669   0.01025   0.00365   0.39168
   D72       -2.47733  -0.00034  -0.00493  -0.01409  -0.01836  -2.49569
   D73        2.12267   0.00018  -0.00705   0.00702   0.00000   2.12266
         Item               Value     Threshold  Converged?
 Maximum Force            0.002207     0.000450     NO 
 RMS     Force            0.000366     0.000300     NO 
 Maximum Displacement     0.764788     0.001800     NO 
 RMS     Displacement     0.127134     0.001200     NO 
 Predicted change in Energy=-9.491572D-03
 GradGradGradGradGradGradGradGradGradGradGradGradGradGradGradGradGradGrad

                          Input orientation:                          
 ---------------------------------------------------------------------
 Center     Atomic      Atomic             Coordinates (Angstroms)
 Number     Number       Type             X           Y           Z
 ---------------------------------------------------------------------
      1         50           0       -1.577108   -1.928648    0.378420
      2         50           0       -3.872905    1.508631   -0.966615
      3         53           0       -2.020534   -3.161729    2.888821
      4         53           0       -4.590026   -1.471294   -0.635845
      5         53           0       -1.436951    1.153557    1.153733
      6         53           0       -5.819782    2.757627    0.685493
      7         15           0        0.695517   -1.080767   -3.783749
      8         15           0        0.529530    1.290071   -3.043746
      9         15           0       -1.358169   -0.226200   -2.757595
     10         15           0       -0.611069    0.532335   -5.002606
     11         50           0        1.332979    1.971715    0.335679
     12         50           0        3.902787   -1.251249   -1.569662
     13         53           0        2.143505    2.799794    2.922251
     14         53           0        4.249768    1.806107   -1.113998
     15         53           0        1.814148   -1.126065    0.785289
     16         53           0        6.092245   -2.212921   -0.024753
 ---------------------------------------------------------------------
                    Distance matrix (angstroms):
                    1          2          3          4          5
     1  Sn   0.000000
     2  Sn   4.346803   0.000000
     3  I    2.831824   6.333082   0.000000
     4  I    3.211788   3.082795   4.677941   0.000000
     5  I    3.181312   3.248973   4.687514   4.475971   0.000000
     6  I    6.328961   2.842495   7.370733   4.598044   4.690575
     7  P    4.817403   5.959170   7.498702   6.164315   5.823947
     8  P    5.148718   4.872748   7.843258   6.295473   4.637296
     9  P    3.575032   3.541349   6.398287   4.061648   4.148304
    10  P    5.995424   5.280336   8.826512   6.238207   6.242476
    11  Sn   4.866546   5.386246   6.642051   6.919549   3.001851
    12  Sn   5.855181   8.272968   7.655961   8.546830   6.458543
    13  I    6.532397   7.279256   7.271870   8.731706   4.319423
    14  I    7.080126   8.129455   8.945314   9.439912   6.156883
    15  I    3.508603   6.507946   4.824268   6.569037   3.987740
    16  I    7.685202  10.679010   8.672158  10.725407   8.331314
                    6          7          8          9         10
     6  I    0.000000
     7  P    8.783878   0.000000
     8  P    7.508309   2.489183   0.000000
     9  P    6.376839   2.449674   2.438107   0.000000
    10  P    8.027271   2.407255   2.390034   2.484674   0.000000
    11  Sn   7.204305   5.166594   3.539870   4.652038   5.860753
    12  Sn  10.755704   3.901003   4.473265   5.489952   5.944844
    13  I    8.271566   7.881997   6.362178   7.326597   8.690938
    14  I   10.273237   5.300407   4.222605   6.187135   6.353857
    15  I    8.565623   4.704200   4.706322   4.839978   6.490893
    16  I   12.926994   6.673567   7.233883   8.180718   8.789190
                   11         12         13         14         15
    11  Sn   0.000000
    12  Sn   4.541117   0.000000
    13  I    2.834259   6.299469   0.000000
    14  I    3.261387   3.110539   4.659943   0.000000
    15  I    3.167004   3.150219   4.481903   4.258776   0.000000
    16  I    6.347574   2.846977   7.028847   4.553433   4.487709
                   16
    16  I    0.000000
 Stoichiometry    I8P4Sn4
 Framework group  C1[X(I8P4Sn4)]
 Deg. of freedom    42
 Full point group                 C1      NOp   1
 Largest Abelian subgroup         C1      NOp   1
 Largest concise Abelian subgroup C1      NOp   1
                         Standard orientation:                         
 ---------------------------------------------------------------------
 Center     Atomic      Atomic             Coordinates (Angstroms)
 Number     Number       Type             X           Y           Z
 ---------------------------------------------------------------------
      1         50           0       -1.382422    2.165298   -0.092502
      2         50           0       -3.928880   -1.108511    1.208430
      3         53           0       -1.852947    3.592619   -2.492624
      4         53           0       -4.357352    1.942340    1.097315
      5         53           0       -1.605995   -0.860396   -1.049549
      6         53           0       -6.091988   -2.053203   -0.375330
      7         15           0        1.046212    0.836352    3.849962
      8         15           0        0.593473   -1.455050    2.989416
      9         15           0       -1.143770    0.254176    2.919394
     10         15           0       -0.339826   -0.714812    5.061435
     11         50           0        1.111470   -1.996565   -0.470226
     12         50           0        4.110221    0.831414    1.435495
     13         53           0        1.670850   -2.734480   -3.148957
     14         53           0        4.114402   -2.210159    0.784136
     15         53           0        1.877337    1.061313   -0.774767
     16         53           0        6.286055    1.669668   -0.198015
 ---------------------------------------------------------------------
 Rotational constants (GHZ):      0.0463074      0.0203242      0.0192282
 Standard basis: SDD (6D, 10F)
 There are   192 symmetry adapted cartesian basis functions of A   symmetry.
 There are   192 symmetry adapted basis functions of A   symmetry.
   192 basis functions,   360 primitive gaussians,   192 cartesian basis functions
    66 alpha electrons       66 beta electrons
       nuclear repulsion energy       922.4186318494 Hartrees.
 NAtoms=   16 NActive=   16 NUniq=   16 SFac= 1.00D+00 NAtFMM=   60 NAOKFM=F Big=F
 Integral buffers will be    131072 words long.
 Raffenetti 2 integral format.
 Two-electron integral symmetry is turned on.
 One-electron integrals computed using PRISM.
   1 Symmetry operations used in ECPInt.
 ECPInt:  NShTT=    4656 NPrTT=   17172 LenC2=    4458 LenP2D=   11642.
 LDataN:  DoStor=T MaxTD1= 5 Len=  102
 NBasis=   192 RedAO= T EigKep=  1.97D-02  NBF=   192
 NBsUse=   192 1.00D-06 EigRej= -1.00D+00 NBFU=   192
 Defaulting to unpruned grid for atomic number  50.
 Defaulting to unpruned grid for atomic number  53.
 Defaulting to unpruned grid for atomic number  53.
 Defaulting to unpruned grid for atomic number  53.
 Defaulting to unpruned grid for atomic number  50.
 Initial guess from the checkpoint file:  "\\nas.ads.mwn.de\tuch\ac5\AK_Nilges_Praktikant\Markus\Jakob\Verlauf\Di Pfad.chk"
 B after Tr=     0.000000    0.000000    0.000000
         Rot=    0.999956   -0.007207   -0.002610    0.005349 Ang=  -1.07 deg.
 ExpMin= 3.26D-02 ExpMax= 3.06D+04 ExpMxC= 4.68D+03 IAcc=3 IRadAn=         5 AccDes= 0.00D+00
 Harris functional with IExCor= 1009 and IRadAn=       5 diagonalized for initial guess.
 HarFok:  IExCor= 1009 AccDes= 0.00D+00 IRadAn=         5 IDoV= 1 UseB2=F ITyADJ=14
 ICtDFT=  3500011 ScaDFX=  1.000000  1.000000  1.000000  1.000000
 Defaulting to unpruned grid for atomic number  50.
 Defaulting to unpruned grid for atomic number  50.
 Defaulting to unpruned grid for atomic number  50.
 Defaulting to unpruned grid for atomic number  50.
 Defaulting to unpruned grid for atomic number  50.
 Defaulting to unpruned grid for atomic number  50.
 FoFCou: FMM=F IPFlag=           0 FMFlag=      100000 FMFlg1=           0
         NFxFlg=           0 DoJE=T BraDBF=F KetDBF=T FulRan=T
         wScrn=  0.000000 ICntrl=     500 IOpCl=  0 I1Cent=   200000004 NGrid=           0
         NMat0=    1 NMatS0=      1 NMatT0=    0 NMatD0=    1 NMtDS0=    0 NMtDT0=    0
 Petite list used in FoFCou.
 Keep J ints in memory in canonical form, NReq=175378854.
 Requested convergence on RMS density matrix=1.00D-08 within 128 cycles.
 Requested convergence on MAX density matrix=1.00D-06.
 Requested convergence on             energy=1.00D-06.
 No special actions if energy rises.
 Defaulting to unpruned grid for atomic number  50.
 Defaulting to unpruned grid for atomic number  50.
 Defaulting to unpruned grid for atomic number  50.
 Defaulting to unpruned grid for atomic number  50.
 Defaulting to unpruned grid for atomic number  50.
 Defaulting to unpruned grid for atomic number  50.
 SCF Done:  E(RPBE-PBE) =  -1470.08556671     A.U. after   16 cycles
            NFock= 16  Conv=0.99D-08     -V/T= 2.0552
   1 Symmetry operations used in ECPInt.
 ECPInt:  NShTT=    4656 NPrTT=   17172 LenC2=    4458 LenP2D=   11642.
 LDataN:  DoStor=T MaxTD1= 6 Len=  172
 Calling FoFJK, ICntrl=      2527 FMM=F ISym2X=0 I1Cent= 0 IOpClX= 0 NMat=1 NMatS=1 NMatT=0.
 Defaulting to unpruned grid for atomic number  50.
 Defaulting to unpruned grid for atomic number  50.
 Defaulting to unpruned grid for atomic number  50.
 Defaulting to unpruned grid for atomic number  50.
 Defaulting to unpruned grid for atomic number  50.
 Defaulting to unpruned grid for atomic number  50.
 ***** Axes restored to original set *****
 -------------------------------------------------------------------
 Center     Atomic                   Forces (Hartrees/Bohr)
 Number     Number              X              Y              Z
 -------------------------------------------------------------------
      1       50           0.002300230   -0.004012033   -0.001723707
      2       50          -0.001543821   -0.000500337   -0.000657647
      3       53          -0.000363802    0.000410763    0.000513714
      4       53          -0.001044302    0.003106954    0.000847714
      5       53          -0.026583559   -0.003127924    0.009016270
      6       53           0.000913313   -0.001099241   -0.000304143
      7       15           0.003007084    0.003458833    0.005828560
      8       15           0.008124592   -0.002817110    0.006294099
      9       15           0.000634489    0.000987592   -0.006994247
     10       15          -0.011194135   -0.001730189   -0.005183707
     11       50           0.018986235    0.007538072   -0.008087235
     12       50           0.002627887    0.004959030    0.000230166
     13       53           0.000509734    0.001296119    0.002626401
     14       53           0.003013055   -0.004751176   -0.002787477
     15       53           0.000963303   -0.003688100    0.000947405
     16       53          -0.000350300   -0.000031251   -0.000566165
 -------------------------------------------------------------------
 Cartesian Forces:  Max     0.026583559 RMS     0.006109666

 GradGradGradGradGradGradGradGradGradGradGradGradGradGradGradGradGradGrad
 Berny optimization.
 Using GEDIIS/GDIIS optimizer.
 FormGI is forming the generalized inverse of G from B-inverse, IUseBI=4.
 Internal  Forces:  Max     0.020202876 RMS     0.006141862
 Search for a local minimum.
 Step number   6 out of a maximum of  100
 All quantities printed in internal units (Hartrees-Bohrs-Radians)
 Mixed Optimization -- RFO/linear search
 Update second derivatives using D2CorX and points    6    5
 ITU=  0  0  0  0  1  0
 Use linear search instead of GDIIS.
 Energy rises -- skip Quadratic/GDIIS search.
 Quartic linear search produced a step of -0.91128.
 Iteration  1 RMS(Cart)=  0.11607746 RMS(Int)=  0.00444066
 Iteration  2 RMS(Cart)=  0.00434975 RMS(Int)=  0.00010230
 Iteration  3 RMS(Cart)=  0.00000734 RMS(Int)=  0.00010217
 Iteration  4 RMS(Cart)=  0.00000000 RMS(Int)=  0.00010217
 Variable       Old X    -DE/DX   Delta X   Delta X   Delta X     New X
                                 (Linear)    (Quad)   (Total)
    R1        5.35137   0.00033   0.00990   0.00000   0.00990   5.36127
    R2        6.06940   0.00306   0.03707   0.00000   0.03704   6.10644
    R3        6.01181  -0.00008  -0.00373   0.00000  -0.00376   6.00805
    R4        6.75583   0.00152   0.01853   0.00000   0.01861   6.77444
    R5        6.63030   0.01682   0.14456   0.00000   0.14462   6.77492
    R6        5.82564  -0.00606  -0.04316   0.00000  -0.04309   5.78255
    R7        6.13967  -0.00704  -0.11575   0.00000  -0.11572   6.02394
    R8        5.37154  -0.00128  -0.00208   0.00000  -0.00208   5.36946
    R9        6.69218   0.01013   0.06373   0.00000   0.06366   6.75584
   R10        4.70387  -0.00749  -0.07771   0.00000  -0.07780   4.62607
   R11        4.62921  -0.00548  -0.03003   0.00000  -0.03035   4.59886
   R12        4.54905   0.00702   0.06821   0.00000   0.06812   4.61717
   R13        7.37183  -0.00103  -0.02323   0.00000  -0.02333   7.34850
   R14        4.60736   0.01907   0.03678   0.00000   0.03688   4.64424
   R15        4.51651   0.00677   0.08578   0.00000   0.08585   4.60236
   R16        6.68939   0.00026   0.02112   0.00000   0.02110   6.71048
   R17        4.69535  -0.00740  -0.06980   0.00000  -0.06958   4.62577
   R18        5.35597   0.00292   0.00786   0.00000   0.00786   5.36383
   R19        6.16313  -0.00126  -0.05357   0.00000  -0.05351   6.10962
   R20        5.98477   0.00613   0.01566   0.00000   0.01564   6.00041
   R21        5.87807  -0.00536  -0.05911   0.00000  -0.05905   5.81901
   R22        5.95305   0.00722   0.05407   0.00000   0.05411   6.00716
   R23        5.38001  -0.00057  -0.01533   0.00000  -0.01533   5.36468
    A1        1.76712  -0.00308  -0.02072   0.00000  -0.02058   1.74654
    A2        1.78516  -0.00726  -0.05366   0.00000  -0.05363   1.73153
    A3        1.71950   0.00172  -0.00508   0.00000  -0.00521   1.71429
    A4        1.55112  -0.00826  -0.07170   0.00000  -0.07160   1.47952
    A5        1.27931   0.00119   0.01845   0.00000   0.01834   1.29765
    A6        2.71590   0.00398   0.03999   0.00000   0.04003   2.75593
    A7        1.31782   0.00490   0.02932   0.00000   0.02933   1.34715
    A8        1.27399   0.01568   0.12479   0.00000   0.12486   1.39886
    A9        1.50435   0.00011   0.00629   0.00000   0.00636   1.51070
   A10        1.56954  -0.00573  -0.04247   0.00000  -0.04223   1.52731
   A11        1.77527  -0.00418  -0.03294   0.00000  -0.03285   1.74242
   A12        1.31390   0.00104   0.02170   0.00000   0.02159   1.33548
   A13        1.75405  -0.00502  -0.03156   0.00000  -0.03152   1.72253
   A14        1.31202   0.00452   0.03585   0.00000   0.03587   1.34789
   A15        1.52409   0.00299   0.01409   0.00000   0.01424   1.53833
   A16        1.48449   0.00353   0.03159   0.00000   0.03170   1.51619
   A17        1.49845  -0.00045   0.05196   0.00000   0.05205   1.55050
   A18        2.05642   0.00740   0.06558   0.00000   0.06569   2.12211
   A19        2.43859   0.00106   0.07273   0.00000   0.07295   2.51154
   A20        2.03990   0.00143  -0.04225   0.00000  -0.04224   1.99766
   A21        1.75528   0.01191   0.04886   0.00000   0.04886   1.80414
   A22        1.31415   0.00073   0.00139   0.00000   0.00152   1.31567
   A23        1.82624  -0.00315  -0.01575   0.00000  -0.01583   1.81041
   A24        2.03367  -0.00329  -0.00052   0.00000  -0.00046   2.03321
   A25        2.84514   0.00018   0.01000   0.00000   0.01005   2.85519
   A26        1.88021   0.01091   0.05153   0.00000   0.05153   1.93174
   A27        2.11872  -0.00071  -0.00676   0.00000  -0.00661   2.11211
   A28        1.33755   0.00543   0.04692   0.00000   0.04695   1.38450
   A29        1.55246  -0.00277   0.01846   0.00000   0.01861   1.57107
   A30        1.73628   0.00069   0.02385   0.00000   0.02388   1.76017
   A31        1.68381   0.00231   0.03143   0.00000   0.03147   1.71528
   A32        1.44804   0.00663   0.02700   0.00000   0.02697   1.47501
   A33        1.70308   0.00467  -0.00091   0.00000  -0.00093   1.70216
   A34        1.44793  -0.00255  -0.01449   0.00000  -0.01454   1.43339
   A35        1.49612   0.00737   0.02281   0.00000   0.02278   1.51890
   A36        1.73831  -0.00239   0.00150   0.00000   0.00157   1.73988
   A37        1.68872   0.00087   0.02434   0.00000   0.02437   1.71309
   A38        1.58606  -0.00435  -0.00934   0.00000  -0.00927   1.57679
   A39        1.63127   0.01278   0.03672   0.00000   0.03673   1.66800
   A40        2.14726  -0.00227  -0.01477   0.00000  -0.01473   2.13253
   A41        1.60428  -0.00786  -0.04011   0.00000  -0.04009   1.56419
   A42        3.04643  -0.00189  -0.00227   0.00000  -0.00224   3.04419
   A43        3.08917  -0.00314  -0.01124   0.00000  -0.01127   3.07790
   A44        2.85860   0.00636   0.00488   0.00000   0.00477   2.86337
   A45        3.14039  -0.00243  -0.01436   0.00000  -0.01431   3.12608
   A46        3.07383   0.00612   0.07077   0.00000   0.07084   3.14466
   A47        3.44139   0.00228   0.00059   0.00000   0.00064   3.44203
   A48        3.09794  -0.00141  -0.01601   0.00000  -0.01596   3.08198
   A49        3.22208   0.00017  -0.00816   0.00000  -0.00816   3.21392
   A50        3.27868  -0.00175  -0.04955   0.00000  -0.04964   3.22903
   A51        3.35854  -0.00759  -0.02913   0.00000  -0.02916   3.32938
   A52        3.03653   0.00182  -0.04255   0.00000  -0.04255   2.99398
   A53        3.11446   0.00026   0.01705   0.00000   0.01701   3.13147
    D1        2.18118  -0.00002   0.00391   0.00000   0.00388   2.18506
    D2        0.39572   0.00911   0.07091   0.00000   0.07104   0.46676
    D3       -0.91676   0.00139   0.01992   0.00000   0.01984  -0.89692
    D4       -0.32434  -0.00805  -0.02904   0.00000  -0.02895  -0.35330
    D5       -2.14293  -0.00344  -0.03903   0.00000  -0.03875  -2.18168
    D6       -0.37548  -0.00857  -0.07162   0.00000  -0.07164  -0.44713
    D7        0.89921  -0.00487  -0.03560   0.00000  -0.03545   0.86376
    D8        2.47735  -0.01034  -0.06561   0.00000  -0.06581   2.41154
    D9        0.79446  -0.00374  -0.03180   0.00000  -0.03181   0.76265
   D10       -2.56408   0.00385  -0.00267   0.00000  -0.00265  -2.56673
   D11        2.58796   0.00941   0.02693   0.00000   0.02698   2.61494
   D12       -2.52390  -0.00044   0.10835   0.00000   0.10831  -2.41559
   D13       -0.83272   0.00705   0.05790   0.00000   0.05793  -0.77478
   D14        2.09193   0.01464   0.08703   0.00000   0.08710   2.17902
   D15        0.96078   0.02020   0.11663   0.00000   0.11672   1.07751
   D16        2.13211   0.01035   0.19805   0.00000   0.19805   2.33016
   D17       -2.11394  -0.00915  -0.06873   0.00000  -0.06883  -2.18276
   D18        0.81071  -0.00156  -0.03960   0.00000  -0.03966   0.77104
   D19       -0.32044   0.00400  -0.01000   0.00000  -0.01004  -0.33048
   D20        0.85089  -0.00586   0.07143   0.00000   0.07129   0.92218
   D21       -2.12443  -0.00321  -0.01618   0.00000  -0.01612  -2.14055
   D22        2.50851  -0.00194   0.00978   0.00000   0.00978   2.51829
   D23        0.38718   0.00408   0.01424   0.00000   0.01419   0.40137
   D24       -1.26306   0.00535   0.04020   0.00000   0.04009  -1.22297
   D25       -0.37355  -0.00981  -0.05668   0.00000  -0.05672  -0.43027
   D26       -2.02379  -0.00854  -0.03072   0.00000  -0.03082  -2.05461
   D27        0.95287  -0.00459  -0.02923   0.00000  -0.02910   0.92377
   D28       -0.69737  -0.00332  -0.00327   0.00000  -0.00320  -0.70057
   D29       -0.38695  -0.00928  -0.07679   0.00000  -0.07686  -0.46381
   D30       -2.14469  -0.00279  -0.03649   0.00000  -0.03645  -2.18114
   D31        0.91642  -0.00296  -0.02833   0.00000  -0.02829   0.88813
   D32        0.39195   0.00956   0.08057   0.00000   0.08056   0.47251
   D33        2.17051   0.00403   0.03990   0.00000   0.03984   2.21036
   D34       -0.91323   0.00659   0.04650   0.00000   0.04643  -0.86680
   D35       -0.82735   0.00222   0.02012   0.00000   0.02009  -0.80727
   D36       -2.81050   0.00714   0.02716   0.00000   0.02709  -2.78341
   D37        2.37446   0.00105  -0.02788   0.00000  -0.02805   2.34641
   D38        0.81170  -0.00549  -0.03974   0.00000  -0.03966   0.77204
   D39       -1.17145  -0.00057  -0.03269   0.00000  -0.03265  -1.20410
   D40       -2.26968  -0.00667  -0.08774   0.00000  -0.08779  -2.35748
   D41       -0.68783   0.00639   0.05367   0.00000   0.05384  -0.63399
   D42       -0.81600   0.00050   0.03097   0.00000   0.03080  -0.78520
   D43       -0.22949  -0.00490  -0.01557   0.00000  -0.01545  -0.24494
   D44        1.24890   0.00160   0.00572   0.00000   0.00580   1.25470
   D45       -1.13219  -0.00860  -0.05097   0.00000  -0.05067  -1.18286
   D46        0.34620  -0.00210  -0.02968   0.00000  -0.02942   0.31678
   D47        0.22607  -0.00341   0.01633   0.00000   0.01607   0.24214
   D48        1.70447   0.00308   0.03762   0.00000   0.03732   1.74179
   D49       -0.38936   0.00095   0.04668   0.00000   0.04659  -0.34277
   D50        1.04269   0.00596   0.07176   0.00000   0.07184   1.11453
   D51       -1.21446   0.00158  -0.00488   0.00000  -0.00492  -1.21937
   D52        1.41384  -0.00450  -0.05958   0.00000  -0.05986   1.35398
   D53       -0.03514  -0.01202  -0.08398   0.00000  -0.08415  -0.11929
   D54        2.48138  -0.00193  -0.04063   0.00000  -0.04058   2.44080
   D55        1.03240  -0.00946  -0.06504   0.00000  -0.06486   0.96753
   D56       -1.20176   0.00319  -0.00460   0.00000  -0.00466  -1.20641
   D57        2.04489   0.00137   0.03795   0.00000   0.03790   2.08279
   D58        0.37936  -0.00194   0.00342   0.00000   0.00341   0.38277
   D59       -1.18772   0.01070   0.06645   0.00000   0.06636  -1.12136
   D60        0.96351   0.00870   0.04986   0.00000   0.04989   1.01341
   D61        2.03299   0.00373  -0.00361   0.00000  -0.00362   2.02937
   D62       -2.09896   0.00173  -0.02020   0.00000  -0.02009  -2.11905
   D63       -2.52576   0.00482   0.02087   0.00000   0.02079  -2.50497
   D64       -0.37452   0.00282   0.00428   0.00000   0.00432  -0.37020
   D65        1.05687  -0.00005  -0.01279   0.00000  -0.01283   1.04405
   D66       -0.37958   0.00191  -0.00145   0.00000  -0.00144  -0.38102
   D67       -2.05759  -0.00030  -0.02983   0.00000  -0.02984  -2.08743
   D68        0.34272   0.00340   0.01638   0.00000   0.01629   0.35901
   D69       -1.32212  -0.00653  -0.00035   0.00000  -0.00041  -1.32252
   D70        2.05651   0.00736   0.01341   0.00000   0.01334   2.06985
   D71        0.39168  -0.00257  -0.00332   0.00000  -0.00336   0.38832
   D72       -2.49569   0.00569   0.01673   0.00000   0.01666  -2.47903
   D73        2.12266  -0.00423   0.00000   0.00000  -0.00004   2.12263
         Item               Value     Threshold  Converged?
 Maximum Force            0.020203     0.000450     NO 
 RMS     Force            0.006142     0.000300     NO 
 Maximum Displacement     0.697058     0.001800     NO 
 RMS     Displacement     0.115953     0.001200     NO 
 Predicted change in Energy=-5.445954D-03
 GradGradGradGradGradGradGradGradGradGradGradGradGradGradGradGradGradGrad

                          Input orientation:                          
 ---------------------------------------------------------------------
 Center     Atomic      Atomic             Coordinates (Angstroms)
 Number     Number       Type             X           Y           Z
 ---------------------------------------------------------------------
      1         50           0       -1.592882   -1.888231    0.388909
      2         50           0       -4.028091    1.467550   -1.015371
      3         53           0       -2.061959   -3.104411    2.908791
      4         53           0       -4.635775   -1.506557   -0.629423
      5         53           0       -1.805818    1.164868    1.249919
      6         53           0       -6.102051    2.595733    0.565586
      7         15           0        0.725532   -0.983681   -3.700286
      8         15           0        0.556719    1.360087   -3.013978
      9         15           0       -1.354976   -0.160426   -2.743097
     10         15           0       -0.660589    0.575492   -4.972050
     11         50           0        1.583400    1.991512    0.326243
     12         50           0        3.965617   -1.291062   -1.572135
     13         53           0        2.381152    2.894570    2.896202
     14         53           0        4.451701    1.718823   -1.140462
     15         53           0        1.883913   -1.129941    0.824876
     16         53           0        6.168045   -2.343363   -0.122608
 ---------------------------------------------------------------------
                    Distance matrix (angstroms):
                    1          2          3          4          5
     1  Sn   0.000000
     2  Sn   4.377614   0.000000
     3  I    2.837065   6.337788   0.000000
     4  I    3.231389   3.059992   4.657964   0.000000
     5  I    3.179322   3.187734   4.587397   4.321700   0.000000
     6  I    6.361584   2.841397   7.369165   4.517388   4.579662
     7  P    4.786938   5.984499   7.479807   6.200582   5.960581
     8  P    5.172232   5.002645   7.865647   6.392632   4.878576
     9  P    3.584881   3.575036   6.411764   4.128357   4.231292
    10  P    5.973188   5.271730   8.809834   6.244633   6.353881
    11  Sn   5.014489   5.793383   6.776919   7.199161   3.608783
    12  Sn   5.924459   8.474626   7.726487   8.655581   6.877866
    13  I    6.704823   7.642982   7.465197   9.002067   4.820045
    14  I    7.203249   8.484437   9.060232   9.656421   6.721409
    15  I    3.585133   6.714556   4.879666   6.690528   4.365882
    16  I    7.791071  10.921597   8.803496  10.848025   8.818958
                    6          7          8          9         10
     6  I    0.000000
     7  P    8.810548   0.000000
     8  P    7.660243   2.448012   0.000000
     9  P    6.409252   2.433614   2.457623   0.000000
    10  P    8.022238   2.443304   2.435461   2.447852   0.000000
    11  Sn   7.712880   5.079434   3.551035   4.762955   5.925581
    12  Sn  11.001589   3.888658   4.552810   5.564009   6.036988
    13  I    8.802602   7.829148   6.372866   7.422489   8.748696
    14  I   10.726662   5.266931   4.337008   6.310113   6.490284
    15  I    8.816093   4.673364   4.764292   4.915363   6.556473
    16  I   13.244756   6.653531   7.318644   8.260026   8.869445
                   11         12         13         14         15
    11  Sn   0.000000
    12  Sn   4.478179   0.000000
    13  I    2.838416   6.324245   0.000000
    14  I    3.233070   3.079290   4.686599   0.000000
    15  I    3.175281   3.178854   4.553496   4.309471   0.000000
    16  I    6.325471   2.838866   7.133703   4.525839   4.552352
                   16
    16  I    0.000000
 Stoichiometry    I8P4Sn4
 Framework group  C1[X(I8P4Sn4)]
 Deg. of freedom    42
 Full point group                 C1      NOp   1
 Largest Abelian subgroup         C1      NOp   1
 Largest concise Abelian subgroup C1      NOp   1
                         Standard orientation:                         
 ---------------------------------------------------------------------
 Center     Atomic      Atomic             Coordinates (Angstroms)
 Number     Number       Type             X           Y           Z
 ---------------------------------------------------------------------
      1         50           0       -1.423008    2.098563   -0.133243
      2         50           0       -4.072733   -1.101466    1.245988
      3         53           0       -1.922259    3.493328   -2.552812
      4         53           0       -4.424344    1.932097    1.052567
      5         53           0       -1.966336   -0.869369   -1.135372
      6         53           0       -6.329731   -1.948442   -0.258050
      7         15           0        1.033857    0.759478    3.750754
      8         15           0        0.609984   -1.516990    2.956532
      9         15           0       -1.165516    0.180753    2.884549
     10         15           0       -0.414708   -0.739935    5.024783
     11         50           0        1.379634   -2.045979   -0.469495
     12         50           0        4.160356    0.897751    1.442606
     13         53           0        1.941041   -2.868580   -3.127456
     14         53           0        4.340641   -2.113958    0.826867
     15         53           0        1.937933    1.059611   -0.824495
     16         53           0        6.363307    1.830538   -0.085816
 ---------------------------------------------------------------------
 Rotational constants (GHZ):      0.0464037      0.0192034      0.0182441
 Standard basis: SDD (6D, 10F)
 There are   192 symmetry adapted cartesian basis functions of A   symmetry.
 There are   192 symmetry adapted basis functions of A   symmetry.
   192 basis functions,   360 primitive gaussians,   192 cartesian basis functions
    66 alpha electrons       66 beta electrons
       nuclear repulsion energy       914.2444186771 Hartrees.
 NAtoms=   16 NActive=   16 NUniq=   16 SFac= 1.00D+00 NAtFMM=   60 NAOKFM=F Big=F
 Integral buffers will be    131072 words long.
 Raffenetti 2 integral format.
 Two-electron integral symmetry is turned on.
 One-electron integrals computed using PRISM.
   1 Symmetry operations used in ECPInt.
 ECPInt:  NShTT=    4656 NPrTT=   17172 LenC2=    4456 LenP2D=   11615.
 LDataN:  DoStor=T MaxTD1= 5 Len=  102
 NBasis=   192 RedAO= T EigKep=  2.02D-02  NBF=   192
 NBsUse=   192 1.00D-06 EigRej= -1.00D+00 NBFU=   192
 Defaulting to unpruned grid for atomic number  50.
 Defaulting to unpruned grid for atomic number  53.
 Defaulting to unpruned grid for atomic number  53.
 Defaulting to unpruned grid for atomic number  53.
 Defaulting to unpruned grid for atomic number  50.
 Lowest energy guess from the checkpoint file:  "\\nas.ads.mwn.de\tuch\ac5\AK_Nilges_Praktikant\Markus\Jakob\Verlauf\Di Pfad.chk"
 B after Tr=     0.000000    0.000000    0.000000
         Rot=    1.000000   -0.000544   -0.000208    0.000508 Ang=  -0.09 deg.
 B after Tr=     0.000000    0.000000    0.000000
         Rot=    0.999963    0.006663    0.002401   -0.004839 Ang=   0.98 deg.
 Keep J ints in memory in canonical form, NReq=175378854.
 Requested convergence on RMS density matrix=1.00D-08 within 128 cycles.
 Requested convergence on MAX density matrix=1.00D-06.
 Requested convergence on             energy=1.00D-06.
 No special actions if energy rises.
 Defaulting to unpruned grid for atomic number  50.
 Defaulting to unpruned grid for atomic number  50.
 Defaulting to unpruned grid for atomic number  50.
 Defaulting to unpruned grid for atomic number  50.
 Defaulting to unpruned grid for atomic number  50.
 Defaulting to unpruned grid for atomic number  50.
 SCF Done:  E(RPBE-PBE) =  -1470.09873468     A.U. after   11 cycles
            NFock= 11  Conv=0.43D-08     -V/T= 2.0553
   1 Symmetry operations used in ECPInt.
 ECPInt:  NShTT=    4656 NPrTT=   17172 LenC2=    4456 LenP2D=   11615.
 LDataN:  DoStor=T MaxTD1= 6 Len=  172
 Calling FoFJK, ICntrl=      2527 FMM=F ISym2X=0 I1Cent= 0 IOpClX= 0 NMat=1 NMatS=1 NMatT=0.
 Defaulting to unpruned grid for atomic number  50.
 Defaulting to unpruned grid for atomic number  50.
 Defaulting to unpruned grid for atomic number  50.
 Defaulting to unpruned grid for atomic number  50.
 Defaulting to unpruned grid for atomic number  50.
 Defaulting to unpruned grid for atomic number  50.
 ***** Axes restored to original set *****
 -------------------------------------------------------------------
 Center     Atomic                   Forces (Hartrees/Bohr)
 Number     Number              X              Y              Z
 -------------------------------------------------------------------
      1       50          -0.000217354   -0.000173117   -0.000271742
      2       50           0.000066714   -0.000017490   -0.000059981
      3       53           0.000018132    0.000013121    0.000046713
      4       53          -0.000096699   -0.000063353    0.000090946
      5       53           0.000005632    0.000290841    0.000019763
      6       53           0.000017800   -0.000037786    0.000031947
      7       15           0.001669381    0.000212233   -0.000539105
      8       15          -0.000719411   -0.001594379    0.001812720
      9       15           0.000646929    0.002719718   -0.000194819
     10       15          -0.001254921   -0.001371450   -0.000861417
     11       50          -0.000212906    0.000115317    0.000342684
     12       50           0.000444452    0.000740217   -0.000159626
     13       53           0.000178716    0.000186137   -0.000181426
     14       53          -0.000179310   -0.000553704   -0.000058603
     15       53          -0.000266039   -0.000475284    0.000060043
     16       53          -0.000101113    0.000008980   -0.000078096
 -------------------------------------------------------------------
 Cartesian Forces:  Max     0.002719718 RMS     0.000699643

 GradGradGradGradGradGradGradGradGradGradGradGradGradGradGradGradGradGrad
 Berny optimization.
 Using GEDIIS/GDIIS optimizer.
 FormGI is forming the generalized inverse of G from B-inverse, IUseBI=4.
 Internal  Forces:  Max     0.001445513 RMS     0.000278482
 Search for a local minimum.
 Step number   7 out of a maximum of  100
 All quantities printed in internal units (Hartrees-Bohrs-Radians)
 Mixed Optimization -- En-DIIS/RFO-DIIS
 Update second derivatives using D2CorX and points    6    5    7
 ITU=  0  0  0  0  0  1  0
 Use linear search instead of GDIIS.
     Eigenvalues ---    0.00026   0.00029   0.00048   0.00055   0.00098
     Eigenvalues ---    0.00107   0.00153   0.00163   0.00207   0.00224
     Eigenvalues ---    0.00279   0.00353   0.00707   0.00966   0.01387
     Eigenvalues ---    0.01411   0.01514   0.01731   0.01747   0.01806
     Eigenvalues ---    0.01977   0.02128   0.02164   0.02263   0.02356
     Eigenvalues ---    0.02594   0.02956   0.03013   0.03080   0.03350
     Eigenvalues ---    0.03469   0.04449   0.05741   0.06095   0.06181
     Eigenvalues ---    0.06525   0.06719   0.06872   0.06901   0.07019
     Eigenvalues ---    0.08727   0.11573
 RFO step:  Lambda=-2.93849534D-04 EMin= 2.64419063D-04
 Quartic linear search produced a step of -0.14638.
 Iteration  1 RMS(Cart)=  0.03348834 RMS(Int)=  0.00146006
 Iteration  2 RMS(Cart)=  0.00122907 RMS(Int)=  0.00070507
 Iteration  3 RMS(Cart)=  0.00000201 RMS(Int)=  0.00070507
 Iteration  4 RMS(Cart)=  0.00000001 RMS(Int)=  0.00070507
 Variable       Old X    -DE/DX   Delta X   Delta X   Delta X     New X
                                 (Linear)    (Quad)   (Total)
    R1        5.36127   0.00003   0.00014  -0.00135  -0.00121   5.36007
    R2        6.10644   0.00007   0.00053  -0.00605  -0.00557   6.10087
    R3        6.00805   0.00020  -0.00005   0.00909   0.00922   6.01727
    R4        6.77444   0.00001   0.00025   0.04386   0.04394   6.81838
    R5        6.77492  -0.00007   0.00205   0.01472   0.01676   6.79168
    R6        5.78255   0.00005  -0.00062   0.00097   0.00049   5.78304
    R7        6.02394   0.00004  -0.00165  -0.00160  -0.00332   6.02063
    R8        5.36946  -0.00001  -0.00003   0.00049   0.00046   5.36992
    R9        6.75584   0.00000   0.00092   0.00838   0.00925   6.76508
   R10        4.62607  -0.00048  -0.00109  -0.01073  -0.01414   4.61193
   R11        4.59886   0.00121  -0.00038   0.01113   0.00982   4.60868
   R12        4.61717  -0.00005   0.00098   0.00023   0.00061   4.61779
   R13        7.34850  -0.00015  -0.00032  -0.05536  -0.05604   7.29246
   R14        4.64424  -0.00145   0.00051  -0.02184  -0.02078   4.62346
   R15        4.60236   0.00111   0.00121   0.02189   0.02405   4.62641
   R16        6.71048  -0.00008   0.00030  -0.02541  -0.02499   6.68549
   R17        4.62577  -0.00046  -0.00103  -0.00337  -0.00291   4.62286
   R18        5.36383  -0.00005   0.00011  -0.00034  -0.00023   5.36360
   R19        6.10962   0.00003  -0.00077   0.01174   0.01116   6.12078
   R20        6.00041  -0.00003   0.00023   0.00352   0.00429   6.00470
   R21        5.81901  -0.00053  -0.00085  -0.01085  -0.01157   5.80744
   R22        6.00716   0.00037   0.00076   0.00550   0.00644   6.01361
   R23        5.36468  -0.00012  -0.00022   0.00013  -0.00009   5.36459
    A1        1.74654   0.00001  -0.00032   0.00071   0.00035   1.74689
    A2        1.73153   0.00006  -0.00077   0.00187   0.00111   1.73264
    A3        1.71429  -0.00012  -0.00005   0.00186   0.00180   1.71609
    A4        1.47952   0.00001  -0.00104  -0.00088  -0.00210   1.47742
    A5        1.29765   0.00002   0.00028   0.01657   0.01689   1.31454
    A6        2.75593   0.00011   0.00056  -0.00367  -0.00296   2.75298
    A7        1.34715   0.00004   0.00042  -0.00532  -0.00514   1.34201
    A8        1.39886   0.00002   0.00177  -0.00273  -0.00059   1.39827
    A9        1.51070   0.00011   0.00008  -0.01980  -0.01974   1.49097
   A10        1.52731   0.00004  -0.00064  -0.00035  -0.00117   1.52614
   A11        1.74242  -0.00009  -0.00048  -0.00090  -0.00141   1.74100
   A12        1.33548   0.00002   0.00033   0.02132   0.02172   1.35720
   A13        1.72253  -0.00011  -0.00046  -0.00023  -0.00060   1.72193
   A14        1.34789   0.00006   0.00051   0.00076   0.00103   1.34892
   A15        1.53833  -0.00004   0.00018  -0.00315  -0.00289   1.53544
   A16        1.51619  -0.00006   0.00043  -0.00510  -0.00458   1.51162
   A17        1.55050   0.00000   0.00073  -0.01405  -0.01268   1.53782
   A18        2.12211   0.00003   0.00092   0.04793   0.04861   2.17072
   A19        2.51154   0.00030   0.00101  -0.03910  -0.03978   2.47176
   A20        1.99766   0.00038  -0.00060   0.00392   0.00179   1.99945
   A21        1.80414   0.00040   0.00070   0.01602   0.01619   1.82033
   A22        1.31567  -0.00002   0.00000  -0.00917  -0.00903   1.30664
   A23        1.81041  -0.00006  -0.00021  -0.04884  -0.04953   1.76088
   A24        2.03321  -0.00042  -0.00002  -0.02085  -0.02102   2.01219
   A25        2.85519  -0.00020   0.00014  -0.05103  -0.05181   2.80339
   A26        1.93174  -0.00016   0.00073   0.02844   0.02872   1.96046
   A27        2.11211   0.00022  -0.00012   0.06040   0.06101   2.17312
   A28        1.38450  -0.00004   0.00066  -0.02674  -0.02589   1.35861
   A29        1.57107  -0.00027   0.00024  -0.04127  -0.04080   1.53027
   A30        1.76017  -0.00024   0.00033  -0.01051  -0.01003   1.75013
   A31        1.71528   0.00046   0.00044   0.01051   0.01097   1.72625
   A32        1.47501  -0.00014   0.00039  -0.00190  -0.00204   1.47297
   A33        1.70216  -0.00004  -0.00001   0.00151   0.00066   1.70282
   A34        1.43339  -0.00001  -0.00020  -0.04544  -0.04635   1.38703
   A35        1.51890  -0.00012   0.00033   0.00123   0.00107   1.51997
   A36        1.73988   0.00019   0.00001   0.00602   0.00621   1.74608
   A37        1.71309   0.00008   0.00034   0.00040   0.00105   1.71415
   A38        1.57679   0.00024  -0.00014   0.01406   0.01388   1.59066
   A39        1.66800  -0.00028   0.00052   0.00385   0.00404   1.67203
   A40        2.13253   0.00016  -0.00022   0.04009   0.03912   2.17165
   A41        1.56419   0.00010  -0.00057   0.01262   0.01191   1.57610
   A42        3.04419   0.00003  -0.00004   0.01728   0.01724   3.06143
   A43        3.07790  -0.00006  -0.00016   0.02042   0.02031   3.09821
   A44        2.86337   0.00033   0.00009   0.01633   0.01556   2.87893
   A45        3.12608  -0.00007  -0.00021  -0.05801  -0.05855   3.06752
   A46        3.14466  -0.00028   0.00100  -0.03724  -0.03593   3.10874
   A47        3.44203   0.00015   0.00000   0.00753   0.00686   3.44890
   A48        3.08198   0.00010  -0.00024  -0.00416  -0.00466   3.07732
   A49        3.21392   0.00006  -0.00012  -0.00078  -0.00066   3.21326
   A50        3.22903  -0.00008  -0.00069  -0.00072  -0.00299   3.22604
   A51        3.32938   0.00026  -0.00041  -0.00746  -0.00731   3.32206
   A52        2.99398  -0.00022  -0.00061   0.02803   0.02734   3.02132
   A53        3.13147   0.00003   0.00025  -0.04545  -0.04571   3.08576
    D1        2.18506   0.00010   0.00006   0.01112   0.01120   2.19626
    D2        0.46676   0.00004   0.00099   0.00941   0.01044   0.47720
    D3       -0.89692   0.00000   0.00030   0.01528   0.01586  -0.88106
    D4       -0.35330   0.00020  -0.00043   0.01338   0.01261  -0.34069
    D5       -2.18168  -0.00005  -0.00060  -0.00971  -0.01030  -2.19198
    D6       -0.44713  -0.00004  -0.00102  -0.00924  -0.01033  -0.45746
    D7        0.86376  -0.00002  -0.00053   0.00813   0.00765   0.87141
    D8        2.41154   0.00008  -0.00091  -0.01094  -0.01188   2.39966
    D9        0.76265   0.00001  -0.00045  -0.01049  -0.01120   0.75145
   D10       -2.56673  -0.00025  -0.00004  -0.00304  -0.00388  -2.57061
   D11        2.61494  -0.00012   0.00038   0.02008   0.01981   2.63475
   D12       -2.41559   0.00041   0.00155   0.00998   0.01118  -2.40441
   D13       -0.77478   0.00001   0.00082  -0.00740  -0.00660  -0.78139
   D14        2.17902  -0.00025   0.00123   0.00006   0.00071   2.17973
   D15        1.07751  -0.00012   0.00165   0.02318   0.02441   1.10191
   D16        2.33016   0.00042   0.00282   0.01308   0.01578   2.34594
   D17       -2.18276   0.00002  -0.00097  -0.00908  -0.01055  -2.19332
   D18        0.77104  -0.00024  -0.00055  -0.00163  -0.00324   0.76780
   D19       -0.33048  -0.00011  -0.00014   0.02149   0.02046  -0.31002
   D20        0.92218   0.00042   0.00104   0.01139   0.01183   0.93400
   D21       -2.14055   0.00017  -0.00024   0.02318   0.02295  -2.11760
   D22        2.51829   0.00021   0.00014   0.00046   0.00034   2.51863
   D23        0.40137   0.00009   0.00021   0.02084   0.02141   0.42278
   D24       -1.22297   0.00013   0.00059  -0.00187  -0.00119  -1.22417
   D25       -0.43027   0.00025  -0.00080   0.02447   0.02373  -0.40654
   D26       -2.05461   0.00029  -0.00042   0.00176   0.00112  -2.05349
   D27        0.92377   0.00027  -0.00044   0.02239   0.02174   0.94551
   D28       -0.70057   0.00031  -0.00006  -0.00032  -0.00087  -0.70144
   D29       -0.46381  -0.00005  -0.00109  -0.01019  -0.01137  -0.47518
   D30       -2.18114   0.00005  -0.00053  -0.00992  -0.01059  -2.19173
   D31        0.88813   0.00000  -0.00041  -0.00914  -0.00993   0.87820
   D32        0.47251   0.00004   0.00115   0.00923   0.01042   0.48293
   D33        2.21036  -0.00004   0.00058   0.00827   0.00883   2.21918
   D34       -0.86680   0.00003   0.00067  -0.01272  -0.01212  -0.87892
   D35       -0.80727  -0.00001   0.00029   0.01317   0.01364  -0.79363
   D36       -2.78341   0.00042   0.00040   0.04181   0.04283  -2.74058
   D37        2.34641  -0.00013  -0.00037   0.00896   0.00730   2.35371
   D38        0.77204   0.00001  -0.00058   0.00774   0.00723   0.77927
   D39       -1.20410   0.00044  -0.00047   0.03638   0.03642  -1.16768
   D40       -2.35748  -0.00011  -0.00124   0.00353   0.00090  -2.35658
   D41       -0.63399   0.00027   0.00074  -0.05173  -0.05140  -0.68539
   D42       -0.78520   0.00003   0.00047  -0.06804  -0.07016  -0.85535
   D43       -0.24494  -0.00028  -0.00024   0.03920   0.03913  -0.20581
   D44        1.25470  -0.00040   0.00007   0.03377   0.03340   1.28810
   D45       -1.18286   0.00031  -0.00077   0.07993   0.08166  -1.10120
   D46        0.31678   0.00019  -0.00046   0.07449   0.07592   0.39271
   D47        0.24214   0.00002   0.00027   0.12164   0.11927   0.36142
   D48        1.74179  -0.00010   0.00058   0.11620   0.11354   1.85533
   D49       -0.34277  -0.00012   0.00068  -0.04611  -0.04471  -0.38748
   D50        1.11453  -0.00034   0.00101  -0.05047  -0.04963   1.06490
   D51       -1.21937  -0.00072  -0.00006  -0.00914  -0.00918  -1.22855
   D52        1.35398  -0.00046  -0.00081   0.04076   0.04006   1.39403
   D53       -0.11929  -0.00037  -0.00117   0.03538   0.03391  -0.08538
   D54        2.44080   0.00030  -0.00059   0.05456   0.05383   2.49464
   D55        0.96753   0.00039  -0.00095   0.04919   0.04769   1.01522
   D56       -1.20641   0.00018  -0.00006   0.00675   0.00648  -1.19994
   D57        2.08279   0.00040   0.00055  -0.02128  -0.02086   2.06193
   D58        0.38277  -0.00007   0.00005  -0.03242  -0.03242   0.35035
   D59       -1.12136  -0.00005   0.00096  -0.03242  -0.03081  -1.15217
   D60        1.01341   0.00011   0.00071   0.00953   0.01027   1.02367
   D61        2.02937   0.00026  -0.00005   0.00209   0.00258   2.03194
   D62       -2.11905   0.00042  -0.00030   0.04404   0.04365  -2.07540
   D63       -2.50497  -0.00004   0.00031  -0.00956  -0.00867  -2.51364
   D64       -0.37020   0.00013   0.00006   0.03239   0.03241  -0.33779
   D65        1.04405   0.00007  -0.00018  -0.01340  -0.01430   1.02974
   D66       -0.38102   0.00010  -0.00002   0.03249   0.03248  -0.34854
   D67       -2.08743   0.00004  -0.00042   0.03205   0.03141  -2.05602
   D68        0.35901  -0.00033   0.00025  -0.02224  -0.02103   0.33798
   D69       -1.32252  -0.00007   0.00000  -0.03732  -0.03679  -1.35931
   D70        2.06985  -0.00035   0.00020  -0.01763  -0.01706   2.05279
   D71        0.38832  -0.00010  -0.00004  -0.03270  -0.03282   0.35550
   D72       -2.47903  -0.00018   0.00025  -0.01138  -0.01067  -2.48970
   D73        2.12263   0.00008   0.00001  -0.02646  -0.02643   2.09620
         Item               Value     Threshold  Converged?
 Maximum Force            0.001446     0.000450     NO 
 RMS     Force            0.000278     0.000300     YES
 Maximum Displacement     0.146683     0.001800     NO 
 RMS     Displacement     0.033354     0.001200     NO 
 Predicted change in Energy=-1.656097D-04
 GradGradGradGradGradGradGradGradGradGradGradGradGradGradGradGradGradGrad

                          Input orientation:                          
 ---------------------------------------------------------------------
 Center     Atomic      Atomic             Coordinates (Angstroms)
 Number     Number       Type             X           Y           Z
 ---------------------------------------------------------------------
      1         50           0       -1.629058   -1.893194    0.372078
      2         50           0       -4.048572    1.473154   -1.007491
      3         53           0       -2.063995   -3.118725    2.892835
      4         53           0       -4.682636   -1.492320   -0.596309
      5         53           0       -1.819410    1.162398    1.247443
      6         53           0       -6.103438    2.629177    0.578716
      7         15           0        0.723716   -1.029050   -3.629080
      8         15           0        0.589546    1.321872   -2.987719
      9         15           0       -1.369728   -0.126146   -2.763032
     10         15           0       -0.582968    0.528315   -4.984995
     11         50           0        1.565520    1.994731    0.345571
     12         50           0        3.999392   -1.262914   -1.602462
     13         53           0        2.422214    2.856005    2.910762
     14         53           0        4.420281    1.749669   -1.164810
     15         53           0        1.864727   -1.142156    0.754533
     16         53           0        6.188344   -2.289856   -0.114924
 ---------------------------------------------------------------------
                    Distance matrix (angstroms):
                    1          2          3          4          5
     1  Sn   0.000000
     2  Sn   4.369160   0.000000
     3  I    2.836426   6.343220   0.000000
     4  I    3.228439   3.060252   4.655815   0.000000
     5  I    3.184201   3.185979   4.592946   4.317987   0.000000
     6  I    6.365109   2.841639   7.396663   4.515097   4.577284
     7  P    4.721393   5.992369   7.394150   6.216186   5.920339
     8  P    5.152387   5.045426   7.832056   6.436957   4.874946
     9  P    3.608133   3.579929   6.436332   4.187658   4.236328
    10  P    5.971285   5.359447   8.806507   6.336467   6.385463
    11  Sn   5.032096   5.798349   6.768261   7.217072   3.600543
    12  Sn   5.997959   8.521137   7.772798   8.743145   6.918277
    13  I    6.738888   7.689997   7.471532   9.038052   4.860691
    14  I    7.226823   8.474826   9.067060   9.679710   6.715475
    15  I    3.594003   6.701617   4.890196   6.694427   4.373419
    16  I    7.842594  10.943097   8.822400  10.910821   8.825998
                    6          7          8          9         10
     6  I    0.000000
     7  P    8.814658   0.000000
     8  P    7.695748   2.440529   0.000000
     9  P    6.416158   2.438808   2.446629   0.000000
    10  P    8.114437   2.443628   2.448190   2.446310   0.000000
    11  Sn   7.698688   5.064557   3.537809   4.772548   5.931384
    12  Sn  11.044142   3.859005   4.497456   5.609511   5.970599
    13  I    8.841755   7.794105   6.364300   7.447415   8.763118
    14  I   10.703367   5.240085   4.263865   6.292631   6.412333
    15  I    8.817341   4.531087   4.658537   4.885410   6.459401
    16  I   13.257674   6.618238   7.255624   8.295696   8.803996
                   11         12         13         14         15
    11  Sn   0.000000
    12  Sn   4.508970   0.000000
    13  I    2.838295   6.310481   0.000000
    14  I    3.238976   3.073165   4.671887   0.000000
    15  I    3.177551   3.182264   4.576615   4.310149   0.000000
    16  I    6.319829   2.838818   7.058215   4.532777   4.557065
                   16
    16  I    0.000000
 Stoichiometry    I8P4Sn4
 Framework group  C1[X(I8P4Sn4)]
 Deg. of freedom    42
 Full point group                 C1      NOp   1
 Largest Abelian subgroup         C1      NOp   1
 Largest concise Abelian subgroup C1      NOp   1
                         Standard orientation:                         
 ---------------------------------------------------------------------
 Center     Atomic      Atomic             Coordinates (Angstroms)
 Number     Number       Type             X           Y           Z
 ---------------------------------------------------------------------
      1         50           0       -1.459535    2.105160   -0.126354
      2         50           0       -4.081781   -1.105744    1.253312
      3         53           0       -1.935177    3.489952   -2.555640
      4         53           0       -4.472465    1.920379    1.018604
      5         53           0       -1.974377   -0.874278   -1.124866
      6         53           0       -6.323819   -1.998346   -0.247169
      7         15           0        1.044614    0.839502    3.670869
      8         15           0        0.662660   -1.455518    2.933865
      9         15           0       -1.169605    0.165531    2.902243
     10         15           0       -0.311326   -0.666220    5.036718
     11         50           0        1.371154   -2.039986   -0.482642
     12         50           0        4.199392    0.892665    1.449051
     13         53           0        1.990745   -2.840621   -3.134248
     14         53           0        4.322561   -2.118882    0.849251
     15         53           0        1.923729    1.076128   -0.767816
     16         53           0        6.377168    1.801249   -0.129130
 ---------------------------------------------------------------------
 Rotational constants (GHZ):      0.0465524      0.0191218      0.0181660
 Standard basis: SDD (6D, 10F)
 There are   192 symmetry adapted cartesian basis functions of A   symmetry.
 There are   192 symmetry adapted basis functions of A   symmetry.
   192 basis functions,   360 primitive gaussians,   192 cartesian basis functions
    66 alpha electrons       66 beta electrons
       nuclear repulsion energy       915.0632269270 Hartrees.
 NAtoms=   16 NActive=   16 NUniq=   16 SFac= 1.00D+00 NAtFMM=   60 NAOKFM=F Big=F
 Integral buffers will be    131072 words long.
 Raffenetti 2 integral format.
 Two-electron integral symmetry is turned on.
 One-electron integrals computed using PRISM.
   1 Symmetry operations used in ECPInt.
 ECPInt:  NShTT=    4656 NPrTT=   17172 LenC2=    4459 LenP2D=   11616.
 LDataN:  DoStor=T MaxTD1= 5 Len=  102
 NBasis=   192 RedAO= T EigKep=  2.03D-02  NBF=   192
 NBsUse=   192 1.00D-06 EigRej= -1.00D+00 NBFU=   192
 Defaulting to unpruned grid for atomic number  50.
 Defaulting to unpruned grid for atomic number  53.
 Defaulting to unpruned grid for atomic number  53.
 Defaulting to unpruned grid for atomic number  53.
 Defaulting to unpruned grid for atomic number  50.
 Initial guess from the checkpoint file:  "\\nas.ads.mwn.de\tuch\ac5\AK_Nilges_Praktikant\Markus\Jakob\Verlauf\Di Pfad.chk"
 B after Tr=     0.000000    0.000000    0.000000
         Rot=    0.999998    0.001420   -0.000378   -0.001321 Ang=   0.23 deg.
 ExpMin= 3.26D-02 ExpMax= 3.06D+04 ExpMxC= 4.68D+03 IAcc=3 IRadAn=         5 AccDes= 0.00D+00
 Harris functional with IExCor= 1009 and IRadAn=       5 diagonalized for initial guess.
 HarFok:  IExCor= 1009 AccDes= 0.00D+00 IRadAn=         5 IDoV= 1 UseB2=F ITyADJ=14
 ICtDFT=  3500011 ScaDFX=  1.000000  1.000000  1.000000  1.000000
 Defaulting to unpruned grid for atomic number  50.
 Defaulting to unpruned grid for atomic number  50.
 Defaulting to unpruned grid for atomic number  50.
 Defaulting to unpruned grid for atomic number  50.
 Defaulting to unpruned grid for atomic number  50.
 Defaulting to unpruned grid for atomic number  50.
 FoFCou: FMM=F IPFlag=           0 FMFlag=      100000 FMFlg1=           0
         NFxFlg=           0 DoJE=T BraDBF=F KetDBF=T FulRan=T
         wScrn=  0.000000 ICntrl=     500 IOpCl=  0 I1Cent=   200000004 NGrid=           0
         NMat0=    1 NMatS0=      1 NMatT0=    0 NMatD0=    1 NMtDS0=    0 NMtDT0=    0
 Petite list used in FoFCou.
 Keep J ints in memory in canonical form, NReq=175378854.
 Requested convergence on RMS density matrix=1.00D-08 within 128 cycles.
 Requested convergence on MAX density matrix=1.00D-06.
 Requested convergence on             energy=1.00D-06.
 No special actions if energy rises.
 Defaulting to unpruned grid for atomic number  50.
 Defaulting to unpruned grid for atomic number  50.
 Defaulting to unpruned grid for atomic number  50.
 Defaulting to unpruned grid for atomic number  50.
 Defaulting to unpruned grid for atomic number  50.
 Defaulting to unpruned grid for atomic number  50.
 SCF Done:  E(RPBE-PBE) =  -1470.09892665     A.U. after   12 cycles
            NFock= 12  Conv=0.65D-08     -V/T= 2.0553
   1 Symmetry operations used in ECPInt.
 ECPInt:  NShTT=    4656 NPrTT=   17172 LenC2=    4459 LenP2D=   11616.
 LDataN:  DoStor=T MaxTD1= 6 Len=  172
 Calling FoFJK, ICntrl=      2527 FMM=F ISym2X=0 I1Cent= 0 IOpClX= 0 NMat=1 NMatS=1 NMatT=0.
 Defaulting to unpruned grid for atomic number  50.
 Defaulting to unpruned grid for atomic number  50.
 Defaulting to unpruned grid for atomic number  50.
 Defaulting to unpruned grid for atomic number  50.
 Defaulting to unpruned grid for atomic number  50.
 Defaulting to unpruned grid for atomic number  50.
 ***** Axes restored to original set *****
 -------------------------------------------------------------------
 Center     Atomic                   Forces (Hartrees/Bohr)
 Number     Number              X              Y              Z
 -------------------------------------------------------------------
      1       50          -0.000054000   -0.000128988   -0.000270328
      2       50          -0.000069838    0.000020629   -0.000096702
      3       53          -0.000002426    0.000000463    0.000095291
      4       53          -0.000053985   -0.000040718    0.000027214
      5       53           0.000074699    0.000172801    0.000106554
      6       53           0.000032228   -0.000022155    0.000008560
      7       15           0.000828759   -0.000695070   -0.000458758
      8       15          -0.000699216    0.000024840    0.000310799
      9       15           0.000299972    0.001246651   -0.000133675
     10       15          -0.000237161   -0.000561624    0.000519112
     11       50           0.000135213   -0.000040340   -0.000032479
     12       50           0.000109856    0.000459518   -0.000222944
     13       53           0.000024489    0.000033158   -0.000089426
     14       53          -0.000071051   -0.000226154    0.000032002
     15       53          -0.000272148   -0.000308928    0.000202629
     16       53          -0.000045389    0.000065918    0.000002150
 -------------------------------------------------------------------
 Cartesian Forces:  Max     0.001246651 RMS     0.000323314

 GradGradGradGradGradGradGradGradGradGradGradGradGradGradGradGradGradGrad
 Berny optimization.
 Using GEDIIS/GDIIS optimizer.
 FormGI is forming the generalized inverse of G from B-inverse, IUseBI=4.
 Internal  Forces:  Max     0.000681390 RMS     0.000120191
 Search for a local minimum.
 Step number   8 out of a maximum of  100
 All quantities printed in internal units (Hartrees-Bohrs-Radians)
 Mixed Optimization -- En-DIIS/RFO-DIIS
 Swapping is turned off.
 Update second derivatives using D2CorX and points    5    7    8
 DE= -1.92D-04 DEPred=-1.66D-04 R= 1.16D+00
 TightC=F SS=  1.41D+00  RLast= 3.50D-01 DXNew= 8.4853D-01 1.0496D+00
 Trust test= 1.16D+00 RLast= 3.50D-01 DXMaxT set to 8.49D-01
 ITU=  1  0  0  0  0  0  1  0
     Eigenvalues ---    0.00025   0.00033   0.00051   0.00053   0.00098
     Eigenvalues ---    0.00109   0.00153   0.00164   0.00211   0.00220
     Eigenvalues ---    0.00269   0.00354   0.00707   0.00970   0.01387
     Eigenvalues ---    0.01397   0.01503   0.01594   0.01781   0.01807
     Eigenvalues ---    0.01967   0.02126   0.02133   0.02247   0.02339
     Eigenvalues ---    0.02589   0.02964   0.03035   0.03052   0.03353
     Eigenvalues ---    0.03457   0.04314   0.05141   0.05862   0.06448
     Eigenvalues ---    0.06527   0.06719   0.06900   0.06980   0.07017
     Eigenvalues ---    0.08616   0.11066
 En-DIIS/RFO-DIIS IScMMF=        0 using points:     8    7
 RFO step:  Lambda=-1.48594224D-05.
 DidBck=F Rises=F RFO-DIIS coefs:    1.36058   -0.36058
 Iteration  1 RMS(Cart)=  0.05704939 RMS(Int)=  0.02013094
 Iteration  2 RMS(Cart)=  0.01222312 RMS(Int)=  0.00337316
 Iteration  3 RMS(Cart)=  0.00047325 RMS(Int)=  0.00333963
 Iteration  4 RMS(Cart)=  0.00000543 RMS(Int)=  0.00333962
 Iteration  5 RMS(Cart)=  0.00000009 RMS(Int)=  0.00333962
 Variable       Old X    -DE/DX   Delta X   Delta X   Delta X     New X
                                 (Linear)    (Quad)   (Total)
    R1        5.36007   0.00008  -0.00043  -0.00154  -0.00198   5.35809
    R2        6.10087   0.00003  -0.00201  -0.00288  -0.00787   6.09299
    R3        6.01727   0.00016   0.00332   0.03703   0.04202   6.05929
    R4        6.81838  -0.00002   0.01584   0.03590   0.05112   6.86950
    R5        6.79168  -0.00008   0.00604  -0.01849  -0.00901   6.78267
    R6        5.78304   0.00004   0.00018  -0.00039   0.00020   5.78324
    R7        6.02063   0.00011  -0.00120   0.00933   0.00616   6.02679
    R8        5.36992  -0.00003   0.00017  -0.00159  -0.00142   5.36850
    R9        6.76508   0.00000   0.00333   0.03560   0.03991   6.80500
   R10        4.61193   0.00033  -0.00510   0.01283   0.00578   4.61772
   R11        4.60868   0.00068   0.00354   0.00285  -0.00248   4.60620
   R12        4.61779  -0.00019   0.00022   0.01006   0.01531   4.63310
   R13        7.29246  -0.00016  -0.02021  -0.13144  -0.15354   7.13893
   R14        4.62346  -0.00050  -0.00749  -0.01991  -0.03260   4.59086
   R15        4.62641  -0.00007   0.00867   0.02171   0.03982   4.66623
   R16        6.68549  -0.00007  -0.00901   0.03724   0.02939   6.71488
   R17        4.62286  -0.00047  -0.00105  -0.02011  -0.02418   4.59868
   R18        5.36360  -0.00006  -0.00008  -0.00046  -0.00054   5.36306
   R19        6.12078  -0.00005   0.00402   0.03184   0.03547   6.15625
   R20        6.00470   0.00000   0.00155  -0.00048   0.00122   6.00592
   R21        5.80744  -0.00023  -0.00417  -0.02843  -0.03258   5.77486
   R22        6.01361   0.00023   0.00232   0.01304   0.01851   6.03212
   R23        5.36459  -0.00006  -0.00003   0.00177   0.00174   5.36633
    A1        1.74689   0.00001   0.00013   0.00636   0.00613   1.75303
    A2        1.73264  -0.00001   0.00040  -0.00254  -0.00196   1.73068
    A3        1.71609  -0.00004   0.00065   0.04871   0.05054   1.76662
    A4        1.47742   0.00002  -0.00076  -0.00709  -0.00641   1.47102
    A5        1.31454   0.00001   0.00609   0.01356   0.02158   1.33612
    A6        2.75298   0.00002  -0.00107  -0.06112  -0.06247   2.69051
    A7        1.34201   0.00001  -0.00185  -0.02476  -0.02744   1.31457
    A8        1.39827  -0.00003  -0.00021  -0.02741  -0.02803   1.37025
    A9        1.49097   0.00002  -0.00712  -0.07565  -0.08607   1.40490
   A10        1.52614   0.00003  -0.00042  -0.00359  -0.00246   1.52367
   A11        1.74100  -0.00002  -0.00051  -0.00442  -0.00539   1.73561
   A12        1.35720   0.00001   0.00783   0.01378   0.02308   1.38029
   A13        1.72193  -0.00006  -0.00022  -0.00201  -0.00204   1.71989
   A14        1.34892   0.00001   0.00037  -0.02174  -0.02221   1.32671
   A15        1.53544  -0.00001  -0.00104   0.01225   0.00993   1.54538
   A16        1.51162  -0.00004  -0.00165   0.00415   0.00085   1.51246
   A17        1.53782   0.00003  -0.00457   0.03590   0.02992   1.56775
   A18        2.17072  -0.00004   0.01753   0.00442   0.01683   2.18755
   A19        2.47176   0.00002  -0.01434   0.04601   0.03435   2.50611
   A20        1.99945  -0.00002   0.00065  -0.08161  -0.08186   1.91759
   A21        1.82033   0.00007   0.00584  -0.10146  -0.10026   1.72007
   A22        1.30664   0.00000  -0.00325   0.00121  -0.00342   1.30323
   A23        1.76088  -0.00005  -0.01786   0.01245  -0.00095   1.75992
   A24        2.01219  -0.00004  -0.00758   0.10859   0.10727   2.11946
   A25        2.80339  -0.00014  -0.01868  -0.00378  -0.03951   2.76388
   A26        1.96046  -0.00008   0.01036   0.01688   0.02789   1.98835
   A27        2.17312   0.00014   0.02200   0.00449   0.01877   2.19189
   A28        1.35861   0.00008  -0.00934   0.00061  -0.00904   1.34956
   A29        1.53027  -0.00002  -0.01471  -0.00298  -0.01858   1.51169
   A30        1.75013  -0.00009  -0.00362  -0.00935  -0.01343   1.73670
   A31        1.72625   0.00008   0.00395   0.00356   0.00784   1.73409
   A32        1.47297   0.00003  -0.00074  -0.00031   0.00002   1.47299
   A33        1.70282   0.00007   0.00024   0.01390   0.01258   1.71540
   A34        1.38703  -0.00002  -0.01671  -0.05282  -0.07083   1.31620
   A35        1.51997   0.00002   0.00039   0.00700   0.00795   1.52792
   A36        1.74608  -0.00004   0.00224   0.00509   0.00804   1.75412
   A37        1.71415  -0.00004   0.00038  -0.00497  -0.00425   1.70990
   A38        1.59066   0.00003   0.00500  -0.00010   0.00403   1.59469
   A39        1.67203  -0.00007   0.00146   0.01184   0.01109   1.68312
   A40        2.17165   0.00009   0.01411   0.07784   0.09399   2.26564
   A41        1.57610  -0.00006   0.00429  -0.00137   0.00146   1.57756
   A42        3.06143   0.00002   0.00622   0.01992   0.02772   3.08915
   A43        3.09821  -0.00001   0.00732   0.00936   0.01769   3.11590
   A44        2.87893  -0.00001   0.00561  -0.11324  -0.11304   2.76589
   A45        3.06752  -0.00005  -0.02111   0.01366  -0.00437   3.06315
   A46        3.10874  -0.00002  -0.01295  -0.00874  -0.02247   3.08626
   A47        3.44890   0.00003   0.00248   0.01899   0.02062   3.46952
   A48        3.07732   0.00000  -0.00168  -0.02859  -0.03122   3.04610
   A49        3.21326   0.00005  -0.00024   0.02401   0.02452   3.23778
   A50        3.22604  -0.00018  -0.00108  -0.01320  -0.00979   3.21626
   A51        3.32206   0.00003  -0.00264  -0.01248  -0.01716   3.30490
   A52        3.02132  -0.00006   0.00986  -0.00121   0.00930   3.03062
   A53        3.08576  -0.00006  -0.01648  -0.05749  -0.07463   3.01113
    D1        2.19626   0.00001   0.00404  -0.00988  -0.00567   2.19059
    D2        0.47720   0.00001   0.00377  -0.00568  -0.00215   0.47505
    D3       -0.88106   0.00001   0.00572   0.01871   0.02556  -0.85550
    D4       -0.34069   0.00008   0.00455  -0.03095  -0.02634  -0.36703
    D5       -2.19198  -0.00002  -0.00371   0.00054  -0.00301  -2.19499
    D6       -0.45746  -0.00001  -0.00372   0.00611   0.00241  -0.45504
    D7        0.87141   0.00000   0.00276   0.02254   0.02729   0.89870
    D8        2.39966   0.00003  -0.00429  -0.04587  -0.05140   2.34826
    D9        0.75145   0.00000  -0.00404  -0.01930  -0.02394   0.72751
   D10       -2.57061  -0.00004  -0.00140  -0.00682  -0.00678  -2.57740
   D11        2.63475  -0.00008   0.00714  -0.01429  -0.00518   2.62957
   D12       -2.40441   0.00018   0.00403   0.32787   0.32304  -2.08137
   D13       -0.78139  -0.00002  -0.00238  -0.01505  -0.01865  -0.80004
   D14        2.17973  -0.00005   0.00026  -0.00257  -0.00149   2.17825
   D15        1.10191  -0.00010   0.00880  -0.01004   0.00012   1.10203
   D16        2.34594   0.00016   0.00569   0.33212   0.32833   2.67427
   D17       -2.19332   0.00001  -0.00381  -0.00483  -0.01182  -2.20514
   D18        0.76780  -0.00002  -0.00117   0.00765   0.00534   0.77314
   D19       -0.31002  -0.00007   0.00738   0.00018   0.00694  -0.30307
   D20        0.93400   0.00019   0.00426   0.34233   0.33516   1.26916
   D21       -2.11760   0.00003   0.00828   0.03589   0.04410  -2.07350
   D22        2.51863   0.00014   0.00012   0.01732   0.01719   2.53582
   D23        0.42278  -0.00004   0.00772   0.05269   0.05961   0.48240
   D24       -1.22417   0.00007  -0.00043   0.03413   0.03271  -1.19146
   D25       -0.40654   0.00003   0.00856   0.02234   0.02946  -0.37708
   D26       -2.05349   0.00014   0.00040   0.00378   0.00256  -2.05093
   D27        0.94551   0.00003   0.00784   0.01053   0.01800   0.96351
   D28       -0.70144   0.00014  -0.00031  -0.00803  -0.00890  -0.71034
   D29       -0.47518  -0.00002  -0.00410   0.00354  -0.00064  -0.47582
   D30       -2.19173   0.00004  -0.00382   0.00609   0.00171  -2.19002
   D31        0.87820  -0.00001  -0.00358  -0.01792  -0.02282   0.85539
   D32        0.48293   0.00001   0.00376  -0.00698  -0.00352   0.47940
   D33        2.21918  -0.00001   0.00318  -0.01194  -0.00929   2.20989
   D34       -0.87892   0.00000  -0.00437  -0.02185  -0.02781  -0.90673
   D35       -0.79363   0.00000   0.00492   0.02084   0.02663  -0.76700
   D36       -2.74058   0.00004   0.01544  -0.09562  -0.08651  -2.82709
   D37        2.35371  -0.00007   0.00263  -0.11886  -0.12778   2.22593
   D38        0.77927   0.00003   0.00261   0.01868   0.02312   0.80239
   D39       -1.16768   0.00006   0.01313  -0.09777  -0.09002  -1.25770
   D40       -2.35658  -0.00004   0.00032  -0.12101  -0.13129  -2.48787
   D41       -0.68539   0.00012  -0.01853  -0.05964  -0.07700  -0.76239
   D42       -0.85535  -0.00015  -0.02530  -0.07433  -0.10277  -0.95812
   D43       -0.20581  -0.00006   0.01411   0.07863   0.09390  -0.11191
   D44        1.28810  -0.00006   0.01204   0.07530   0.08804   1.37614
   D45       -1.10120   0.00023   0.02944   0.05821   0.08812  -1.01308
   D46        0.39271   0.00023   0.02738   0.05488   0.08226   0.47497
   D47        0.36142  -0.00012   0.04301   0.07751   0.11553   0.47695
   D48        1.85533  -0.00012   0.04094   0.07419   0.10967   1.96500
   D49       -0.38748   0.00003  -0.01612  -0.00509  -0.02316  -0.41064
   D50        1.06490  -0.00001  -0.01790   0.04233   0.02738   1.09229
   D51       -1.22855  -0.00029  -0.00331  -0.00485  -0.00701  -1.23556
   D52        1.39403  -0.00018   0.01444   0.03445   0.04579   1.43983
   D53       -0.08538  -0.00021   0.01223   0.03414   0.04148  -0.04390
   D54        2.49464   0.00006   0.01941  -0.00702   0.01209   2.50672
   D55        1.01522   0.00003   0.01720  -0.00733   0.00777   1.02299
   D56       -1.19994   0.00003   0.00234  -0.00360  -0.00018  -1.20012
   D57        2.06193   0.00009  -0.00752  -0.00238  -0.00948   2.05245
   D58        0.35035   0.00000  -0.01169  -0.00665  -0.01845   0.33190
   D59       -1.15217   0.00002  -0.01111  -0.06944  -0.08290  -1.23508
   D60        1.02367   0.00010   0.00370   0.00977   0.01321   1.03688
   D61        2.03194   0.00004   0.00093  -0.06054  -0.06126   1.97068
   D62       -2.07540   0.00012   0.01574   0.01866   0.03485  -2.04055
   D63       -2.51364  -0.00006  -0.00313  -0.07033  -0.07547  -2.58911
   D64       -0.33779   0.00003   0.01169   0.00887   0.02063  -0.31716
   D65        1.02974  -0.00001  -0.00516  -0.04593  -0.05208   0.97766
   D66       -0.34854   0.00001   0.01171   0.00757   0.01946  -0.32908
   D67       -2.05602   0.00005   0.01132   0.01156   0.02255  -2.03347
   D68        0.33798  -0.00021  -0.00758  -0.00207  -0.00917   0.32881
   D69       -1.35931  -0.00009  -0.01326  -0.02273  -0.03483  -1.39414
   D70        2.05279  -0.00014  -0.00615   0.01488   0.00770   2.06050
   D71        0.35550  -0.00002  -0.01183  -0.00577  -0.01795   0.33755
   D72       -2.48970  -0.00017  -0.00385   0.02112   0.01700  -2.47270
   D73        2.09620  -0.00005  -0.00953   0.00047  -0.00865   2.08755
         Item               Value     Threshold  Converged?
 Maximum Force            0.000681     0.000450     NO 
 RMS     Force            0.000120     0.000300     YES
 Maximum Displacement     0.293091     0.001800     NO 
 RMS     Displacement     0.064690     0.001200     NO 
 Predicted change in Energy=-1.325868D-04
 GradGradGradGradGradGradGradGradGradGradGradGradGradGradGradGradGradGrad

                          Input orientation:                          
 ---------------------------------------------------------------------
 Center     Atomic      Atomic             Coordinates (Angstroms)
 Number     Number       Type             X           Y           Z
 ---------------------------------------------------------------------
      1         50           0       -1.682697   -1.955093    0.389267
      2         50           0       -4.003574    1.511454   -0.973354
      3         53           0       -2.138376   -3.163922    2.913246
      4         53           0       -4.717989   -1.436438   -0.566730
      5         53           0       -1.774453    1.125340    1.274575
      6         53           0       -6.019969    2.705529    0.632562
      7         15           0        0.793000   -1.044839   -3.551546
      8         15           0        0.631578    1.348102   -3.083669
      9         15           0       -1.287006   -0.094120   -2.708275
     10         15           0       -0.593017    0.373218   -4.993440
     11         50           0        1.491570    1.976574    0.306288
     12         50           0        4.058399   -1.183231   -1.656958
     13         53           0        2.312142    2.777966    2.902196
     14         53           0        4.400807    1.810895   -1.150356
     15         53           0        1.812697   -1.170590    0.611501
     16         53           0        6.190824   -2.219882   -0.094192
 ---------------------------------------------------------------------
                    Distance matrix (angstroms):
                    1          2          3          4          5
     1  Sn   0.000000
     2  Sn   4.388639   0.000000
     3  I    2.835381   6.359541   0.000000
     4  I    3.224272   3.060360   4.663565   0.000000
     5  I    3.206440   3.189239   4.606024   4.314802   0.000000
     6  I    6.371226   2.840886   7.397212   4.504369   4.575324
     7  P    4.742114   6.015715   7.407902   6.279608   5.881576
     8  P    5.322429   5.095561   7.999625   6.535021   4.983262
     9  P    3.635183   3.601050   6.461425   4.261417   4.193779
    10  P    5.965063   5.393382   8.798590   6.315537   6.422577
    11  Sn   5.053797   5.661310   6.811567   7.139289   3.511280
    12  Sn   6.143532   8.527839   7.950466   8.847468   6.924272
    13  I    6.683965   7.517459   7.423831   8.900415   4.698997
    14  I    7.318615   8.411576   9.166383   9.697331   6.669641
    15  I    3.589236   6.598040   4.988224   6.641443   4.310291
    16  I    7.892793  10.891352   8.905699  10.947113   8.746981
                    6          7          8          9         10
     6  I    0.000000
     7  P    8.831114   0.000000
     8  P    7.739254   2.443590   0.000000
     9  P    6.434296   2.437498   2.429381   0.000000
    10  P    8.157413   2.451732   2.469263   2.433517   0.000000
    11  Sn   7.553877   4.949729   3.553361   4.593023   5.916365
    12  Sn  11.042548   3.777757   4.492912   5.555609   5.932143
    13  I    8.636003   7.653261   6.379606   7.258108   8.750076
    14  I   10.609983   5.190106   4.261334   6.197372   6.463319
    15  I    8.739302   4.287955   4.625271   4.667747   6.291754
    16  I   13.186786   6.516942   7.250704   8.201844   8.760554
                   11         12         13         14         15
    11  Sn   0.000000
    12  Sn   4.519658   0.000000
    13  I    2.838010   6.287001   0.000000
    14  I    3.257747   3.055926   4.660571   0.000000
    15  I    3.178194   3.192059   4.592147   4.323390   0.000000
    16  I    6.312972   2.839740   7.000072   4.535064   4.557084
                   16
    16  I    0.000000
 Stoichiometry    I8P4Sn4
 Framework group  C1[X(I8P4Sn4)]
 Deg. of freedom    42
 Full point group                 C1      NOp   1
 Largest Abelian subgroup         C1      NOp   1
 Largest concise Abelian subgroup C1      NOp   1
                         Standard orientation:                         
 ---------------------------------------------------------------------
 Center     Atomic      Atomic             Coordinates (Angstroms)
 Number     Number       Type             X           Y           Z
 ---------------------------------------------------------------------
      1         50           0       -1.506355    2.176062   -0.007479
      2         50           0       -4.010995   -1.215986    1.209463
      3         53           0       -2.042725    3.665761   -2.359603
      4         53           0       -4.495254    1.805098    1.143520
      5         53           0       -1.931003   -0.782305   -1.168940
      6         53           0       -6.237753   -2.078676   -0.329349
      7         15           0        1.168525    0.679751    3.611045
      8         15           0        0.765526   -1.633438    2.934375
      9         15           0       -1.043319   -0.013563    2.857080
     10         15           0       -0.223700   -0.762618    5.022524
     11         50           0        1.312009   -1.982442   -0.559323
     12         50           0        4.282880    0.750166    1.473926
     13         53           0        1.863657   -2.579991   -3.278315
     14         53           0        4.325328   -2.195162    0.660339
     15         53           0        1.881350    1.144173   -0.591662
     16         53           0        6.374468    1.767479   -0.155323
 ---------------------------------------------------------------------
 Rotational constants (GHZ):      0.0466483      0.0192575      0.0182499
 Standard basis: SDD (6D, 10F)
 There are   192 symmetry adapted cartesian basis functions of A   symmetry.
 There are   192 symmetry adapted basis functions of A   symmetry.
   192 basis functions,   360 primitive gaussians,   192 cartesian basis functions
    66 alpha electrons       66 beta electrons
       nuclear repulsion energy       917.1805235152 Hartrees.
 NAtoms=   16 NActive=   16 NUniq=   16 SFac= 1.00D+00 NAtFMM=   60 NAOKFM=F Big=F
 Integral buffers will be    131072 words long.
 Raffenetti 2 integral format.
 Two-electron integral symmetry is turned on.
 One-electron integrals computed using PRISM.
   1 Symmetry operations used in ECPInt.
 ECPInt:  NShTT=    4656 NPrTT=   17172 LenC2=    4459 LenP2D=   11624.
 LDataN:  DoStor=T MaxTD1= 5 Len=  102
 NBasis=   192 RedAO= T EigKep=  2.03D-02  NBF=   192
 NBsUse=   192 1.00D-06 EigRej= -1.00D+00 NBFU=   192
 Defaulting to unpruned grid for atomic number  50.
 Defaulting to unpruned grid for atomic number  53.
 Defaulting to unpruned grid for atomic number  53.
 Defaulting to unpruned grid for atomic number  53.
 Defaulting to unpruned grid for atomic number  50.
 Initial guess from the checkpoint file:  "\\nas.ads.mwn.de\tuch\ac5\AK_Nilges_Praktikant\Markus\Jakob\Verlauf\Di Pfad.chk"
 B after Tr=     0.000000    0.000000    0.000000
         Rot=    0.999567   -0.028740   -0.006059   -0.001733 Ang=  -3.37 deg.
 ExpMin= 3.26D-02 ExpMax= 3.06D+04 ExpMxC= 4.68D+03 IAcc=3 IRadAn=         5 AccDes= 0.00D+00
 Harris functional with IExCor= 1009 and IRadAn=       5 diagonalized for initial guess.
 HarFok:  IExCor= 1009 AccDes= 0.00D+00 IRadAn=         5 IDoV= 1 UseB2=F ITyADJ=14
 ICtDFT=  3500011 ScaDFX=  1.000000  1.000000  1.000000  1.000000
 Defaulting to unpruned grid for atomic number  50.
 Defaulting to unpruned grid for atomic number  50.
 Defaulting to unpruned grid for atomic number  50.
 Defaulting to unpruned grid for atomic number  50.
 Defaulting to unpruned grid for atomic number  50.
 Defaulting to unpruned grid for atomic number  50.
 FoFCou: FMM=F IPFlag=           0 FMFlag=      100000 FMFlg1=           0
         NFxFlg=           0 DoJE=T BraDBF=F KetDBF=T FulRan=T
         wScrn=  0.000000 ICntrl=     500 IOpCl=  0 I1Cent=   200000004 NGrid=           0
         NMat0=    1 NMatS0=      1 NMatT0=    0 NMatD0=    1 NMtDS0=    0 NMtDT0=    0
 Petite list used in FoFCou.
 Keep J ints in memory in canonical form, NReq=175378854.
 Requested convergence on RMS density matrix=1.00D-08 within 128 cycles.
 Requested convergence on MAX density matrix=1.00D-06.
 Requested convergence on             energy=1.00D-06.
 No special actions if energy rises.
 Defaulting to unpruned grid for atomic number  50.
 Defaulting to unpruned grid for atomic number  50.
 Defaulting to unpruned grid for atomic number  50.
 Defaulting to unpruned grid for atomic number  50.
 Defaulting to unpruned grid for atomic number  50.
 Defaulting to unpruned grid for atomic number  50.
 SCF Done:  E(RPBE-PBE) =  -1470.09886881     A.U. after   13 cycles
            NFock= 13  Conv=0.60D-08     -V/T= 2.0553
   1 Symmetry operations used in ECPInt.
 ECPInt:  NShTT=    4656 NPrTT=   17172 LenC2=    4459 LenP2D=   11624.
 LDataN:  DoStor=T MaxTD1= 6 Len=  172
 Calling FoFJK, ICntrl=      2527 FMM=F ISym2X=0 I1Cent= 0 IOpClX= 0 NMat=1 NMatS=1 NMatT=0.
 Defaulting to unpruned grid for atomic number  50.
 Defaulting to unpruned grid for atomic number  50.
 Defaulting to unpruned grid for atomic number  50.
 Defaulting to unpruned grid for atomic number  50.
 Defaulting to unpruned grid for atomic number  50.
 Defaulting to unpruned grid for atomic number  50.
 ***** Axes restored to original set *****
 -------------------------------------------------------------------
 Center     Atomic                   Forces (Hartrees/Bohr)
 Number     Number              X              Y              Z
 -------------------------------------------------------------------
      1       50          -0.000074415    0.000323487   -0.000344658
      2       50          -0.000013917   -0.000152195   -0.000064705
      3       53           0.000028325    0.000025248    0.000158786
      4       53          -0.000122191   -0.000059320   -0.000023820
      5       53          -0.000912144   -0.000270875    0.000085794
      6       53           0.000031526    0.000037154   -0.000006315
      7       15          -0.000043843    0.000304616   -0.000685938
      8       15          -0.000011379    0.000291699   -0.002292537
      9       15          -0.002296949   -0.000788384    0.001603783
     10       15           0.002136704    0.000454914    0.001681374
     11       50           0.000798584   -0.000086269   -0.000316994
     12       50          -0.000091132   -0.000219345   -0.000209980
     13       53           0.000077815    0.000030187   -0.000005772
     14       53           0.000033423    0.000158825    0.000193157
     15       53           0.000386024   -0.000158109    0.000196386
     16       53           0.000073569    0.000108367    0.000031439
 -------------------------------------------------------------------
 Cartesian Forces:  Max     0.002296949 RMS     0.000712100

 GradGradGradGradGradGradGradGradGradGradGradGradGradGradGradGradGradGrad
 Berny optimization.
 Using GEDIIS/GDIIS optimizer.
 FormGI is forming the generalized inverse of G from B-inverse, IUseBI=4.
 Internal  Forces:  Max     0.001640781 RMS     0.000332982
 Search for a local minimum.
 Step number   9 out of a maximum of  100
 All quantities printed in internal units (Hartrees-Bohrs-Radians)
 Mixed Optimization -- En-DIIS/RFO-DIIS
 Swapping is turned off.
 Update second derivatives using D2CorX and points    8    9
 DE=  5.78D-05 DEPred=-1.33D-04 R=-4.36D-01
 Trust test=-4.36D-01 RLast= 7.86D-01 DXMaxT set to 4.24D-01
 ITU= -1  1  0  0  0  0  0  1  0
     Eigenvalues ---    0.00030   0.00036   0.00046   0.00061   0.00107
     Eigenvalues ---    0.00119   0.00163   0.00171   0.00211   0.00218
     Eigenvalues ---    0.00264   0.00353   0.00739   0.01005   0.01382
     Eigenvalues ---    0.01402   0.01518   0.01533   0.01803   0.01833
     Eigenvalues ---    0.01963   0.02130   0.02165   0.02317   0.02334
     Eigenvalues ---    0.02597   0.02971   0.03020   0.03076   0.03353
     Eigenvalues ---    0.03483   0.04209   0.05312   0.06257   0.06507
     Eigenvalues ---    0.06704   0.06730   0.06898   0.06960   0.07033
     Eigenvalues ---    0.09524   0.11111
 En-DIIS/RFO-DIIS IScMMF=        0 using points:     9    8    7
 RFO step:  Lambda=-6.45854824D-05.
 DidBck=T Rises=F RFO-DIIS coefs:    0.35329    0.70772   -0.06101
 Iteration  1 RMS(Cart)=  0.04778184 RMS(Int)=  0.00206351
 Iteration  2 RMS(Cart)=  0.00135947 RMS(Int)=  0.00163525
 Iteration  3 RMS(Cart)=  0.00000484 RMS(Int)=  0.00163524
 Iteration  4 RMS(Cart)=  0.00000004 RMS(Int)=  0.00163524
 Variable       Old X    -DE/DX   Delta X   Delta X   Delta X     New X
                                 (Linear)    (Quad)   (Total)
    R1        5.35809   0.00012   0.00120   0.00039   0.00159   5.35968
    R2        6.09299   0.00011   0.00475  -0.00205   0.00441   6.09741
    R3        6.05929  -0.00012  -0.02662   0.00820  -0.01914   6.04015
    R4        6.86950  -0.00033  -0.03038   0.01586  -0.01499   6.85451
    R5        6.78267   0.00100   0.00685  -0.01108  -0.00552   6.77715
    R6        5.78324  -0.00011  -0.00010   0.00050   0.00010   5.78334
    R7        6.02679  -0.00035  -0.00419   0.00785   0.00422   6.03101
    R8        5.36850  -0.00001   0.00095  -0.00010   0.00085   5.36934
    R9        6.80500   0.00023  -0.02525  -0.00667  -0.03215   6.77285
   R10        4.61772   0.00003  -0.00460   0.00986   0.00543   4.62315
   R11        4.60620   0.00043   0.00220   0.00524   0.01063   4.61683
   R12        4.63310  -0.00084  -0.00987   0.00512  -0.00633   4.62677
   R13        7.13893  -0.00010   0.09588  -0.12701  -0.03003   7.10889
   R14        4.59086   0.00154   0.01981  -0.00385   0.01783   4.60869
   R15        4.66623  -0.00164  -0.02429   0.00083  -0.02783   4.63840
   R16        6.71488   0.00020  -0.02053   0.05280   0.03176   6.74664
   R17        4.59868   0.00034   0.01546  -0.01150   0.00588   4.60456
   R18        5.36306   0.00003   0.00033  -0.00075  -0.00041   5.36265
   R19        6.15625  -0.00030  -0.02226   0.00469  -0.01768   6.13857
   R20        6.00592   0.00019  -0.00052  -0.00316  -0.00348   6.00244
   R21        5.77486   0.00008   0.02036  -0.01080   0.00947   5.78433
   R22        6.03212   0.00035  -0.01158   0.01007  -0.00218   6.02993
   R23        5.36633   0.00003  -0.00113   0.00080  -0.00033   5.36600
    A1        1.75303  -0.00009  -0.00395   0.00407  -0.00020   1.75282
    A2        1.73068  -0.00031   0.00133  -0.00163  -0.00037   1.73031
    A3        1.76662  -0.00003  -0.03257   0.00345  -0.03026   1.73637
    A4        1.47102  -0.00024   0.00401   0.00638   0.00911   1.48012
    A5        1.33612   0.00018  -0.01293   0.00347  -0.00988   1.32625
    A6        2.69051   0.00022   0.04022   0.00881   0.04876   2.73927
    A7        1.31457   0.00007   0.01743  -0.00724   0.01026   1.32482
    A8        1.37025   0.00059   0.01809   0.02020   0.03783   1.40807
    A9        1.40490  -0.00009   0.05446  -0.00991   0.04616   1.45105
   A10        1.52367  -0.00017   0.00152   0.00632   0.00657   1.53025
   A11        1.73561  -0.00005   0.00340   0.00043   0.00376   1.73937
   A12        1.38029   0.00014  -0.01360   0.00658  -0.00729   1.37300
   A13        1.71989  -0.00012   0.00128  -0.00235  -0.00117   1.71872
   A14        1.32671   0.00002   0.01443  -0.00427   0.01012   1.33683
   A15        1.54538   0.00002  -0.00660  -0.00245  -0.00819   1.53719
   A16        1.51246   0.00009  -0.00083  -0.00513  -0.00486   1.50760
   A17        1.56775   0.00014  -0.02013   0.04782   0.02791   1.59566
   A18        2.18755   0.00015  -0.00792   0.03323   0.02672   2.21427
   A19        2.50611  -0.00016  -0.02464   0.03693   0.00993   2.51603
   A20        1.91759  -0.00033   0.05305  -0.05877  -0.00621   1.91138
   A21        1.72007  -0.00006   0.06583  -0.02422   0.04320   1.76327
   A22        1.30323   0.00003   0.00166  -0.00317  -0.00058   1.30265
   A23        1.75992   0.00005  -0.00241  -0.00063  -0.00589   1.75403
   A24        2.11946   0.00036  -0.07065   0.02641  -0.04761   2.07184
   A25        2.76388  -0.00014   0.02239  -0.01354   0.01634   2.78022
   A26        1.98835   0.00067  -0.01629   0.00231  -0.01499   1.97336
   A27        2.19189   0.00013  -0.00842   0.00659   0.00190   2.19378
   A28        1.34956   0.00031   0.00427  -0.00168   0.00248   1.35204
   A29        1.51169   0.00015   0.00952   0.01195   0.02201   1.53371
   A30        1.73670  -0.00020   0.00807  -0.01273  -0.00431   1.73239
   A31        1.73409  -0.00005  -0.00440  -0.00013  -0.00478   1.72930
   A32        1.47299   0.00036  -0.00014   0.00532   0.00493   1.47792
   A33        1.71540   0.00017  -0.00810  -0.00940  -0.01694   1.69846
   A34        1.31620  -0.00008   0.04298  -0.01159   0.03202   1.34822
   A35        1.52792   0.00030  -0.00508   0.00593   0.00069   1.52861
   A36        1.75412  -0.00030  -0.00482  -0.00181  -0.00708   1.74704
   A37        1.70990   0.00001   0.00281  -0.00331  -0.00068   1.70921
   A38        1.59469  -0.00028  -0.00176  -0.00180  -0.00339   1.59130
   A39        1.68312   0.00050  -0.00693  -0.00789  -0.01408   1.66905
   A40        2.26564  -0.00006  -0.05840   0.01780  -0.04242   2.22322
   A41        1.57756  -0.00040  -0.00022  -0.00387  -0.00390   1.57365
   A42        3.08915   0.00009  -0.01687   0.00754  -0.01008   3.07907
   A43        3.11590   0.00009  -0.01020   0.00701  -0.00353   3.11237
   A44        2.76589  -0.00004   0.07406  -0.03922   0.03726   2.80314
   A45        3.06315   0.00008  -0.00075  -0.00380  -0.00647   3.05668
   A46        3.08626   0.00011   0.01234  -0.01441  -0.00182   3.08444
   A47        3.46952  -0.00013  -0.01292  -0.01121  -0.02402   3.44550
   A48        3.04610  -0.00024   0.01991  -0.00988   0.01008   3.05618
   A49        3.23778   0.00010  -0.01590   0.00692  -0.00886   3.22893
   A50        3.21626  -0.00037   0.00615  -0.04838  -0.04396   3.17230
   A51        3.30490  -0.00048   0.01065   0.00177   0.01433   3.31923
   A52        3.03062  -0.00007  -0.00435  -0.01290  -0.01754   3.01308
   A53        3.01113   0.00002   0.04548  -0.01226   0.03341   3.04454
    D1        2.19059  -0.00007   0.00435  -0.00576  -0.00102   2.18958
    D2        0.47505   0.00028   0.00203  -0.00489  -0.00222   0.47282
    D3       -0.85550   0.00017  -0.01556   0.00413  -0.01110  -0.86660
    D4       -0.36703  -0.00037   0.01780  -0.06688  -0.05053  -0.41755
    D5       -2.19499  -0.00018   0.00132  -0.00006   0.00126  -2.19372
    D6       -0.45504  -0.00028  -0.00219   0.00513   0.00242  -0.45262
    D7        0.89870  -0.00004  -0.01718   0.00747  -0.01039   0.88832
    D8        2.34826  -0.00028   0.03252  -0.00650   0.02716   2.37542
    D9        0.72751  -0.00018   0.01480  -0.00153   0.01281   0.74032
   D10       -2.57740   0.00030   0.00415  -0.00329  -0.00152  -2.57891
   D11        2.62957   0.00059   0.00456  -0.00266  -0.00036   2.62921
   D12       -2.08137  -0.00040  -0.20823   0.06167  -0.14339  -2.22477
   D13       -0.80004   0.00013   0.01166  -0.00906   0.00314  -0.79690
   D14        2.17825   0.00061   0.00101  -0.01082  -0.01119   2.16705
   D15        1.10203   0.00090   0.00141  -0.01019  -0.01004   1.09199
   D16        2.67427  -0.00009  -0.21138   0.05414  -0.15307   2.52120
   D17       -2.20514  -0.00049   0.00700  -0.03336  -0.02408  -2.22922
   D18        0.77314  -0.00001  -0.00365  -0.03513  -0.03841   0.73473
   D19       -0.30307   0.00028  -0.00324  -0.03450  -0.03726  -0.34033
   D20        1.26916  -0.00072  -0.21603   0.02984  -0.18029   1.08888
   D21       -2.07350  -0.00015  -0.02712   0.01979  -0.00714  -2.08065
   D22        2.53582  -0.00003  -0.01110   0.02804   0.01691   2.55274
   D23        0.48240   0.00015  -0.03725   0.08118   0.04580   0.52819
   D24       -1.19146   0.00027  -0.02123   0.08944   0.06985  -1.12161
   D25       -0.37708  -0.00036  -0.01761   0.02100   0.00341  -0.37366
   D26       -2.05093  -0.00024  -0.00158   0.02925   0.02747  -2.02347
   D27        0.96351  -0.00035  -0.01032   0.01273   0.00279   0.96630
   D28       -0.71034  -0.00023   0.00571   0.02098   0.02684  -0.68350
   D29       -0.47582  -0.00029  -0.00028   0.00470   0.00391  -0.47191
   D30       -2.19002  -0.00014  -0.00175   0.00607   0.00409  -2.18592
   D31        0.85539  -0.00024   0.01415  -0.00085   0.01295   0.86834
   D32        0.47940   0.00031   0.00291  -0.00549  -0.00191   0.47750
   D33        2.20989   0.00024   0.00655  -0.00409   0.00287   2.21276
   D34       -0.90673   0.00013   0.01725  -0.01074   0.00715  -0.89957
   D35       -0.76700   0.00015  -0.01639   0.00248  -0.01361  -0.78061
   D36       -2.82709  -0.00021   0.05856  -0.02518   0.03735  -2.78974
   D37        2.22593   0.00017   0.08308  -0.03072   0.05853   2.28446
   D38        0.80239  -0.00007  -0.01451   0.00829  -0.00694   0.79545
   D39       -1.25770  -0.00043   0.06044  -0.01937   0.04402  -1.21368
   D40       -2.48787  -0.00005   0.08496  -0.02491   0.06520  -2.42266
   D41       -0.76239   0.00018   0.04666  -0.00079   0.04486  -0.71753
   D42       -0.95812   0.00001   0.06218   0.00888   0.07223  -0.88590
   D43       -0.11191   0.00003  -0.05834   0.01847  -0.04042  -0.15232
   D44        1.37614   0.00028  -0.05490   0.02530  -0.03038   1.34576
   D45       -1.01308  -0.00046  -0.05201  -0.00227  -0.05450  -1.06758
   D46        0.47497  -0.00021  -0.04857   0.00456  -0.04446   0.43050
   D47        0.47695  -0.00012  -0.06744   0.05581  -0.01081   0.46614
   D48        1.96500   0.00013  -0.06400   0.06264  -0.00077   1.96423
   D49       -0.41064   0.00002   0.01225   0.03838   0.05154  -0.35911
   D50        1.09229   0.00059  -0.02074   0.04645   0.02414   1.11642
   D51       -1.23556   0.00015   0.00397  -0.00171   0.00197  -1.23359
   D52        1.43983  -0.00003  -0.02717  -0.01492  -0.03942   1.40041
   D53       -0.04390  -0.00036  -0.02476  -0.01781  -0.03955  -0.08345
   D54        2.50672  -0.00014  -0.00453  -0.02071  -0.02614   2.48058
   D55        1.02299  -0.00047  -0.00212  -0.02360  -0.02627   0.99672
   D56       -1.20012  -0.00002   0.00051  -0.01904  -0.01889  -1.21901
   D57        2.05245   0.00005   0.00486  -0.00614  -0.00136   2.05109
   D58        0.33190   0.00003   0.00995  -0.00778   0.00244   0.33434
   D59       -1.23508   0.00034   0.05173  -0.01097   0.04210  -1.19298
   D60        1.03688   0.00026  -0.00791   0.00562  -0.00257   1.03431
   D61        1.97068   0.00019   0.03978   0.00409   0.04496   2.01564
   D62       -2.04055   0.00012  -0.01987   0.02068   0.00029  -2.04026
   D63       -2.58911   0.00005   0.04828  -0.00803   0.04167  -2.54744
   D64       -0.31716  -0.00002  -0.01137   0.00856  -0.00300  -0.32016
   D65        0.97766  -0.00008   0.03281  -0.00163   0.03136   1.00903
   D66       -0.32908  -0.00003  -0.01060   0.00836  -0.00249  -0.33157
   D67       -2.03347  -0.00010  -0.01267   0.01062  -0.00205  -2.03552
   D68        0.32881   0.00020   0.00465  -0.00899  -0.00419   0.32462
   D69       -1.39414  -0.00010   0.02028   0.00222   0.02199  -1.37215
   D70        2.06050   0.00031  -0.00602  -0.01934  -0.02441   2.03608
   D71        0.33755   0.00000   0.00961  -0.00814   0.00177   0.33932
   D72       -2.47270   0.00004  -0.01165  -0.02031  -0.03146  -2.50415
   D73        2.08755  -0.00026   0.00398  -0.00911  -0.00528   2.08227
         Item               Value     Threshold  Converged?
 Maximum Force            0.001641     0.000450     NO 
 RMS     Force            0.000333     0.000300     NO 
 Maximum Displacement     0.251368     0.001800     NO 
 RMS     Displacement     0.047687     0.001200     NO 
 Predicted change in Energy=-1.922498D-04
 GradGradGradGradGradGradGradGradGradGradGradGradGradGradGradGradGradGrad

                          Input orientation:                          
 ---------------------------------------------------------------------
 Center     Atomic      Atomic             Coordinates (Angstroms)
 Number     Number       Type             X           Y           Z
 ---------------------------------------------------------------------
      1         50           0       -1.659056   -1.899766    0.398164
      2         50           0       -4.057384    1.471542   -1.014576
      3         53           0       -2.098592   -3.093913    2.932919
      4         53           0       -4.703108   -1.489702   -0.590063
      5         53           0       -1.827979    1.176323    1.249956
      6         53           0       -6.109099    2.638377    0.567240
      7         15           0        0.787174   -1.002061   -3.547130
      8         15           0        0.584078    1.382025   -3.037153
      9         15           0       -1.330848   -0.097142   -2.732296
     10         15           0       -0.573218    0.438604   -4.985321
     11         50           0        1.544866    1.962679    0.351922
     12         50           0        4.025218   -1.228900   -1.645751
     13         53           0        2.445160    2.770005    2.919169
     14         53           0        4.408462    1.770382   -1.169553
     15         53           0        1.843276   -1.182343    0.682086
     16         53           0        6.194984   -2.255145   -0.128494
 ---------------------------------------------------------------------
                    Distance matrix (angstroms):
                    1          2          3          4          5
     1  Sn   0.000000
     2  Sn   4.371902   0.000000
     3  I    2.836223   6.345310   0.000000
     4  I    3.226608   3.060414   4.665662   0.000000
     5  I    3.196312   3.191474   4.597881   4.331250   0.000000
     6  I    6.358161   2.841335   7.385103   4.511895   4.575117
     7  P    4.728135   6.000190   7.395574   6.255017   5.881872
     8  P    5.253875   5.063793   7.929217   6.495337   4.923376
     9  P    3.627252   3.584038   6.454822   4.230901   4.210366
    10  P    5.968998   5.382675   8.803634   6.331876   6.402917
    11  Sn   5.018539   5.787378   6.745773   7.200240   3.577836
    12  Sn   6.077715   8.545129   7.870422   8.795804   6.959177
    13  I    6.708712   7.709957   7.418315   9.030922   4.856522
    14  I    7.262403   8.472536   9.101285   9.694569   6.715663
    15  I    3.586313   6.688764   4.925309   6.675925   4.400443
    16  I    7.879696  10.944605   8.880269  10.934686   8.834197
                    6          7          8          9         10
     6  I    0.000000
     7  P    8.816996   0.000000
     8  P    7.705108   2.446465   0.000000
     9  P    6.418854   2.443123   2.438814   0.000000
    10  P    8.143459   2.448382   2.454534   2.436627   0.000000
    11  Sn   7.686750   4.956449   3.570168   4.693080   5.940981
    12  Sn  11.070572   3.761865   4.538102   5.581120   5.922745
    13  I    8.872668   7.667491   6.392799   7.376844   8.776503
    14  I   10.695278   5.143252   4.273717   6.234540   6.414893
    15  I    8.823342   4.362811   4.689808   4.786516   6.370747
    16  I   13.259754   6.519333   7.291883   8.250752   8.755204
                   11         12         13         14         15
    11  Sn   0.000000
    12  Sn   4.508772   0.000000
    13  I    2.837792   6.271071   0.000000
    14  I    3.248391   3.060936   4.644508   0.000000
    15  I    3.176353   3.190903   4.581251   4.327508   0.000000
    16  I    6.296382   2.839565   6.971482   4.525519   4.554701
                   16
    16  I    0.000000
 Stoichiometry    I8P4Sn4
 Framework group  C1[X(I8P4Sn4)]
 Deg. of freedom    42
 Full point group                 C1      NOp   1
 Largest Abelian subgroup         C1      NOp   1
 Largest concise Abelian subgroup C1      NOp   1
                         Standard orientation:                         
 ---------------------------------------------------------------------
 Center     Atomic      Atomic             Coordinates (Angstroms)
 Number     Number       Type             X           Y           Z
 ---------------------------------------------------------------------
      1         50           0       -1.490624    2.114957   -0.046130
      2         50           0       -4.076694   -1.175278    1.218829
      3         53           0       -1.987784    3.584402   -2.420520
      4         53           0       -4.488409    1.855665    1.118794
      5         53           0       -1.981388   -0.838691   -1.164846
      6         53           0       -6.320269   -2.011871   -0.310767
      7         15           0        1.118523    0.639265    3.610363
      8         15           0        0.676140   -1.658913    2.897717
      9         15           0       -1.118511   -0.007746    2.871509
     10         15           0       -0.266082   -0.821964    5.004011
     11         50           0        1.361279   -1.978325   -0.591503
     12         50           0        4.234083    0.791155    1.507545
     13         53           0        2.019771   -2.598646   -3.281234
     14         53           0        4.323233   -2.167701    0.728729
     15         53           0        1.910229    1.149695   -0.649541
     16         53           0        6.382104    1.784032   -0.061955
 ---------------------------------------------------------------------
 Rotational constants (GHZ):      0.0468386      0.0190395      0.0181567
 Standard basis: SDD (6D, 10F)
 There are   192 symmetry adapted cartesian basis functions of A   symmetry.
 There are   192 symmetry adapted basis functions of A   symmetry.
   192 basis functions,   360 primitive gaussians,   192 cartesian basis functions
    66 alpha electrons       66 beta electrons
       nuclear repulsion energy       915.9478821324 Hartrees.
 NAtoms=   16 NActive=   16 NUniq=   16 SFac= 1.00D+00 NAtFMM=   60 NAOKFM=F Big=F
 Integral buffers will be    131072 words long.
 Raffenetti 2 integral format.
 Two-electron integral symmetry is turned on.
 One-electron integrals computed using PRISM.
   1 Symmetry operations used in ECPInt.
 ECPInt:  NShTT=    4656 NPrTT=   17172 LenC2=    4459 LenP2D=   11617.
 LDataN:  DoStor=T MaxTD1= 5 Len=  102
 NBasis=   192 RedAO= T EigKep=  2.03D-02  NBF=   192
 NBsUse=   192 1.00D-06 EigRej= -1.00D+00 NBFU=   192
 Defaulting to unpruned grid for atomic number  50.
 Defaulting to unpruned grid for atomic number  53.
 Defaulting to unpruned grid for atomic number  53.
 Defaulting to unpruned grid for atomic number  53.
 Defaulting to unpruned grid for atomic number  50.
 Initial guess from the checkpoint file:  "\\nas.ads.mwn.de\tuch\ac5\AK_Nilges_Praktikant\Markus\Jakob\Verlauf\Di Pfad.chk"
 B after Tr=     0.000000    0.000000    0.000000
         Rot=    0.999982    0.003795    0.004684    0.000404 Ang=   0.69 deg.
 ExpMin= 3.26D-02 ExpMax= 3.06D+04 ExpMxC= 4.68D+03 IAcc=3 IRadAn=         5 AccDes= 0.00D+00
 Harris functional with IExCor= 1009 and IRadAn=       5 diagonalized for initial guess.
 HarFok:  IExCor= 1009 AccDes= 0.00D+00 IRadAn=         5 IDoV= 1 UseB2=F ITyADJ=14
 ICtDFT=  3500011 ScaDFX=  1.000000  1.000000  1.000000  1.000000
 Defaulting to unpruned grid for atomic number  50.
 Defaulting to unpruned grid for atomic number  50.
 Defaulting to unpruned grid for atomic number  50.
 Defaulting to unpruned grid for atomic number  50.
 Defaulting to unpruned grid for atomic number  50.
 Defaulting to unpruned grid for atomic number  50.
 FoFCou: FMM=F IPFlag=           0 FMFlag=      100000 FMFlg1=           0
         NFxFlg=           0 DoJE=T BraDBF=F KetDBF=T FulRan=T
         wScrn=  0.000000 ICntrl=     500 IOpCl=  0 I1Cent=   200000004 NGrid=           0
         NMat0=    1 NMatS0=      1 NMatT0=    0 NMatD0=    1 NMtDS0=    0 NMtDT0=    0
 Petite list used in FoFCou.
 Keep J ints in memory in canonical form, NReq=175378854.
 Requested convergence on RMS density matrix=1.00D-08 within 128 cycles.
 Requested convergence on MAX density matrix=1.00D-06.
 Requested convergence on             energy=1.00D-06.
 No special actions if energy rises.
 Defaulting to unpruned grid for atomic number  50.
 Defaulting to unpruned grid for atomic number  50.
 Defaulting to unpruned grid for atomic number  50.
 Defaulting to unpruned grid for atomic number  50.
 Defaulting to unpruned grid for atomic number  50.
 Defaulting to unpruned grid for atomic number  50.
 SCF Done:  E(RPBE-PBE) =  -1470.09901792     A.U. after   13 cycles
            NFock= 13  Conv=0.42D-08     -V/T= 2.0553
   1 Symmetry operations used in ECPInt.
 ECPInt:  NShTT=    4656 NPrTT=   17172 LenC2=    4459 LenP2D=   11617.
 LDataN:  DoStor=T MaxTD1= 6 Len=  172
 Calling FoFJK, ICntrl=      2527 FMM=F ISym2X=0 I1Cent= 0 IOpClX= 0 NMat=1 NMatS=1 NMatT=0.
 Defaulting to unpruned grid for atomic number  50.
 Defaulting to unpruned grid for atomic number  50.
 Defaulting to unpruned grid for atomic number  50.
 Defaulting to unpruned grid for atomic number  50.
 Defaulting to unpruned grid for atomic number  50.
 Defaulting to unpruned grid for atomic number  50.
 ***** Axes restored to original set *****
 -------------------------------------------------------------------
 Center     Atomic                   Forces (Hartrees/Bohr)
 Number     Number              X              Y              Z
 -------------------------------------------------------------------
      1       50          -0.000062328    0.000031413   -0.000254271
      2       50           0.000100841   -0.000053353    0.000011532
      3       53           0.000001784   -0.000002379    0.000113682
      4       53          -0.000118528    0.000085706    0.000054024
      5       53          -0.000127434   -0.000286116   -0.000115119
      6       53           0.000017959    0.000000795   -0.000000600
      7       15          -0.000254263    0.000750157   -0.000220775
      8       15          -0.000071637   -0.000378277   -0.000589933
      9       15          -0.000504580    0.000005136    0.000877087
     10       15           0.000804498   -0.000196441    0.000302330
     11       50           0.000435957    0.000042083   -0.000306830
     12       50          -0.000009643   -0.000054189   -0.000149453
     13       53          -0.000181834   -0.000000664   -0.000053357
     14       53          -0.000100685    0.000112587    0.000143323
     15       53           0.000046197   -0.000095476    0.000196952
     16       53           0.000023696    0.000039017   -0.000008592
 -------------------------------------------------------------------
 Cartesian Forces:  Max     0.000877087 RMS     0.000275677

 GradGradGradGradGradGradGradGradGradGradGradGradGradGradGradGradGradGrad
 Berny optimization.
 Using GEDIIS/GDIIS optimizer.
 FormGI is forming the generalized inverse of G from B-inverse, IUseBI=4.
 Internal  Forces:  Max     0.000605935 RMS     0.000113607
 Search for a local minimum.
 Step number  10 out of a maximum of  100
 All quantities printed in internal units (Hartrees-Bohrs-Radians)
 Mixed Optimization -- En-DIIS/RFO-DIIS
 Swapping is turned off.
 Update second derivatives using D2CorX and points    8    9   10
 DE= -1.49D-04 DEPred=-1.92D-04 R= 7.76D-01
 TightC=F SS=  1.41D+00  RLast= 4.06D-01 DXNew= 7.1352D-01 1.2174D+00
 Trust test= 7.76D-01 RLast= 4.06D-01 DXMaxT set to 7.14D-01
 ITU=  1 -1  1  0  0  0  0  0  1  0
     Eigenvalues ---    0.00022   0.00039   0.00048   0.00062   0.00104
     Eigenvalues ---    0.00121   0.00163   0.00194   0.00216   0.00227
     Eigenvalues ---    0.00320   0.00357   0.00699   0.01013   0.01392
     Eigenvalues ---    0.01419   0.01521   0.01586   0.01808   0.01883
     Eigenvalues ---    0.01959   0.02128   0.02168   0.02309   0.02364
     Eigenvalues ---    0.02600   0.02949   0.03051   0.03116   0.03357
     Eigenvalues ---    0.03488   0.04353   0.05260   0.06295   0.06498
     Eigenvalues ---    0.06707   0.06773   0.06897   0.06905   0.07021
     Eigenvalues ---    0.09288   0.10636
 En-DIIS/RFO-DIIS IScMMF=        0 using points:    10    9    8    7
 RFO step:  Lambda=-1.02765935D-05.
 DidBck=F Rises=F RFO-DIIS coefs:    0.85729    0.11311   -0.06001    0.08961
 Iteration  1 RMS(Cart)=  0.04526272 RMS(Int)=  0.00533282
 Iteration  2 RMS(Cart)=  0.00355061 RMS(Int)=  0.00279851
 Iteration  3 RMS(Cart)=  0.00005099 RMS(Int)=  0.00279817
 Iteration  4 RMS(Cart)=  0.00000042 RMS(Int)=  0.00279817
 Variable       Old X    -DE/DX   Delta X   Delta X   Delta X     New X
                                 (Linear)    (Quad)   (Total)
    R1        5.35968   0.00010  -0.00006  -0.00030  -0.00036   5.35933
    R2        6.09741   0.00008   0.00010   0.00043  -0.00229   6.09512
    R3        6.04015  -0.00024   0.00066   0.00166   0.00425   6.04440
    R4        6.85451  -0.00009  -0.00331   0.07838   0.07443   6.92894
    R5        6.77715   0.00019  -0.00045   0.01906   0.01847   6.79562
    R6        5.78334  -0.00002  -0.00006  -0.00087  -0.00018   5.78317
    R7        6.03101  -0.00012  -0.00049   0.00377   0.00113   6.03214
    R8        5.36934  -0.00001  -0.00012   0.00062   0.00050   5.36984
    R9        6.77285  -0.00005   0.00258  -0.05285  -0.04908   6.72377
   R10        4.62315  -0.00033   0.00032  -0.00178  -0.00021   4.62294
   R11        4.61683   0.00018  -0.00232   0.01125   0.00969   4.62652
   R12        4.62677  -0.00061   0.00040  -0.00175   0.00134   4.62812
   R13        7.10889  -0.00002   0.01385  -0.20149  -0.18648   6.92241
   R14        4.60869   0.00021   0.00028  -0.01626  -0.02105   4.58764
   R15        4.63840  -0.00049   0.00064   0.01819   0.02375   4.66215
   R16        6.74664  -0.00011  -0.00316  -0.02530  -0.02741   6.71923
   R17        4.60456   0.00039   0.00014  -0.01232  -0.01622   4.58834
   R18        5.36265  -0.00010   0.00010   0.00018   0.00028   5.36293
   R19        6.13857  -0.00020   0.00047  -0.00224  -0.00240   6.13617
   R20        6.00244   0.00014   0.00008   0.00859   0.00902   6.01146
   R21        5.78433   0.00007   0.00065  -0.00851  -0.00818   5.77616
   R22        6.02993   0.00009  -0.00081   0.01208   0.01079   6.04073
   R23        5.36600   0.00000   0.00000   0.00076   0.00076   5.36676
    A1        1.75282   0.00001  -0.00018   0.00128   0.00053   1.75335
    A2        1.73031  -0.00006   0.00001  -0.00382  -0.00388   1.72644
    A3        1.73637   0.00001   0.00266  -0.01090  -0.00727   1.72909
    A4        1.48012  -0.00002  -0.00092   0.00918   0.00891   1.48904
    A5        1.32625   0.00004  -0.00074  -0.00250  -0.00113   1.32511
    A6        2.73927  -0.00005  -0.00484   0.02186   0.01623   2.75550
    A7        1.32482  -0.00003  -0.00019  -0.01826  -0.01894   1.30589
    A8        1.40807  -0.00002  -0.00452   0.01976   0.01406   1.42213
    A9        1.45105  -0.00008  -0.00227   0.01072   0.00640   1.45746
   A10        1.53025  -0.00003  -0.00076   0.00950   0.00953   1.53977
   A11        1.73937  -0.00001  -0.00025   0.00181   0.00092   1.74029
   A12        1.37300   0.00005  -0.00159   0.01624   0.01631   1.38930
   A13        1.71872  -0.00001   0.00028  -0.00383  -0.00368   1.71504
   A14        1.33683  -0.00004  -0.00088  -0.00092  -0.00223   1.33460
   A15        1.53719  -0.00002   0.00113  -0.00392  -0.00360   1.53359
   A16        1.50760   0.00005   0.00108  -0.00471  -0.00472   1.50288
   A17        1.59566   0.00003  -0.00373   0.08074   0.07596   1.67162
   A18        2.21427  -0.00004  -0.00867   0.11258   0.10170   2.31597
   A19        2.51603  -0.00001   0.00113   0.02461   0.02006   2.53609
   A20        1.91138  -0.00005   0.00315  -0.12539  -0.12014   1.79123
   A21        1.76327  -0.00011  -0.00465  -0.03277  -0.03872   1.72455
   A22        1.30265   0.00001   0.00099  -0.00615  -0.00623   1.29641
   A23        1.75403   0.00008   0.00531  -0.10152  -0.08988   1.66415
   A24        2.07184   0.00018   0.00550   0.01824   0.02692   2.09876
   A25        2.78022  -0.00015   0.00348  -0.12517  -0.11907   2.66115
   A26        1.97336   0.00012  -0.00126   0.05546   0.05604   2.02939
   A27        2.19378   0.00014  -0.00629   0.12066   0.10758   2.30136
   A28        1.35204   0.00010   0.00223   0.01243   0.01420   1.36625
   A29        1.53371   0.00003   0.00107   0.04620   0.04733   1.58103
   A30        1.73239   0.00015   0.00191  -0.01282  -0.01087   1.72153
   A31        1.72930   0.00003  -0.00053  -0.00008  -0.00077   1.72853
   A32        1.47792   0.00012  -0.00052   0.00921   0.00960   1.48751
   A33        1.69846   0.00002   0.00199  -0.01536  -0.01488   1.68358
   A34        1.34822  -0.00003   0.00168  -0.03818  -0.03541   1.31281
   A35        1.52861   0.00009  -0.00043   0.01002   0.01064   1.53925
   A36        1.74704  -0.00006   0.00022  -0.00346  -0.00346   1.74358
   A37        1.70921   0.00002   0.00013  -0.00271  -0.00327   1.70594
   A38        1.59130  -0.00008  -0.00088  -0.01117  -0.01320   1.57810
   A39        1.66905   0.00008   0.00132  -0.01961  -0.01659   1.65246
   A40        2.22322   0.00007  -0.00023  -0.00377  -0.00544   2.21778
   A41        1.57365  -0.00014  -0.00055  -0.01618  -0.01792   1.55573
   A42        3.07907   0.00005  -0.00093  -0.00122  -0.00060   3.07846
   A43        3.11237   0.00004  -0.00184   0.01805   0.01723   3.12960
   A44        2.80314  -0.00001  -0.00336  -0.06249  -0.07105   2.73209
   A45        3.05668   0.00009   0.00630  -0.10767  -0.09612   2.96056
   A46        3.08444   0.00024   0.00415  -0.00039   0.00333   3.08777
   A47        3.44550  -0.00004   0.00220  -0.01881  -0.01835   3.42715
   A48        3.05618  -0.00009  -0.00010  -0.02328  -0.02403   3.03214
   A49        3.22893   0.00005   0.00060   0.00506   0.00608   3.23501
   A50        3.17230  -0.00011   0.00683  -0.09835  -0.08653   3.08577
   A51        3.31923  -0.00001  -0.00088  -0.00415  -0.00465   3.31458
   A52        3.01308  -0.00004  -0.00022  -0.04658  -0.04659   2.96649
   A53        3.04454   0.00002   0.00154  -0.03698  -0.03474   3.00980
    D1        2.18958  -0.00005  -0.00069  -0.01238  -0.01280   2.17678
    D2        0.47282   0.00002  -0.00056  -0.01000  -0.01036   0.46246
    D3       -0.86660   0.00004  -0.00059   0.01090   0.01124  -0.85536
    D4       -0.41755   0.00005   0.00686  -0.05861  -0.05197  -0.46953
    D5       -2.19372  -0.00003   0.00083   0.00690   0.00780  -2.18593
    D6       -0.45262  -0.00002   0.00051   0.00980   0.00987  -0.44275
    D7        0.88832   0.00002  -0.00001   0.00568   0.00700   0.89532
    D8        2.37542  -0.00005  -0.00129   0.01476   0.01276   2.38818
    D9        0.74032  -0.00003  -0.00012  -0.00005  -0.00074   0.73958
   D10       -2.57891  -0.00003   0.00077   0.00410   0.00391  -2.57500
   D11        2.62921   0.00010  -0.00157   0.05850   0.05827   2.68748
   D12       -2.22477  -0.00003   0.00990   0.10697   0.10715  -2.11761
   D13       -0.79690  -0.00001   0.00070  -0.01477  -0.01510  -0.81200
   D14        2.16705   0.00000   0.00158  -0.01063  -0.01045   2.15661
   D15        1.09199   0.00012  -0.00076   0.04377   0.04391   1.13590
   D16        2.52120  -0.00001   0.01071   0.09224   0.09279   2.61399
   D17       -2.22922  -0.00001   0.00473  -0.03426  -0.02967  -2.25889
   D18        0.73473   0.00000   0.00561  -0.03012  -0.02502   0.70971
   D19       -0.34033   0.00012   0.00328   0.02428   0.02934  -0.31099
   D20        1.08888  -0.00001   0.01475   0.07275   0.07822   1.16710
   D21       -2.08065  -0.00004  -0.00234  -0.02082  -0.02350  -2.10415
   D22        2.55274   0.00006  -0.00295   0.01549   0.01260   2.56533
   D23        0.52819  -0.00014  -0.01022   0.02644   0.01622   0.54441
   D24       -1.12161  -0.00003  -0.01083   0.06275   0.05232  -1.06929
   D25       -0.37366  -0.00011  -0.00349  -0.02028  -0.02446  -0.39813
   D26       -2.02347   0.00000  -0.00410   0.01603   0.01164  -2.01183
   D27        0.96630  -0.00012  -0.00288  -0.04204  -0.04569   0.92061
   D28       -0.68350  -0.00002  -0.00349  -0.00572  -0.00959  -0.69309
   D29       -0.47191  -0.00001   0.00048   0.00993   0.00987  -0.46205
   D30       -2.18592   0.00000   0.00031   0.01226   0.01202  -2.17390
   D31        0.86834  -0.00005  -0.00028   0.00721   0.00594   0.87428
   D32        0.47750   0.00003  -0.00056  -0.01008  -0.01046   0.46704
   D33        2.21276   0.00002  -0.00093  -0.00682  -0.00812   2.20464
   D34       -0.89957  -0.00002   0.00089  -0.02454  -0.02495  -0.92452
   D35       -0.78061   0.00002  -0.00007   0.00367   0.00450  -0.77611
   D36       -2.78974  -0.00017  -0.00661  -0.00838  -0.01800  -2.80774
   D37        2.28446  -0.00002  -0.00522  -0.07436  -0.09398   2.19048
   D38        0.79545  -0.00001  -0.00034   0.00992   0.01097   0.80642
   D39       -1.21368  -0.00020  -0.00688  -0.00213  -0.01153  -1.22521
   D40       -2.42266  -0.00005  -0.00550  -0.06811  -0.08751  -2.51018
   D41       -0.71753   0.00002   0.00048  -0.04924  -0.05023  -0.76776
   D42       -0.88590  -0.00001  -0.00098  -0.06342  -0.06732  -0.95321
   D43       -0.15232   0.00003  -0.00052   0.07863   0.07806  -0.07427
   D44        1.34576   0.00011  -0.00126   0.08709   0.08801   1.43377
   D45       -1.06758  -0.00012  -0.00215   0.07232   0.06772  -0.99986
   D46        0.43050  -0.00004  -0.00289   0.08078   0.07767   0.50818
   D47        0.46614   0.00011  -0.01257   0.23452   0.22257   0.68872
   D48        1.96423   0.00019  -0.01331   0.24299   0.23252   2.19675
   D49       -0.35911  -0.00009  -0.00266  -0.01590  -0.01889  -0.37800
   D50        1.11642   0.00005   0.00019   0.01182   0.01445   1.13088
   D51       -1.23359  -0.00004   0.00075  -0.00862  -0.00919  -1.24278
   D52        1.40041   0.00004   0.00068   0.01865   0.01848   1.41889
   D53       -0.08345  -0.00007   0.00138   0.01960   0.01874  -0.06471
   D54        2.48058   0.00007  -0.00145   0.01031   0.00956   2.49015
   D55        0.99672  -0.00004  -0.00075   0.01126   0.00983   1.00655
   D56       -1.21901   0.00003   0.00212  -0.03206  -0.02934  -1.24835
   D57        2.05109   0.00007   0.00234   0.01451   0.01725   2.06834
   D58        0.33434   0.00003   0.00310   0.01231   0.01591   0.35025
   D59       -1.19298   0.00001  -0.00079   0.00505   0.00444  -1.18854
   D60        1.03431   0.00007  -0.00094  -0.00236  -0.00400   1.03031
   D61        2.01564  -0.00025  -0.00483   0.00841   0.00382   2.01946
   D62       -2.04026  -0.00019  -0.00499   0.00100  -0.00462  -2.04488
   D63       -2.54744  -0.00008  -0.00293  -0.00324  -0.00573  -2.55318
   D64       -0.32016  -0.00003  -0.00309  -0.01065  -0.01417  -0.33433
   D65        1.00903  -0.00006  -0.00165  -0.04819  -0.04914   0.95989
   D66       -0.33157  -0.00003  -0.00313  -0.01215  -0.01583  -0.34741
   D67       -2.03552  -0.00007  -0.00319  -0.01121  -0.01440  -2.04991
   D68        0.32462   0.00001   0.00275  -0.01043  -0.00377   0.32085
   D69       -1.37215   0.00001   0.00119   0.02717   0.03121  -1.34094
   D70        2.03608   0.00002   0.00478  -0.02572  -0.01934   2.01675
   D71        0.33932   0.00002   0.00322   0.01189   0.01564   0.35496
   D72       -2.50415  -0.00004   0.00494  -0.02781  -0.02137  -2.52552
   D73        2.08227  -0.00004   0.00338   0.00979   0.01361   2.09587
         Item               Value     Threshold  Converged?
 Maximum Force            0.000606     0.000450     NO 
 RMS     Force            0.000114     0.000300     YES
 Maximum Displacement     0.324994     0.001800     NO 
 RMS     Displacement     0.046472     0.001200     NO 
 Predicted change in Energy=-7.310460D-05
 GradGradGradGradGradGradGradGradGradGradGradGradGradGradGradGradGradGrad

                          Input orientation:                          
 ---------------------------------------------------------------------
 Center     Atomic      Atomic             Coordinates (Angstroms)
 Number     Number       Type             X           Y           Z
 ---------------------------------------------------------------------
      1         50           0       -1.668475   -1.886607    0.383316
      2         50           0       -4.087277    1.473517   -0.992646
      3         53           0       -2.113038   -3.094255    2.910576
      4         53           0       -4.708128   -1.500395   -0.623926
      5         53           0       -1.846939    1.183540    1.262594
      6         53           0       -6.143450    2.595501    0.616077
      7         15           0        0.806442   -0.959000   -3.375150
      8         15           0        0.583964    1.459952   -3.085624
      9         15           0       -1.340701    0.023956   -2.729004
     10         15           0       -0.507857    0.331997   -4.988843
     11         50           0        1.548806    1.929229    0.304302
     12         50           0        4.027474   -1.241685   -1.653535
     13         53           0        2.440783    2.777898    2.861262
     14         53           0        4.429842    1.751555   -1.182925
     15         53           0        1.851066   -1.214226    0.687584
     16         53           0        6.201423   -2.270013   -0.142941
 ---------------------------------------------------------------------
                    Distance matrix (angstroms):
                    1          2          3          4          5
     1  Sn   0.000000
     2  Sn   4.362833   0.000000
     3  I    2.836034   6.324342   0.000000
     4  I    3.225397   3.060321   4.665574   0.000000
     5  I    3.198559   3.192070   4.591970   4.353030   0.000000
     6  I    6.337892   2.841599   7.340454   4.513770   4.568548
     7  P    4.594752   5.961707   7.252105   6.186503   5.756698
     8  P    5.320384   5.118714   7.998065   6.544452   4.989258
     9  P    3.666637   3.558068   6.490348   4.253771   4.187334
    10  P    5.927001   5.484971   8.758803   6.328700   6.449708
    11  Sn   4.991768   5.801309   6.740709   7.195356   3.606308
    12  Sn   6.083463   8.582440   7.872040   8.799873   6.992442
    13  I    6.692071   7.692177   7.431144   9.030905   4.845851
    14  I    7.271781   8.523780   9.113062   9.715459   6.760264
    15  I    3.596087   6.731349   4.918365   6.695145   4.444677
    16  I    7.896787  10.981502   8.895707  10.947235   8.870101
                    6          7          8          9         10
     6  I    0.000000
     7  P    8.767290   0.000000
     8  P    7.762098   2.446354   0.000000
     9  P    6.392872   2.448250   2.427673   0.000000
    10  P    8.264290   2.449094   2.467102   2.428042   0.000000
    11  Sn   7.727349   4.736174   3.555664   4.602202   5.899017
    12  Sn  11.105081   3.663184   4.605158   5.619233   5.845509
    13  I    8.874863   7.451732   6.367905   7.289368   8.735047
    14  I   10.758400   5.028120   4.300707   6.218852   6.393827
    15  I    8.856152   4.202641   4.795194   4.836688   6.338545
    16  I   13.290795   6.424310   7.357165   8.296605   8.675694
                   11         12         13         14         15
    11  Sn   0.000000
    12  Sn   4.475670   0.000000
    13  I    2.837940   6.249642   0.000000
    14  I    3.247119   3.056610   4.622248   0.000000
    15  I    3.181128   3.196615   4.583633   4.352557   0.000000
    16  I    6.283352   2.839967   6.974887   4.515869   4.553029
                   16
    16  I    0.000000
 Stoichiometry    I8P4Sn4
 Framework group  C1[X(I8P4Sn4)]
 Deg. of freedom    42
 Full point group                 C1      NOp   1
 Largest Abelian subgroup         C1      NOp   1
 Largest concise Abelian subgroup C1      NOp   1
                         Standard orientation:                         
 ---------------------------------------------------------------------
 Center     Atomic      Atomic             Coordinates (Angstroms)
 Number     Number       Type             X           Y           Z
 ---------------------------------------------------------------------
      1         50           0       -1.498391    2.093559   -0.029619
      2         50           0       -4.099233   -1.183431    1.207829
      3         53           0       -2.010048    3.579474   -2.390413
      4         53           0       -4.483103    1.852470    1.168946
      5         53           0       -2.003611   -0.849186   -1.176696
      6         53           0       -6.351568   -1.971184   -0.335257
      7         15           0        1.140593    0.600183    3.422530
      8         15           0        0.689077   -1.752175    2.925344
      9         15           0       -1.123449   -0.138672    2.854960
     10         15           0       -0.166180   -0.736633    5.004720
     11         50           0        1.372553   -1.955659   -0.558074
     12         50           0        4.247123    0.795547    1.491153
     13         53           0        2.008258   -2.612888   -3.244676
     14         53           0        4.354105   -2.158156    0.712014
     15         53           0        1.919811    1.176153   -0.666879
     16         53           0        6.392511    1.792915   -0.079827
 ---------------------------------------------------------------------
 Rotational constants (GHZ):      0.0472860      0.0189837      0.0180676
 Standard basis: SDD (6D, 10F)
 There are   192 symmetry adapted cartesian basis functions of A   symmetry.
 There are   192 symmetry adapted basis functions of A   symmetry.
   192 basis functions,   360 primitive gaussians,   192 cartesian basis functions
    66 alpha electrons       66 beta electrons
       nuclear repulsion energy       917.2753005331 Hartrees.
 NAtoms=   16 NActive=   16 NUniq=   16 SFac= 1.00D+00 NAtFMM=   60 NAOKFM=F Big=F
 Integral buffers will be    131072 words long.
 Raffenetti 2 integral format.
 Two-electron integral symmetry is turned on.
 One-electron integrals computed using PRISM.
   1 Symmetry operations used in ECPInt.
 ECPInt:  NShTT=    4656 NPrTT=   17172 LenC2=    4460 LenP2D=   11640.
 LDataN:  DoStor=T MaxTD1= 5 Len=  102
 NBasis=   192 RedAO= T EigKep=  2.05D-02  NBF=   192
 NBsUse=   192 1.00D-06 EigRej= -1.00D+00 NBFU=   192
 Defaulting to unpruned grid for atomic number  50.
 Defaulting to unpruned grid for atomic number  53.
 Defaulting to unpruned grid for atomic number  53.
 Defaulting to unpruned grid for atomic number  53.
 Defaulting to unpruned grid for atomic number  50.
 Initial guess from the checkpoint file:  "\\nas.ads.mwn.de\tuch\ac5\AK_Nilges_Praktikant\Markus\Jakob\Verlauf\Di Pfad.chk"
 B after Tr=     0.000000    0.000000    0.000000
         Rot=    0.999999   -0.000838   -0.001438   -0.000098 Ang=  -0.19 deg.
 ExpMin= 3.26D-02 ExpMax= 3.06D+04 ExpMxC= 4.68D+03 IAcc=3 IRadAn=         5 AccDes= 0.00D+00
 Harris functional with IExCor= 1009 and IRadAn=       5 diagonalized for initial guess.
 HarFok:  IExCor= 1009 AccDes= 0.00D+00 IRadAn=         5 IDoV= 1 UseB2=F ITyADJ=14
 ICtDFT=  3500011 ScaDFX=  1.000000  1.000000  1.000000  1.000000
 Defaulting to unpruned grid for atomic number  50.
 Defaulting to unpruned grid for atomic number  50.
 Defaulting to unpruned grid for atomic number  50.
 Defaulting to unpruned grid for atomic number  50.
 Defaulting to unpruned grid for atomic number  50.
 Defaulting to unpruned grid for atomic number  50.
 FoFCou: FMM=F IPFlag=           0 FMFlag=      100000 FMFlg1=           0
         NFxFlg=           0 DoJE=T BraDBF=F KetDBF=T FulRan=T
         wScrn=  0.000000 ICntrl=     500 IOpCl=  0 I1Cent=   200000004 NGrid=           0
         NMat0=    1 NMatS0=      1 NMatT0=    0 NMatD0=    1 NMtDS0=    0 NMtDT0=    0
 Petite list used in FoFCou.
 Keep J ints in memory in canonical form, NReq=175378854.
 Requested convergence on RMS density matrix=1.00D-08 within 128 cycles.
 Requested convergence on MAX density matrix=1.00D-06.
 Requested convergence on             energy=1.00D-06.
 No special actions if energy rises.
 Defaulting to unpruned grid for atomic number  50.
 Defaulting to unpruned grid for atomic number  50.
 Defaulting to unpruned grid for atomic number  50.
 Defaulting to unpruned grid for atomic number  50.
 Defaulting to unpruned grid for atomic number  50.
 Defaulting to unpruned grid for atomic number  50.
 SCF Done:  E(RPBE-PBE) =  -1470.09905084     A.U. after   13 cycles
            NFock= 13  Conv=0.51D-08     -V/T= 2.0553
   1 Symmetry operations used in ECPInt.
 ECPInt:  NShTT=    4656 NPrTT=   17172 LenC2=    4460 LenP2D=   11640.
 LDataN:  DoStor=T MaxTD1= 6 Len=  172
 Calling FoFJK, ICntrl=      2527 FMM=F ISym2X=0 I1Cent= 0 IOpClX= 0 NMat=1 NMatS=1 NMatT=0.
 Defaulting to unpruned grid for atomic number  50.
 Defaulting to unpruned grid for atomic number  50.
 Defaulting to unpruned grid for atomic number  50.
 Defaulting to unpruned grid for atomic number  50.
 Defaulting to unpruned grid for atomic number  50.
 Defaulting to unpruned grid for atomic number  50.
 ***** Axes restored to original set *****
 -------------------------------------------------------------------
 Center     Atomic                   Forces (Hartrees/Bohr)
 Number     Number              X              Y              Z
 -------------------------------------------------------------------
      1       50           0.000092587   -0.000107720   -0.000097152
      2       50           0.000070245    0.000142802   -0.000003085
      3       53          -0.000036845   -0.000066470    0.000154363
      4       53          -0.000077210    0.000135619    0.000130294
      5       53           0.000312599   -0.000428445   -0.000625656
      6       53          -0.000047202    0.000013560    0.000020813
      7       15          -0.000934286    0.000844403   -0.000254051
      8       15           0.000442055   -0.000064778   -0.002009639
      9       15          -0.001673081   -0.001236173    0.002090274
     10       15           0.001932342    0.000779328    0.000506237
     11       50           0.000332078   -0.000313782    0.000167470
     12       50           0.000071675   -0.000494945   -0.000001530
     13       53          -0.000287751    0.000043659   -0.000235187
     14       53          -0.000419958    0.000292112    0.000322121
     15       53           0.000151089    0.000492506   -0.000146725
     16       53           0.000071662   -0.000031676   -0.000018550
 -------------------------------------------------------------------
 Cartesian Forces:  Max     0.002090274 RMS     0.000665678

 GradGradGradGradGradGradGradGradGradGradGradGradGradGradGradGradGradGrad
 Berny optimization.
 Using GEDIIS/GDIIS optimizer.
 FormGI is forming the generalized inverse of G from B-inverse, IUseBI=4.
 Internal  Forces:  Max     0.001341001 RMS     0.000261210
 Search for a local minimum.
 Step number  11 out of a maximum of  100
 All quantities printed in internal units (Hartrees-Bohrs-Radians)
 Mixed Optimization -- En-DIIS/RFO-DIIS
 Swapping is turned off.
 Update second derivatives using D2CorX and points   10   11
 DE= -3.29D-05 DEPred=-7.31D-05 R= 4.50D-01
 Trust test= 4.50D-01 RLast= 5.95D-01 DXMaxT set to 7.14D-01
 ITU=  0  1 -1  1  0  0  0  0  0  1  0
     Eigenvalues ---    0.00026   0.00042   0.00053   0.00071   0.00098
     Eigenvalues ---    0.00119   0.00163   0.00173   0.00220   0.00230
     Eigenvalues ---    0.00294   0.00356   0.00699   0.01040   0.01378
     Eigenvalues ---    0.01399   0.01527   0.01599   0.01794   0.01879
     Eigenvalues ---    0.02057   0.02120   0.02150   0.02287   0.02354
     Eigenvalues ---    0.02619   0.02954   0.03049   0.03102   0.03362
     Eigenvalues ---    0.03491   0.04816   0.05341   0.06263   0.06510
     Eigenvalues ---    0.06700   0.06875   0.06884   0.06988   0.07187
     Eigenvalues ---    0.09296   0.10397
 En-DIIS/RFO-DIIS IScMMF=        0 using points:    11   10    9    8    7
 RFO step:  Lambda=-4.12557469D-05.
 DidBck=T Rises=F RFO-DIIS coefs:    0.48943   -0.20761    0.13211    0.32448    0.26159
 Iteration  1 RMS(Cart)=  0.04180133 RMS(Int)=  0.00501086
 Iteration  2 RMS(Cart)=  0.00233026 RMS(Int)=  0.00430718
 Iteration  3 RMS(Cart)=  0.00002743 RMS(Int)=  0.00430704
 Iteration  4 RMS(Cart)=  0.00000081 RMS(Int)=  0.00430704
 Variable       Old X    -DE/DX   Delta X   Delta X   Delta X     New X
                                 (Linear)    (Quad)   (Total)
    R1        5.35933   0.00017   0.00051   0.00005   0.00056   5.35989
    R2        6.09512   0.00006   0.00407  -0.00200   0.00692   6.10203
    R3        6.04440  -0.00046  -0.01546   0.00569  -0.01300   6.03140
    R4        6.92894  -0.00016  -0.06869   0.02070  -0.04704   6.88190
    R5        6.79562   0.00002  -0.00457   0.02075   0.01517   6.81079
    R6        5.78317   0.00013  -0.00023   0.00114  -0.00022   5.78295
    R7        6.03214  -0.00016  -0.00635   0.00323   0.00009   6.03223
    R8        5.36984   0.00005  -0.00015   0.00022   0.00007   5.36991
    R9        6.72377  -0.00021   0.02233   0.01000   0.03053   6.75431
   R10        4.62294  -0.00016  -0.00349  -0.00365  -0.00571   4.61723
   R11        4.62652  -0.00009  -0.01370   0.00303  -0.00828   4.61824
   R12        4.62812  -0.00066  -0.00528  -0.00273  -0.00994   4.61818
   R13        6.92241   0.00018   0.22142  -0.06449   0.15704   7.07945
   R14        4.58764   0.00079   0.02248  -0.00396   0.02614   4.61377
   R15        4.66215  -0.00134  -0.02177  -0.00540  -0.03934   4.62281
   R16        6.71923   0.00001  -0.01950  -0.03276  -0.05416   6.66507
   R17        4.58834   0.00122   0.01899   0.01029   0.03355   4.62189
   R18        5.36293  -0.00029   0.00053  -0.00061  -0.00008   5.36285
   R19        6.13617  -0.00042  -0.00978   0.00147  -0.00821   6.12795
   R20        6.01146  -0.00005  -0.00394   0.00157  -0.00318   6.00828
   R21        5.77616   0.00026   0.01949  -0.00874   0.01052   5.78668
   R22        6.04073  -0.00014  -0.01648   0.01152  -0.00502   6.03571
   R23        5.36676   0.00006  -0.00115   0.00050  -0.00065   5.36611
    A1        1.75335   0.00007  -0.00381   0.00267  -0.00012   1.75323
    A2        1.72644   0.00017   0.00310  -0.00376  -0.00051   1.72593
    A3        1.72909   0.00008  -0.00464  -0.00001  -0.00608   1.72301
    A4        1.48904   0.00002  -0.00679  -0.00256  -0.01078   1.47825
    A5        1.32511   0.00001  -0.00939   0.01794   0.00502   1.33013
    A6        2.75550  -0.00022  -0.00592   0.00395  -0.00003   2.75547
    A7        1.30589  -0.00032   0.01973  -0.01706   0.00407   1.30996
    A8        1.42213  -0.00028  -0.01776   0.01652   0.00078   1.42291
    A9        1.45746  -0.00020   0.01919  -0.02182   0.00054   1.45799
   A10        1.53977  -0.00003  -0.00783  -0.00283  -0.01227   1.52750
   A11        1.74029   0.00007   0.00036  -0.00023   0.00126   1.74156
   A12        1.38930   0.00001  -0.02230   0.02031  -0.00502   1.38428
   A13        1.71504   0.00024   0.00407  -0.00196   0.00208   1.71711
   A14        1.33460  -0.00035   0.00661  -0.01578  -0.00772   1.32689
   A15        1.53359   0.00005   0.00265   0.00193   0.00607   1.53966
   A16        1.50288   0.00018   0.00660   0.00034   0.00899   1.51187
   A17        1.67162   0.00003  -0.07305  -0.00996  -0.08240   1.58922
   A18        2.31597  -0.00018  -0.09370   0.01477  -0.07556   2.24041
   A19        2.53609  -0.00022  -0.02709  -0.02832  -0.05284   2.48326
   A20        1.79123  -0.00018   0.11331  -0.01833   0.09518   1.88641
   A21        1.72455  -0.00062   0.04327  -0.02391   0.02337   1.74792
   A22        1.29641   0.00011   0.00796  -0.00204   0.00768   1.30409
   A23        1.66415   0.00022   0.06364  -0.00835   0.04857   1.71272
   A24        2.09876   0.00045  -0.03692   0.01460  -0.02932   2.06944
   A25        2.66115  -0.00001   0.08577  -0.01884   0.07094   2.73209
   A26        2.02939   0.00011  -0.04170   0.03338  -0.01165   2.01775
   A27        2.30136  -0.00005  -0.08325   0.01093  -0.06382   2.23755
   A28        1.36625  -0.00011   0.00304   0.00943   0.01307   1.37932
   A29        1.58103   0.00012  -0.01841  -0.00728  -0.02578   1.55525
   A30        1.72153   0.00023   0.01914  -0.00450   0.01468   1.73620
   A31        1.72853   0.00021  -0.00364   0.01271   0.00915   1.73768
   A32        1.48751  -0.00004  -0.00791  -0.00135  -0.01038   1.47713
   A33        1.68358  -0.00019   0.01222   0.02701   0.04269   1.72627
   A34        1.31281  -0.00006   0.04872  -0.02520   0.02418   1.33700
   A35        1.53925  -0.00014  -0.01087  -0.00147  -0.01358   1.52566
   A36        1.74358   0.00007   0.00052   0.00060   0.00075   1.74433
   A37        1.70594   0.00011   0.00438   0.00310   0.00784   1.71378
   A38        1.57810   0.00008   0.00319  -0.00320   0.00104   1.57914
   A39        1.65246  -0.00004   0.01102  -0.01446  -0.00530   1.64716
   A40        2.21778   0.00016  -0.03207   0.03132   0.00014   2.21792
   A41        1.55573   0.00008   0.00798  -0.00642   0.00265   1.55838
   A42        3.07846   0.00008  -0.01321   0.02061   0.00489   3.08336
   A43        3.12960   0.00008  -0.02194   0.02008  -0.00376   3.12584
   A44        2.73209  -0.00023   0.07170  -0.02246   0.05713   2.78923
   A45        2.96056   0.00033   0.07160  -0.01039   0.05625   3.01681
   A46        3.08777   0.00012   0.02218   0.00493   0.02775   3.11552
   A47        3.42715  -0.00012   0.01274   0.02761   0.04344   3.47059
   A48        3.03214  -0.00016   0.02455  -0.02177   0.00419   3.03634
   A49        3.23501   0.00012  -0.01094   0.01775   0.00562   3.24062
   A50        3.08577   0.00008   0.08227  -0.00049   0.07775   3.16352
   A51        3.31458  -0.00003   0.00406  -0.02680  -0.02263   3.29195
   A52        2.96649  -0.00034   0.02378  -0.00495   0.01872   2.98521
   A53        3.00980   0.00003   0.04944  -0.02442   0.02488   3.03468
    D1        2.17678  -0.00005   0.00765  -0.00112   0.00610   2.18288
    D2        0.46246  -0.00023   0.00542   0.00331   0.00848   0.47095
    D3       -0.85536   0.00011  -0.01689   0.02065   0.00190  -0.85346
    D4       -0.46953   0.00020   0.07496  -0.03531   0.03999  -0.42954
    D5       -2.18593   0.00014  -0.00043  -0.00555  -0.00622  -2.19215
    D6       -0.44275   0.00020  -0.00549  -0.00301  -0.00787  -0.45062
    D7        0.89532   0.00021  -0.01411   0.01659  -0.00002   0.89530
    D8        2.38818   0.00011   0.00721  -0.00830  -0.00019   2.38799
    D9        0.73958  -0.00006   0.00814  -0.01696  -0.00738   0.73220
   D10       -2.57500  -0.00003   0.00408   0.00985   0.01525  -2.55975
   D11        2.68748   0.00009  -0.03164   0.01966  -0.01471   2.67278
   D12       -2.11761  -0.00038  -0.14397   0.03453  -0.09511  -2.21272
   D13       -0.81200  -0.00016   0.01811  -0.01364   0.00638  -0.80562
   D14        2.15661  -0.00013   0.01406   0.01316   0.02902   2.18562
   D15        1.13590  -0.00001  -0.02166   0.02297  -0.00094   1.13496
   D16        2.61399  -0.00048  -0.13400   0.03784  -0.08134   2.53265
   D17       -2.25889   0.00005   0.04213  -0.03785   0.00604  -2.25285
   D18        0.70971   0.00009   0.03808  -0.01105   0.02867   0.73838
   D19       -0.31099   0.00021   0.00236  -0.00124  -0.00129  -0.31228
   D20        1.16710  -0.00026  -0.10998   0.01363  -0.08169   1.08541
   D21       -2.10415   0.00006  -0.01472   0.02953   0.01564  -2.08851
   D22        2.56533  -0.00003  -0.02874   0.04501   0.01632   2.58165
   D23        0.54441  -0.00019  -0.08171   0.06380  -0.01753   0.52688
   D24       -1.06929  -0.00028  -0.09574   0.07928  -0.01685  -1.08614
   D25       -0.39813   0.00019  -0.01344   0.02802   0.01602  -0.38211
   D26       -2.01183   0.00010  -0.02746   0.04349   0.01670  -1.99513
   D27        0.92061  -0.00009   0.00509   0.01214   0.02001   0.94062
   D28       -0.69309  -0.00018  -0.00894   0.02762   0.02069  -0.67240
   D29       -0.46205   0.00025  -0.00449  -0.00344  -0.00713  -0.46917
   D30       -2.17390   0.00002  -0.00731  -0.00098  -0.00715  -2.18105
   D31        0.87428  -0.00010   0.00363  -0.01874  -0.01277   0.86151
   D32        0.46704  -0.00022   0.00605   0.00287   0.00872   0.47576
   D33        2.20464  -0.00016   0.00522   0.00225   0.00823   2.21287
   D34       -0.92452  -0.00023   0.02707  -0.01851   0.01098  -0.91354
   D35       -0.77611   0.00008  -0.01170   0.01800   0.00469  -0.77142
   D36       -2.80774  -0.00047   0.02187   0.00484   0.03338  -2.77436
   D37        2.19048   0.00027   0.07893  -0.02126   0.08052   2.27100
   D38        0.80642   0.00011  -0.01606   0.01305  -0.00547   0.80095
   D39       -1.22521  -0.00044   0.01750  -0.00012   0.02322  -1.20199
   D40       -2.51018   0.00030   0.07456  -0.02621   0.07036  -2.43981
   D41       -0.76776  -0.00028   0.05200  -0.04389   0.00884  -0.75892
   D42       -0.95321   0.00008   0.06108  -0.05577   0.01237  -0.94084
   D43       -0.07427   0.00034  -0.07610   0.05570  -0.02233  -0.09660
   D44        1.43377   0.00024  -0.08345   0.04355  -0.04394   1.38982
   D45       -0.99986  -0.00013  -0.06844   0.07617   0.00673  -0.99313
   D46        0.50818  -0.00023  -0.07580   0.06403  -0.01488   0.49329
   D47        0.68872   0.00017  -0.20479   0.07335  -0.12823   0.56049
   D48        2.19675   0.00008  -0.21214   0.06120  -0.14984   2.04692
   D49       -0.37800  -0.00023  -0.00210  -0.01446  -0.01442  -0.39242
   D50        1.13088   0.00017  -0.02778   0.00817  -0.02435   1.10653
   D51       -1.24278   0.00029   0.00979  -0.00039   0.01116  -1.23162
   D52        1.41889   0.00028  -0.01844   0.02956   0.01479   1.43368
   D53       -0.06471   0.00035  -0.01434   0.02916   0.01999  -0.04472
   D54        2.49015   0.00006  -0.00728   0.02625   0.01907   2.50922
   D55        1.00655   0.00013  -0.00318   0.02584   0.02427   1.03082
   D56       -1.24835  -0.00012   0.02696   0.02604   0.05265  -1.19571
   D57        2.06834   0.00022   0.00318   0.03099   0.03393   2.10227
   D58        0.35025   0.00002   0.00942   0.01802   0.02714   0.37740
   D59       -1.18854  -0.00033   0.02414  -0.03618  -0.01164  -1.20018
   D60        1.03031  -0.00016  -0.00654  -0.00593  -0.01149   1.01882
   D61        2.01946  -0.00042   0.00099  -0.04069  -0.03965   1.97981
   D62       -2.04488  -0.00026  -0.02969  -0.01044  -0.03950  -2.08438
   D63       -2.55318  -0.00021   0.01950  -0.04624  -0.02693  -2.58011
   D64       -0.33433  -0.00004  -0.01118  -0.01599  -0.02678  -0.36111
   D65        0.95989  -0.00009   0.03683  -0.04455  -0.00760   0.95229
   D66       -0.34741  -0.00002  -0.01003  -0.01724  -0.02686  -0.37427
   D67       -2.04991  -0.00012  -0.01261  -0.02013  -0.03248  -2.08239
   D68        0.32085   0.00018   0.01581  -0.03365  -0.02330   0.29755
   D69       -1.34094   0.00016  -0.00169  -0.01234  -0.01866  -1.35960
   D70        2.01675   0.00003   0.02735  -0.00362   0.02252   2.03927
   D71        0.35496   0.00000   0.00985   0.01769   0.02716   0.38212
   D72       -2.52552   0.00008   0.02633  -0.00324   0.02132  -2.50420
   D73        2.09587   0.00006   0.00883   0.01807   0.02596   2.12183
         Item               Value     Threshold  Converged?
 Maximum Force            0.001341     0.000450     NO 
 RMS     Force            0.000261     0.000300     YES
 Maximum Displacement     0.218327     0.001800     NO 
 RMS     Displacement     0.042224     0.001200     NO 
 Predicted change in Energy=-4.711166D-05
 GradGradGradGradGradGradGradGradGradGradGradGradGradGradGradGradGradGrad

                          Input orientation:                          
 ---------------------------------------------------------------------
 Center     Atomic      Atomic             Coordinates (Angstroms)
 Number     Number       Type             X           Y           Z
 ---------------------------------------------------------------------
      1         50           0       -1.656123   -1.888908    0.396489
      2         50           0       -4.086695    1.470854   -1.010869
      3         53           0       -2.076536   -3.065440    2.942820
      4         53           0       -4.709294   -1.493859   -0.577623
      5         53           0       -1.838592    1.184648    1.237183
      6         53           0       -6.127647    2.631789    0.589644
      7         15           0        0.768135   -1.014008   -3.490684
      8         15           0        0.617832    1.383705   -3.045415
      9         15           0       -1.338981   -0.040882   -2.725456
     10         15           0       -0.524769    0.424726   -4.984261
     11         50           0        1.542219    1.933475    0.313607
     12         50           0        4.033346   -1.218578   -1.665526
     13         53           0        2.333967    2.799394    2.897595
     14         53           0        4.452131    1.763019   -1.107284
     15         53           0        1.871098   -1.207007    0.685201
     16         53           0        6.213842   -2.301966   -0.204304
 ---------------------------------------------------------------------
                    Distance matrix (angstroms):
                    1          2          3          4          5
     1  Sn   0.000000
     2  Sn   4.379079   0.000000
     3  I    2.836332   6.344317   0.000000
     4  I    3.229057   3.060205   4.668490   0.000000
     5  I    3.191678   3.192119   4.585746   4.325373   0.000000
     6  I    6.361489   2.841636   7.376135   4.516106   4.572693
     7  P    4.663967   5.991110   7.327381   6.222412   5.829395
     8  P    5.265697   5.126358   7.931802   6.538245   4.941082
     9  P    3.641747   3.574226   6.466939   4.252451   4.177804
    10  P    5.965344   5.437789   8.799311   6.372572   6.403904
    11  Sn   4.984663   5.801114   6.708003   7.184867   3.583798
    12  Sn   6.088621   8.578851   7.872638   8.814367   6.977168
    13  I    6.645038   7.633218   7.338315   8.950793   4.772276
    14  I    7.273835   8.544367   9.074187   9.737531   6.738266
    15  I    3.604113   6.748547   4.912681   6.706606   4.448201
    16  I    7.903664  10.999353   8.900430  10.959347   8.892471
                    6          7          8          9         10
     6  I    0.000000
     7  P    8.802995   0.000000
     8  P    7.763559   2.443334   0.000000
     9  P    6.408150   2.443867   2.441503   0.000000
    10  P    8.205595   2.443835   2.446283   2.445799   0.000000
    11  Sn   7.706534   4.874371   3.527005   4.629827   5.883551
    12  Sn  11.097608   3.746285   4.510178   5.601100   5.872892
    13  I    8.772322   7.602892   6.345759   7.292216   8.714073
    14  I   10.750164   5.192716   4.313013   6.277700   6.449148
    15  I    8.872734   4.323401   4.711683   4.826701   6.367538
    16  I   13.314828   6.489595   7.278146   8.277309   8.700099
                   11         12         13         14         15
    11  Sn   0.000000
    12  Sn   4.478630   0.000000
    13  I    2.837900   6.313007   0.000000
    14  I    3.242773   3.062178   4.647553   0.000000
    15  I    3.179445   3.193958   4.600020   4.323863   0.000000
    16  I    6.327026   2.839624   7.120328   4.521405   4.566134
                   16
    16  I    0.000000
 Stoichiometry    I8P4Sn4
 Framework group  C1[X(I8P4Sn4)]
 Deg. of freedom    42
 Full point group                 C1      NOp   1
 Largest Abelian subgroup         C1      NOp   1
 Largest concise Abelian subgroup C1      NOp   1
                         Standard orientation:                         
 ---------------------------------------------------------------------
 Center     Atomic      Atomic             Coordinates (Angstroms)
 Number     Number       Type             X           Y           Z
 ---------------------------------------------------------------------
      1         50           0       -1.474978    2.108590   -0.086573
      2         50           0       -4.100909   -1.122940    1.269168
      3         53           0       -1.964566    3.507929   -2.504617
      4         53           0       -4.474438    1.909243    1.092541
      5         53           0       -2.001880   -0.864199   -1.121805
      6         53           0       -6.349810   -1.975487   -0.244273
      7         15           0        1.128256    0.731326    3.529904
      8         15           0        0.724318   -1.603120    2.932345
      9         15           0       -1.109365    0.007488    2.865378
     10         15           0       -0.183080   -0.698294    5.016145
     11         50           0        1.351844   -1.974226   -0.518489
     12         50           0        4.259936    0.787748    1.474655
     13         53           0        1.873483   -2.706771   -3.210132
     14         53           0        4.358828   -2.167844    0.679901
     15         53           0        1.943978    1.144564   -0.695688
     16         53           0        6.422018    1.784271   -0.073185
 ---------------------------------------------------------------------
 Rotational constants (GHZ):      0.0470911      0.0189860      0.0180865
 Standard basis: SDD (6D, 10F)
 There are   192 symmetry adapted cartesian basis functions of A   symmetry.
 There are   192 symmetry adapted basis functions of A   symmetry.
   192 basis functions,   360 primitive gaussians,   192 cartesian basis functions
    66 alpha electrons       66 beta electrons
       nuclear repulsion energy       916.2754668026 Hartrees.
 NAtoms=   16 NActive=   16 NUniq=   16 SFac= 1.00D+00 NAtFMM=   60 NAOKFM=F Big=F
 Integral buffers will be    131072 words long.
 Raffenetti 2 integral format.
 Two-electron integral symmetry is turned on.
 One-electron integrals computed using PRISM.
   1 Symmetry operations used in ECPInt.
 ECPInt:  NShTT=    4656 NPrTT=   17172 LenC2=    4457 LenP2D=   11625.
 LDataN:  DoStor=T MaxTD1= 5 Len=  102
 NBasis=   192 RedAO= T EigKep=  2.03D-02  NBF=   192
 NBsUse=   192 1.00D-06 EigRej= -1.00D+00 NBFU=   192
 Defaulting to unpruned grid for atomic number  50.
 Defaulting to unpruned grid for atomic number  53.
 Defaulting to unpruned grid for atomic number  53.
 Defaulting to unpruned grid for atomic number  53.
 Defaulting to unpruned grid for atomic number  50.
 Initial guess from the checkpoint file:  "\\nas.ads.mwn.de\tuch\ac5\AK_Nilges_Praktikant\Markus\Jakob\Verlauf\Di Pfad.chk"
 B after Tr=     0.000000    0.000000    0.000000
         Rot=    0.999918    0.012318   -0.001624    0.003082 Ang=   1.47 deg.
 ExpMin= 3.26D-02 ExpMax= 3.06D+04 ExpMxC= 4.68D+03 IAcc=3 IRadAn=         5 AccDes= 0.00D+00
 Harris functional with IExCor= 1009 and IRadAn=       5 diagonalized for initial guess.
 HarFok:  IExCor= 1009 AccDes= 0.00D+00 IRadAn=         5 IDoV= 1 UseB2=F ITyADJ=14
 ICtDFT=  3500011 ScaDFX=  1.000000  1.000000  1.000000  1.000000
 Defaulting to unpruned grid for atomic number  50.
 Defaulting to unpruned grid for atomic number  50.
 Defaulting to unpruned grid for atomic number  50.
 Defaulting to unpruned grid for atomic number  50.
 Defaulting to unpruned grid for atomic number  50.
 Defaulting to unpruned grid for atomic number  50.
 FoFCou: FMM=F IPFlag=           0 FMFlag=      100000 FMFlg1=           0
         NFxFlg=           0 DoJE=T BraDBF=F KetDBF=T FulRan=T
         wScrn=  0.000000 ICntrl=     500 IOpCl=  0 I1Cent=   200000004 NGrid=           0
         NMat0=    1 NMatS0=      1 NMatT0=    0 NMatD0=    1 NMtDS0=    0 NMtDT0=    0
 Petite list used in FoFCou.
 Keep J ints in memory in canonical form, NReq=175378854.
 Requested convergence on RMS density matrix=1.00D-08 within 128 cycles.
 Requested convergence on MAX density matrix=1.00D-06.
 Requested convergence on             energy=1.00D-06.
 No special actions if energy rises.
 Defaulting to unpruned grid for atomic number  50.
 Defaulting to unpruned grid for atomic number  50.
 Defaulting to unpruned grid for atomic number  50.
 Defaulting to unpruned grid for atomic number  50.
 Defaulting to unpruned grid for atomic number  50.
 Defaulting to unpruned grid for atomic number  50.
 SCF Done:  E(RPBE-PBE) =  -1470.09906777     A.U. after   13 cycles
            NFock= 13  Conv=0.51D-08     -V/T= 2.0553
   1 Symmetry operations used in ECPInt.
 ECPInt:  NShTT=    4656 NPrTT=   17172 LenC2=    4457 LenP2D=   11625.
 LDataN:  DoStor=T MaxTD1= 6 Len=  172
 Calling FoFJK, ICntrl=      2527 FMM=F ISym2X=0 I1Cent= 0 IOpClX= 0 NMat=1 NMatS=1 NMatT=0.
 Defaulting to unpruned grid for atomic number  50.
 Defaulting to unpruned grid for atomic number  50.
 Defaulting to unpruned grid for atomic number  50.
 Defaulting to unpruned grid for atomic number  50.
 Defaulting to unpruned grid for atomic number  50.
 Defaulting to unpruned grid for atomic number  50.
 ***** Axes restored to original set *****
 -------------------------------------------------------------------
 Center     Atomic                   Forces (Hartrees/Bohr)
 Number     Number              X              Y              Z
 -------------------------------------------------------------------
      1       50          -0.000016987   -0.000069023   -0.000109618
      2       50           0.000100484   -0.000013013    0.000103317
      3       53          -0.000028751   -0.000016452    0.000013302
      4       53          -0.000025463    0.000002320    0.000020899
      5       53           0.000174635   -0.000162405   -0.000249013
      6       53           0.000037494   -0.000040300   -0.000028103
      7       15           0.000185524   -0.000069254   -0.000087207
      8       15          -0.000015549    0.000383811    0.000684951
      9       15           0.000413806    0.000676242   -0.000573210
     10       15          -0.000699581   -0.000819217    0.000074543
     11       50           0.000263644   -0.000020363    0.000131254
     12       50           0.000015549   -0.000067151    0.000011354
     13       53           0.000025739    0.000019404   -0.000062363
     14       53          -0.000180221    0.000101215    0.000049398
     15       53          -0.000250377    0.000098109   -0.000007279
     16       53           0.000000053   -0.000003923    0.000027774
 -------------------------------------------------------------------
 Cartesian Forces:  Max     0.000819217 RMS     0.000256786

 GradGradGradGradGradGradGradGradGradGradGradGradGradGradGradGradGradGrad
 Berny optimization.
 Using GEDIIS/GDIIS optimizer.
 FormGI is forming the generalized inverse of G from B-inverse, IUseBI=4.
 Internal  Forces:  Max     0.000635035 RMS     0.000113273
 Search for a local minimum.
 Step number  12 out of a maximum of  100
 All quantities printed in internal units (Hartrees-Bohrs-Radians)
 Mixed Optimization -- En-DIIS/RFO-DIIS
 Swapping is turned off.
 Update second derivatives using D2CorX and points    9   10   11   12
 DE= -1.69D-05 DEPred=-4.71D-05 R= 3.59D-01
 Trust test= 3.59D-01 RLast= 4.42D-01 DXMaxT set to 7.14D-01
 ITU=  0  0  1 -1  1  0  0  0  0  0  1  0
     Eigenvalues ---    0.00027   0.00038   0.00052   0.00083   0.00116
     Eigenvalues ---    0.00123   0.00168   0.00210   0.00224   0.00238
     Eigenvalues ---    0.00293   0.00364   0.00639   0.01046   0.01348
     Eigenvalues ---    0.01402   0.01543   0.01604   0.01814   0.01865
     Eigenvalues ---    0.02063   0.02096   0.02140   0.02191   0.02355
     Eigenvalues ---    0.02592   0.02932   0.03081   0.03097   0.03361
     Eigenvalues ---    0.03485   0.04942   0.05180   0.06026   0.06508
     Eigenvalues ---    0.06704   0.06811   0.06904   0.07008   0.07191
     Eigenvalues ---    0.09392   0.10501
 En-DIIS/RFO-DIIS IScMMF=        0 using points:    12   11   10    9    8
 RFO step:  Lambda=-1.25295175D-05.
 DidBck=T Rises=F RFO-DIIS coefs:    0.39786    0.51612   -0.51051    0.02134    0.57519
 Iteration  1 RMS(Cart)=  0.02221250 RMS(Int)=  0.00230594
 Iteration  2 RMS(Cart)=  0.00052890 RMS(Int)=  0.00220663
 Iteration  3 RMS(Cart)=  0.00000613 RMS(Int)=  0.00220663
 Iteration  4 RMS(Cart)=  0.00000005 RMS(Int)=  0.00220663
 Variable       Old X    -DE/DX   Delta X   Delta X   Delta X     New X
                                 (Linear)    (Quad)   (Total)
    R1        5.35989   0.00002  -0.00012   0.00013   0.00000   5.35990
    R2        6.10203   0.00001  -0.00207  -0.00218  -0.00189   6.10014
    R3        6.03140  -0.00021  -0.00529   0.00316  -0.00348   6.02792
    R4        6.88190   0.00001   0.00146   0.04395   0.04593   6.92784
    R5        6.81079  -0.00015  -0.00224   0.00731   0.00444   6.81523
    R6        5.78295   0.00005  -0.00003   0.00084   0.00026   5.78321
    R7        6.03223  -0.00004  -0.00622   0.00151  -0.00303   6.02920
    R8        5.36991  -0.00006   0.00023   0.00039   0.00062   5.37053
    R9        6.75431  -0.00020  -0.01794  -0.00387  -0.02291   6.73140
   R10        4.61723   0.00017  -0.00311   0.00837   0.00410   4.62134
   R11        4.61824   0.00012  -0.00076   0.00240   0.00261   4.62085
   R12        4.61818  -0.00018   0.00084  -0.00051  -0.00199   4.61619
   R13        7.07945  -0.00002   0.02771  -0.05174  -0.02419   7.05526
   R14        4.61377  -0.00015  -0.00581  -0.00032  -0.00170   4.61208
   R15        4.62281   0.00060   0.01534  -0.00752   0.00175   4.62455
   R16        6.66507   0.00005  -0.00088   0.03709   0.03506   6.70014
   R17        4.62189  -0.00064  -0.00841  -0.00042  -0.00464   4.61725
   R18        5.36285  -0.00004   0.00058  -0.00156  -0.00099   5.36187
   R19        6.12795  -0.00016  -0.00471  -0.00596  -0.01049   6.11746
   R20        6.00828  -0.00002   0.00251  -0.00298  -0.00028   6.00800
   R21        5.78668   0.00009   0.00746  -0.00327   0.00428   5.79096
   R22        6.03571  -0.00006  -0.00725   0.00488  -0.00225   6.03345
   R23        5.36611   0.00002  -0.00048   0.00025  -0.00023   5.36588
    A1        1.75323  -0.00001  -0.00338   0.00051  -0.00252   1.75071
    A2        1.72593   0.00009   0.00198  -0.00289  -0.00080   1.72513
    A3        1.72301   0.00000  -0.00673   0.00596  -0.00200   1.72101
    A4        1.47825   0.00006   0.00398  -0.00103   0.00199   1.48024
    A5        1.33013  -0.00004  -0.00944   0.00982  -0.00138   1.32874
    A6        2.75547  -0.00002   0.00546  -0.00690   0.00029   2.75576
    A7        1.30996  -0.00008   0.00885  -0.02590  -0.01655   1.29341
    A8        1.42291  -0.00015  -0.00812  -0.00154  -0.00808   1.41483
    A9        1.45799   0.00004   0.02110  -0.02095   0.00226   1.46026
   A10        1.52750   0.00003   0.00407  -0.00132   0.00170   1.52920
   A11        1.74156   0.00002   0.00002  -0.00053   0.00002   1.74157
   A12        1.38428  -0.00002  -0.00731   0.01687   0.00820   1.39248
   A13        1.71711   0.00006   0.00094  -0.00077   0.00021   1.71732
   A14        1.32689  -0.00007   0.01157  -0.01966  -0.00765   1.31924
   A15        1.53966  -0.00002  -0.00417   0.00551   0.00231   1.54197
   A16        1.51187   0.00003  -0.00259   0.00439   0.00299   1.51486
   A17        1.58922   0.00001   0.00922   0.03044   0.04049   1.62970
   A18        2.24041   0.00006   0.01113   0.02209   0.03595   2.27636
   A19        2.48326   0.00018   0.00441   0.01837   0.02308   2.50634
   A20        1.88641   0.00001   0.00382  -0.05094  -0.04834   1.83807
   A21        1.74792   0.00015   0.02116  -0.03315  -0.00969   1.73823
   A22        1.30409   0.00001  -0.00177  -0.00042  -0.00113   1.30296
   A23        1.71272  -0.00010  -0.01745  -0.01013  -0.03162   1.68110
   A24        2.06944  -0.00012  -0.01795   0.03586   0.01358   2.08302
   A25        2.73209  -0.00014  -0.01950  -0.02486  -0.04245   2.68964
   A26        2.01775  -0.00015  -0.00491   0.02184   0.01515   2.03290
   A27        2.23755   0.00010   0.01725   0.01558   0.03769   2.27524
   A28        1.37932   0.00002  -0.00537   0.00937   0.00435   1.38367
   A29        1.55525  -0.00006   0.00901   0.00828   0.01769   1.57294
   A30        1.73620  -0.00004   0.00239  -0.00789  -0.00545   1.73075
   A31        1.73768   0.00009  -0.00710   0.00826   0.00105   1.73874
   A32        1.47713   0.00003   0.00248   0.00290   0.00450   1.48163
   A33        1.72627   0.00000  -0.02156  -0.00129  -0.02159   1.70468
   A34        1.33700  -0.00004   0.01012  -0.02253  -0.01246   1.32453
   A35        1.52566  -0.00001   0.00228   0.00134   0.00270   1.52836
   A36        1.74433   0.00003  -0.00055  -0.00103  -0.00179   1.74253
   A37        1.71378  -0.00001  -0.00158  -0.00117  -0.00259   1.71119
   A38        1.57914   0.00002   0.00022  -0.00100   0.00009   1.57923
   A39        1.64716   0.00003   0.00664   0.00501   0.01032   1.65748
   A40        2.21792   0.00003  -0.02837   0.02495  -0.00349   2.21443
   A41        1.55838   0.00002   0.00143  -0.00283  -0.00059   1.55779
   A42        3.08336  -0.00005  -0.01282   0.01033  -0.00390   3.07946
   A43        3.12584   0.00000  -0.00729   0.01635   0.00822   3.13405
   A44        2.78923  -0.00010   0.01451  -0.04128  -0.02338   2.76585
   A45        3.01681  -0.00008  -0.01923  -0.01055  -0.03276   2.98405
   A46        3.11552  -0.00002  -0.00298   0.00148  -0.00110   3.11442
   A47        3.47059   0.00003  -0.02211  -0.00231  -0.02338   3.44721
   A48        3.03634   0.00001   0.01149  -0.02994  -0.01777   3.01857
   A49        3.24062   0.00001  -0.01273   0.02073   0.00757   3.24819
   A50        3.16352  -0.00011  -0.00752  -0.02966  -0.04098   3.12254
   A51        3.29195   0.00013   0.01535  -0.01309   0.00350   3.29545
   A52        2.98521  -0.00003  -0.00215  -0.01641  -0.01893   2.96628
   A53        3.03468  -0.00005   0.01100  -0.02348  -0.01256   3.02212
    D1        2.18288   0.00000   0.00129  -0.01066  -0.00953   2.17336
    D2        0.47095  -0.00011  -0.00165  -0.00750  -0.00922   0.46172
    D3       -0.85346  -0.00002  -0.01019   0.01929   0.00825  -0.84521
    D4       -0.42954   0.00012   0.02568  -0.01326   0.01239  -0.41715
    D5       -2.19215   0.00010   0.00405   0.00665   0.01078  -2.18137
    D6       -0.45062   0.00010   0.00106   0.00722   0.00856  -0.44206
    D7        0.89530   0.00004  -0.01009   0.01854   0.00711   0.90241
    D8        2.38799   0.00013   0.01238   0.00041   0.01382   2.40181
    D9        0.73220   0.00004   0.01064  -0.01422  -0.00307   0.72913
   D10       -2.55975  -0.00009  -0.00471  -0.00113  -0.00657  -2.56632
   D11        2.67278  -0.00011   0.00704   0.00757   0.01271   2.68549
   D12       -2.21272   0.00023  -0.05222   0.07982   0.03565  -2.17707
   D13       -0.80562  -0.00005   0.00631  -0.01671  -0.00950  -0.81511
   D14        2.18562  -0.00019  -0.00904  -0.00362  -0.01300   2.17262
   D15        1.13496  -0.00021   0.00271   0.00508   0.00628   1.14124
   D16        2.53265   0.00013  -0.05654   0.07732   0.02923   2.56188
   D17       -2.25285   0.00010   0.02008  -0.02255  -0.00178  -2.25464
   D18        0.73838  -0.00003   0.00473  -0.00945  -0.00528   0.73310
   D19       -0.31228  -0.00005   0.01648  -0.00075   0.01400  -0.29828
   D20        1.08541   0.00028  -0.04277   0.07149   0.03694   1.12235
   D21       -2.08851   0.00005  -0.02850   0.02482  -0.00281  -2.09132
   D22        2.58165   0.00000  -0.03089   0.02187  -0.00948   2.57217
   D23        0.52688  -0.00008  -0.05245   0.02693  -0.02467   0.50222
   D24       -1.08614  -0.00012  -0.05484   0.02398  -0.03134  -1.11748
   D25       -0.38211   0.00013  -0.02652   0.02090  -0.00443  -0.38654
   D26       -1.99513   0.00008  -0.02891   0.01794  -0.01110  -2.00623
   D27        0.94062   0.00005  -0.02014  -0.00263  -0.02090   0.91972
   D28       -0.67240   0.00001  -0.02253  -0.00559  -0.02757  -0.69997
   D29       -0.46917   0.00012   0.00148   0.00735   0.00917  -0.46001
   D30       -2.18105   0.00005  -0.00015   0.00834   0.00867  -2.17239
   D31        0.86151   0.00004   0.01258  -0.01239   0.00110   0.86261
   D32        0.47576  -0.00010  -0.00119  -0.00797  -0.00923   0.46653
   D33        2.21287  -0.00008  -0.00062  -0.00867  -0.00898   2.20389
   D34       -0.91354  -0.00008   0.00727  -0.02565  -0.01725  -0.93080
   D35       -0.77142  -0.00003  -0.01041   0.01662   0.00545  -0.76597
   D36       -2.77436   0.00008   0.00893  -0.02134  -0.00812  -2.78248
   D37        2.27100  -0.00016  -0.00182  -0.03725  -0.02945   2.24155
   D38        0.80095   0.00002  -0.00681   0.01476   0.00657   0.80752
   D39       -1.20199   0.00014   0.01253  -0.02320  -0.00700  -1.20899
   D40       -2.43981  -0.00011   0.00178  -0.03912  -0.02833  -2.46815
   D41       -0.75892   0.00007   0.01653  -0.01556   0.00136  -0.75755
   D42       -0.94084  -0.00004   0.01437  -0.02179  -0.00574  -0.94658
   D43       -0.09660  -0.00004  -0.02317   0.03710   0.01357  -0.08303
   D44        1.38982  -0.00005  -0.01363   0.03482   0.01987   1.40970
   D45       -0.99313   0.00009  -0.02805   0.02217  -0.00427  -0.99741
   D46        0.49329   0.00008  -0.01851   0.01989   0.00203   0.49532
   D47        0.56049   0.00003  -0.00194   0.06395   0.06092   0.62141
   D48        2.04692   0.00002   0.00760   0.06167   0.06722   2.11414
   D49       -0.39242   0.00005  -0.00711   0.00510   0.00010  -0.39232
   D50        1.10653  -0.00007  -0.01673   0.03158   0.01278   1.11931
   D51       -1.23162  -0.00018  -0.00307   0.00077  -0.00141  -1.23303
   D52        1.43368  -0.00006  -0.01332   0.00277  -0.00859   1.42509
   D53       -0.04472  -0.00010  -0.01391   0.00140  -0.00982  -0.05454
   D54        2.50922   0.00001  -0.00366  -0.00813  -0.01232   2.49690
   D55        1.03082  -0.00003  -0.00426  -0.00951  -0.01355   1.01727
   D56       -1.19571   0.00000  -0.01780  -0.00717  -0.02565  -1.22136
   D57        2.10227   0.00003  -0.01565   0.00923  -0.00672   2.09555
   D58        0.37740  -0.00007  -0.00855  -0.00015  -0.00884   0.36855
   D59       -1.20018   0.00006   0.02920  -0.01572   0.01389  -1.18628
   D60        1.01882   0.00009   0.00120   0.00930   0.01080   1.02962
   D61        1.97981   0.00007   0.03196  -0.01623   0.01601   1.99582
   D62       -2.08438   0.00010   0.00397   0.00879   0.01292  -2.07146
   D63       -2.58011   0.00003   0.03527  -0.02437   0.01110  -2.56900
   D64       -0.36111   0.00006   0.00727   0.00065   0.00801  -0.35310
   D65        0.95229   0.00003   0.02005  -0.02197  -0.00190   0.95039
   D66       -0.37427   0.00007   0.00783   0.00058   0.00852  -0.36574
   D67       -2.08239   0.00008   0.00905   0.00151   0.01066  -2.07174
   D68        0.29755  -0.00003   0.02213   0.00440   0.02487   0.32242
   D69       -1.35960  -0.00008   0.01547  -0.00106   0.01258  -1.34703
   D70        2.03927  -0.00003  -0.00177   0.00470   0.00292   2.04219
   D71        0.38212  -0.00008  -0.00843  -0.00077  -0.00937   0.37275
   D72       -2.50420   0.00000  -0.00201   0.00387   0.00154  -2.50267
   D73        2.12183  -0.00005  -0.00868  -0.00159  -0.01076   2.11108
         Item               Value     Threshold  Converged?
 Maximum Force            0.000635     0.000450     NO 
 RMS     Force            0.000113     0.000300     YES
 Maximum Displacement     0.093385     0.001800     NO 
 RMS     Displacement     0.022323     0.001200     NO 
 Predicted change in Energy=-7.038626D-05
 GradGradGradGradGradGradGradGradGradGradGradGradGradGradGradGradGradGrad

                          Input orientation:                          
 ---------------------------------------------------------------------
 Center     Atomic      Atomic             Coordinates (Angstroms)
 Number     Number       Type             X           Y           Z
 ---------------------------------------------------------------------
      1         50           0       -1.660924   -1.901799    0.383099
      2         50           0       -4.103919    1.463026   -1.004790
      3         53           0       -2.086775   -3.071172    2.931826
      4         53           0       -4.713809   -1.506916   -0.588649
      5         53           0       -1.834329    1.171782    1.218617
      6         53           0       -6.134582    2.605703    0.622307
      7         15           0        0.771600   -0.979959   -3.441267
      8         15           0        0.598826    1.431577   -3.073652
      9         15           0       -1.351635    0.004628   -2.732960
     10         15           0       -0.513763    0.400112   -4.993821
     11         50           0        1.559225    1.935385    0.301967
     12         50           0        4.036140   -1.242208   -1.648809
     13         53           0        2.378815    2.813567    2.872528
     14         53           0        4.457795    1.747950   -1.127288
     15         53           0        1.864205   -1.205238    0.691080
     16         53           0        6.207065   -2.305476   -0.159072
 ---------------------------------------------------------------------
                    Distance matrix (angstroms):
                    1          2          3          4          5
     1  Sn   0.000000
     2  Sn   4.383664   0.000000
     3  I    2.836335   6.334411   0.000000
     4  I    3.228054   3.060342   4.662826   0.000000
     5  I    3.189837   3.190517   4.582737   4.328168   0.000000
     6  I    6.355188   2.841962   7.344762   4.516486   4.572077
     7  P    4.625228   5.972879   7.291076   6.205225   5.756333
     8  P    5.307259   5.137800   7.972012   6.560036   4.940780
     9  P    3.666053   3.562102   6.487741   4.264628   4.148518
    10  P    5.960372   5.470958   8.794320   6.378297   6.397949
    11  Sn   5.009982   5.831118   6.728676   7.210658   3.597158
    12  Sn   6.084426   8.601954   7.862406   8.817914   6.965047
    13  I    6.689651   7.673551   7.387500   8.997312   4.814713
    14  I    7.282902   8.567330   9.084699   9.746928   6.739886
    15  I    3.606464   6.753823   4.910488   6.708129   4.428056
    16  I    7.896972  11.010597   8.884129  10.958455   8.868674
                    6          7          8          9         10
     6  I    0.000000
     7  P    8.778665   0.000000
     8  P    7.770294   2.445506   0.000000
     9  P    6.395310   2.445248   2.440605   0.000000
    10  P    8.246159   2.442781   2.447208   2.443344   0.000000
    11  Sn   7.729593   4.809510   3.545559   4.627279   5.890647
    12  Sn  11.108914   3.733483   4.581968   5.635432   5.881150
    13  I    8.808213   7.539097   6.358876   7.295744   8.721881
    14  I   10.770110   5.136537   4.333597   6.274299   6.440740
    15  I    8.860508   4.280284   4.767304   4.850717   6.367887
    16  I   13.305882   6.486453   7.342526   8.312366   8.710025
                   11         12         13         14         15
    11  Sn   0.000000
    12  Sn   4.476353   0.000000
    13  I    2.837378   6.295914   0.000000
    14  I    3.237223   3.064445   4.632087   0.000000
    15  I    3.179298   3.192765   4.601558   4.330646   0.000000
    16  I    6.308714   2.839502   7.074652   4.519695   4.560013
                   16
    16  I    0.000000
 Stoichiometry    I8P4Sn4
 Framework group  C1[X(I8P4Sn4)]
 Deg. of freedom    42
 Full point group                 C1      NOp   1
 Largest Abelian subgroup         C1      NOp   1
 Largest concise Abelian subgroup C1      NOp   1
                         Standard orientation:                         
 ---------------------------------------------------------------------
 Center     Atomic      Atomic             Coordinates (Angstroms)
 Number     Number       Type             X           Y           Z
 ---------------------------------------------------------------------
      1         50           0       -1.485313    2.111477   -0.058326
      2         50           0       -4.118723   -1.141503    1.245432
      3         53           0       -1.979737    3.523032   -2.468274
      4         53           0       -4.486748    1.893596    1.109683
      5         53           0       -1.991437   -0.855357   -1.115113
      6         53           0       -6.351488   -1.968639   -0.306132
      7         15           0        1.113334    0.669889    3.485908
      8         15           0        0.699666   -1.679075    2.945768
      9         15           0       -1.133641   -0.069932    2.867034
     10         15           0       -0.180268   -0.723393    5.019706
     11         50           0        1.375081   -1.975438   -0.522224
     12         50           0        4.256366    0.807475    1.475606
     13         53           0        1.932672   -2.699544   -3.208388
     14         53           0        4.370682   -2.152899    0.692063
     15         53           0        1.933226    1.150113   -0.687579
     16         53           0        6.405717    1.806625   -0.087969
 ---------------------------------------------------------------------
 Rotational constants (GHZ):      0.0471455      0.0189686      0.0180416
 Standard basis: SDD (6D, 10F)
 There are   192 symmetry adapted cartesian basis functions of A   symmetry.
 There are   192 symmetry adapted basis functions of A   symmetry.
   192 basis functions,   360 primitive gaussians,   192 cartesian basis functions
    66 alpha electrons       66 beta electrons
       nuclear repulsion energy       916.1788532154 Hartrees.
 NAtoms=   16 NActive=   16 NUniq=   16 SFac= 1.00D+00 NAtFMM=   60 NAOKFM=F Big=F
 Integral buffers will be    131072 words long.
 Raffenetti 2 integral format.
 Two-electron integral symmetry is turned on.
 One-electron integrals computed using PRISM.
   1 Symmetry operations used in ECPInt.
 ECPInt:  NShTT=    4656 NPrTT=   17172 LenC2=    4457 LenP2D=   11626.
 LDataN:  DoStor=T MaxTD1= 5 Len=  102
 NBasis=   192 RedAO= T EigKep=  2.04D-02  NBF=   192
 NBsUse=   192 1.00D-06 EigRej= -1.00D+00 NBFU=   192
 Defaulting to unpruned grid for atomic number  50.
 Defaulting to unpruned grid for atomic number  50.
 Defaulting to unpruned grid for atomic number  53.
 Defaulting to unpruned grid for atomic number  53.
 Defaulting to unpruned grid for atomic number  53.
 Initial guess from the checkpoint file:  "\\nas.ads.mwn.de\tuch\ac5\AK_Nilges_Praktikant\Markus\Jakob\Verlauf\Di Pfad.chk"
 B after Tr=     0.000000    0.000000    0.000000
         Rot=    0.999992   -0.003470    0.001166   -0.001576 Ang=  -0.46 deg.
 ExpMin= 3.26D-02 ExpMax= 3.06D+04 ExpMxC= 4.68D+03 IAcc=3 IRadAn=         5 AccDes= 0.00D+00
 Harris functional with IExCor= 1009 and IRadAn=       5 diagonalized for initial guess.
 HarFok:  IExCor= 1009 AccDes= 0.00D+00 IRadAn=         5 IDoV= 1 UseB2=F ITyADJ=14
 ICtDFT=  3500011 ScaDFX=  1.000000  1.000000  1.000000  1.000000
 Defaulting to unpruned grid for atomic number  50.
 Defaulting to unpruned grid for atomic number  50.
 Defaulting to unpruned grid for atomic number  50.
 Defaulting to unpruned grid for atomic number  50.
 Defaulting to unpruned grid for atomic number  50.
 Defaulting to unpruned grid for atomic number  50.
 FoFCou: FMM=F IPFlag=           0 FMFlag=      100000 FMFlg1=           0
         NFxFlg=           0 DoJE=T BraDBF=F KetDBF=T FulRan=T
         wScrn=  0.000000 ICntrl=     500 IOpCl=  0 I1Cent=   200000004 NGrid=           0
         NMat0=    1 NMatS0=      1 NMatT0=    0 NMatD0=    1 NMtDS0=    0 NMtDT0=    0
 Petite list used in FoFCou.
 Keep J ints in memory in canonical form, NReq=175378854.
 Requested convergence on RMS density matrix=1.00D-08 within 128 cycles.
 Requested convergence on MAX density matrix=1.00D-06.
 Requested convergence on             energy=1.00D-06.
 No special actions if energy rises.
 Defaulting to unpruned grid for atomic number  50.
 Defaulting to unpruned grid for atomic number  50.
 Defaulting to unpruned grid for atomic number  50.
 Defaulting to unpruned grid for atomic number  50.
 Defaulting to unpruned grid for atomic number  50.
 Defaulting to unpruned grid for atomic number  50.
 SCF Done:  E(RPBE-PBE) =  -1470.09914990     A.U. after   12 cycles
            NFock= 12  Conv=0.53D-08     -V/T= 2.0553
   1 Symmetry operations used in ECPInt.
 ECPInt:  NShTT=    4656 NPrTT=   17172 LenC2=    4457 LenP2D=   11626.
 LDataN:  DoStor=T MaxTD1= 6 Len=  172
 Calling FoFJK, ICntrl=      2527 FMM=F ISym2X=0 I1Cent= 0 IOpClX= 0 NMat=1 NMatS=1 NMatT=0.
 Defaulting to unpruned grid for atomic number  50.
 Defaulting to unpruned grid for atomic number  50.
 Defaulting to unpruned grid for atomic number  50.
 Defaulting to unpruned grid for atomic number  50.
 Defaulting to unpruned grid for atomic number  50.
 Defaulting to unpruned grid for atomic number  50.
 ***** Axes restored to original set *****
 -------------------------------------------------------------------
 Center     Atomic                   Forces (Hartrees/Bohr)
 Number     Number              X              Y              Z
 -------------------------------------------------------------------
      1       50           0.000037756   -0.000120144   -0.000107822
      2       50           0.000059817    0.000037208    0.000077251
      3       53          -0.000018025   -0.000022716    0.000035790
      4       53          -0.000028746    0.000020579    0.000019554
      5       53           0.000176527   -0.000067937   -0.000173425
      6       53           0.000037644   -0.000035992   -0.000024299
      7       15           0.000148705    0.000257637    0.000087161
      8       15           0.000028902    0.000022075    0.000637144
      9       15           0.000408441    0.000580125   -0.000382803
     10       15          -0.000631016   -0.000666011   -0.000151330
     11       50           0.000089880   -0.000068965    0.000006398
     12       50           0.000023589   -0.000027393    0.000030467
     13       53          -0.000074337    0.000005034   -0.000038771
     14       53          -0.000158588    0.000000709    0.000032999
     15       53          -0.000109591    0.000104886   -0.000043759
     16       53           0.000009042   -0.000019093   -0.000004556
 -------------------------------------------------------------------
 Cartesian Forces:  Max     0.000666011 RMS     0.000214235

 GradGradGradGradGradGradGradGradGradGradGradGradGradGradGradGradGradGrad
 Berny optimization.
 Using GEDIIS/GDIIS optimizer.
 FormGI is forming the generalized inverse of G from B-inverse, IUseBI=4.
 Internal  Forces:  Max     0.000536981 RMS     0.000100207
 Search for a local minimum.
 Step number  13 out of a maximum of  100
 All quantities printed in internal units (Hartrees-Bohrs-Radians)
 Mixed Optimization -- En-DIIS/RFO-DIIS
 Swapping is turned off.
 Update second derivatives using D2CorX and points    9   10   11   12   13
 DE= -8.21D-05 DEPred=-7.04D-05 R= 1.17D+00
 TightC=F SS=  1.41D+00  RLast= 2.11D-01 DXNew= 1.2000D+00 6.3414D-01
 Trust test= 1.17D+00 RLast= 2.11D-01 DXMaxT set to 7.14D-01
 ITU=  1  0  0  1 -1  1  0  0  0  0  0  1  0
     Eigenvalues ---    0.00006   0.00043   0.00047   0.00064   0.00114
     Eigenvalues ---    0.00124   0.00167   0.00206   0.00225   0.00283
     Eigenvalues ---    0.00335   0.00404   0.00743   0.01053   0.01383
     Eigenvalues ---    0.01402   0.01538   0.01753   0.01835   0.01984
     Eigenvalues ---    0.02059   0.02136   0.02167   0.02335   0.02387
     Eigenvalues ---    0.02600   0.02991   0.03072   0.03120   0.03419
     Eigenvalues ---    0.03533   0.04685   0.05168   0.06160   0.06505
     Eigenvalues ---    0.06686   0.06767   0.06898   0.06961   0.07025
     Eigenvalues ---    0.09892   0.10680
 Eigenvalue     1 is   5.67D-05 Eigenvector:
                          D48       D47       A20       R4        A25
   1                   -0.37173  -0.35619   0.23436  -0.21616   0.20978
                          A27       D12       A18       A50       A17
   1                   -0.18257  -0.17703  -0.17321   0.17067  -0.16660
 En-DIIS/RFO-DIIS IScMMF=        0 using points:    13   12   11   10    9
 RFO step:  Lambda=-1.64423341D-05.
 EnCoef did     2 forward-backward iterations
 DidBck=T Rises=F  En-DIIS coefs:    0.53949    0.00000    0.25762    0.00000    0.20288
 Iteration  1 RMS(Cart)=  0.14311677 RMS(Int)=  0.12599827
 Iteration  2 RMS(Cart)=  0.07387281 RMS(Int)=  0.06871071
 Iteration  3 RMS(Cart)=  0.03387166 RMS(Int)=  0.05828032
 Iteration  4 RMS(Cart)=  0.00481803 RMS(Int)=  0.05821701
 Iteration  5 RMS(Cart)=  0.00033205 RMS(Int)=  0.05821808
 Iteration  6 RMS(Cart)=  0.00003174 RMS(Int)=  0.05821871
 Iteration  7 RMS(Cart)=  0.00001317 RMS(Int)=  0.05821907
 Iteration  8 RMS(Cart)=  0.00000632 RMS(Int)=  0.05821928
 Iteration  9 RMS(Cart)=  0.00000364 RMS(Int)=  0.05821940
 Iteration 10 RMS(Cart)=  0.00000211 RMS(Int)=  0.05821947
 Iteration 11 RMS(Cart)=  0.00000123 RMS(Int)=  0.05821951
 Iteration 12 RMS(Cart)=  0.00000072 RMS(Int)=  0.05821953
 Variable       Old X    -DE/DX   Delta X   Delta X   Delta X     New X
                                 (Linear)    (Quad)   (Total)
    R1        5.35990   0.00004  -0.00051  -0.00068  -0.00119   5.35870
    R2        6.10014   0.00002  -0.00274  -0.01438  -0.04805   6.05209
    R3        6.02792  -0.00010   0.01061  -0.02848   0.02105   6.04897
    R4        6.92784   0.00001  -0.01155   0.58868   0.55458   7.48242
    R5        6.81523  -0.00018  -0.01166   0.09319   0.06567   6.88090
    R6        5.78321   0.00006   0.00000   0.00140   0.02158   5.80479
    R7        6.02920   0.00000   0.00027  -0.02229  -0.05472   5.97449
    R8        5.37053  -0.00006  -0.00059   0.00544   0.00485   5.37538
    R9        6.73140  -0.00016   0.01297  -0.26650  -0.23054   6.50086
   R10        4.62134  -0.00009  -0.00032   0.04234   0.15053   4.77186
   R11        4.62085   0.00011  -0.00151   0.03338   0.01370   4.63454
   R12        4.61619  -0.00007   0.00651  -0.02292   0.08089   4.69708
   R13        7.05526   0.00000  -0.01725  -0.33793  -0.30238   6.75288
   R14        4.61208  -0.00029  -0.01060  -0.01772  -0.11690   4.49518
   R15        4.62455   0.00054   0.01814   0.01703   0.06646   4.69102
   R16        6.70014  -0.00008   0.00791   0.15422   0.14954   6.84968
   R17        4.61725  -0.00042  -0.01122  -0.04605  -0.13987   4.47738
   R18        5.36187  -0.00005   0.00052  -0.00742  -0.00691   5.35496
   R19        6.11746  -0.00009   0.01269  -0.10108  -0.11719   6.00027
   R20        6.00800  -0.00007   0.00047  -0.00444  -0.03410   5.97390
   R21        5.79096   0.00001  -0.00708   0.03128   0.00610   5.79706
   R22        6.03345  -0.00010   0.00160  -0.01586  -0.00161   6.03184
   R23        5.36588   0.00001   0.00032  -0.00182  -0.00150   5.36438
    A1        1.75071   0.00002   0.00115  -0.02367  -0.01926   1.73145
    A2        1.72513   0.00009   0.00146  -0.01863  -0.01055   1.71459
    A3        1.72101  -0.00001   0.01134  -0.03446  -0.00508   1.71593
    A4        1.48024   0.00005   0.00040   0.02087   0.02058   1.50083
    A5        1.32874  -0.00006   0.00056  -0.00356   0.00717   1.33592
    A6        2.75576  -0.00005  -0.01331   0.04367   0.00428   2.76005
    A7        1.29341  -0.00007   0.00751  -0.21827  -0.20397   1.08943
    A8        1.41483  -0.00014  -0.00716  -0.01872  -0.04231   1.37252
    A9        1.46026   0.00004  -0.01195   0.02214  -0.01937   1.44089
   A10        1.52920   0.00003   0.00160   0.01865   0.02298   1.55218
   A11        1.74157   0.00003  -0.00154   0.00050  -0.00385   1.73772
   A12        1.39248  -0.00004  -0.00329   0.11802   0.11972   1.51219
   A13        1.71732   0.00005  -0.00007  -0.00336  -0.00546   1.71187
   A14        1.31924  -0.00006   0.00547  -0.10905  -0.10742   1.21182
   A15        1.54197   0.00000  -0.00147   0.03154   0.02192   1.56388
   A16        1.51486   0.00003  -0.00357   0.03648   0.02208   1.53694
   A17        1.62970   0.00004  -0.00177   0.49687   0.41398   2.04369
   A18        2.27636   0.00004  -0.00781   0.47098   0.40331   2.67967
   A19        2.50634   0.00021   0.00762   0.24510   0.04279   2.54913
   A20        1.83807   0.00001   0.00407  -0.66403  -0.54606   1.29201
   A21        1.73823   0.00003  -0.00721  -0.21858  -0.20911   1.52912
   A22        1.30296   0.00003  -0.00163  -0.01533  -0.02851   1.27445
   A23        1.68110  -0.00006   0.01163  -0.40192  -0.26742   1.41368
   A24        2.08302  -0.00009   0.01145   0.19557   0.20344   2.28646
   A25        2.68964  -0.00011   0.00772  -0.55771  -0.45685   2.23280
   A26        2.03290  -0.00015  -0.00994   0.26121   0.23385   2.26675
   A27        2.27524   0.00006  -0.01018   0.47650   0.23480   2.51004
   A28        1.38367  -0.00001  -0.01141   0.12420   0.10225   1.48592
   A29        1.57294  -0.00002  -0.01034   0.29474   0.25049   1.82343
   A30        1.73075   0.00009  -0.00117  -0.04871  -0.04970   1.68105
   A31        1.73874   0.00006  -0.00357   0.03539   0.03766   1.77640
   A32        1.48163  -0.00005  -0.00024   0.03225   0.04391   1.52554
   A33        1.70468  -0.00007  -0.00326  -0.21884  -0.20419   1.50049
   A34        1.32453  -0.00003  -0.00471  -0.18109  -0.14342   1.18111
   A35        1.52836  -0.00006   0.00271   0.01463   0.02039   1.54875
   A36        1.74253   0.00008   0.00262  -0.01697  -0.02698   1.71555
   A37        1.71119   0.00003  -0.00161  -0.01773  -0.03597   1.67521
   A38        1.57923   0.00006   0.00285  -0.02430  -0.03319   1.54604
   A39        1.65748  -0.00009   0.00391   0.00914   0.02336   1.68084
   A40        2.21443   0.00005   0.01125  -0.00391  -0.02034   2.19409
   A41        1.55779   0.00007   0.00348  -0.03257  -0.04508   1.51272
   A42        3.07946  -0.00004   0.00171  -0.02723  -0.01209   3.06737
   A43        3.13405  -0.00001  -0.00483   0.11852   0.11586   3.24991
   A44        2.76585  -0.00012  -0.00869  -0.39321  -0.39474   2.37110
   A45        2.98405  -0.00003   0.01000  -0.41726  -0.29593   2.68812
   A46        3.11442   0.00007  -0.01258   0.07549   0.05255   3.16697
   A47        3.44721   0.00001  -0.00064  -0.23582  -0.23117   3.21604
   A48        3.01857   0.00001   0.00908  -0.24348  -0.22092   2.79765
   A49        3.24819   0.00001  -0.00551   0.11404   0.11199   3.36018
   A50        3.12254  -0.00001   0.00954  -0.49326  -0.34759   2.77495
   A51        3.29545   0.00017   0.00685  -0.01202   0.01705   3.31250
   A52        2.96628  -0.00004   0.01311  -0.32741  -0.28447   2.68181
   A53        3.02212  -0.00001  -0.00540  -0.17900  -0.16733   2.85479
    D1        2.17336  -0.00001   0.00438  -0.12489  -0.11150   2.06185
    D2        0.46172  -0.00010   0.00289  -0.11104  -0.10523   0.35649
    D3       -0.84521  -0.00002  -0.00470   0.11859   0.10941  -0.73580
    D4       -0.41715   0.00013  -0.00332  -0.02099  -0.01474  -0.43189
    D5       -2.18137   0.00007  -0.00393   0.12410   0.11197  -2.06940
    D6       -0.44206   0.00009  -0.00281   0.10429   0.09593  -0.34613
    D7        0.90241   0.00002  -0.00258   0.10095   0.09367   0.99608
    D8        2.40181   0.00011  -0.01438   0.15927   0.12093   2.52274
    D9        0.72913   0.00004   0.00236  -0.05381  -0.05193   0.67720
   D10       -2.56632  -0.00013  -0.00448  -0.04179  -0.06897  -2.63530
   D11        2.68549  -0.00011  -0.01083   0.22550   0.23483   2.92031
   D12       -2.17707   0.00020   0.03473   0.50124   0.30087  -1.87620
   D13       -0.81511  -0.00004   0.00386  -0.12933  -0.12239  -0.93750
   D14        2.17262  -0.00021  -0.00299  -0.11730  -0.13944   2.03319
   D15        1.14124  -0.00019  -0.00933   0.14998   0.16437   1.30561
   D16        2.56188   0.00012   0.03623   0.42573   0.23041   2.79228
   D17       -2.25464   0.00011   0.00895  -0.12001  -0.09714  -2.35178
   D18        0.73310  -0.00005   0.00210  -0.10798  -0.11419   0.61891
   D19       -0.29828  -0.00004  -0.00425   0.15930   0.18961  -0.10867
   D20        1.12235   0.00027   0.04131   0.43505   0.25565   1.37801
   D21       -2.09132   0.00005   0.00031  -0.03774  -0.02879  -2.12012
   D22        2.57217   0.00002  -0.00913  -0.00324   0.01260   2.58477
   D23        0.50222  -0.00009   0.00685  -0.14038  -0.12678   0.37543
   D24       -1.11748  -0.00011  -0.00260  -0.10588  -0.08539  -1.20286
   D25       -0.38654   0.00012  -0.00107  -0.05445  -0.04416  -0.43070
   D26       -2.00623   0.00009  -0.01051  -0.01996  -0.00276  -2.00900
   D27        0.91972   0.00006   0.00911  -0.27756  -0.24639   0.67333
   D28       -0.69997   0.00003  -0.00033  -0.24306  -0.20500  -0.90497
   D29       -0.46001   0.00011  -0.00373   0.11052   0.09973  -0.36028
   D30       -2.17239   0.00005  -0.00397   0.11080   0.10138  -2.07100
   D31        0.86261   0.00004   0.00154  -0.00324  -0.01061   0.85200
   D32        0.46653  -0.00010   0.00274  -0.11172  -0.10585   0.36068
   D33        2.20389  -0.00007   0.00141  -0.10849  -0.10646   2.09744
   D34       -0.93080  -0.00005   0.00650  -0.22854  -0.22371  -1.15451
   D35       -0.76597  -0.00003  -0.00282   0.08175   0.07606  -0.68990
   D36       -2.78248   0.00004  -0.01556  -0.11338  -0.17119  -2.95367
   D37        2.24155  -0.00016  -0.01633  -0.43999  -0.62484   1.61671
   D38        0.80752   0.00002  -0.00133   0.09064   0.07547   0.88299
   D39       -1.20899   0.00009  -0.01406  -0.10450  -0.17179  -1.38078
   D40       -2.46815  -0.00011  -0.01483  -0.43111  -0.62544  -3.09359
   D41       -0.75755   0.00000  -0.00361  -0.10080  -0.17501  -0.93256
   D42       -0.94658   0.00001  -0.00405  -0.13879  -0.10923  -1.05581
   D43       -0.08303   0.00000  -0.00360   0.30723   0.28754   0.20451
   D44        1.40970  -0.00004  -0.00061   0.35195   0.37064   1.78034
   D45       -0.99741   0.00009  -0.00381   0.08945  -0.01940  -1.01681
   D46        0.49532   0.00004  -0.00082   0.13417   0.06370   0.55902
   D47        0.62141   0.00012  -0.01197   0.94874   0.88641   1.50782
   D48        2.11414   0.00008  -0.00897   0.99345   0.96951   3.08365
   D49       -0.39232  -0.00001  -0.00003  -0.02001  -0.05100  -0.44333
   D50        1.11931  -0.00010  -0.00250   0.19150   0.23211   1.35141
   D51       -1.23303  -0.00018  -0.00303  -0.01650  -0.01223  -1.24525
   D52        1.42509  -0.00004   0.00139  -0.03060  -0.00735   1.41775
   D53       -0.05454   0.00001  -0.00046  -0.00975  -0.02960  -0.08414
   D54        2.49690   0.00005   0.00025  -0.10191  -0.04326   2.45364
   D55        1.01727   0.00009  -0.00160  -0.08106  -0.06552   0.95175
   D56       -1.22136  -0.00002  -0.00265  -0.27060  -0.21914  -1.44050
   D57        2.09555   0.00002  -0.01575   0.05682   0.06532   2.16087
   D58        0.36855  -0.00003  -0.01215   0.01291   0.01955   0.38810
   D59       -1.18628  -0.00005  -0.01048   0.08958   0.09302  -1.09326
   D60        1.02962   0.00001   0.00165   0.08288   0.06889   1.09852
   D61        1.99582  -0.00011   0.00099   0.03791   0.04876   2.04458
   D62       -2.07146  -0.00005   0.01312   0.03120   0.02463  -2.04683
   D63       -2.56900  -0.00003   0.00000  -0.00881   0.00445  -2.56456
   D64       -0.35310   0.00002   0.01213  -0.01551  -0.01968  -0.37278
   D65        0.95039   0.00000   0.00798  -0.17820  -0.15257   0.79781
   D66       -0.36574   0.00003   0.01216  -0.01439  -0.01812  -0.38386
   D67       -2.07174   0.00001   0.01339   0.00080   0.01476  -2.05698
   D68        0.32242  -0.00003   0.00089   0.21101   0.22456   0.54698
   D69       -1.34703   0.00002  -0.00799   0.22432   0.22939  -1.11763
   D70        2.04219  -0.00009  -0.00284  -0.00454   0.00863   2.05082
   D71        0.37275  -0.00003  -0.01172   0.00877   0.01346   0.38621
   D72       -2.50267  -0.00002   0.00019  -0.01935  -0.01565  -2.51831
   D73        2.11108   0.00004  -0.00869  -0.00604  -0.01082   2.10026
         Item               Value     Threshold  Converged?
 Maximum Force            0.000537     0.000450     NO 
 RMS     Force            0.000100     0.000300     YES
 Maximum Displacement     1.123163     0.001800     NO 
 RMS     Displacement     0.218195     0.001200     NO 
 Predicted change in Energy=-3.289388D-04
 GradGradGradGradGradGradGradGradGradGradGradGradGradGradGradGradGradGrad

                          Input orientation:                          
 ---------------------------------------------------------------------
 Center     Atomic      Atomic             Coordinates (Angstroms)
 Number     Number       Type             X           Y           Z
 ---------------------------------------------------------------------
      1         50           0       -1.695933   -2.025482    0.305207
      2         50           0       -4.216817    1.373505   -0.978758
      3         53           0       -2.210144   -3.043591    2.901408
      4         53           0       -4.711975   -1.645495   -0.702724
      5         53           0       -1.776612    1.095424    1.012106
      6         53           0       -6.141177    2.339935    0.879785
      7         15           0        0.849911   -0.530021   -2.846914
      8         15           0        0.472174    1.911712   -3.368152
      9         15           0       -1.350254    0.541956   -2.689221
     10         15           0       -0.457692    0.149375   -4.848600
     11         50           0        1.641629    1.793033    0.060652
     12         50           0        4.061311   -1.444706   -1.574137
     13         53           0        2.472198    2.962718    2.504415
     14         53           0        4.538256    1.564869   -1.219750
     15         53           0        1.846535   -1.292048    0.719280
     16         53           0        6.152526   -2.390222    0.096518
 ---------------------------------------------------------------------
                    Distance matrix (angstroms):
                    1          2          3          4          5
     1  Sn   0.000000
     2  Sn   4.422277   0.000000
     3  I    2.835705   6.212340   0.000000
     4  I    3.202627   3.071764   4.604737   0.000000
     5  I    3.200979   3.161562   4.570432   4.366879   0.000000
     6  I    6.256772   2.844527   6.965797   4.520022   4.540457
     7  P    4.318981   5.725832   6.980343   6.064356   4.942948
     8  P    5.804804   5.290133   8.429546   6.828882   4.990995
     9  P    3.959524   3.440107   6.697066   4.475743   3.766687
    10  P    5.729308   5.532195   8.563220   6.205543   6.081318
    11  Sn   5.077419   5.964710   6.804336   7.264606   3.616116
    12  Sn   6.084003   8.764941   7.868805   8.818743   6.871845
    13  I    6.862359   7.707205   7.626118   9.117768   4.875054
    14  I    7.353994   8.760480   9.152200   9.805128   6.714099
    15  I    3.641217   6.837598   4.928106   6.720199   4.348904
    16  I    7.859701  11.083552   8.844690  10.919285   8.709722
                    6          7          8          9         10
     6  I    0.000000
     7  P    8.426165   0.000000
     8  P    7.871770   2.525161   0.000000
     9  P    6.238868   2.452495   2.378744   0.000000
    10  P    8.361516   2.485588   2.482379   2.369326   0.000000
    11  Sn   7.844881   3.804910   3.624694   4.251866   5.586547
    12  Sn  11.155089   3.573472   5.231246   5.871565   5.803842
    13  I    8.787349   6.593009   6.292198   6.888039   8.400356
    14  I   10.911420   4.543140   4.611828   6.154694   6.334956
    15  I    8.776139   3.780435   5.372156   5.020051   6.195841
    16  I   13.195568   6.343648   7.923192   8.523481   8.637055
                   11         12         13         14         15
    11  Sn   0.000000
    12  Sn   4.360086   0.000000
    13  I    2.833723   6.211703   0.000000
    14  I    3.175207   3.067672   4.482409   0.000000
    15  I    3.161251   3.191912   4.656308   4.378034   0.000000
    16  I    6.152162   2.838709   6.927969   4.470031   4.487246
                   16
    16  I    0.000000
 Stoichiometry    I8P4Sn4
 Framework group  C1[X(I8P4Sn4)]
 Deg. of freedom    42
 Full point group                 C1      NOp   1
 Largest Abelian subgroup         C1      NOp   1
 Largest concise Abelian subgroup C1      NOp   1
                         Standard orientation:                         
 ---------------------------------------------------------------------
 Center     Atomic      Atomic             Coordinates (Angstroms)
 Number     Number       Type             X           Y           Z
 ---------------------------------------------------------------------
      1         50           0       -1.544218    2.132730    0.225090
      2         50           0       -4.216715   -1.289040    1.065201
      3         53           0       -2.158234    3.650534   -2.090180
      4         53           0       -4.503885    1.752188    1.388010
      5         53           0       -1.904941   -0.788634   -1.032598
      6         53           0       -6.330542   -1.770534   -0.776328
      7         15           0        1.093672   -0.080080    2.832503
      8         15           0        0.572151   -2.549007    2.926586
      9         15           0       -1.185703   -0.968653    2.660398
     10         15           0       -0.120395   -1.044157    4.775374
     11         50           0        1.509195   -1.857564   -0.505944
     12         50           0        4.269267    0.862702    1.492182
     13         53           0        2.080912   -2.594104   -3.181880
     14         53           0        4.495767   -2.049496    0.554945
     15         53           0        1.897162    1.278296   -0.602742
     16         53           0        6.305416    1.978110   -0.141290
 ---------------------------------------------------------------------
 Rotational constants (GHZ):      0.0486359      0.0190974      0.0178226
 Standard basis: SDD (6D, 10F)
 There are   192 symmetry adapted cartesian basis functions of A   symmetry.
 There are   192 symmetry adapted basis functions of A   symmetry.
   192 basis functions,   360 primitive gaussians,   192 cartesian basis functions
    66 alpha electrons       66 beta electrons
       nuclear repulsion energy       923.4886264347 Hartrees.
 NAtoms=   16 NActive=   16 NUniq=   16 SFac= 1.00D+00 NAtFMM=   60 NAOKFM=F Big=F
 Integral buffers will be    131072 words long.
 Raffenetti 2 integral format.
 Two-electron integral symmetry is turned on.
 One-electron integrals computed using PRISM.
   1 Symmetry operations used in ECPInt.
 ECPInt:  NShTT=    4656 NPrTT=   17172 LenC2=    4463 LenP2D=   11689.
 LDataN:  DoStor=T MaxTD1= 5 Len=  102
 NBasis=   192 RedAO= T EigKep=  1.99D-02  NBF=   192
 NBsUse=   192 1.00D-06 EigRej= -1.00D+00 NBFU=   192
 Defaulting to unpruned grid for atomic number  50.
 Defaulting to unpruned grid for atomic number  53.
 Defaulting to unpruned grid for atomic number  53.
 Defaulting to unpruned grid for atomic number  53.
 Defaulting to unpruned grid for atomic number  50.
 Initial guess from the checkpoint file:  "\\nas.ads.mwn.de\tuch\ac5\AK_Nilges_Praktikant\Markus\Jakob\Verlauf\Di Pfad.chk"
 B after Tr=     0.000000    0.000000    0.000000
         Rot=    0.999018   -0.043496    0.001517   -0.008261 Ang=  -5.08 deg.
 ExpMin= 3.26D-02 ExpMax= 3.06D+04 ExpMxC= 4.68D+03 IAcc=3 IRadAn=         5 AccDes= 0.00D+00
 Harris functional with IExCor= 1009 and IRadAn=       5 diagonalized for initial guess.
 HarFok:  IExCor= 1009 AccDes= 0.00D+00 IRadAn=         5 IDoV= 1 UseB2=F ITyADJ=14
 ICtDFT=  3500011 ScaDFX=  1.000000  1.000000  1.000000  1.000000
 Defaulting to unpruned grid for atomic number  50.
 Defaulting to unpruned grid for atomic number  50.
 Defaulting to unpruned grid for atomic number  50.
 Defaulting to unpruned grid for atomic number  50.
 Defaulting to unpruned grid for atomic number  50.
 Defaulting to unpruned grid for atomic number  50.
 FoFCou: FMM=F IPFlag=           0 FMFlag=      100000 FMFlg1=           0
         NFxFlg=           0 DoJE=T BraDBF=F KetDBF=T FulRan=T
         wScrn=  0.000000 ICntrl=     500 IOpCl=  0 I1Cent=   200000004 NGrid=           0
         NMat0=    1 NMatS0=      1 NMatT0=    0 NMatD0=    1 NMtDS0=    0 NMtDT0=    0
 Petite list used in FoFCou.
 Keep J ints in memory in canonical form, NReq=175378854.
 Requested convergence on RMS density matrix=1.00D-08 within 128 cycles.
 Requested convergence on MAX density matrix=1.00D-06.
 Requested convergence on             energy=1.00D-06.
 No special actions if energy rises.
 Defaulting to unpruned grid for atomic number  50.
 Defaulting to unpruned grid for atomic number  50.
 Defaulting to unpruned grid for atomic number  50.
 Defaulting to unpruned grid for atomic number  50.
 Defaulting to unpruned grid for atomic number  50.
 Defaulting to unpruned grid for atomic number  50.
 SCF Done:  E(RPBE-PBE) =  -1470.09546613     A.U. after   15 cycles
            NFock= 15  Conv=0.26D-08     -V/T= 2.0553
   1 Symmetry operations used in ECPInt.
 ECPInt:  NShTT=    4656 NPrTT=   17172 LenC2=    4463 LenP2D=   11689.
 LDataN:  DoStor=T MaxTD1= 6 Len=  172
 Calling FoFJK, ICntrl=      2527 FMM=F ISym2X=0 I1Cent= 0 IOpClX= 0 NMat=1 NMatS=1 NMatT=0.
 Defaulting to unpruned grid for atomic number  50.
 Defaulting to unpruned grid for atomic number  50.
 Defaulting to unpruned grid for atomic number  50.
 Defaulting to unpruned grid for atomic number  50.
 Defaulting to unpruned grid for atomic number  50.
 Defaulting to unpruned grid for atomic number  50.
 ***** Axes restored to original set *****
 -------------------------------------------------------------------
 Center     Atomic                   Forces (Hartrees/Bohr)
 Number     Number              X              Y              Z
 -------------------------------------------------------------------
      1       50           0.000719957    0.000345631    0.000322669
      2       50          -0.001252920    0.000763370   -0.000489105
      3       53           0.000166513   -0.000015719   -0.000195219
      4       53          -0.000064037    0.000258746   -0.000144837
      5       53          -0.000094017   -0.000484025    0.001721608
      6       53          -0.000103369    0.000053918    0.000106557
      7       15          -0.006059980    0.012005868   -0.007998733
      8       15           0.006782150   -0.008884405   -0.003492520
      9       15          -0.010807079   -0.004750996    0.012576362
     10       15           0.009254192    0.000440538   -0.004575002
     11       50          -0.001674081    0.002932160    0.000303879
     12       50           0.000655382   -0.000449074    0.000894113
     13       53          -0.000273077    0.000175747    0.001218597
     14       53           0.001396241   -0.000708183   -0.000948661
     15       53           0.001075441   -0.001313776    0.001185051
     16       53           0.000278684   -0.000369799   -0.000484760
 -------------------------------------------------------------------
 Cartesian Forces:  Max     0.012576362 RMS     0.004121567

 GradGradGradGradGradGradGradGradGradGradGradGradGradGradGradGradGradGrad
 Berny optimization.
 Using GEDIIS/GDIIS optimizer.
 FormGI is forming the generalized inverse of G from B-inverse, IUseBI=4.
 Internal  Forces:  Max     0.010122801 RMS     0.001460460
 Search for a local minimum.
 Step number  14 out of a maximum of  100
 All quantities printed in internal units (Hartrees-Bohrs-Radians)
 Mixed Optimization -- RFO/linear search
 Update second derivatives using D2CorX and points    9   10   11   12   14
                                                     13
 DE=  3.68D-03 DEPred=-3.29D-04 R=-1.12D+01
 Trust test=-1.12D+01 RLast= 2.51D+00 DXMaxT set to 3.57D-01
 ITU= -1  1  0  0  1 -1  1  0  0  0  0  0  1  0
 Use linear search instead of GDIIS.
 Energy rises -- skip Quadratic/GDIIS search.
 Quartic linear search produced a step of -0.74616.
 Iteration  1 RMS(Cart)=  0.11836544 RMS(Int)=  0.06970983
 Iteration  2 RMS(Cart)=  0.05130393 RMS(Int)=  0.02176455
 Iteration  3 RMS(Cart)=  0.01720944 RMS(Int)=  0.00914898
 Iteration  4 RMS(Cart)=  0.00068500 RMS(Int)=  0.00912226
 Iteration  5 RMS(Cart)=  0.00001416 RMS(Int)=  0.00912225
 Iteration  6 RMS(Cart)=  0.00000040 RMS(Int)=  0.00912225
 Variable       Old X    -DE/DX   Delta X   Delta X   Delta X     New X
                                 (Linear)    (Quad)   (Total)
    R1        5.35870  -0.00020   0.00089   0.00000   0.00089   5.35959
    R2        6.05209   0.00044   0.03585   0.00000   0.04462   6.09671
    R3        6.04897  -0.00033  -0.01571   0.00000  -0.02211   6.02687
    R4        7.48242  -0.00026  -0.41381   0.00000  -0.41442   7.06800
    R5        6.88090   0.00094  -0.04900   0.00000  -0.04766   6.83324
    R6        5.80479  -0.00031  -0.01611   0.00000  -0.01812   5.78667
    R7        5.97449   0.00108   0.04083   0.00000   0.04738   6.02186
    R8        5.37538   0.00016  -0.00362   0.00000  -0.00362   5.37176
    R9        6.50086   0.00126   0.17202   0.00000   0.16760   6.66846
   R10        4.77186  -0.00685  -0.11232   0.00000  -0.12960   4.64227
   R11        4.63454  -0.00159  -0.01022   0.00000  -0.01283   4.62172
   R12        4.69708  -0.00445  -0.06036   0.00000  -0.06876   4.62832
   R13        6.75288   0.00163   0.22562   0.00000   0.22078   6.97366
   R14        4.49518   0.00501   0.08723   0.00000   0.10396   4.59914
   R15        4.69102  -0.00186  -0.04959   0.00000  -0.05821   4.63281
   R16        6.84968   0.00101  -0.11158   0.00000  -0.11267   6.73701
   R17        4.47738   0.01012   0.10437   0.00000   0.11809   4.59547
   R18        5.35496   0.00104   0.00515   0.00000   0.00515   5.36011
   R19        6.00027   0.00125   0.08745   0.00000   0.09082   6.09109
   R20        5.97390   0.00198   0.02545   0.00000   0.02786   6.00176
   R21        5.79706  -0.00084  -0.00455   0.00000  -0.00194   5.79512
   R22        6.03184   0.00121   0.00120   0.00000   0.00185   6.03369
   R23        5.36438   0.00004   0.00112   0.00000   0.00112   5.36550
    A1        1.73145   0.00018   0.01437   0.00000   0.01545   1.74691
    A2        1.71459  -0.00043   0.00787   0.00000   0.00756   1.72215
    A3        1.71593   0.00014   0.00379   0.00000   0.00174   1.71766
    A4        1.50083  -0.00022  -0.01536   0.00000  -0.01820   1.48263
    A5        1.33592  -0.00020  -0.00535   0.00000  -0.01013   1.32578
    A6        2.76005  -0.00027  -0.00320   0.00000  -0.00155   2.75850
    A7        1.08943   0.00083   0.15220   0.00000   0.15155   1.24098
    A8        1.37252   0.00027   0.03157   0.00000   0.03556   1.40809
    A9        1.44089  -0.00006   0.01445   0.00000   0.01997   1.46086
   A10        1.55218  -0.00035  -0.01715   0.00000  -0.02051   1.53166
   A11        1.73772  -0.00001   0.00288   0.00000   0.00466   1.74238
   A12        1.51219  -0.00039  -0.08933   0.00000  -0.09402   1.41818
   A13        1.71187  -0.00032   0.00407   0.00000   0.00453   1.71640
   A14        1.21182   0.00059   0.08015   0.00000   0.08094   1.29276
   A15        1.56388   0.00016  -0.01635   0.00000  -0.01232   1.55157
   A16        1.53694   0.00006  -0.01647   0.00000  -0.01144   1.52549
   A17        2.04369  -0.00141  -0.30890   0.00000  -0.30215   1.74154
   A18        2.67967  -0.00111  -0.30094   0.00000  -0.29716   2.38250
   A19        2.54913  -0.00193  -0.03193   0.00000   0.00244   2.55157
   A20        1.29201   0.00146   0.40745   0.00000   0.39550   1.68751
   A21        1.52912  -0.00032   0.15603   0.00000   0.15562   1.68474
   A22        1.27445   0.00005   0.02127   0.00000   0.02654   1.30099
   A23        1.41368   0.00116   0.19954   0.00000   0.18210   1.59578
   A24        2.28646  -0.00055  -0.15180   0.00000  -0.15380   2.13265
   A25        2.23280   0.00032   0.34088   0.00000   0.33512   2.56791
   A26        2.26675   0.00138  -0.17449   0.00000  -0.17597   2.09078
   A27        2.51004   0.00139  -0.17520   0.00000  -0.14290   2.36715
   A28        1.48592  -0.00108  -0.07629   0.00000  -0.07596   1.40996
   A29        1.82343  -0.00096  -0.18691   0.00000  -0.18269   1.64073
   A30        1.68105   0.00114   0.03708   0.00000   0.03731   1.71837
   A31        1.77640  -0.00028  -0.02810   0.00000  -0.02906   1.74733
   A32        1.52554  -0.00009  -0.03277   0.00000  -0.03448   1.49106
   A33        1.50049   0.00056   0.15236   0.00000   0.15284   1.65333
   A34        1.18111   0.00072   0.10701   0.00000   0.10283   1.28395
   A35        1.54875   0.00037  -0.01521   0.00000  -0.01643   1.53232
   A36        1.71555   0.00019   0.02013   0.00000   0.02108   1.73663
   A37        1.67521   0.00061   0.02684   0.00000   0.02836   1.70357
   A38        1.54604  -0.00002   0.02476   0.00000   0.02675   1.57279
   A39        1.68084   0.00034  -0.01743   0.00000  -0.01942   1.66142
   A40        2.19409  -0.00032   0.01518   0.00000   0.01828   2.21237
   A41        1.51272  -0.00045   0.03364   0.00000   0.03598   1.54869
   A42        3.06737  -0.00002   0.00902   0.00000   0.00532   3.07269
   A43        3.24991  -0.00040  -0.08645   0.00000  -0.08936   3.16056
   A44        2.37110   0.00167   0.29454   0.00000   0.29816   2.66926
   A45        2.68812   0.00121   0.22081   0.00000   0.20864   2.89676
   A46        3.16697   0.00006  -0.03921   0.00000  -0.03864   3.12833
   A47        3.21604   0.00075   0.17249   0.00000   0.17392   3.38996
   A48        2.79765   0.00041   0.16484   0.00000   0.16400   2.96165
   A49        3.36018  -0.00023  -0.08356   0.00000  -0.08428   3.27590
   A50        2.77495   0.00067   0.25936   0.00000   0.24446   3.01942
   A51        3.31250  -0.00022  -0.01272   0.00000  -0.01803   3.29447
   A52        2.68181   0.00120   0.21226   0.00000   0.20869   2.89050
   A53        2.85479   0.00137   0.12486   0.00000   0.12363   2.97843
    D1        2.06185   0.00005   0.08320   0.00000   0.08211   2.14396
    D2        0.35649   0.00053   0.07852   0.00000   0.07823   0.43472
    D3       -0.73580  -0.00036  -0.08164   0.00000  -0.08189  -0.81769
    D4       -0.43189  -0.00039   0.01100   0.00000   0.00922  -0.42267
    D5       -2.06940  -0.00060  -0.08355   0.00000  -0.08361  -2.15301
    D6       -0.34613  -0.00043  -0.07158   0.00000  -0.07090  -0.41703
    D7        0.99608  -0.00050  -0.06989   0.00000  -0.07144   0.92464
    D8        2.52274  -0.00086  -0.09023   0.00000  -0.08866   2.43407
    D9        0.67720   0.00011   0.03874   0.00000   0.03928   0.71649
   D10       -2.63530   0.00034   0.05147   0.00000   0.05732  -2.57798
   D11        2.92031   0.00186  -0.17522   0.00000  -0.18292   2.73740
   D12       -1.87620  -0.00210  -0.22450   0.00000  -0.19644  -2.07264
   D13       -0.93750   0.00048   0.09132   0.00000   0.09354  -0.84396
   D14        2.03319   0.00070   0.10404   0.00000   0.11157   2.14476
   D15        1.30561   0.00223  -0.12264   0.00000  -0.12867   1.17695
   D16        2.79228  -0.00174  -0.17192   0.00000  -0.14219   2.65010
   D17       -2.35178   0.00018   0.07248   0.00000   0.07190  -2.27987
   D18        0.61891   0.00040   0.08521   0.00000   0.08993   0.70884
   D19       -0.10867   0.00193  -0.14148   0.00000  -0.15030  -0.25897
   D20        1.37801  -0.00203  -0.19076   0.00000  -0.16382   1.21419
   D21       -2.12012  -0.00038   0.02149   0.00000   0.02102  -2.09909
   D22        2.58477  -0.00003  -0.00940   0.00000  -0.01166   2.57311
   D23        0.37543   0.00006   0.09460   0.00000   0.09518   0.47061
   D24       -1.20286   0.00041   0.06371   0.00000   0.06249  -1.14037
   D25       -0.43070  -0.00082   0.03295   0.00000   0.03294  -0.39776
   D26       -2.00900  -0.00047   0.00206   0.00000   0.00025  -2.00874
   D27        0.67333   0.00002   0.18385   0.00000   0.18234   0.85567
   D28       -0.90497   0.00037   0.15296   0.00000   0.14965  -0.75532
   D29       -0.36028  -0.00045  -0.07442   0.00000  -0.07338  -0.43365
   D30       -2.07100  -0.00006  -0.07565   0.00000  -0.07449  -2.14550
   D31        0.85200   0.00017   0.00791   0.00000   0.00979   0.86179
   D32        0.36068   0.00049   0.07898   0.00000   0.07874   0.43942
   D33        2.09744   0.00043   0.07943   0.00000   0.08053   2.17797
   D34       -1.15451   0.00078   0.16693   0.00000   0.17072  -0.98379
   D35       -0.68990  -0.00020  -0.05676   0.00000  -0.05671  -0.74661
   D36       -2.95367   0.00009   0.12774   0.00000   0.13720  -2.81647
   D37        1.61671   0.00164   0.46624   0.00000   0.50705   2.12376
   D38        0.88299  -0.00046  -0.05631   0.00000  -0.05606   0.82693
   D39       -1.38078  -0.00017   0.12818   0.00000   0.13784  -1.24294
   D40       -3.09359   0.00138   0.46668   0.00000   0.50769  -2.58589
   D41       -0.93256  -0.00031   0.13059   0.00000   0.14499  -0.78757
   D42       -1.05581   0.00205   0.08150   0.00000   0.07408  -0.98173
   D43        0.20451   0.00031  -0.21455   0.00000  -0.21595  -0.01144
   D44        1.78034   0.00043  -0.27656   0.00000  -0.28567   1.49466
   D45       -1.01681  -0.00214   0.01448   0.00000   0.03607  -0.98074
   D46        0.55902  -0.00202  -0.04753   0.00000  -0.03365   0.52537
   D47        1.50782  -0.00026  -0.66141   0.00000  -0.66319   0.84463
   D48        3.08365  -0.00014  -0.72341   0.00000  -0.73291   2.35074
   D49       -0.44333  -0.00234   0.03806   0.00000   0.04521  -0.39811
   D50        1.35141  -0.00135  -0.17319   0.00000  -0.18123   1.17018
   D51       -1.24525   0.00094   0.00912   0.00000   0.01097  -1.23428
   D52        1.41775   0.00095   0.00548   0.00000   0.00375   1.42149
   D53       -0.08414   0.00123   0.02209   0.00000   0.02722  -0.05691
   D54        2.45364   0.00119   0.03228   0.00000   0.02300   2.47664
   D55        0.95175   0.00147   0.04889   0.00000   0.04647   0.99823
   D56       -1.44050   0.00114   0.16352   0.00000   0.15728  -1.28322
   D57        2.16087  -0.00006  -0.04874   0.00000  -0.05140   2.10947
   D58        0.38810   0.00025  -0.01459   0.00000  -0.01645   0.37166
   D59       -1.09326  -0.00083  -0.06941   0.00000  -0.07287  -1.16613
   D60        1.09852  -0.00119  -0.05140   0.00000  -0.05153   1.04699
   D61        2.04458  -0.00091  -0.03638   0.00000  -0.03769   2.00689
   D62       -2.04683  -0.00127  -0.01838   0.00000  -0.01634  -2.06317
   D63       -2.56456   0.00024  -0.00332   0.00000  -0.00494  -2.56950
   D64       -0.37278  -0.00012   0.01469   0.00000   0.01640  -0.35638
   D65        0.79781   0.00040   0.11385   0.00000   0.11294   0.91075
   D66       -0.38386  -0.00030   0.01352   0.00000   0.01521  -0.36865
   D67       -2.05698  -0.00097  -0.01101   0.00000  -0.01070  -2.06768
   D68        0.54698  -0.00011  -0.16756   0.00000  -0.17338   0.37360
   D69       -1.11763  -0.00019  -0.17117   0.00000  -0.17619  -1.29382
   D70        2.05082   0.00035  -0.00644   0.00000  -0.00890   2.04192
   D71        0.38621   0.00026  -0.01004   0.00000  -0.01171   0.37450
   D72       -2.51831   0.00058   0.01168   0.00000   0.01008  -2.50823
   D73        2.10026   0.00049   0.00807   0.00000   0.00728   2.10753
         Item               Value     Threshold  Converged?
 Maximum Force            0.010123     0.000450     NO 
 RMS     Force            0.001460     0.000300     NO 
 Maximum Displacement     0.826221     0.001800     NO 
 RMS     Displacement     0.162112     0.001200     NO 
 Predicted change in Energy=-2.749023D-03
 GradGradGradGradGradGradGradGradGradGradGradGradGradGradGradGradGradGrad

                          Input orientation:                          
 ---------------------------------------------------------------------
 Center     Atomic      Atomic             Coordinates (Angstroms)
 Number     Number       Type             X           Y           Z
 ---------------------------------------------------------------------
      1         50           0       -1.666774   -1.930694    0.362988
      2         50           0       -4.147211    1.447421   -0.993989
      3         53           0       -2.109660   -3.065292    2.924321
      4         53           0       -4.715665   -1.537693   -0.616010
      5         53           0       -1.825282    1.151165    1.168301
      6         53           0       -6.150957    2.541352    0.699753
      7         15           0        0.786072   -0.877224   -3.284132
      8         15           0        0.565734    1.566216   -3.158260
      9         15           0       -1.365092    0.147194   -2.732273
     10         15           0       -0.488254    0.328422   -4.993255
     11         50           0        1.581642    1.900018    0.242660
     12         50           0        4.055056   -1.298352   -1.624395
     13         53           0        2.400937    2.849561    2.786785
     14         53           0        4.483699    1.700219   -1.145715
     15         53           0        1.864914   -1.230386    0.697935
     16         53           0        6.204774   -2.330965   -0.083599
 ---------------------------------------------------------------------
                    Distance matrix (angstroms):
                    1          2          3          4          5
     1  Sn   0.000000
     2  Sn   4.405181   0.000000
     3  I    2.836175   6.314218   0.000000
     4  I    3.226240   3.062175   4.653898   0.000000
     5  I    3.189280   3.186632   4.576351   4.332209   0.000000
     6  I    6.341964   2.842613   7.260526   4.519945   4.567671
     7  P    4.519705   5.914896   7.191508   6.150138   5.545962
     8  P    5.441659   5.187488   8.099777   6.632531   4.960681
     9  P    3.740224   3.528796   6.547634   4.306246   4.053913
    10  P    5.931429   5.534821   8.765515   6.365035   6.358406
    11  Sn   5.024046   5.878256   6.743242   7.225735   3.608978
    12  Sn   6.090064   8.672592   7.862354   8.831742   6.955405
    13  I    6.728440   7.690156   7.439751   9.026242   4.833733
    14  I    7.299865   8.635944   9.096575   9.766932   6.742357
    15  I    3.615997   6.795506   4.911304   6.717507   4.417078
    16  I    7.894360  11.057513   8.872239  10.962150   8.841623
                    6          7          8          9         10
     6  I    0.000000
     7  P    8.699446   0.000000
     8  P    7.806990   2.456581   0.000000
     9  P    6.357303   2.445708   2.433758   0.000000
    10  P    8.329082   2.449202   2.451577   2.431816   0.000000
    11  Sn   7.772601   4.558977   3.565074   4.539368   5.845442
    12  Sn  11.149336   3.690303   4.768003   5.717954   5.885345
    13  I    8.808268   7.304297   6.352834   7.207341   8.673672
    14  I   10.826318   4.988836   4.406670   6.255990   6.434727
    15  I    8.858905   4.140710   4.937518   4.908869   6.352710
    16  I   13.304781   6.459033   7.512678   8.394023   8.716289
                   11         12         13         14         15
    11  Sn   0.000000
    12  Sn   4.453453   0.000000
    13  I    2.836450   6.276926   0.000000
    14  I    3.223266   3.066643   4.596024   0.000000
    15  I    3.175996   3.192892   4.614823   4.341144   0.000000
    16  I    6.275430   2.839301   7.038902   4.510060   4.544938
                   16
    16  I    0.000000
 Stoichiometry    I8P4Sn4
 Framework group  C1[X(I8P4Sn4)]
 Deg. of freedom    42
 Full point group                 C1      NOp   1
 Largest Abelian subgroup         C1      NOp   1
 Largest concise Abelian subgroup C1      NOp   1
                         Standard orientation:                         
 ---------------------------------------------------------------------
 Center     Atomic      Atomic             Coordinates (Angstroms)
 Number     Number       Type             X           Y           Z
 ---------------------------------------------------------------------
      1         50           0       -1.494151    2.119653    0.031495
      2         50           0       -4.161824   -1.189233    1.189254
      3         53           0       -2.010256    3.581494   -2.343488
      4         53           0       -4.491613    1.855126    1.195054
      5         53           0       -1.976212   -0.822712   -1.100589
      6         53           0       -6.364663   -1.912933   -0.455194
      7         15           0        1.100838    0.450679    3.334264
      8         15           0        0.659614   -1.935508    2.951874
      9         15           0       -1.164340   -0.328053    2.840272
     10         15           0       -0.154148   -0.844865    4.991119
     11         50           0        1.407483   -1.942603   -0.533867
     12         50           0        4.272940    0.806438    1.482362
     13         53           0        1.964711   -2.645287   -3.224811
     14         53           0        4.404021   -2.138576    0.637371
     15         53           0        1.931575    1.187518   -0.654773
     16         53           0        6.394290    1.841662   -0.095553
 ---------------------------------------------------------------------
 Rotational constants (GHZ):      0.0475201      0.0189400      0.0179421
 Standard basis: SDD (6D, 10F)
 There are   192 symmetry adapted cartesian basis functions of A   symmetry.
 There are   192 symmetry adapted basis functions of A   symmetry.
   192 basis functions,   360 primitive gaussians,   192 cartesian basis functions
    66 alpha electrons       66 beta electrons
       nuclear repulsion energy       916.9527188883 Hartrees.
 NAtoms=   16 NActive=   16 NUniq=   16 SFac= 1.00D+00 NAtFMM=   60 NAOKFM=F Big=F
 Integral buffers will be    131072 words long.
 Raffenetti 2 integral format.
 Two-electron integral symmetry is turned on.
 One-electron integrals computed using PRISM.
   1 Symmetry operations used in ECPInt.
 ECPInt:  NShTT=    4656 NPrTT=   17172 LenC2=    4456 LenP2D=   11630.
 LDataN:  DoStor=T MaxTD1= 5 Len=  102
 NBasis=   192 RedAO= T EigKep=  2.08D-02  NBF=   192
 NBsUse=   192 1.00D-06 EigRej= -1.00D+00 NBFU=   192
 Defaulting to unpruned grid for atomic number  53.
 Defaulting to unpruned grid for atomic number  53.
 Defaulting to unpruned grid for atomic number  53.
 Defaulting to unpruned grid for atomic number  50.
 Defaulting to unpruned grid for atomic number  50.
 Lowest energy guess from the checkpoint file:  "\\nas.ads.mwn.de\tuch\ac5\AK_Nilges_Praktikant\Markus\Jakob\Verlauf\Di Pfad.chk"
 B after Tr=     0.000000    0.000000    0.000000
         Rot=    0.999884   -0.015182    0.000463   -0.001294 Ang=  -1.75 deg.
 B after Tr=     0.000000    0.000000    0.000000
         Rot=    0.999573    0.028345   -0.001129    0.006965 Ang=   3.35 deg.
 Keep J ints in memory in canonical form, NReq=175378854.
 Requested convergence on RMS density matrix=1.00D-08 within 128 cycles.
 Requested convergence on MAX density matrix=1.00D-06.
 Requested convergence on             energy=1.00D-06.
 No special actions if energy rises.
 Defaulting to unpruned grid for atomic number  50.
 Defaulting to unpruned grid for atomic number  50.
 Defaulting to unpruned grid for atomic number  50.
 Defaulting to unpruned grid for atomic number  50.
 Defaulting to unpruned grid for atomic number  50.
 Defaulting to unpruned grid for atomic number  50.
 SCF Done:  E(RPBE-PBE) =  -1470.09930656     A.U. after   12 cycles
            NFock= 12  Conv=0.64D-08     -V/T= 2.0553
   1 Symmetry operations used in ECPInt.
 ECPInt:  NShTT=    4656 NPrTT=   17172 LenC2=    4456 LenP2D=   11630.
 LDataN:  DoStor=T MaxTD1= 6 Len=  172
 Calling FoFJK, ICntrl=      2527 FMM=F ISym2X=0 I1Cent= 0 IOpClX= 0 NMat=1 NMatS=1 NMatT=0.
 Defaulting to unpruned grid for atomic number  50.
 Defaulting to unpruned grid for atomic number  50.
 Defaulting to unpruned grid for atomic number  50.
 Defaulting to unpruned grid for atomic number  50.
 Defaulting to unpruned grid for atomic number  50.
 Defaulting to unpruned grid for atomic number  50.
 ***** Axes restored to original set *****
 -------------------------------------------------------------------
 Center     Atomic                   Forces (Hartrees/Bohr)
 Number     Number              X              Y              Z
 -------------------------------------------------------------------
      1       50           0.000044962   -0.000163829   -0.000084024
      2       50          -0.000073442    0.000063914    0.000004066
      3       53           0.000001137   -0.000023385    0.000027950
      4       53          -0.000009080    0.000084653    0.000002154
      5       53           0.000237579   -0.000027168    0.000026730
      6       53           0.000023652   -0.000041235    0.000001934
      7       15          -0.000393900    0.002366131   -0.000664937
      8       15           0.000554407   -0.001386048    0.000316833
      9       15          -0.000882168    0.000094484    0.001081854
     10       15           0.000704755   -0.000895375   -0.000573857
     11       50          -0.000286523    0.000215162   -0.000115181
     12       50           0.000089800   -0.000022835    0.000185823
     13       53          -0.000178875   -0.000006375    0.000065309
     14       53           0.000051289   -0.000165550   -0.000120978
     15       53           0.000055831   -0.000005912   -0.000062831
     16       53           0.000060575   -0.000086632   -0.000090844
 -------------------------------------------------------------------
 Cartesian Forces:  Max     0.002366131 RMS     0.000510646

 GradGradGradGradGradGradGradGradGradGradGradGradGradGradGradGradGradGrad
 Berny optimization.
 Using GEDIIS/GDIIS optimizer.
 FormGI is forming the generalized inverse of G from B-inverse, IUseBI=4.
 Internal  Forces:  Max     0.001146081 RMS     0.000190330
 Search for a local minimum.
 Step number  15 out of a maximum of  100
 All quantities printed in internal units (Hartrees-Bohrs-Radians)
 Mixed Optimization -- En-DIIS/RFO-DIIS
 Update second derivatives using D2CorX and points   11   13   15
 ITU=  0 -1  1  0  0  1 -1  1  0  0  0  0  0  1  0
 Use linear search instead of GDIIS.
     Eigenvalues ---    0.00005   0.00042   0.00060   0.00065   0.00116
     Eigenvalues ---    0.00123   0.00165   0.00199   0.00229   0.00278
     Eigenvalues ---    0.00330   0.00404   0.00568   0.00902   0.01332
     Eigenvalues ---    0.01397   0.01534   0.01701   0.01800   0.01843
     Eigenvalues ---    0.01995   0.02133   0.02186   0.02330   0.02503
     Eigenvalues ---    0.02658   0.02735   0.03016   0.03189   0.03391
     Eigenvalues ---    0.03504   0.03912   0.04492   0.05466   0.06510
     Eigenvalues ---    0.06708   0.06770   0.06905   0.06989   0.07110
     Eigenvalues ---    0.08319   0.11111
 RFO step:  Lambda=-2.84653774D-04 EMin= 4.87779034D-05
 Quartic linear search produced a step of  0.06989.
 Maximum step size (   0.357) exceeded in Quadratic search.
    -- Step size scaled by   0.881
 Iteration  1 RMS(Cart)=  0.06164444 RMS(Int)=  0.00491352
 Iteration  2 RMS(Cart)=  0.00340012 RMS(Int)=  0.00361009
 Iteration  3 RMS(Cart)=  0.00001196 RMS(Int)=  0.00361008
 Iteration  4 RMS(Cart)=  0.00000011 RMS(Int)=  0.00361008
 Variable       Old X    -DE/DX   Delta X   Delta X   Delta X     New X
                                 (Linear)    (Quad)   (Total)
    R1        5.35959   0.00004  -0.00002   0.00089   0.00087   5.36046
    R2        6.09671   0.00000  -0.00024  -0.02458  -0.02802   6.06869
    R3        6.02687  -0.00002  -0.00007  -0.01593  -0.01274   6.01413
    R4        7.06800  -0.00007   0.00980   0.09363   0.10302   7.17101
    R5        6.83324  -0.00008   0.00126   0.05037   0.05122   6.88447
    R6        5.78667   0.00001   0.00024  -0.00634  -0.00426   5.78241
    R7        6.02186   0.00013  -0.00051  -0.00846  -0.01136   6.01050
    R8        5.37176  -0.00003   0.00009   0.00152   0.00161   5.37337
    R9        6.66846  -0.00004  -0.00440  -0.04118  -0.04425   6.62421
   R10        4.64227  -0.00115   0.00146  -0.00372   0.00151   4.64377
   R11        4.62172   0.00021   0.00006   0.04215   0.04051   4.66223
   R12        4.62832  -0.00089   0.00085  -0.06153  -0.05595   4.57237
   R13        6.97366   0.00014  -0.00570   0.01300   0.00879   6.98245
   R14        4.59914  -0.00007  -0.00090  -0.01176  -0.01475   4.58439
   R15        4.63281   0.00031   0.00058   0.00925   0.00893   4.64174
   R16        6.73701  -0.00020   0.00258   0.00084   0.00249   6.73950
   R17        4.59547   0.00085  -0.00152   0.00824   0.00431   4.59977
   R18        5.36011   0.00000  -0.00012  -0.00239  -0.00251   5.35760
   R19        6.09109   0.00016  -0.00184  -0.02817  -0.03073   6.06036
   R20        6.00176   0.00009  -0.00044   0.02442   0.02266   6.02442
   R21        5.79512  -0.00017   0.00029   0.02441   0.02436   5.81948
   R22        6.03369  -0.00003   0.00002  -0.02799  -0.02728   6.00641
   R23        5.36550   0.00003  -0.00003  -0.00032  -0.00034   5.36516
    A1        1.74691   0.00005  -0.00027  -0.01639  -0.01656   1.73035
    A2        1.72215   0.00004  -0.00021  -0.00546  -0.00511   1.71704
    A3        1.71766   0.00003  -0.00023  -0.01693  -0.01655   1.70111
    A4        1.48263   0.00005   0.00017   0.01631   0.01748   1.50011
    A5        1.32578  -0.00004  -0.00021   0.02409   0.02440   1.35018
    A6        2.75850  -0.00013   0.00019   0.02037   0.01931   2.77781
    A7        1.24098  -0.00002  -0.00366  -0.05277  -0.05657   1.18441
    A8        1.40809  -0.00018  -0.00047  -0.02430  -0.02520   1.38288
    A9        1.46086  -0.00006   0.00004  -0.00242  -0.00388   1.45698
   A10        1.53166   0.00003   0.00017   0.01312   0.01439   1.54606
   A11        1.74238  -0.00001   0.00006  -0.00712  -0.00720   1.73518
   A12        1.41818  -0.00005   0.00180   0.04434   0.04655   1.46472
   A13        1.71640   0.00001  -0.00006   0.00366   0.00346   1.71986
   A14        1.29276  -0.00004  -0.00185  -0.03794  -0.04022   1.25254
   A15        1.55157   0.00000   0.00067  -0.00408  -0.00464   1.54693
   A16        1.52549  -0.00001   0.00074  -0.00515  -0.00598   1.51952
   A17        1.74154  -0.00002   0.00782   0.07306   0.07866   1.82020
   A18        2.38250  -0.00017   0.00742   0.06554   0.07042   2.45292
   A19        2.55157   0.00019   0.00316   0.02554   0.02013   2.57170
   A20        1.68751   0.00021  -0.01052  -0.08873  -0.09557   1.59195
   A21        1.68474  -0.00016  -0.00374  -0.02986  -0.03258   1.65216
   A22        1.30099   0.00002  -0.00014  -0.01376  -0.01521   1.28577
   A23        1.59578   0.00022  -0.00596  -0.06807  -0.06814   1.52764
   A24        2.13265   0.00002   0.00347   0.03534   0.03718   2.16984
   A25        2.56791  -0.00022  -0.00851  -0.12889  -0.13185   2.43606
   A26        2.09078   0.00003   0.00405   0.08652   0.08947   2.18025
   A27        2.36715   0.00020   0.00642   0.10328   0.09473   2.46188
   A28        1.40996  -0.00012   0.00184   0.04310   0.04517   1.45513
   A29        1.64073  -0.00010   0.00474   0.03810   0.04131   1.68204
   A30        1.71837   0.00026  -0.00087  -0.00121  -0.00202   1.71634
   A31        1.74733   0.00004   0.00060   0.01049   0.01155   1.75888
   A32        1.49106  -0.00009   0.00066  -0.00230  -0.00188   1.48917
   A33        1.65333  -0.00011  -0.00359  -0.02871  -0.03195   1.62138
   A34        1.28395   0.00003  -0.00284  -0.03408  -0.03549   1.24845
   A35        1.53232  -0.00002   0.00028  -0.00230  -0.00266   1.52966
   A36        1.73663   0.00017  -0.00041   0.00276   0.00213   1.73876
   A37        1.70357   0.00017  -0.00053   0.00710   0.00604   1.70961
   A38        1.57279   0.00006  -0.00045  -0.00277  -0.00303   1.56976
   A39        1.66142  -0.00012   0.00028   0.01641   0.01668   1.67810
   A40        2.21237   0.00013  -0.00014  -0.00259  -0.00411   2.20825
   A41        1.54869   0.00005  -0.00064  -0.00293  -0.00345   1.54524
   A42        3.07269   0.00001  -0.00047   0.00770   0.00784   3.08053
   A43        3.16056  -0.00005   0.00185   0.03722   0.03935   3.19991
   A44        2.66926   0.00001  -0.00675  -0.06291  -0.07069   2.59857
   A45        2.89676   0.00023  -0.00610  -0.08183  -0.08335   2.81341
   A46        3.12833   0.00014   0.00097   0.04189   0.04315   3.17148
   A47        3.38996   0.00006  -0.00400  -0.02595  -0.02982   3.36015
   A48        2.96165   0.00002  -0.00398  -0.06024  -0.06346   2.89820
   A49        3.27590   0.00002   0.00194   0.03418   0.03613   3.31203
   A50        3.01942   0.00009  -0.00721  -0.07327  -0.07461   2.94480
   A51        3.29447   0.00018  -0.00007  -0.02323  -0.02048   3.27399
   A52        2.89050   0.00006  -0.00530  -0.04548  -0.04941   2.84109
   A53        2.97843   0.00020  -0.00305  -0.02585  -0.02821   2.95022
    D1        2.14396  -0.00002  -0.00205  -0.02384  -0.02562   2.11834
    D2        0.43472  -0.00006  -0.00189  -0.02207  -0.02417   0.41054
    D3       -0.81769  -0.00004   0.00192   0.03640   0.03783  -0.77986
    D4       -0.42267   0.00011  -0.00039   0.05445   0.05520  -0.36746
    D5       -2.15301   0.00001   0.00198   0.03483   0.03656  -2.11645
    D6       -0.41703   0.00007   0.00175   0.02085   0.02252  -0.39451
    D7        0.92464   0.00001   0.00155   0.04149   0.04208   0.96672
    D8        2.43407   0.00001   0.00225   0.05456   0.05598   2.49005
    D9        0.71649   0.00003  -0.00088  -0.02205  -0.02271   0.69377
   D10       -2.57798  -0.00015  -0.00081   0.00118  -0.00223  -2.58021
   D11        2.73740   0.00008   0.00363   0.07231   0.07661   2.81401
   D12       -2.07264  -0.00003   0.00730   0.06838   0.06219  -2.01045
   D13       -0.84396  -0.00004  -0.00202  -0.04457  -0.04616  -0.89012
   D14        2.14476  -0.00022  -0.00195  -0.02134  -0.02568   2.11908
   D15        1.17695   0.00001   0.00249   0.04978   0.05317   1.23012
   D16        2.65010  -0.00010   0.00617   0.04586   0.03875   2.68884
   D17       -2.27987   0.00013  -0.00176  -0.02307  -0.02391  -2.30378
   D18        0.70884  -0.00005  -0.00170   0.00016  -0.00343   0.70542
   D19       -0.25897   0.00018   0.00275   0.07129   0.07542  -0.18355
   D20        1.21419   0.00006   0.00642   0.06736   0.06099   1.27518
   D21       -2.09909   0.00002  -0.00054  -0.00814  -0.00786  -2.10695
   D22        2.57311   0.00003   0.00007  -0.01649  -0.01549   2.55762
   D23        0.47061  -0.00010  -0.00221  -0.08618  -0.08849   0.38212
   D24       -1.14037  -0.00009  -0.00160  -0.09452  -0.09612  -1.23649
   D25       -0.39776   0.00004  -0.00078  -0.01435  -0.01340  -0.41115
   D26       -2.00874   0.00004  -0.00018  -0.02270  -0.02102  -2.02976
   D27        0.85567   0.00004  -0.00448  -0.06608  -0.06896   0.78671
   D28       -0.75532   0.00005  -0.00387  -0.07443  -0.07658  -0.83190
   D29       -0.43365   0.00007   0.00184   0.02215   0.02380  -0.40985
   D30       -2.14550   0.00006   0.00188   0.01611   0.01784  -2.12766
   D31        0.86179   0.00003  -0.00006  -0.01807  -0.01830   0.84349
   D32        0.43942  -0.00007  -0.00189  -0.02307  -0.02517   0.41425
   D33        2.17797  -0.00008  -0.00181  -0.02845  -0.03039   2.14758
   D34       -0.98379  -0.00002  -0.00370  -0.06536  -0.06921  -1.05301
   D35       -0.74661  -0.00003   0.00135   0.02688   0.02774  -0.71887
   D36       -2.81647  -0.00007  -0.00238  -0.00669  -0.01073  -2.82720
   D37        2.12376  -0.00013  -0.00823  -0.12631  -0.15324   1.97052
   D38        0.82693   0.00001   0.00136   0.03386   0.03389   0.86081
   D39       -1.24294  -0.00002  -0.00237   0.00029  -0.00458  -1.24751
   D40       -2.58589  -0.00009  -0.00823  -0.11932  -0.14709  -2.73298
   D41       -0.78757  -0.00005  -0.00210  -0.01584  -0.01987  -0.80744
   D42       -0.98173   0.00027  -0.00246  -0.03842  -0.03841  -1.02014
   D43       -0.01144  -0.00004   0.00500   0.05272   0.05738   0.04593
   D44        1.49466  -0.00003   0.00594   0.05547   0.06171   1.55637
   D45       -0.98074  -0.00026   0.00116   0.01343   0.01003  -0.97071
   D46        0.52537  -0.00025   0.00210   0.01618   0.01436   0.53973
   D47        0.84463   0.00041   0.01560   0.18072   0.19574   1.04037
   D48        2.35074   0.00042   0.01653   0.18347   0.20007   2.55081
   D49       -0.39811  -0.00032  -0.00040  -0.04586  -0.04697  -0.44508
   D50        1.17018  -0.00026   0.00356   0.01061   0.01697   1.18715
   D51       -1.23428  -0.00023  -0.00009  -0.02099  -0.02009  -1.25437
   D52        1.42149   0.00003  -0.00025  -0.00840  -0.00774   1.41375
   D53       -0.05691   0.00011  -0.00017  -0.00329  -0.00442  -0.06133
   D54        2.47664   0.00024  -0.00142  -0.00370  -0.00370   2.47294
   D55        0.99823   0.00032  -0.00133   0.00141  -0.00037   0.99786
   D56       -1.28322   0.00008  -0.00432  -0.02328  -0.02535  -1.30857
   D57        2.10947   0.00002   0.00097   0.02220   0.02406   2.13353
   D58        0.37166   0.00000   0.00022   0.01183   0.01251   0.38417
   D59       -1.16613  -0.00024   0.00141   0.02726   0.02984  -1.13629
   D60        1.04699  -0.00010   0.00121   0.02504   0.02608   1.07307
   D61        2.00689  -0.00037   0.00077  -0.01019  -0.00856   1.99834
   D62       -2.06317  -0.00023   0.00058  -0.01241  -0.01232  -2.07549
   D63       -2.56950  -0.00012  -0.00003  -0.01240  -0.01160  -2.58110
   D64       -0.35638   0.00001  -0.00023  -0.01462  -0.01536  -0.37174
   D65        0.91075   0.00003  -0.00277  -0.04768  -0.04957   0.86117
   D66       -0.36865   0.00000  -0.00020  -0.01505  -0.01572  -0.38437
   D67       -2.06768  -0.00017   0.00028  -0.02183  -0.02137  -2.08905
   D68        0.37360   0.00001   0.00358   0.05712   0.06080   0.43440
   D69       -1.29382   0.00011   0.00372   0.03893   0.04279  -1.25103
   D70        2.04192  -0.00009  -0.00002   0.03011   0.03043   2.07235
   D71        0.37450   0.00001   0.00012   0.01192   0.01242   0.38692
   D72       -2.50823   0.00007  -0.00039   0.03248   0.03212  -2.47611
   D73        2.10753   0.00017  -0.00025   0.01429   0.01411   2.12164
         Item               Value     Threshold  Converged?
 Maximum Force            0.001146     0.000450     NO 
 RMS     Force            0.000190     0.000300     YES
 Maximum Displacement     0.294893     0.001800     NO 
 RMS     Displacement     0.061730     0.001200     NO 
 Predicted change in Energy=-2.072003D-04
 GradGradGradGradGradGradGradGradGradGradGradGradGradGradGradGradGradGrad

                          Input orientation:                          
 ---------------------------------------------------------------------
 Center     Atomic      Atomic             Coordinates (Angstroms)
 Number     Number       Type             X           Y           Z
 ---------------------------------------------------------------------
      1         50           0       -1.689281   -1.949444    0.310559
      2         50           0       -4.206626    1.403198   -0.966140
      3         53           0       -2.120439   -3.042122    2.892546
      4         53           0       -4.745418   -1.587442   -0.607126
      5         53           0       -1.793845    1.134705    1.088790
      6         53           0       -6.163523    2.445564    0.814115
      7         15           0        0.788221   -0.778897   -3.178105
      8         15           0        0.559828    1.667320   -3.228824
      9         15           0       -1.382719    0.303245   -2.727770
     10         15           0       -0.449468    0.265989   -4.975541
     11         50           0        1.624978    1.912925    0.165918
     12         50           0        4.072954   -1.355392   -1.587237
     13         53           0        2.381343    2.932905    2.700768
     14         53           0        4.550380    1.651104   -1.121857
     15         53           0        1.860308   -1.222747    0.690739
     16         53           0        6.187242   -2.419948   -0.019721
 ---------------------------------------------------------------------
                    Distance matrix (angstroms):
                    1          2          3          4          5
     1  Sn   0.000000
     2  Sn   4.382602   0.000000
     3  I    2.836635   6.245198   0.000000
     4  I    3.211412   3.059921   4.610240   0.000000
     5  I    3.182539   3.180619   4.561369   4.358669   0.000000
     6  I    6.291940   2.843463   7.126086   4.505117   4.570326
     7  P    4.436099   5.882417   7.101781   6.155066   5.341847
     8  P    5.537753   5.282858   8.175197   6.753696   4.946236
     9  P    3.794737   3.505380   6.582071   4.402224   3.927656
    10  P    5.864140   5.611130   8.697272   6.401050   6.272012
    11  Sn   5.091475   5.962297   6.783446   7.309727   3.625696
    12  Sn   6.095726   8.749115   7.827620   8.875705   6.912383
    13  I    6.791201   7.693345   7.483567   9.064569   4.823297
    14  I    7.345007   8.761898   9.090745   9.857231   6.738162
    15  I    3.643103   6.815315   4.899432   6.741889   4.366790
    16  I    7.897472  11.115064   8.825303  10.980035   8.806936
                    6          7          8          9         10
     6  I    0.000000
     7  P    8.640701   0.000000
     8  P    7.883811   2.457379   0.000000
     9  P    6.323809   2.467147   2.425952   0.000000
    10  P    8.421466   2.419595   2.456304   2.434096   0.000000
    11  Sn   7.833557   4.373620   3.566390   4.473336   5.783626
    12  Sn  11.180305   3.694953   4.916671   5.815175   5.878927
    13  I    8.764228   7.132787   6.330852   7.110014   8.605327
    14  I   10.916358   4.928174   4.512658   6.292642   6.462810
    15  I    8.823468   4.039099   5.040507   4.952986   6.297470
    16  I   13.300748   6.466673   7.659758   8.488440   8.707487
                   11         12         13         14         15
    11  Sn   0.000000
    12  Sn   4.443875   0.000000
    13  I    2.835121   6.295874   0.000000
    14  I    3.207007   3.079535   4.578231   0.000000
    15  I    3.187985   3.178454   4.645550   4.333707   0.000000
    16  I    6.294640   2.839119   7.109076   4.524101   4.545372
                   16
    16  I    0.000000
 Stoichiometry    I8P4Sn4
 Framework group  C1[X(I8P4Sn4)]
 Deg. of freedom    42
 Full point group                 C1      NOp   1
 Largest Abelian subgroup         C1      NOp   1
 Largest concise Abelian subgroup C1      NOp   1
                         Standard orientation:                         
 ---------------------------------------------------------------------
 Center     Atomic      Atomic             Coordinates (Angstroms)
 Number     Number       Type             X           Y           Z
 ---------------------------------------------------------------------
      1         50           0       -1.520825    2.113298    0.040535
      2         50           0       -4.213583   -1.146228    1.194545
      3         53           0       -2.038695    3.483273   -2.388761
      4         53           0       -4.524902    1.897558    1.155049
      5         53           0       -1.936289   -0.862794   -1.007711
      6         53           0       -6.370148   -1.856798   -0.517063
      7         15           0        1.088093    0.421042    3.204202
      8         15           0        0.660635   -1.993774    3.047177
      9         15           0       -1.191653   -0.442885    2.825783
     10         15           0       -0.103806   -0.697275    4.988350
     11         50           0        1.461832   -1.986375   -0.428045
     12         50           0        4.290265    0.898082    1.423415
     13         53           0        1.951580   -2.807987   -3.096942
     14         53           0        4.481669   -2.076026    0.647799
     15         53           0        1.920550    1.158456   -0.678781
     16         53           0        6.371264    1.946478   -0.198593
 ---------------------------------------------------------------------
 Rotational constants (GHZ):      0.0478674      0.0189118      0.0177920
 Standard basis: SDD (6D, 10F)
 There are   192 symmetry adapted cartesian basis functions of A   symmetry.
 There are   192 symmetry adapted basis functions of A   symmetry.
   192 basis functions,   360 primitive gaussians,   192 cartesian basis functions
    66 alpha electrons       66 beta electrons
       nuclear repulsion energy       917.6066361640 Hartrees.
 NAtoms=   16 NActive=   16 NUniq=   16 SFac= 1.00D+00 NAtFMM=   60 NAOKFM=F Big=F
 Integral buffers will be    131072 words long.
 Raffenetti 2 integral format.
 Two-electron integral symmetry is turned on.
 One-electron integrals computed using PRISM.
   1 Symmetry operations used in ECPInt.
 ECPInt:  NShTT=    4656 NPrTT=   17172 LenC2=    4466 LenP2D=   11649.
 LDataN:  DoStor=T MaxTD1= 5 Len=  102
 NBasis=   192 RedAO= T EigKep=  2.10D-02  NBF=   192
 NBsUse=   192 1.00D-06 EigRej= -1.00D+00 NBFU=   192
 Defaulting to unpruned grid for atomic number  50.
 Defaulting to unpruned grid for atomic number  53.
 Defaulting to unpruned grid for atomic number  50.
 Defaulting to unpruned grid for atomic number  53.
 Defaulting to unpruned grid for atomic number  53.
 Initial guess from the checkpoint file:  "\\nas.ads.mwn.de\tuch\ac5\AK_Nilges_Praktikant\Markus\Jakob\Verlauf\Di Pfad.chk"
 B after Tr=     0.000000    0.000000    0.000000
         Rot=    0.999918    0.012672   -0.000325   -0.002072 Ang=   1.47 deg.
 ExpMin= 3.26D-02 ExpMax= 3.06D+04 ExpMxC= 4.68D+03 IAcc=3 IRadAn=         5 AccDes= 0.00D+00
 Harris functional with IExCor= 1009 and IRadAn=       5 diagonalized for initial guess.
 HarFok:  IExCor= 1009 AccDes= 0.00D+00 IRadAn=         5 IDoV= 1 UseB2=F ITyADJ=14
 ICtDFT=  3500011 ScaDFX=  1.000000  1.000000  1.000000  1.000000
 Defaulting to unpruned grid for atomic number  50.
 Defaulting to unpruned grid for atomic number  50.
 Defaulting to unpruned grid for atomic number  50.
 Defaulting to unpruned grid for atomic number  50.
 Defaulting to unpruned grid for atomic number  50.
 Defaulting to unpruned grid for atomic number  50.
 FoFCou: FMM=F IPFlag=           0 FMFlag=      100000 FMFlg1=           0
         NFxFlg=           0 DoJE=T BraDBF=F KetDBF=T FulRan=T
         wScrn=  0.000000 ICntrl=     500 IOpCl=  0 I1Cent=   200000004 NGrid=           0
         NMat0=    1 NMatS0=      1 NMatT0=    0 NMatD0=    1 NMtDS0=    0 NMtDT0=    0
 Petite list used in FoFCou.
 Keep J ints in memory in canonical form, NReq=175378854.
 Requested convergence on RMS density matrix=1.00D-08 within 128 cycles.
 Requested convergence on MAX density matrix=1.00D-06.
 Requested convergence on             energy=1.00D-06.
 No special actions if energy rises.
 Defaulting to unpruned grid for atomic number  50.
 Defaulting to unpruned grid for atomic number  50.
 Defaulting to unpruned grid for atomic number  50.
 Defaulting to unpruned grid for atomic number  50.
 Defaulting to unpruned grid for atomic number  50.
 Defaulting to unpruned grid for atomic number  50.
 SCF Done:  E(RPBE-PBE) =  -1470.09918352     A.U. after   13 cycles
            NFock= 13  Conv=0.52D-08     -V/T= 2.0553
   1 Symmetry operations used in ECPInt.
 ECPInt:  NShTT=    4656 NPrTT=   17172 LenC2=    4466 LenP2D=   11649.
 LDataN:  DoStor=T MaxTD1= 6 Len=  172
 Calling FoFJK, ICntrl=      2527 FMM=F ISym2X=0 I1Cent= 0 IOpClX= 0 NMat=1 NMatS=1 NMatT=0.
 Defaulting to unpruned grid for atomic number  50.
 Defaulting to unpruned grid for atomic number  50.
 Defaulting to unpruned grid for atomic number  50.
 Defaulting to unpruned grid for atomic number  50.
 Defaulting to unpruned grid for atomic number  50.
 Defaulting to unpruned grid for atomic number  50.
 ***** Axes restored to original set *****
 -------------------------------------------------------------------
 Center     Atomic                   Forces (Hartrees/Bohr)
 Number     Number              X              Y              Z
 -------------------------------------------------------------------
      1       50           0.001015999   -0.000713525    0.000271407
      2       50          -0.000610694    0.000749153   -0.000166587
      3       53           0.000070644   -0.000092498    0.000036839
      4       53          -0.000152654    0.000058635   -0.000145768
      5       53          -0.000114716    0.000246122    0.000409036
      6       53           0.000150202    0.000014331   -0.000077470
      7       15          -0.000941999    0.001930277    0.003341478
      8       15           0.001103614   -0.001512466   -0.000455286
      9       15           0.001199486   -0.002153833    0.000092814
     10       15          -0.001412783    0.001743465   -0.003283330
     11       50          -0.000408856   -0.000248185   -0.000163695
     12       50           0.000156600    0.000299246   -0.000004432
     13       53          -0.000119529   -0.000015646    0.000210638
     14       53           0.000094311   -0.000558359   -0.000230519
     15       53          -0.000069766    0.000278062    0.000216524
     16       53           0.000040139   -0.000024778   -0.000051648
 -------------------------------------------------------------------
 Cartesian Forces:  Max     0.003341478 RMS     0.000970823

 GradGradGradGradGradGradGradGradGradGradGradGradGradGradGradGradGradGrad
 Berny optimization.
 Using GEDIIS/GDIIS optimizer.
 FormGI is forming the generalized inverse of G from B-inverse, IUseBI=4.
 Internal  Forces:  Max     0.002914187 RMS     0.000403041
 Search for a local minimum.
 Step number  16 out of a maximum of  100
 All quantities printed in internal units (Hartrees-Bohrs-Radians)
 Mixed Optimization -- En-DIIS/RFO-DIIS
 Swapping is turned off.
 Update second derivatives using D2CorX and points   15   16
 DE=  1.23D-04 DEPred=-2.07D-04 R=-5.94D-01
 Trust test=-5.94D-01 RLast= 6.02D-01 DXMaxT set to 1.78D-01
 ITU= -1  0 -1  1  0  0  1 -1  1  0  0  0  0  0  1  0
     Eigenvalues ---    0.00012   0.00040   0.00057   0.00081   0.00119
     Eigenvalues ---    0.00129   0.00169   0.00219   0.00226   0.00250
     Eigenvalues ---    0.00334   0.00401   0.00737   0.01052   0.01324
     Eigenvalues ---    0.01404   0.01544   0.01743   0.01823   0.01931
     Eigenvalues ---    0.02032   0.02134   0.02166   0.02307   0.02443
     Eigenvalues ---    0.02606   0.02793   0.03020   0.03124   0.03421
     Eigenvalues ---    0.03571   0.03945   0.04951   0.05262   0.06478
     Eigenvalues ---    0.06661   0.06724   0.06798   0.06918   0.07023
     Eigenvalues ---    0.08228   0.10539
 En-DIIS/RFO-DIIS IScMMF=        0 using points:    16   15
 RFO step:  Lambda=-1.04956534D-04.
 DidBck=T Rises=F RFO-DIIS coefs:    0.32268    0.67732
 Iteration  1 RMS(Cart)=  0.05057112 RMS(Int)=  0.00465142
 Iteration  2 RMS(Cart)=  0.00316107 RMS(Int)=  0.00357224
 Iteration  3 RMS(Cart)=  0.00001402 RMS(Int)=  0.00357222
 Iteration  4 RMS(Cart)=  0.00000013 RMS(Int)=  0.00357222
 Variable       Old X    -DE/DX   Delta X   Delta X   Delta X     New X
                                 (Linear)    (Quad)   (Total)
    R1        5.36046   0.00006  -0.00059   0.00109   0.00051   5.36097
    R2        6.06869   0.00044   0.01898   0.01122   0.03266   6.10135
    R3        6.01413   0.00034   0.00863  -0.00957  -0.00367   6.01045
[truncated: 682,806 more chars]
