# Supplementary material for: Formation Mechanisms for Phosphorene and SnIP
Source: Angew Chem Int Ed Engl. 2021 Feb 15;60(12):6816–23. doi: 10.1002/anie.202016257 (PMC7986658; doi:10.1002/anie.202016257)
Supplement: Supplementary file 4 — Supplementary [file ANIE-60-6816-s005.zip › VI_473K.LOG]

 Entering Link 1 = C:\G09\G09W\l1.exe PID=      8080.
  
 Copyright (c) 1988,1990,1992,1993,1995,1998,2003,2009,2015,
            Gaussian, Inc.  All Rights Reserved.
  
 This is part of the Gaussian(R) 09 program.  It is based on
 the Gaussian(R) 03 system (copyright 2003, Gaussian, Inc.),
 the Gaussian(R) 98 system (copyright 1998, Gaussian, Inc.),
 the Gaussian(R) 94 system (copyright 1995, Gaussian, Inc.),
 the Gaussian 92(TM) system (copyright 1992, Gaussian, Inc.),
 the Gaussian 90(TM) system (copyright 1990, Gaussian, Inc.),
 the Gaussian 88(TM) system (copyright 1988, Gaussian, Inc.),
 the Gaussian 86(TM) system (copyright 1986, Carnegie Mellon
 University), and the Gaussian 82(TM) system (copyright 1983,
 Carnegie Mellon University). Gaussian is a federally registered
 trademark of Gaussian, Inc.
  
 This software contains proprietary and confidential information,
 including trade secrets, belonging to Gaussian, Inc.
  
 This software is provided under written license and may be
 used, copied, transmitted, or stored only in accord with that
 written license.
  
 The following legend is applicable only to US Government
 contracts under FAR:
  
                    RESTRICTED RIGHTS LEGEND
  
 Use, reproduction and disclosure by the US Government is
 subject to restrictions as set forth in subparagraphs (a)
 and (c) of the Commercial Computer Software - Restricted
 Rights clause in FAR 52.227-19.
  
 Gaussian, Inc.
 340 Quinnipiac St., Bldg. 40, Wallingford CT 06492
  
  
 ---------------------------------------------------------------
 Warning -- This program may not be used in any manner that
 competes with the business of Gaussian, Inc. or will provide
 assistance to any competitor of Gaussian, Inc.  The licensee
 of this program is prohibited from giving any competitor of
 Gaussian, Inc. access to this program.  By using this program,
 the user acknowledges that Gaussian, Inc. is engaged in the
 business of creating and licensing software in the field of
 computational chemistry and represents and warrants to the
 licensee that it is not a competitor of Gaussian, Inc. and that
 it will not use this program in any manner prohibited above.
 ---------------------------------------------------------------
  

 Cite this work as:
 Gaussian 09, Revision E.01,
 M. J. Frisch, G. W. Trucks, H. B. Schlegel, G. E. Scuseria, 
 M. A. Robb, J. R. Cheeseman, G. Scalmani, V. Barone, B. Mennucci, 
 G. A. Petersson, H. Nakatsuji, M. Caricato, X. Li, H. P. Hratchian, 
 A. F. Izmaylov, J. Bloino, G. Zheng, J. L. Sonnenberg, M. Hada, 
 M. Ehara, K. Toyota, R. Fukuda, J. Hasegawa, M. Ishida, T. Nakajima, 
 Y. Honda, O. Kitao, H. Nakai, T. Vreven, J. A. Montgomery, Jr., 
 J. E. Peralta, F. Ogliaro, M. Bearpark, J. J. Heyd, E. Brothers, 
 K. N. Kudin, V. N. Staroverov, T. Keith, R. Kobayashi, J. Normand, 
 K. Raghavachari, A. Rendell, J. C. Burant, S. S. Iyengar, J. Tomasi, 
 M. Cossi, N. Rega, J. M. Millam, M. Klene, J. E. Knox, J. B. Cross, 
 V. Bakken, C. Adamo, J. Jaramillo, R. Gomperts, R. E. Stratmann, 
 O. Yazyev, A. J. Austin, R. Cammi, C. Pomelli, J. W. Ochterski, 
 R. L. Martin, K. Morokuma, V. G. Zakrzewski, G. A. Voth, 
 P. Salvador, J. J. Dannenberg, S. Dapprich, A. D. Daniels, 
 O. Farkas, J. B. Foresman, J. V. Ortiz, J. Cioslowski, 
 and D. J. Fox, Gaussian, Inc., Wallingford CT, 2013.
 
 ******************************************
 Gaussian 09:  EM64W-G09RevE.01 30-Nov-2015
                19-Aug-2020 
 ******************************************
 %nprocshared=4
 Will use up to    4 processors via shared memory.
 %chk=\\Nas.ads.mwn.de\tuch\ac5\AK_Nilges\Markus\Gaussian\SnIP\Publikation\SnIP\T
 emp+Druck\473K50atm\4SNI2+P4473K.chk
 ---------------------------------------------------------------
 # freq pbepbe/sdd geom=connectivity temperature=473 pressure=50
 ---------------------------------------------------------------
 1/10=4,30=1,38=1,57=2,112=473000,113=50000/1,3;
 2/12=2,17=6,18=5,40=1/2;
 3/5=17,6=7,11=2,16=1,25=1,30=1,71=2,74=1009,140=1/1,2,3;
 4//1;
 5/5=2,38=5,98=1/2;
 8/6=4,10=90,11=11/1;
 11/6=1,8=1,9=11,15=111,16=1/1,2,10;
 10/6=1/2;
 6/7=2,8=2,9=2,10=2,18=1,28=1/1;
 7/8=1,10=1,25=1/1,2,3,16;
 1/10=4,30=1/3;
 99//99;
 -------------------
 Title Card Required
 -------------------
 Symbolic Z-matrix:
 Charge =  0 Multiplicity = 1
 Sn                   -1.34703   2.0348   -0.19587 
 Sn                   -4.29065  -1.0951    1.27121 
 I                    -2.0996    3.17037  -2.6841 
 I                    -4.22418   1.9685    1.28793 
 I                    -1.92105  -1.02997  -0.87133 
 I                    -6.4395   -1.50977  -0.53966 
 P                     0.75277   0.85465   2.77127 
 P                     0.90771  -1.53576   3.27081 
 P                    -1.2787   -0.47604   3.07793 
 P                     0.14327   0.0422    4.98956 
 Sn                    1.44879  -2.0671   -0.17995 
 Sn                    4.08432   1.1813    1.18806 
 I                     1.94512  -3.4701   -2.59454 
 I                     4.4616   -1.85369   0.96466 
 I                     1.93716   0.92991  -1.15242 
 I                     6.2905    2.05944  -0.36931 
 

 GradGradGradGradGradGradGradGradGradGradGradGradGradGradGradGradGradGrad
 Berny optimization.
 Initialization pass.
 Trust Radius=3.00D-01 FncErr=1.00D-07 GrdErr=1.00D-07
 Number of steps in this run=      2 maximum allowed number of steps=      2.
 GradGradGradGradGradGradGradGradGradGradGradGradGradGradGradGradGradGrad

                          Input orientation:                          
 ---------------------------------------------------------------------
 Center     Atomic      Atomic             Coordinates (Angstroms)
 Number     Number       Type             X           Y           Z
 ---------------------------------------------------------------------
      1         50           0       -1.347025    2.034799   -0.195872
      2         50           0       -4.290651   -1.095102    1.271206
      3         53           0       -2.099599    3.170374   -2.684099
      4         53           0       -4.224184    1.968500    1.287926
      5         53           0       -1.921045   -1.029966   -0.871333
      6         53           0       -6.439500   -1.509767   -0.539663
      7         15           0        0.752767    0.854654    2.771273
      8         15           0        0.907710   -1.535762    3.270814
      9         15           0       -1.278698   -0.476044    3.077927
     10         15           0        0.143270    0.042198    4.989559
     11         50           0        1.448792   -2.067104   -0.179951
     12         50           0        4.084317    1.181302    1.188062
     13         53           0        1.945122   -3.470098   -2.594538
     14         53           0        4.461597   -1.853689    0.964656
     15         53           0        1.937155    0.929911   -1.152423
     16         53           0        6.290503    2.059444   -0.369314
 ---------------------------------------------------------------------
                    Distance matrix (angstroms):
                    1          2          3          4          5
     1  Sn   0.000000
     2  Sn   4.540213   0.000000
     3  I    2.836754   6.216062   0.000000
     4  I    3.237915   3.064369   4.662118   0.000000
     5  I    3.190381   3.195270   4.578303   4.354038   0.000000
     6  I    6.214132   2.840554   6.733280   4.510659   4.555947
     7  P    3.821756   5.611400   6.577206   5.311404   4.895880
     8  P    5.463575   5.587090   8.164105   6.522885   5.041336
     9  P    4.126350   3.566418   6.868128   4.225611   4.039318
    10  P    5.751533   5.897394   8.584927   6.040479   6.305631
    11  Sn   4.964117   5.999321   6.803897   7.115014   3.592974
    12  Sn   5.669498   8.679229   7.562464   8.346307   6.722737
    13  I    6.848045   7.711644   7.775838   9.094625   4.885788
    14  I    7.085708   8.790408   9.033489   9.495074   6.692346
    15  I    3.594663   6.982852   4.864267   6.707911   4.336570
    16  I    7.639537  11.162584   8.774178  10.644875   8.787832
                    6          7          8          9         10
     6  I    0.000000
     7  P    8.263261   0.000000
     8  P    8.276588   2.446965   0.000000
     9  P    6.386659   2.447783   2.437332   0.000000
    10  P    8.735774   2.439747   2.455282   2.438218   0.000000
    11  Sn   7.916133   4.210801   3.533111   4.537008   5.733880
    12  Sn  10.998982   3.703037   4.670238   5.922864   5.592923
    13  I    8.852530   6.994077   6.262606   7.178735   8.549937
    14  I   11.009776   4.935018   4.248477   6.270152   6.200176
    15  I    8.746191   4.099247   5.167623   5.496752   6.459876
    16  I   13.221999   6.479300   7.426338   8.695112   8.400909
                   11         12         13         14         15
    11  Sn   0.000000
    12  Sn   4.401090   0.000000
    13  I    2.836365   6.365512   0.000000
    14  I    3.229964   3.066500   4.649009   0.000000
    15  I    3.188463   3.186122   4.630317   4.313150   0.000000
    16  I    6.364466   2.839685   7.376299   4.520728   4.565166
                   16
    16  I    0.000000
 Stoichiometry    I8P4Sn4
 Framework group  C1[X(I8P4Sn4)]
 Deg. of freedom    42
 Full point group                 C1      NOp   1
 Largest Abelian subgroup         C1      NOp   1
 Largest concise Abelian subgroup C1      NOp   1
                         Standard orientation:                         
 ---------------------------------------------------------------------
 Center     Atomic      Atomic             Coordinates (Angstroms)
 Number     Number       Type             X           Y           Z
 ---------------------------------------------------------------------
      1         50           0        1.347025   -2.034799   -0.195872
      2         50           0        4.290651    1.095102    1.271206
      3         53           0        2.099599   -3.170374   -2.684099
      4         53           0        4.224184   -1.968500    1.287926
      5         53           0        1.921045    1.029966   -0.871333
      6         53           0        6.439500    1.509767   -0.539663
      7         15           0       -0.752767   -0.854654    2.771273
      8         15           0       -0.907710    1.535762    3.270814
      9         15           0        1.278698    0.476044    3.077927
     10         15           0       -0.143270   -0.042198    4.989559
     11         50           0       -1.448792    2.067104   -0.179951
     12         50           0       -4.084317   -1.181302    1.188062
     13         53           0       -1.945122    3.470098   -2.594538
     14         53           0       -4.461597    1.853689    0.964656
     15         53           0       -1.937155   -0.929911   -1.152423
     16         53           0       -6.290503   -2.059444   -0.369314
 ---------------------------------------------------------------------
 Rotational constants (GHZ):      0.0476065      0.0193165      0.0180781
 Standard basis: SDD (6D, 10F)
 There are   192 symmetry adapted cartesian basis functions of A   symmetry.
 There are   192 symmetry adapted basis functions of A   symmetry.
   192 basis functions,   360 primitive gaussians,   192 cartesian basis functions
    66 alpha electrons       66 beta electrons
       nuclear repulsion energy       921.8777911382 Hartrees.
 NAtoms=   16 NActive=   16 NUniq=   16 SFac= 1.00D+00 NAtFMM=   60 NAOKFM=F Big=F
 Integral buffers will be    131072 words long.
 Raffenetti 2 integral format.
 Two-electron integral symmetry is turned on.
 One-electron integrals computed using PRISM.
   1 Symmetry operations used in ECPInt.
 ECPInt:  NShTT=    4656 NPrTT=   17172 LenC2=    4464 LenP2D=   11674.
 LDataN:  DoStor=T MaxTD1= 5 Len=  102
 NBasis=   192 RedAO= T EigKep=  2.06D-02  NBF=   192
 NBsUse=   192 1.00D-06 EigRej= -1.00D+00 NBFU=   192
 Defaulting to unpruned grid for atomic number  50.
 Defaulting to unpruned grid for atomic number  53.
 Defaulting to unpruned grid for atomic number  53.
 Defaulting to unpruned grid for atomic number  50.
 ExpMin= 3.26D-02 ExpMax= 3.06D+04 ExpMxC= 4.68D+03 IAcc=3 IRadAn=         5 AccDes= 0.00D+00
 Harris functional with IExCor= 1009 and IRadAn=       5 diagonalized for initial guess.
 HarFok:  IExCor= 1009 AccDes= 0.00D+00 IRadAn=         5 IDoV= 1 UseB2=F ITyADJ=14
 ICtDFT=  3500011 ScaDFX=  1.000000  1.000000  1.000000  1.000000
 Defaulting to unpruned grid for atomic number  50.
 Defaulting to unpruned grid for atomic number  50.
 Defaulting to unpruned grid for atomic number  50.
 Defaulting to unpruned grid for atomic number  50.
 FoFCou: FMM=F IPFlag=           0 FMFlag=      100000 FMFlg1=           0
         NFxFlg=           0 DoJE=T BraDBF=F KetDBF=T FulRan=T
         wScrn=  0.000000 ICntrl=     500 IOpCl=  0 I1Cent=   200000004 NGrid=           0
         NMat0=    1 NMatS0=      1 NMatT0=    0 NMatD0=    1 NMtDS0=    0 NMtDT0=    0
 Petite list used in FoFCou.
 Requested convergence on RMS density matrix=1.00D-08 within 128 cycles.
 Requested convergence on MAX density matrix=1.00D-06.
 Requested convergence on             energy=1.00D-06.
 No special actions if energy rises.
 Defaulting to unpruned grid for atomic number  50.
 Defaulting to unpruned grid for atomic number  50.
 Defaulting to unpruned grid for atomic number  50.
 Defaulting to unpruned grid for atomic number  50.
 EnCoef did     5 forward-backward iterations
 EnCoef did     4 forward-backward iterations
 SCF Done:  E(RPBE-PBE) =  -1470.09977628     A.U. after   18 cycles
            NFock= 18  Conv=0.57D-08     -V/T= 2.0553
 Range of M.O.s used for correlation:     1   192
 NBasis=   192 NAE=    66 NBE=    66 NFC=     0 NFV=     0
 NROrb=    192 NOA=    66 NOB=    66 NVA=   126 NVB=   126

 **** Warning!!: The smallest alpha delta epsilon is  0.89011854D-01

   1 Symmetry operations used in ECPInt.
 ECPInt:  NShTT=    4656 NPrTT=   17172 LenC2=    4464 LenP2D=   11674.
 LDataN:  DoStor=T MaxTD1= 6 Len=  172
 Symmetrizing basis deriv contribution to polar:
 IMax=3 JMax=2 DiffMx= 0.00D+00
 G2DrvN: will do    17 centers at a time, making    1 passes.
 Calling FoFCou, ICntrl=  3507 FMM=F I1Cent=   0 AccDes= 0.00D+00.
 Defaulting to unpruned grid for atomic number  50.
 Defaulting to unpruned grid for atomic number  50.
 Defaulting to unpruned grid for atomic number  50.
 Defaulting to unpruned grid for atomic number  50.
 End of G2Drv F.D. properties file   721 does not exist.
 End of G2Drv F.D. properties file   722 does not exist.
 End of G2Drv F.D. properties file   788 does not exist.
          IDoAtm=1111111111111111
          Differentiating once with respect to electric field.
                with respect to dipole field.
          Differentiating once with respect to nuclear coordinates.
 Defaulting to unpruned grid for atomic number  50.
 Defaulting to unpruned grid for atomic number  53.
 Defaulting to unpruned grid for atomic number  53.
 Defaulting to unpruned grid for atomic number  50.
 Defaulting to unpruned grid for atomic number  50.
 Defaulting to unpruned grid for atomic number  50.
 Defaulting to unpruned grid for atomic number  50.
 Defaulting to unpruned grid for atomic number  50.
          There are    51 degrees of freedom in the 1st order CPHF.  IDoFFX=6 NUNeed=     3.
     50 vectors produced by pass  0 Test12= 1.63D-14 1.96D-09 XBig12= 3.24D+03 1.10D+01.
 AX will form    50 AO Fock derivatives at one time.
     48 vectors produced by pass  1 Test12= 1.63D-14 1.96D-09 XBig12= 2.49D+03 8.10D+00.
     48 vectors produced by pass  2 Test12= 1.63D-14 1.96D-09 XBig12= 3.98D+01 1.11D+00.
     48 vectors produced by pass  3 Test12= 1.63D-14 1.96D-09 XBig12= 2.35D-01 7.14D-02.
     48 vectors produced by pass  4 Test12= 1.63D-14 1.96D-09 XBig12= 3.10D-04 2.04D-03.
     28 vectors produced by pass  5 Test12= 1.63D-14 1.96D-09 XBig12= 2.70D-07 5.34D-05.
      3 vectors produced by pass  6 Test12= 1.63D-14 1.96D-09 XBig12= 5.61D-11 6.26D-07.
      3 vectors produced by pass  7 Test12= 1.63D-14 1.96D-09 XBig12= 8.45D-15 8.75D-09.
 InvSVY:  IOpt=1 It=  1 EMax= 3.55D-14
 Solved reduced A of dimension   276 with    51 vectors.
 Isotropic polarizability for W=    0.000000      616.79 Bohr**3.
 End of Minotr F.D. properties file   721 does not exist.
 End of Minotr F.D. properties file   722 does not exist.
 End of Minotr F.D. properties file   788 does not exist.

 **********************************************************************

            Population analysis using the SCF density.

 **********************************************************************

 Orbital symmetries:
       Occupied  (A) (A) (A) (A) (A) (A) (A) (A) (A) (A) (A) (A)
                 (A) (A) (A) (A) (A) (A) (A) (A) (A) (A) (A) (A)
                 (A) (A) (A) (A) (A) (A) (A) (A) (A) (A) (A) (A)
                 (A) (A) (A) (A) (A) (A) (A) (A) (A) (A) (A) (A)
                 (A) (A) (A) (A) (A) (A) (A) (A) (A) (A) (A) (A)
                 (A) (A) (A) (A) (A) (A)
       Virtual   (A) (A) (A) (A) (A) (A) (A) (A) (A) (A) (A) (A)
                 (A) (A) (A) (A) (A) (A) (A) (A) (A) (A) (A) (A)
                 (A) (A) (A) (A) (A) (A) (A) (A) (A) (A) (A) (A)
                 (A) (A) (A) (A) (A) (A) (A) (A) (A) (A) (A) (A)
                 (A) (A) (A) (A) (A) (A) (A) (A) (A) (A) (A) (A)
                 (A) (A) (A) (A) (A) (A) (A) (A) (A) (A) (A) (A)
                 (A) (A) (A) (A) (A) (A) (A) (A) (A) (A) (A) (A)
                 (A) (A) (A) (A) (A) (A) (A) (A) (A) (A) (A) (A)
                 (A) (A) (A) (A) (A) (A) (A) (A) (A) (A) (A) (A)
                 (A) (A) (A) (A) (A) (A) (A) (A) (A) (A) (A) (A)
                 (A) (A) (A) (A) (A) (A)
 The electronic state is 1-A.
 Alpha  occ. eigenvalues --  -76.43551 -76.43529 -76.43457 -76.43396  -6.40926
 Alpha  occ. eigenvalues --   -6.40925  -6.40826  -6.40797  -4.62724  -4.62719
 Alpha  occ. eigenvalues --   -4.62612  -4.62602  -4.62371  -4.62362  -4.62340
 Alpha  occ. eigenvalues --   -4.62339  -4.62271  -4.62249  -4.62231  -4.62212
 Alpha  occ. eigenvalues --   -0.75685  -0.67222  -0.66731  -0.65499  -0.65347
 Alpha  occ. eigenvalues --   -0.64123  -0.63934  -0.63911  -0.63718  -0.55024
 Alpha  occ. eigenvalues --   -0.54961  -0.54686  -0.46740  -0.46399  -0.46040
 Alpha  occ. eigenvalues --   -0.45369  -0.35510  -0.33418  -0.32882  -0.32759
 Alpha  occ. eigenvalues --   -0.32447  -0.31794  -0.31786  -0.31340  -0.30336
 Alpha  occ. eigenvalues --   -0.30250  -0.29946  -0.29856  -0.29140  -0.28996
 Alpha  occ. eigenvalues --   -0.28471  -0.27768  -0.27322  -0.27168  -0.26347
 Alpha  occ. eigenvalues --   -0.26027  -0.25577  -0.25506  -0.24963  -0.24896
 Alpha  occ. eigenvalues --   -0.24812  -0.24699  -0.24562  -0.24553  -0.24504
 Alpha  occ. eigenvalues --   -0.24307
 Alpha virt. eigenvalues --   -0.15406  -0.15186  -0.14762  -0.14472  -0.14077
 Alpha virt. eigenvalues --   -0.13731  -0.13546  -0.13446  -0.13117  -0.12809
 Alpha virt. eigenvalues --   -0.12427  -0.11909  -0.11607  -0.10897  -0.08960
 Alpha virt. eigenvalues --   -0.08080  -0.07554  -0.06415   0.00976   0.01366
 Alpha virt. eigenvalues --    0.01754   0.02178   0.02594   0.02777   0.03221
 Alpha virt. eigenvalues --    0.03612   0.04065   0.04326   0.04635   0.04860
 Alpha virt. eigenvalues --    0.04970   0.05508   0.05852   0.05929   0.06008
 Alpha virt. eigenvalues --    0.06694   0.06950   0.07252   0.07725   0.08106
 Alpha virt. eigenvalues --    0.08500   0.08799   0.28969   0.31799   0.33361
 Alpha virt. eigenvalues --    0.34779   0.35225   0.35476   0.36582   0.37113
 Alpha virt. eigenvalues --    0.38545   0.39015   0.40377   0.40913   0.42236
 Alpha virt. eigenvalues --    0.42557   0.43542   0.44765   0.45274   0.46073
 Alpha virt. eigenvalues --    0.46997   0.47853   0.49686   0.52641   0.54967
 Alpha virt. eigenvalues --    0.56453   0.56945   0.60034   0.61503   0.71255
 Alpha virt. eigenvalues --    0.71672   0.72455   0.72960   0.73571   0.74381
 Alpha virt. eigenvalues --    0.75767   0.76864   0.77503   0.78225   0.79584
 Alpha virt. eigenvalues --    0.80231   0.80785   0.82255   0.83109   0.83553
 Alpha virt. eigenvalues --    0.85003   0.85128   0.85889   0.87409   0.87934
 Alpha virt. eigenvalues --    0.88428   0.91623   0.92727   0.97990   4.50846
 Alpha virt. eigenvalues --    4.51491   4.51796   4.53216   4.55507   4.63093
 Alpha virt. eigenvalues --    4.63551   4.64355   4.65151   4.67407   4.68471
 Alpha virt. eigenvalues --    4.72301   6.14573   6.16238   6.17618   6.20523
 Alpha virt. eigenvalues --   10.24650  11.68595  11.97844  12.08006  12.32075
 Alpha virt. eigenvalues --   12.41785  12.48668  12.70189  13.59776  13.86949
 Alpha virt. eigenvalues --   14.86130  14.99190 166.49598 166.52015 166.53843
 Alpha virt. eigenvalues --  166.57979
          Condensed to atoms (all electrons):
               1          2          3          4          5          6
     1  Sn   3.500861  -0.010950   0.132299   0.017178   0.011754  -0.000816
     2  Sn  -0.010950   3.447812  -0.000989   0.046024  -0.009515   0.131313
     3  I    0.132299  -0.000989   7.097644  -0.010286  -0.012794   0.000229
     4  I    0.017178   0.046024  -0.010286   7.175988  -0.008574  -0.017336
     5  I    0.011754  -0.009515  -0.012794  -0.008574   7.225947  -0.014593
     6  I   -0.000816   0.131313   0.000229  -0.017336  -0.014593   7.119614
     7  P   -0.002859   0.001047   0.000055  -0.001077  -0.001645  -0.000005
     8  P    0.000383   0.001068  -0.000002   0.000143  -0.000532  -0.000010
     9  P   -0.003255  -0.012533   0.000114  -0.001171  -0.003913   0.000079
    10  P    0.000661   0.001389   0.000002   0.000331  -0.000303   0.000006
    11  Sn  -0.004335   0.000821  -0.000185   0.000053  -0.030599   0.000005
    12  Sn   0.000042   0.000002  -0.000014   0.000002  -0.000912   0.000000
    13  I   -0.000157  -0.000043  -0.000173   0.000022  -0.003578  -0.000070
    14  I    0.000115   0.000001   0.000015   0.000016   0.001162   0.000003
    15  I   -0.026744  -0.000668  -0.002332   0.001058   0.000668  -0.000042
    16  I    0.000076  -0.000001  -0.000044   0.000003  -0.000028   0.000000
               7          8          9         10         11         12
     1  Sn  -0.002859   0.000383  -0.003255   0.000661  -0.004335   0.000042
     2  Sn   0.001047   0.001068  -0.012533   0.001389   0.000821   0.000002
     3  I    0.000055  -0.000002   0.000114   0.000002  -0.000185  -0.000014
     4  I   -0.001077   0.000143  -0.001171   0.000331   0.000053   0.000002
     5  I   -0.001645  -0.000532  -0.003913  -0.000303  -0.030599  -0.000912
     6  I   -0.000005  -0.000010   0.000079   0.000006   0.000005   0.000000
     7  P   14.939113   0.049543   0.028205   0.051083  -0.002734   0.001108
     8  P    0.049543  14.863289   0.031951   0.049023  -0.003969  -0.001567
     9  P    0.028205   0.031951  14.986031   0.044313  -0.002976   0.000998
    10  P    0.051083   0.049023   0.044313  14.768723   0.001836   0.000607
    11  Sn  -0.002734  -0.003969  -0.002976   0.001836   3.515629  -0.013428
    12  Sn   0.001108  -0.001567   0.000998   0.000607  -0.013428   3.451298
    13  I   -0.000008   0.000254  -0.000005   0.000000   0.130584  -0.000791
    14  I   -0.001952   0.000194   0.000255   0.000121   0.019505   0.048183
    15  I   -0.003355  -0.000372  -0.000370  -0.000174   0.015685  -0.000263
    16  I    0.000083   0.000011  -0.000007   0.000004  -0.000607   0.129999
              13         14         15         16
     1  Sn  -0.000157   0.000115  -0.026744   0.000076
     2  Sn  -0.000043   0.000001  -0.000668  -0.000001
     3  I   -0.000173   0.000015  -0.002332  -0.000044
     4  I    0.000022   0.000016   0.001058   0.000003
     5  I   -0.003578   0.001162   0.000668  -0.000028
     6  I   -0.000070   0.000003  -0.000042   0.000000
     7  P   -0.000008  -0.001952  -0.003355   0.000083
     8  P    0.000254   0.000194  -0.000372   0.000011
     9  P   -0.000005   0.000255  -0.000370  -0.000007
    10  P    0.000000   0.000121  -0.000174   0.000004
    11  Sn   0.130584   0.019505   0.015685  -0.000607
    12  Sn  -0.000791   0.048183  -0.000263   0.129999
    13  I    7.091678  -0.009447  -0.009606   0.000046
    14  I   -0.009447   7.159176  -0.010458  -0.016244
    15  I   -0.009606  -0.010458   7.186135  -0.012796
    16  I    0.000046  -0.016244  -0.012796   7.116021
 Mulliken charges:
               1
     1  Sn   0.385745
     2  Sn   0.405222
     3  I   -0.203538
     4  I   -0.202374
     5  I   -0.152545
     6  I   -0.218376
     7  P   -0.056601
     8  P    0.010591
     9  P   -0.067716
    10  P    0.082376
    11  Sn   0.374716
    12  Sn   0.384735
    13  I   -0.198706
    14  I   -0.190645
    15  I   -0.136366
    16  I   -0.216518
 Sum of Mulliken charges =   0.00000
 Mulliken charges with hydrogens summed into heavy atoms:
               1
     1  Sn   0.385745
     2  Sn   0.405222
     3  I   -0.203538
     4  I   -0.202374
     5  I   -0.152545
     6  I   -0.218376
     7  P   -0.056601
     8  P    0.010591
     9  P   -0.067716
    10  P    0.082376
    11  Sn   0.374716
    12  Sn   0.384735
    13  I   -0.198706
    14  I   -0.190645
    15  I   -0.136366
    16  I   -0.216518
 APT charges:
               1
     1  Sn   1.278363
     2  Sn   1.180532
     3  I   -0.493788
     4  I   -0.658700
     5  I   -0.766860
     6  I   -0.554588
     7  P    0.044896
     8  P    0.044879
     9  P    0.078343
    10  P   -0.106229
    11  Sn   1.283362
    12  Sn   1.129833
    13  I   -0.511960
    14  I   -0.637880
    15  I   -0.751897
    16  I   -0.558304
 Sum of APT charges =   0.00000
 APT charges with hydrogens summed into heavy atoms:
               1
     1  Sn   1.278363
     2  Sn   1.180532
     3  I   -0.493788
     4  I   -0.658700
     5  I   -0.766860
     6  I   -0.554588
     7  P    0.044896
     8  P    0.044879
     9  P    0.078343
    10  P   -0.106229
    11  Sn   1.283362
    12  Sn   1.129833
    13  I   -0.511960
    14  I   -0.637880
    15  I   -0.751897
    16  I   -0.558304
 Electronic spatial extent (au):  <R**2>=           9386.8277
 Charge=              0.0000 electrons
 Dipole moment (field-independent basis, Debye):
    X=             -0.0887    Y=              0.3962    Z=              9.0362  Tot=              9.0453
 Quadrupole moment (field-independent basis, Debye-Ang):
   XX=           -332.5403   YY=           -293.1672   ZZ=           -288.2522
   XY=             10.1027   XZ=              1.2901   YZ=              1.4470
 Traceless Quadrupole moment (field-independent basis, Debye-Ang):
   XX=            -27.8871   YY=             11.4860   ZZ=             16.4010
   XY=             10.1027   XZ=              1.2901   YZ=              1.4470
 Octapole moment (field-independent basis, Debye-Ang**2):
  XXX=             21.2541  YYY=            -25.5501  ZZZ=           -230.8783  XYY=             10.8921
  XXY=              9.0500  XXZ=              0.7759  XZZ=              2.3025  YZZ=             -3.4105
  YYZ=            -51.3276  XYZ=             23.4158
 Hexadecapole moment (field-independent basis, Debye-Ang**3):
 XXXX=         -23529.6027 YYYY=          -6640.1901 ZZZZ=          -7306.4576 XXXY=            -52.7880
 XXXZ=            120.0440 YYYX=            112.1481 YYYZ=            -75.6110 ZZZX=             42.8723
 ZZZY=            -78.2430 XXYY=          -4961.4083 XXZZ=          -4733.4990 YYZZ=          -2410.1481
 XXYZ=             -7.3205 YYXZ=             20.4251 ZZXY=            128.2944
 N-N= 9.218777911382D+02 E-N=-5.286683711103D+03  KE= 1.393049771476D+03
  Exact polarizability: 797.642  38.828 513.234  -4.250  -4.598 539.505
 Approx polarizability:1756.640  91.7161427.846  -7.839 -33.2831561.237
   1 Symmetry operations used in ECPInt.
 ECPInt:  NShTT=    4656 NPrTT=   17172 LenC2=    4464 LenP2D=   11674.
 LDataN:  DoStor=T MaxTD1= 7 Len=  274
 Calling FoFJK, ICntrl=    100527 FMM=F ISym2X=0 I1Cent= 0 IOpClX= 0 NMat=1 NMatS=1 NMatT=0.
 Defaulting to unpruned grid for atomic number  50.
 Defaulting to unpruned grid for atomic number  50.
 Defaulting to unpruned grid for atomic number  50.
 Defaulting to unpruned grid for atomic number  50.
 Full mass-weighted force constant matrix:
 Low frequencies ---   -0.0013   -0.0013   -0.0012    0.6999    0.9017    1.6385
 Low frequencies ---    6.4475    7.7321   11.3093
 Diagonal vibrational polarizability:
      438.5065083     228.7537804     159.2011199
 Harmonic frequencies (cm**-1), IR intensities (KM/Mole), Raman scattering
 activities (A**4/AMU), depolarization ratios for plane and unpolarized
 incident light, reduced masses (AMU), force constants (mDyne/A),
 and normal coordinates:
                      1                      2                      3
                      A                      A                      A
 Frequencies --      6.4311                 7.7256                11.3077
 Red. masses --    111.9631               107.1527                82.5096
 Frc consts  --      0.0027                 0.0038                 0.0062
 IR Inten    --      0.1032                 0.1165                 0.2206
  Atom  AN      X      Y      Z        X      Y      Z        X      Y      Z
     1  50     0.08  -0.08  -0.05    -0.06   0.07  -0.11     0.05  -0.04  -0.17
     2  50    -0.07  -0.09   0.14     0.06  -0.13   0.14    -0.17   0.13  -0.04
     3  53    -0.13   0.02  -0.16     0.01   0.27  -0.18     0.39  -0.07  -0.05
     4  53     0.22  -0.10  -0.33    -0.13  -0.12   0.04    -0.16   0.13   0.20
     5  53     0.03  -0.05   0.02     0.03   0.10   0.14     0.00  -0.05  -0.23
     6  53    -0.02   0.43   0.32     0.08  -0.23   0.15    -0.02  -0.01   0.11
     7  15    -0.13  -0.16   0.08     0.09  -0.01  -0.20     0.04  -0.28  -0.20
     8  15    -0.01  -0.12  -0.07    -0.09  -0.02  -0.18    -0.13  -0.32  -0.01
     9  15    -0.06  -0.24   0.01    -0.02   0.08   0.11    -0.05  -0.16  -0.09
    10  15    -0.10  -0.05   0.03    -0.27  -0.02  -0.10    -0.02  -0.40  -0.14
    11  50     0.04  -0.04  -0.08    -0.07   0.11  -0.17     0.06  -0.05  -0.04
    12  50    -0.10   0.15   0.14     0.21   0.07   0.10     0.01   0.05   0.05
    13  53     0.10  -0.27  -0.23    -0.09   0.03  -0.21    -0.03  -0.03  -0.01
    14  53     0.02   0.15  -0.07    -0.05   0.03  -0.13     0.11   0.06   0.13
    15  53    -0.02  -0.10   0.18    -0.03   0.09  -0.13    -0.08  -0.02  -0.05
    16  53    -0.09   0.13   0.14     0.12  -0.30   0.43    -0.15   0.19   0.20
                      4                      5                      6
                      A                      A                      A
 Frequencies --     11.6344                12.4658                16.8199
 Red. masses --    117.1250               112.5949                54.9354
 Frc consts  --      0.0093                 0.0103                 0.0092
 IR Inten    --      0.0125                 0.0702                 0.0649
  Atom  AN      X      Y      Z        X      Y      Z        X      Y      Z
     1  50     0.12   0.02  -0.02     0.04  -0.05  -0.05    -0.01   0.05  -0.10
     2  50     0.18  -0.05   0.04     0.00   0.04  -0.05    -0.03  -0.01  -0.02
     3  53     0.26   0.37  -0.14     0.20   0.22  -0.12     0.03   0.05  -0.09
     4  53     0.05  -0.05   0.10    -0.01   0.04   0.07    -0.04   0.00  -0.03
     5  53     0.02   0.08   0.20    -0.10   0.01   0.08     0.05   0.02  -0.15
     6  53     0.06  -0.23  -0.14    -0.16  -0.06  -0.27     0.19  -0.04   0.23
     7  15    -0.01   0.06   0.14    -0.15  -0.06   0.13    -0.18   0.36   0.17
     8  15     0.11   0.09  -0.01    -0.01  -0.06   0.17     0.20   0.41   0.01
     9  15     0.05  -0.02  -0.04    -0.07  -0.12  -0.09     0.04   0.12  -0.24
    10  15     0.12   0.17   0.06     0.14  -0.10   0.07     0.26   0.45   0.02
    11  50    -0.11  -0.01  -0.03     0.01  -0.07   0.17     0.01  -0.13   0.03
    12  50    -0.19  -0.02   0.03    -0.18   0.12   0.08    -0.07  -0.09  -0.01
    13  53    -0.30  -0.35  -0.19     0.52   0.00   0.11     0.03   0.04   0.12
    14  53    -0.03   0.01   0.15    -0.21   0.08  -0.35    -0.01  -0.08  -0.02
    15  53     0.00  -0.08   0.19    -0.04  -0.07   0.17    -0.07  -0.11  -0.03
    16  53    -0.11   0.25  -0.23    -0.07  -0.17   0.10    -0.16  -0.04   0.08
                      7                      8                      9
                      A                      A                      A
 Frequencies --     19.2769                21.1317                22.2326
 Red. masses --     96.1862                78.2938                88.8940
 Frc consts  --      0.0211                 0.0206                 0.0259
 IR Inten    --      0.0171                 0.7322                 0.0109
  Atom  AN      X      Y      Z        X      Y      Z        X      Y      Z
     1  50     0.13  -0.22  -0.03     0.00   0.05  -0.06    -0.10  -0.12  -0.11
     2  50    -0.04  -0.15   0.01    -0.05   0.08  -0.10    -0.25  -0.04   0.05
     3  53     0.41  -0.18   0.03    -0.12  -0.09  -0.04    -0.01   0.10  -0.18
     4  53     0.11  -0.17  -0.10    -0.04   0.09   0.04    -0.20  -0.05   0.12
     5  53    -0.04  -0.18   0.05     0.01   0.04  -0.18    -0.09  -0.11  -0.09
     6  53    -0.09   0.07  -0.01     0.23  -0.14   0.17    -0.31   0.05   0.01
     7  15    -0.24   0.11   0.14    -0.07  -0.17   0.07    -0.17   0.25   0.20
     8  15     0.16   0.19  -0.15     0.06  -0.19   0.25     0.19   0.30   0.03
     9  15    -0.02  -0.17  -0.14     0.01  -0.21  -0.25     0.03  -0.01  -0.03
    10  15     0.01   0.29   0.01     0.39  -0.31  -0.01     0.08   0.33   0.10
    11  50    -0.12   0.16  -0.01    -0.05   0.14   0.10     0.11   0.05   0.01
    12  50    -0.01   0.12   0.02    -0.08   0.13   0.11     0.15   0.00   0.08
    13  53    -0.30   0.29   0.09    -0.14  -0.10  -0.02     0.12  -0.12  -0.09
    14  53    -0.11   0.11  -0.11    -0.11   0.12  -0.10     0.16   0.01   0.22
    15  53     0.02   0.11   0.08     0.02   0.10   0.23     0.04   0.06   0.04
    16  53     0.06  -0.07   0.02     0.24  -0.17  -0.16     0.33  -0.04  -0.14
                     10                     11                     12
                      A                      A                      A
 Frequencies --     28.2428                29.2335                32.3241
 Red. masses --     44.6705                97.9131                39.8551
 Frc consts  --      0.0210                 0.0493                 0.0245
 IR Inten    --      0.0841                 0.1165                 0.0642
  Atom  AN      X      Y      Z        X      Y      Z        X      Y      Z
     1  50    -0.05   0.03   0.03     0.06  -0.13   0.08     0.01  -0.08  -0.03
     2  50     0.02  -0.02   0.07     0.00   0.07   0.06     0.01  -0.04   0.01
     3  53     0.00  -0.04   0.08    -0.30   0.19  -0.18     0.00  -0.01  -0.08
     4  53    -0.05  -0.03   0.04     0.04   0.07   0.35    -0.02  -0.05   0.03
     5  53     0.02   0.05   0.09     0.09  -0.19  -0.02     0.03  -0.10   0.00
     6  53    -0.08   0.09  -0.03    -0.08   0.06  -0.04    -0.02   0.08   0.00
     7  15    -0.14   0.13  -0.01     0.01  -0.23   0.15     0.22   0.35  -0.37
     8  15     0.49   0.09   0.31     0.14  -0.15  -0.19    -0.13   0.18   0.40
     9  15     0.22  -0.36  -0.19     0.08  -0.26  -0.17     0.02   0.54   0.10
    10  15     0.43  -0.28  -0.02     0.18   0.07   0.00     0.05  -0.27  -0.10
    11  50    -0.01   0.07   0.00     0.09  -0.08  -0.12     0.02  -0.03   0.09
    12  50     0.04  -0.03  -0.12     0.05   0.02  -0.02     0.02   0.05  -0.01
    13  53    -0.02  -0.09  -0.09    -0.25   0.21   0.12    -0.10  -0.10   0.09
    14  53    -0.01  -0.03  -0.04     0.11   0.01  -0.28    -0.03   0.04  -0.11
    15  53     0.02   0.11  -0.14     0.16  -0.20   0.04     0.03  -0.01   0.00
    16  53    -0.12  -0.01   0.09    -0.03   0.11   0.06     0.01   0.04   0.00
                     13                     14                     15
                      A                      A                      A
 Frequencies --     33.5066                35.3168                36.6285
 Red. masses --     41.6378                62.3784                70.8077
 Frc consts  --      0.0275                 0.0458                 0.0560
 IR Inten    --      0.1204                 0.1501                 0.0825
  Atom  AN      X      Y      Z        X      Y      Z        X      Y      Z
     1  50    -0.05  -0.11  -0.02     0.00   0.23  -0.10     0.09  -0.11   0.00
     2  50     0.02   0.01   0.01    -0.04  -0.14   0.13    -0.08   0.04  -0.05
     3  53     0.01  -0.03  -0.04     0.05  -0.10   0.07    -0.05   0.01  -0.10
     4  53    -0.08   0.00   0.03    -0.06  -0.14  -0.04     0.10   0.04  -0.01
     5  53    -0.10  -0.08   0.11     0.15   0.24  -0.07    -0.04  -0.10  -0.05
     6  53     0.05   0.08   0.06    -0.22   0.00  -0.04     0.01  -0.10   0.02
     7  15     0.59  -0.22   0.08     0.16  -0.26   0.38    -0.14  -0.09   0.34
     8  15     0.02  -0.20  -0.19    -0.30  -0.22   0.04    -0.42  -0.08   0.21
     9  15     0.27   0.30  -0.12    -0.09   0.24  -0.15    -0.29   0.22  -0.01
    10  15     0.45   0.17  -0.02     0.34   0.22   0.16     0.04   0.14   0.21
    11  50    -0.11   0.05  -0.03     0.08  -0.07   0.03     0.03   0.24   0.10
    12  50    -0.03  -0.03   0.01     0.03   0.04   0.00     0.07  -0.14  -0.15
    13  53     0.09   0.06  -0.08    -0.10  -0.06   0.08     0.02  -0.08  -0.09
    14  53    -0.08  -0.03   0.03     0.03   0.02  -0.13    -0.01  -0.16  -0.03
    15  53    -0.05   0.03   0.00     0.03  -0.04  -0.03     0.25   0.27   0.03
    16  53    -0.02   0.03  -0.03     0.03   0.04   0.01    -0.20   0.04   0.12
                     16                     17                     18
                      A                      A                      A
 Frequencies --     37.4904                38.0782                40.8499
 Red. masses --     44.4145                73.0342                92.8869
 Frc consts  --      0.0368                 0.0624                 0.0913
 IR Inten    --      0.1428                 0.0387                 0.1103
  Atom  AN      X      Y      Z        X      Y      Z        X      Y      Z
     1  50    -0.09  -0.01   0.03    -0.13  -0.02   0.30     0.01  -0.07  -0.04
     2  50    -0.09   0.03  -0.09    -0.04  -0.10  -0.14    -0.08   0.14   0.09
     3  53     0.07   0.07   0.04     0.09   0.36   0.22    -0.01  -0.12  -0.03
     4  53    -0.04   0.04  -0.12     0.04  -0.10  -0.11     0.08   0.18  -0.19
     5  53    -0.11  -0.03  -0.06    -0.07  -0.16  -0.10    -0.24   0.10   0.23
     6  53     0.04  -0.05   0.05     0.07   0.05   0.03    -0.04  -0.23   0.07
     7  15     0.27  -0.07   0.29    -0.16  -0.11   0.09    -0.27   0.08  -0.07
     8  15     0.28  -0.03   0.10    -0.31  -0.15   0.21    -0.08   0.06   0.08
     9  15     0.27  -0.14   0.60    -0.23   0.12  -0.38    -0.16  -0.01  -0.39
    10  15    -0.14   0.06   0.36     0.33  -0.12  -0.04     0.19  -0.06  -0.14
    11  50     0.02  -0.04   0.05     0.02  -0.06  -0.06    -0.12  -0.12  -0.01
    12  50     0.07   0.04  -0.04     0.06   0.05  -0.02     0.28   0.03   0.09
    13  53    -0.07  -0.07   0.05    -0.01   0.02  -0.01     0.02   0.01   0.04
    14  53    -0.02   0.01  -0.16     0.06   0.07   0.04    -0.12  -0.08  -0.08
    15  53     0.02  -0.02  -0.07    -0.07  -0.03  -0.12     0.09  -0.18  -0.09
    16  53     0.03   0.08   0.01     0.07  -0.01   0.00     0.21   0.34   0.05
                     19                     20                     21
                      A                      A                      A
 Frequencies --     41.5767                45.2942                46.2799
 Red. masses --     82.0239               105.3419                60.9441
 Frc consts  --      0.0835                 0.1273                 0.0769
 IR Inten    --      0.4562                 0.9059                 0.1619
  Atom  AN      X      Y      Z        X      Y      Z        X      Y      Z
     1  50     0.07   0.14   0.10    -0.18   0.06  -0.07    -0.10  -0.06  -0.09
     2  50    -0.24  -0.10   0.02     0.18  -0.16  -0.20     0.09   0.07   0.06
     3  53     0.02   0.11   0.11     0.06  -0.02   0.03     0.05  -0.07  -0.05
     4  53     0.14  -0.09  -0.06    -0.27  -0.18   0.14    -0.09   0.10  -0.10
     5  53    -0.04   0.09  -0.20     0.03   0.04  -0.05     0.00   0.00   0.14
     6  53    -0.19  -0.16   0.09     0.22   0.32  -0.08     0.04  -0.01  -0.03
     7  15     0.27   0.15  -0.34    -0.28   0.00   0.05    -0.12   0.07   0.28
     8  15     0.24   0.06   0.08    -0.09   0.01   0.05    -0.15   0.00   0.60
     9  15     0.25   0.10   0.08    -0.17  -0.17   0.04    -0.12   0.10   0.18
    10  15     0.08  -0.26  -0.14    -0.22  -0.05   0.05     0.14  -0.18   0.29
    11  50    -0.03   0.13  -0.14    -0.09   0.09   0.01     0.11   0.03  -0.24
    12  50    -0.05  -0.16   0.12     0.14  -0.18   0.22    -0.10  -0.05   0.06
    13  53     0.06   0.21  -0.13     0.05   0.04  -0.05    -0.03   0.21  -0.13
    14  53     0.02  -0.18  -0.06    -0.12  -0.28  -0.16     0.20  -0.01   0.00
    15  53     0.08  -0.07   0.26     0.05  -0.01   0.15    -0.07  -0.13   0.07
    16  53    -0.05   0.08  -0.02     0.12   0.30   0.01    -0.03  -0.09  -0.04
                     22                     23                     24
                      A                      A                      A
 Frequencies --     48.5819                57.7668                66.0037
 Red. masses --     77.8747               124.0510               124.8218
 Frc consts  --      0.1083                 0.2439                 0.3204
 IR Inten    --      0.0083                 0.4634                 5.0404
  Atom  AN      X      Y      Z        X      Y      Z        X      Y      Z
     1  50    -0.26  -0.06   0.02    -0.05  -0.03   0.04    -0.20  -0.05   0.04
     2  50     0.02   0.05   0.03     0.08   0.17   0.26     0.05   0.09   0.13
     3  53     0.08   0.03   0.09     0.02   0.07   0.03     0.05   0.06   0.05
     4  53    -0.19   0.08  -0.20     0.03   0.19  -0.19    -0.29   0.09  -0.24
     5  53    -0.11   0.04   0.14     0.45  -0.31  -0.07     0.42  -0.14  -0.11
     6  53     0.02  -0.01   0.01    -0.13  -0.12  -0.03    -0.06  -0.03  -0.03
     7  15     0.04  -0.03  -0.31    -0.01  -0.03   0.00     0.02  -0.01  -0.02
     8  15     0.03   0.00  -0.45     0.02  -0.01  -0.07     0.04   0.00   0.00
     9  15     0.03  -0.02  -0.28     0.00  -0.04  -0.04     0.03  -0.04   0.03
    10  15    -0.05   0.08  -0.32     0.00   0.04  -0.02    -0.03  -0.03   0.00
    11  50     0.32   0.09   0.12     0.00   0.02   0.04    -0.19  -0.06  -0.06
    12  50    -0.08  -0.05   0.01     0.00  -0.15   0.24    -0.01   0.13  -0.11
    13  53    -0.10  -0.10   0.10    -0.01  -0.05   0.01     0.05   0.06  -0.03
    14  53     0.23  -0.06  -0.15    -0.05  -0.21  -0.18    -0.33   0.07   0.24
    15  53     0.15   0.05   0.18    -0.43   0.29  -0.04     0.51  -0.18   0.09
    16  53    -0.08  -0.07   0.00     0.10   0.13  -0.04    -0.05  -0.03   0.04
                     25                     26                     27
                      A                      A                      A
 Frequencies --     74.5304                77.9962               100.6842
 Red. masses --    121.5741               120.7562               121.5440
 Frc consts  --      0.3979                 0.4328                 0.7259
 IR Inten    --      1.1019                10.2206                77.7843
  Atom  AN      X      Y      Z        X      Y      Z        X      Y      Z
     1  50    -0.22   0.07  -0.12     0.39  -0.31   0.25     0.19  -0.13   0.11
     2  50     0.14  -0.16   0.13    -0.20   0.20  -0.23     0.26   0.00   0.24
     3  53     0.03  -0.01   0.00    -0.06   0.02  -0.02    -0.02   0.01  -0.01
     4  53     0.26   0.11   0.12    -0.29  -0.22  -0.09    -0.15   0.01  -0.05
     5  53    -0.22  -0.07  -0.11     0.15   0.29   0.13    -0.17   0.07  -0.25
     6  53     0.00   0.01   0.00     0.03   0.01   0.01    -0.01   0.01  -0.01
     7  15     0.02   0.01   0.01     0.00   0.03   0.00    -0.01  -0.01   0.01
     8  15     0.01   0.00   0.03     0.02   0.02   0.04     0.00  -0.01  -0.01
     9  15     0.03   0.00   0.04     0.01   0.01   0.03     0.01  -0.02   0.01
    10  15     0.02  -0.01   0.02     0.03  -0.02   0.02     0.01   0.01   0.01
    11  50     0.40  -0.20  -0.22     0.23  -0.24  -0.18     0.38   0.21  -0.01
    12  50    -0.24   0.24   0.23    -0.11   0.10   0.13     0.29   0.07  -0.33
    13  53    -0.05   0.02   0.01    -0.04   0.03   0.01    -0.04   0.00  -0.01
    14  53    -0.33  -0.25   0.11    -0.13  -0.15   0.02    -0.32  -0.06   0.09
    15  53     0.20   0.22  -0.16     0.02   0.23  -0.05    -0.31  -0.20   0.21
    16  53     0.02   0.01  -0.01     0.02   0.01  -0.01    -0.02   0.01   0.01
                     28                     29                     30
                      A                      A                      A
 Frequencies --    102.5929               114.0352               117.2803
 Red. masses --    121.6137               121.2948               121.2680
 Frc consts  --      0.7542                 0.9293                 0.9828
 IR Inten    --     15.0787                10.8729                18.7264
  Atom  AN      X      Y      Z        X      Y      Z        X      Y      Z
     1  50     0.40   0.36   0.04     0.01   0.46  -0.17     0.29   0.23   0.04
     2  50     0.24   0.01   0.20    -0.29   0.06  -0.30    -0.01   0.08  -0.02
     3  53    -0.03  -0.01   0.01     0.00  -0.03   0.02    -0.02  -0.01   0.00
     4  53    -0.34   0.00  -0.13     0.03  -0.07   0.01    -0.16  -0.07  -0.07
     5  53    -0.34  -0.31  -0.09     0.14  -0.34   0.39    -0.03  -0.21   0.06
     6  53    -0.01   0.01   0.00     0.02  -0.01   0.02     0.00   0.00   0.01
     7  15    -0.03   0.01  -0.01    -0.01  -0.01  -0.01     0.00  -0.03   0.00
     8  15     0.02   0.02   0.02    -0.01   0.00  -0.01     0.00  -0.01  -0.02
     9  15    -0.03  -0.03  -0.02     0.01  -0.01  -0.03    -0.01  -0.03  -0.02
    10  15     0.02  -0.03   0.00     0.03   0.01  -0.03     0.01   0.05   0.00
    11  50    -0.16  -0.32  -0.09     0.27  -0.06  -0.12     0.13   0.48   0.20
    12  50    -0.01  -0.04   0.01     0.17   0.05  -0.22    -0.25   0.13   0.27
    13  53     0.01   0.02   0.01    -0.02   0.01   0.02    -0.01  -0.02  -0.03
    14  53     0.16   0.04  -0.05    -0.19  -0.04   0.06    -0.02  -0.15   0.03
    15  53     0.13   0.25   0.11    -0.11   0.00   0.24     0.08  -0.36  -0.41
    16  53     0.00   0.00   0.01    -0.01   0.00   0.01     0.02  -0.01  -0.02
                     31                     32                     33
                      A                      A                      A
 Frequencies --    129.2149               130.5536               168.6465
 Red. masses --    121.5637               121.5965               121.9296
 Frc consts  --      1.1959                 1.2211                 2.0432
 IR Inten    --     14.4000                 8.7801                36.4164
  Atom  AN      X      Y      Z        X      Y      Z        X      Y      Z
     1  50    -0.23   0.05  -0.07    -0.02  -0.02   0.00    -0.13   0.13   0.36
     2  50     0.11   0.70   0.15    -0.01  -0.04   0.00     0.42   0.03  -0.41
     3  53     0.02  -0.01  -0.02     0.00   0.00   0.00     0.10  -0.14  -0.33
     4  53     0.16  -0.60   0.04     0.01   0.04   0.00     0.01   0.04   0.01
     5  53    -0.11  -0.04  -0.10     0.04   0.01  -0.01     0.03   0.02   0.01
     6  53     0.00  -0.03  -0.01     0.00   0.00   0.00    -0.40  -0.07   0.35
     7  15     0.00   0.00   0.00     0.00  -0.02   0.01    -0.02   0.00   0.01
     8  15    -0.01   0.01   0.01     0.00  -0.01   0.00     0.00  -0.01  -0.01
     9  15    -0.01  -0.02   0.00     0.00   0.02   0.00     0.02   0.01   0.00
    10  15     0.00   0.01   0.01     0.00   0.01   0.00     0.00  -0.01   0.00
    11  50    -0.03  -0.01   0.00    -0.27  -0.01   0.05    -0.03   0.05  -0.10
    12  50     0.00   0.03  -0.02     0.00   0.67  -0.22     0.10   0.03   0.08
    13  53     0.00   0.00   0.00     0.03  -0.01   0.01     0.02  -0.05   0.09
    14  53     0.02  -0.02   0.00     0.29  -0.56   0.02     0.00   0.00   0.00
    15  53     0.03   0.00   0.02    -0.09  -0.01   0.13     0.00   0.01   0.00
    16  53     0.00   0.00   0.00     0.01  -0.03   0.01    -0.09  -0.04  -0.07
                     34                     35                     36
                      A                      A                      A
 Frequencies --    168.9462               170.9009               174.3996
 Red. masses --    121.9745               121.6676               121.7035
 Frc consts  --      2.0512                 2.0937                 2.1809
 IR Inten    --     17.8576                38.9848                39.1616
  Atom  AN      X      Y      Z        X      Y      Z        X      Y      Z
     1  50    -0.02   0.02   0.04    -0.11   0.16   0.40    -0.13   0.16   0.38
     2  50     0.12   0.01  -0.13    -0.21  -0.04   0.19    -0.22  -0.04   0.19
     3  53     0.01  -0.02  -0.04     0.11  -0.15  -0.35     0.11  -0.15  -0.34
     4  53     0.00   0.01   0.00     0.01   0.00  -0.01     0.01   0.00   0.00
     5  53     0.02   0.00   0.01    -0.01   0.02  -0.01     0.01   0.01  -0.01
     6  53    -0.12  -0.02   0.10     0.19   0.03  -0.17     0.19   0.03  -0.17
     7  15    -0.01   0.00  -0.01    -0.03   0.01   0.00    -0.02  -0.01   0.01
     8  15    -0.01   0.00   0.00     0.00  -0.01  -0.02     0.01   0.01  -0.02
     9  15     0.00   0.00   0.00     0.01   0.01   0.02     0.00   0.02   0.00
    10  15     0.00   0.00  -0.01     0.02  -0.01   0.00     0.01  -0.02   0.00
    11  50     0.11  -0.22   0.42    -0.05   0.17  -0.31     0.08  -0.20   0.36
    12  50    -0.39  -0.12  -0.33    -0.29  -0.11  -0.22     0.26   0.09   0.18
    13  53    -0.08   0.21  -0.38     0.06  -0.15   0.27    -0.07   0.18  -0.32
    14  53    -0.01  -0.03   0.01     0.01  -0.01   0.01    -0.02   0.01  -0.01
    15  53    -0.02  -0.02   0.01    -0.02   0.01   0.02     0.00   0.00  -0.02
    16  53     0.37   0.14   0.27     0.26   0.10   0.19    -0.23  -0.08  -0.16
                     37                     38                     39
                      A                      A                      A
 Frequencies --    280.7147               288.6676               357.7397
 Red. masses --     31.0050                30.9880                30.9835
 Frc consts  --      1.4395                 1.5214                 2.3362
 IR Inten    --      3.4230                 1.3222                 0.6611
  Atom  AN      X      Y      Z        X      Y      Z        X      Y      Z
     1  50     0.00   0.00   0.01     0.00   0.00   0.00     0.00   0.00   0.00
     2  50     0.00   0.00   0.00     0.00   0.00   0.00     0.00   0.00   0.00
     3  53     0.00   0.00  -0.01     0.00   0.00   0.00     0.00   0.00   0.00
     4  53     0.00   0.00   0.00     0.00   0.00   0.00     0.00   0.00   0.00
     5  53     0.00   0.00   0.00     0.00   0.00   0.00     0.00   0.00   0.00
     6  53     0.00   0.00   0.00     0.00   0.00   0.00     0.00   0.00   0.00
     7  15     0.41  -0.11  -0.23     0.13  -0.31   0.37    -0.42  -0.24  -0.02
     8  15    -0.05   0.04   0.50     0.41   0.26   0.04     0.13  -0.33   0.32
     9  15    -0.07  -0.35  -0.34    -0.15   0.35  -0.34     0.45   0.28   0.06
    10  15    -0.30   0.41   0.05    -0.40  -0.30  -0.07    -0.16   0.30  -0.37
    11  50     0.00   0.00   0.00     0.01   0.00   0.00     0.00   0.00   0.00
    12  50     0.00   0.00   0.00     0.00   0.00   0.00     0.00   0.00   0.00
    13  53     0.00   0.00   0.00     0.00   0.00   0.00     0.00   0.00   0.00
    14  53     0.00   0.00   0.00     0.00   0.00   0.00     0.00   0.00   0.00
    15  53     0.00   0.00   0.00     0.00   0.00   0.00     0.00   0.00   0.00
    16  53     0.00   0.00   0.00     0.00   0.00   0.00     0.00   0.00   0.00
                     40                     41                     42
                      A                      A                      A
 Frequencies --    367.1101               370.9280               487.6018
 Red. masses --     30.9790                30.9764                30.9751
 Frc consts  --      2.4599                 2.5111                 4.3390
 IR Inten    --      2.3233                 2.2554                 0.9446
  Atom  AN      X      Y      Z        X      Y      Z        X      Y      Z
     1  50     0.00   0.00   0.00     0.00   0.00   0.00     0.00   0.00   0.00
     2  50     0.00   0.00   0.00     0.00   0.00   0.00     0.00   0.00   0.00
     3  53     0.00   0.00   0.00     0.00   0.00   0.00     0.00   0.00   0.00
     4  53     0.00   0.00   0.00     0.00   0.00   0.00     0.00   0.00   0.00
     5  53     0.00   0.00   0.00     0.00   0.00   0.00     0.00   0.00   0.00
     6  53     0.00   0.00   0.00     0.00   0.00   0.00     0.00   0.00   0.00
     7  15     0.12   0.45   0.42    -0.10   0.29  -0.20    -0.20  -0.38  -0.25
     8  15    -0.35  -0.11  -0.04     0.29  -0.53  -0.09    -0.26   0.42  -0.07
     9  15     0.50  -0.14  -0.28    -0.04   0.22  -0.29     0.48   0.06  -0.16
    10  15    -0.26  -0.20  -0.10    -0.16   0.02   0.58    -0.01  -0.10   0.49
    11  50     0.00   0.00   0.00     0.00   0.00   0.00     0.00   0.00   0.00
    12  50     0.00   0.00   0.00     0.00   0.00   0.00     0.00   0.00   0.00
    13  53     0.00   0.00   0.00     0.00   0.00   0.00     0.00   0.00   0.00
    14  53     0.00   0.00   0.00     0.00   0.00   0.00     0.00   0.00   0.00
    15  53     0.00   0.00   0.00     0.00   0.00   0.00     0.00   0.00   0.00
    16  53     0.00   0.00   0.00     0.00   0.00   0.00     0.00   0.00   0.00

 -------------------
 - Thermochemistry -
 -------------------
 Temperature   473.000 Kelvin.  Pressure  50.00000 Atm.
 Atom     1 has atomic number 50 and mass 117.90180
 Atom     2 has atomic number 50 and mass 117.90180
 Atom     3 has atomic number 53 and mass 126.90040
 Atom     4 has atomic number 53 and mass 126.90040
 Atom     5 has atomic number 53 and mass 126.90040
 Atom     6 has atomic number 53 and mass 126.90040
 Atom     7 has atomic number 15 and mass  30.97376
 Atom     8 has atomic number 15 and mass  30.97376
 Atom     9 has atomic number 15 and mass  30.97376
 Atom    10 has atomic number 15 and mass  30.97376
 Atom    11 has atomic number 50 and mass 117.90180
 Atom    12 has atomic number 50 and mass 117.90180
 Atom    13 has atomic number 53 and mass 126.90040
 Atom    14 has atomic number 53 and mass 126.90040
 Atom    15 has atomic number 53 and mass 126.90040
 Atom    16 has atomic number 53 and mass 126.90040
 Molecular mass:  1610.70545 amu.
 Principal axes and moments of inertia in atomic units:
                           1         2         3
     Eigenvalues --  ******************************
           X            1.00000   0.00040  -0.00046
           Y           -0.00040   0.99994   0.01093
           Z            0.00047  -0.01093   0.99994
 This molecule is an asymmetric top.
 Rotational symmetry number  1.
 Warning -- assumption of classical behavior for rotation
           may cause significant error
 Rotational temperatures (Kelvin)      0.00228     0.00093     0.00087
 Rotational constants (GHZ):           0.04761     0.01932     0.01808
 Zero-point vibrational energy      26489.8 (Joules/Mol)
                                    6.33121 (Kcal/Mol)
 Warning -- explicit consideration of  42 degrees of freedom as
           vibrations may cause significant error
 Vibrational temperatures:      9.25    11.12    16.27    16.74    17.94
          (Kelvin)             24.20    27.74    30.40    31.99    40.64
                               42.06    46.51    48.21    50.81    52.70
                               53.94    54.79    58.77    59.82    65.17
                               66.59    69.90    83.11    94.96   107.23
                              112.22   144.86   147.61   164.07   168.74
                              185.91   187.84   242.64   243.08   245.89
                              250.92   403.89   415.33   514.71   528.19
                              533.68   701.55
 
 Zero-point correction=                           0.010089 (Hartree/Particle)
 Thermal correction to Energy=                    0.068583
 Thermal correction to Enthalpy=                  0.070081
 Thermal correction to Gibbs Free Energy=        -0.165195
 Sum of electronic and zero-point Energies=          -1470.089687
 Sum of electronic and thermal Energies=             -1470.031193
 Sum of electronic and thermal Enthalpies=           -1470.029695
 Sum of electronic and thermal Free Energies=        -1470.264971
 
                     E (Thermal)             CV                S
                      KCal/Mol        Cal/Mol-Kelvin    Cal/Mol-Kelvin
 Total                   43.037             87.918            312.131
 Electronic               0.000              0.000              0.000
 Translational            1.410              2.981             42.521
 Rotational               1.410              2.981             42.463
 Vibrational             40.217             81.956            227.147
 Vibration     1          0.940              1.987              9.805
 Vibration     2          0.940              1.987              9.441
 Vibration     3          0.940              1.987              8.684
 Vibration     4          0.940              1.987              8.627
 Vibration     5          0.940              1.987              8.490
 Vibration     6          0.940              1.987              7.895
 Vibration     7          0.940              1.987              7.624
 Vibration     8          0.940              1.987              7.441
 Vibration     9          0.940              1.986              7.341
 Vibration    10          0.941              1.986              6.865
 Vibration    11          0.941              1.986              6.797
 Vibration    12          0.941              1.986              6.597
 Vibration    13          0.941              1.985              6.526
 Vibration    14          0.941              1.985              6.422
 Vibration    15          0.941              1.985              6.349
 Vibration    16          0.941              1.985              6.303
 Vibration    17          0.941              1.985              6.272
 Vibration    18          0.941              1.985              6.133
 Vibration    19          0.941              1.985              6.098
 Vibration    20          0.941              1.984              5.928
 Vibration    21          0.942              1.984              5.885
 Vibration    22          0.942              1.984              5.789
 Vibration    23          0.942              1.982              5.445
 Vibration    24          0.943              1.981              5.181
 Vibration    25          0.944              1.979              4.941
 Vibration    26          0.944              1.978              4.851
 Vibration    27          0.947              1.972              4.346
 Vibration    28          0.948              1.971              4.309
 Vibration    29          0.949              1.967              4.101
 Vibration    30          0.950              1.966              4.046
 Vibration    31          0.952              1.962              3.856
 Vibration    32          0.952              1.961              3.835
 Vibration    33          0.960              1.944              3.335
 Vibration    34          0.961              1.944              3.332
 Vibration    35          0.961              1.943              3.310
 Vibration    36          0.962              1.941              3.270
 Vibration    37          0.996              1.871              2.360
 Vibration    38          1.000              1.864              2.308
 Vibration    39          1.031              1.802              1.915
 Vibration    40          1.036              1.793              1.868
 Vibration    41          1.038              1.789              1.850
 Vibration    42          1.106              1.660              1.377
                       Q            Log10(Q)             Ln(Q)
 Total Bot       0.786767D+48         47.895846        110.284261
 Total V=0       0.662400D+51         50.821120        117.019954
 Vib (Bot)       0.114825D+32         31.060037         71.518378
 Vib (Bot)    1  0.511185D+02          1.708578          3.934146
 Vib (Bot)    2  0.425524D+02          1.628924          3.750736
 Vib (Bot)    3  0.290717D+02          1.463471          3.369766
 Vib (Bot)    4  0.282553D+02          1.451100          3.341281
 Vib (Bot)    5  0.263707D+02          1.421121          3.272252
 Vib (Bot)    6  0.195432D+02          1.290997          2.972630
 Vib (Bot)    7  0.170517D+02          1.231768          2.836251
 Vib (Bot)    8  0.155546D+02          1.191859          2.744357
 Vib (Bot)    9  0.147841D+02          1.169795          2.693552
 Vib (Bot)   10  0.116366D+02          1.065827          2.454157
 Vib (Bot)   11  0.112420D+02          1.050845          2.419659
 Vib (Bot)   12  0.101664D+02          1.007167          2.319089
 Vib (Bot)   13  0.980730D+01          0.991550          2.283127
 Vib (Bot)   14  0.930417D+01          0.968678          2.230463
 Vib (Bot)   15  0.897066D+01          0.952825          2.193960
 Vib (Bot)   16  0.876421D+01          0.942713          2.170677
 Vib (Bot)   17  0.862877D+01          0.935949          2.155102
 Vib (Bot)   18  0.804262D+01          0.905397          2.084755
 Vib (Bot)   19  0.790185D+01          0.897729          2.067097
 Vib (Bot)   20  0.725240D+01          0.860482          1.981333
 Vib (Bot)   21  0.709769D+01          0.851117          1.959769
 Vib (Bot)   22  0.676081D+01          0.829999          1.911143
 Vib (Bot)   23  0.568370D+01          0.754631          1.737603
 Vib (Bot)   24  0.497245D+01          0.696571          1.603914
 Vib (Bot)   25  0.440155D+01          0.643605          1.481956
 Vib (Bot)   26  0.420510D+01          0.623777          1.436299
 Vib (Bot)   27  0.325245D+01          0.512211          1.179409
 Vib (Bot)   28  0.319146D+01          0.503990          1.160480
 Vib (Bot)   29  0.286849D+01          0.457654          1.053787
 Vib (Bot)   30  0.278832D+01          0.445343          1.025439
 Vib (Bot)   31  0.252792D+01          0.402764          0.927398
 Vib (Bot)   32  0.250167D+01          0.398229          0.916957
 Vib (Bot)   33  0.192814D+01          0.285139          0.656557
 Vib (Bot)   34  0.192465D+01          0.284351          0.654743
 Vib (Bot)   35  0.190215D+01          0.279245          0.642984
 Vib (Bot)   36  0.186313D+01          0.270242          0.622255
 Vib (Bot)   37  0.113629D+01          0.055489          0.127767
 Vib (Bot)   38  0.110308D+01          0.042607          0.098106
 Vib (Bot)   39  0.875147D+00         -0.057919         -0.133363
 Vib (Bot)   40  0.850623D+00         -0.070263         -0.161786
 Vib (Bot)   41  0.840972D+00         -0.075218         -0.173197
 Vib (Bot)   42  0.616170D+00         -0.210300         -0.484232
 Vib (V=0)       0.966743D+34         33.985311         78.254071
 Vib (V=0)    1  0.516209D+02          1.712826          3.943927
 Vib (V=0)    2  0.430553D+02          1.634027          3.762486
 Vib (V=0)    3  0.295760D+02          1.470940          3.386964
 Vib (V=0)    4  0.287597D+02          1.458785          3.358976
 Vib (V=0)    5  0.268754D+02          1.429355          3.291211
 Vib (V=0)    6  0.200496D+02          1.302106          2.998211
 Vib (V=0)    7  0.175591D+02          1.244501          2.865570
 Vib (V=0)    8  0.160626D+02          1.205817          2.776496
 Vib (V=0)    9  0.152926D+02          1.184480          2.727366
 Vib (V=0)   10  0.121474D+02          1.084482          2.497111
 Vib (V=0)   11  0.117531D+02          1.070154          2.464121
 Vib (V=0)   12  0.106787D+02          1.028518          2.368251
 Vib (V=0)   13  0.103200D+02          1.013681          2.334087
 Vib (V=0)   14  0.981760D+01          0.992005          2.284176
 Vib (V=0)   15  0.948459D+01          0.977018          2.249668
 Vib (V=0)   16  0.927846D+01          0.967476          2.227696
 Vib (V=0)   17  0.914324D+01          0.961100          2.213015
 Vib (V=0)   18  0.855815D+01          0.932380          2.146884
 Vib (V=0)   19  0.841765D+01          0.925191          2.130331
 Vib (V=0)   20  0.776962D+01          0.890400          2.050221
 Vib (V=0)   21  0.761528D+01          0.881686          2.030157
 Vib (V=0)   22  0.727928D+01          0.862088          1.985032
 Vib (V=0)   23  0.620565D+01          0.792787          1.825460
 Vib (V=0)   24  0.549753D+01          0.740168          1.704299
 Vib (V=0)   25  0.492986D+01          0.692834          1.595310
 Vib (V=0)   26  0.473473D+01          0.675295          1.554924
 Vib (V=0)   27  0.379066D+01          0.578715          1.332540
 Vib (V=0)   28  0.373039D+01          0.571755          1.316514
 Vib (V=0)   29  0.341175D+01          0.532977          1.227224
 Vib (V=0)   30  0.333279D+01          0.522809          1.203811
 Vib (V=0)   31  0.307690D+01          0.488113          1.123921
 Vib (V=0)   32  0.305114D+01          0.484463          1.115516
 Vib (V=0)   33  0.249192D+01          0.396534          0.913052
 Vib (V=0)   34  0.248853D+01          0.395944          0.911694
 Vib (V=0)   35  0.246677D+01          0.392128          0.902908
 Vib (V=0)   36  0.242905D+01          0.385437          0.887500
 Vib (V=0)   37  0.174143D+01          0.240906          0.554707
 Vib (V=0)   38  0.171111D+01          0.233278          0.537141
 Vib (V=0)   39  0.150791D+01          0.178375          0.410725
 Vib (V=0)   40  0.148669D+01          0.172221          0.396553
 Vib (V=0)   41  0.147838D+01          0.169787          0.390949
 Vib (V=0)   42  0.129351D+01          0.111771          0.257363
 Electronic      0.100000D+01          0.000000          0.000000
 Translational   0.161092D+09          8.207075         18.897489
 Rotational      0.425338D+09          8.628734         19.868394
 ***** Axes restored to original set *****
 -------------------------------------------------------------------
 Center     Atomic                   Forces (Hartrees/Bohr)
 Number     Number              X              Y              Z
 -------------------------------------------------------------------
      1       50           0.000003399    0.000002913   -0.000000010
      2       50          -0.000001523    0.000001261    0.000001540
      3       53           0.000000040    0.000001403    0.000000730
      4       53          -0.000000690    0.000000740   -0.000000692
      5       53          -0.000001481   -0.000000660   -0.000001137
      6       53          -0.000000713    0.000002047    0.000001023
      7       15           0.000006961   -0.000003433    0.000002261
      8       15          -0.000004321    0.000008215   -0.000002927
      9       15          -0.000001358   -0.000009974   -0.000000109
     10       15           0.000002280    0.000002576    0.000002242
     11       50          -0.000002371   -0.000000540    0.000000499
     12       50           0.000000201   -0.000001245   -0.000001298
     13       53          -0.000002156   -0.000000131    0.000000165
     14       53          -0.000001149   -0.000000299   -0.000001620
     15       53           0.000002348   -0.000001224    0.000000148
     16       53           0.000000534   -0.000001648   -0.000000815
 -------------------------------------------------------------------
 Cartesian Forces:  Max     0.000009974 RMS     0.000002689

 GradGradGradGradGradGradGradGradGradGradGradGradGradGradGradGradGradGrad
 Berny optimization.
 Search for a local minimum.
 Step number   1 out of a maximum of    2
 All quantities printed in internal units (Hartrees-Bohrs-Radians)
 Second derivative matrix not updated -- analytic derivatives used.
 ITU=  0
     Eigenvalues ---    0.00018   0.00024   0.00039   0.00060   0.00066
     Eigenvalues ---    0.00080   0.00121   0.00129   0.00138   0.00182
     Eigenvalues ---    0.00206   0.00223   0.00259   0.00302   0.00419
     Eigenvalues ---    0.00592   0.00646   0.00757   0.00772   0.00797
     Eigenvalues ---    0.00942   0.01064   0.01577   0.02067   0.02561
     Eigenvalues ---    0.02787   0.04640   0.04854   0.05967   0.06304
     Eigenvalues ---    0.07657   0.07828   0.09235   0.09779   0.13107
     Eigenvalues ---    0.13190   0.13488   0.14000   0.15051   0.15822
     Eigenvalues ---    0.16138   0.27876
 Angle between quadratic step and forces=  76.70 degrees.
 Linear search not attempted -- first point.
 B after Tr=     0.000027   -0.000040    0.000026
         Rot=    1.000000    0.000000   -0.000001   -0.000003 Ang=   0.00 deg.
 Variable       Old X    -DE/DX   Delta X   Delta X   Delta X     New X
                                 (Linear)    (Quad)   (Total)
    X1       -2.54551   0.00000   0.00000   0.00040   0.00040  -2.54511
    Y1        3.84521   0.00000   0.00000   0.00013   0.00007   3.84529
    Z1       -0.37014   0.00000   0.00000   0.00017   0.00021  -0.36994
    X2       -8.10816   0.00000   0.00000   0.00000   0.00005  -8.10810
    Y2       -2.06944   0.00000   0.00000   0.00006  -0.00003  -2.06947
    Z2        2.40223   0.00000   0.00000  -0.00040  -0.00036   2.40187
    X3       -3.96767   0.00000   0.00000   0.00099   0.00096  -3.96671
    Y3        5.99114   0.00000   0.00000   0.00123   0.00117   5.99231
    Z3       -5.07221   0.00000   0.00000   0.00050   0.00055  -5.07167
    X4       -7.98255   0.00000   0.00000  -0.00017  -0.00016  -7.98271
    Y4        3.71993   0.00000   0.00000   0.00003  -0.00007   3.71986
    Z4        2.43383   0.00000   0.00000  -0.00088  -0.00083   2.43300
    X5       -3.63025   0.00000   0.00000  -0.00011  -0.00007  -3.63032
    Y5       -1.94635   0.00000   0.00000   0.00028   0.00021  -1.94614
    Z5       -1.64658   0.00000   0.00000  -0.00060  -0.00057  -1.64715
    X6      -12.16889   0.00000   0.00000  -0.00007  -0.00003 -12.16892
    Y6       -2.85305   0.00000   0.00000  -0.00035  -0.00047  -2.85352
    Z6       -1.01982   0.00000   0.00000  -0.00022  -0.00016  -1.01998
    X7        1.42252   0.00001   0.00000  -0.00075  -0.00072   1.42180
    Y7        1.61506   0.00000   0.00000  -0.00004  -0.00007   1.61499
    Z7        5.23695   0.00000   0.00000  -0.00024  -0.00022   5.23673
    X8        1.71532   0.00000   0.00000   0.00134   0.00140   1.71672
    Y8       -2.90217   0.00001   0.00000   0.00038   0.00034  -2.90183
    Z8        6.18094   0.00000   0.00000   0.00074   0.00076   6.18170
    X9       -2.41639   0.00000   0.00000   0.00038   0.00043  -2.41596
    Y9       -0.89959  -0.00001   0.00000  -0.00180  -0.00186  -0.90145
    Z9        5.81644   0.00000   0.00000   0.00028   0.00031   5.81675
   X10        0.27074   0.00000   0.00000  -0.00011  -0.00006   0.27068
   Y10        0.07974   0.00000   0.00000   0.00042   0.00037   0.08011
   Z10        9.42890   0.00000   0.00000   0.00008   0.00011   9.42901
   X11        2.73782   0.00000   0.00000  -0.00062  -0.00057   2.73725
   Y11       -3.90626   0.00000   0.00000   0.00029   0.00027  -3.90599
   Z11       -0.34006   0.00000   0.00000   0.00047   0.00048  -0.33958
   X12        7.71824   0.00000   0.00000  -0.00017  -0.00015   7.71809
   Y12        2.23234   0.00000   0.00000   0.00018   0.00019   2.23253
   Z12        2.24511   0.00000   0.00000  -0.00030  -0.00029   2.24482
   X13        3.67575   0.00000   0.00000  -0.00133  -0.00127   3.67447
   Y13       -6.55753   0.00000   0.00000  -0.00063  -0.00065  -6.55818
   Z13       -4.90297   0.00000   0.00000   0.00088   0.00089  -4.90207
   X14        8.43120   0.00000   0.00000  -0.00021  -0.00015   8.43104
   Y14       -3.50296   0.00000   0.00000   0.00022   0.00024  -3.50273
   Z14        1.82294   0.00000   0.00000  -0.00037  -0.00037   1.82256
   X15        3.66069   0.00000   0.00000   0.00003   0.00004   3.66073
   Y15        1.75728   0.00000   0.00000  -0.00005  -0.00007   1.75721
   Z15       -2.17776   0.00000   0.00000  -0.00040  -0.00038  -2.17815
   X16       11.88733   0.00000   0.00000  -0.00009  -0.00009  11.88724
   Y16        3.89179   0.00000   0.00000   0.00030   0.00034   3.89213
   Z16       -0.69790   0.00000   0.00000  -0.00012  -0.00012  -0.69802
         Item               Value     Threshold  Converged?
 Maximum Force            0.000010     0.000450     YES
 RMS     Force            0.000003     0.000300     YES
 Maximum Displacement     0.001857     0.001800     NO 
 RMS     Displacement     0.000568     0.001200     YES
 Predicted change in Energy=-7.790077D-09
 GradGradGradGradGradGradGradGradGradGradGradGradGradGradGradGradGradGrad

 1|1|UNPC-RYZENWINDOWS|Freq|RPBEPBE|SDD|I8P4Sn4|ADMIN|19-Aug-2020|0||# 
 freq pbepbe/sdd geom=connectivity temperature=473 pressure=50||Title C
 ard Required||0,1|Sn,-1.347025,2.034799,-0.195872|Sn,-4.290651,-1.0951
 02,1.271206|I,-2.099599,3.170374,-2.684099|I,-4.224184,1.9685,1.287926
 |I,-1.921045,-1.029966,-0.871333|I,-6.4395,-1.509767,-0.539663|P,0.752
 767,0.854654,2.771273|P,0.90771,-1.535762,3.270814|P,-1.278698,-0.4760
 44,3.077927|P,0.14327,0.042198,4.989559|Sn,1.448792,-2.067104,-0.17995
 1|Sn,4.084317,1.181302,1.188062|I,1.945122,-3.470098,-2.594538|I,4.461
 597,-1.853689,0.964656|I,1.937155,0.929911,-1.152423|I,6.290503,2.0594
 44,-0.369314||Version=EM64W-G09RevE.01|State=1-A|HF=-1470.0997763|RMSD
 =5.680e-009|RMSF=2.689e-006|ZeroPoint=0.0100894|Thermal=0.0685833|Dipo
 le=0.0349042,-0.1558955,3.5551187|DipoleDeriv=1.5079863,-0.194451,-0.0
 492976,-0.2809106,1.1757853,-0.4606929,-0.2286803,-0.5911827,1.1513172
 ,1.8312005,0.4437694,0.1107001,0.520963,0.9893052,0.0275955,0.2473161,
 0.1708967,0.7210902,-0.2149318,0.1864996,-0.2289157,0.1126236,-0.42045
 66,0.331944,-0.2198598,0.6059332,-0.8459758,-0.8420219,-0.1151511,0.24
 35593,-0.2669264,-0.8005247,0.0382191,0.3141134,0.049563,-0.3335543,-1
 .2479415,-0.0419249,0.1914485,0.1050516,-0.7224338,0.0775129,0.3528247
 ,0.0049256,-0.3302036,-1.0512836,-0.281274,-0.289899,-0.1792586,-0.209
 2608,-0.0438761,-0.7190908,-0.2324246,-0.403219,0.1431527,-0.0826983,-
 0.0237239,-0.0659725,-0.0480653,0.1606195,-0.0665708,0.0715248,0.03959
 99,-0.0079575,0.0436544,-0.1256723,0.0970024,-0.0625824,-0.0910872,-0.
 1894376,-0.0076708,0.2051758,0.0753091,-0.0478362,0.1290241,-0.0899456
 ,0.0468064,0.0053788,0.1949644,-0.0044075,0.1129128,-0.1612955,0.03389
 42,-0.0046267,0.0467642,0.062244,-0.0750458,0.030722,-0.0460173,-0.219
 6368,1.5967047,-0.0901382,0.0692447,-0.1982771,1.2299689,0.4337611,0.1
 583846,0.584021,1.0234133,1.6370193,0.5298542,-0.0423087,0.6312885,1.0
 927518,0.002041,-0.0252288,-0.152934,0.6597266,-0.1846618,0.1438807,0.
 164179,0.1214721,-0.5227549,-0.4137646,0.1888199,-0.6553509,-0.8284641
 ,-0.8580057,-0.0673146,-0.2075349,-0.2524458,-0.783282,-0.0673004,-0.2
 832888,-0.0945683,-0.2723536,-1.1945921,-0.0440152,-0.1770222,0.055995
 6,-0.7111837,-0.00847,-0.3498112,0.0049674,-0.3499144,-1.0286814,-0.41
 67489,0.2408454,-0.3574244,-0.3163172,0.0831653,0.5948233,0.2927243,-0
 .3299142|Polar=797.6421636,38.8280186,513.2342941,4.2499448,4.5982125,
 539.5048157|PG=C01 [X(I8P4Sn4)]|NImag=0||0.03151111,-0.00131753,0.0350
 2262,0.01148497,-0.01550008,0.06161296,0.00005425,-0.00485579,0.000641
 35,0.05037866,-0.00683058,0.00132172,0.00481859,0.00729349,0.03973104,
 -0.00074330,0.00271348,0.00188315,0.02086184,-0.00228863,0.04711096,-0
 .00887528,0.00646577,-0.01586659,-0.00050611,-0.00025491,-0.00010273,0
 .00703377,0.00701383,-0.01083109,0.02087311,0.00045674,0.00030500,0.00
 000460,-0.00694952,0.01282878,-0.01627867,0.01949408,-0.05226352,-0.00
 123342,-0.00097463,-0.00029322,0.01517918,-0.02331633,0.05282480,-0.01
 602816,-0.00175118,0.00357834,-0.00337651,0.00491487,0.00125453,0.0016
 9800,-0.00105865,0.00216849,0.02006524,0.00498640,-0.00381496,-0.00331
 145,0.00045784,-0.03275238,0.00488545,-0.00036786,-0.00025179,0.000991
 80,-0.00499857,0.03567353,0.00459113,0.00112054,-0.00263657,0.00003443
 ,0.00069090,-0.00327137,0.00072806,0.00064539,-0.00145352,-0.00722178,
 0.00240624,0.00694823,-0.00564495,-0.00318257,-0.00048698,-0.00776244,
 -0.00252880,0.00941619,0.00063926,0.00037179,0.00065466,0.00130505,0.0
 0498226,0.00045885,0.02093029,-0.00524303,-0.01882949,-0.00668565,0.00
 132367,-0.00387093,-0.00016691,0.00081720,-0.00154930,0.00300328,0.003
 49990,0.00113394,-0.00270363,0.00125712,0.02305916,-0.00106880,-0.0085
 7905,-0.00515803,0.01046377,0.00156627,-0.01460557,0.00037959,0.001712
 68,0.00067906,-0.00006490,-0.00270388,0.00022418,-0.00703366,0.0065933
 4,0.01871702,0.00056334,0.00075664,-0.00087524,-0.03588304,-0.00382701
 ,-0.03134198,0.00018163,-0.00022696,0.00059483,-0.00072755,-0.00318429
 ,0.00015641,-0.00302418,-0.00052623,0.00028818,0.03946380,0.00035582,-
 0.00001124,-0.00022988,-0.00484773,-0.00376149,-0.00441616,0.00003287,
 -0.00009070,0.00005264,-0.00220288,-0.00042671,-0.00157831,-0.00059425
 ,0.00016049,0.00018283,0.00744870,0.00419219,0.00044751,0.00065004,-0.
 00100674,-0.02978109,-0.00322931,-0.03056525,0.00026530,-0.00023830,0.
 00057000,-0.00057830,-0.00259398,0.00054847,-0.00107257,-0.00037176,0.
 00224134,0.03136212,0.00600884,0.02832926,-0.00044324,0.00022662,-0.00
 219937,-0.00107562,-0.00137586,0.00050471,0.00039310,-0.00030581,0.001
 01546,0.00069512,0.00078690,0.00000143,0.00032395,0.00071971,0.0001312
 9,-0.00031092,0.00006700,-0.00038852,0.05941326,0.00024711,0.00052091,
 -0.00044771,-0.00047433,-0.00024027,-0.00004966,0.00009895,-0.00021820
 ,0.00042101,-0.00013344,0.00013718,0.00007772,0.00023221,-0.00032895,0
 .00001095,0.00010428,0.00003103,0.00003269,0.03222101,0.10393891,-0.00
 098992,-0.00021639,-0.00004648,-0.00002503,-0.00068775,0.00058217,0.00
 002217,0.00016117,-0.00024330,0.00068656,0.00046982,-0.00022171,0.0003
 2605,0.00048265,-0.00001037,-0.00042148,-0.00001528,-0.00042424,-0.022
 25481,-0.03832603,0.07092500,-0.00068504,0.00024815,0.00024674,-0.0001
 3498,0.00072587,0.00045452,-0.00002223,0.00002768,-0.00007791,-0.00004
 252,-0.00021945,-0.00046735,-0.00000421,-0.00005321,0.00015219,-0.0001
 7003,-0.00001993,-0.00011763,-0.00177206,-0.00086715,-0.00164485,0.072
 30449,0.00018766,-0.00057259,-0.00021644,0.00016026,-0.00047705,0.0003
 3530,0.00009647,-0.00009066,0.00025160,0.00030196,0.00032882,0.0001531
 6,0.00010236,0.00038087,-0.00010254,-0.00026716,0.00000781,-0.00026703
 ,0.00856981,-0.07166636,0.01009796,-0.04514689,0.11871984,-0.00033466,
 0.00025035,0.00115462,0.00018693,0.00035944,0.00059642,-0.00017563,0.0
 0025009,-0.00062085,-0.00026958,0.00002905,-0.00020811,0.00083129,-0.0
 0073554,-0.00009541,-0.00018358,-0.00001140,-0.00022963,-0.00394145,0.
 01740292,-0.00520859,-0.00824216,0.01247382,0.04309338,0.00172460,-0.0
 0018273,0.00083153,-0.00032815,0.00081068,-0.00212595,-0.00031713,0.00
 029568,-0.00080407,-0.00108182,-0.00076514,0.00058688,-0.00112615,-0.0
 0046052,-0.00010752,0.00017743,-0.00021046,0.00038785,-0.04875286,-0.0
 2734857,0.00491574,-0.06096185,0.02380500,-0.00596064,0.13780714,0.000
 09477,-0.00043299,0.00192487,0.00012169,0.00107181,-0.00017578,-0.0002
 1122,0.00023898,-0.00061180,-0.00018577,-0.00095315,-0.00016379,-0.000
 14390,-0.00060839,-0.00017880,-0.00004409,-0.00009620,0.00004506,-0.03
 580025,-0.02341216,0.00097370,0.03440280,-0.01536150,0.00493834,0.0114
 6404,0.04718967,0.00055677,0.00111443,-0.00130120,-0.00077621,0.000210
 61,-0.00059003,0.00002240,-0.00008305,0.00019590,-0.00019374,-0.000364
 83,0.00015434,-0.00050738,-0.00031942,-0.00082282,0.00001116,-0.000064
 07,0.00013140,0.01247842,0.00484967,-0.00257679,-0.00309852,0.00230255
 ,-0.00455578,0.03059733,0.00437902,0.05636589,-0.00060352,-0.00038413,
 0.00077425,0.00029467,-0.00052632,0.00055589,-0.00009133,0.00014648,-0
 .00036099,0.00021426,0.00047004,-0.00005097,0.00057374,-0.00006889,-0.
 00023972,-0.00046723,-0.00000090,-0.00052694,-0.00806296,-0.00415907,0
 .01885928,-0.00940722,0.01275406,0.01823731,-0.02493752,-0.00999246,-0
 .04019025,0.04299967,-0.00035609,-0.00017135,-0.00069605,-0.00019593,-
 0.00051333,-0.00015734,0.00015641,-0.00019071,0.00049045,0.00035844,0.
 00023512,-0.00003817,-0.00023746,0.00065220,0.00002058,-0.00005486,-0.
 00000273,-0.00005824,-0.00527084,-0.00888058,0.02747060,0.01118869,-0.
 03083369,-0.03484525,-0.00749982,-0.00749251,-0.01188386,0.00151341,0.
 04720163,0.00051011,-0.00033180,-0.00060299,-0.00009766,-0.00002578,-0
 .00091542,-0.00007244,0.00002976,-0.00010515,-0.00024988,-0.00011840,0
 .00042439,-0.00069986,0.00011006,-0.00029034,0.00030980,0.00003871,0.0
 0030150,0.01451601,0.01676347,-0.06169138,0.01264389,-0.02578979,-0.03
 290515,-0.02885264,-0.01140439,-0.04695421,0.00219408,0.02080248,0.145
 00705,0.00237153,0.00358008,-0.00063922,-0.00263507,0.00046366,0.00214
 040,-0.00000121,-0.00041562,0.00072433,-0.00053608,-0.00110515,-0.0000
 6896,-0.00159400,-0.00198959,-0.00421926,0.00069630,0.00016060,0.00020
 741,0.00106043,0.00017821,-0.00037959,0.00162434,-0.00033311,0.0001820
 3,-0.00166035,0.00052417,0.00154777,-0.00103343,-0.00024933,-0.0007296
 3,0.02924041,0.00369504,-0.00082128,-0.00042549,0.00061672,0.00072348,
 -0.00012196,-0.00022728,0.00015334,-0.00057337,-0.00106292,-0.00075002
 ,0.00050852,0.00107349,-0.00125273,0.00101253,-0.00040387,-0.00014718,
 -0.00028523,0.00027667,-0.00070443,-0.00074825,-0.00029414,0.00114383,
 0.00135084,-0.00024009,0.00009720,0.00003327,0.00018983,-0.00087733,-0
 .00041768,-0.00012907,0.03945724,0.00013112,-0.00004716,0.00091008,0.0
 0009726,0.00013039,0.00067664,-0.00013766,0.00011848,-0.00045510,0.000
 04073,-0.00015330,-0.00029939,-0.00194693,0.00051111,-0.00172993,-0.00
 025317,-0.00005474,-0.00025994,0.00008225,-0.00115218,0.00012146,0.000
 30644,0.00121327,-0.00108161,0.00035088,0.00022524,0.00061180,-0.00012
 798,-0.00080353,-0.00181771,-0.00821629,0.01854463,0.06041166,-0.00256
 218,0.00056675,0.00024109,-0.00046368,-0.00033865,-0.00019822,0.000221
 58,-0.00030424,0.00052643,0.00076446,0.00031987,-0.00033283,0.00004018
 ,0.00025425,-0.00006456,0.00030059,0.00006980,0.00028119,0.00017019,0.
 00062172,0.00032814,0.00001617,-0.00050860,0.00018216,-0.00134544,-0.0
 0060747,-0.00023650,0.00070492,0.00034485,-0.00029153,0.00072655,-0.00
 528676,-0.00008075,0.05205628,0.00015813,0.00087137,-0.00005336,-0.000
 42712,-0.00000060,0.00037865,0.00006453,-0.00019398,0.00024754,0.00003
 477,-0.00019049,-0.00003413,0.00142665,-0.00112110,-0.00017678,0.00015
 016,0.00002844,0.00003371,0.00131612,0.00151195,-0.00078545,-0.0008048
 3,-0.00040116,0.00070488,-0.00040524,-0.00082620,0.00017356,0.00027142
 ,-0.00043741,-0.00036314,-0.00783813,-0.00002747,-0.00440010,0.0108552
 8,0.04237795,-0.00215101,0.00014868,0.00097491,0.00013799,-0.00040683,
 0.00030628,0.00005475,0.00000145,-0.00001180,0.00068345,0.00056527,-0.
 00046742,0.00026865,0.00036029,-0.00036300,-0.00009075,0.00003154,-0.0
 0009017,0.00070942,-0.00058843,-0.00004763,0.00007302,0.00085763,-0.00
 008124,-0.00028729,-0.00004306,0.00070246,-0.00033997,-0.00026573,-0.0
 0076394,0.00062539,-0.00308566,0.00171920,-0.01951778,-0.00023377,0.04
 408668,-0.00006125,-0.00016827,0.00011690,0.00019001,0.00002580,0.0000
 0806,-0.00003178,0.00003886,-0.00009423,0.00000769,0.00007813,0.000000
 17,0.00000484,0.00014987,0.00041737,-0.00006862,-0.00001024,-0.0000708
 6,-0.00000775,-0.00022466,0.00003039,-0.00003428,0.00015967,-0.0000679
 8,0.00013430,0.00000585,0.00002562,-0.00011166,0.00009218,0.00015476,-
 0.00593072,0.00569600,0.01049111,-0.00037245,-0.00011404,-0.00001732,0
 .00434482,-0.00044264,0.00022924,-0.00015859,-0.00041090,-0.00019128,-
 0.00006974,0.00007134,-0.00010219,0.00023775,0.00016861,0.00005694,-0.
 00004544,0.00072766,-0.00019081,-0.00000843,0.00021589,0.00006241,0.00
 018418,0.00001357,0.00039710,-0.00003591,0.00023719,-0.00053621,-0.000
 58975,-0.00032406,0.00006139,-0.00005093,0.00012466,-0.00007213,-0.000
 16044,0.00608437,-0.01602485,-0.02512845,0.00046413,0.00036938,0.00004
 072,-0.00555624,0.01801622,-0.00072282,0.00057786,-0.00044334,-0.00059
 764,-0.00021771,-0.00007459,0.00014430,-0.00017384,0.00049850,0.000218
 06,0.00008508,-0.00001763,0.00138546,-0.00041327,0.00032866,0.00035643
 ,0.00008792,0.00027258,-0.00001445,0.00083240,-0.00007152,0.00032686,-
 0.00086272,-0.00023143,-0.00063722,0.00009069,-0.00007086,0.00031793,-
 0.00020155,-0.00047640,0.01091275,-0.02456336,-0.04946182,0.00093933,0
 .00092523,-0.00012174,-0.00952260,0.02764019,0.04929705,-0.00039720,-0
 .00098641,0.00003865,0.00076054,-0.00005439,-0.00067190,-0.00002552,0.
 00015712,-0.00022756,0.00000247,0.00026895,0.00009761,-0.00283586,0.00
 177421,0.00019894,-0.00023959,-0.00005352,-0.00005749,-0.00055884,-0.0
 0027763,0.00018028,-0.00079038,0.00011111,-0.00041725,0.00039447,0.000
 07355,-0.00013792,0.00007562,0.00030220,0.00041117,-0.01778166,-0.0017
 0718,-0.00224999,-0.00524746,0.00961368,0.00002605,0.00135231,-0.00130
 280,-0.00202465,0.02466218,-0.00106926,-0.00070481,0.00033252,0.000351
 21,-0.00019984,-0.00054805,0.00007881,0.00005492,-0.00010362,0.0002769
 2,0.00037012,-0.00008269,-0.00167245,0.00114222,0.00024022,-0.00006201
 ,-0.00000351,0.00007197,-0.00095181,-0.00080175,0.00056319,0.00067721,
 -0.00033124,-0.00054586,0.00041314,0.00067653,-0.00046888,0.00007087,0
 .00045381,0.00039258,0.00483573,-0.00377475,0.00254374,0.00508864,-0.0
 3050515,-0.00691108,-0.00069451,-0.00030945,-0.00091733,-0.00897824,0.
 03395877,0.00013811,-0.00037796,-0.00026871,0.00024163,0.00000896,-0.0
 0045211,-0.00001330,0.00005101,-0.00002635,-0.00010148,0.00003556,0.00
 016100,-0.00123409,0.00073148,0.00016405,-0.00004686,-0.00002118,0.000
 04842,-0.00027772,0.00006281,0.00004789,-0.00054545,-0.00011535,-0.000
 03866,0.00079137,-0.00027241,-0.00056741,0.00032667,0.00018817,0.00050
 104,-0.00250673,-0.00112646,-0.00147843,0.00078397,-0.00323901,-0.0036
 9933,-0.00098325,-0.00068912,-0.00109149,0.00500783,0.00071749,0.00555
 370,-0.00156880,0.00144559,0.00194006,0.00012705,0.00142348,-0.0001428
 6,-0.00019226,0.00057670,-0.00145774,-0.00275092,-0.00169892,0.0014324
 3,-0.00155687,-0.00154152,0.00072266,-0.00025028,-0.00014964,-0.000160
 69,-0.00093038,0.00005204,0.00041239,-0.00001325,-0.00038016,0.0001413
 1,0.00045584,0.00033243,-0.00055906,0.00020759,0.00005796,0.00040515,-
 0.00520112,-0.00299227,0.00087190,-0.00580240,-0.00231566,-0.00902451,
 0.00047756,0.00020195,-0.00053865,0.00049595,0.00489279,-0.00096406,0.
 01939485,-0.00174891,-0.00151332,-0.00031049,0.00027245,-0.00117609,-0
 .00032975,0.00016851,-0.00015238,0.00054509,0.00192839,0.00119666,-0.0
 0098605,-0.00161571,0.00111520,0.00036305,0.00001810,0.00007599,0.0000
 8548,-0.00022009,-0.00014346,0.00055000,-0.00014701,-0.00036723,-0.000
 97998,0.00062854,-0.00020305,0.00002682,-0.00026331,0.00097172,0.00050
 836,-0.00433432,-0.01731014,0.00811008,0.00114366,-0.00396879,-0.00043
 527,0.00047207,-0.00162487,-0.00273096,0.00337483,0.00139290,0.0028188
 9,0.00119503,0.02169177,0.00461897,-0.00129628,-0.00256730,0.00012408,
 0.00003276,-0.00028336,-0.00049938,0.00009569,0.00047601,0.00000860,-0
 .00013698,0.00009045,-0.00049426,-0.00026021,0.00069779,-0.00003478,-0
 .00003385,0.00000561,-0.00028179,-0.00005634,-0.00123753,0.00001317,0.
 00001627,0.00029101,0.00009310,0.00017866,-0.00028394,0.00025792,-0.00
 017657,0.00014461,0.00094198,0.01040790,-0.00714180,-0.01002202,-0.002
 08479,-0.01774905,-0.00033064,-0.00139681,0.00122659,-0.00014501,0.002
 58969,0.00039197,0.00631809,-0.00735850,0.02356524,0.00064476,-0.00046
 101,0.00017352,0.00036041,0.00007868,0.00013081,-0.00010449,0.00017592
 ,-0.00032879,-0.00020871,-0.00001100,0.00005449,-0.00026866,0.00008707
 ,0.00004441,-0.00024166,-0.00004525,-0.00019730,-0.00014144,-0.0002706
 7,-0.00004530,0.00009305,0.00038756,-0.00016809,-0.00018252,-0.0000341
 3,0.00046010,-0.00035559,-0.00014981,-0.00015134,0.00065407,0.00079582
 ,0.00064107,-0.03920731,-0.01198573,0.02884990,0.00010698,-0.00027274,
 -0.00054308,0.00013296,-0.00325704,-0.00061664,-0.00289256,-0.00087222
 ,-0.00056803,0.04161072,0.00026928,-0.00026276,0.00008609,0.00015773,0
 .00003020,0.00000649,-0.00004006,0.00008999,-0.00015551,-0.00009045,0.
 00000718,0.00002975,-0.00019840,0.00010762,0.00004703,-0.00009729,-0.0
 0001859,-0.00006811,-0.00027274,-0.00014094,0.00004599,0.00004502,0.00
 005652,-0.00005196,0.00001954,0.00005058,0.00014510,-0.00014570,-0.000
 04269,-0.00003400,0.00056749,0.00011509,0.00034254,-0.01268322,-0.0074
 8673,0.00996426,0.00004953,-0.00014088,-0.00015864,-0.00231546,-0.0014
 1877,0.00122711,-0.00109978,0.00001509,-0.00052063,0.01583452,0.009039
 09,-0.00018953,0.00027927,-0.00024084,-0.00027822,0.00001270,-0.000104
 70,0.00007199,-0.00013191,0.00022853,0.00004089,-0.00008545,0.00002466
 ,0.00013458,-0.00013580,0.00002337,0.00016889,0.00002238,0.00012738,-0
 .00008090,0.00016671,0.00010301,-0.00002295,-0.00034767,0.00012103,0.0
 0022066,0.00009444,-0.00043875,0.00031349,0.00015400,0.00014409,-0.000
 52238,-0.00051023,-0.00072510,0.02746187,0.00890695,-0.02439422,-0.000
 15748,0.00023078,0.00043743,-0.00002876,0.00212612,0.00075441,0.000603
 57,0.00012324,0.00237369,-0.02773573,-0.01090553,0.02156602||-0.000003
 40,-0.00000291,0.,0.00000152,-0.00000126,-0.00000154,-0.00000004,-0.00
 000140,-0.00000073,0.00000069,-0.00000074,0.00000069,0.00000148,0.0000
 0066,0.00000114,0.00000071,-0.00000205,-0.00000102,-0.00000696,0.00000
 343,-0.00000226,0.00000432,-0.00000821,0.00000293,0.00000136,0.0000099
 7,0.00000011,-0.00000228,-0.00000258,-0.00000224,0.00000237,0.00000054
 ,-0.00000050,-0.00000020,0.00000124,0.00000130,0.00000216,0.00000013,-
 0.00000017,0.00000115,0.00000030,0.00000162,-0.00000235,0.00000122,-0.
 00000015,-0.00000053,0.00000165,0.00000082|||@


 ASKING DUMB QUESTIONS IS EASIER THAN CORECTING DUMB MISTAKES.
 Job cpu time:       0 days  0 hours  7 minutes  7.0 seconds.
 File lengths (MBytes):  RWF=     96 Int=      0 D2E=      0 Chk=      3 Scr=      1
 Normal termination of Gaussian 09 at Wed Aug 19 10:31:16 2020.
