# Supplementary material for: Formation Mechanisms for Phosphorene and SnIP
Source: Angew Chem Int Ed Engl. 2021 Feb 15;60(12):6816–23. doi: 10.1002/anie.202016257 (PMC7986658; doi:10.1002/anie.202016257)
Supplement: Supplementary file 4 — Supplementary [file ANIE-60-6816-s005.zip › VI_673K.LOG]

 Entering Link 1 = C:\G09\G09W\l1.exe PID=      3408.
  
 Copyright (c) 1988,1990,1992,1993,1995,1998,2003,2009,2015,
            Gaussian, Inc.  All Rights Reserved.
  
 This is part of the Gaussian(R) 09 program.  It is based on
 the Gaussian(R) 03 system (copyright 2003, Gaussian, Inc.),
 the Gaussian(R) 98 system (copyright 1998, Gaussian, Inc.),
 the Gaussian(R) 94 system (copyright 1995, Gaussian, Inc.),
 the Gaussian 92(TM) system (copyright 1992, Gaussian, Inc.),
 the Gaussian 90(TM) system (copyright 1990, Gaussian, Inc.),
 the Gaussian 88(TM) system (copyright 1988, Gaussian, Inc.),
 the Gaussian 86(TM) system (copyright 1986, Carnegie Mellon
 University), and the Gaussian 82(TM) system (copyright 1983,
 Carnegie Mellon University). Gaussian is a federally registered
 trademark of Gaussian, Inc.
  
 This software contains proprietary and confidential information,
 including trade secrets, belonging to Gaussian, Inc.
  
 This software is provided under written license and may be
 used, copied, transmitted, or stored only in accord with that
 written license.
  
 The following legend is applicable only to US Government
 contracts under FAR:
  
                    RESTRICTED RIGHTS LEGEND
  
 Use, reproduction and disclosure by the US Government is
 subject to restrictions as set forth in subparagraphs (a)
 and (c) of the Commercial Computer Software - Restricted
 Rights clause in FAR 52.227-19.
  
 Gaussian, Inc.
 340 Quinnipiac St., Bldg. 40, Wallingford CT 06492
  
  
 ---------------------------------------------------------------
 Warning -- This program may not be used in any manner that
 competes with the business of Gaussian, Inc. or will provide
 assistance to any competitor of Gaussian, Inc.  The licensee
 of this program is prohibited from giving any competitor of
 Gaussian, Inc. access to this program.  By using this program,
 the user acknowledges that Gaussian, Inc. is engaged in the
 business of creating and licensing software in the field of
 computational chemistry and represents and warrants to the
 licensee that it is not a competitor of Gaussian, Inc. and that
 it will not use this program in any manner prohibited above.
 ---------------------------------------------------------------
  

 Cite this work as:
 Gaussian 09, Revision E.01,
 M. J. Frisch, G. W. Trucks, H. B. Schlegel, G. E. Scuseria, 
 M. A. Robb, J. R. Cheeseman, G. Scalmani, V. Barone, B. Mennucci, 
 G. A. Petersson, H. Nakatsuji, M. Caricato, X. Li, H. P. Hratchian, 
 A. F. Izmaylov, J. Bloino, G. Zheng, J. L. Sonnenberg, M. Hada, 
 M. Ehara, K. Toyota, R. Fukuda, J. Hasegawa, M. Ishida, T. Nakajima, 
 Y. Honda, O. Kitao, H. Nakai, T. Vreven, J. A. Montgomery, Jr., 
 J. E. Peralta, F. Ogliaro, M. Bearpark, J. J. Heyd, E. Brothers, 
 K. N. Kudin, V. N. Staroverov, T. Keith, R. Kobayashi, J. Normand, 
 K. Raghavachari, A. Rendell, J. C. Burant, S. S. Iyengar, J. Tomasi, 
 M. Cossi, N. Rega, J. M. Millam, M. Klene, J. E. Knox, J. B. Cross, 
 V. Bakken, C. Adamo, J. Jaramillo, R. Gomperts, R. E. Stratmann, 
 O. Yazyev, A. J. Austin, R. Cammi, C. Pomelli, J. W. Ochterski, 
 R. L. Martin, K. Morokuma, V. G. Zakrzewski, G. A. Voth, 
 P. Salvador, J. J. Dannenberg, S. Dapprich, A. D. Daniels, 
 O. Farkas, J. B. Foresman, J. V. Ortiz, J. Cioslowski, 
 and D. J. Fox, Gaussian, Inc., Wallingford CT, 2013.
 
 ******************************************
 Gaussian 09:  EM64W-G09RevE.01 30-Nov-2015
                07-Aug-2020 
 ******************************************
 %nprocshared=4
 Will use up to    4 processors via shared memory.
 %chk=\\Nas.ads.mwn.de\tuch\ac5\AK_Nilges\Markus\Gaussian\SnIP\Publikation\SnIP\T
 emp+Druck\673K50atm\4SNI2+P4673K.chk
 ---------------------------------------------
 # freq pbepbe/sdd pressure=50 temperature=673
 ---------------------------------------------
 1/10=4,30=1,38=1,112=673000,113=50000/1,3;
 2/12=2,17=6,18=5,40=1/2;
 3/5=17,6=7,11=2,16=1,25=1,30=1,71=2,74=1009,140=1/1,2,3;
 4//1;
 5/5=2,38=5,98=1/2;
 8/6=4,10=90,11=11/1;
 11/6=1,8=1,9=11,15=111,16=1/1,2,10;
 10/6=1/2;
 6/7=2,8=2,9=2,10=2,18=1,28=1/1;
 7/8=1,10=1,25=1/1,2,3,16;
 1/10=4,30=1/3;
 99//99;
 -------------------
 Title Card Required
 -------------------
 Symbolic Z-matrix:
 Charge =  0 Multiplicity = 1
 Sn                   -1.34703   2.0348   -0.19587 
 Sn                   -4.29065  -1.0951    1.27121 
 I                    -2.0996    3.17037  -2.6841 
 I                    -4.22418   1.9685    1.28793 
 I                    -1.92105  -1.02997  -0.87133 
 I                    -6.4395   -1.50977  -0.53966 
 P                     0.75277   0.85465   2.77127 
 P                     0.90771  -1.53576   3.27081 
 P                    -1.2787   -0.47604   3.07793 
 P                     0.14327   0.0422    4.98956 
 Sn                    1.44879  -2.0671   -0.17995 
 Sn                    4.08432   1.1813    1.18806 
 I                     1.94512  -3.4701   -2.59454 
 I                     4.4616   -1.85369   0.96466 
 I                     1.93716   0.92991  -1.15242 
 I                     6.2905    2.05944  -0.36931 
 

 GradGradGradGradGradGradGradGradGradGradGradGradGradGradGradGradGradGrad
 Berny optimization.
 Initialization pass.
 Trust Radius=3.00D-01 FncErr=1.00D-07 GrdErr=1.00D-07
 Number of steps in this run=      2 maximum allowed number of steps=      2.
 GradGradGradGradGradGradGradGradGradGradGradGradGradGradGradGradGradGrad

                          Input orientation:                          
 ---------------------------------------------------------------------
 Center     Atomic      Atomic             Coordinates (Angstroms)
 Number     Number       Type             X           Y           Z
 ---------------------------------------------------------------------
      1         50           0       -1.347025    2.034799   -0.195872
      2         50           0       -4.290651   -1.095102    1.271206
      3         53           0       -2.099599    3.170374   -2.684099
      4         53           0       -4.224184    1.968500    1.287926
      5         53           0       -1.921045   -1.029966   -0.871333
      6         53           0       -6.439500   -1.509767   -0.539663
      7         15           0        0.752767    0.854654    2.771273
      8         15           0        0.907710   -1.535762    3.270814
      9         15           0       -1.278698   -0.476044    3.077927
     10         15           0        0.143270    0.042198    4.989559
     11         50           0        1.448792   -2.067104   -0.179951
     12         50           0        4.084317    1.181302    1.188062
     13         53           0        1.945122   -3.470098   -2.594538
     14         53           0        4.461597   -1.853689    0.964656
     15         53           0        1.937155    0.929911   -1.152423
     16         53           0        6.290503    2.059444   -0.369314
 ---------------------------------------------------------------------
                    Distance matrix (angstroms):
                    1          2          3          4          5
     1  Sn   0.000000
     2  Sn   4.540213   0.000000
     3  I    2.836754   6.216062   0.000000
     4  I    3.237915   3.064369   4.662118   0.000000
     5  I    3.190381   3.195270   4.578303   4.354038   0.000000
     6  I    6.214132   2.840554   6.733280   4.510659   4.555947
     7  P    3.821756   5.611400   6.577206   5.311404   4.895880
     8  P    5.463575   5.587090   8.164105   6.522885   5.041336
     9  P    4.126350   3.566418   6.868128   4.225611   4.039318
    10  P    5.751533   5.897394   8.584927   6.040479   6.305631
    11  Sn   4.964117   5.999321   6.803897   7.115014   3.592974
    12  Sn   5.669498   8.679229   7.562464   8.346307   6.722737
    13  I    6.848045   7.711644   7.775838   9.094625   4.885788
    14  I    7.085708   8.790408   9.033489   9.495074   6.692346
    15  I    3.594663   6.982852   4.864267   6.707911   4.336570
    16  I    7.639537  11.162584   8.774178  10.644875   8.787832
                    6          7          8          9         10
     6  I    0.000000
     7  P    8.263261   0.000000
     8  P    8.276588   2.446965   0.000000
     9  P    6.386659   2.447783   2.437332   0.000000
    10  P    8.735774   2.439747   2.455282   2.438218   0.000000
    11  Sn   7.916133   4.210801   3.533111   4.537008   5.733880
    12  Sn  10.998982   3.703037   4.670238   5.922864   5.592923
    13  I    8.852530   6.994077   6.262606   7.178735   8.549937
    14  I   11.009776   4.935018   4.248477   6.270152   6.200176
    15  I    8.746191   4.099247   5.167623   5.496752   6.459876
    16  I   13.221999   6.479300   7.426338   8.695112   8.400909
                   11         12         13         14         15
    11  Sn   0.000000
    12  Sn   4.401090   0.000000
    13  I    2.836365   6.365512   0.000000
    14  I    3.229964   3.066500   4.649009   0.000000
    15  I    3.188463   3.186122   4.630317   4.313150   0.000000
    16  I    6.364466   2.839685   7.376299   4.520728   4.565166
                   16
    16  I    0.000000
 Stoichiometry    I8P4Sn4
 Framework group  C1[X(I8P4Sn4)]
 Deg. of freedom    42
 Full point group                 C1      NOp   1
 Largest Abelian subgroup         C1      NOp   1
 Largest concise Abelian subgroup C1      NOp   1
                         Standard orientation:                         
 ---------------------------------------------------------------------
 Center     Atomic      Atomic             Coordinates (Angstroms)
 Number     Number       Type             X           Y           Z
 ---------------------------------------------------------------------
      1         50           0        1.347025   -2.034799   -0.195872
      2         50           0        4.290651    1.095102    1.271206
      3         53           0        2.099599   -3.170374   -2.684099
      4         53           0        4.224184   -1.968500    1.287926
      5         53           0        1.921045    1.029966   -0.871333
      6         53           0        6.439500    1.509767   -0.539663
      7         15           0       -0.752767   -0.854654    2.771273
      8         15           0       -0.907710    1.535762    3.270814
      9         15           0        1.278698    0.476044    3.077927
     10         15           0       -0.143270   -0.042198    4.989559
     11         50           0       -1.448792    2.067104   -0.179951
     12         50           0       -4.084317   -1.181302    1.188062
     13         53           0       -1.945122    3.470098   -2.594538
     14         53           0       -4.461597    1.853689    0.964656
     15         53           0       -1.937155   -0.929911   -1.152423
     16         53           0       -6.290503   -2.059444   -0.369314
 ---------------------------------------------------------------------
 Rotational constants (GHZ):      0.0476065      0.0193165      0.0180781
 Standard basis: SDD (6D, 10F)
 There are   192 symmetry adapted cartesian basis functions of A   symmetry.
 There are   192 symmetry adapted basis functions of A   symmetry.
   192 basis functions,   360 primitive gaussians,   192 cartesian basis functions
    66 alpha electrons       66 beta electrons
       nuclear repulsion energy       921.8777911382 Hartrees.
 NAtoms=   16 NActive=   16 NUniq=   16 SFac= 1.00D+00 NAtFMM=   60 NAOKFM=F Big=F
 Integral buffers will be    131072 words long.
 Raffenetti 2 integral format.
 Two-electron integral symmetry is turned on.
 One-electron integrals computed using PRISM.
   1 Symmetry operations used in ECPInt.
 ECPInt:  NShTT=    4656 NPrTT=   17172 LenC2=    4464 LenP2D=   11674.
 LDataN:  DoStor=T MaxTD1= 5 Len=  102
 NBasis=   192 RedAO= T EigKep=  2.06D-02  NBF=   192
 NBsUse=   192 1.00D-06 EigRej= -1.00D+00 NBFU=   192
 Defaulting to unpruned grid for atomic number  50.
 Defaulting to unpruned grid for atomic number  53.
 Defaulting to unpruned grid for atomic number  53.
 Defaulting to unpruned grid for atomic number  50.
 ExpMin= 3.26D-02 ExpMax= 3.06D+04 ExpMxC= 4.68D+03 IAcc=3 IRadAn=         5 AccDes= 0.00D+00
 Harris functional with IExCor= 1009 and IRadAn=       5 diagonalized for initial guess.
 HarFok:  IExCor= 1009 AccDes= 0.00D+00 IRadAn=         5 IDoV= 1 UseB2=F ITyADJ=14
 ICtDFT=  3500011 ScaDFX=  1.000000  1.000000  1.000000  1.000000
 Defaulting to unpruned grid for atomic number  50.
 Defaulting to unpruned grid for atomic number  50.
 Defaulting to unpruned grid for atomic number  50.
 Defaulting to unpruned grid for atomic number  50.
 FoFCou: FMM=F IPFlag=           0 FMFlag=      100000 FMFlg1=           0
         NFxFlg=           0 DoJE=T BraDBF=F KetDBF=T FulRan=T
         wScrn=  0.000000 ICntrl=     500 IOpCl=  0 I1Cent=   200000004 NGrid=           0
         NMat0=    1 NMatS0=      1 NMatT0=    0 NMatD0=    1 NMtDS0=    0 NMtDT0=    0
 Petite list used in FoFCou.
 Requested convergence on RMS density matrix=1.00D-08 within 128 cycles.
 Requested convergence on MAX density matrix=1.00D-06.
 Requested convergence on             energy=1.00D-06.
 No special actions if energy rises.
 Defaulting to unpruned grid for atomic number  50.
 Defaulting to unpruned grid for atomic number  50.
 Defaulting to unpruned grid for atomic number  50.
 Defaulting to unpruned grid for atomic number  50.
 EnCoef did     5 forward-backward iterations
 EnCoef did     4 forward-backward iterations
 SCF Done:  E(RPBE-PBE) =  -1470.09977628     A.U. after   18 cycles
            NFock= 18  Conv=0.57D-08     -V/T= 2.0553
 Range of M.O.s used for correlation:     1   192
 NBasis=   192 NAE=    66 NBE=    66 NFC=     0 NFV=     0
 NROrb=    192 NOA=    66 NOB=    66 NVA=   126 NVB=   126

 **** Warning!!: The smallest alpha delta epsilon is  0.89011854D-01

   1 Symmetry operations used in ECPInt.
 ECPInt:  NShTT=    4656 NPrTT=   17172 LenC2=    4464 LenP2D=   11674.
 LDataN:  DoStor=T MaxTD1= 6 Len=  172
 Symmetrizing basis deriv contribution to polar:
 IMax=3 JMax=2 DiffMx= 0.00D+00
 G2DrvN: will do    17 centers at a time, making    1 passes.
 Calling FoFCou, ICntrl=  3507 FMM=F I1Cent=   0 AccDes= 0.00D+00.
 Defaulting to unpruned grid for atomic number  50.
 Defaulting to unpruned grid for atomic number  50.
 Defaulting to unpruned grid for atomic number  50.
 Defaulting to unpruned grid for atomic number  50.
 End of G2Drv F.D. properties file   721 does not exist.
 End of G2Drv F.D. properties file   722 does not exist.
 End of G2Drv F.D. properties file   788 does not exist.
          IDoAtm=1111111111111111
          Differentiating once with respect to electric field.
                with respect to dipole field.
          Differentiating once with respect to nuclear coordinates.
 Defaulting to unpruned grid for atomic number  50.
 Defaulting to unpruned grid for atomic number  50.
 Defaulting to unpruned grid for atomic number  53.
 Defaulting to unpruned grid for atomic number  53.
 Defaulting to unpruned grid for atomic number  50.
 Defaulting to unpruned grid for atomic number  50.
 Defaulting to unpruned grid for atomic number  50.
 Defaulting to unpruned grid for atomic number  50.
          There are    51 degrees of freedom in the 1st order CPHF.  IDoFFX=6 NUNeed=     3.
     50 vectors produced by pass  0 Test12= 1.63D-14 1.96D-09 XBig12= 3.24D+03 1.10D+01.
 AX will form    50 AO Fock derivatives at one time.
     48 vectors produced by pass  1 Test12= 1.63D-14 1.96D-09 XBig12= 2.49D+03 8.10D+00.
     48 vectors produced by pass  2 Test12= 1.63D-14 1.96D-09 XBig12= 3.98D+01 1.11D+00.
     48 vectors produced by pass  3 Test12= 1.63D-14 1.96D-09 XBig12= 2.35D-01 7.14D-02.
     48 vectors produced by pass  4 Test12= 1.63D-14 1.96D-09 XBig12= 3.10D-04 2.04D-03.
     28 vectors produced by pass  5 Test12= 1.63D-14 1.96D-09 XBig12= 2.70D-07 5.34D-05.
      3 vectors produced by pass  6 Test12= 1.63D-14 1.96D-09 XBig12= 5.61D-11 6.26D-07.
      3 vectors produced by pass  7 Test12= 1.63D-14 1.96D-09 XBig12= 8.45D-15 8.75D-09.
 InvSVY:  IOpt=1 It=  1 EMax= 9.95D-14
 Solved reduced A of dimension   276 with    51 vectors.
 Isotropic polarizability for W=    0.000000      616.79 Bohr**3.
 End of Minotr F.D. properties file   721 does not exist.
 End of Minotr F.D. properties file   722 does not exist.
 End of Minotr F.D. properties file   788 does not exist.

 **********************************************************************

            Population analysis using the SCF density.

 **********************************************************************

 Orbital symmetries:
       Occupied  (A) (A) (A) (A) (A) (A) (A) (A) (A) (A) (A) (A)
                 (A) (A) (A) (A) (A) (A) (A) (A) (A) (A) (A) (A)
                 (A) (A) (A) (A) (A) (A) (A) (A) (A) (A) (A) (A)
                 (A) (A) (A) (A) (A) (A) (A) (A) (A) (A) (A) (A)
                 (A) (A) (A) (A) (A) (A) (A) (A) (A) (A) (A) (A)
                 (A) (A) (A) (A) (A) (A)
       Virtual   (A) (A) (A) (A) (A) (A) (A) (A) (A) (A) (A) (A)
                 (A) (A) (A) (A) (A) (A) (A) (A) (A) (A) (A) (A)
                 (A) (A) (A) (A) (A) (A) (A) (A) (A) (A) (A) (A)
                 (A) (A) (A) (A) (A) (A) (A) (A) (A) (A) (A) (A)
                 (A) (A) (A) (A) (A) (A) (A) (A) (A) (A) (A) (A)
                 (A) (A) (A) (A) (A) (A) (A) (A) (A) (A) (A) (A)
                 (A) (A) (A) (A) (A) (A) (A) (A) (A) (A) (A) (A)
                 (A) (A) (A) (A) (A) (A) (A) (A) (A) (A) (A) (A)
                 (A) (A) (A) (A) (A) (A) (A) (A) (A) (A) (A) (A)
                 (A) (A) (A) (A) (A) (A) (A) (A) (A) (A) (A) (A)
                 (A) (A) (A) (A) (A) (A)
 The electronic state is 1-A.
 Alpha  occ. eigenvalues --  -76.43551 -76.43529 -76.43457 -76.43396  -6.40926
 Alpha  occ. eigenvalues --   -6.40925  -6.40826  -6.40797  -4.62724  -4.62719
 Alpha  occ. eigenvalues --   -4.62612  -4.62602  -4.62371  -4.62362  -4.62340
 Alpha  occ. eigenvalues --   -4.62339  -4.62271  -4.62249  -4.62231  -4.62212
 Alpha  occ. eigenvalues --   -0.75685  -0.67222  -0.66731  -0.65499  -0.65347
 Alpha  occ. eigenvalues --   -0.64123  -0.63934  -0.63911  -0.63718  -0.55024
 Alpha  occ. eigenvalues --   -0.54961  -0.54686  -0.46740  -0.46399  -0.46040
 Alpha  occ. eigenvalues --   -0.45369  -0.35510  -0.33418  -0.32882  -0.32759
 Alpha  occ. eigenvalues --   -0.32447  -0.31794  -0.31786  -0.31340  -0.30336
 Alpha  occ. eigenvalues --   -0.30250  -0.29946  -0.29856  -0.29140  -0.28996
 Alpha  occ. eigenvalues --   -0.28471  -0.27768  -0.27322  -0.27168  -0.26347
 Alpha  occ. eigenvalues --   -0.26027  -0.25577  -0.25506  -0.24963  -0.24896
 Alpha  occ. eigenvalues --   -0.24812  -0.24699  -0.24562  -0.24553  -0.24504
 Alpha  occ. eigenvalues --   -0.24307
 Alpha virt. eigenvalues --   -0.15406  -0.15186  -0.14762  -0.14472  -0.14077
 Alpha virt. eigenvalues --   -0.13731  -0.13546  -0.13446  -0.13117  -0.12809
 Alpha virt. eigenvalues --   -0.12427  -0.11909  -0.11607  -0.10897  -0.08960
 Alpha virt. eigenvalues --   -0.08080  -0.07554  -0.06415   0.00976   0.01366
 Alpha virt. eigenvalues --    0.01754   0.02178   0.02594   0.02777   0.03221
 Alpha virt. eigenvalues --    0.03612   0.04065   0.04326   0.04635   0.04860
 Alpha virt. eigenvalues --    0.04970   0.05508   0.05852   0.05929   0.06008
 Alpha virt. eigenvalues --    0.06694   0.06950   0.07252   0.07725   0.08106
 Alpha virt. eigenvalues --    0.08500   0.08799   0.28969   0.31799   0.33361
 Alpha virt. eigenvalues --    0.34779   0.35225   0.35476   0.36582   0.37113
 Alpha virt. eigenvalues --    0.38545   0.39015   0.40377   0.40913   0.42236
 Alpha virt. eigenvalues --    0.42557   0.43542   0.44765   0.45274   0.46073
 Alpha virt. eigenvalues --    0.46997   0.47853   0.49686   0.52641   0.54967
 Alpha virt. eigenvalues --    0.56453   0.56945   0.60034   0.61503   0.71255
 Alpha virt. eigenvalues --    0.71672   0.72455   0.72960   0.73571   0.74381
 Alpha virt. eigenvalues --    0.75767   0.76864   0.77503   0.78225   0.79584
 Alpha virt. eigenvalues --    0.80231   0.80785   0.82255   0.83109   0.83553
 Alpha virt. eigenvalues --    0.85003   0.85128   0.85889   0.87409   0.87934
 Alpha virt. eigenvalues --    0.88428   0.91623   0.92727   0.97990   4.50846
 Alpha virt. eigenvalues --    4.51491   4.51796   4.53216   4.55507   4.63093
 Alpha virt. eigenvalues --    4.63551   4.64355   4.65151   4.67407   4.68471
 Alpha virt. eigenvalues --    4.72301   6.14573   6.16238   6.17618   6.20523
 Alpha virt. eigenvalues --   10.24650  11.68595  11.97844  12.08006  12.32075
 Alpha virt. eigenvalues --   12.41785  12.48668  12.70189  13.59776  13.86949
 Alpha virt. eigenvalues --   14.86130  14.99190 166.49598 166.52015 166.53843
 Alpha virt. eigenvalues --  166.57979
          Condensed to atoms (all electrons):
               1          2          3          4          5          6
     1  Sn   3.500861  -0.010950   0.132299   0.017178   0.011754  -0.000816
     2  Sn  -0.010950   3.447812  -0.000989   0.046024  -0.009515   0.131313
     3  I    0.132299  -0.000989   7.097644  -0.010286  -0.012794   0.000229
     4  I    0.017178   0.046024  -0.010286   7.175988  -0.008574  -0.017336
     5  I    0.011754  -0.009515  -0.012794  -0.008574   7.225947  -0.014593
     6  I   -0.000816   0.131313   0.000229  -0.017336  -0.014593   7.119614
     7  P   -0.002859   0.001047   0.000055  -0.001077  -0.001645  -0.000005
     8  P    0.000383   0.001068  -0.000002   0.000143  -0.000532  -0.000010
     9  P   -0.003255  -0.012533   0.000114  -0.001171  -0.003913   0.000079
    10  P    0.000661   0.001389   0.000002   0.000331  -0.000303   0.000006
    11  Sn  -0.004335   0.000821  -0.000185   0.000053  -0.030599   0.000005
    12  Sn   0.000042   0.000002  -0.000014   0.000002  -0.000912   0.000000
    13  I   -0.000157  -0.000043  -0.000173   0.000022  -0.003578  -0.000070
    14  I    0.000115   0.000001   0.000015   0.000016   0.001162   0.000003
    15  I   -0.026744  -0.000668  -0.002332   0.001058   0.000668  -0.000042
    16  I    0.000076  -0.000001  -0.000044   0.000003  -0.000028   0.000000
               7          8          9         10         11         12
     1  Sn  -0.002859   0.000383  -0.003255   0.000661  -0.004335   0.000042
     2  Sn   0.001047   0.001068  -0.012533   0.001389   0.000821   0.000002
     3  I    0.000055  -0.000002   0.000114   0.000002  -0.000185  -0.000014
     4  I   -0.001077   0.000143  -0.001171   0.000331   0.000053   0.000002
     5  I   -0.001645  -0.000532  -0.003913  -0.000303  -0.030599  -0.000912
     6  I   -0.000005  -0.000010   0.000079   0.000006   0.000005   0.000000
     7  P   14.939113   0.049543   0.028205   0.051083  -0.002734   0.001108
     8  P    0.049543  14.863289   0.031951   0.049023  -0.003969  -0.001567
     9  P    0.028205   0.031951  14.986031   0.044313  -0.002976   0.000998
    10  P    0.051083   0.049023   0.044313  14.768723   0.001836   0.000607
    11  Sn  -0.002734  -0.003969  -0.002976   0.001836   3.515629  -0.013428
    12  Sn   0.001108  -0.001567   0.000998   0.000607  -0.013428   3.451298
    13  I   -0.000008   0.000254  -0.000005   0.000000   0.130584  -0.000791
    14  I   -0.001952   0.000194   0.000255   0.000121   0.019505   0.048183
    15  I   -0.003355  -0.000372  -0.000370  -0.000174   0.015685  -0.000263
    16  I    0.000083   0.000011  -0.000007   0.000004  -0.000607   0.129999
              13         14         15         16
     1  Sn  -0.000157   0.000115  -0.026744   0.000076
     2  Sn  -0.000043   0.000001  -0.000668  -0.000001
     3  I   -0.000173   0.000015  -0.002332  -0.000044
     4  I    0.000022   0.000016   0.001058   0.000003
     5  I   -0.003578   0.001162   0.000668  -0.000028
     6  I   -0.000070   0.000003  -0.000042   0.000000
     7  P   -0.000008  -0.001952  -0.003355   0.000083
     8  P    0.000254   0.000194  -0.000372   0.000011
     9  P   -0.000005   0.000255  -0.000370  -0.000007
    10  P    0.000000   0.000121  -0.000174   0.000004
    11  Sn   0.130584   0.019505   0.015685  -0.000607
    12  Sn  -0.000791   0.048183  -0.000263   0.129999
    13  I    7.091678  -0.009447  -0.009606   0.000046
    14  I   -0.009447   7.159176  -0.010458  -0.016244
    15  I   -0.009606  -0.010458   7.186135  -0.012796
    16  I    0.000046  -0.016244  -0.012796   7.116021
 Mulliken charges:
               1
     1  Sn   0.385745
     2  Sn   0.405222
     3  I   -0.203538
     4  I   -0.202374
     5  I   -0.152545
     6  I   -0.218376
     7  P   -0.056601
     8  P    0.010591
     9  P   -0.067716
    10  P    0.082376
    11  Sn   0.374716
    12  Sn   0.384735
    13  I   -0.198706
    14  I   -0.190645
    15  I   -0.136366
    16  I   -0.216518
 Sum of Mulliken charges =   0.00000
 Mulliken charges with hydrogens summed into heavy atoms:
               1
     1  Sn   0.385745
     2  Sn   0.405222
     3  I   -0.203538
     4  I   -0.202374
     5  I   -0.152545
     6  I   -0.218376
     7  P   -0.056601
     8  P    0.010591
     9  P   -0.067716
    10  P    0.082376
    11  Sn   0.374716
    12  Sn   0.384735
    13  I   -0.198706
    14  I   -0.190645
    15  I   -0.136366
    16  I   -0.216518
 APT charges:
               1
     1  Sn   1.278363
     2  Sn   1.180532
     3  I   -0.493788
     4  I   -0.658700
     5  I   -0.766860
     6  I   -0.554588
     7  P    0.044896
     8  P    0.044879
     9  P    0.078343
    10  P   -0.106229
    11  Sn   1.283362
    12  Sn   1.129833
    13  I   -0.511960
    14  I   -0.637880
    15  I   -0.751897
    16  I   -0.558304
 Sum of APT charges =   0.00000
 APT charges with hydrogens summed into heavy atoms:
               1
     1  Sn   1.278363
     2  Sn   1.180532
     3  I   -0.493788
     4  I   -0.658700
     5  I   -0.766860
     6  I   -0.554588
     7  P    0.044896
     8  P    0.044879
     9  P    0.078343
    10  P   -0.106229
    11  Sn   1.283362
    12  Sn   1.129833
    13  I   -0.511960
    14  I   -0.637880
    15  I   -0.751897
    16  I   -0.558304
 Electronic spatial extent (au):  <R**2>=           9386.8277
 Charge=              0.0000 electrons
 Dipole moment (field-independent basis, Debye):
    X=             -0.0887    Y=              0.3962    Z=              9.0362  Tot=              9.0453
 Quadrupole moment (field-independent basis, Debye-Ang):
   XX=           -332.5403   YY=           -293.1672   ZZ=           -288.2522
   XY=             10.1027   XZ=              1.2901   YZ=              1.4470
 Traceless Quadrupole moment (field-independent basis, Debye-Ang):
   XX=            -27.8871   YY=             11.4860   ZZ=             16.4010
   XY=             10.1027   XZ=              1.2901   YZ=              1.4470
 Octapole moment (field-independent basis, Debye-Ang**2):
  XXX=             21.2541  YYY=            -25.5501  ZZZ=           -230.8783  XYY=             10.8921
  XXY=              9.0500  XXZ=              0.7759  XZZ=              2.3025  YZZ=             -3.4105
  YYZ=            -51.3276  XYZ=             23.4158
 Hexadecapole moment (field-independent basis, Debye-Ang**3):
 XXXX=         -23529.6027 YYYY=          -6640.1901 ZZZZ=          -7306.4576 XXXY=            -52.7880
 XXXZ=            120.0440 YYYX=            112.1481 YYYZ=            -75.6110 ZZZX=             42.8723
 ZZZY=            -78.2430 XXYY=          -4961.4083 XXZZ=          -4733.4990 YYZZ=          -2410.1481
 XXYZ=             -7.3205 YYXZ=             20.4251 ZZXY=            128.2944
 N-N= 9.218777911382D+02 E-N=-5.286683711103D+03  KE= 1.393049771476D+03
  Exact polarizability: 797.642  38.828 513.234  -4.250  -4.598 539.505
 Approx polarizability:1756.640  91.7161427.846  -7.839 -33.2831561.237
   1 Symmetry operations used in ECPInt.
 ECPInt:  NShTT=    4656 NPrTT=   17172 LenC2=    4464 LenP2D=   11674.
 LDataN:  DoStor=T MaxTD1= 7 Len=  274
 Calling FoFJK, ICntrl=    100527 FMM=F ISym2X=0 I1Cent= 0 IOpClX= 0 NMat=1 NMatS=1 NMatT=0.
 Defaulting to unpruned grid for atomic number  50.
 Defaulting to unpruned grid for atomic number  50.
 Defaulting to unpruned grid for atomic number  50.
 Defaulting to unpruned grid for atomic number  50.
 Full mass-weighted force constant matrix:
 Low frequencies ---   -0.0006   -0.0004    0.0002    0.6999    0.9017    1.6385
 Low frequencies ---    6.4475    7.7321   11.3093
 Diagonal vibrational polarizability:
      438.5065076     228.7537796     159.2011184
 Harmonic frequencies (cm**-1), IR intensities (KM/Mole), Raman scattering
 activities (A**4/AMU), depolarization ratios for plane and unpolarized
 incident light, reduced masses (AMU), force constants (mDyne/A),
 and normal coordinates:
                      1                      2                      3
                      A                      A                      A
 Frequencies --      6.4311                 7.7256                11.3077
 Red. masses --    111.9631               107.1527                82.5097
 Frc consts  --      0.0027                 0.0038                 0.0062
 IR Inten    --      0.1032                 0.1165                 0.2206
  Atom  AN      X      Y      Z        X      Y      Z        X      Y      Z
     1  50     0.08  -0.08  -0.05    -0.06   0.07  -0.11     0.05  -0.04  -0.17
     2  50    -0.07  -0.09   0.14     0.06  -0.13   0.14    -0.17   0.13  -0.04
     3  53    -0.13   0.02  -0.16     0.01   0.27  -0.18     0.39  -0.07  -0.05
     4  53     0.22  -0.10  -0.33    -0.13  -0.12   0.04    -0.16   0.13   0.20
     5  53     0.03  -0.05   0.02     0.03   0.10   0.14     0.00  -0.05  -0.23
     6  53    -0.02   0.43   0.32     0.08  -0.23   0.15    -0.02  -0.01   0.11
     7  15    -0.13  -0.16   0.08     0.09  -0.01  -0.20     0.04  -0.28  -0.20
     8  15    -0.01  -0.12  -0.07    -0.09  -0.02  -0.18    -0.13  -0.32  -0.01
     9  15    -0.06  -0.24   0.01    -0.02   0.08   0.11    -0.05  -0.16  -0.09
    10  15    -0.10  -0.05   0.03    -0.27  -0.02  -0.10    -0.02  -0.40  -0.14
    11  50     0.04  -0.04  -0.08    -0.07   0.11  -0.17     0.06  -0.05  -0.04
    12  50    -0.10   0.15   0.14     0.21   0.07   0.10     0.01   0.05   0.05
    13  53     0.10  -0.27  -0.23    -0.09   0.03  -0.21    -0.03  -0.03  -0.01
    14  53     0.02   0.15  -0.07    -0.05   0.03  -0.13     0.11   0.06   0.13
    15  53    -0.02  -0.10   0.18    -0.03   0.09  -0.13    -0.08  -0.02  -0.05
    16  53    -0.09   0.13   0.14     0.12  -0.30   0.43    -0.15   0.19   0.20
                      4                      5                      6
                      A                      A                      A
 Frequencies --     11.6344                12.4658                16.8199
 Red. masses --    117.1250               112.5949                54.9354
 Frc consts  --      0.0093                 0.0103                 0.0092
 IR Inten    --      0.0125                 0.0702                 0.0649
  Atom  AN      X      Y      Z        X      Y      Z        X      Y      Z
     1  50     0.12   0.02  -0.02     0.04  -0.05  -0.05    -0.01   0.05  -0.10
     2  50     0.18  -0.05   0.04     0.00   0.04  -0.05    -0.03  -0.01  -0.02
     3  53     0.26   0.37  -0.14     0.20   0.22  -0.12     0.03   0.05  -0.09
     4  53     0.05  -0.05   0.10    -0.01   0.04   0.07    -0.04   0.00  -0.03
     5  53     0.02   0.08   0.20    -0.10   0.01   0.08     0.05   0.02  -0.15
     6  53     0.06  -0.23  -0.14    -0.16  -0.06  -0.27     0.19  -0.04   0.23
     7  15    -0.01   0.06   0.14    -0.15  -0.06   0.13    -0.18   0.36   0.17
     8  15     0.11   0.09  -0.01    -0.01  -0.06   0.17     0.20   0.41   0.01
     9  15     0.05  -0.02  -0.04    -0.07  -0.12  -0.09     0.04   0.12  -0.24
    10  15     0.12   0.17   0.06     0.14  -0.10   0.07     0.26   0.45   0.02
    11  50    -0.11  -0.01  -0.03     0.01  -0.07   0.17     0.01  -0.13   0.03
    12  50    -0.19  -0.02   0.03    -0.18   0.12   0.08    -0.07  -0.09  -0.01
    13  53    -0.30  -0.35  -0.19     0.52   0.00   0.11     0.03   0.04   0.12
    14  53    -0.03   0.01   0.15    -0.21   0.08  -0.35    -0.01  -0.08  -0.02
    15  53     0.00  -0.08   0.19    -0.04  -0.07   0.17    -0.07  -0.11  -0.03
    16  53    -0.11   0.25  -0.23    -0.07  -0.17   0.10    -0.16  -0.04   0.08
                      7                      8                      9
                      A                      A                      A
 Frequencies --     19.2769                21.1317                22.2326
 Red. masses --     96.1862                78.2938                88.8940
 Frc consts  --      0.0211                 0.0206                 0.0259
 IR Inten    --      0.0171                 0.7322                 0.0109
  Atom  AN      X      Y      Z        X      Y      Z        X      Y      Z
     1  50     0.13  -0.22  -0.03     0.00   0.05  -0.06    -0.10  -0.12  -0.11
     2  50    -0.04  -0.15   0.01    -0.05   0.08  -0.10    -0.25  -0.04   0.05
     3  53     0.41  -0.18   0.03    -0.12  -0.09  -0.04    -0.01   0.10  -0.18
     4  53     0.11  -0.17  -0.10    -0.04   0.09   0.04    -0.20  -0.05   0.12
     5  53    -0.04  -0.18   0.05     0.01   0.04  -0.18    -0.09  -0.11  -0.09
     6  53    -0.09   0.07  -0.01     0.23  -0.14   0.17    -0.31   0.05   0.01
     7  15    -0.24   0.11   0.14    -0.07  -0.17   0.07    -0.17   0.25   0.20
     8  15     0.16   0.19  -0.15     0.06  -0.19   0.25     0.19   0.30   0.03
     9  15    -0.02  -0.17  -0.14     0.01  -0.21  -0.25     0.03  -0.01  -0.03
    10  15     0.01   0.29   0.01     0.39  -0.31  -0.01     0.08   0.33   0.10
    11  50    -0.12   0.16  -0.01    -0.05   0.14   0.10     0.11   0.05   0.01
    12  50    -0.01   0.12   0.02    -0.08   0.13   0.11     0.15   0.00   0.08
    13  53    -0.30   0.29   0.09    -0.14  -0.10  -0.02     0.12  -0.12  -0.09
    14  53    -0.11   0.11  -0.11    -0.11   0.12  -0.10     0.16   0.01   0.22
    15  53     0.02   0.11   0.08     0.02   0.10   0.23     0.04   0.06   0.04
    16  53     0.06  -0.07   0.02     0.24  -0.17  -0.16     0.33  -0.04  -0.14
                     10                     11                     12
                      A                      A                      A
 Frequencies --     28.2428                29.2335                32.3241
 Red. masses --     44.6705                97.9131                39.8551
 Frc consts  --      0.0210                 0.0493                 0.0245
 IR Inten    --      0.0841                 0.1165                 0.0642
  Atom  AN      X      Y      Z        X      Y      Z        X      Y      Z
     1  50    -0.05   0.03   0.03     0.06  -0.13   0.08     0.01  -0.08  -0.03
     2  50     0.02  -0.02   0.07     0.00   0.07   0.06     0.01  -0.04   0.01
     3  53     0.00  -0.04   0.08    -0.30   0.19  -0.18     0.00  -0.01  -0.08
     4  53    -0.05  -0.03   0.04     0.04   0.07   0.35    -0.02  -0.05   0.03
     5  53     0.02   0.05   0.09     0.09  -0.19  -0.02     0.03  -0.10   0.00
     6  53    -0.08   0.09  -0.03    -0.08   0.06  -0.04    -0.02   0.08   0.00
     7  15    -0.14   0.13  -0.01     0.01  -0.23   0.15     0.22   0.35  -0.37
     8  15     0.49   0.09   0.31     0.14  -0.15  -0.19    -0.13   0.18   0.40
     9  15     0.22  -0.36  -0.19     0.08  -0.26  -0.17     0.02   0.54   0.10
    10  15     0.43  -0.28  -0.02     0.18   0.07   0.00     0.05  -0.27  -0.10
    11  50    -0.01   0.07   0.00     0.09  -0.08  -0.12     0.02  -0.03   0.09
    12  50     0.04  -0.03  -0.12     0.05   0.02  -0.02     0.02   0.05  -0.01
    13  53    -0.02  -0.09  -0.09    -0.25   0.21   0.12    -0.10  -0.10   0.09
    14  53    -0.01  -0.03  -0.04     0.11   0.01  -0.28    -0.03   0.04  -0.11
    15  53     0.02   0.11  -0.14     0.16  -0.20   0.04     0.03  -0.01   0.00
    16  53    -0.12  -0.01   0.09    -0.03   0.11   0.06     0.01   0.04   0.00
                     13                     14                     15
                      A                      A                      A
 Frequencies --     33.5066                35.3168                36.6285
 Red. masses --     41.6378                62.3784                70.8077
 Frc consts  --      0.0275                 0.0458                 0.0560
 IR Inten    --      0.1204                 0.1501                 0.0825
  Atom  AN      X      Y      Z        X      Y      Z        X      Y      Z
     1  50    -0.05  -0.11  -0.02     0.00   0.23  -0.10     0.09  -0.11   0.00
     2  50     0.02   0.01   0.01    -0.04  -0.14   0.13    -0.08   0.04  -0.05
     3  53     0.01  -0.03  -0.04     0.05  -0.10   0.07    -0.05   0.01  -0.10
     4  53    -0.08   0.00   0.03    -0.06  -0.14  -0.04     0.10   0.04  -0.01
     5  53    -0.10  -0.08   0.11     0.15   0.24  -0.07    -0.04  -0.10  -0.05
     6  53     0.05   0.08   0.06    -0.22   0.00  -0.04     0.01  -0.10   0.02
     7  15     0.59  -0.22   0.08     0.16  -0.26   0.38    -0.14  -0.09   0.34
     8  15     0.02  -0.20  -0.19    -0.30  -0.22   0.04    -0.42  -0.08   0.21
     9  15     0.27   0.30  -0.12    -0.09   0.24  -0.15    -0.29   0.22  -0.01
    10  15     0.45   0.17  -0.02     0.34   0.22   0.16     0.04   0.14   0.21
    11  50    -0.11   0.05  -0.03     0.08  -0.07   0.03     0.03   0.24   0.10
    12  50    -0.03  -0.03   0.01     0.03   0.04   0.00     0.07  -0.14  -0.15
    13  53     0.09   0.06  -0.08    -0.10  -0.06   0.08     0.02  -0.08  -0.09
    14  53    -0.08  -0.03   0.03     0.03   0.02  -0.13    -0.01  -0.16  -0.03
    15  53    -0.05   0.03   0.00     0.03  -0.04  -0.03     0.25   0.27   0.03
    16  53    -0.02   0.03  -0.03     0.03   0.04   0.01    -0.20   0.04   0.12
                     16                     17                     18
                      A                      A                      A
 Frequencies --     37.4904                38.0782                40.8499
 Red. masses --     44.4145                73.0342                92.8869
 Frc consts  --      0.0368                 0.0624                 0.0913
 IR Inten    --      0.1428                 0.0387                 0.1103
  Atom  AN      X      Y      Z        X      Y      Z        X      Y      Z
     1  50    -0.09  -0.01   0.03    -0.13  -0.02   0.30     0.01  -0.07  -0.04
     2  50    -0.09   0.03  -0.09    -0.04  -0.10  -0.14    -0.08   0.14   0.09
     3  53     0.07   0.07   0.04     0.09   0.36   0.22    -0.01  -0.12  -0.03
     4  53    -0.04   0.04  -0.12     0.04  -0.10  -0.11     0.08   0.18  -0.19
     5  53    -0.11  -0.03  -0.06    -0.07  -0.16  -0.10    -0.24   0.10   0.23
     6  53     0.04  -0.05   0.05     0.07   0.05   0.03    -0.04  -0.23   0.07
     7  15     0.27  -0.07   0.29    -0.16  -0.11   0.09    -0.27   0.08  -0.07
     8  15     0.28  -0.03   0.10    -0.31  -0.15   0.21    -0.08   0.06   0.08
     9  15     0.27  -0.14   0.60    -0.23   0.12  -0.38    -0.16  -0.01  -0.39
    10  15    -0.14   0.06   0.36     0.33  -0.12  -0.04     0.19  -0.06  -0.14
    11  50     0.02  -0.04   0.05     0.02  -0.06  -0.06    -0.12  -0.12  -0.01
    12  50     0.07   0.04  -0.04     0.06   0.05  -0.02     0.28   0.03   0.09
    13  53    -0.07  -0.07   0.05    -0.01   0.02  -0.01     0.02   0.01   0.04
    14  53    -0.02   0.01  -0.16     0.06   0.07   0.04    -0.12  -0.08  -0.08
    15  53     0.02  -0.02  -0.07    -0.07  -0.03  -0.12     0.09  -0.18  -0.09
    16  53     0.03   0.08   0.01     0.07  -0.01   0.00     0.21   0.34   0.05
                     19                     20                     21
                      A                      A                      A
 Frequencies --     41.5767                45.2942                46.2799
 Red. masses --     82.0239               105.3419                60.9441
 Frc consts  --      0.0835                 0.1273                 0.0769
 IR Inten    --      0.4562                 0.9059                 0.1619
  Atom  AN      X      Y      Z        X      Y      Z        X      Y      Z
     1  50     0.07   0.14   0.10    -0.18   0.06  -0.07    -0.10  -0.06  -0.09
     2  50    -0.24  -0.10   0.02     0.18  -0.16  -0.20     0.09   0.07   0.06
     3  53     0.02   0.11   0.11     0.06  -0.02   0.03     0.05  -0.07  -0.05
     4  53     0.14  -0.09  -0.06    -0.27  -0.18   0.14    -0.09   0.10  -0.10
     5  53    -0.04   0.09  -0.20     0.03   0.04  -0.05     0.00   0.00   0.14
     6  53    -0.19  -0.16   0.09     0.22   0.32  -0.08     0.04  -0.01  -0.03
     7  15     0.27   0.15  -0.34    -0.28   0.00   0.05    -0.12   0.07   0.28
     8  15     0.24   0.06   0.08    -0.09   0.01   0.05    -0.15   0.00   0.60
     9  15     0.25   0.10   0.08    -0.17  -0.17   0.04    -0.12   0.10   0.18
    10  15     0.08  -0.26  -0.14    -0.22  -0.05   0.05     0.14  -0.18   0.29
    11  50    -0.03   0.13  -0.14    -0.09   0.09   0.01     0.11   0.03  -0.24
    12  50    -0.05  -0.16   0.12     0.14  -0.18   0.22    -0.10  -0.05   0.06
    13  53     0.06   0.21  -0.13     0.05   0.04  -0.05    -0.03   0.21  -0.13
    14  53     0.02  -0.18  -0.06    -0.12  -0.28  -0.16     0.20  -0.01   0.00
    15  53     0.08  -0.07   0.26     0.05  -0.01   0.15    -0.07  -0.13   0.07
    16  53    -0.05   0.08  -0.02     0.12   0.30   0.01    -0.03  -0.09  -0.04
                     22                     23                     24
                      A                      A                      A
 Frequencies --     48.5819                57.7668                66.0037
 Red. masses --     77.8747               124.0510               124.8218
 Frc consts  --      0.1083                 0.2439                 0.3204
 IR Inten    --      0.0083                 0.4634                 5.0404
  Atom  AN      X      Y      Z        X      Y      Z        X      Y      Z
     1  50    -0.26  -0.06   0.02    -0.05  -0.03   0.04    -0.20  -0.05   0.04
     2  50     0.02   0.05   0.03     0.08   0.17   0.26     0.05   0.09   0.13
     3  53     0.08   0.03   0.09     0.02   0.07   0.03     0.05   0.06   0.05
     4  53    -0.19   0.08  -0.20     0.03   0.19  -0.19    -0.29   0.09  -0.24
     5  53    -0.11   0.04   0.14     0.45  -0.31  -0.07     0.42  -0.14  -0.11
     6  53     0.02  -0.01   0.01    -0.13  -0.12  -0.03    -0.06  -0.03  -0.03
     7  15     0.04  -0.03  -0.31    -0.01  -0.03   0.00     0.02  -0.01  -0.02
     8  15     0.03   0.00  -0.45     0.02  -0.01  -0.07     0.04   0.00   0.00
     9  15     0.03  -0.02  -0.28     0.00  -0.04  -0.04     0.03  -0.04   0.03
    10  15    -0.05   0.08  -0.32     0.00   0.04  -0.02    -0.03  -0.03   0.00
    11  50     0.32   0.09   0.12     0.00   0.02   0.04    -0.19  -0.06  -0.06
    12  50    -0.08  -0.05   0.01     0.00  -0.15   0.24    -0.01   0.13  -0.11
    13  53    -0.10  -0.10   0.10    -0.01  -0.05   0.01     0.05   0.06  -0.03
    14  53     0.23  -0.06  -0.15    -0.05  -0.21  -0.18    -0.33   0.07   0.24
    15  53     0.15   0.05   0.18    -0.43   0.29  -0.04     0.51  -0.18   0.09
    16  53    -0.08  -0.07   0.00     0.10   0.13  -0.04    -0.05  -0.03   0.04
                     25                     26                     27
                      A                      A                      A
 Frequencies --     74.5304                77.9962               100.6842
 Red. masses --    121.5741               120.7562               121.5440
 Frc consts  --      0.3979                 0.4328                 0.7259
 IR Inten    --      1.1019                10.2206                77.7843
  Atom  AN      X      Y      Z        X      Y      Z        X      Y      Z
     1  50    -0.22   0.07  -0.12     0.39  -0.31   0.25     0.19  -0.13   0.11
     2  50     0.14  -0.16   0.13    -0.20   0.20  -0.23     0.26   0.00   0.24
     3  53     0.03  -0.01   0.00    -0.06   0.02  -0.02    -0.02   0.01  -0.01
     4  53     0.26   0.11   0.12    -0.29  -0.22  -0.09    -0.15   0.01  -0.05
     5  53    -0.22  -0.07  -0.11     0.15   0.29   0.13    -0.17   0.07  -0.25
     6  53     0.00   0.01   0.00     0.03   0.01   0.01    -0.01   0.01  -0.01
     7  15     0.02   0.01   0.01     0.00   0.03   0.00    -0.01  -0.01   0.01
     8  15     0.01   0.00   0.03     0.02   0.02   0.04     0.00  -0.01  -0.01
     9  15     0.03   0.00   0.04     0.01   0.01   0.03     0.01  -0.02   0.01
    10  15     0.02  -0.01   0.02     0.03  -0.02   0.02     0.01   0.01   0.01
    11  50     0.40  -0.20  -0.22     0.23  -0.24  -0.18     0.38   0.21  -0.01
    12  50    -0.24   0.24   0.23    -0.11   0.10   0.13     0.29   0.07  -0.33
    13  53    -0.05   0.02   0.01    -0.04   0.03   0.01    -0.04   0.00  -0.01
    14  53    -0.33  -0.25   0.11    -0.13  -0.15   0.02    -0.32  -0.06   0.09
    15  53     0.20   0.22  -0.16     0.02   0.23  -0.05    -0.31  -0.20   0.21
    16  53     0.02   0.01  -0.01     0.02   0.01  -0.01    -0.02   0.01   0.01
                     28                     29                     30
                      A                      A                      A
 Frequencies --    102.5929               114.0352               117.2803
 Red. masses --    121.6137               121.2948               121.2680
 Frc consts  --      0.7542                 0.9293                 0.9828
 IR Inten    --     15.0787                10.8729                18.7264
  Atom  AN      X      Y      Z        X      Y      Z        X      Y      Z
     1  50     0.40   0.36   0.04     0.01   0.46  -0.17     0.29   0.23   0.04
     2  50     0.24   0.01   0.20    -0.29   0.06  -0.30    -0.01   0.08  -0.02
     3  53    -0.03  -0.01   0.01     0.00  -0.03   0.02    -0.02  -0.01   0.00
     4  53    -0.34   0.00  -0.13     0.03  -0.07   0.01    -0.16  -0.07  -0.07
     5  53    -0.34  -0.31  -0.09     0.14  -0.34   0.39    -0.03  -0.21   0.06
     6  53    -0.01   0.01   0.00     0.02  -0.01   0.02     0.00   0.00   0.01
     7  15    -0.03   0.01  -0.01    -0.01  -0.01  -0.01     0.00  -0.03   0.00
     8  15     0.02   0.02   0.02    -0.01   0.00  -0.01     0.00  -0.01  -0.02
     9  15    -0.03  -0.03  -0.02     0.01  -0.01  -0.03    -0.01  -0.03  -0.02
    10  15     0.02  -0.03   0.00     0.03   0.01  -0.03     0.01   0.05   0.00
    11  50    -0.16  -0.32  -0.09     0.27  -0.06  -0.12     0.13   0.48   0.20
    12  50    -0.01  -0.04   0.01     0.17   0.05  -0.22    -0.25   0.13   0.27
    13  53     0.01   0.02   0.01    -0.02   0.01   0.02    -0.01  -0.02  -0.03
    14  53     0.16   0.04  -0.05    -0.19  -0.04   0.06    -0.02  -0.15   0.03
    15  53     0.13   0.25   0.11    -0.11   0.00   0.24     0.08  -0.36  -0.41
    16  53     0.00   0.00   0.01    -0.01   0.00   0.01     0.02  -0.01  -0.02
                     31                     32                     33
                      A                      A                      A
 Frequencies --    129.2149               130.5536               168.6465
 Red. masses --    121.5637               121.5965               121.9296
 Frc consts  --      1.1959                 1.2211                 2.0432
 IR Inten    --     14.4000                 8.7801                36.4164
  Atom  AN      X      Y      Z        X      Y      Z        X      Y      Z
     1  50    -0.23   0.05  -0.07    -0.02  -0.02   0.00    -0.13   0.13   0.36
     2  50     0.11   0.70   0.15    -0.01  -0.04   0.00     0.42   0.03  -0.41
     3  53     0.02  -0.01  -0.02     0.00   0.00   0.00     0.10  -0.14  -0.33
     4  53     0.16  -0.60   0.04     0.01   0.04   0.00     0.01   0.04   0.01
     5  53    -0.11  -0.04  -0.10     0.04   0.01  -0.01     0.03   0.02   0.01
     6  53     0.00  -0.03  -0.01     0.00   0.00   0.00    -0.40  -0.07   0.35
     7  15     0.00   0.00   0.00     0.00  -0.02   0.01    -0.02   0.00   0.01
     8  15    -0.01   0.01   0.01     0.00  -0.01   0.00     0.00  -0.01  -0.01
     9  15    -0.01  -0.02   0.00     0.00   0.02   0.00     0.02   0.01   0.00
    10  15     0.00   0.01   0.01     0.00   0.01   0.00     0.00  -0.01   0.00
    11  50    -0.03  -0.01   0.00    -0.27  -0.01   0.05    -0.03   0.05  -0.10
    12  50     0.00   0.03  -0.02     0.00   0.67  -0.22     0.10   0.03   0.08
    13  53     0.00   0.00   0.00     0.03  -0.01   0.01     0.02  -0.05   0.09
    14  53     0.02  -0.02   0.00     0.29  -0.56   0.02     0.00   0.00   0.00
    15  53     0.03   0.00   0.02    -0.09  -0.01   0.13     0.00   0.01   0.00
    16  53     0.00   0.00   0.00     0.01  -0.03   0.01    -0.09  -0.04  -0.07
                     34                     35                     36
                      A                      A                      A
 Frequencies --    168.9462               170.9009               174.3996
 Red. masses --    121.9745               121.6676               121.7035
 Frc consts  --      2.0512                 2.0937                 2.1809
 IR Inten    --     17.8576                38.9848                39.1616
  Atom  AN      X      Y      Z        X      Y      Z        X      Y      Z
     1  50    -0.02   0.02   0.04    -0.11   0.16   0.40    -0.13   0.16   0.38
     2  50     0.12   0.01  -0.13    -0.21  -0.04   0.19    -0.22  -0.04   0.19
     3  53     0.01  -0.02  -0.04     0.11  -0.15  -0.35     0.11  -0.15  -0.34
     4  53     0.00   0.01   0.00     0.01   0.00  -0.01     0.01   0.00   0.00
     5  53     0.02   0.00   0.01    -0.01   0.02  -0.01     0.01   0.01  -0.01
     6  53    -0.12  -0.02   0.10     0.19   0.03  -0.17     0.19   0.03  -0.17
     7  15    -0.01   0.00  -0.01    -0.03   0.01   0.00    -0.02  -0.01   0.01
     8  15    -0.01   0.00   0.00     0.00  -0.01  -0.02     0.01   0.01  -0.02
     9  15     0.00   0.00   0.00     0.01   0.01   0.02     0.00   0.02   0.00
    10  15     0.00   0.00  -0.01     0.02  -0.01   0.00     0.01  -0.02   0.00
    11  50     0.11  -0.22   0.42    -0.05   0.17  -0.31     0.08  -0.20   0.36
    12  50    -0.39  -0.12  -0.33    -0.29  -0.11  -0.22     0.26   0.09   0.18
    13  53    -0.08   0.21  -0.38     0.06  -0.15   0.27    -0.07   0.18  -0.32
    14  53    -0.01  -0.03   0.01     0.01  -0.01   0.01    -0.02   0.01  -0.01
    15  53    -0.02  -0.02   0.01    -0.02   0.01   0.02     0.00   0.00  -0.02
    16  53     0.37   0.14   0.27     0.26   0.10   0.19    -0.23  -0.08  -0.16
                     37                     38                     39
                      A                      A                      A
 Frequencies --    280.7147               288.6676               357.7397
 Red. masses --     31.0050                30.9880                30.9835
 Frc consts  --      1.4395                 1.5214                 2.3362
 IR Inten    --      3.4230                 1.3222                 0.6611
  Atom  AN      X      Y      Z        X      Y      Z        X      Y      Z
     1  50     0.00   0.00   0.01     0.00   0.00   0.00     0.00   0.00   0.00
     2  50     0.00   0.00   0.00     0.00   0.00   0.00     0.00   0.00   0.00
     3  53     0.00   0.00  -0.01     0.00   0.00   0.00     0.00   0.00   0.00
     4  53     0.00   0.00   0.00     0.00   0.00   0.00     0.00   0.00   0.00
     5  53     0.00   0.00   0.00     0.00   0.00   0.00     0.00   0.00   0.00
     6  53     0.00   0.00   0.00     0.00   0.00   0.00     0.00   0.00   0.00
     7  15     0.41  -0.11  -0.23     0.13  -0.31   0.37    -0.42  -0.24  -0.02
     8  15    -0.05   0.04   0.50     0.41   0.26   0.04     0.13  -0.33   0.32
     9  15    -0.07  -0.35  -0.34    -0.15   0.35  -0.34     0.45   0.28   0.06
    10  15    -0.30   0.41   0.05    -0.40  -0.30  -0.07    -0.16   0.30  -0.37
    11  50     0.00   0.00   0.00     0.01   0.00   0.00     0.00   0.00   0.00
    12  50     0.00   0.00   0.00     0.00   0.00   0.00     0.00   0.00   0.00
    13  53     0.00   0.00   0.00     0.00   0.00   0.00     0.00   0.00   0.00
    14  53     0.00   0.00   0.00     0.00   0.00   0.00     0.00   0.00   0.00
    15  53     0.00   0.00   0.00     0.00   0.00   0.00     0.00   0.00   0.00
    16  53     0.00   0.00   0.00     0.00   0.00   0.00     0.00   0.00   0.00
                     40                     41                     42
                      A                      A                      A
 Frequencies --    367.1101               370.9280               487.6018
 Red. masses --     30.9790                30.9764                30.9751
 Frc consts  --      2.4599                 2.5111                 4.3390
 IR Inten    --      2.3233                 2.2554                 0.9446
  Atom  AN      X      Y      Z        X      Y      Z        X      Y      Z
     1  50     0.00   0.00   0.00     0.00   0.00   0.00     0.00   0.00   0.00
     2  50     0.00   0.00   0.00     0.00   0.00   0.00     0.00   0.00   0.00
     3  53     0.00   0.00   0.00     0.00   0.00   0.00     0.00   0.00   0.00
     4  53     0.00   0.00   0.00     0.00   0.00   0.00     0.00   0.00   0.00
     5  53     0.00   0.00   0.00     0.00   0.00   0.00     0.00   0.00   0.00
     6  53     0.00   0.00   0.00     0.00   0.00   0.00     0.00   0.00   0.00
     7  15     0.12   0.45   0.42    -0.10   0.29  -0.20    -0.20  -0.38  -0.25
     8  15    -0.35  -0.11  -0.04     0.29  -0.53  -0.09    -0.26   0.42  -0.07
     9  15     0.50  -0.14  -0.28    -0.04   0.22  -0.29     0.48   0.06  -0.16
    10  15    -0.26  -0.20  -0.10    -0.16   0.02   0.58    -0.01  -0.10   0.49
    11  50     0.00   0.00   0.00     0.00   0.00   0.00     0.00   0.00   0.00
    12  50     0.00   0.00   0.00     0.00   0.00   0.00     0.00   0.00   0.00
    13  53     0.00   0.00   0.00     0.00   0.00   0.00     0.00   0.00   0.00
    14  53     0.00   0.00   0.00     0.00   0.00   0.00     0.00   0.00   0.00
    15  53     0.00   0.00   0.00     0.00   0.00   0.00     0.00   0.00   0.00
    16  53     0.00   0.00   0.00     0.00   0.00   0.00     0.00   0.00   0.00

 -------------------
 - Thermochemistry -
 -------------------
 Temperature   673.000 Kelvin.  Pressure  50.00000 Atm.
 Atom     1 has atomic number 50 and mass 117.90180
 Atom     2 has atomic number 50 and mass 117.90180
 Atom     3 has atomic number 53 and mass 126.90040
 Atom     4 has atomic number 53 and mass 126.90040
 Atom     5 has atomic number 53 and mass 126.90040
 Atom     6 has atomic number 53 and mass 126.90040
 Atom     7 has atomic number 15 and mass  30.97376
 Atom     8 has atomic number 15 and mass  30.97376
 Atom     9 has atomic number 15 and mass  30.97376
 Atom    10 has atomic number 15 and mass  30.97376
 Atom    11 has atomic number 50 and mass 117.90180
 Atom    12 has atomic number 50 and mass 117.90180
 Atom    13 has atomic number 53 and mass 126.90040
 Atom    14 has atomic number 53 and mass 126.90040
 Atom    15 has atomic number 53 and mass 126.90040
 Atom    16 has atomic number 53 and mass 126.90040
 Molecular mass:  1610.70545 amu.
 Principal axes and moments of inertia in atomic units:
                           1         2         3
     Eigenvalues --  ******************************
           X            1.00000   0.00040  -0.00046
           Y           -0.00040   0.99994   0.01093
           Z            0.00047  -0.01093   0.99994
 This molecule is an asymmetric top.
 Rotational symmetry number  1.
 Warning -- assumption of classical behavior for rotation
           may cause significant error
 Rotational temperatures (Kelvin)      0.00228     0.00093     0.00087
 Rotational constants (GHZ):           0.04761     0.01932     0.01808
 Zero-point vibrational energy      26489.8 (Joules/Mol)
                                    6.33121 (Kcal/Mol)
 Warning -- explicit consideration of  42 degrees of freedom as
           vibrations may cause significant error
 Vibrational temperatures:      9.25    11.12    16.27    16.74    17.94
          (Kelvin)             24.20    27.74    30.40    31.99    40.64
                               42.06    46.51    48.21    50.81    52.70
                               53.94    54.79    58.77    59.82    65.17
                               66.59    69.90    83.11    94.96   107.23
                              112.22   144.86   147.61   164.07   168.74
                              185.91   187.84   242.64   243.08   245.89
                              250.92   403.89   415.33   514.71   528.19
                              533.68   701.55
 
 Zero-point correction=                           0.010089 (Hartree/Particle)
 Thermal correction to Energy=                    0.096742
 Thermal correction to Enthalpy=                  0.098874
 Thermal correction to Gibbs Free Energy=        -0.270044
 Sum of electronic and zero-point Energies=          -1470.089687
 Sum of electronic and thermal Energies=             -1470.003034
 Sum of electronic and thermal Enthalpies=           -1470.000903
 Sum of electronic and thermal Free Energies=        -1470.369821
 
                     E (Thermal)             CV                S
                      KCal/Mol        Cal/Mol-Kelvin    Cal/Mol-Kelvin
 Total                   60.707             88.660            343.981
 Electronic               0.000              0.000              0.000
 Translational            2.006              2.981             44.273
 Rotational               2.006              2.981             43.515
 Vibrational             56.695             82.698            256.194
 Vibration     1          1.337              1.987             10.506
 Vibration     2          1.337              1.987             10.142
 Vibration     3          1.337              1.987              9.385
 Vibration     4          1.337              1.987              9.328
 Vibration     5          1.337              1.987              9.191
 Vibration     6          1.338              1.987              8.596
 Vibration     7          1.338              1.987              8.325
 Vibration     8          1.338              1.987              8.142
 Vibration     9          1.338              1.987              8.041
 Vibration    10          1.338              1.987              7.566
 Vibration    11          1.338              1.987              7.497
 Vibration    12          1.338              1.986              7.298
 Vibration    13          1.338              1.986              7.226
 Vibration    14          1.338              1.986              7.122
 Vibration    15          1.338              1.986              7.049
 Vibration    16          1.338              1.986              7.003
 Vibration    17          1.338              1.986              6.972
 Vibration    18          1.338              1.986              6.833
 Vibration    19          1.338              1.986              6.798
 Vibration    20          1.338              1.986              6.628
 Vibration    21          1.338              1.986              6.585
 Vibration    22          1.339              1.985              6.489
 Vibration    23          1.339              1.985              6.145
 Vibration    24          1.340              1.984              5.880
 Vibration    25          1.340              1.983              5.639
 Vibration    26          1.340              1.983              5.549
 Vibration    27          1.343              1.980              5.043
 Vibration    28          1.343              1.979              5.006
 Vibration    29          1.344              1.977              4.797
 Vibration    30          1.344              1.977              4.741
 Vibration    31          1.346              1.975              4.550
 Vibration    32          1.346              1.974              4.530
 Vibration    33          1.352              1.966              4.025
 Vibration    34          1.352              1.966              4.022
 Vibration    35          1.352              1.965              3.999
 Vibration    36          1.353              1.964              3.959
 Vibration    37          1.377              1.929              3.031
 Vibration    38          1.380              1.925              2.978
 Vibration    39          1.402              1.893              2.568
 Vibration    40          1.405              1.888              2.519
 Vibration    41          1.407              1.886              2.499
 Vibration    42          1.456              1.817              1.992
                       Q            Log10(Q)             Ln(Q)
 Total Bot       0.106590D+56         55.027716        126.705997
 Total V=0       0.121246D+58         57.083666        131.439999
 Vib (Bot)       0.379569D+38         37.579291         86.529515
 Vib (Bot)    1  0.727337D+02          1.861736          4.286804
 Vib (Bot)    2  0.605456D+02          1.782083          4.103397
 Vib (Bot)    3  0.413652D+02          1.616636          3.722441
 Vib (Bot)    4  0.402036D+02          1.604265          3.693958
 Vib (Bot)    5  0.375222D+02          1.574288          3.624932
 Vib (Bot)    6  0.278083D+02          1.444174          3.325335
 Vib (Bot)    7  0.242635D+02          1.384954          3.188974
 Vib (Bot)    8  0.221335D+02          1.345051          3.097094
 Vib (Bot)    9  0.210373D+02          1.322991          3.046299
 Vib (Bot)   10  0.165595D+02          1.219048          2.806962
 Vib (Bot)   11  0.159982D+02          1.204071          2.772476
 Vib (Bot)   12  0.144680D+02          1.160410          2.671943
 Vib (Bot)   13  0.139572D+02          1.144799          2.635996
 Vib (Bot)   14  0.132415D+02          1.121937          2.583356
 Vib (Bot)   15  0.127671D+02          1.106092          2.546871
 Vib (Bot)   16  0.124734D+02          1.095986          2.523601
 Vib (Bot)   17  0.122808D+02          1.089226          2.508034
 Vib (Bot)   18  0.114470D+02          1.058693          2.437730
 Vib (Bot)   19  0.112468D+02          1.051029          2.420084
 Vib (Bot)   20  0.103231D+02          1.013810          2.334383
 Vib (Bot)   21  0.101030D+02          1.004452          2.312837
 Vib (Bot)   22  0.962394D+01          0.983353          2.264254
 Vib (Bot)   23  0.809222D+01          0.908068          2.090903
 Vib (Bot)   24  0.708099D+01          0.850094          1.957413
 Vib (Bot)   25  0.626945D+01          0.797230          1.835689
 Vib (Bot)   26  0.599026D+01          0.777446          1.790135
 Vib (Bot)   27  0.463685D+01          0.666223          1.534034
 Vib (Bot)   28  0.455024D+01          0.658035          1.515181
 Vib (Bot)   29  0.409174D+01          0.611908          1.408971
 Vib (Bot)   30  0.397796D+01          0.599660          1.380768
 Vib (Bot)   31  0.360852D+01          0.557330          1.283299
 Vib (Bot)   32  0.357128D+01          0.552824          1.272925
 Vib (Bot)   33  0.275864D+01          0.440695          1.014738
 Vib (Bot)   34  0.275369D+01          0.439916          1.012943
 Vib (Bot)   35  0.272185D+01          0.434865          1.001313
 Vib (Bot)   36  0.266664D+01          0.425964          0.980818
 Vib (Bot)   37  0.164157D+01          0.215259          0.495653
 Vib (Bot)   38  0.159498D+01          0.202754          0.466859
 Vib (Bot)   39  0.127621D+01          0.105922          0.243894
 Vib (Bot)   40  0.124204D+01          0.094136          0.216757
 Vib (Bot)   41  0.122861D+01          0.089412          0.205880
 Vib (Bot)   42  0.917209D+00         -0.037532         -0.086420
 Vib (V=0)       0.431759D+40         39.635241         91.263516
 Vib (V=0)    1  0.732354D+02          1.864721          4.293679
 Vib (V=0)    2  0.610477D+02          1.785669          4.111656
 Vib (V=0)    3  0.418683D+02          1.621885          3.734528
 Vib (V=0)    4  0.407068D+02          1.609666          3.706394
 Vib (V=0)    5  0.380255D+02          1.580075          3.638257
 Vib (V=0)    6  0.283128D+02          1.451983          3.343314
 Vib (V=0)    7  0.247687D+02          1.393903          3.209579
 Vib (V=0)    8  0.226392D+02          1.354861          3.119682
 Vib (V=0)    9  0.215433D+02          1.333312          3.070064
 Vib (V=0)   10  0.170671D+02          1.232159          2.837152
 Vib (V=0)   11  0.165060D+02          1.217642          2.803725
 Vib (V=0)   12  0.149767D+02          1.175416          2.706495
 Vib (V=0)   13  0.144662D+02          1.160353          2.671812
 Vib (V=0)   14  0.137509D+02          1.138332          2.621107
 Vib (V=0)   15  0.132769D+02          1.123096          2.586024
 Vib (V=0)   16  0.129834D+02          1.113390          2.563675
 Vib (V=0)   17  0.127909D+02          1.106903          2.548737
 Vib (V=0)   18  0.119579D+02          1.077656          2.481396
 Vib (V=0)   19  0.117579D+02          1.070330          2.464527
 Vib (V=0)   20  0.108352D+02          1.034837          2.382799
 Vib (V=0)   21  0.106154D+02          1.025937          2.362307
 Vib (V=0)   22  0.101369D+02          1.005906          2.316184
 Vib (V=0)   23  0.860765D+01          0.934885          2.152652
 Vib (V=0)   24  0.759862D+01          0.880735          2.027966
 Vib (V=0)   25  0.678936D+01          0.831829          1.915356
 Vib (V=0)   26  0.651109D+01          0.813654          1.873507
 Vib (V=0)   27  0.516373D+01          0.712963          1.641658
 Vib (V=0)   28  0.507763D+01          0.705661          1.624845
 Vib (V=0)   29  0.462218D+01          0.664847          1.530866
 Vib (V=0)   30  0.450926D+01          0.654105          1.506132
 Vib (V=0)   31  0.414300D+01          0.617315          1.421420
 Vib (V=0)   32  0.410612D+01          0.613431          1.412478
 Vib (V=0)   33  0.330359D+01          0.518986          1.195008
 Vib (V=0)   34  0.329872D+01          0.518345          1.193534
 Vib (V=0)   35  0.326740D+01          0.514202          1.183994
 Vib (V=0)   36  0.321311D+01          0.506925          1.167239
 Vib (V=0)   37  0.221603D+01          0.345575          0.795716
 Vib (V=0)   38  0.217151D+01          0.336762          0.775423
 Vib (V=0)   39  0.187066D+01          0.271995          0.626291
 Vib (V=0)   40  0.183891D+01          0.264559          0.609171
 Vib (V=0)   41  0.182645D+01          0.261608          0.602374
 Vib (V=0)   42  0.154464D+01          0.188827          0.434791
 Electronic      0.100000D+01          0.000000          0.000000
 Translational   0.389009D+09          8.589960         19.779114
 Rotational      0.721880D+09          8.858465         20.397369
 ***** Axes restored to original set *****
 -------------------------------------------------------------------
 Center     Atomic                   Forces (Hartrees/Bohr)
 Number     Number              X              Y              Z
 -------------------------------------------------------------------
      1       50           0.000003399    0.000002913   -0.000000010
      2       50          -0.000001523    0.000001261    0.000001540
      3       53           0.000000040    0.000001403    0.000000730
      4       53          -0.000000690    0.000000740   -0.000000692
      5       53          -0.000001481   -0.000000660   -0.000001137
      6       53          -0.000000713    0.000002047    0.000001023
      7       15           0.000006961   -0.000003433    0.000002261
      8       15          -0.000004321    0.000008215   -0.000002927
      9       15          -0.000001358   -0.000009974   -0.000000109
     10       15           0.000002280    0.000002576    0.000002242
     11       50          -0.000002371   -0.000000540    0.000000499
     12       50           0.000000201   -0.000001245   -0.000001298
     13       53          -0.000002156   -0.000000131    0.000000165
     14       53          -0.000001149   -0.000000299   -0.000001620
     15       53           0.000002348   -0.000001224    0.000000148
     16       53           0.000000534   -0.000001648   -0.000000815
 -------------------------------------------------------------------
 Cartesian Forces:  Max     0.000009974 RMS     0.000002689

 GradGradGradGradGradGradGradGradGradGradGradGradGradGradGradGradGradGrad
 Berny optimization.
 Search for a local minimum.
 Step number   1 out of a maximum of    2
 All quantities printed in internal units (Hartrees-Bohrs-Radians)
 Second derivative matrix not updated -- analytic derivatives used.
 ITU=  0
     Eigenvalues ---    0.00018   0.00024   0.00039   0.00060   0.00066
     Eigenvalues ---    0.00080   0.00121   0.00129   0.00138   0.00182
     Eigenvalues ---    0.00206   0.00223   0.00259   0.00302   0.00419
     Eigenvalues ---    0.00592   0.00646   0.00757   0.00772   0.00797
     Eigenvalues ---    0.00942   0.01064   0.01577   0.02067   0.02561
     Eigenvalues ---    0.02787   0.04640   0.04854   0.05967   0.06304
     Eigenvalues ---    0.07657   0.07828   0.09235   0.09779   0.13107
     Eigenvalues ---    0.13190   0.13488   0.14000   0.15051   0.15822
     Eigenvalues ---    0.16138   0.27876
 Angle between quadratic step and forces=  76.70 degrees.
 Linear search not attempted -- first point.
 B after Tr=     0.000027   -0.000040    0.000026
         Rot=    1.000000    0.000000   -0.000001   -0.000003 Ang=   0.00 deg.
 Variable       Old X    -DE/DX   Delta X   Delta X   Delta X     New X
                                 (Linear)    (Quad)   (Total)
    X1       -2.54551   0.00000   0.00000   0.00040   0.00040  -2.54511
    Y1        3.84521   0.00000   0.00000   0.00013   0.00007   3.84529
    Z1       -0.37014   0.00000   0.00000   0.00017   0.00021  -0.36994
    X2       -8.10816   0.00000   0.00000   0.00000   0.00005  -8.10810
    Y2       -2.06944   0.00000   0.00000   0.00006  -0.00003  -2.06947
    Z2        2.40223   0.00000   0.00000  -0.00040  -0.00036   2.40187
    X3       -3.96767   0.00000   0.00000   0.00099   0.00096  -3.96671
    Y3        5.99114   0.00000   0.00000   0.00123   0.00117   5.99231
    Z3       -5.07221   0.00000   0.00000   0.00050   0.00055  -5.07167
    X4       -7.98255   0.00000   0.00000  -0.00017  -0.00016  -7.98271
    Y4        3.71993   0.00000   0.00000   0.00003  -0.00007   3.71986
    Z4        2.43383   0.00000   0.00000  -0.00088  -0.00083   2.43300
    X5       -3.63025   0.00000   0.00000  -0.00011  -0.00007  -3.63032
    Y5       -1.94635   0.00000   0.00000   0.00028   0.00021  -1.94614
    Z5       -1.64658   0.00000   0.00000  -0.00060  -0.00057  -1.64715
    X6      -12.16889   0.00000   0.00000  -0.00007  -0.00003 -12.16892
    Y6       -2.85305   0.00000   0.00000  -0.00035  -0.00047  -2.85352
    Z6       -1.01982   0.00000   0.00000  -0.00022  -0.00016  -1.01998
    X7        1.42252   0.00001   0.00000  -0.00075  -0.00072   1.42180
    Y7        1.61506   0.00000   0.00000  -0.00004  -0.00007   1.61499
    Z7        5.23695   0.00000   0.00000  -0.00024  -0.00022   5.23673
    X8        1.71532   0.00000   0.00000   0.00134   0.00140   1.71672
    Y8       -2.90217   0.00001   0.00000   0.00038   0.00034  -2.90183
    Z8        6.18094   0.00000   0.00000   0.00074   0.00076   6.18170
    X9       -2.41639   0.00000   0.00000   0.00038   0.00043  -2.41596
    Y9       -0.89959  -0.00001   0.00000  -0.00180  -0.00186  -0.90145
    Z9        5.81644   0.00000   0.00000   0.00028   0.00031   5.81675
   X10        0.27074   0.00000   0.00000  -0.00011  -0.00006   0.27068
   Y10        0.07974   0.00000   0.00000   0.00042   0.00037   0.08011
   Z10        9.42890   0.00000   0.00000   0.00008   0.00011   9.42901
   X11        2.73782   0.00000   0.00000  -0.00062  -0.00057   2.73725
   Y11       -3.90626   0.00000   0.00000   0.00029   0.00027  -3.90599
   Z11       -0.34006   0.00000   0.00000   0.00047   0.00048  -0.33958
   X12        7.71824   0.00000   0.00000  -0.00017  -0.00015   7.71809
   Y12        2.23234   0.00000   0.00000   0.00018   0.00019   2.23253
   Z12        2.24511   0.00000   0.00000  -0.00030  -0.00029   2.24482
   X13        3.67575   0.00000   0.00000  -0.00133  -0.00127   3.67447
   Y13       -6.55753   0.00000   0.00000  -0.00063  -0.00065  -6.55818
   Z13       -4.90297   0.00000   0.00000   0.00088   0.00089  -4.90207
   X14        8.43120   0.00000   0.00000  -0.00021  -0.00015   8.43104
   Y14       -3.50296   0.00000   0.00000   0.00022   0.00024  -3.50273
   Z14        1.82294   0.00000   0.00000  -0.00037  -0.00037   1.82256
   X15        3.66069   0.00000   0.00000   0.00003   0.00004   3.66073
   Y15        1.75728   0.00000   0.00000  -0.00005  -0.00007   1.75721
   Z15       -2.17776   0.00000   0.00000  -0.00040  -0.00038  -2.17815
   X16       11.88733   0.00000   0.00000  -0.00009  -0.00009  11.88724
   Y16        3.89179   0.00000   0.00000   0.00030   0.00034   3.89213
   Z16       -0.69790   0.00000   0.00000  -0.00012  -0.00012  -0.69802
         Item               Value     Threshold  Converged?
 Maximum Force            0.000010     0.000450     YES
 RMS     Force            0.000003     0.000300     YES
 Maximum Displacement     0.001857     0.001800     NO 
 RMS     Displacement     0.000568     0.001200     YES
 Predicted change in Energy=-7.790077D-09
 GradGradGradGradGradGradGradGradGradGradGradGradGradGradGradGradGradGrad

 1|1|UNPC-RYZENWINDOWS|Freq|RPBEPBE|SDD|I8P4Sn4|ADMIN|07-Aug-2020|0||# 
 freq pbepbe/sdd pressure=50 temperature=673||Title Card Required||0,1|
 Sn,-1.347025,2.034799,-0.195872|Sn,-4.290651,-1.095102,1.271206|I,-2.0
 99599,3.170374,-2.684099|I,-4.224184,1.9685,1.287926|I,-1.921045,-1.02
 9966,-0.871333|I,-6.4395,-1.509767,-0.539663|P,0.752767,0.854654,2.771
 273|P,0.90771,-1.535762,3.270814|P,-1.278698,-0.476044,3.077927|P,0.14
 327,0.042198,4.989559|Sn,1.448792,-2.067104,-0.179951|Sn,4.084317,1.18
 1302,1.188062|I,1.945122,-3.470098,-2.594538|I,4.461597,-1.853689,0.96
 4656|I,1.937155,0.929911,-1.152423|I,6.290503,2.059444,-0.369314||Vers
 ion=EM64W-G09RevE.01|State=1-A|HF=-1470.0997763|RMSD=5.680e-009|RMSF=2
 .689e-006|ZeroPoint=0.0100894|Thermal=0.0967423|Dipole=0.0349042,-0.15
 58955,3.5551187|DipoleDeriv=1.5079863,-0.194451,-0.0492976,-0.2809106,
 1.1757853,-0.4606929,-0.2286803,-0.5911827,1.1513172,1.8312005,0.44376
 94,0.1107001,0.520963,0.9893052,0.0275955,0.2473161,0.1708967,0.721090
 2,-0.2149318,0.1864996,-0.2289157,0.1126236,-0.4204566,0.331944,-0.219
 8598,0.6059332,-0.8459758,-0.8420219,-0.1151511,0.2435593,-0.2669264,-
 0.8005247,0.0382191,0.3141134,0.049563,-0.3335543,-1.2479415,-0.041924
 9,0.1914485,0.1050516,-0.7224338,0.0775129,0.3528247,0.0049256,-0.3302
 036,-1.0512836,-0.281274,-0.289899,-0.1792586,-0.2092608,-0.0438761,-0
 .7190908,-0.2324246,-0.403219,0.1431527,-0.0826983,-0.0237239,-0.06597
 25,-0.0480653,0.1606195,-0.0665708,0.0715248,0.0395999,-0.0079575,0.04
 36544,-0.1256723,0.0970024,-0.0625824,-0.0910872,-0.1894376,-0.0076708
 ,0.2051758,0.0753091,-0.0478362,0.1290241,-0.0899456,0.0468064,0.00537
 88,0.1949644,-0.0044075,0.1129128,-0.1612955,0.0338942,-0.0046267,0.04
 67642,0.062244,-0.0750458,0.030722,-0.0460173,-0.2196368,1.5967047,-0.
 0901382,0.0692447,-0.1982771,1.2299689,0.4337611,0.1583846,0.584021,1.
 0234133,1.6370193,0.5298542,-0.0423087,0.6312885,1.0927518,0.002041,-0
 .0252288,-0.152934,0.6597266,-0.1846618,0.1438807,0.164179,0.1214721,-
 0.5227549,-0.4137646,0.1888199,-0.6553509,-0.8284641,-0.8580057,-0.067
 3146,-0.2075349,-0.2524458,-0.783282,-0.0673004,-0.2832888,-0.0945683,
 -0.2723536,-1.1945921,-0.0440152,-0.1770222,0.0559956,-0.7111837,-0.00
 847,-0.3498112,0.0049674,-0.3499144,-1.0286814,-0.4167489,0.2408454,-0
 .3574244,-0.3163172,0.0831653,0.5948233,0.2927243,-0.3299142|Polar=797
 .6421636,38.8280186,513.2342942,4.2499448,4.5982125,539.5048157|PG=C01
  [X(I8P4Sn4)]|NImag=0||0.03151111,-0.00131753,0.03502262,0.01148497,-0
 .01550008,0.06161296,0.00005425,-0.00485579,0.00064135,0.05037866,-0.0
 0683058,0.00132172,0.00481859,0.00729349,0.03973104,-0.00074330,0.0027
 1348,0.00188315,0.02086184,-0.00228863,0.04711096,-0.00887528,0.006465
 77,-0.01586659,-0.00050611,-0.00025491,-0.00010273,0.00703377,0.007013
 83,-0.01083109,0.02087311,0.00045674,0.00030500,0.00000460,-0.00694952
 ,0.01282878,-0.01627867,0.01949408,-0.05226352,-0.00123342,-0.00097463
 ,-0.00029322,0.01517918,-0.02331633,0.05282480,-0.01602816,-0.00175118
 ,0.00357834,-0.00337651,0.00491487,0.00125453,0.00169800,-0.00105865,0
 .00216849,0.02006524,0.00498640,-0.00381496,-0.00331145,0.00045784,-0.
 03275238,0.00488545,-0.00036786,-0.00025179,0.00099180,-0.00499857,0.0
 3567353,0.00459113,0.00112054,-0.00263657,0.00003443,0.00069090,-0.003
 27137,0.00072806,0.00064539,-0.00145352,-0.00722178,0.00240624,0.00694
 823,-0.00564495,-0.00318257,-0.00048698,-0.00776244,-0.00252880,0.0094
 1619,0.00063926,0.00037179,0.00065466,0.00130505,0.00498226,0.00045885
 ,0.02093029,-0.00524303,-0.01882949,-0.00668565,0.00132367,-0.00387093
 ,-0.00016691,0.00081720,-0.00154930,0.00300328,0.00349990,0.00113394,-
 0.00270363,0.00125712,0.02305916,-0.00106880,-0.00857905,-0.00515803,0
 .01046377,0.00156627,-0.01460557,0.00037959,0.00171268,0.00067906,-0.0
 0006490,-0.00270388,0.00022418,-0.00703366,0.00659334,0.01871702,0.000
 56334,0.00075664,-0.00087524,-0.03588304,-0.00382701,-0.03134198,0.000
 18163,-0.00022696,0.00059483,-0.00072755,-0.00318429,0.00015641,-0.003
 02418,-0.00052623,0.00028818,0.03946380,0.00035582,-0.00001124,-0.0002
 2988,-0.00484773,-0.00376149,-0.00441616,0.00003287,-0.00009070,0.0000
 5264,-0.00220288,-0.00042671,-0.00157831,-0.00059425,0.00016049,0.0001
 8283,0.00744870,0.00419219,0.00044751,0.00065004,-0.00100674,-0.029781
 09,-0.00322931,-0.03056525,0.00026530,-0.00023830,0.00057000,-0.000578
 30,-0.00259398,0.00054847,-0.00107257,-0.00037176,0.00224134,0.0313621
 2,0.00600884,0.02832926,-0.00044324,0.00022662,-0.00219937,-0.00107562
 ,-0.00137586,0.00050471,0.00039310,-0.00030581,0.00101546,0.00069512,0
 .00078690,0.00000143,0.00032395,0.00071971,0.00013129,-0.00031092,0.00
 006700,-0.00038852,0.05941326,0.00024711,0.00052091,-0.00044771,-0.000
 47433,-0.00024027,-0.00004966,0.00009895,-0.00021820,0.00042101,-0.000
 13344,0.00013718,0.00007772,0.00023221,-0.00032895,0.00001095,0.000104
 28,0.00003103,0.00003269,0.03222101,0.10393891,-0.00098992,-0.00021639
 ,-0.00004648,-0.00002503,-0.00068775,0.00058217,0.00002217,0.00016117,
 -0.00024330,0.00068656,0.00046982,-0.00022171,0.00032605,0.00048265,-0
 .00001037,-0.00042148,-0.00001528,-0.00042424,-0.02225481,-0.03832603,
 0.07092500,-0.00068504,0.00024815,0.00024674,-0.00013498,0.00072587,0.
 00045452,-0.00002223,0.00002768,-0.00007791,-0.00004252,-0.00021945,-0
 .00046735,-0.00000421,-0.00005321,0.00015219,-0.00017003,-0.00001993,-
 0.00011763,-0.00177206,-0.00086715,-0.00164485,0.07230449,0.00018766,-
 0.00057259,-0.00021644,0.00016026,-0.00047705,0.00033530,0.00009647,-0
 .00009066,0.00025160,0.00030196,0.00032882,0.00015316,0.00010236,0.000
 38087,-0.00010254,-0.00026716,0.00000781,-0.00026703,0.00856981,-0.071
 66636,0.01009796,-0.04514689,0.11871984,-0.00033466,0.00025035,0.00115
 462,0.00018693,0.00035944,0.00059642,-0.00017563,0.00025009,-0.0006208
 5,-0.00026958,0.00002905,-0.00020811,0.00083129,-0.00073554,-0.0000954
 1,-0.00018358,-0.00001140,-0.00022963,-0.00394145,0.01740292,-0.005208
 59,-0.00824216,0.01247382,0.04309338,0.00172460,-0.00018273,0.00083153
 ,-0.00032815,0.00081068,-0.00212595,-0.00031713,0.00029568,-0.00080407
 ,-0.00108182,-0.00076514,0.00058688,-0.00112615,-0.00046052,-0.0001075
 2,0.00017743,-0.00021046,0.00038785,-0.04875286,-0.02734857,0.00491574
 ,-0.06096185,0.02380500,-0.00596064,0.13780714,0.00009477,-0.00043299,
 0.00192487,0.00012169,0.00107181,-0.00017578,-0.00021122,0.00023898,-0
 .00061180,-0.00018577,-0.00095315,-0.00016379,-0.00014390,-0.00060839,
 -0.00017880,-0.00004409,-0.00009620,0.00004506,-0.03580025,-0.02341216
 ,0.00097370,0.03440280,-0.01536150,0.00493834,0.01146404,0.04718967,0.
 00055677,0.00111443,-0.00130120,-0.00077621,0.00021061,-0.00059003,0.0
 0002240,-0.00008305,0.00019590,-0.00019374,-0.00036483,0.00015434,-0.0
 0050738,-0.00031942,-0.00082282,0.00001116,-0.00006407,0.00013140,0.01
 247842,0.00484967,-0.00257679,-0.00309852,0.00230255,-0.00455578,0.030
 59733,0.00437902,0.05636589,-0.00060352,-0.00038413,0.00077425,0.00029
 467,-0.00052632,0.00055589,-0.00009133,0.00014648,-0.00036099,0.000214
 26,0.00047004,-0.00005097,0.00057374,-0.00006889,-0.00023972,-0.000467
 23,-0.00000090,-0.00052694,-0.00806296,-0.00415907,0.01885928,-0.00940
 722,0.01275406,0.01823731,-0.02493752,-0.00999246,-0.04019025,0.042999
 67,-0.00035609,-0.00017135,-0.00069605,-0.00019593,-0.00051333,-0.0001
 5734,0.00015641,-0.00019071,0.00049045,0.00035844,0.00023512,-0.000038
 17,-0.00023746,0.00065220,0.00002058,-0.00005486,-0.00000273,-0.000058
 24,-0.00527084,-0.00888058,0.02747060,0.01118869,-0.03083369,-0.034845
 25,-0.00749982,-0.00749251,-0.01188386,0.00151341,0.04720163,0.0005101
 1,-0.00033180,-0.00060299,-0.00009766,-0.00002578,-0.00091542,-0.00007
 244,0.00002976,-0.00010515,-0.00024988,-0.00011840,0.00042439,-0.00069
 986,0.00011006,-0.00029034,0.00030980,0.00003871,0.00030150,0.01451601
 ,0.01676347,-0.06169138,0.01264389,-0.02578979,-0.03290515,-0.02885264
 ,-0.01140439,-0.04695421,0.00219408,0.02080248,0.14500705,0.00237153,0
 .00358008,-0.00063922,-0.00263507,0.00046366,0.00214040,-0.00000121,-0
 .00041562,0.00072433,-0.00053608,-0.00110515,-0.00006896,-0.00159400,-
 0.00198959,-0.00421926,0.00069630,0.00016060,0.00020741,0.00106043,0.0
 0017821,-0.00037959,0.00162434,-0.00033311,0.00018203,-0.00166035,0.00
 052417,0.00154777,-0.00103343,-0.00024933,-0.00072963,0.02924041,0.003
 69504,-0.00082128,-0.00042549,0.00061672,0.00072348,-0.00012196,-0.000
 22728,0.00015334,-0.00057337,-0.00106292,-0.00075002,0.00050852,0.0010
 7349,-0.00125273,0.00101253,-0.00040387,-0.00014718,-0.00028523,0.0002
 7667,-0.00070443,-0.00074825,-0.00029414,0.00114383,0.00135084,-0.0002
 4009,0.00009720,0.00003327,0.00018983,-0.00087733,-0.00041768,-0.00012
 907,0.03945724,0.00013112,-0.00004716,0.00091008,0.00009726,0.00013039
 ,0.00067664,-0.00013766,0.00011848,-0.00045510,0.00004073,-0.00015330,
 -0.00029939,-0.00194693,0.00051111,-0.00172993,-0.00025317,-0.00005474
 ,-0.00025994,0.00008225,-0.00115218,0.00012146,0.00030644,0.00121327,-
 0.00108161,0.00035088,0.00022524,0.00061180,-0.00012798,-0.00080353,-0
 .00181771,-0.00821629,0.01854463,0.06041166,-0.00256218,0.00056675,0.0
 0024109,-0.00046368,-0.00033865,-0.00019822,0.00022158,-0.00030424,0.0
 0052643,0.00076446,0.00031987,-0.00033283,0.00004018,0.00025425,-0.000
 06456,0.00030059,0.00006980,0.00028119,0.00017019,0.00062172,0.0003281
 4,0.00001617,-0.00050860,0.00018216,-0.00134544,-0.00060747,-0.0002365
 0,0.00070492,0.00034485,-0.00029153,0.00072655,-0.00528676,-0.00008075
 ,0.05205628,0.00015813,0.00087137,-0.00005336,-0.00042712,-0.00000060,
 0.00037865,0.00006453,-0.00019398,0.00024754,0.00003477,-0.00019049,-0
 .00003413,0.00142665,-0.00112110,-0.00017678,0.00015016,0.00002844,0.0
 0003371,0.00131612,0.00151195,-0.00078545,-0.00080483,-0.00040116,0.00
 070488,-0.00040524,-0.00082620,0.00017356,0.00027142,-0.00043741,-0.00
 036314,-0.00783813,-0.00002747,-0.00440010,0.01085528,0.04237795,-0.00
 215101,0.00014868,0.00097491,0.00013799,-0.00040683,0.00030628,0.00005
 475,0.00000145,-0.00001180,0.00068345,0.00056527,-0.00046742,0.0002686
 5,0.00036029,-0.00036300,-0.00009075,0.00003154,-0.00009017,0.00070942
 ,-0.00058843,-0.00004763,0.00007302,0.00085763,-0.00008124,-0.00028729
 ,-0.00004306,0.00070246,-0.00033997,-0.00026573,-0.00076394,0.00062539
 ,-0.00308566,0.00171920,-0.01951778,-0.00023377,0.04408668,-0.00006125
 ,-0.00016827,0.00011690,0.00019001,0.00002580,0.00000806,-0.00003178,0
 .00003886,-0.00009423,0.00000769,0.00007813,0.00000017,0.00000484,0.00
 014987,0.00041737,-0.00006862,-0.00001024,-0.00007086,-0.00000775,-0.0
 0022466,0.00003039,-0.00003428,0.00015967,-0.00006798,0.00013430,0.000
 00585,0.00002562,-0.00011166,0.00009218,0.00015476,-0.00593072,0.00569
 600,0.01049111,-0.00037245,-0.00011404,-0.00001732,0.00434482,-0.00044
 264,0.00022924,-0.00015859,-0.00041090,-0.00019128,-0.00006974,0.00007
 134,-0.00010219,0.00023775,0.00016861,0.00005694,-0.00004544,0.0007276
 6,-0.00019081,-0.00000843,0.00021589,0.00006241,0.00018418,0.00001357,
 0.00039710,-0.00003591,0.00023719,-0.00053621,-0.00058975,-0.00032406,
 0.00006139,-0.00005093,0.00012466,-0.00007213,-0.00016044,0.00608437,-
 0.01602485,-0.02512845,0.00046413,0.00036938,0.00004072,-0.00555624,0.
 01801622,-0.00072282,0.00057786,-0.00044334,-0.00059764,-0.00021771,-0
 .00007459,0.00014430,-0.00017384,0.00049850,0.00021806,0.00008508,-0.0
 0001763,0.00138546,-0.00041327,0.00032866,0.00035643,0.00008792,0.0002
 7258,-0.00001445,0.00083240,-0.00007152,0.00032686,-0.00086272,-0.0002
 3143,-0.00063722,0.00009069,-0.00007086,0.00031793,-0.00020155,-0.0004
 7639,0.01091275,-0.02456336,-0.04946182,0.00093933,0.00092523,-0.00012
 174,-0.00952260,0.02764019,0.04929705,-0.00039720,-0.00098641,0.000038
 65,0.00076054,-0.00005439,-0.00067190,-0.00002552,0.00015712,-0.000227
 56,0.00000247,0.00026895,0.00009761,-0.00283586,0.00177421,0.00019894,
 -0.00023959,-0.00005352,-0.00005749,-0.00055884,-0.00027763,0.00018028
 ,-0.00079038,0.00011111,-0.00041725,0.00039447,0.00007355,-0.00013792,
 0.00007562,0.00030220,0.00041117,-0.01778166,-0.00170718,-0.00224999,-
 0.00524746,0.00961368,0.00002605,0.00135231,-0.00130280,-0.00202465,0.
 02466218,-0.00106926,-0.00070481,0.00033252,0.00035121,-0.00019984,-0.
 00054805,0.00007881,0.00005492,-0.00010362,0.00027692,0.00037012,-0.00
 008269,-0.00167245,0.00114222,0.00024022,-0.00006201,-0.00000351,0.000
 07197,-0.00095181,-0.00080175,0.00056319,0.00067721,-0.00033124,-0.000
 54586,0.00041314,0.00067653,-0.00046888,0.00007087,0.00045381,0.000392
 58,0.00483573,-0.00377475,0.00254374,0.00508864,-0.03050515,-0.0069110
 8,-0.00069451,-0.00030945,-0.00091733,-0.00897824,0.03395877,0.0001381
 1,-0.00037796,-0.00026871,0.00024163,0.00000896,-0.00045211,-0.0000133
 0,0.00005101,-0.00002635,-0.00010148,0.00003556,0.00016100,-0.00123409
 ,0.00073148,0.00016405,-0.00004686,-0.00002118,0.00004842,-0.00027772,
 0.00006281,0.00004789,-0.00054545,-0.00011535,-0.00003866,0.00079137,-
 0.00027241,-0.00056741,0.00032667,0.00018817,0.00050104,-0.00250673,-0
 .00112646,-0.00147843,0.00078397,-0.00323901,-0.00369933,-0.00098325,-
 0.00068912,-0.00109149,0.00500783,0.00071749,0.00555370,-0.00156880,0.
 00144559,0.00194006,0.00012705,0.00142348,-0.00014286,-0.00019226,0.00
 057670,-0.00145774,-0.00275092,-0.00169892,0.00143243,-0.00155687,-0.0
 0154152,0.00072266,-0.00025028,-0.00014964,-0.00016069,-0.00093038,0.0
 0005204,0.00041239,-0.00001325,-0.00038016,0.00014131,0.00045584,0.000
 33243,-0.00055906,0.00020759,0.00005796,0.00040515,-0.00520112,-0.0029
 9227,0.00087190,-0.00580240,-0.00231566,-0.00902451,0.00047756,0.00020
 195,-0.00053865,0.00049595,0.00489279,-0.00096406,0.01939485,-0.001748
 91,-0.00151332,-0.00031049,0.00027245,-0.00117609,-0.00032975,0.000168
 51,-0.00015238,0.00054509,0.00192839,0.00119666,-0.00098605,-0.0016157
 1,0.00111520,0.00036305,0.00001810,0.00007599,0.00008548,-0.00022009,-
 0.00014346,0.00055000,-0.00014701,-0.00036723,-0.00097998,0.00062854,-
 0.00020305,0.00002682,-0.00026331,0.00097172,0.00050836,-0.00433432,-0
 .01731014,0.00811008,0.00114366,-0.00396879,-0.00043527,0.00047207,-0.
 00162487,-0.00273096,0.00337483,0.00139290,0.00281889,0.00119503,0.021
 69177,0.00461897,-0.00129628,-0.00256730,0.00012408,0.00003276,-0.0002
 8336,-0.00049938,0.00009569,0.00047601,0.00000860,-0.00013698,0.000090
 45,-0.00049426,-0.00026021,0.00069779,-0.00003478,-0.00003385,0.000005
 61,-0.00028179,-0.00005634,-0.00123753,0.00001317,0.00001627,0.0002910
 1,0.00009310,0.00017866,-0.00028394,0.00025792,-0.00017657,0.00014461,
 0.00094198,0.01040790,-0.00714180,-0.01002202,-0.00208479,-0.01774905,
 -0.00033064,-0.00139681,0.00122659,-0.00014501,0.00258969,0.00039197,0
 .00631809,-0.00735850,0.02356524,0.00064476,-0.00046101,0.00017352,0.0
 0036041,0.00007868,0.00013081,-0.00010449,0.00017592,-0.00032879,-0.00
 020871,-0.00001100,0.00005449,-0.00026866,0.00008707,0.00004441,-0.000
 24166,-0.00004525,-0.00019730,-0.00014144,-0.00027067,-0.00004530,0.00
 009305,0.00038756,-0.00016809,-0.00018252,-0.00003413,0.00046010,-0.00
 035559,-0.00014981,-0.00015134,0.00065407,0.00079582,0.00064107,-0.039
 20731,-0.01198573,0.02884990,0.00010698,-0.00027274,-0.00054308,0.0001
 3296,-0.00325704,-0.00061664,-0.00289256,-0.00087222,-0.00056803,0.041
 61072,0.00026928,-0.00026276,0.00008609,0.00015773,0.00003020,0.000006
 49,-0.00004006,0.00008999,-0.00015551,-0.00009045,0.00000718,0.0000297
 5,-0.00019840,0.00010762,0.00004703,-0.00009729,-0.00001859,-0.0000681
 1,-0.00027274,-0.00014094,0.00004599,0.00004502,0.00005652,-0.00005196
 ,0.00001954,0.00005058,0.00014510,-0.00014570,-0.00004269,-0.00003400,
 0.00056749,0.00011509,0.00034254,-0.01268322,-0.00748673,0.00996426,0.
 00004953,-0.00014088,-0.00015864,-0.00231546,-0.00141877,0.00122711,-0
 .00109978,0.00001509,-0.00052063,0.01583452,0.00903909,-0.00018953,0.0
 0027927,-0.00024084,-0.00027822,0.00001270,-0.00010470,0.00007199,-0.0
 0013191,0.00022853,0.00004089,-0.00008545,0.00002466,0.00013458,-0.000
 13580,0.00002337,0.00016889,0.00002238,0.00012738,-0.00008090,0.000166
 71,0.00010301,-0.00002295,-0.00034767,0.00012103,0.00022066,0.00009444
 ,-0.00043875,0.00031349,0.00015400,0.00014409,-0.00052238,-0.00051023,
 -0.00072510,0.02746187,0.00890695,-0.02439422,-0.00015748,0.00023078,0
 .00043743,-0.00002876,0.00212612,0.00075441,0.00060357,0.00012324,0.00
 237369,-0.02773573,-0.01090553,0.02156602||-0.00000340,-0.00000291,0.,
 0.00000152,-0.00000126,-0.00000154,-0.00000004,-0.00000140,-0.00000073
 ,0.00000069,-0.00000074,0.00000069,0.00000148,0.00000066,0.00000114,0.
 00000071,-0.00000205,-0.00000102,-0.00000696,0.00000343,-0.00000226,0.
 00000432,-0.00000821,0.00000293,0.00000136,0.00000997,0.00000011,-0.00
 000228,-0.00000258,-0.00000224,0.00000237,0.00000054,-0.00000050,-0.00
 000020,0.00000124,0.00000130,0.00000216,0.00000013,-0.00000017,0.00000
 115,0.00000030,0.00000162,-0.00000235,0.00000122,-0.00000015,-0.000000
 53,0.00000165,0.00000082|||@


 COLLEGE PROFESSOR: SOMEONE WHO TALKS IN OTHER PEOPLE'S SLEEP.
 Job cpu time:       0 days  0 hours 53 minutes 52.0 seconds.
 File lengths (MBytes):  RWF=     96 Int=      0 D2E=      0 Chk=      3 Scr=      1
 Normal termination of Gaussian 09 at Fri Aug 07 12:54:28 2020.
