# Supplementary material for: Formation Mechanisms for Phosphorene and SnIP
Source: Angew Chem Int Ed Engl. 2021 Feb 15;60(12):6816–23. doi: 10.1002/anie.202016257 (PMC7986658; doi:10.1002/anie.202016257)
Supplement: Supplementary file 4 — Supplementary [file ANIE-60-6816-s005.zip › VI_873K.LOG]

 Entering Link 1 = C:\G09\G09W\l1.exe PID=     12928.
  
 Copyright (c) 1988,1990,1992,1993,1995,1998,2003,2009,2015,
            Gaussian, Inc.  All Rights Reserved.
  
 This is part of the Gaussian(R) 09 program.  It is based on
 the Gaussian(R) 03 system (copyright 2003, Gaussian, Inc.),
 the Gaussian(R) 98 system (copyright 1998, Gaussian, Inc.),
 the Gaussian(R) 94 system (copyright 1995, Gaussian, Inc.),
 the Gaussian 92(TM) system (copyright 1992, Gaussian, Inc.),
 the Gaussian 90(TM) system (copyright 1990, Gaussian, Inc.),
 the Gaussian 88(TM) system (copyright 1988, Gaussian, Inc.),
 the Gaussian 86(TM) system (copyright 1986, Carnegie Mellon
 University), and the Gaussian 82(TM) system (copyright 1983,
 Carnegie Mellon University). Gaussian is a federally registered
 trademark of Gaussian, Inc.
  
 This software contains proprietary and confidential information,
 including trade secrets, belonging to Gaussian, Inc.
  
 This software is provided under written license and may be
 used, copied, transmitted, or stored only in accord with that
 written license.
  
 The following legend is applicable only to US Government
 contracts under FAR:
  
                    RESTRICTED RIGHTS LEGEND
  
 Use, reproduction and disclosure by the US Government is
 subject to restrictions as set forth in subparagraphs (a)
 and (c) of the Commercial Computer Software - Restricted
 Rights clause in FAR 52.227-19.
  
 Gaussian, Inc.
 340 Quinnipiac St., Bldg. 40, Wallingford CT 06492
  
  
 ---------------------------------------------------------------
 Warning -- This program may not be used in any manner that
 competes with the business of Gaussian, Inc. or will provide
 assistance to any competitor of Gaussian, Inc.  The licensee
 of this program is prohibited from giving any competitor of
 Gaussian, Inc. access to this program.  By using this program,
 the user acknowledges that Gaussian, Inc. is engaged in the
 business of creating and licensing software in the field of
 computational chemistry and represents and warrants to the
 licensee that it is not a competitor of Gaussian, Inc. and that
 it will not use this program in any manner prohibited above.
 ---------------------------------------------------------------
  

 Cite this work as:
 Gaussian 09, Revision E.01,
 M. J. Frisch, G. W. Trucks, H. B. Schlegel, G. E. Scuseria, 
 M. A. Robb, J. R. Cheeseman, G. Scalmani, V. Barone, B. Mennucci, 
 G. A. Petersson, H. Nakatsuji, M. Caricato, X. Li, H. P. Hratchian, 
 A. F. Izmaylov, J. Bloino, G. Zheng, J. L. Sonnenberg, M. Hada, 
 M. Ehara, K. Toyota, R. Fukuda, J. Hasegawa, M. Ishida, T. Nakajima, 
 Y. Honda, O. Kitao, H. Nakai, T. Vreven, J. A. Montgomery, Jr., 
 J. E. Peralta, F. Ogliaro, M. Bearpark, J. J. Heyd, E. Brothers, 
 K. N. Kudin, V. N. Staroverov, T. Keith, R. Kobayashi, J. Normand, 
 K. Raghavachari, A. Rendell, J. C. Burant, S. S. Iyengar, J. Tomasi, 
 M. Cossi, N. Rega, J. M. Millam, M. Klene, J. E. Knox, J. B. Cross, 
 V. Bakken, C. Adamo, J. Jaramillo, R. Gomperts, R. E. Stratmann, 
 O. Yazyev, A. J. Austin, R. Cammi, C. Pomelli, J. W. Ochterski, 
 R. L. Martin, K. Morokuma, V. G. Zakrzewski, G. A. Voth, 
 P. Salvador, J. J. Dannenberg, S. Dapprich, A. D. Daniels, 
 O. Farkas, J. B. Foresman, J. V. Ortiz, J. Cioslowski, 
 and D. J. Fox, Gaussian, Inc., Wallingford CT, 2013.
 
 ******************************************
 Gaussian 09:  EM64W-G09RevE.01 30-Nov-2015
                17-Aug-2020 
 ******************************************
 %nprocshared=4
 Will use up to    4 processors via shared memory.
 %chk=\\Nas.ads.mwn.de\tuch\ac5\AK_Nilges\Markus\Gaussian\SnIP\Publikation\SnIP\T
 emp+Druck\873K50atm\4SNI2+P4873K.chk
 ---------------------------------------------------------------
 # freq pbepbe/sdd geom=connectivity pressure=50 temperature=873
 ---------------------------------------------------------------
 1/10=4,30=1,38=1,57=2,112=873000,113=50000/1,3;
 2/12=2,17=6,18=5,40=1/2;
 3/5=17,6=7,11=2,16=1,25=1,30=1,71=2,74=1009,140=1/1,2,3;
 4//1;
 5/5=2,38=5,98=1/2;
 8/6=4,10=90,11=11/1;
 11/6=1,8=1,9=11,15=111,16=1/1,2,10;
 10/6=1/2;
 6/7=2,8=2,9=2,10=2,18=1,28=1/1;
 7/8=1,10=1,25=1/1,2,3,16;
 1/10=4,30=1/3;
 99//99;
 -------------------
 Title Card Required
 -------------------
 Symbolic Z-matrix:
 Charge =  0 Multiplicity = 1
 Sn                   -1.34703   2.0348   -0.19587 
 Sn                   -4.29065  -1.0951    1.27121 
 I                    -2.0996    3.17037  -2.6841 
 I                    -4.22418   1.9685    1.28793 
 I                    -1.92105  -1.02997  -0.87133 
 I                    -6.4395   -1.50977  -0.53966 
 P                     0.75277   0.85465   2.77127 
 P                     0.90771  -1.53576   3.27081 
 P                    -1.2787   -0.47604   3.07793 
 P                     0.14327   0.0422    4.98956 
 Sn                    1.44879  -2.0671   -0.17995 
 Sn                    4.08432   1.1813    1.18806 
 I                     1.94512  -3.4701   -2.59454 
 I                     4.4616   -1.85369   0.96466 
 I                     1.93716   0.92991  -1.15242 
 I                     6.2905    2.05944  -0.36931 
 

 GradGradGradGradGradGradGradGradGradGradGradGradGradGradGradGradGradGrad
 Berny optimization.
 Initialization pass.
 Trust Radius=3.00D-01 FncErr=1.00D-07 GrdErr=1.00D-07
 Number of steps in this run=      2 maximum allowed number of steps=      2.
 GradGradGradGradGradGradGradGradGradGradGradGradGradGradGradGradGradGrad

                          Input orientation:                          
 ---------------------------------------------------------------------
 Center     Atomic      Atomic             Coordinates (Angstroms)
 Number     Number       Type             X           Y           Z
 ---------------------------------------------------------------------
      1         50           0       -1.347025    2.034799   -0.195872
      2         50           0       -4.290651   -1.095102    1.271206
      3         53           0       -2.099599    3.170374   -2.684099
      4         53           0       -4.224184    1.968500    1.287926
      5         53           0       -1.921045   -1.029966   -0.871333
      6         53           0       -6.439500   -1.509767   -0.539663
      7         15           0        0.752767    0.854654    2.771273
      8         15           0        0.907710   -1.535762    3.270814
      9         15           0       -1.278698   -0.476044    3.077927
     10         15           0        0.143270    0.042198    4.989559
     11         50           0        1.448792   -2.067104   -0.179951
     12         50           0        4.084317    1.181302    1.188062
     13         53           0        1.945122   -3.470098   -2.594538
     14         53           0        4.461597   -1.853689    0.964656
     15         53           0        1.937155    0.929911   -1.152423
     16         53           0        6.290503    2.059444   -0.369314
 ---------------------------------------------------------------------
                    Distance matrix (angstroms):
                    1          2          3          4          5
     1  Sn   0.000000
     2  Sn   4.540213   0.000000
     3  I    2.836754   6.216062   0.000000
     4  I    3.237915   3.064369   4.662118   0.000000
     5  I    3.190381   3.195270   4.578303   4.354038   0.000000
     6  I    6.214132   2.840554   6.733280   4.510659   4.555947
     7  P    3.821756   5.611400   6.577206   5.311404   4.895880
     8  P    5.463575   5.587090   8.164105   6.522885   5.041336
     9  P    4.126350   3.566418   6.868128   4.225611   4.039318
    10  P    5.751533   5.897394   8.584927   6.040479   6.305631
    11  Sn   4.964117   5.999321   6.803897   7.115014   3.592974
    12  Sn   5.669498   8.679229   7.562464   8.346307   6.722737
    13  I    6.848045   7.711644   7.775838   9.094625   4.885788
    14  I    7.085708   8.790408   9.033489   9.495074   6.692346
    15  I    3.594663   6.982852   4.864267   6.707911   4.336570
    16  I    7.639537  11.162584   8.774178  10.644875   8.787832
                    6          7          8          9         10
     6  I    0.000000
     7  P    8.263261   0.000000
     8  P    8.276588   2.446965   0.000000
     9  P    6.386659   2.447783   2.437332   0.000000
    10  P    8.735774   2.439747   2.455282   2.438218   0.000000
    11  Sn   7.916133   4.210801   3.533111   4.537008   5.733880
    12  Sn  10.998982   3.703037   4.670238   5.922864   5.592923
    13  I    8.852530   6.994077   6.262606   7.178735   8.549937
    14  I   11.009776   4.935018   4.248477   6.270152   6.200176
    15  I    8.746191   4.099247   5.167623   5.496752   6.459876
    16  I   13.221999   6.479300   7.426338   8.695112   8.400909
                   11         12         13         14         15
    11  Sn   0.000000
    12  Sn   4.401090   0.000000
    13  I    2.836365   6.365512   0.000000
    14  I    3.229964   3.066500   4.649009   0.000000
    15  I    3.188463   3.186122   4.630317   4.313150   0.000000
    16  I    6.364466   2.839685   7.376299   4.520728   4.565166
                   16
    16  I    0.000000
 Stoichiometry    I8P4Sn4
 Framework group  C1[X(I8P4Sn4)]
 Deg. of freedom    42
 Full point group                 C1      NOp   1
 Largest Abelian subgroup         C1      NOp   1
 Largest concise Abelian subgroup C1      NOp   1
                         Standard orientation:                         
 ---------------------------------------------------------------------
 Center     Atomic      Atomic             Coordinates (Angstroms)
 Number     Number       Type             X           Y           Z
 ---------------------------------------------------------------------
      1         50           0        1.347025   -2.034799   -0.195872
      2         50           0        4.290651    1.095102    1.271206
      3         53           0        2.099599   -3.170374   -2.684099
      4         53           0        4.224184   -1.968500    1.287926
      5         53           0        1.921045    1.029966   -0.871333
      6         53           0        6.439500    1.509767   -0.539663
      7         15           0       -0.752767   -0.854654    2.771273
      8         15           0       -0.907710    1.535762    3.270814
      9         15           0        1.278698    0.476044    3.077927
     10         15           0       -0.143270   -0.042198    4.989559
     11         50           0       -1.448792    2.067104   -0.179951
     12         50           0       -4.084317   -1.181302    1.188062
     13         53           0       -1.945122    3.470098   -2.594538
     14         53           0       -4.461597    1.853689    0.964656
     15         53           0       -1.937155   -0.929911   -1.152423
     16         53           0       -6.290503   -2.059444   -0.369314
 ---------------------------------------------------------------------
 Rotational constants (GHZ):      0.0476065      0.0193165      0.0180781
 Standard basis: SDD (6D, 10F)
 There are   192 symmetry adapted cartesian basis functions of A   symmetry.
 There are   192 symmetry adapted basis functions of A   symmetry.
   192 basis functions,   360 primitive gaussians,   192 cartesian basis functions
    66 alpha electrons       66 beta electrons
       nuclear repulsion energy       921.8777911382 Hartrees.
 NAtoms=   16 NActive=   16 NUniq=   16 SFac= 1.00D+00 NAtFMM=   60 NAOKFM=F Big=F
 Integral buffers will be    131072 words long.
 Raffenetti 2 integral format.
 Two-electron integral symmetry is turned on.
 One-electron integrals computed using PRISM.
   1 Symmetry operations used in ECPInt.
 ECPInt:  NShTT=    4656 NPrTT=   17172 LenC2=    4464 LenP2D=   11674.
 LDataN:  DoStor=T MaxTD1= 5 Len=  102
 NBasis=   192 RedAO= T EigKep=  2.06D-02  NBF=   192
 NBsUse=   192 1.00D-06 EigRej= -1.00D+00 NBFU=   192
 Defaulting to unpruned grid for atomic number  50.
 Defaulting to unpruned grid for atomic number  53.
 Defaulting to unpruned grid for atomic number  53.
 Defaulting to unpruned grid for atomic number  50.
 ExpMin= 3.26D-02 ExpMax= 3.06D+04 ExpMxC= 4.68D+03 IAcc=3 IRadAn=         5 AccDes= 0.00D+00
 Harris functional with IExCor= 1009 and IRadAn=       5 diagonalized for initial guess.
 HarFok:  IExCor= 1009 AccDes= 0.00D+00 IRadAn=         5 IDoV= 1 UseB2=F ITyADJ=14
 ICtDFT=  3500011 ScaDFX=  1.000000  1.000000  1.000000  1.000000
 Defaulting to unpruned grid for atomic number  50.
 Defaulting to unpruned grid for atomic number  50.
 Defaulting to unpruned grid for atomic number  50.
 Defaulting to unpruned grid for atomic number  50.
 FoFCou: FMM=F IPFlag=           0 FMFlag=      100000 FMFlg1=           0
         NFxFlg=           0 DoJE=T BraDBF=F KetDBF=T FulRan=T
         wScrn=  0.000000 ICntrl=     500 IOpCl=  0 I1Cent=   200000004 NGrid=           0
         NMat0=    1 NMatS0=      1 NMatT0=    0 NMatD0=    1 NMtDS0=    0 NMtDT0=    0
 Petite list used in FoFCou.
 Requested convergence on RMS density matrix=1.00D-08 within 128 cycles.
 Requested convergence on MAX density matrix=1.00D-06.
 Requested convergence on             energy=1.00D-06.
 No special actions if energy rises.
 Defaulting to unpruned grid for atomic number  50.
 Defaulting to unpruned grid for atomic number  50.
 Defaulting to unpruned grid for atomic number  50.
 Defaulting to unpruned grid for atomic number  50.
 EnCoef did     5 forward-backward iterations
 EnCoef did     4 forward-backward iterations
 SCF Done:  E(RPBE-PBE) =  -1470.09977628     A.U. after   18 cycles
            NFock= 18  Conv=0.57D-08     -V/T= 2.0553
 Range of M.O.s used for correlation:     1   192
 NBasis=   192 NAE=    66 NBE=    66 NFC=     0 NFV=     0
 NROrb=    192 NOA=    66 NOB=    66 NVA=   126 NVB=   126

 **** Warning!!: The smallest alpha delta epsilon is  0.89011854D-01

   1 Symmetry operations used in ECPInt.
 ECPInt:  NShTT=    4656 NPrTT=   17172 LenC2=    4464 LenP2D=   11674.
 LDataN:  DoStor=T MaxTD1= 6 Len=  172
 Symmetrizing basis deriv contribution to polar:
 IMax=3 JMax=2 DiffMx= 0.00D+00
 G2DrvN: will do    17 centers at a time, making    1 passes.
 Calling FoFCou, ICntrl=  3507 FMM=F I1Cent=   0 AccDes= 0.00D+00.
 Defaulting to unpruned grid for atomic number  50.
 Defaulting to unpruned grid for atomic number  50.
 Defaulting to unpruned grid for atomic number  50.
 Defaulting to unpruned grid for atomic number  50.
 End of G2Drv F.D. properties file   721 does not exist.
 End of G2Drv F.D. properties file   722 does not exist.
 End of G2Drv F.D. properties file   788 does not exist.
          IDoAtm=1111111111111111
          Differentiating once with respect to electric field.
                with respect to dipole field.
          Differentiating once with respect to nuclear coordinates.
 Defaulting to unpruned grid for atomic number  50.
 Defaulting to unpruned grid for atomic number  50.
 Defaulting to unpruned grid for atomic number  53.
 Defaulting to unpruned grid for atomic number  53.
 Defaulting to unpruned grid for atomic number  50.
 Defaulting to unpruned grid for atomic number  50.
 Defaulting to unpruned grid for atomic number  50.
 Defaulting to unpruned grid for atomic number  50.
          There are    51 degrees of freedom in the 1st order CPHF.  IDoFFX=6 NUNeed=     3.
     50 vectors produced by pass  0 Test12= 1.63D-14 1.96D-09 XBig12= 3.24D+03 1.10D+01.
 AX will form    50 AO Fock derivatives at one time.
     48 vectors produced by pass  1 Test12= 1.63D-14 1.96D-09 XBig12= 2.49D+03 8.10D+00.
     48 vectors produced by pass  2 Test12= 1.63D-14 1.96D-09 XBig12= 3.98D+01 1.11D+00.
     48 vectors produced by pass  3 Test12= 1.63D-14 1.96D-09 XBig12= 2.35D-01 7.14D-02.
     48 vectors produced by pass  4 Test12= 1.63D-14 1.96D-09 XBig12= 3.10D-04 2.04D-03.
     28 vectors produced by pass  5 Test12= 1.63D-14 1.96D-09 XBig12= 2.70D-07 5.34D-05.
      3 vectors produced by pass  6 Test12= 1.63D-14 1.96D-09 XBig12= 5.61D-11 6.26D-07.
      3 vectors produced by pass  7 Test12= 1.63D-14 1.96D-09 XBig12= 8.45D-15 8.75D-09.
 InvSVY:  IOpt=1 It=  1 EMax= 5.68D-14
 Solved reduced A of dimension   276 with    51 vectors.
 Isotropic polarizability for W=    0.000000      616.79 Bohr**3.
 End of Minotr F.D. properties file   721 does not exist.
 End of Minotr F.D. properties file   722 does not exist.
 End of Minotr F.D. properties file   788 does not exist.

 **********************************************************************

            Population analysis using the SCF density.

 **********************************************************************

 Orbital symmetries:
       Occupied  (A) (A) (A) (A) (A) (A) (A) (A) (A) (A) (A) (A)
                 (A) (A) (A) (A) (A) (A) (A) (A) (A) (A) (A) (A)
                 (A) (A) (A) (A) (A) (A) (A) (A) (A) (A) (A) (A)
                 (A) (A) (A) (A) (A) (A) (A) (A) (A) (A) (A) (A)
                 (A) (A) (A) (A) (A) (A) (A) (A) (A) (A) (A) (A)
                 (A) (A) (A) (A) (A) (A)
       Virtual   (A) (A) (A) (A) (A) (A) (A) (A) (A) (A) (A) (A)
                 (A) (A) (A) (A) (A) (A) (A) (A) (A) (A) (A) (A)
                 (A) (A) (A) (A) (A) (A) (A) (A) (A) (A) (A) (A)
                 (A) (A) (A) (A) (A) (A) (A) (A) (A) (A) (A) (A)
                 (A) (A) (A) (A) (A) (A) (A) (A) (A) (A) (A) (A)
                 (A) (A) (A) (A) (A) (A) (A) (A) (A) (A) (A) (A)
                 (A) (A) (A) (A) (A) (A) (A) (A) (A) (A) (A) (A)
                 (A) (A) (A) (A) (A) (A) (A) (A) (A) (A) (A) (A)
                 (A) (A) (A) (A) (A) (A) (A) (A) (A) (A) (A) (A)
                 (A) (A) (A) (A) (A) (A) (A) (A) (A) (A) (A) (A)
                 (A) (A) (A) (A) (A) (A)
 The electronic state is 1-A.
 Alpha  occ. eigenvalues --  -76.43551 -76.43529 -76.43457 -76.43396  -6.40926
 Alpha  occ. eigenvalues --   -6.40925  -6.40826  -6.40797  -4.62724  -4.62719
 Alpha  occ. eigenvalues --   -4.62612  -4.62602  -4.62371  -4.62362  -4.62340
 Alpha  occ. eigenvalues --   -4.62339  -4.62271  -4.62249  -4.62231  -4.62212
 Alpha  occ. eigenvalues --   -0.75685  -0.67222  -0.66731  -0.65499  -0.65347
 Alpha  occ. eigenvalues --   -0.64123  -0.63934  -0.63911  -0.63718  -0.55024
 Alpha  occ. eigenvalues --   -0.54961  -0.54686  -0.46740  -0.46399  -0.46040
 Alpha  occ. eigenvalues --   -0.45369  -0.35510  -0.33418  -0.32882  -0.32759
 Alpha  occ. eigenvalues --   -0.32447  -0.31794  -0.31786  -0.31340  -0.30336
 Alpha  occ. eigenvalues --   -0.30250  -0.29946  -0.29856  -0.29140  -0.28996
 Alpha  occ. eigenvalues --   -0.28471  -0.27768  -0.27322  -0.27168  -0.26347
 Alpha  occ. eigenvalues --   -0.26027  -0.25577  -0.25506  -0.24963  -0.24896
 Alpha  occ. eigenvalues --   -0.24812  -0.24699  -0.24562  -0.24553  -0.24504
 Alpha  occ. eigenvalues --   -0.24307
 Alpha virt. eigenvalues --   -0.15406  -0.15186  -0.14762  -0.14472  -0.14077
 Alpha virt. eigenvalues --   -0.13731  -0.13546  -0.13446  -0.13117  -0.12809
 Alpha virt. eigenvalues --   -0.12427  -0.11909  -0.11607  -0.10897  -0.08960
 Alpha virt. eigenvalues --   -0.08080  -0.07554  -0.06415   0.00976   0.01366
 Alpha virt. eigenvalues --    0.01754   0.02178   0.02594   0.02777   0.03221
 Alpha virt. eigenvalues --    0.03612   0.04065   0.04326   0.04635   0.04860
 Alpha virt. eigenvalues --    0.04970   0.05508   0.05852   0.05929   0.06008
 Alpha virt. eigenvalues --    0.06694   0.06950   0.07252   0.07725   0.08106
 Alpha virt. eigenvalues --    0.08500   0.08799   0.28969   0.31799   0.33361
 Alpha virt. eigenvalues --    0.34779   0.35225   0.35476   0.36582   0.37113
 Alpha virt. eigenvalues --    0.38545   0.39015   0.40377   0.40913   0.42236
 Alpha virt. eigenvalues --    0.42557   0.43542   0.44765   0.45274   0.46073
 Alpha virt. eigenvalues --    0.46997   0.47853   0.49686   0.52641   0.54967
 Alpha virt. eigenvalues --    0.56453   0.56945   0.60034   0.61503   0.71255
 Alpha virt. eigenvalues --    0.71672   0.72455   0.72960   0.73571   0.74381
 Alpha virt. eigenvalues --    0.75767   0.76864   0.77503   0.78225   0.79584
 Alpha virt. eigenvalues --    0.80231   0.80785   0.82255   0.83109   0.83553
 Alpha virt. eigenvalues --    0.85003   0.85128   0.85889   0.87409   0.87934
 Alpha virt. eigenvalues --    0.88428   0.91623   0.92727   0.97990   4.50846
 Alpha virt. eigenvalues --    4.51491   4.51796   4.53216   4.55507   4.63093
 Alpha virt. eigenvalues --    4.63551   4.64355   4.65151   4.67407   4.68471
 Alpha virt. eigenvalues --    4.72301   6.14573   6.16238   6.17618   6.20523
 Alpha virt. eigenvalues --   10.24650  11.68595  11.97844  12.08006  12.32075
 Alpha virt. eigenvalues --   12.41785  12.48668  12.70189  13.59776  13.86949
 Alpha virt. eigenvalues --   14.86130  14.99190 166.49598 166.52015 166.53843
 Alpha virt. eigenvalues --  166.57979
          Condensed to atoms (all electrons):
               1          2          3          4          5          6
     1  Sn   3.500861  -0.010950   0.132299   0.017178   0.011754  -0.000816
     2  Sn  -0.010950   3.447812  -0.000989   0.046024  -0.009515   0.131313
     3  I    0.132299  -0.000989   7.097644  -0.010286  -0.012794   0.000229
     4  I    0.017178   0.046024  -0.010286   7.175988  -0.008574  -0.017336
     5  I    0.011754  -0.009515  -0.012794  -0.008574   7.225947  -0.014593
     6  I   -0.000816   0.131313   0.000229  -0.017336  -0.014593   7.119614
     7  P   -0.002859   0.001047   0.000055  -0.001077  -0.001645  -0.000005
     8  P    0.000383   0.001068  -0.000002   0.000143  -0.000532  -0.000010
     9  P   -0.003255  -0.012533   0.000114  -0.001171  -0.003913   0.000079
    10  P    0.000661   0.001389   0.000002   0.000331  -0.000303   0.000006
    11  Sn  -0.004335   0.000821  -0.000185   0.000053  -0.030599   0.000005
    12  Sn   0.000042   0.000002  -0.000014   0.000002  -0.000912   0.000000
    13  I   -0.000157  -0.000043  -0.000173   0.000022  -0.003578  -0.000070
    14  I    0.000115   0.000001   0.000015   0.000016   0.001162   0.000003
    15  I   -0.026744  -0.000668  -0.002332   0.001058   0.000668  -0.000042
    16  I    0.000076  -0.000001  -0.000044   0.000003  -0.000028   0.000000
               7          8          9         10         11         12
     1  Sn  -0.002859   0.000383  -0.003255   0.000661  -0.004335   0.000042
     2  Sn   0.001047   0.001068  -0.012533   0.001389   0.000821   0.000002
     3  I    0.000055  -0.000002   0.000114   0.000002  -0.000185  -0.000014
     4  I   -0.001077   0.000143  -0.001171   0.000331   0.000053   0.000002
     5  I   -0.001645  -0.000532  -0.003913  -0.000303  -0.030599  -0.000912
     6  I   -0.000005  -0.000010   0.000079   0.000006   0.000005   0.000000
     7  P   14.939113   0.049543   0.028205   0.051083  -0.002734   0.001108
     8  P    0.049543  14.863289   0.031951   0.049023  -0.003969  -0.001567
     9  P    0.028205   0.031951  14.986031   0.044313  -0.002976   0.000998
    10  P    0.051083   0.049023   0.044313  14.768723   0.001836   0.000607
    11  Sn  -0.002734  -0.003969  -0.002976   0.001836   3.515629  -0.013428
    12  Sn   0.001108  -0.001567   0.000998   0.000607  -0.013428   3.451298
    13  I   -0.000008   0.000254  -0.000005   0.000000   0.130584  -0.000791
    14  I   -0.001952   0.000194   0.000255   0.000121   0.019505   0.048183
    15  I   -0.003355  -0.000372  -0.000370  -0.000174   0.015685  -0.000263
    16  I    0.000083   0.000011  -0.000007   0.000004  -0.000607   0.129999
              13         14         15         16
     1  Sn  -0.000157   0.000115  -0.026744   0.000076
     2  Sn  -0.000043   0.000001  -0.000668  -0.000001
     3  I   -0.000173   0.000015  -0.002332  -0.000044
     4  I    0.000022   0.000016   0.001058   0.000003
     5  I   -0.003578   0.001162   0.000668  -0.000028
     6  I   -0.000070   0.000003  -0.000042   0.000000
     7  P   -0.000008  -0.001952  -0.003355   0.000083
     8  P    0.000254   0.000194  -0.000372   0.000011
     9  P   -0.000005   0.000255  -0.000370  -0.000007
    10  P    0.000000   0.000121  -0.000174   0.000004
    11  Sn   0.130584   0.019505   0.015685  -0.000607
    12  Sn  -0.000791   0.048183  -0.000263   0.129999
    13  I    7.091678  -0.009447  -0.009606   0.000046
    14  I   -0.009447   7.159176  -0.010458  -0.016244
    15  I   -0.009606  -0.010458   7.186135  -0.012796
    16  I    0.000046  -0.016244  -0.012796   7.116021
 Mulliken charges:
               1
     1  Sn   0.385745
     2  Sn   0.405222
     3  I   -0.203538
     4  I   -0.202374
     5  I   -0.152545
     6  I   -0.218376
     7  P   -0.056601
     8  P    0.010591
     9  P   -0.067716
    10  P    0.082376
    11  Sn   0.374716
    12  Sn   0.384735
    13  I   -0.198706
    14  I   -0.190645
    15  I   -0.136366
    16  I   -0.216518
 Sum of Mulliken charges =   0.00000
 Mulliken charges with hydrogens summed into heavy atoms:
               1
     1  Sn   0.385745
     2  Sn   0.405222
     3  I   -0.203538
     4  I   -0.202374
     5  I   -0.152545
     6  I   -0.218376
     7  P   -0.056601
     8  P    0.010591
     9  P   -0.067716
    10  P    0.082376
    11  Sn   0.374716
    12  Sn   0.384735
    13  I   -0.198706
    14  I   -0.190645
    15  I   -0.136366
    16  I   -0.216518
 APT charges:
               1
     1  Sn   1.278363
     2  Sn   1.180532
     3  I   -0.493788
     4  I   -0.658700
     5  I   -0.766860
     6  I   -0.554588
     7  P    0.044896
     8  P    0.044879
     9  P    0.078343
    10  P   -0.106229
    11  Sn   1.283362
    12  Sn   1.129833
    13  I   -0.511960
    14  I   -0.637880
    15  I   -0.751897
    16  I   -0.558304
 Sum of APT charges =   0.00000
 APT charges with hydrogens summed into heavy atoms:
               1
     1  Sn   1.278363
     2  Sn   1.180532
     3  I   -0.493788
     4  I   -0.658700
     5  I   -0.766860
     6  I   -0.554588
     7  P    0.044896
     8  P    0.044879
     9  P    0.078343
    10  P   -0.106229
    11  Sn   1.283362
    12  Sn   1.129833
    13  I   -0.511960
    14  I   -0.637880
    15  I   -0.751897
    16  I   -0.558304
 Electronic spatial extent (au):  <R**2>=           9386.8277
 Charge=              0.0000 electrons
 Dipole moment (field-independent basis, Debye):
    X=             -0.0887    Y=              0.3962    Z=              9.0362  Tot=              9.0453
 Quadrupole moment (field-independent basis, Debye-Ang):
   XX=           -332.5403   YY=           -293.1672   ZZ=           -288.2522
   XY=             10.1027   XZ=              1.2901   YZ=              1.4470
 Traceless Quadrupole moment (field-independent basis, Debye-Ang):
   XX=            -27.8871   YY=             11.4860   ZZ=             16.4010
   XY=             10.1027   XZ=              1.2901   YZ=              1.4470
 Octapole moment (field-independent basis, Debye-Ang**2):
  XXX=             21.2541  YYY=            -25.5501  ZZZ=           -230.8783  XYY=             10.8921
  XXY=              9.0500  XXZ=              0.7759  XZZ=              2.3025  YZZ=             -3.4105
  YYZ=            -51.3276  XYZ=             23.4158
 Hexadecapole moment (field-independent basis, Debye-Ang**3):
 XXXX=         -23529.6027 YYYY=          -6640.1901 ZZZZ=          -7306.4576 XXXY=            -52.7880
 XXXZ=            120.0440 YYYX=            112.1481 YYYZ=            -75.6110 ZZZX=             42.8723
 ZZZY=            -78.2430 XXYY=          -4961.4083 XXZZ=          -4733.4990 YYZZ=          -2410.1481
 XXYZ=             -7.3205 YYXZ=             20.4251 ZZXY=            128.2944
 N-N= 9.218777911382D+02 E-N=-5.286683711103D+03  KE= 1.393049771476D+03
  Exact polarizability: 797.642  38.828 513.234  -4.250  -4.598 539.505
 Approx polarizability:1756.640  91.7161427.846  -7.839 -33.2831561.237
   1 Symmetry operations used in ECPInt.
 ECPInt:  NShTT=    4656 NPrTT=   17172 LenC2=    4464 LenP2D=   11674.
 LDataN:  DoStor=T MaxTD1= 7 Len=  274
 Calling FoFJK, ICntrl=    100527 FMM=F ISym2X=0 I1Cent= 0 IOpClX= 0 NMat=1 NMatS=1 NMatT=0.
 Defaulting to unpruned grid for atomic number  50.
 Defaulting to unpruned grid for atomic number  50.
 Defaulting to unpruned grid for atomic number  50.
 Defaulting to unpruned grid for atomic number  50.
 Full mass-weighted force constant matrix:
 Low frequencies ---   -0.0002    0.0005    0.0007    0.6999    0.9017    1.6385
 Low frequencies ---    6.4475    7.7321   11.3093
 Diagonal vibrational polarizability:
      438.5065078     228.7537780     159.2011169
 Harmonic frequencies (cm**-1), IR intensities (KM/Mole), Raman scattering
 activities (A**4/AMU), depolarization ratios for plane and unpolarized
 incident light, reduced masses (AMU), force constants (mDyne/A),
 and normal coordinates:
                      1                      2                      3
                      A                      A                      A
 Frequencies --      6.4311                 7.7256                11.3077
 Red. masses --    111.9631               107.1527                82.5097
 Frc consts  --      0.0027                 0.0038                 0.0062
 IR Inten    --      0.1032                 0.1165                 0.2206
  Atom  AN      X      Y      Z        X      Y      Z        X      Y      Z
     1  50     0.08  -0.08  -0.05    -0.06   0.07  -0.11     0.05  -0.04  -0.17
     2  50    -0.07  -0.09   0.14     0.06  -0.13   0.14    -0.17   0.13  -0.04
     3  53    -0.13   0.02  -0.16     0.01   0.27  -0.18     0.39  -0.07  -0.05
     4  53     0.22  -0.10  -0.33    -0.13  -0.12   0.04    -0.16   0.13   0.20
     5  53     0.03  -0.05   0.02     0.03   0.10   0.14     0.00  -0.05  -0.23
     6  53    -0.02   0.43   0.32     0.08  -0.23   0.15    -0.02  -0.01   0.11
     7  15    -0.13  -0.16   0.08     0.09  -0.01  -0.20     0.04  -0.28  -0.20
     8  15    -0.01  -0.12  -0.07    -0.09  -0.02  -0.18    -0.13  -0.32  -0.01
     9  15    -0.06  -0.24   0.01    -0.02   0.08   0.11    -0.05  -0.16  -0.09
    10  15    -0.10  -0.05   0.03    -0.27  -0.02  -0.10    -0.02  -0.40  -0.14
    11  50     0.04  -0.04  -0.08    -0.07   0.11  -0.17     0.06  -0.05  -0.04
    12  50    -0.10   0.15   0.14     0.21   0.07   0.10     0.01   0.05   0.05
    13  53     0.10  -0.27  -0.23    -0.09   0.03  -0.21    -0.03  -0.03  -0.01
    14  53     0.02   0.15  -0.07    -0.05   0.03  -0.13     0.11   0.06   0.13
    15  53    -0.02  -0.10   0.18    -0.03   0.09  -0.13    -0.08  -0.02  -0.05
    16  53    -0.09   0.13   0.14     0.12  -0.30   0.43    -0.15   0.19   0.20
                      4                      5                      6
                      A                      A                      A
 Frequencies --     11.6344                12.4658                16.8199
 Red. masses --    117.1250               112.5949                54.9354
 Frc consts  --      0.0093                 0.0103                 0.0092
 IR Inten    --      0.0125                 0.0702                 0.0649
  Atom  AN      X      Y      Z        X      Y      Z        X      Y      Z
     1  50     0.12   0.02  -0.02     0.04  -0.05  -0.05    -0.01   0.05  -0.10
     2  50     0.18  -0.05   0.04     0.00   0.04  -0.05    -0.03  -0.01  -0.02
     3  53     0.26   0.37  -0.14     0.20   0.22  -0.12     0.03   0.05  -0.09
     4  53     0.05  -0.05   0.10    -0.01   0.04   0.07    -0.04   0.00  -0.03
     5  53     0.02   0.08   0.20    -0.10   0.01   0.08     0.05   0.02  -0.15
     6  53     0.06  -0.23  -0.14    -0.16  -0.06  -0.27     0.19  -0.04   0.23
     7  15    -0.01   0.06   0.14    -0.15  -0.06   0.13    -0.18   0.36   0.17
     8  15     0.11   0.09  -0.01    -0.01  -0.06   0.17     0.20   0.41   0.01
     9  15     0.05  -0.02  -0.04    -0.07  -0.12  -0.09     0.04   0.12  -0.24
    10  15     0.12   0.17   0.06     0.14  -0.10   0.07     0.26   0.45   0.02
    11  50    -0.11  -0.01  -0.03     0.01  -0.07   0.17     0.01  -0.13   0.03
    12  50    -0.19  -0.02   0.03    -0.18   0.12   0.08    -0.07  -0.09  -0.01
    13  53    -0.30  -0.35  -0.19     0.52   0.00   0.11     0.03   0.04   0.12
    14  53    -0.03   0.01   0.15    -0.21   0.08  -0.35    -0.01  -0.08  -0.02
    15  53     0.00  -0.08   0.19    -0.04  -0.07   0.17    -0.07  -0.11  -0.03
    16  53    -0.11   0.25  -0.23    -0.07  -0.17   0.10    -0.16  -0.04   0.08
                      7                      8                      9
                      A                      A                      A
 Frequencies --     19.2769                21.1317                22.2326
 Red. masses --     96.1862                78.2938                88.8940
 Frc consts  --      0.0211                 0.0206                 0.0259
 IR Inten    --      0.0171                 0.7322                 0.0109
  Atom  AN      X      Y      Z        X      Y      Z        X      Y      Z
     1  50     0.13  -0.22  -0.03     0.00   0.05  -0.06    -0.10  -0.12  -0.11
     2  50    -0.04  -0.15   0.01    -0.05   0.08  -0.10    -0.25  -0.04   0.05
     3  53     0.41  -0.18   0.03    -0.12  -0.09  -0.04    -0.01   0.10  -0.18
     4  53     0.11  -0.17  -0.10    -0.04   0.09   0.04    -0.20  -0.05   0.12
     5  53    -0.04  -0.18   0.05     0.01   0.04  -0.18    -0.09  -0.11  -0.09
     6  53    -0.09   0.07  -0.01     0.23  -0.14   0.17    -0.31   0.05   0.01
     7  15    -0.24   0.11   0.14    -0.07  -0.17   0.07    -0.17   0.25   0.20
     8  15     0.16   0.19  -0.15     0.06  -0.19   0.25     0.19   0.30   0.03
     9  15    -0.02  -0.17  -0.14     0.01  -0.21  -0.25     0.03  -0.01  -0.03
    10  15     0.01   0.29   0.01     0.39  -0.31  -0.01     0.08   0.33   0.10
    11  50    -0.12   0.16  -0.01    -0.05   0.14   0.10     0.11   0.05   0.01
    12  50    -0.01   0.12   0.02    -0.08   0.13   0.11     0.15   0.00   0.08
    13  53    -0.30   0.29   0.09    -0.14  -0.10  -0.02     0.12  -0.12  -0.09
    14  53    -0.11   0.11  -0.11    -0.11   0.12  -0.10     0.16   0.01   0.22
    15  53     0.02   0.11   0.08     0.02   0.10   0.23     0.04   0.06   0.04
    16  53     0.06  -0.07   0.02     0.24  -0.17  -0.16     0.33  -0.04  -0.14
                     10                     11                     12
                      A                      A                      A
 Frequencies --     28.2428                29.2335                32.3241
 Red. masses --     44.6705                97.9131                39.8551
 Frc consts  --      0.0210                 0.0493                 0.0245
 IR Inten    --      0.0841                 0.1165                 0.0642
  Atom  AN      X      Y      Z        X      Y      Z        X      Y      Z
     1  50    -0.05   0.03   0.03     0.06  -0.13   0.08     0.01  -0.08  -0.03
     2  50     0.02  -0.02   0.07     0.00   0.07   0.06     0.01  -0.04   0.01
     3  53     0.00  -0.04   0.08    -0.30   0.19  -0.18     0.00  -0.01  -0.08
     4  53    -0.05  -0.03   0.04     0.04   0.07   0.35    -0.02  -0.05   0.03
     5  53     0.02   0.05   0.09     0.09  -0.19  -0.02     0.03  -0.10   0.00
     6  53    -0.08   0.09  -0.03    -0.08   0.06  -0.04    -0.02   0.08   0.00
     7  15    -0.14   0.13  -0.01     0.01  -0.23   0.15     0.22   0.35  -0.37
     8  15     0.49   0.09   0.31     0.14  -0.15  -0.19    -0.13   0.18   0.40
     9  15     0.22  -0.36  -0.19     0.08  -0.26  -0.17     0.02   0.54   0.10
    10  15     0.43  -0.28  -0.02     0.18   0.07   0.00     0.05  -0.27  -0.10
    11  50    -0.01   0.07   0.00     0.09  -0.08  -0.12     0.02  -0.03   0.09
    12  50     0.04  -0.03  -0.12     0.05   0.02  -0.02     0.02   0.05  -0.01
    13  53    -0.02  -0.09  -0.09    -0.25   0.21   0.12    -0.10  -0.10   0.09
    14  53    -0.01  -0.03  -0.04     0.11   0.01  -0.28    -0.03   0.04  -0.11
    15  53     0.02   0.11  -0.14     0.16  -0.20   0.04     0.03  -0.01   0.00
    16  53    -0.12  -0.01   0.09    -0.03   0.11   0.06     0.01   0.04   0.00
                     13                     14                     15
                      A                      A                      A
 Frequencies --     33.5066                35.3168                36.6285
 Red. masses --     41.6378                62.3784                70.8077
 Frc consts  --      0.0275                 0.0458                 0.0560
 IR Inten    --      0.1204                 0.1501                 0.0825
  Atom  AN      X      Y      Z        X      Y      Z        X      Y      Z
     1  50    -0.05  -0.11  -0.02     0.00   0.23  -0.10     0.09  -0.11   0.00
     2  50     0.02   0.01   0.01    -0.04  -0.14   0.13    -0.08   0.04  -0.05
     3  53     0.01  -0.03  -0.04     0.05  -0.10   0.07    -0.05   0.01  -0.10
     4  53    -0.08   0.00   0.03    -0.06  -0.14  -0.04     0.10   0.04  -0.01
     5  53    -0.10  -0.08   0.11     0.15   0.24  -0.07    -0.04  -0.10  -0.05
     6  53     0.05   0.08   0.06    -0.22   0.00  -0.04     0.01  -0.10   0.02
     7  15     0.59  -0.22   0.08     0.16  -0.26   0.38    -0.14  -0.09   0.34
     8  15     0.02  -0.20  -0.19    -0.30  -0.22   0.04    -0.42  -0.08   0.21
     9  15     0.27   0.30  -0.12    -0.09   0.24  -0.15    -0.29   0.22  -0.01
    10  15     0.45   0.17  -0.02     0.34   0.22   0.16     0.04   0.14   0.21
    11  50    -0.11   0.05  -0.03     0.08  -0.07   0.03     0.03   0.24   0.10
    12  50    -0.03  -0.03   0.01     0.03   0.04   0.00     0.07  -0.14  -0.15
    13  53     0.09   0.06  -0.08    -0.10  -0.06   0.08     0.02  -0.08  -0.09
    14  53    -0.08  -0.03   0.03     0.03   0.02  -0.13    -0.01  -0.16  -0.03
    15  53    -0.05   0.03   0.00     0.03  -0.04  -0.03     0.25   0.27   0.03
    16  53    -0.02   0.03  -0.03     0.03   0.04   0.01    -0.20   0.04   0.12
                     16                     17                     18
                      A                      A                      A
 Frequencies --     37.4904                38.0782                40.8499
 Red. masses --     44.4145                73.0342                92.8869
 Frc consts  --      0.0368                 0.0624                 0.0913
 IR Inten    --      0.1428                 0.0387                 0.1103
  Atom  AN      X      Y      Z        X      Y      Z        X      Y      Z
     1  50    -0.09  -0.01   0.03    -0.13  -0.02   0.30     0.01  -0.07  -0.04
     2  50    -0.09   0.03  -0.09    -0.04  -0.10  -0.14    -0.08   0.14   0.09
     3  53     0.07   0.07   0.04     0.09   0.36   0.22    -0.01  -0.12  -0.03
     4  53    -0.04   0.04  -0.12     0.04  -0.10  -0.11     0.08   0.18  -0.19
     5  53    -0.11  -0.03  -0.06    -0.07  -0.16  -0.10    -0.24   0.10   0.23
     6  53     0.04  -0.05   0.05     0.07   0.05   0.03    -0.04  -0.23   0.07
     7  15     0.27  -0.07   0.29    -0.16  -0.11   0.09    -0.27   0.08  -0.07
     8  15     0.28  -0.03   0.10    -0.31  -0.15   0.21    -0.08   0.06   0.08
     9  15     0.27  -0.14   0.60    -0.23   0.12  -0.38    -0.16  -0.01  -0.39
    10  15    -0.14   0.06   0.36     0.33  -0.12  -0.04     0.19  -0.06  -0.14
    11  50     0.02  -0.04   0.05     0.02  -0.06  -0.06    -0.12  -0.12  -0.01
    12  50     0.07   0.04  -0.04     0.06   0.05  -0.02     0.28   0.03   0.09
    13  53    -0.07  -0.07   0.05    -0.01   0.02  -0.01     0.02   0.01   0.04
    14  53    -0.02   0.01  -0.16     0.06   0.07   0.04    -0.12  -0.08  -0.08
    15  53     0.02  -0.02  -0.07    -0.07  -0.03  -0.12     0.09  -0.18  -0.09
    16  53     0.03   0.08   0.01     0.07  -0.01   0.00     0.21   0.34   0.05
                     19                     20                     21
                      A                      A                      A
 Frequencies --     41.5767                45.2942                46.2799
 Red. masses --     82.0239               105.3419                60.9441
 Frc consts  --      0.0835                 0.1273                 0.0769
 IR Inten    --      0.4562                 0.9059                 0.1619
  Atom  AN      X      Y      Z        X      Y      Z        X      Y      Z
     1  50     0.07   0.14   0.10    -0.18   0.06  -0.07    -0.10  -0.06  -0.09
     2  50    -0.24  -0.10   0.02     0.18  -0.16  -0.20     0.09   0.07   0.06
     3  53     0.02   0.11   0.11     0.06  -0.02   0.03     0.05  -0.07  -0.05
     4  53     0.14  -0.09  -0.06    -0.27  -0.18   0.14    -0.09   0.10  -0.10
     5  53    -0.04   0.09  -0.20     0.03   0.04  -0.05     0.00   0.00   0.14
     6  53    -0.19  -0.16   0.09     0.22   0.32  -0.08     0.04  -0.01  -0.03
     7  15     0.27   0.15  -0.34    -0.28   0.00   0.05    -0.12   0.07   0.28
     8  15     0.24   0.06   0.08    -0.09   0.01   0.05    -0.15   0.00   0.60
     9  15     0.25   0.10   0.08    -0.17  -0.17   0.04    -0.12   0.10   0.18
    10  15     0.08  -0.26  -0.14    -0.22  -0.05   0.05     0.14  -0.18   0.29
    11  50    -0.03   0.13  -0.14    -0.09   0.09   0.01     0.11   0.03  -0.24
    12  50    -0.05  -0.16   0.12     0.14  -0.18   0.22    -0.10  -0.05   0.06
    13  53     0.06   0.21  -0.13     0.05   0.04  -0.05    -0.03   0.21  -0.13
    14  53     0.02  -0.18  -0.06    -0.12  -0.28  -0.16     0.20  -0.01   0.00
    15  53     0.08  -0.07   0.26     0.05  -0.01   0.15    -0.07  -0.13   0.07
    16  53    -0.05   0.08  -0.02     0.12   0.30   0.01    -0.03  -0.09  -0.04
                     22                     23                     24
                      A                      A                      A
 Frequencies --     48.5819                57.7668                66.0037
 Red. masses --     77.8747               124.0510               124.8218
 Frc consts  --      0.1083                 0.2439                 0.3204
 IR Inten    --      0.0083                 0.4634                 5.0404
  Atom  AN      X      Y      Z        X      Y      Z        X      Y      Z
     1  50    -0.26  -0.06   0.02    -0.05  -0.03   0.04    -0.20  -0.05   0.04
     2  50     0.02   0.05   0.03     0.08   0.17   0.26     0.05   0.09   0.13
     3  53     0.08   0.03   0.09     0.02   0.07   0.03     0.05   0.06   0.05
     4  53    -0.19   0.08  -0.20     0.03   0.19  -0.19    -0.29   0.09  -0.24
     5  53    -0.11   0.04   0.14     0.45  -0.31  -0.07     0.42  -0.14  -0.11
     6  53     0.02  -0.01   0.01    -0.13  -0.12  -0.03    -0.06  -0.03  -0.03
     7  15     0.04  -0.03  -0.31    -0.01  -0.03   0.00     0.02  -0.01  -0.02
     8  15     0.03   0.00  -0.45     0.02  -0.01  -0.07     0.04   0.00   0.00
     9  15     0.03  -0.02  -0.28     0.00  -0.04  -0.04     0.03  -0.04   0.03
    10  15    -0.05   0.08  -0.32     0.00   0.04  -0.02    -0.03  -0.03   0.00
    11  50     0.32   0.09   0.12     0.00   0.02   0.04    -0.19  -0.06  -0.06
    12  50    -0.08  -0.05   0.01     0.00  -0.15   0.24    -0.01   0.13  -0.11
    13  53    -0.10  -0.10   0.10    -0.01  -0.05   0.01     0.05   0.06  -0.03
    14  53     0.23  -0.06  -0.15    -0.05  -0.21  -0.18    -0.33   0.07   0.24
    15  53     0.15   0.05   0.18    -0.43   0.29  -0.04     0.51  -0.18   0.09
    16  53    -0.08  -0.07   0.00     0.10   0.13  -0.04    -0.05  -0.03   0.04
                     25                     26                     27
                      A                      A                      A
 Frequencies --     74.5304                77.9962               100.6842
 Red. masses --    121.5741               120.7562               121.5440
 Frc consts  --      0.3979                 0.4328                 0.7259
 IR Inten    --      1.1019                10.2206                77.7843
  Atom  AN      X      Y      Z        X      Y      Z        X      Y      Z
     1  50    -0.22   0.07  -0.12     0.39  -0.31   0.25     0.19  -0.13   0.11
     2  50     0.14  -0.16   0.13    -0.20   0.20  -0.23     0.26   0.00   0.24
     3  53     0.03  -0.01   0.00    -0.06   0.02  -0.02    -0.02   0.01  -0.01
     4  53     0.26   0.11   0.12    -0.29  -0.22  -0.09    -0.15   0.01  -0.05
     5  53    -0.22  -0.07  -0.11     0.15   0.29   0.13    -0.17   0.07  -0.25
     6  53     0.00   0.01   0.00     0.03   0.01   0.01    -0.01   0.01  -0.01
     7  15     0.02   0.01   0.01     0.00   0.03   0.00    -0.01  -0.01   0.01
     8  15     0.01   0.00   0.03     0.02   0.02   0.04     0.00  -0.01  -0.01
     9  15     0.03   0.00   0.04     0.01   0.01   0.03     0.01  -0.02   0.01
    10  15     0.02  -0.01   0.02     0.03  -0.02   0.02     0.01   0.01   0.01
    11  50     0.40  -0.20  -0.22     0.23  -0.24  -0.18     0.38   0.21  -0.01
    12  50    -0.24   0.24   0.23    -0.11   0.10   0.13     0.29   0.07  -0.33
    13  53    -0.05   0.02   0.01    -0.04   0.03   0.01    -0.04   0.00  -0.01
    14  53    -0.33  -0.25   0.11    -0.13  -0.15   0.02    -0.32  -0.06   0.09
    15  53     0.20   0.22  -0.16     0.02   0.23  -0.05    -0.31  -0.20   0.21
    16  53     0.02   0.01  -0.01     0.02   0.01  -0.01    -0.02   0.01   0.01
                     28                     29                     30
                      A                      A                      A
 Frequencies --    102.5929               114.0352               117.2803
 Red. masses --    121.6137               121.2948               121.2680
 Frc consts  --      0.7542                 0.9293                 0.9828
 IR Inten    --     15.0787                10.8729                18.7264
  Atom  AN      X      Y      Z        X      Y      Z        X      Y      Z
     1  50     0.40   0.36   0.04     0.01   0.46  -0.17     0.29   0.23   0.04
     2  50     0.24   0.01   0.20    -0.29   0.06  -0.30    -0.01   0.08  -0.02
     3  53    -0.03  -0.01   0.01     0.00  -0.03   0.02    -0.02  -0.01   0.00
     4  53    -0.34   0.00  -0.13     0.03  -0.07   0.01    -0.16  -0.07  -0.07
     5  53    -0.34  -0.31  -0.09     0.14  -0.34   0.39    -0.03  -0.21   0.06
     6  53    -0.01   0.01   0.00     0.02  -0.01   0.02     0.00   0.00   0.01
     7  15    -0.03   0.01  -0.01    -0.01  -0.01  -0.01     0.00  -0.03   0.00
     8  15     0.02   0.02   0.02    -0.01   0.00  -0.01     0.00  -0.01  -0.02
     9  15    -0.03  -0.03  -0.02     0.01  -0.01  -0.03    -0.01  -0.03  -0.02
    10  15     0.02  -0.03   0.00     0.03   0.01  -0.03     0.01   0.05   0.00
    11  50    -0.16  -0.32  -0.09     0.27  -0.06  -0.12     0.13   0.48   0.20
    12  50    -0.01  -0.04   0.01     0.17   0.05  -0.22    -0.25   0.13   0.27
    13  53     0.01   0.02   0.01    -0.02   0.01   0.02    -0.01  -0.02  -0.03
    14  53     0.16   0.04  -0.05    -0.19  -0.04   0.06    -0.02  -0.15   0.03
    15  53     0.13   0.25   0.11    -0.11   0.00   0.24     0.08  -0.36  -0.41
    16  53     0.00   0.00   0.01    -0.01   0.00   0.01     0.02  -0.01  -0.02
                     31                     32                     33
                      A                      A                      A
 Frequencies --    129.2149               130.5536               168.6465
 Red. masses --    121.5637               121.5965               121.9296
 Frc consts  --      1.1959                 1.2211                 2.0432
 IR Inten    --     14.4000                 8.7801                36.4164
  Atom  AN      X      Y      Z        X      Y      Z        X      Y      Z
     1  50    -0.23   0.05  -0.07    -0.02  -0.02   0.00    -0.13   0.13   0.36
     2  50     0.11   0.70   0.15    -0.01  -0.04   0.00     0.42   0.03  -0.41
     3  53     0.02  -0.01  -0.02     0.00   0.00   0.00     0.10  -0.14  -0.33
     4  53     0.16  -0.60   0.04     0.01   0.04   0.00     0.01   0.04   0.01
     5  53    -0.11  -0.04  -0.10     0.04   0.01  -0.01     0.03   0.02   0.01
     6  53     0.00  -0.03  -0.01     0.00   0.00   0.00    -0.40  -0.07   0.35
     7  15     0.00   0.00   0.00     0.00  -0.02   0.01    -0.02   0.00   0.01
     8  15    -0.01   0.01   0.01     0.00  -0.01   0.00     0.00  -0.01  -0.01
     9  15    -0.01  -0.02   0.00     0.00   0.02   0.00     0.02   0.01   0.00
    10  15     0.00   0.01   0.01     0.00   0.01   0.00     0.00  -0.01   0.00
    11  50    -0.03  -0.01   0.00    -0.27  -0.01   0.05    -0.03   0.05  -0.10
    12  50     0.00   0.03  -0.02     0.00   0.67  -0.22     0.10   0.03   0.08
    13  53     0.00   0.00   0.00     0.03  -0.01   0.01     0.02  -0.05   0.09
    14  53     0.02  -0.02   0.00     0.29  -0.56   0.02     0.00   0.00   0.00
    15  53     0.03   0.00   0.02    -0.09  -0.01   0.13     0.00   0.01   0.00
    16  53     0.00   0.00   0.00     0.01  -0.03   0.01    -0.09  -0.04  -0.07
                     34                     35                     36
                      A                      A                      A
 Frequencies --    168.9462               170.9009               174.3996
 Red. masses --    121.9745               121.6676               121.7035
 Frc consts  --      2.0512                 2.0937                 2.1809
 IR Inten    --     17.8576                38.9849                39.1616
  Atom  AN      X      Y      Z        X      Y      Z        X      Y      Z
     1  50    -0.02   0.02   0.04    -0.11   0.16   0.40    -0.13   0.16   0.38
     2  50     0.12   0.01  -0.13    -0.21  -0.04   0.19    -0.22  -0.04   0.19
     3  53     0.01  -0.02  -0.04     0.11  -0.15  -0.35     0.11  -0.15  -0.34
     4  53     0.00   0.01   0.00     0.01   0.00  -0.01     0.01   0.00   0.00
     5  53     0.02   0.00   0.01    -0.01   0.02  -0.01     0.01   0.01  -0.01
     6  53    -0.12  -0.02   0.10     0.19   0.03  -0.17     0.19   0.03  -0.17
     7  15    -0.01   0.00  -0.01    -0.03   0.01   0.00    -0.02  -0.01   0.01
     8  15    -0.01   0.00   0.00     0.00  -0.01  -0.02     0.01   0.01  -0.02
     9  15     0.00   0.00   0.00     0.01   0.01   0.02     0.00   0.02   0.00
    10  15     0.00   0.00  -0.01     0.02  -0.01   0.00     0.01  -0.02   0.00
    11  50     0.11  -0.22   0.42    -0.05   0.17  -0.31     0.08  -0.20   0.36
    12  50    -0.39  -0.12  -0.33    -0.29  -0.11  -0.22     0.26   0.09   0.18
    13  53    -0.08   0.21  -0.38     0.06  -0.15   0.27    -0.07   0.18  -0.32
    14  53    -0.01  -0.03   0.01     0.01  -0.01   0.01    -0.02   0.01  -0.01
    15  53    -0.02  -0.02   0.01    -0.02   0.01   0.02     0.00   0.00  -0.02
    16  53     0.37   0.14   0.27     0.26   0.10   0.19    -0.23  -0.08  -0.16
                     37                     38                     39
                      A                      A                      A
 Frequencies --    280.7147               288.6676               357.7397
 Red. masses --     31.0050                30.9880                30.9835
 Frc consts  --      1.4395                 1.5214                 2.3362
 IR Inten    --      3.4230                 1.3222                 0.6611
  Atom  AN      X      Y      Z        X      Y      Z        X      Y      Z
     1  50     0.00   0.00   0.01     0.00   0.00   0.00     0.00   0.00   0.00
     2  50     0.00   0.00   0.00     0.00   0.00   0.00     0.00   0.00   0.00
     3  53     0.00   0.00  -0.01     0.00   0.00   0.00     0.00   0.00   0.00
     4  53     0.00   0.00   0.00     0.00   0.00   0.00     0.00   0.00   0.00
     5  53     0.00   0.00   0.00     0.00   0.00   0.00     0.00   0.00   0.00
     6  53     0.00   0.00   0.00     0.00   0.00   0.00     0.00   0.00   0.00
     7  15     0.41  -0.11  -0.23     0.13  -0.31   0.37    -0.42  -0.24  -0.02
     8  15    -0.05   0.04   0.50     0.41   0.26   0.04     0.13  -0.33   0.32
     9  15    -0.07  -0.35  -0.34    -0.15   0.35  -0.34     0.45   0.28   0.06
    10  15    -0.30   0.41   0.05    -0.40  -0.30  -0.07    -0.16   0.30  -0.37
    11  50     0.00   0.00   0.00     0.01   0.00   0.00     0.00   0.00   0.00
    12  50     0.00   0.00   0.00     0.00   0.00   0.00     0.00   0.00   0.00
    13  53     0.00   0.00   0.00     0.00   0.00   0.00     0.00   0.00   0.00
    14  53     0.00   0.00   0.00     0.00   0.00   0.00     0.00   0.00   0.00
    15  53     0.00   0.00   0.00     0.00   0.00   0.00     0.00   0.00   0.00
    16  53     0.00   0.00   0.00     0.00   0.00   0.00     0.00   0.00   0.00
                     40                     41                     42
                      A                      A                      A
 Frequencies --    367.1101               370.9280               487.6018
 Red. masses --     30.9790                30.9764                30.9751
 Frc consts  --      2.4599                 2.5111                 4.3390
 IR Inten    --      2.3233                 2.2554                 0.9446
  Atom  AN      X      Y      Z        X      Y      Z        X      Y      Z
     1  50     0.00   0.00   0.00     0.00   0.00   0.00     0.00   0.00   0.00
     2  50     0.00   0.00   0.00     0.00   0.00   0.00     0.00   0.00   0.00
     3  53     0.00   0.00   0.00     0.00   0.00   0.00     0.00   0.00   0.00
     4  53     0.00   0.00   0.00     0.00   0.00   0.00     0.00   0.00   0.00
     5  53     0.00   0.00   0.00     0.00   0.00   0.00     0.00   0.00   0.00
     6  53     0.00   0.00   0.00     0.00   0.00   0.00     0.00   0.00   0.00
     7  15     0.12   0.45   0.42    -0.10   0.29  -0.20    -0.20  -0.38  -0.25
     8  15    -0.35  -0.11  -0.04     0.29  -0.53  -0.09    -0.26   0.42  -0.07
     9  15     0.50  -0.14  -0.28    -0.04   0.22  -0.29     0.48   0.06  -0.16
    10  15    -0.26  -0.20  -0.10    -0.16   0.02   0.58    -0.01  -0.10   0.49
    11  50     0.00   0.00   0.00     0.00   0.00   0.00     0.00   0.00   0.00
    12  50     0.00   0.00   0.00     0.00   0.00   0.00     0.00   0.00   0.00
    13  53     0.00   0.00   0.00     0.00   0.00   0.00     0.00   0.00   0.00
    14  53     0.00   0.00   0.00     0.00   0.00   0.00     0.00   0.00   0.00
    15  53     0.00   0.00   0.00     0.00   0.00   0.00     0.00   0.00   0.00
    16  53     0.00   0.00   0.00     0.00   0.00   0.00     0.00   0.00   0.00

 -------------------
 - Thermochemistry -
 -------------------
 Temperature   873.000 Kelvin.  Pressure  50.00000 Atm.
 Atom     1 has atomic number 50 and mass 117.90180
 Atom     2 has atomic number 50 and mass 117.90180
 Atom     3 has atomic number 53 and mass 126.90040
 Atom     4 has atomic number 53 and mass 126.90040
 Atom     5 has atomic number 53 and mass 126.90040
 Atom     6 has atomic number 53 and mass 126.90040
 Atom     7 has atomic number 15 and mass  30.97376
 Atom     8 has atomic number 15 and mass  30.97376
 Atom     9 has atomic number 15 and mass  30.97376
 Atom    10 has atomic number 15 and mass  30.97376
 Atom    11 has atomic number 50 and mass 117.90180
 Atom    12 has atomic number 50 and mass 117.90180
 Atom    13 has atomic number 53 and mass 126.90040
 Atom    14 has atomic number 53 and mass 126.90040
 Atom    15 has atomic number 53 and mass 126.90040
 Atom    16 has atomic number 53 and mass 126.90040
 Molecular mass:  1610.70545 amu.
 Principal axes and moments of inertia in atomic units:
                           1         2         3
     Eigenvalues --  ******************************
           X            1.00000   0.00040  -0.00046
           Y           -0.00040   0.99994   0.01093
           Z            0.00047  -0.01093   0.99994
 This molecule is an asymmetric top.
 Rotational symmetry number  1.
 Warning -- assumption of classical behavior for rotation
           may cause significant error
 Rotational temperatures (Kelvin)      0.00228     0.00093     0.00087
 Rotational constants (GHZ):           0.04761     0.01932     0.01808
 Zero-point vibrational energy      26489.8 (Joules/Mol)
                                    6.33121 (Kcal/Mol)
 Warning -- explicit consideration of  42 degrees of freedom as
           vibrations may cause significant error
 Vibrational temperatures:      9.25    11.12    16.27    16.74    17.94
          (Kelvin)             24.20    27.74    30.40    31.99    40.64
                               42.06    46.51    48.21    50.81    52.70
                               53.94    54.79    58.77    59.82    65.17
                               66.59    69.90    83.11    94.96   107.23
                              112.22   144.86   147.61   164.07   168.74
                              185.91   187.84   242.64   243.08   245.89
                              250.92   403.89   415.33   514.71   528.19
                              533.68   701.55
 
 Zero-point correction=                           0.010089 (Hartree/Particle)
 Thermal correction to Energy=                    0.125055
 Thermal correction to Enthalpy=                  0.127819
 Thermal correction to Gibbs Free Energy=        -0.383605
 Sum of electronic and zero-point Energies=          -1470.089687
 Sum of electronic and thermal Energies=             -1469.974722
 Sum of electronic and thermal Enthalpies=           -1469.971957
 Sum of electronic and thermal Free Energies=        -1470.483381
 
                     E (Thermal)             CV                S
                      KCal/Mol        Cal/Mol-Kelvin    Cal/Mol-Kelvin
 Total                   78.473             88.965            367.610
 Electronic               0.000              0.000              0.000
 Translational            2.602              2.981             45.566
 Rotational               2.602              2.981             44.290
 Vibrational             73.269             83.003            277.754
 Vibration     1          1.735              1.987             11.023
 Vibration     2          1.735              1.987             10.659
 Vibration     3          1.735              1.987              9.902
 Vibration     4          1.735              1.987              9.845
 Vibration     5          1.735              1.987              9.708
 Vibration     6          1.735              1.987              9.113
 Vibration     7          1.735              1.987              8.842
 Vibration     8          1.735              1.987              8.659
 Vibration     9          1.735              1.987              8.558
 Vibration    10          1.735              1.987              8.083
 Vibration    11          1.735              1.987              8.014
 Vibration    12          1.735              1.987              7.815
 Vibration    13          1.735              1.987              7.743
 Vibration    14          1.735              1.987              7.639
 Vibration    15          1.735              1.987              7.566
 Vibration    16          1.735              1.987              7.520
 Vibration    17          1.735              1.987              7.489
 Vibration    18          1.735              1.986              7.350
 Vibration    19          1.736              1.986              7.315
 Vibration    20          1.736              1.986              7.144
 Vibration    21          1.736              1.986              7.102
 Vibration    22          1.736              1.986              7.005
 Vibration    23          1.736              1.986              6.661
 Vibration    24          1.737              1.985              6.397
 Vibration    25          1.737              1.985              6.156
 Vibration    26          1.737              1.984              6.065
 Vibration    27          1.739              1.983              5.559
 Vibration    28          1.739              1.982              5.522
 Vibration    29          1.740              1.981              5.312
 Vibration    30          1.740              1.981              5.256
 Vibration    31          1.741              1.980              5.065
 Vibration    32          1.742              1.980              5.044
 Vibration    33          1.746              1.974              4.538
 Vibration    34          1.746              1.974              4.534
 Vibration    35          1.746              1.974              4.512
 Vibration    36          1.747              1.974              4.472
 Vibration    37          1.766              1.952              3.537
 Vibration    38          1.767              1.950              3.482
 Vibration    39          1.785              1.931              3.066
 Vibration    40          1.787              1.928              3.016
 Vibration    41          1.789              1.926              2.996
 Vibration    42          1.827              1.884              2.474
                       Q            Log10(Q)             Ln(Q)
 Total Bot       0.182084D+61         60.260272        138.754403
 Total V=0       0.700187D+62         61.845214        142.403868
 Vib (Bot)       0.229008D+43         42.359850         97.537160
 Vib (Bot)    1  0.943487D+02          1.974736          4.546998
 Vib (Bot)    2  0.785388D+02          1.895084          4.363592
 Vib (Bot)    3  0.536586D+02          1.729639          3.982641
 Vib (Bot)    4  0.521518D+02          1.717269          3.954158
 Vib (Bot)    5  0.486735D+02          1.687292          3.885135
 Vib (Bot)    6  0.360731D+02          1.557183          3.585547
 Vib (Bot)    7  0.314750D+02          1.497965          3.449193
 Vib (Bot)    8  0.287121D+02          1.458065          3.357319
 Vib (Bot)    9  0.272902D+02          1.436006          3.306527
 Vib (Bot)   10  0.214820D+02          1.332074          3.067214
 Vib (Bot)   11  0.207539D+02          1.317099          3.032732
 Vib (Bot)   12  0.187691D+02          1.273444          2.932214
 Vib (Bot)   13  0.181065D+02          1.257835          2.896273
 Vib (Bot)   14  0.171782D+02          1.234978          2.843643
 Vib (Bot)   15  0.165629D+02          1.219136          2.807165
 Vib (Bot)   16  0.161820D+02          1.209032          2.783900
 Vib (Bot)   17  0.159321D+02          1.202273          2.768337
 Vib (Bot)   18  0.148507D+02          1.171748          2.698049
 Vib (Bot)   19  0.145910D+02          1.164086          2.680408
 Vib (Bot)   20  0.133930D+02          1.126878          2.594732
 Vib (Bot)   21  0.131076D+02          1.117523          2.573193
 Vib (Bot)   22  0.124862D+02          1.096431          2.524626
 Vib (Bot)   23  0.104997D+02          1.021179          2.351351
 Vib (Bot)   24  0.918838D+01          0.963239          2.217940
 Vib (Bot)   25  0.813608D+01          0.910415          2.096308
 Vib (Bot)   26  0.777408D+01          0.890649          2.050795
 Vib (Bot)   27  0.601952D+01          0.779562          1.795007
 Vib (Bot)   28  0.590727D+01          0.771387          1.776184
 Vib (Bot)   29  0.531304D+01          0.725343          1.670165
 Vib (Bot)   30  0.516559D+01          0.713120          1.642020
 Vib (Bot)   31  0.468693D+01          0.670888          1.544778
 Vib (Bot)   32  0.463869D+01          0.666395          1.534431
 Vib (Bot)   33  0.358630D+01          0.554647          1.277122
 Vib (Bot)   34  0.357990D+01          0.553871          1.275335
 Vib (Bot)   35  0.353869D+01          0.548842          1.263756
 Vib (Bot)   36  0.346722D+01          0.539982          1.243354
 Vib (Bot)   37  0.214235D+01          0.330890          0.761902
 Vib (Bot)   38  0.208226D+01          0.318535          0.733454
 Vib (Bot)   39  0.167179D+01          0.223182          0.513896
 Vib (Bot)   40  0.162787D+01          0.211621          0.487275
 Vib (Bot)   41  0.161061D+01          0.206990          0.476612
 Vib (Bot)   42  0.121153D+01          0.083332          0.191880
 Vib (V=0)       0.880628D+44         43.944793        101.186624
 Vib (V=0)    1  0.948501D+02          1.977038          4.552297
 Vib (V=0)    2  0.790404D+02          1.897849          4.369958
 Vib (V=0)    3  0.541609D+02          1.733686          3.991959
 Vib (V=0)    4  0.526542D+02          1.721433          3.963746
 Vib (V=0)    5  0.491761D+02          1.691754          3.895407
 Vib (V=0)    6  0.365765D+02          1.563203          3.599407
 Vib (V=0)    7  0.319789D+02          1.504864          3.465078
 Vib (V=0)    8  0.292165D+02          1.465628          3.374732
 Vib (V=0)    9  0.277948D+02          1.443963          3.324848
 Vib (V=0)   10  0.219878D+02          1.342182          3.090487
 Vib (V=0)   11  0.212599D+02          1.327561          3.056822
 Vib (V=0)   12  0.192758D+02          1.285012          2.958850
 Vib (V=0)   13  0.186134D+02          1.269827          2.923884
 Vib (V=0)   14  0.176855D+02          1.247617          2.872745
 Vib (V=0)   15  0.170704D+02          1.232245          2.837348
 Vib (V=0)   16  0.166897D+02          1.222449          2.814793
 Vib (V=0)   17  0.164400D+02          1.215901          2.799715
 Vib (V=0)   18  0.153591D+02          1.186367          2.731711
 Vib (V=0)   19  0.150996D+02          1.178966          2.714669
 Vib (V=0)   20  0.139023D+02          1.143087          2.632056
 Vib (V=0)   21  0.136171D+02          1.134086          2.611329
 Vib (V=0)   22  0.129962D+02          1.113817          2.564660
 Vib (V=0)   23  0.110116D+02          1.041852          2.398954
 Vib (V=0)   24  0.970198D+01          0.986860          2.272330
 Vib (V=0)   25  0.865143D+01          0.937088          2.157724
 Vib (V=0)   26  0.829014D+01          0.918562          2.115067
 Vib (V=0)   27  0.654025D+01          0.815594          1.877975
 Vib (V=0)   28  0.642839D+01          0.808102          1.860724
 Vib (V=0)   29  0.583652D+01          0.766154          1.764134
 Vib (V=0)   30  0.568974D+01          0.755092          1.738664
 Vib (V=0)   31  0.521352D+01          0.717131          1.651256
 Vib (V=0)   32  0.516556D+01          0.713117          1.642013
 Vib (V=0)   33  0.412099D+01          0.615001          1.416093
 Vib (V=0)   34  0.411465D+01          0.614333          1.414554
 Vib (V=0)   35  0.407384D+01          0.610004          1.404585
 Vib (V=0)   36  0.400309D+01          0.602395          1.387066
 Vib (V=0)   37  0.269992D+01          0.431351          0.993222
 Vib (V=0)   38  0.264145D+01          0.421843          0.971328
 Vib (V=0)   39  0.224496D+01          0.351209          0.808688
 Vib (V=0)   40  0.220293D+01          0.343001          0.789789
 Vib (V=0)   41  0.218643D+01          0.339736          0.782272
 Vib (V=0)   42  0.181065D+01          0.257834          0.593684
 Electronic      0.100000D+01          0.000000          0.000000
 Translational   0.745518D+09          8.872458         20.429589
 Rotational      0.106651D+10          9.027964         20.787654
 ***** Axes restored to original set *****
 -------------------------------------------------------------------
 Center     Atomic                   Forces (Hartrees/Bohr)
 Number     Number              X              Y              Z
 -------------------------------------------------------------------
      1       50           0.000003399    0.000002913   -0.000000010
      2       50          -0.000001523    0.000001261    0.000001540
      3       53           0.000000040    0.000001403    0.000000730
      4       53          -0.000000690    0.000000740   -0.000000692
      5       53          -0.000001481   -0.000000660   -0.000001137
      6       53          -0.000000713    0.000002047    0.000001023
      7       15           0.000006961   -0.000003433    0.000002261
      8       15          -0.000004321    0.000008215   -0.000002927
      9       15          -0.000001358   -0.000009974   -0.000000109
     10       15           0.000002280    0.000002576    0.000002242
     11       50          -0.000002371   -0.000000540    0.000000499
     12       50           0.000000201   -0.000001245   -0.000001298
     13       53          -0.000002156   -0.000000131    0.000000165
     14       53          -0.000001149   -0.000000299   -0.000001620
     15       53           0.000002348   -0.000001224    0.000000148
     16       53           0.000000534   -0.000001648   -0.000000815
 -------------------------------------------------------------------
 Cartesian Forces:  Max     0.000009974 RMS     0.000002689

 GradGradGradGradGradGradGradGradGradGradGradGradGradGradGradGradGradGrad
 Berny optimization.
 Search for a local minimum.
 Step number   1 out of a maximum of    2
 All quantities printed in internal units (Hartrees-Bohrs-Radians)
 Second derivative matrix not updated -- analytic derivatives used.
 ITU=  0
     Eigenvalues ---    0.00018   0.00024   0.00039   0.00060   0.00066
     Eigenvalues ---    0.00080   0.00121   0.00129   0.00138   0.00182
     Eigenvalues ---    0.00206   0.00223   0.00259   0.00302   0.00419
     Eigenvalues ---    0.00592   0.00646   0.00757   0.00772   0.00797
     Eigenvalues ---    0.00942   0.01064   0.01577   0.02067   0.02561
     Eigenvalues ---    0.02787   0.04640   0.04854   0.05967   0.06304
     Eigenvalues ---    0.07657   0.07828   0.09235   0.09779   0.13107
     Eigenvalues ---    0.13190   0.13488   0.14000   0.15051   0.15822
     Eigenvalues ---    0.16138   0.27876
 Angle between quadratic step and forces=  76.70 degrees.
 Linear search not attempted -- first point.
 B after Tr=     0.000027   -0.000040    0.000026
         Rot=    1.000000    0.000000   -0.000001   -0.000003 Ang=   0.00 deg.
 Variable       Old X    -DE/DX   Delta X   Delta X   Delta X     New X
                                 (Linear)    (Quad)   (Total)
    X1       -2.54551   0.00000   0.00000   0.00040   0.00040  -2.54511
    Y1        3.84521   0.00000   0.00000   0.00013   0.00007   3.84529
    Z1       -0.37014   0.00000   0.00000   0.00017   0.00021  -0.36994
    X2       -8.10816   0.00000   0.00000   0.00000   0.00005  -8.10810
    Y2       -2.06944   0.00000   0.00000   0.00006  -0.00003  -2.06947
    Z2        2.40223   0.00000   0.00000  -0.00040  -0.00036   2.40187
    X3       -3.96767   0.00000   0.00000   0.00099   0.00096  -3.96671
    Y3        5.99114   0.00000   0.00000   0.00123   0.00117   5.99231
    Z3       -5.07221   0.00000   0.00000   0.00050   0.00055  -5.07167
    X4       -7.98255   0.00000   0.00000  -0.00017  -0.00016  -7.98271
    Y4        3.71993   0.00000   0.00000   0.00003  -0.00007   3.71986
    Z4        2.43383   0.00000   0.00000  -0.00088  -0.00083   2.43300
    X5       -3.63025   0.00000   0.00000  -0.00011  -0.00007  -3.63032
    Y5       -1.94635   0.00000   0.00000   0.00028   0.00021  -1.94614
    Z5       -1.64658   0.00000   0.00000  -0.00060  -0.00057  -1.64715
    X6      -12.16889   0.00000   0.00000  -0.00007  -0.00003 -12.16892
    Y6       -2.85305   0.00000   0.00000  -0.00035  -0.00047  -2.85352
    Z6       -1.01982   0.00000   0.00000  -0.00022  -0.00016  -1.01998
    X7        1.42252   0.00001   0.00000  -0.00075  -0.00072   1.42180
    Y7        1.61506   0.00000   0.00000  -0.00004  -0.00007   1.61499
    Z7        5.23695   0.00000   0.00000  -0.00024  -0.00022   5.23673
    X8        1.71532   0.00000   0.00000   0.00134   0.00140   1.71672
    Y8       -2.90217   0.00001   0.00000   0.00038   0.00034  -2.90183
    Z8        6.18094   0.00000   0.00000   0.00074   0.00076   6.18170
    X9       -2.41639   0.00000   0.00000   0.00038   0.00043  -2.41596
    Y9       -0.89959  -0.00001   0.00000  -0.00180  -0.00186  -0.90145
    Z9        5.81644   0.00000   0.00000   0.00028   0.00031   5.81675
   X10        0.27074   0.00000   0.00000  -0.00011  -0.00006   0.27068
   Y10        0.07974   0.00000   0.00000   0.00042   0.00037   0.08011
   Z10        9.42890   0.00000   0.00000   0.00008   0.00011   9.42901
   X11        2.73782   0.00000   0.00000  -0.00062  -0.00057   2.73725
   Y11       -3.90626   0.00000   0.00000   0.00029   0.00027  -3.90599
   Z11       -0.34006   0.00000   0.00000   0.00047   0.00048  -0.33958
   X12        7.71824   0.00000   0.00000  -0.00017  -0.00015   7.71809
   Y12        2.23234   0.00000   0.00000   0.00018   0.00019   2.23253
   Z12        2.24511   0.00000   0.00000  -0.00030  -0.00029   2.24482
   X13        3.67575   0.00000   0.00000  -0.00133  -0.00127   3.67447
   Y13       -6.55753   0.00000   0.00000  -0.00063  -0.00065  -6.55818
   Z13       -4.90297   0.00000   0.00000   0.00088   0.00089  -4.90207
   X14        8.43120   0.00000   0.00000  -0.00021  -0.00015   8.43104
   Y14       -3.50296   0.00000   0.00000   0.00022   0.00024  -3.50273
   Z14        1.82294   0.00000   0.00000  -0.00037  -0.00037   1.82256
   X15        3.66069   0.00000   0.00000   0.00003   0.00004   3.66073
   Y15        1.75728   0.00000   0.00000  -0.00005  -0.00007   1.75721
   Z15       -2.17776   0.00000   0.00000  -0.00040  -0.00038  -2.17815
   X16       11.88733   0.00000   0.00000  -0.00009  -0.00009  11.88724
   Y16        3.89179   0.00000   0.00000   0.00030   0.00034   3.89213
   Z16       -0.69790   0.00000   0.00000  -0.00012  -0.00012  -0.69802
         Item               Value     Threshold  Converged?
 Maximum Force            0.000010     0.000450     YES
 RMS     Force            0.000003     0.000300     YES
 Maximum Displacement     0.001857     0.001800     NO 
 RMS     Displacement     0.000568     0.001200     YES
 Predicted change in Energy=-7.790077D-09
 GradGradGradGradGradGradGradGradGradGradGradGradGradGradGradGradGradGrad

 1|1|UNPC-RYZENWINDOWS|Freq|RPBEPBE|SDD|I8P4Sn4|ADMIN|17-Aug-2020|0||# 
 freq pbepbe/sdd geom=connectivity pressure=50 temperature=873||Title C
 ard Required||0,1|Sn,-1.347025,2.034799,-0.195872|Sn,-4.290651,-1.0951
 02,1.271206|I,-2.099599,3.170374,-2.684099|I,-4.224184,1.9685,1.287926
 |I,-1.921045,-1.029966,-0.871333|I,-6.4395,-1.509767,-0.539663|P,0.752
 767,0.854654,2.771273|P,0.90771,-1.535762,3.270814|P,-1.278698,-0.4760
 44,3.077927|P,0.14327,0.042198,4.989559|Sn,1.448792,-2.067104,-0.17995
 1|Sn,4.084317,1.181302,1.188062|I,1.945122,-3.470098,-2.594538|I,4.461
 597,-1.853689,0.964656|I,1.937155,0.929911,-1.152423|I,6.290503,2.0594
 44,-0.369314||Version=EM64W-G09RevE.01|State=1-A|HF=-1470.0997763|RMSD
 =5.680e-009|RMSF=2.689e-006|ZeroPoint=0.0100894|Thermal=0.1250547|Dipo
 le=0.0349042,-0.1558955,3.5551187|DipoleDeriv=1.5079863,-0.194451,-0.0
 492976,-0.2809106,1.1757853,-0.4606929,-0.2286803,-0.5911827,1.1513172
 ,1.8312005,0.4437694,0.1107001,0.520963,0.9893052,0.0275955,0.2473161,
 0.1708967,0.7210902,-0.2149318,0.1864996,-0.2289157,0.1126236,-0.42045
 66,0.331944,-0.2198598,0.6059332,-0.8459758,-0.8420219,-0.1151511,0.24
 35593,-0.2669264,-0.8005247,0.0382191,0.3141134,0.049563,-0.3335543,-1
 .2479415,-0.0419249,0.1914485,0.1050516,-0.7224338,0.0775129,0.3528247
 ,0.0049256,-0.3302036,-1.0512836,-0.281274,-0.289899,-0.1792586,-0.209
 2608,-0.0438761,-0.7190908,-0.2324246,-0.403219,0.1431527,-0.0826983,-
 0.0237239,-0.0659725,-0.0480653,0.1606195,-0.0665708,0.0715248,0.03959
 99,-0.0079575,0.0436544,-0.1256723,0.0970024,-0.0625824,-0.0910872,-0.
 1894376,-0.0076708,0.2051758,0.0753091,-0.0478362,0.1290241,-0.0899455
 ,0.0468064,0.0053788,0.1949644,-0.0044075,0.1129128,-0.1612955,0.03389
 42,-0.0046267,0.0467642,0.062244,-0.0750458,0.030722,-0.0460173,-0.219
 6368,1.5967047,-0.0901382,0.0692447,-0.1982771,1.2299689,0.4337611,0.1
 583845,0.584021,1.0234133,1.6370193,0.5298542,-0.0423087,0.6312885,1.0
 927518,0.002041,-0.0252288,-0.152934,0.6597266,-0.1846618,0.1438807,0.
 164179,0.1214721,-0.5227549,-0.4137646,0.1888199,-0.6553509,-0.8284641
 ,-0.8580057,-0.0673146,-0.2075349,-0.2524458,-0.783282,-0.0673004,-0.2
 832888,-0.0945683,-0.2723536,-1.1945921,-0.0440152,-0.1770222,0.055995
 6,-0.7111837,-0.00847,-0.3498112,0.0049674,-0.3499144,-1.0286814,-0.41
 67489,0.2408454,-0.3574244,-0.3163172,0.0831653,0.5948233,0.2927243,-0
 .3299142|Polar=797.6421635,38.8280188,513.234294,4.2499446,4.5982126,5
 39.5048158|PG=C01 [X(I8P4Sn4)]|NImag=0||0.03151111,-0.00131753,0.03502
 262,0.01148497,-0.01550008,0.06161296,0.00005425,-0.00485579,0.0006413
 5,0.05037866,-0.00683058,0.00132172,0.00481859,0.00729349,0.03973104,-
 0.00074330,0.00271348,0.00188315,0.02086184,-0.00228863,0.04711096,-0.
 00887528,0.00646577,-0.01586659,-0.00050611,-0.00025491,-0.00010273,0.
 00703377,0.00701383,-0.01083109,0.02087311,0.00045674,0.00030500,0.000
 00460,-0.00694952,0.01282878,-0.01627867,0.01949408,-0.05226352,-0.001
 23342,-0.00097463,-0.00029322,0.01517918,-0.02331633,0.05282480,-0.016
 02816,-0.00175118,0.00357834,-0.00337651,0.00491487,0.00125453,0.00169
 800,-0.00105865,0.00216849,0.02006524,0.00498640,-0.00381496,-0.003311
 45,0.00045784,-0.03275238,0.00488545,-0.00036786,-0.00025179,0.0009918
 0,-0.00499857,0.03567353,0.00459113,0.00112054,-0.00263657,0.00003443,
 0.00069090,-0.00327137,0.00072806,0.00064539,-0.00145352,-0.00722178,0
 .00240624,0.00694823,-0.00564495,-0.00318257,-0.00048698,-0.00776244,-
 0.00252880,0.00941619,0.00063926,0.00037179,0.00065466,0.00130505,0.00
 498226,0.00045885,0.02093029,-0.00524303,-0.01882949,-0.00668565,0.001
 32367,-0.00387093,-0.00016691,0.00081720,-0.00154930,0.00300328,0.0034
 9990,0.00113394,-0.00270363,0.00125712,0.02305916,-0.00106880,-0.00857
 905,-0.00515803,0.01046377,0.00156627,-0.01460557,0.00037959,0.0017126
 8,0.00067906,-0.00006490,-0.00270388,0.00022418,-0.00703366,0.00659334
 ,0.01871702,0.00056334,0.00075664,-0.00087524,-0.03588304,-0.00382701,
 -0.03134198,0.00018163,-0.00022696,0.00059483,-0.00072755,-0.00318429,
 0.00015641,-0.00302418,-0.00052623,0.00028818,0.03946380,0.00035582,-0
 .00001124,-0.00022988,-0.00484773,-0.00376149,-0.00441616,0.00003287,-
 0.00009070,0.00005264,-0.00220288,-0.00042671,-0.00157831,-0.00059425,
 0.00016049,0.00018283,0.00744870,0.00419219,0.00044751,0.00065004,-0.0
 0100674,-0.02978109,-0.00322931,-0.03056525,0.00026530,-0.00023830,0.0
 0057000,-0.00057830,-0.00259398,0.00054847,-0.00107257,-0.00037176,0.0
 0224134,0.03136212,0.00600884,0.02832926,-0.00044324,0.00022662,-0.002
 19937,-0.00107562,-0.00137586,0.00050471,0.00039310,-0.00030581,0.0010
 1546,0.00069512,0.00078690,0.00000143,0.00032395,0.00071971,0.00013129
 ,-0.00031092,0.00006700,-0.00038852,0.05941326,0.00024711,0.00052091,-
 0.00044771,-0.00047433,-0.00024027,-0.00004966,0.00009895,-0.00021820,
 0.00042101,-0.00013344,0.00013718,0.00007772,0.00023221,-0.00032895,0.
 00001095,0.00010428,0.00003103,0.00003269,0.03222101,0.10393891,-0.000
 98992,-0.00021639,-0.00004648,-0.00002503,-0.00068775,0.00058217,0.000
 02217,0.00016117,-0.00024330,0.00068656,0.00046982,-0.00022171,0.00032
 605,0.00048265,-0.00001037,-0.00042148,-0.00001528,-0.00042424,-0.0222
 5481,-0.03832603,0.07092500,-0.00068504,0.00024815,0.00024674,-0.00013
 498,0.00072587,0.00045452,-0.00002223,0.00002768,-0.00007791,-0.000042
 52,-0.00021945,-0.00046735,-0.00000421,-0.00005321,0.00015219,-0.00017
 003,-0.00001993,-0.00011763,-0.00177206,-0.00086715,-0.00164485,0.0723
 0449,0.00018766,-0.00057259,-0.00021644,0.00016026,-0.00047705,0.00033
 530,0.00009647,-0.00009066,0.00025160,0.00030196,0.00032882,0.00015316
 ,0.00010236,0.00038087,-0.00010254,-0.00026716,0.00000781,-0.00026703,
 0.00856981,-0.07166636,0.01009796,-0.04514689,0.11871984,-0.00033466,0
 .00025035,0.00115462,0.00018693,0.00035944,0.00059642,-0.00017563,0.00
 025009,-0.00062085,-0.00026958,0.00002905,-0.00020811,0.00083129,-0.00
 073554,-0.00009541,-0.00018358,-0.00001140,-0.00022963,-0.00394145,0.0
 1740292,-0.00520859,-0.00824216,0.01247382,0.04309338,0.00172460,-0.00
 018273,0.00083153,-0.00032815,0.00081068,-0.00212595,-0.00031713,0.000
 29568,-0.00080407,-0.00108182,-0.00076514,0.00058688,-0.00112615,-0.00
 046052,-0.00010752,0.00017743,-0.00021046,0.00038785,-0.04875286,-0.02
 734857,0.00491574,-0.06096185,0.02380500,-0.00596064,0.13780714,0.0000
 9477,-0.00043299,0.00192487,0.00012169,0.00107181,-0.00017578,-0.00021
 122,0.00023898,-0.00061180,-0.00018577,-0.00095315,-0.00016379,-0.0001
 4390,-0.00060839,-0.00017880,-0.00004409,-0.00009620,0.00004506,-0.035
 80025,-0.02341216,0.00097370,0.03440280,-0.01536150,0.00493834,0.01146
 404,0.04718967,0.00055677,0.00111443,-0.00130120,-0.00077621,0.0002106
 1,-0.00059003,0.00002240,-0.00008305,0.00019590,-0.00019374,-0.0003648
 3,0.00015434,-0.00050738,-0.00031942,-0.00082282,0.00001116,-0.0000640
 7,0.00013140,0.01247842,0.00484967,-0.00257679,-0.00309852,0.00230255,
 -0.00455578,0.03059733,0.00437902,0.05636589,-0.00060352,-0.00038413,0
 .00077425,0.00029467,-0.00052632,0.00055589,-0.00009133,0.00014648,-0.
 00036099,0.00021426,0.00047004,-0.00005097,0.00057374,-0.00006889,-0.0
 0023972,-0.00046723,-0.00000090,-0.00052694,-0.00806296,-0.00415907,0.
 01885928,-0.00940722,0.01275406,0.01823731,-0.02493752,-0.00999246,-0.
 04019025,0.04299967,-0.00035609,-0.00017135,-0.00069605,-0.00019593,-0
 .00051333,-0.00015734,0.00015641,-0.00019071,0.00049045,0.00035844,0.0
 0023512,-0.00003817,-0.00023746,0.00065220,0.00002058,-0.00005486,-0.0
 0000273,-0.00005824,-0.00527084,-0.00888058,0.02747060,0.01118869,-0.0
 3083369,-0.03484525,-0.00749982,-0.00749251,-0.01188386,0.00151341,0.0
 4720163,0.00051011,-0.00033180,-0.00060299,-0.00009766,-0.00002578,-0.
 00091542,-0.00007244,0.00002976,-0.00010515,-0.00024988,-0.00011840,0.
 00042439,-0.00069986,0.00011006,-0.00029034,0.00030980,0.00003871,0.00
 030150,0.01451601,0.01676347,-0.06169138,0.01264389,-0.02578979,-0.032
 90515,-0.02885264,-0.01140439,-0.04695421,0.00219408,0.02080248,0.1450
 0705,0.00237153,0.00358008,-0.00063922,-0.00263507,0.00046366,0.002140
 40,-0.00000121,-0.00041562,0.00072433,-0.00053608,-0.00110515,-0.00006
 896,-0.00159400,-0.00198959,-0.00421926,0.00069630,0.00016060,0.000207
 41,0.00106043,0.00017821,-0.00037959,0.00162434,-0.00033311,0.00018203
 ,-0.00166035,0.00052417,0.00154777,-0.00103343,-0.00024933,-0.00072963
 ,0.02924041,0.00369504,-0.00082128,-0.00042549,0.00061672,0.00072348,-
 0.00012196,-0.00022728,0.00015334,-0.00057337,-0.00106292,-0.00075002,
 0.00050852,0.00107349,-0.00125273,0.00101253,-0.00040387,-0.00014718,-
 0.00028523,0.00027667,-0.00070443,-0.00074825,-0.00029414,0.00114383,0
 .00135084,-0.00024009,0.00009720,0.00003327,0.00018983,-0.00087733,-0.
 00041768,-0.00012907,0.03945724,0.00013112,-0.00004716,0.00091008,0.00
 009726,0.00013039,0.00067664,-0.00013766,0.00011848,-0.00045510,0.0000
 4073,-0.00015330,-0.00029939,-0.00194693,0.00051111,-0.00172993,-0.000
 25317,-0.00005474,-0.00025994,0.00008225,-0.00115218,0.00012146,0.0003
 0644,0.00121327,-0.00108161,0.00035088,0.00022524,0.00061180,-0.000127
 98,-0.00080353,-0.00181771,-0.00821629,0.01854463,0.06041166,-0.002562
 18,0.00056675,0.00024109,-0.00046368,-0.00033865,-0.00019822,0.0002215
 8,-0.00030424,0.00052643,0.00076446,0.00031987,-0.00033283,0.00004018,
 0.00025425,-0.00006456,0.00030059,0.00006980,0.00028119,0.00017019,0.0
 0062172,0.00032814,0.00001617,-0.00050860,0.00018216,-0.00134544,-0.00
 060747,-0.00023650,0.00070492,0.00034485,-0.00029153,0.00072655,-0.005
 28676,-0.00008075,0.05205628,0.00015813,0.00087137,-0.00005336,-0.0004
 2712,-0.00000060,0.00037865,0.00006453,-0.00019398,0.00024754,0.000034
 77,-0.00019049,-0.00003413,0.00142665,-0.00112110,-0.00017678,0.000150
 16,0.00002844,0.00003371,0.00131612,0.00151195,-0.00078545,-0.00080483
 ,-0.00040116,0.00070488,-0.00040524,-0.00082620,0.00017356,0.00027142,
 -0.00043741,-0.00036314,-0.00783813,-0.00002747,-0.00440010,0.01085528
 ,0.04237795,-0.00215101,0.00014868,0.00097491,0.00013799,-0.00040683,0
 .00030628,0.00005475,0.00000145,-0.00001180,0.00068345,0.00056527,-0.0
 0046742,0.00026865,0.00036029,-0.00036300,-0.00009075,0.00003154,-0.00
 009017,0.00070942,-0.00058843,-0.00004763,0.00007302,0.00085763,-0.000
 08124,-0.00028729,-0.00004306,0.00070246,-0.00033997,-0.00026573,-0.00
 076394,0.00062539,-0.00308566,0.00171920,-0.01951778,-0.00023377,0.044
 08668,-0.00006125,-0.00016827,0.00011690,0.00019001,0.00002580,0.00000
 806,-0.00003178,0.00003886,-0.00009423,0.00000769,0.00007813,0.0000001
 7,0.00000484,0.00014987,0.00041737,-0.00006862,-0.00001024,-0.00007086
 ,-0.00000775,-0.00022466,0.00003039,-0.00003428,0.00015967,-0.00006798
 ,0.00013430,0.00000585,0.00002562,-0.00011166,0.00009218,0.00015476,-0
 .00593072,0.00569600,0.01049111,-0.00037245,-0.00011404,-0.00001732,0.
 00434482,-0.00044264,0.00022924,-0.00015859,-0.00041090,-0.00019128,-0
 .00006974,0.00007134,-0.00010219,0.00023775,0.00016861,0.00005694,-0.0
 0004544,0.00072766,-0.00019081,-0.00000843,0.00021589,0.00006241,0.000
 18418,0.00001357,0.00039710,-0.00003591,0.00023719,-0.00053621,-0.0005
 8975,-0.00032406,0.00006139,-0.00005093,0.00012466,-0.00007213,-0.0001
 6044,0.00608437,-0.01602485,-0.02512845,0.00046413,0.00036938,0.000040
 72,-0.00555624,0.01801622,-0.00072282,0.00057786,-0.00044334,-0.000597
 64,-0.00021771,-0.00007459,0.00014430,-0.00017384,0.00049850,0.0002180
 6,0.00008508,-0.00001763,0.00138546,-0.00041327,0.00032866,0.00035643,
 0.00008792,0.00027258,-0.00001445,0.00083240,-0.00007152,0.00032686,-0
 .00086272,-0.00023143,-0.00063722,0.00009069,-0.00007086,0.00031793,-0
 .00020155,-0.00047640,0.01091275,-0.02456336,-0.04946182,0.00093933,0.
 00092523,-0.00012174,-0.00952260,0.02764019,0.04929705,-0.00039720,-0.
 00098641,0.00003865,0.00076054,-0.00005439,-0.00067190,-0.00002552,0.0
 0015712,-0.00022756,0.00000247,0.00026895,0.00009761,-0.00283586,0.001
 77421,0.00019894,-0.00023959,-0.00005352,-0.00005749,-0.00055884,-0.00
 027763,0.00018028,-0.00079038,0.00011111,-0.00041725,0.00039447,0.0000
 7355,-0.00013792,0.00007562,0.00030220,0.00041117,-0.01778166,-0.00170
 718,-0.00224999,-0.00524746,0.00961368,0.00002605,0.00135231,-0.001302
 80,-0.00202465,0.02466218,-0.00106926,-0.00070481,0.00033252,0.0003512
 1,-0.00019984,-0.00054805,0.00007881,0.00005492,-0.00010362,0.00027692
 ,0.00037012,-0.00008269,-0.00167245,0.00114222,0.00024022,-0.00006201,
 -0.00000351,0.00007197,-0.00095181,-0.00080175,0.00056319,0.00067721,-
 0.00033124,-0.00054586,0.00041314,0.00067653,-0.00046888,0.00007087,0.
 00045381,0.00039258,0.00483573,-0.00377475,0.00254374,0.00508864,-0.03
 050515,-0.00691108,-0.00069451,-0.00030945,-0.00091733,-0.00897824,0.0
 3395877,0.00013811,-0.00037796,-0.00026871,0.00024163,0.00000896,-0.00
 045211,-0.00001330,0.00005101,-0.00002635,-0.00010148,0.00003556,0.000
 16100,-0.00123409,0.00073148,0.00016405,-0.00004686,-0.00002118,0.0000
 4842,-0.00027772,0.00006281,0.00004789,-0.00054545,-0.00011535,-0.0000
 3866,0.00079137,-0.00027241,-0.00056741,0.00032667,0.00018817,0.000501
 04,-0.00250673,-0.00112646,-0.00147843,0.00078397,-0.00323901,-0.00369
 933,-0.00098325,-0.00068912,-0.00109149,0.00500783,0.00071749,0.005553
 70,-0.00156880,0.00144559,0.00194006,0.00012705,0.00142348,-0.00014286
 ,-0.00019226,0.00057670,-0.00145774,-0.00275092,-0.00169892,0.00143243
 ,-0.00155687,-0.00154152,0.00072266,-0.00025028,-0.00014964,-0.0001606
 9,-0.00093038,0.00005204,0.00041239,-0.00001325,-0.00038016,0.00014131
 ,0.00045584,0.00033243,-0.00055906,0.00020759,0.00005796,0.00040515,-0
 .00520112,-0.00299227,0.00087190,-0.00580240,-0.00231566,-0.00902451,0
 .00047756,0.00020195,-0.00053865,0.00049595,0.00489279,-0.00096406,0.0
 1939485,-0.00174891,-0.00151332,-0.00031049,0.00027245,-0.00117609,-0.
 00032975,0.00016851,-0.00015238,0.00054509,0.00192839,0.00119666,-0.00
 098605,-0.00161571,0.00111520,0.00036305,0.00001810,0.00007599,0.00008
 548,-0.00022009,-0.00014346,0.00055000,-0.00014701,-0.00036723,-0.0009
 7998,0.00062854,-0.00020305,0.00002682,-0.00026331,0.00097172,0.000508
 36,-0.00433432,-0.01731014,0.00811008,0.00114366,-0.00396879,-0.000435
 27,0.00047207,-0.00162487,-0.00273096,0.00337483,0.00139290,0.00281889
 ,0.00119503,0.02169177,0.00461897,-0.00129628,-0.00256730,0.00012408,0
 .00003276,-0.00028336,-0.00049938,0.00009569,0.00047601,0.00000860,-0.
 00013698,0.00009045,-0.00049426,-0.00026021,0.00069779,-0.00003478,-0.
 00003385,0.00000561,-0.00028179,-0.00005634,-0.00123753,0.00001317,0.0
 0001627,0.00029101,0.00009310,0.00017866,-0.00028394,0.00025792,-0.000
 17657,0.00014461,0.00094198,0.01040790,-0.00714180,-0.01002202,-0.0020
 8479,-0.01774905,-0.00033064,-0.00139681,0.00122659,-0.00014501,0.0025
 8969,0.00039197,0.00631809,-0.00735850,0.02356524,0.00064476,-0.000461
 01,0.00017352,0.00036041,0.00007868,0.00013081,-0.00010449,0.00017592,
 -0.00032879,-0.00020871,-0.00001100,0.00005449,-0.00026866,0.00008707,
 0.00004441,-0.00024166,-0.00004525,-0.00019730,-0.00014144,-0.00027067
 ,-0.00004530,0.00009305,0.00038756,-0.00016809,-0.00018252,-0.00003413
 ,0.00046010,-0.00035559,-0.00014981,-0.00015134,0.00065407,0.00079582,
 0.00064107,-0.03920731,-0.01198573,0.02884990,0.00010698,-0.00027274,-
 0.00054308,0.00013296,-0.00325704,-0.00061664,-0.00289256,-0.00087222,
 -0.00056803,0.04161072,0.00026928,-0.00026276,0.00008609,0.00015773,0.
 00003020,0.00000649,-0.00004006,0.00008999,-0.00015551,-0.00009045,0.0
 0000718,0.00002975,-0.00019840,0.00010762,0.00004703,-0.00009729,-0.00
 001859,-0.00006811,-0.00027274,-0.00014094,0.00004599,0.00004502,0.000
 05652,-0.00005196,0.00001954,0.00005058,0.00014510,-0.00014570,-0.0000
 4269,-0.00003400,0.00056749,0.00011509,0.00034254,-0.01268322,-0.00748
 673,0.00996426,0.00004953,-0.00014088,-0.00015864,-0.00231546,-0.00141
 877,0.00122711,-0.00109978,0.00001509,-0.00052063,0.01583452,0.0090390
 9,-0.00018953,0.00027927,-0.00024084,-0.00027822,0.00001270,-0.0001047
 0,0.00007199,-0.00013191,0.00022853,0.00004089,-0.00008545,0.00002466,
 0.00013458,-0.00013580,0.00002337,0.00016889,0.00002238,0.00012738,-0.
 00008090,0.00016671,0.00010301,-0.00002295,-0.00034767,0.00012103,0.00
 022066,0.00009444,-0.00043875,0.00031349,0.00015400,0.00014409,-0.0005
 2238,-0.00051023,-0.00072510,0.02746187,0.00890695,-0.02439422,-0.0001
 5748,0.00023078,0.00043743,-0.00002876,0.00212612,0.00075441,0.0006035
 7,0.00012324,0.00237369,-0.02773573,-0.01090553,0.02156602||-0.0000034
 0,-0.00000291,0.,0.00000152,-0.00000126,-0.00000154,-0.00000004,-0.000
 00140,-0.00000073,0.00000069,-0.00000074,0.00000069,0.00000148,0.00000
 066,0.00000114,0.00000071,-0.00000205,-0.00000102,-0.00000696,0.000003
 43,-0.00000226,0.00000432,-0.00000821,0.00000293,0.00000136,0.00000997
 ,0.00000011,-0.00000228,-0.00000258,-0.00000224,0.00000237,0.00000054,
 -0.00000050,-0.00000020,0.00000124,0.00000130,0.00000216,0.00000013,-0
 .00000017,0.00000115,0.00000030,0.00000162,-0.00000235,0.00000122,-0.0
 0000015,-0.00000053,0.00000165,0.00000082|||@


 HICKORY, DICKORY, DOCK
 TWO MICE RAN UP THE CLOCK
 THE CLOCK STRUCK ONE...
 THE OTHER ESCAPED WITH MINOR INJURIES.
 Job cpu time:       0 days  1 hours  0 minutes 27.0 seconds.
 File lengths (MBytes):  RWF=     96 Int=      0 D2E=      0 Chk=      3 Scr=      1
 Normal termination of Gaussian 09 at Mon Aug 17 23:53:29 2020.
