# Supplementary material for: Formation Mechanisms for Phosphorene and SnIP
Source: Angew Chem Int Ed Engl. 2021 Feb 15;60(12):6816–23. doi: 10.1002/anie.202016257 (PMC7986658; doi:10.1002/anie.202016257)
Supplement: Supplementary file 4 — Supplementary [file ANIE-60-6816-s005.zip › VII.LOG]

 Entering Link 1 = C:\G09\G09W\l1.exe PID=     14372.
  
 Copyright (c) 1988,1990,1992,1993,1995,1998,2003,2009,2015,
            Gaussian, Inc.  All Rights Reserved.
  
 This is part of the Gaussian(R) 09 program.  It is based on
 the Gaussian(R) 03 system (copyright 2003, Gaussian, Inc.),
 the Gaussian(R) 98 system (copyright 1998, Gaussian, Inc.),
 the Gaussian(R) 94 system (copyright 1995, Gaussian, Inc.),
 the Gaussian 92(TM) system (copyright 1992, Gaussian, Inc.),
 the Gaussian 90(TM) system (copyright 1990, Gaussian, Inc.),
 the Gaussian 88(TM) system (copyright 1988, Gaussian, Inc.),
 the Gaussian 86(TM) system (copyright 1986, Carnegie Mellon
 University), and the Gaussian 82(TM) system (copyright 1983,
 Carnegie Mellon University). Gaussian is a federally registered
 trademark of Gaussian, Inc.
  
 This software contains proprietary and confidential information,
 including trade secrets, belonging to Gaussian, Inc.
  
 This software is provided under written license and may be
 used, copied, transmitted, or stored only in accord with that
 written license.
  
 The following legend is applicable only to US Government
 contracts under FAR:
  
                    RESTRICTED RIGHTS LEGEND
  
 Use, reproduction and disclosure by the US Government is
 subject to restrictions as set forth in subparagraphs (a)
 and (c) of the Commercial Computer Software - Restricted
 Rights clause in FAR 52.227-19.
  
 Gaussian, Inc.
 340 Quinnipiac St., Bldg. 40, Wallingford CT 06492
  
  
 ---------------------------------------------------------------
 Warning -- This program may not be used in any manner that
 competes with the business of Gaussian, Inc. or will provide
 assistance to any competitor of Gaussian, Inc.  The licensee
 of this program is prohibited from giving any competitor of
 Gaussian, Inc. access to this program.  By using this program,
 the user acknowledges that Gaussian, Inc. is engaged in the
 business of creating and licensing software in the field of
 computational chemistry and represents and warrants to the
 licensee that it is not a competitor of Gaussian, Inc. and that
 it will not use this program in any manner prohibited above.
 ---------------------------------------------------------------
  

 Cite this work as:
 Gaussian 09, Revision E.01,
 M. J. Frisch, G. W. Trucks, H. B. Schlegel, G. E. Scuseria, 
 M. A. Robb, J. R. Cheeseman, G. Scalmani, V. Barone, B. Mennucci, 
 G. A. Petersson, H. Nakatsuji, M. Caricato, X. Li, H. P. Hratchian, 
 A. F. Izmaylov, J. Bloino, G. Zheng, J. L. Sonnenberg, M. Hada, 
 M. Ehara, K. Toyota, R. Fukuda, J. Hasegawa, M. Ishida, T. Nakajima, 
 Y. Honda, O. Kitao, H. Nakai, T. Vreven, J. A. Montgomery, Jr., 
 J. E. Peralta, F. Ogliaro, M. Bearpark, J. J. Heyd, E. Brothers, 
 K. N. Kudin, V. N. Staroverov, T. Keith, R. Kobayashi, J. Normand, 
 K. Raghavachari, A. Rendell, J. C. Burant, S. S. Iyengar, J. Tomasi, 
 M. Cossi, N. Rega, J. M. Millam, M. Klene, J. E. Knox, J. B. Cross, 
 V. Bakken, C. Adamo, J. Jaramillo, R. Gomperts, R. E. Stratmann, 
 O. Yazyev, A. J. Austin, R. Cammi, C. Pomelli, J. W. Ochterski, 
 R. L. Martin, K. Morokuma, V. G. Zakrzewski, G. A. Voth, 
 P. Salvador, J. J. Dannenberg, S. Dapprich, A. D. Daniels, 
 O. Farkas, J. B. Foresman, J. V. Ortiz, J. Cioslowski, 
 and D. J. Fox, Gaussian, Inc., Wallingford CT, 2013.
 
 ******************************************
 Gaussian 09:  EM64W-G09RevE.01 30-Nov-2015
                02-Jul-2020 
 ******************************************
 %nprocshared=8
 Will use up to    8 processors via shared memory.
 %chk=\\Nas.ads.mwn.de\tuch\ac5\AK_Nilges\Markus\Gaussian\SnIP\Publikation\SnIP\4
 SNI2+P4-2I2.chk
 ----------------------------
 # opt=calcfc freq pbepbe/sdd
 ----------------------------
 1/10=4,14=-1,18=20,19=15,26=3,38=1/1,3;
 2/9=110,12=2,17=6,18=5,40=1/2;
 3/5=17,6=7,11=2,16=1,25=1,30=1,71=2,74=1009,140=1/1,2,3;
 4//1;
 5/5=2,38=5/2;
 8/6=4,10=90,11=11/1;
 11/6=1,8=1,9=11,15=111,16=1/1,2,10;
 10/6=1,13=1/2;
 6/7=2,8=2,9=2,10=2,28=1/1;
 7/10=1,18=20,25=1/1,2,3,16;
 1/10=4,14=-1,18=20,19=15,26=3/3(2);
 2/9=110/2;
 99//99;
 2/9=110/2;
 3/5=17,6=7,11=2,16=1,25=1,30=1,71=1,74=1009/1,2,3;
 4/5=5,16=3,69=1/1;
 5/5=2,38=5/2;
 7//1,2,3,16;
 1/14=-1,18=20,19=15,26=3/3(-5);
 2/9=110/2;
 6/7=2,8=2,9=2,10=2,19=2,28=1/1;
 99/9=1/99;
 -------------------
 Title Card Required
 -------------------
 Symbolic Z-matrix:
 Charge =  0 Multiplicity = 1
 Sn                   -1.27001   0.86185  -1.16477 
 Sn                   -4.13889  -1.07634   1.03063 
 I                    -4.45237   1.65773  -0.27471 
 I                    -1.77633  -2.19208  -0.75193 
 P                     0.90514   2.0122    0.75341 
 P                     0.70143   0.07255   2.12913 
 P                    -1.60993   0.51954   1.54001 
 P                    -0.63825   2.49229   2.51096 
 Sn                    1.73131  -2.11518   0.30784 
 Sn                    3.50607   2.02931  -0.1568 
 I                     4.42728  -0.63247   1.16819 
 I                     2.14482   0.00775  -2.11981 
 

 GradGradGradGradGradGradGradGradGradGradGradGradGradGradGradGradGradGrad
 Berny optimization.
 Initialization pass.
                           ----------------------------
                           !    Initial Parameters    !
                           ! (Angstroms and Degrees)  !
 --------------------------                            --------------------------
 ! Name  Definition              Value          Derivative Info.                !
 --------------------------------------------------------------------------------
 ! R1    R(1,4)                  3.123          calculate D2E/DX2 analytically  !
 ! R2    R(1,7)                  2.7475         calculate D2E/DX2 analytically  !
 ! R3    R(2,3)                  3.0459         calculate D2E/DX2 analytically  !
 ! R4    R(2,4)                  3.1629         calculate D2E/DX2 analytically  !
 ! R5    R(5,6)                  2.3867         calculate D2E/DX2 analytically  !
 ! R6    R(5,8)                  2.3878         calculate D2E/DX2 analytically  !
 ! R7    R(5,10)                 2.7556         calculate D2E/DX2 analytically  !
 ! R8    R(6,7)                  2.4268         calculate D2E/DX2 analytically  !
 ! R9    R(7,8)                  2.4039         calculate D2E/DX2 analytically  !
 ! R10   R(9,11)                 3.1948         calculate D2E/DX2 analytically  !
 ! R11   R(9,12)                 3.2514         calculate D2E/DX2 analytically  !
 ! R12   R(10,11)                3.1128         calculate D2E/DX2 analytically  !
 ! R13   R(10,12)                3.1294         calculate D2E/DX2 analytically  !
 ! A1    A(4,1,7)               74.2149         calculate D2E/DX2 analytically  !
 ! A2    A(3,2,4)               98.7427         calculate D2E/DX2 analytically  !
 ! A3    A(1,4,2)               81.4106         calculate D2E/DX2 analytically  !
 ! A4    A(6,5,8)               71.5762         calculate D2E/DX2 analytically  !
 ! A5    A(6,5,10)             106.0216         calculate D2E/DX2 analytically  !
 ! A6    A(8,5,10)             148.4246         calculate D2E/DX2 analytically  !
 ! A7    A(5,6,7)               77.9758         calculate D2E/DX2 analytically  !
 ! A8    A(1,7,6)               98.2849         calculate D2E/DX2 analytically  !
 ! A9    A(1,7,8)              104.2042         calculate D2E/DX2 analytically  !
 ! A10   A(6,7,8)               70.6167         calculate D2E/DX2 analytically  !
 ! A11   A(5,8,7)               78.4028         calculate D2E/DX2 analytically  !
 ! A12   A(11,9,12)             77.92           calculate D2E/DX2 analytically  !
 ! A13   A(5,10,11)             97.6674         calculate D2E/DX2 analytically  !
 ! A14   A(5,10,12)             78.031          calculate D2E/DX2 analytically  !
 ! A15   A(11,10,12)            80.9872         calculate D2E/DX2 analytically  !
 ! A16   A(9,11,10)             91.862          calculate D2E/DX2 analytically  !
 ! A17   A(9,12,10)             90.5013         calculate D2E/DX2 analytically  !
 ! D1    D(7,1,4,2)             47.4104         calculate D2E/DX2 analytically  !
 ! D2    D(4,1,7,6)             88.8812         calculate D2E/DX2 analytically  !
 ! D3    D(4,1,7,8)            160.8758         calculate D2E/DX2 analytically  !
 ! D4    D(3,2,4,1)             23.6759         calculate D2E/DX2 analytically  !
 ! D5    D(8,5,6,7)             54.4267         calculate D2E/DX2 analytically  !
 ! D6    D(10,5,6,7)          -158.5795         calculate D2E/DX2 analytically  !
 ! D7    D(6,5,8,7)            -55.069          calculate D2E/DX2 analytically  !
 ! D8    D(10,5,8,7)          -145.8472         calculate D2E/DX2 analytically  !
 ! D9    D(6,5,10,11)            2.1931         calculate D2E/DX2 analytically  !
 ! D10   D(6,5,10,12)           81.2333         calculate D2E/DX2 analytically  !
 ! D11   D(8,5,10,11)           82.9424         calculate D2E/DX2 analytically  !
 ! D12   D(8,5,10,12)          161.9826         calculate D2E/DX2 analytically  !
 ! D13   D(5,6,7,1)             47.8699         calculate D2E/DX2 analytically  !
 ! D14   D(5,6,7,8)            -54.3483         calculate D2E/DX2 analytically  !
 ! D15   D(1,7,8,5)            -39.7409         calculate D2E/DX2 analytically  !
 ! D16   D(6,7,8,5)             54.1878         calculate D2E/DX2 analytically  !
 ! D17   D(12,9,11,10)          31.6787         calculate D2E/DX2 analytically  !
 ! D18   D(11,9,12,10)         -31.4737         calculate D2E/DX2 analytically  !
 ! D19   D(5,10,11,9)           43.8154         calculate D2E/DX2 analytically  !
 ! D20   D(12,10,11,9)         -32.6977         calculate D2E/DX2 analytically  !
 ! D21   D(5,10,12,9)          -67.8446         calculate D2E/DX2 analytically  !
 ! D22   D(11,10,12,9)          32.043          calculate D2E/DX2 analytically  !
 --------------------------------------------------------------------------------
 Trust Radius=3.00D-01 FncErr=1.00D-07 GrdErr=1.00D-06
 Number of steps in this run=     62 maximum allowed number of steps=    100.
 GradGradGradGradGradGradGradGradGradGradGradGradGradGradGradGradGradGrad

                          Input orientation:                          
 ---------------------------------------------------------------------
 Center     Atomic      Atomic             Coordinates (Angstroms)
 Number     Number       Type             X           Y           Z
 ---------------------------------------------------------------------
      1         50           0       -1.270008    0.861847   -1.164767
      2         50           0       -4.138892   -1.076337    1.030625
      3         53           0       -4.452374    1.657733   -0.274709
      4         53           0       -1.776332   -2.192085   -0.751930
      5         15           0        0.905142    2.012197    0.753406
      6         15           0        0.701429    0.072550    2.129130
      7         15           0       -1.609935    0.519543    1.540010
      8         15           0       -0.638250    2.492288    2.510959
      9         50           0        1.731307   -2.115177    0.307840
     10         50           0        3.506072    2.029311   -0.156797
     11         53           0        4.427285   -0.632467    1.168191
     12         53           0        2.144822    0.007746   -2.119810
 ---------------------------------------------------------------------
                    Distance matrix (angstroms):
                    1          2          3          4          5
     1  Sn   0.000000
     2  Sn   4.099609   0.000000
     3  I    3.398984   3.045867   0.000000
     4  I    3.123027   3.162923   4.712753   0.000000
     5  P    3.119931   5.920994   5.466777   5.208870   0.000000
     6  P    3.919096   5.094640   5.903638   4.423616   2.386702
     7  P    2.747461   3.033468   3.559234   3.554378   3.028593
     8  P    4.070432   5.213537   4.796246   5.821084   2.387791
     9  Sn   4.476510   6.005068   7.267196   3.665046   4.232764
    10  Sn   5.018956   8.336696   7.967988   6.788090   2.755648
    11  I    6.335204   8.578772   9.283066   6.678633   4.424000
    12  I    3.647281   7.112351   7.046265   4.699553   3.716181
                    6          7          8          9         10
     6  P    0.000000
     7  P    2.426781   0.000000
     8  P    2.792072   2.403879   0.000000
     9  Sn   3.027193   4.429886   5.630033   0.000000
    10  Sn   4.113441   5.597506   4.950422   4.532380   0.000000
    11  I    3.911835   6.157385   6.101374   3.194829   3.112762
    12  I    4.487881   5.268246   5.946635   3.251351   3.129401
                   11         12
    11  I    0.000000
    12  I    4.053451   0.000000
 Stoichiometry    I4P4Sn4
 Framework group  C1[X(I4P4Sn4)]
 Deg. of freedom    30
 Full point group                 C1      NOp   1
 Largest Abelian subgroup         C1      NOp   1
 Largest concise Abelian subgroup C1      NOp   1
                         Standard orientation:                         
 ---------------------------------------------------------------------
 Center     Atomic      Atomic             Coordinates (Angstroms)
 Number     Number       Type             X           Y           Z
 ---------------------------------------------------------------------
      1         50           0       -1.270008   -0.861847    1.164767
      2         50           0       -4.138892    1.076337   -1.030625
      3         53           0       -4.452374   -1.657733    0.274709
      4         53           0       -1.776332    2.192085    0.751930
      5         15           0        0.905142   -2.012197   -0.753406
      6         15           0        0.701429   -0.072550   -2.129130
      7         15           0       -1.609935   -0.519543   -1.540010
      8         15           0       -0.638250   -2.492288   -2.510959
      9         50           0        1.731307    2.115177   -0.307840
     10         50           0        3.506072   -2.029311    0.156797
     11         53           0        4.427285    0.632467   -1.168191
     12         53           0        2.144822   -0.007746    2.119810
 ---------------------------------------------------------------------
 Rotational constants (GHZ):      0.1226086      0.0432631      0.0397718
 Standard basis: SDD (6D, 10F)
 There are   148 symmetry adapted cartesian basis functions of A   symmetry.
 There are   148 symmetry adapted basis functions of A   symmetry.
   148 basis functions,   284 primitive gaussians,   148 cartesian basis functions
    52 alpha electrons       52 beta electrons
       nuclear repulsion energy       690.8932126864 Hartrees.
 NAtoms=   12 NActive=   12 NUniq=   12 SFac= 1.00D+00 NAtFMM=   60 NAOKFM=F Big=F
 Integral buffers will be    131072 words long.
 Raffenetti 2 integral format.
 Two-electron integral symmetry is turned on.
 One-electron integrals computed using PRISM.
   1 Symmetry operations used in ECPInt.
 ECPInt:  NShTT=    2926 NPrTT=   11154 LenC2=    2847 LenP2D=    8038.
 LDataN:  DoStor=T MaxTD1= 5 Len=  102
 NBasis=   148 RedAO= T EigKep=  1.83D-02  NBF=   148
 NBsUse=   148 1.00D-06 EigRej= -1.00D+00 NBFU=   148
 Defaulting to unpruned grid for atomic number  50.
 Defaulting to unpruned grid for atomic number  53.
 Defaulting to unpruned grid for atomic number  53.
 Defaulting to unpruned grid for atomic number  50.
 ExpMin= 3.26D-02 ExpMax= 3.06D+04 ExpMxC= 4.68D+03 IAcc=3 IRadAn=         5 AccDes= 0.00D+00
 Harris functional with IExCor= 1009 and IRadAn=       5 diagonalized for initial guess.
 HarFok:  IExCor= 1009 AccDes= 0.00D+00 IRadAn=         5 IDoV= 1 UseB2=F ITyADJ=14
 ICtDFT=  3500011 ScaDFX=  1.000000  1.000000  1.000000  1.000000
 Defaulting to unpruned grid for atomic number  50.
 Defaulting to unpruned grid for atomic number  50.
 Defaulting to unpruned grid for atomic number  50.
 Defaulting to unpruned grid for atomic number  50.
 Defaulting to unpruned grid for atomic number  50.
 Defaulting to unpruned grid for atomic number  50.
 Defaulting to unpruned grid for atomic number  50.
 Defaulting to unpruned grid for atomic number  50.
 FoFCou: FMM=F IPFlag=           0 FMFlag=      100000 FMFlg1=           0
         NFxFlg=           0 DoJE=T BraDBF=F KetDBF=T FulRan=T
         wScrn=  0.000000 ICntrl=     500 IOpCl=  0 I1Cent=   200000004 NGrid=           0
         NMat0=    1 NMatS0=      1 NMatT0=    0 NMatD0=    1 NMtDS0=    0 NMtDT0=    0
 Petite list used in FoFCou.
 Requested convergence on RMS density matrix=1.00D-08 within 128 cycles.
 Requested convergence on MAX density matrix=1.00D-06.
 Requested convergence on             energy=1.00D-06.
 No special actions if energy rises.
 Defaulting to unpruned grid for atomic number  50.
 Defaulting to unpruned grid for atomic number  50.
 Defaulting to unpruned grid for atomic number  50.
 Defaulting to unpruned grid for atomic number  50.
 Defaulting to unpruned grid for atomic number  50.
 Defaulting to unpruned grid for atomic number  50.
 Defaulting to unpruned grid for atomic number  50.
 Defaulting to unpruned grid for atomic number  50.
 EnCoef did     5 forward-backward iterations
 EnCoef did     3 forward-backward iterations
 EnCoef did     6 forward-backward iterations
 EnCoef did     4 forward-backward iterations
 EnCoef did     6 forward-backward iterations
 EnCoef did     6 forward-backward iterations
 EnCoef did     2 forward-backward iterations
 EnCoef did     8 forward-backward iterations
 EnCoef did     5 forward-backward iterations
 EnCoef did   100 forward-backward iterations
 EnCoef did    10 forward-backward iterations
 Restarting incremental Fock formation.
 SCF Done:  E(RPBE-PBE) =  -1424.20519457     A.U. after   25 cycles
            NFock= 25  Conv=0.97D-08     -V/T= 2.0327
 Range of M.O.s used for correlation:     1   148
 NBasis=   148 NAE=    52 NBE=    52 NFC=     0 NFV=     0
 NROrb=    148 NOA=    52 NOB=    52 NVA=    96 NVB=    96

 **** Warning!!: The smallest alpha delta epsilon is  0.15953061D-02

   1 Symmetry operations used in ECPInt.
 ECPInt:  NShTT=    2926 NPrTT=   11154 LenC2=    2847 LenP2D=    8038.
 LDataN:  DoStor=T MaxTD1= 6 Len=  172
 Number of processors reduced to   7 by ecpmxn.
 Symmetrizing basis deriv contribution to polar:
 IMax=3 JMax=2 DiffMx= 0.00D+00
 G2DrvN: will do    13 centers at a time, making    1 passes.
 Calling FoFCou, ICntrl=  3507 FMM=F I1Cent=   0 AccDes= 0.00D+00.
 Defaulting to unpruned grid for atomic number  50.
 Defaulting to unpruned grid for atomic number  50.
 Defaulting to unpruned grid for atomic number  50.
 Defaulting to unpruned grid for atomic number  50.
 Defaulting to unpruned grid for atomic number  50.
 Defaulting to unpruned grid for atomic number  50.
 Defaulting to unpruned grid for atomic number  50.
 Defaulting to unpruned grid for atomic number  50.
 End of G2Drv F.D. properties file   721 does not exist.
 End of G2Drv F.D. properties file   722 does not exist.
 End of G2Drv F.D. properties file   788 does not exist.
          IDoAtm=111111111111
          Differentiating once with respect to nuclear coordinates.
 Defaulting to unpruned grid for atomic number  50.
 Defaulting to unpruned grid for atomic number  50.
 Defaulting to unpruned grid for atomic number  53.
 Defaulting to unpruned grid for atomic number  53.
 Defaulting to unpruned grid for atomic number  50.
 Defaulting to unpruned grid for atomic number  50.
 Defaulting to unpruned grid for atomic number  50.
 Defaulting to unpruned grid for atomic number  50.
 Defaulting to unpruned grid for atomic number  50.
 Defaulting to unpruned grid for atomic number  50.
 Defaulting to unpruned grid for atomic number  50.
 Defaulting to unpruned grid for atomic number  50.
          There are    39 degrees of freedom in the 1st order CPHF.  IDoFFX=6 NUNeed=     0.
     34 vectors produced by pass  0 Test12= 1.28D-14 2.56D-09 XBig12= 3.71D+00 1.88D+00.
 AX will form    34 AO Fock derivatives at one time.
     33 vectors produced by pass  1 Test12= 1.28D-14 2.56D-09 XBig12= 7.73D+00 6.86D-01.
     33 vectors produced by pass  2 Test12= 1.28D-14 2.56D-09 XBig12= 7.91D-02 4.09D-02.
     33 vectors produced by pass  3 Test12= 1.28D-14 2.56D-09 XBig12= 5.39D-04 4.46D-03.
     33 vectors produced by pass  4 Test12= 1.28D-14 2.56D-09 XBig12= 7.91D-07 9.36D-05.
     30 vectors produced by pass  5 Test12= 1.28D-14 2.56D-09 XBig12= 9.72D-10 3.57D-06.
      4 vectors produced by pass  6 Test12= 1.28D-14 2.56D-09 XBig12= 2.57D-13 6.26D-08.
 InvSVY:  IOpt=1 It=  1 EMax= 2.63D-15
 Solved reduced A of dimension   200 with    34 vectors.
 End of Minotr F.D. properties file   721 does not exist.
 End of Minotr F.D. properties file   722 does not exist.
 End of Minotr F.D. properties file   788 does not exist.

 **********************************************************************

            Population analysis using the SCF density.

 **********************************************************************

 Orbital symmetries:
       Occupied  (A) (A) (A) (A) (A) (A) (A) (A) (A) (A) (A) (A)
                 (A) (A) (A) (A) (A) (A) (A) (A) (A) (A) (A) (A)
                 (A) (A) (A) (A) (A) (A) (A) (A) (A) (A) (A) (A)
                 (A) (A) (A) (A) (A) (A) (A) (A) (A) (A) (A) (A)
                 (A) (A) (A) (A)
       Virtual   (A) (A) (A) (A) (A) (A) (A) (A) (A) (A) (A) (A)
                 (A) (A) (A) (A) (A) (A) (A) (A) (A) (A) (A) (A)
                 (A) (A) (A) (A) (A) (A) (A) (A) (A) (A) (A) (A)
                 (A) (A) (A) (A) (A) (A) (A) (A) (A) (A) (A) (A)
                 (A) (A) (A) (A) (A) (A) (A) (A) (A) (A) (A) (A)
                 (A) (A) (A) (A) (A) (A) (A) (A) (A) (A) (A) (A)
                 (A) (A) (A) (A) (A) (A) (A) (A) (A) (A) (A) (A)
                 (A) (A) (A) (A) (A) (A) (A) (A) (A) (A) (A) (A)
 The electronic state is 1-A.
 Alpha  occ. eigenvalues --  -76.37240 -76.37225 -76.36813 -76.35637  -6.34766
 Alpha  occ. eigenvalues --   -6.34551  -6.34410  -6.32961  -4.56532  -4.56337
 Alpha  occ. eigenvalues --   -4.56327  -4.56257  -4.56187  -4.56133  -4.56016
 Alpha  occ. eigenvalues --   -4.55761  -4.55689  -4.54865  -4.54815  -4.53881
 Alpha  occ. eigenvalues --   -0.66621  -0.65491  -0.65106  -0.63796  -0.63660
 Alpha  occ. eigenvalues --   -0.54249  -0.50949  -0.48513  -0.44936  -0.44003
 Alpha  occ. eigenvalues --   -0.42245  -0.39577  -0.31598  -0.31259  -0.30966
 Alpha  occ. eigenvalues --   -0.30248  -0.29583  -0.29346  -0.28937  -0.27399
 Alpha  occ. eigenvalues --   -0.27207  -0.26903  -0.25991  -0.25961  -0.25476
 Alpha  occ. eigenvalues --   -0.24943  -0.24323  -0.24196  -0.23244  -0.20894
 Alpha  occ. eigenvalues --   -0.19351  -0.14755
 Alpha virt. eigenvalues --   -0.14596  -0.13749  -0.13381  -0.12629  -0.12312
 Alpha virt. eigenvalues --   -0.11366  -0.10468  -0.10334  -0.09866  -0.08195
 Alpha virt. eigenvalues --   -0.07252  -0.06555  -0.05655  -0.05230  -0.03492
 Alpha virt. eigenvalues --   -0.01697   0.02543   0.02791   0.03315   0.03628
 Alpha virt. eigenvalues --    0.04203   0.04447   0.04596   0.04815   0.05356
 Alpha virt. eigenvalues --    0.05825   0.06526   0.07134   0.30229   0.32807
 Alpha virt. eigenvalues --    0.34871   0.35038   0.35944   0.36841   0.37328
 Alpha virt. eigenvalues --    0.37798   0.38581   0.40178   0.41705   0.42086
 Alpha virt. eigenvalues --    0.44776   0.44872   0.46169   0.46849   0.47556
 Alpha virt. eigenvalues --    0.48508   0.48946   0.50528   0.51213   0.53525
 Alpha virt. eigenvalues --    0.56422   0.59286   0.62409   0.66667   0.69671
 Alpha virt. eigenvalues --    0.70469   0.72154   0.76066   0.77510   0.79804
 Alpha virt. eigenvalues --    0.80965   0.81825   0.83348   0.84591   0.85058
 Alpha virt. eigenvalues --    0.88017   0.90207   0.93017   4.55032   4.56763
 Alpha virt. eigenvalues --    4.58154   4.63000   4.65387   4.67409   4.68797
 Alpha virt. eigenvalues --    4.72555   4.74237   4.76239   4.78494   4.83327
 Alpha virt. eigenvalues --    6.20303   6.23023   6.26070   6.28263   9.99469
 Alpha virt. eigenvalues --   11.79631  11.95170  12.57280  13.34531  13.49754
 Alpha virt. eigenvalues --   14.24545  14.62348 166.56339 166.59453 166.63639
 Alpha virt. eigenvalues --  166.64387
          Condensed to atoms (all electrons):
               1          2          3          4          5          6
     1  Sn   3.458922  -0.040477   0.006275  -0.016074   0.055592  -0.037935
     2  Sn  -0.040477   3.372999   0.096078   0.034999   0.005644   0.004539
     3  I    0.006275   0.096078   7.168845   0.002758   0.001351   0.003359
     4  I   -0.016074   0.034999   0.002758   7.266782   0.003794  -0.008135
     5  P    0.055592   0.005644   0.001351   0.003794  15.349588   0.107906
     6  P   -0.037935   0.004539   0.003359  -0.008135   0.107906  15.007766
     7  P    0.090491   0.065484  -0.055050  -0.068459  -0.162692   0.049497
     8  P   -0.021525   0.000939   0.001478   0.002190   0.069710  -0.085602
     9  Sn   0.025919  -0.002996   0.000171  -0.014471  -0.021410   0.060227
    10  Sn  -0.012580  -0.000115   0.000023  -0.000610   0.076565  -0.007853
    11  I    0.001564   0.000025   0.000018   0.001555  -0.010904  -0.012682
    12  I   -0.017310  -0.000852   0.001052   0.005268  -0.049197  -0.005513
               7          8          9         10         11         12
     1  Sn   0.090491  -0.021525   0.025919  -0.012580   0.001564  -0.017310
     2  Sn   0.065484   0.000939  -0.002996  -0.000115   0.000025  -0.000852
     3  I   -0.055050   0.001478   0.000171   0.000023   0.000018   0.001052
     4  I   -0.068459   0.002190  -0.014471  -0.000610   0.001555   0.005268
     5  P   -0.162692   0.069710  -0.021410   0.076565  -0.010904  -0.049197
     6  P    0.049497  -0.085602   0.060227  -0.007853  -0.012682  -0.005513
     7  P   15.412413   0.090516  -0.013800   0.008465   0.000394  -0.000207
     8  P    0.090516  14.895189   0.011792  -0.004009   0.001255   0.001920
     9  Sn  -0.013800   0.011792   3.596530  -0.035572   0.050046   0.027710
    10  Sn   0.008465  -0.004009  -0.035572   3.384905   0.050379   0.059842
    11  I    0.000394   0.001255   0.050046   0.050379   7.194376  -0.036932
    12  I   -0.000207   0.001920   0.027710   0.059842  -0.036932   7.224028
 Mulliken charges:
               1
     1  Sn   0.507138
     2  Sn   0.463733
     3  I   -0.226357
     4  I   -0.209596
     5  P   -0.425948
     6  P   -0.075575
     7  P   -0.417052
     8  P    0.036148
     9  Sn   0.315854
    10  Sn   0.480559
    11  I   -0.239095
    12  I   -0.209809
 Sum of Mulliken charges =   0.00000
 Mulliken charges with hydrogens summed into heavy atoms:
               1
     1  Sn   0.507138
     2  Sn   0.463733
     3  I   -0.226357
     4  I   -0.209596
     5  P   -0.425948
     6  P   -0.075575
     7  P   -0.417052
     8  P    0.036148
     9  Sn   0.315854
    10  Sn   0.480559
    11  I   -0.239095
    12  I   -0.209809
 APT charges:
               1
     1  Sn   0.605559
     2  Sn   0.435888
     3  I   -0.331120
     4  I   -0.262754
     5  P   -0.186952
     6  P    0.002330
     7  P   -0.107585
     8  P   -0.419502
     9  Sn   0.366201
    10  Sn   0.415083
    11  I   -0.303269
    12  I   -0.213877
 Sum of APT charges =   0.00000
 APT charges with hydrogens summed into heavy atoms:
               1
     1  Sn   0.605559
     2  Sn   0.435888
     3  I   -0.331120
     4  I   -0.262754
     5  P   -0.186952
     6  P    0.002330
     7  P   -0.107585
     8  P   -0.419502
     9  Sn   0.366201
    10  Sn   0.415083
    11  I   -0.303269
    12  I   -0.213877
 Electronic spatial extent (au):  <R**2>=           4199.5715
 Charge=              0.0000 electrons
 Dipole moment (field-independent basis, Debye):
    X=             -1.3252    Y=              1.0373    Z=              0.7471  Tot=              1.8412
 Quadrupole moment (field-independent basis, Debye-Ang):
   XX=           -196.2216   YY=           -200.1231   ZZ=           -213.4653
   XY=            -22.6493   XZ=              7.8811   YZ=            -11.5878
 Traceless Quadrupole moment (field-independent basis, Debye-Ang):
   XX=              7.0484   YY=              3.1469   ZZ=            -10.1953
   XY=            -22.6493   XZ=              7.8811   YZ=            -11.5878
 Octapole moment (field-independent basis, Debye-Ang**2):
  XXX=            -51.5408  YYY=            110.6756  ZZZ=            176.3595  XYY=             39.3370
  XXY=             44.4261  XXZ=             16.9772  XZZ=            -23.2741  YZZ=             53.3412
  YYZ=             49.7635  XYZ=             17.1941
 Hexadecapole moment (field-independent basis, Debye-Ang**3):
 XXXX=          -9839.4307 YYYY=          -3236.1734 ZZZZ=          -2699.5037 XXXY=           -618.6443
 XXXZ=            257.7255 YYYX=           -204.9486 YYYZ=           -326.8285 ZZZX=             17.9889
 ZZZY=           -298.9940 XXYY=          -2129.0646 XXZZ=          -2085.0811 YYZZ=           -960.6811
 XXYZ=           -107.5294 YYXZ=            -15.2487 ZZXY=            -53.9223
 N-N= 6.908932126864D+02 E-N=-4.740543220609D+03  KE= 1.379167022326D+03
  Exact polarizability:   0.000   0.000   0.000   0.000   0.000   0.000
 Approx polarizability:5083.426********3814.519-799.8381457.9732004.731
   1 Symmetry operations used in ECPInt.
 ECPInt:  NShTT=    2926 NPrTT=   11154 LenC2=    2847 LenP2D=    8038.
 LDataN:  DoStor=T MaxTD1= 7 Len=  274
 Calling FoFJK, ICntrl=    100547 FMM=F ISym2X=0 I1Cent= 0 IOpClX= 0 NMat=1 NMatS=1 NMatT=0.
 Defaulting to unpruned grid for atomic number  50.
 Defaulting to unpruned grid for atomic number  50.
 Defaulting to unpruned grid for atomic number  50.
 Defaulting to unpruned grid for atomic number  50.
 Defaulting to unpruned grid for atomic number  50.
 Defaulting to unpruned grid for atomic number  50.
 Defaulting to unpruned grid for atomic number  50.
 Defaulting to unpruned grid for atomic number  50.
 ***** Axes restored to original set *****
 -------------------------------------------------------------------
 Center     Atomic                   Forces (Hartrees/Bohr)
 Number     Number              X              Y              Z
 -------------------------------------------------------------------
      1       50           0.009772301    0.014487234    0.007296792
      2       50           0.013116383    0.011242892    0.003446276
      3       53          -0.004452497   -0.006143550   -0.001577125
      4       53          -0.004813856   -0.010018111   -0.002578673
      5       15          -0.002243215   -0.003654089   -0.012697216
      6       15           0.001501031   -0.023056031   -0.008225120
      7       15          -0.003322121   -0.004161042    0.002126227
      8       15          -0.008677076    0.015967049    0.006198208
      9       50           0.000692003    0.008695274    0.004306252
     10       50          -0.002523265   -0.002130645    0.002929128
     11       53           0.000106733    0.000291138    0.000886902
     12       53           0.000843581   -0.001520120   -0.002111650
 -------------------------------------------------------------------
 Cartesian Forces:  Max     0.023056031 RMS     0.007753635
 FormGI is forming the generalized inverse of G from B-inverse, IUseBI=4.

 GradGradGradGradGradGradGradGradGradGradGradGradGradGradGradGradGradGrad
 Berny optimization.
 Internal  Forces:  Max     0.042523065 RMS     0.013992931
 Search for a local minimum.
 Step number   1 out of a maximum of   62
 All quantities printed in internal units (Hartrees-Bohrs-Radians)
 Mixed Optimization -- RFO/linear search
 Second derivative matrix not updated -- analytic derivatives used.
 ITU=  0
     Eigenvalues ---   -0.02433   0.00551   0.00832   0.01110   0.01183
     Eigenvalues ---    0.01981   0.02282   0.02441   0.02641   0.02790
     Eigenvalues ---    0.03497   0.03753   0.04587   0.04747   0.05056
     Eigenvalues ---    0.05354   0.06876   0.07180   0.08224   0.08450
     Eigenvalues ---    0.09767   0.11114   0.14540   0.16247   0.25700
     Eigenvalues ---    0.37643   0.45338   0.57968   0.92563   1.06861
 RFO step:  Lambda=-7.83254612D-02 EMin=-2.43250001D-02
 Linear search not attempted -- first point.
 Maximum step size (   0.300) exceeded in Quadratic search.
    -- Step size scaled by   0.462
 Iteration  1 RMS(Cart)=  0.18014813 RMS(Int)=  0.02606717
 Iteration  2 RMS(Cart)=  0.06991769 RMS(Int)=  0.00511817
 Iteration  3 RMS(Cart)=  0.00568821 RMS(Int)=  0.00055937
 Iteration  4 RMS(Cart)=  0.00003154 RMS(Int)=  0.00055908
 Iteration  5 RMS(Cart)=  0.00000000 RMS(Int)=  0.00055908
 Variable       Old X    -DE/DX   Delta X   Delta X   Delta X     New X
                                 (Linear)    (Quad)   (Total)
    R1        5.90167   0.00411   0.00000   0.09066   0.09066   5.99233
    R2        5.19195  -0.00361   0.00000  -0.01580  -0.01580   5.17615
    R3        5.75586  -0.00439   0.00000  -0.00712  -0.00712   5.74873
    R4        5.97706  -0.00362   0.00000   0.03498   0.03498   6.01204
    R5        4.51021   0.00859   0.00000   0.02890   0.02833   4.53854
    R6        4.51227   0.00929   0.00000   0.02187   0.02158   4.53385
    R7        5.20742  -0.00278   0.00000  -0.02030  -0.02030   5.18712
    R8        4.58595  -0.00380   0.00000  -0.03223  -0.03210   4.55385
    R9        4.54267   0.00187   0.00000   0.00090   0.00164   4.54432
   R10        6.03735  -0.00448   0.00000   0.00318   0.00319   6.04054
   R11        6.14416  -0.00060   0.00000  -0.00462  -0.00462   6.13955
   R12        5.88227  -0.00293   0.00000   0.00984   0.00983   5.89210
   R13        5.91371  -0.00108   0.00000   0.00896   0.00895   5.92266
    A1        1.29530  -0.03416   0.00000  -0.01866  -0.01866   1.27664
    A2        1.72339   0.00546   0.00000   0.01732   0.01732   1.74071
    A3        1.42088  -0.03309   0.00000  -0.11670  -0.11670   1.30418
    A4        1.24924   0.01902   0.00000   0.13009   0.12970   1.37894
    A5        1.85043  -0.01347   0.00000  -0.09209  -0.09152   1.75891
    A6        2.59050  -0.01307   0.00000  -0.00617  -0.00440   2.58610
    A7        1.36093  -0.01655   0.00000  -0.07664  -0.07677   1.28416
    A8        1.71539  -0.01296   0.00000   0.00269   0.00370   1.71909
    A9        1.81871  -0.01930   0.00000  -0.01016  -0.01131   1.80740
   A10        1.23249   0.02180   0.00000   0.14070   0.14177   1.37427
   A11        1.36839  -0.01784   0.00000  -0.08204  -0.08188   1.28651
   A12        1.35996   0.00738   0.00000   0.01750   0.01730   1.37726
   A13        1.70462  -0.00919   0.00000   0.02230   0.02218   1.72680
   A14        1.36190  -0.01181   0.00000   0.01777   0.01764   1.37954
   A15        1.41349   0.00766   0.00000   0.01554   0.01530   1.42879
   A16        1.60329  -0.00981   0.00000  -0.03331  -0.03347   1.56982
   A17        1.57955  -0.01056   0.00000  -0.03104  -0.03125   1.54829
    D1        0.82747  -0.04252   0.00000  -0.22602  -0.22602   0.60145
    D2        1.55127  -0.01406   0.00000  -0.02178  -0.02231   1.52896
    D3        2.80781   0.00428   0.00000   0.12356   0.12409   2.93190
    D4        0.41322   0.03598   0.00000   0.25639   0.25639   0.66961
    D5        0.94993  -0.00267   0.00000  -0.04140  -0.04219   0.90773
    D6       -2.76773  -0.01389   0.00000  -0.03044  -0.03207  -2.79980
    D7       -0.96114   0.00431   0.00000   0.05201   0.05160  -0.90954
    D8       -2.54551  -0.00454   0.00000   0.01718   0.01688  -2.52863
    D9        0.03828  -0.02034   0.00000  -0.05053  -0.05018  -0.01191
   D10        1.41779  -0.01227   0.00000  -0.03663  -0.03621   1.38158
   D11        1.44762  -0.00594   0.00000   0.05028   0.04986   1.49747
   D12        2.82713   0.00213   0.00000   0.06418   0.06383   2.89096
   D13        0.83549  -0.01244   0.00000   0.04197   0.04288   0.87837
   D14       -0.94856   0.00222   0.00000   0.04340   0.04260  -0.90596
   D15       -0.69361   0.00035   0.00000  -0.07889  -0.07796  -0.77157
   D16        0.94576  -0.00223   0.00000  -0.04027  -0.03936   0.90640
   D17        0.55290   0.00395   0.00000   0.02418   0.02422   0.57711
   D18       -0.54932  -0.00387   0.00000  -0.02458  -0.02460  -0.57392
   D19        0.76472  -0.01339   0.00000  -0.00787  -0.00773   0.75699
   D20       -0.57068  -0.00440   0.00000  -0.02452  -0.02451  -0.59520
   D21       -1.18411   0.01312   0.00000   0.00929   0.00913  -1.17498
   D22        0.55926   0.00403   0.00000   0.02522   0.02523   0.58449
         Item               Value     Threshold  Converged?
 Maximum Force            0.042523     0.000450     NO 
 RMS     Force            0.013993     0.000300     NO 
 Maximum Displacement     1.126121     0.001800     NO 
 RMS     Displacement     0.228094     0.001200     NO 
 Predicted change in Energy=-3.844090D-02
 GradGradGradGradGradGradGradGradGradGradGradGradGradGradGradGradGradGrad

                          Input orientation:                          
 ---------------------------------------------------------------------
 Center     Atomic      Atomic             Coordinates (Angstroms)
 Number     Number       Type             X           Y           Z
 ---------------------------------------------------------------------
      1         50           0       -1.241754    0.893688   -1.257997
      2         50           0       -3.542974   -0.788452    1.337318
      3         53           0       -4.481744    1.650154   -0.220332
      4         53           0       -1.782412   -2.210179   -0.898891
      5         15           0        0.770569    1.972331    0.748223
      6         15           0        0.698781   -0.082972    1.988665
      7         15           0       -1.581987    0.451884    1.423742
      8         15           0       -0.852703    2.510095    2.431080
      9         50           0        1.651953   -2.094854    0.310670
     10         50           0        3.396069    1.997380   -0.052180
     11         53           0        4.335662   -0.657745    1.285428
     12         53           0        2.160808   -0.004181   -2.123577
 ---------------------------------------------------------------------
                    Distance matrix (angstroms):
                    1          2          3          4          5
     1  Sn   0.000000
     2  Sn   3.854980   0.000000
     3  I    3.485187   3.042098   0.000000
     4  I    3.171003   3.181433   4.759097   0.000000
     5  P    3.039381   5.155155   5.350579   5.169535   0.000000
     6  P    3.906451   4.349074   5.892473   4.361114   2.401691
     7  P    2.739101   2.321933   3.542234   3.538555   2.881425
     8  P    4.046409   4.394803   4.575962   5.850988   2.399211
     9  Sn   4.445856   5.454169   7.206197   3.642966   4.184529
    10  Sn   4.917473   7.605386   7.887255   6.725856   2.744908
    11  I    6.323253   7.879891   9.237985   6.679231   4.462709
    12  I    3.623924   6.717589   7.105115   4.681374   3.753211
                    6          7          8          9         10
     6  P    0.000000
     7  P    2.409795   0.000000
     8  P    3.053986   2.404749   0.000000
     9  Sn   2.787807   4.264172   5.654644   0.000000
    10  Sn   3.970928   5.417375   4.947881   4.463180   0.000000
    11  I    3.748574   6.022373   6.186021   3.196518   3.117967
    12  I    4.365119   5.176870   6.012299   3.248908   3.134135
                   11         12
    11  I    0.000000
    12  I    4.096151   0.000000
 Stoichiometry    I4P4Sn4
 Framework group  C1[X(I4P4Sn4)]
 Deg. of freedom    30
 Full point group                 C1      NOp   1
 Largest Abelian subgroup         C1      NOp   1
 Largest concise Abelian subgroup C1      NOp   1
                         Standard orientation:                         
 ---------------------------------------------------------------------
 Center     Atomic      Atomic             Coordinates (Angstroms)
 Number     Number       Type             X           Y           Z
 ---------------------------------------------------------------------
      1         50           0       -1.300599   -0.767375    1.316986
      2         50           0       -3.529927    0.871720   -1.367104
      3         53           0       -4.562412   -1.454347    0.299554
      4         53           0       -1.726432    2.333453    0.808273
      5         15           0        0.677977   -2.012540   -0.625342
      6         15           0        0.685503   -0.017342   -1.962222
      7         15           0       -1.615200   -0.441633   -1.384420
      8         15           0       -0.957992   -2.570543   -2.289208
      9         50           0        1.705609    2.036211   -0.376607
     10         50           0        3.298028   -2.094684    0.188971
     11         53           0        4.338472    0.457954   -1.268161
     12         53           0        2.129432    0.046662    2.156665
 ---------------------------------------------------------------------
 Rotational constants (GHZ):      0.1210902      0.0455261      0.0424540
 Standard basis: SDD (6D, 10F)
 There are   148 symmetry adapted cartesian basis functions of A   symmetry.
 There are   148 symmetry adapted basis functions of A   symmetry.
   148 basis functions,   284 primitive gaussians,   148 cartesian basis functions
    52 alpha electrons       52 beta electrons
       nuclear repulsion energy       699.8925226280 Hartrees.
 NAtoms=   12 NActive=   12 NUniq=   12 SFac= 1.00D+00 NAtFMM=   60 NAOKFM=F Big=F
 Integral buffers will be    131072 words long.
 Raffenetti 2 integral format.
 Two-electron integral symmetry is turned on.
 One-electron integrals computed using PRISM.
   1 Symmetry operations used in ECPInt.
 ECPInt:  NShTT=    2926 NPrTT=   11154 LenC2=    2847 LenP2D=    8083.
 LDataN:  DoStor=T MaxTD1= 5 Len=  102
 NBasis=   148 RedAO= T EigKep=  1.76D-02  NBF=   148
 NBsUse=   148 1.00D-06 EigRej= -1.00D+00 NBFU=   148
 Defaulting to unpruned grid for atomic number  50.
 Defaulting to unpruned grid for atomic number  50.
 Defaulting to unpruned grid for atomic number  53.
 Defaulting to unpruned grid for atomic number  53.
 Initial guess from the checkpoint file:  "\\Nas.ads.mwn.de\tuch\ac5\AK_Nilges\Markus\Gaussian\SnIP\Publikation\SnIP\4SNI2+P4-2I2.chk"
 B after Tr=     0.000000    0.000000    0.000000
         Rot=    0.999553    0.025097    0.004355    0.015674 Ang=   3.43 deg.
 ExpMin= 3.26D-02 ExpMax= 3.06D+04 ExpMxC= 4.68D+03 IAcc=3 IRadAn=         5 AccDes= 0.00D+00
 Harris functional with IExCor= 1009 and IRadAn=       5 diagonalized for initial guess.
 HarFok:  IExCor= 1009 AccDes= 0.00D+00 IRadAn=         5 IDoV= 1 UseB2=F ITyADJ=14
 ICtDFT=  3500011 ScaDFX=  1.000000  1.000000  1.000000  1.000000
 Defaulting to unpruned grid for atomic number  50.
 Defaulting to unpruned grid for atomic number  50.
 Defaulting to unpruned grid for atomic number  50.
 Defaulting to unpruned grid for atomic number  50.
 Defaulting to unpruned grid for atomic number  50.
 Defaulting to unpruned grid for atomic number  50.
 Defaulting to unpruned grid for atomic number  50.
 Defaulting to unpruned grid for atomic number  50.
 FoFCou: FMM=F IPFlag=           0 FMFlag=      100000 FMFlg1=           0
         NFxFlg=           0 DoJE=T BraDBF=F KetDBF=T FulRan=T
         wScrn=  0.000000 ICntrl=     500 IOpCl=  0 I1Cent=   200000004 NGrid=           0
         NMat0=    1 NMatS0=      1 NMatT0=    0 NMatD0=    1 NMtDS0=    0 NMtDT0=    0
 Petite list used in FoFCou.
 Requested convergence on RMS density matrix=1.00D-08 within 128 cycles.
 Requested convergence on MAX density matrix=1.00D-06.
 Requested convergence on             energy=1.00D-06.
 No special actions if energy rises.
 Defaulting to unpruned grid for atomic number  50.
 Defaulting to unpruned grid for atomic number  50.
 Defaulting to unpruned grid for atomic number  50.
 Defaulting to unpruned grid for atomic number  50.
 Defaulting to unpruned grid for atomic number  50.
 Defaulting to unpruned grid for atomic number  50.
 Defaulting to unpruned grid for atomic number  50.
 Defaulting to unpruned grid for atomic number  50.
 Restarting incremental Fock formation.
 SCF Done:  E(RPBE-PBE) =  -1424.20432741     A.U. after   21 cycles
            NFock= 21  Conv=0.32D-08     -V/T= 2.0324
   1 Symmetry operations used in ECPInt.
 ECPInt:  NShTT=    2926 NPrTT=   11154 LenC2=    2847 LenP2D=    8083.
 LDataN:  DoStor=T MaxTD1= 6 Len=  172
 Calling FoFJK, ICntrl=      2527 FMM=F ISym2X=0 I1Cent= 0 IOpClX= 0 NMat=1 NMatS=1 NMatT=0.
 Defaulting to unpruned grid for atomic number  50.
 Defaulting to unpruned grid for atomic number  50.
 Defaulting to unpruned grid for atomic number  50.
 Defaulting to unpruned grid for atomic number  50.
 Defaulting to unpruned grid for atomic number  50.
 Defaulting to unpruned grid for atomic number  50.
 Defaulting to unpruned grid for atomic number  50.
 Defaulting to unpruned grid for atomic number  50.
 ***** Axes restored to original set *****
 -------------------------------------------------------------------
 Center     Atomic                   Forces (Hartrees/Bohr)
 Number     Number              X              Y              Z
 -------------------------------------------------------------------
      1       50           0.006536241    0.014913651    0.004776179
      2       50          -0.067647921   -0.039666624    0.002159854
      3       53          -0.000804139   -0.003391671   -0.001391998
      4       53           0.000959473   -0.010849355   -0.004169438
      5       15           0.002235921   -0.001601832   -0.008013228
      6       15          -0.000296744   -0.014609157   -0.002328002
      7       15           0.066149342    0.044349823    0.012444342
      8       15          -0.006537197    0.009165265   -0.003127498
      9       50          -0.002361471   -0.000310279   -0.002366353
     10       50           0.000397903   -0.001136621    0.002516196
     11       53           0.001365085    0.004048149    0.000944698
     12       53           0.000003507   -0.000911348   -0.001444752
 -------------------------------------------------------------------
 Cartesian Forces:  Max     0.067647921 RMS     0.019406649

 GradGradGradGradGradGradGradGradGradGradGradGradGradGradGradGradGradGrad
 Berny optimization.
 Using GEDIIS/GDIIS optimizer.
 FormGI is forming the generalized inverse of G from B-inverse, IUseBI=4.
 Internal  Forces:  Max     0.361131242 RMS     0.075513254
 Search for a local minimum.
 Step number   2 out of a maximum of   62
 All quantities printed in internal units (Hartrees-Bohrs-Radians)
 Mixed Optimization -- RFO/linear search
 Update second derivatives using D2CorX and points    2    1
 DE=  8.67D-04 DEPred=-3.84D-02 R=-2.26D-02
 Trust test=-2.26D-02 RLast= 5.01D-01 DXMaxT set to 1.50D-01
 ITU= -1  0
 Use linear search instead of GDIIS.
 Energy rises -- skip Quadratic/GDIIS search.
 Quartic linear search produced a step of -0.39768.
 Iteration  1 RMS(Cart)=  0.09052210 RMS(Int)=  0.00600969
 Iteration  2 RMS(Cart)=  0.00703658 RMS(Int)=  0.00013836
 Iteration  3 RMS(Cart)=  0.00005930 RMS(Int)=  0.00013281
 Iteration  4 RMS(Cart)=  0.00000000 RMS(Int)=  0.00013281
 Variable       Old X    -DE/DX   Delta X   Delta X   Delta X     New X
                                 (Linear)    (Quad)   (Total)
    R1        5.99233   0.06390  -0.03605   0.00000  -0.03605   5.95627
    R2        5.17615  -0.01520   0.00628   0.00000   0.00628   5.18243
    R3        5.74873  -0.00176   0.00283   0.00000   0.00283   5.75157
    R4        6.01204   0.01917  -0.01391   0.00000  -0.01391   5.99813
    R5        4.53854   0.00886  -0.01126   0.00000  -0.01113   4.52741
    R6        4.53385   0.00672  -0.00858   0.00000  -0.00852   4.52533
    R7        5.18712  -0.00045   0.00807   0.00000   0.00807   5.19520
    R8        4.55385  -0.00297   0.01277   0.00000   0.01274   4.56660
    R9        4.54432  -0.00159  -0.00065   0.00000  -0.00083   4.54349
   R10        6.04054   0.00300  -0.00127   0.00000  -0.00127   6.03927
   R11        6.13955  -0.00106   0.00184   0.00000   0.00184   6.14138
   R12        5.89210  -0.00289  -0.00391   0.00000  -0.00391   5.88819
   R13        5.92266   0.00127  -0.00356   0.00000  -0.00355   5.91910
    A1        1.27664   0.27352   0.00742   0.00000   0.00742   1.28406
    A2        1.74071  -0.01025  -0.00689   0.00000  -0.00689   1.73382
    A3        1.30418   0.36113   0.04641   0.00000   0.04641   1.35059
    A4        1.37894   0.00930  -0.05158   0.00000  -0.05147   1.32747
    A5        1.75891  -0.00658   0.03639   0.00000   0.03626   1.79517
    A6        2.58610  -0.00407   0.00175   0.00000   0.00133   2.58743
    A7        1.28416  -0.00601   0.03053   0.00000   0.03058   1.31474
    A8        1.71909  -0.01089  -0.00147   0.00000  -0.00171   1.71738
    A9        1.80740  -0.02185   0.00450   0.00000   0.00478   1.81218
   A10        1.37427   0.01290  -0.05638   0.00000  -0.05663   1.31763
   A11        1.28651  -0.00590   0.03256   0.00000   0.03254   1.31905
   A12        1.37726   0.00075  -0.00688   0.00000  -0.00683   1.37043
   A13        1.72680  -0.00169  -0.00882   0.00000  -0.00879   1.71801
   A14        1.37954   0.00417  -0.00702   0.00000  -0.00698   1.37255
   A15        1.42879   0.00129  -0.00608   0.00000  -0.00602   1.42277
   A16        1.56982  -0.00106   0.01331   0.00000   0.01335   1.58317
   A17        1.54829  -0.00103   0.01243   0.00000   0.01248   1.56077
    D1        0.60145   0.29036   0.08988   0.00000   0.08988   0.69133
    D2        1.52896  -0.01558   0.00887   0.00000   0.00900   1.53795
    D3        2.93190  -0.00704  -0.04935   0.00000  -0.04947   2.88243
    D4        0.66961   0.01590  -0.10196   0.00000  -0.10196   0.56765
    D5        0.90773  -0.00471   0.01678   0.00000   0.01697   0.92470
    D6       -2.79980  -0.00798   0.01275   0.00000   0.01314  -2.78666
    D7       -0.90954   0.00517  -0.02052   0.00000  -0.02044  -0.92998
    D8       -2.52863   0.00227  -0.00671   0.00000  -0.00665  -2.53528
    D9       -0.01191  -0.00331   0.01996   0.00000   0.01987   0.00797
   D10        1.38158  -0.00078   0.01440   0.00000   0.01430   1.39588
   D11        1.49747   0.00344  -0.01983   0.00000  -0.01972   1.47775
   D12        2.89096   0.00597  -0.02538   0.00000  -0.02530   2.86566
   D13        0.87837  -0.01580  -0.01705   0.00000  -0.01727   0.86110
   D14       -0.90596   0.00332  -0.01694   0.00000  -0.01675  -0.92270
   D15       -0.77157   0.00192   0.03100   0.00000   0.03080  -0.74077
   D16        0.90640  -0.00278   0.01565   0.00000   0.01544   0.92183
   D17        0.57711   0.00016  -0.00963   0.00000  -0.00964   0.56747
   D18       -0.57392   0.00028   0.00978   0.00000   0.00979  -0.56413
   D19        0.75699   0.00497   0.00308   0.00000   0.00304   0.76003
   D20       -0.59520   0.00012   0.00975   0.00000   0.00975  -0.58545
   D21       -1.17498   0.00313  -0.00363   0.00000  -0.00360  -1.17857
   D22        0.58449   0.00034  -0.01003   0.00000  -0.01004   0.57445
         Item               Value     Threshold  Converged?
 Maximum Force            0.361131     0.000450     NO 
 RMS     Force            0.075513     0.000300     NO 
 Maximum Displacement     0.474469     0.001800     NO 
 RMS     Displacement     0.092817     0.001200     NO 
 Predicted change in Energy=-2.687527D-02
 GradGradGradGradGradGradGradGradGradGradGradGradGradGradGradGradGradGrad

                          Input orientation:                          
 ---------------------------------------------------------------------
 Center     Atomic      Atomic             Coordinates (Angstroms)
 Number     Number       Type             X           Y           Z
 ---------------------------------------------------------------------
      1         50           0       -1.254235    0.879001   -1.218254
      2         50           0       -3.794053   -0.902332    1.234294
      3         53           0       -4.457365    1.661737   -0.265390
      4         53           0       -1.777607   -2.206236   -0.841402
      5         15           0        0.822164    1.987507    0.752258
      6         15           0        0.700977   -0.025245    2.046095
      7         15           0       -1.593104    0.472780    1.472666
      8         15           0       -0.767635    2.499591    2.468331
      9         50           0        1.686871   -2.102529    0.307566
     10         50           0        3.437436    2.013565   -0.094891
     11         53           0        4.375034   -0.643874    1.234676
     12         53           0        2.151782    0.003185   -2.123801
 ---------------------------------------------------------------------
                    Distance matrix (angstroms):
                    1          2          3          4          5
     1  Sn   0.000000
     2  Sn   3.954594   0.000000
     3  I    3.432297   3.043597   0.000000
     4  I    3.151924   3.174072   4.740686   0.000000
     5  P    3.069713   5.467448   5.386572   5.185175   0.000000
     6  P    3.911073   4.651193   5.898929   4.386086   2.395802
     7  P    2.742426   2.606133   3.555060   3.544867   2.940562
     8  P    4.056353   4.717534   4.667905   5.841163   2.394703
     9  Sn   4.457326   5.686811   7.228389   3.651506   4.204029
    10  Sn   4.955902   7.909717   7.904476   6.749865   2.749179
    11  I    6.326506   8.173174   9.250800   6.678778   4.447446
    12  I    3.631532   6.888375   7.062953   4.686810   3.738600
                    6          7          8          9         10
     6  P    0.000000
     7  P    2.416538   0.000000
     8  P    2.951254   2.404310   0.000000
     9  Sn   2.882634   4.329886   5.645619   0.000000
    10  Sn   4.028495   5.489771   4.948631   4.490955   0.000000
    11  I    3.813108   6.076366   6.152261   3.195845   3.115897
    12  I    4.415165   5.213374   5.986879   3.249880   3.132254
                   11         12
    11  I    0.000000
    12  I    4.079326   0.000000
 Stoichiometry    I4P4Sn4
 Framework group  C1[X(I4P4Sn4)]
 Deg. of freedom    30
 Full point group                 C1      NOp   1
 Largest Abelian subgroup         C1      NOp   1
 Largest concise Abelian subgroup C1      NOp   1
                         Standard orientation:                         
 ---------------------------------------------------------------------
 Center     Atomic      Atomic             Coordinates (Angstroms)
 Number     Number       Type             X           Y           Z
 ---------------------------------------------------------------------
      1         50           0       -1.288697   -0.819334    1.244190
      2         50           0       -3.785807    0.976266   -1.241585
      3         53           0       -4.506629   -1.548081    0.298407
      4         53           0       -1.744632    2.269943    0.816264
      5         15           0        0.766086   -2.004432   -0.704283
      6         15           0        0.690363   -0.010889   -2.030903
      7         15           0       -1.614789   -0.449799   -1.453588
      8         15           0       -0.831931   -2.509938   -2.414665
      9         50           0        1.718455    2.072663   -0.324614
     10         50           0        3.378949   -2.073200    0.147893
     11         53           0        4.375765    0.541327   -1.223026
     12         53           0        2.134158   -0.002697    2.141515
 ---------------------------------------------------------------------
 Rotational constants (GHZ):      0.1214762      0.0446445      0.0413802
 Standard basis: SDD (6D, 10F)
 There are   148 symmetry adapted cartesian basis functions of A   symmetry.
 There are   148 symmetry adapted basis functions of A   symmetry.
   148 basis functions,   284 primitive gaussians,   148 cartesian basis functions
    52 alpha electrons       52 beta electrons
       nuclear repulsion energy       695.7830835567 Hartrees.
 NAtoms=   12 NActive=   12 NUniq=   12 SFac= 1.00D+00 NAtFMM=   60 NAOKFM=F Big=F
 Integral buffers will be    131072 words long.
 Raffenetti 2 integral format.
 Two-electron integral symmetry is turned on.
 One-electron integrals computed using PRISM.
   1 Symmetry operations used in ECPInt.
 ECPInt:  NShTT=    2926 NPrTT=   11154 LenC2=    2847 LenP2D=    8072.
 LDataN:  DoStor=T MaxTD1= 5 Len=  102
 NBasis=   148 RedAO= T EigKep=  1.80D-02  NBF=   148
 NBsUse=   148 1.00D-06 EigRej= -1.00D+00 NBFU=   148
 Defaulting to unpruned grid for atomic number  50.
 Defaulting to unpruned grid for atomic number  50.
 Defaulting to unpruned grid for atomic number  53.
 Defaulting to unpruned grid for atomic number  53.
 Lowest energy guess from the checkpoint file:  "\\Nas.ads.mwn.de\tuch\ac5\AK_Nilges\Markus\Gaussian\SnIP\Publikation\SnIP\4SNI2+P4-2I2.chk"
 B after Tr=     0.000000    0.000000    0.000000
         Rot=    0.999910    0.009472    0.002110    0.009287 Ang=   1.54 deg.
 B after Tr=     0.000000    0.000000    0.000000
         Rot=    0.999854   -0.015690   -0.002238   -0.006388 Ang=  -1.96 deg.
 Requested convergence on RMS density matrix=1.00D-08 within 128 cycles.
 Requested convergence on MAX density matrix=1.00D-06.
 Requested convergence on             energy=1.00D-06.
 No special actions if energy rises.
 Defaulting to unpruned grid for atomic number  50.
 Defaulting to unpruned grid for atomic number  50.
 Defaulting to unpruned grid for atomic number  50.
 Defaulting to unpruned grid for atomic number  50.
 Defaulting to unpruned grid for atomic number  50.
 Defaulting to unpruned grid for atomic number  50.
 Defaulting to unpruned grid for atomic number  50.
 Defaulting to unpruned grid for atomic number  50.
 EnCoef did    10 forward-backward iterations
 EnCoef did   100 forward-backward iterations
 EnCoef did     3 forward-backward iterations
 EnCoef did     3 forward-backward iterations
 EnCoef did   100 forward-backward iterations
 EnCoef did     3 forward-backward iterations
 EnCoef did     5 forward-backward iterations
 EnCoef did     3 forward-backward iterations
 EnCoef did     1 forward-backward iterations
 EnCoef did     1 forward-backward iterations
 Restarting incremental Fock formation.
 SCF Done:  E(RPBE-PBE) =  -1424.22085591     A.U. after   25 cycles
            NFock= 25  Conv=0.78D-08     -V/T= 2.0326
   1 Symmetry operations used in ECPInt.
 ECPInt:  NShTT=    2926 NPrTT=   11154 LenC2=    2847 LenP2D=    8072.
 LDataN:  DoStor=T MaxTD1= 6 Len=  172
 Calling FoFJK, ICntrl=      2527 FMM=F ISym2X=0 I1Cent= 0 IOpClX= 0 NMat=1 NMatS=1 NMatT=0.
 Defaulting to unpruned grid for atomic number  50.
 Defaulting to unpruned grid for atomic number  50.
 Defaulting to unpruned grid for atomic number  50.
 Defaulting to unpruned grid for atomic number  50.
 Defaulting to unpruned grid for atomic number  50.
 Defaulting to unpruned grid for atomic number  50.
 Defaulting to unpruned grid for atomic number  50.
 Defaulting to unpruned grid for atomic number  50.
 ***** Axes restored to original set *****
 -------------------------------------------------------------------
 Center     Atomic                   Forces (Hartrees/Bohr)
 Number     Number              X              Y              Z
 -------------------------------------------------------------------
      1       50           0.008240088    0.014669113    0.006394754
      2       50          -0.009897287   -0.003180728    0.001127376
      3       53          -0.002684289   -0.005159587   -0.000830227
      4       53          -0.002796708   -0.011702687   -0.003421448
      5       15           0.000596475   -0.003896157   -0.008564447
      6       15          -0.000274879   -0.016145802   -0.006061267
      7       15           0.016661005    0.009931736    0.007257788
      8       15          -0.008484349    0.012427620    0.001588990
      9       50          -0.001194166    0.005270334    0.000127473
     10       50          -0.002096975   -0.001276957    0.003148123
     11       53           0.001421376    0.001286006    0.000892938
     12       53           0.000509709   -0.002222893   -0.001660054
 -------------------------------------------------------------------
 Cartesian Forces:  Max     0.016661005 RMS     0.006924488

 GradGradGradGradGradGradGradGradGradGradGradGradGradGradGradGradGradGrad
 Berny optimization.
 Using GEDIIS/GDIIS optimizer.
 FormGI is forming the generalized inverse of G from B-inverse, IUseBI=4.
 Internal  Forces:  Max     0.070089890 RMS     0.016435296
 Search for a local minimum.
 Step number   3 out of a maximum of   62
 All quantities printed in internal units (Hartrees-Bohrs-Radians)
 Mixed Optimization -- RFO/linear search
 Update second derivatives using D2CorX and points    2    1    3
 ITU=  0 -1  0
 Use linear search instead of GDIIS.
     Eigenvalues ---    0.00547   0.00831   0.01101   0.01169   0.01981
     Eigenvalues ---    0.02226   0.02430   0.02648   0.02788   0.03629
     Eigenvalues ---    0.03781   0.04610   0.04742   0.05036   0.05355
     Eigenvalues ---    0.05850   0.07075   0.07700   0.08426   0.10072
     Eigenvalues ---    0.10730   0.12466   0.21521   0.22521   0.35813
     Eigenvalues ---    0.40189   0.50911   0.80285   1.02785   2.13589
 RFO step:  Lambda=-3.74558635D-02 EMin= 5.46710880D-03
 Quartic linear search produced a step of -0.00977.
 Maximum step size (   0.150) exceeded in Quadratic search.
    -- Step size scaled by   0.311
 Iteration  1 RMS(Cart)=  0.08923299 RMS(Int)=  0.00231881
 Iteration  2 RMS(Cart)=  0.00245166 RMS(Int)=  0.00025926
 Iteration  3 RMS(Cart)=  0.00000145 RMS(Int)=  0.00025926
 Iteration  4 RMS(Cart)=  0.00000000 RMS(Int)=  0.00025926
 Variable       Old X    -DE/DX   Delta X   Delta X   Delta X     New X
                                 (Linear)    (Quad)   (Total)
    R1        5.95627   0.02181  -0.00053   0.07391   0.07338   6.02965
    R2        5.18243  -0.00489   0.00009  -0.01381  -0.01372   5.16872
    R3        5.75157  -0.00336   0.00004  -0.04861  -0.04856   5.70300
    R4        5.99813   0.00476  -0.00021  -0.01653  -0.01673   5.98139
    R5        4.52741   0.00676  -0.00017   0.01227   0.01184   4.53925
    R6        4.52533   0.00789  -0.00013   0.02182   0.02162   4.54695
    R7        5.19520  -0.00203   0.00012   0.00239   0.00251   5.19771
    R8        4.56660  -0.00453   0.00019  -0.01072  -0.01034   4.55625
    R9        4.54349   0.00034  -0.00001   0.00358   0.00371   4.54720
   R10        6.03927  -0.00049  -0.00002   0.02732   0.02731   6.06658
   R11        6.14138  -0.00207   0.00003  -0.02052  -0.02051   6.12088
   R12        5.88819  -0.00211  -0.00006  -0.02180  -0.02184   5.86635
   R13        5.91910   0.00050  -0.00005  -0.00240  -0.00246   5.91664
    A1        1.28406   0.05639   0.00011   0.01776   0.01787   1.30193
    A2        1.73382  -0.00241  -0.00010  -0.02936  -0.02946   1.70436
    A3        1.35059   0.07009   0.00069   0.01882   0.01950   1.37009
    A4        1.32747   0.01390  -0.00076   0.04366   0.04275   1.37022
    A5        1.79517  -0.01027   0.00054  -0.02281  -0.02162   1.77355
    A6        2.58743  -0.00707   0.00003  -0.01344  -0.01326   2.57416
    A7        1.31474  -0.01062   0.00045  -0.01000  -0.00981   1.30493
    A8        1.71738  -0.01026  -0.00002  -0.02577  -0.02486   1.69252
    A9        1.81218  -0.01785   0.00006  -0.05322  -0.05314   1.75904
   A10        1.31763   0.01698  -0.00083   0.05028   0.04949   1.36713
   A11        1.31905  -0.01171   0.00048  -0.01414  -0.01389   1.30516
   A12        1.37043   0.00434  -0.00010   0.00998   0.00983   1.38026
   A13        1.71801  -0.00513  -0.00013  -0.00085  -0.00105   1.71696
   A14        1.37255  -0.00276  -0.00010   0.01012   0.01005   1.38261
   A15        1.42277   0.00445  -0.00009   0.01493   0.01486   1.43763
   A16        1.58317  -0.00621   0.00020  -0.02187  -0.02168   1.56149
   A17        1.56077  -0.00623   0.00018  -0.01656  -0.01644   1.54433
    D1        0.69133   0.04815   0.00133  -0.01689  -0.01556   0.67577
    D2        1.53795  -0.01416   0.00013  -0.03338  -0.03358   1.50437
    D3        2.88243  -0.00054  -0.00073   0.00794   0.00755   2.88998
    D4        0.56765   0.02731  -0.00151   0.07689   0.07539   0.64304
    D5        0.92470  -0.00351   0.00025  -0.02729  -0.02750   0.89720
    D6       -2.78666  -0.00924   0.00018  -0.03722  -0.03723  -2.82389
    D7       -0.92998   0.00467  -0.00030   0.03043   0.03036  -0.89962
    D8       -2.53528   0.00056  -0.00010   0.00118   0.00148  -2.53380
    D9        0.00797  -0.01020   0.00030  -0.02397  -0.02370  -0.01573
   D10        1.39588  -0.00492   0.00021  -0.00639  -0.00622   1.38966
   D11        1.47775  -0.00067  -0.00029   0.02166   0.02140   1.49915
   D12        2.86566   0.00461  -0.00038   0.03924   0.03888   2.90454
   D13        0.86110  -0.01198  -0.00025  -0.01971  -0.02020   0.84090
   D14       -0.92270   0.00253  -0.00025   0.02472   0.02478  -0.89793
   D15       -0.74077   0.00026   0.00046  -0.02273  -0.02128  -0.76205
   D16        0.92183  -0.00255   0.00023  -0.02611  -0.02611   0.89573
   D17        0.56747   0.00275  -0.00014   0.01019   0.01006   0.57754
   D18       -0.56413  -0.00253   0.00014  -0.00831  -0.00807  -0.57221
   D19        0.76003  -0.00377   0.00005   0.00482   0.00484   0.76487
   D20       -0.58545  -0.00272   0.00014  -0.00852  -0.00838  -0.59383
   D21       -1.17857   0.00874  -0.00005   0.01995   0.01984  -1.15874
   D22        0.57445   0.00291  -0.00015   0.01369   0.01361   0.58806
         Item               Value     Threshold  Converged?
 Maximum Force            0.070090     0.000450     NO 
 RMS     Force            0.016435     0.000300     NO 
 Maximum Displacement     0.293056     0.001800     NO 
 RMS     Displacement     0.088941     0.001200     NO 
 Predicted change in Energy=-1.043277D-02
 GradGradGradGradGradGradGradGradGradGradGradGradGradGradGradGradGradGrad

                          Input orientation:                          
 ---------------------------------------------------------------------
 Center     Atomic      Atomic             Coordinates (Angstroms)
 Number     Number       Type             X           Y           Z
 ---------------------------------------------------------------------
      1         50           0       -1.222994    1.003330   -1.159583
      2         50           0       -3.763194   -0.978985    1.246762
      3         53           0       -4.581009    1.506658   -0.256721
      4         53           0       -1.752981   -2.133076   -0.908631
      5         15           0        0.843147    1.985585    0.732005
      6         15           0        0.714922   -0.044659    2.009343
      7         15           0       -1.571674    0.536917    1.512874
      8         15           0       -0.736970    2.593822    2.441624
      9         50           0        1.612616   -2.065889    0.314021
     10         50           0        3.465441    1.953474   -0.097359
     11         53           0        4.343883   -0.684758    1.282860
     12         53           0        2.179082   -0.035271   -2.145045
 ---------------------------------------------------------------------
                    Distance matrix (angstroms):
                    1          2          3          4          5
     1  Sn   0.000000
     2  Sn   4.021527   0.000000
     3  I    3.513512   3.017898   0.000000
     4  I    3.190753   3.165217   4.655147   0.000000
     5  P    2.968479   5.502002   5.534295   5.137600   0.000000
     6  P    3.859519   4.637674   5.965612   4.355067   2.402067
     7  P    2.735168   2.677972   3.623253   3.609075   2.922286
     8  P    3.966682   4.832253   4.820750   5.882180   2.406142
     9  Sn   4.430835   5.563335   7.172854   3.581429   4.145026
    10  Sn   4.900257   7.915753   8.060423   6.677573   2.750510
    11  I    6.309143   8.112494   9.318064   6.638675   4.437265
    12  I    3.691063   6.906923   7.186247   4.625000   3.761116
                    6          7          8          9         10
     6  P    0.000000
     7  P    2.411065   0.000000
     8  P    3.042439   2.406276   0.000000
     9  Sn   2.786637   4.283871   5.635615   0.000000
    10  Sn   3.999511   5.474671   4.951438   4.444939   0.000000
    11  I    3.755910   6.044767   6.156856   3.210295   3.104341
    12  I    4.404860   5.270288   6.037633   3.239028   3.130950
                   11         12
    11  I    0.000000
    12  I    4.105938   0.000000
 Stoichiometry    I4P4Sn4
 Framework group  C1[X(I4P4Sn4)]
 Deg. of freedom    30
 Full point group                 C1      NOp   1
 Largest Abelian subgroup         C1      NOp   1
 Largest concise Abelian subgroup C1      NOp   1
                         Standard orientation:                         
 ---------------------------------------------------------------------
 Center     Atomic      Atomic             Coordinates (Angstroms)
 Number     Number       Type             X           Y           Z
 ---------------------------------------------------------------------
      1         50           0       -1.249239   -0.959448    1.192653
      2         50           0       -3.750706    1.019231   -1.256873
      3         53           0       -4.613330   -1.423436    0.291341
      4         53           0       -1.725923    2.180084    0.881181
      5         15           0        0.804081   -2.011842   -0.675023
      6         15           0        0.712673   -0.004290   -1.990814
      7         15           0       -1.584411   -0.537955   -1.488978
      8         15           0       -0.782434   -2.625781   -2.376660
      9         50           0        1.640634    2.033358   -0.331832
     10         50           0        3.424794   -2.007981    0.159931
     11         53           0        4.350341    0.588544   -1.267778
     12         53           0        2.167728    0.040469    2.166541
 ---------------------------------------------------------------------
 Rotational constants (GHZ):      0.1231445      0.0442971      0.0414267
 Standard basis: SDD (6D, 10F)
 There are   148 symmetry adapted cartesian basis functions of A   symmetry.
 There are   148 symmetry adapted basis functions of A   symmetry.
   148 basis functions,   284 primitive gaussians,   148 cartesian basis functions
    52 alpha electrons       52 beta electrons
       nuclear repulsion energy       694.2319819818 Hartrees.
 NAtoms=   12 NActive=   12 NUniq=   12 SFac= 1.00D+00 NAtFMM=   60 NAOKFM=F Big=F
 Integral buffers will be    131072 words long.
 Raffenetti 2 integral format.
 Two-electron integral symmetry is turned on.
 One-electron integrals computed using PRISM.
   1 Symmetry operations used in ECPInt.
 ECPInt:  NShTT=    2926 NPrTT=   11154 LenC2=    2847 LenP2D=    8064.
 LDataN:  DoStor=T MaxTD1= 5 Len=  102
 NBasis=   148 RedAO= T EigKep=  1.74D-02  NBF=   148
 NBsUse=   148 1.00D-06 EigRej= -1.00D+00 NBFU=   148
 Defaulting to unpruned grid for atomic number  50.
 Defaulting to unpruned grid for atomic number  53.
 Defaulting to unpruned grid for atomic number  53.
 Defaulting to unpruned grid for atomic number  50.
 Initial guess from the checkpoint file:  "\\Nas.ads.mwn.de\tuch\ac5\AK_Nilges\Markus\Gaussian\SnIP\Publikation\SnIP\4SNI2+P4-2I2.chk"
 B after Tr=     0.000000    0.000000    0.000000
         Rot=    0.999996   -0.002451   -0.000627   -0.001176 Ang=  -0.32 deg.
 ExpMin= 3.26D-02 ExpMax= 3.06D+04 ExpMxC= 4.68D+03 IAcc=3 IRadAn=         5 AccDes= 0.00D+00
 Harris functional with IExCor= 1009 and IRadAn=       5 diagonalized for initial guess.
 HarFok:  IExCor= 1009 AccDes= 0.00D+00 IRadAn=         5 IDoV= 1 UseB2=F ITyADJ=14
 ICtDFT=  3500011 ScaDFX=  1.000000  1.000000  1.000000  1.000000
 Defaulting to unpruned grid for atomic number  50.
 Defaulting to unpruned grid for atomic number  50.
 Defaulting to unpruned grid for atomic number  50.
 Defaulting to unpruned grid for atomic number  50.
 Defaulting to unpruned grid for atomic number  50.
 Defaulting to unpruned grid for atomic number  50.
 Defaulting to unpruned grid for atomic number  50.
 Defaulting to unpruned grid for atomic number  50.
 FoFCou: FMM=F IPFlag=           0 FMFlag=      100000 FMFlg1=           0
         NFxFlg=           0 DoJE=T BraDBF=F KetDBF=T FulRan=T
         wScrn=  0.000000 ICntrl=     500 IOpCl=  0 I1Cent=   200000004 NGrid=           0
         NMat0=    1 NMatS0=      1 NMatT0=    0 NMatD0=    1 NMtDS0=    0 NMtDT0=    0
 Petite list used in FoFCou.
 Requested convergence on RMS density matrix=1.00D-08 within 128 cycles.
 Requested convergence on MAX density matrix=1.00D-06.
 Requested convergence on             energy=1.00D-06.
 No special actions if energy rises.
 Defaulting to unpruned grid for atomic number  50.
 Defaulting to unpruned grid for atomic number  50.
 Defaulting to unpruned grid for atomic number  50.
 Defaulting to unpruned grid for atomic number  50.
 Defaulting to unpruned grid for atomic number  50.
 Defaulting to unpruned grid for atomic number  50.
 Defaulting to unpruned grid for atomic number  50.
 Defaulting to unpruned grid for atomic number  50.
 EnCoef did     3 forward-backward iterations
 EnCoef did     2 forward-backward iterations
 EnCoef did     1 forward-backward iterations
 SCF Done:  E(RPBE-PBE) =  -1424.23093325     A.U. after   17 cycles
            NFock= 17  Conv=0.60D-08     -V/T= 2.0326
   1 Symmetry operations used in ECPInt.
 ECPInt:  NShTT=    2926 NPrTT=   11154 LenC2=    2847 LenP2D=    8064.
 LDataN:  DoStor=T MaxTD1= 6 Len=  172
 Calling FoFJK, ICntrl=      2527 FMM=F ISym2X=0 I1Cent= 0 IOpClX= 0 NMat=1 NMatS=1 NMatT=0.
 Defaulting to unpruned grid for atomic number  50.
 Defaulting to unpruned grid for atomic number  50.
 Defaulting to unpruned grid for atomic number  50.
 Defaulting to unpruned grid for atomic number  50.
 Defaulting to unpruned grid for atomic number  50.
 Defaulting to unpruned grid for atomic number  50.
 Defaulting to unpruned grid for atomic number  50.
 Defaulting to unpruned grid for atomic number  50.
 ***** Axes restored to original set *****
 -------------------------------------------------------------------
 Center     Atomic                   Forces (Hartrees/Bohr)
 Number     Number              X              Y              Z
 -------------------------------------------------------------------
      1       50           0.005835681    0.014391897    0.005477515
      2       50          -0.003858437    0.001793637    0.001032346
      3       53          -0.001491922   -0.005502714    0.000080538
      4       53          -0.001996396   -0.009980594   -0.002290554
      5       15          -0.000325740   -0.003690692   -0.004554118
      6       15           0.001243157   -0.014899058   -0.002365345
      7       15           0.007599368    0.005222163    0.003851455
      8       15          -0.007164064    0.011355640   -0.001752119
      9       50          -0.001401711   -0.000572629   -0.001164008
     10       50          -0.000255834   -0.001827141    0.002360579
     11       53           0.001752577    0.004044827    0.000428931
     12       53           0.000063320   -0.000335336   -0.001105220
 -------------------------------------------------------------------
 Cartesian Forces:  Max     0.014899058 RMS     0.005302198

 GradGradGradGradGradGradGradGradGradGradGradGradGradGradGradGradGradGrad
 Berny optimization.
 Using GEDIIS/GDIIS optimizer.
 FormGI is forming the generalized inverse of G from B-inverse, IUseBI=4.
 Internal  Forces:  Max     0.031324226 RMS     0.008561296
 Search for a local minimum.
 Step number   4 out of a maximum of   62
 All quantities printed in internal units (Hartrees-Bohrs-Radians)
 Mixed Optimization -- RFO/linear search
 Update second derivatives using D2CorX and points    2    1    3    4
 DE= -1.01D-02 DEPred=-1.04D-02 R= 9.66D-01
 TightC=F SS=  1.41D+00  RLast= 1.94D-01 DXNew= 2.5227D-01 5.8260D-01
 Trust test= 9.66D-01 RLast= 1.94D-01 DXMaxT set to 2.52D-01
 ITU=  1  0 -1  0
 Use linear search instead of GDIIS.
 Linear search step of   0.296 exceeds DXMaxT=   0.252 but not scaled.
 Quartic linear search produced a step of  1.98919.
 Iteration  1 RMS(Cart)=  0.17467538 RMS(Int)=  0.00897137
 Iteration  2 RMS(Cart)=  0.00981854 RMS(Int)=  0.00156896
 Iteration  3 RMS(Cart)=  0.00002494 RMS(Int)=  0.00156891
 Iteration  4 RMS(Cart)=  0.00000004 RMS(Int)=  0.00156891
 Variable       Old X    -DE/DX   Delta X   Delta X   Delta X     New X
                                 (Linear)    (Quad)   (Total)
    R1        6.02965   0.01458   0.14596   0.00000   0.14596   6.17561
    R2        5.16872  -0.00426  -0.02728   0.00000  -0.02728   5.14143
    R3        5.70300  -0.00417  -0.09660   0.00000  -0.09660   5.60640
    R4        5.98139   0.00280  -0.03329   0.00000  -0.03329   5.94811
    R5        4.53925   0.00713   0.02355   0.00000   0.02192   4.56117
    R6        4.54695   0.00564   0.04300   0.00000   0.04242   4.58937
    R7        5.19771  -0.00002   0.00500   0.00000   0.00500   5.20271
    R8        4.55625  -0.00122  -0.02057   0.00000  -0.01932   4.53693
    R9        4.54720  -0.00099   0.00739   0.00000   0.00836   4.55556
   R10        6.06658   0.00218   0.05432   0.00000   0.05432   6.12090
   R11        6.12088  -0.00012  -0.04079   0.00000  -0.04086   6.08002
   R12        5.86635  -0.00308  -0.04344   0.00000  -0.04335   5.82301
   R13        5.91664   0.00053  -0.00490   0.00000  -0.00493   5.91171
    A1        1.30193   0.01951   0.03555   0.00000   0.03555   1.33747
    A2        1.70436  -0.00259  -0.05860   0.00000  -0.05860   1.64575
    A3        1.37009   0.03132   0.03879   0.00000   0.03879   1.40889
    A4        1.37022   0.01110   0.08504   0.00000   0.08391   1.45413
    A5        1.77355  -0.00677  -0.04300   0.00000  -0.03910   1.73445
    A6        2.57416  -0.00601  -0.02638   0.00000  -0.02541   2.54875
    A7        1.30493  -0.00894  -0.01951   0.00000  -0.02110   1.28383
    A8        1.69252  -0.00478  -0.04945   0.00000  -0.04366   1.64886
    A9        1.75904  -0.01590  -0.10571   0.00000  -0.10522   1.65382
   A10        1.36713   0.01375   0.09845   0.00000   0.09840   1.46552
   A11        1.30516  -0.00874  -0.02763   0.00000  -0.02898   1.27618
   A12        1.38026   0.00079   0.01955   0.00000   0.01923   1.39949
   A13        1.71696   0.00247  -0.00209   0.00000  -0.00249   1.71446
   A14        1.38261   0.00375   0.02000   0.00000   0.02022   1.40283
   A15        1.43763   0.00151   0.02956   0.00000   0.02968   1.46731
   A16        1.56149  -0.00127  -0.04312   0.00000  -0.04313   1.51836
   A17        1.54433  -0.00144  -0.03270   0.00000  -0.03309   1.51125
    D1        0.67577   0.01586  -0.03095   0.00000  -0.03095   0.64482
    D2        1.50437  -0.01202  -0.06680   0.00000  -0.06878   1.43559
    D3        2.88998  -0.00021   0.01501   0.00000   0.01699   2.90697
    D4        0.64304   0.02184   0.14996   0.00000   0.14996   0.79300
    D5        0.89720  -0.00340  -0.05471   0.00000  -0.05734   0.83987
    D6       -2.82389  -0.00844  -0.07405   0.00000  -0.07490  -2.89879
    D7       -0.89962   0.00356   0.06039   0.00000   0.06176  -0.83786
    D8       -2.53380  -0.00175   0.00295   0.00000   0.00524  -2.52856
    D9       -0.01573  -0.00626  -0.04714   0.00000  -0.04715  -0.06288
   D10        1.38966  -0.00456  -0.01237   0.00000  -0.01251   1.37715
   D11        1.49915   0.00316   0.04258   0.00000   0.04272   1.54187
   D12        2.90454   0.00486   0.07735   0.00000   0.07736   2.98190
   D13        0.84090  -0.01186  -0.04017   0.00000  -0.04140   0.79950
   D14       -0.89793   0.00231   0.04929   0.00000   0.05118  -0.84674
   D15       -0.76205  -0.00242  -0.04233   0.00000  -0.03632  -0.79837
   D16        0.89573  -0.00196  -0.05193   0.00000  -0.05334   0.84238
   D17        0.57754   0.00037   0.02002   0.00000   0.02008   0.59762
   D18       -0.57221   0.00002  -0.01606   0.00000  -0.01550  -0.58771
   D19        0.76487   0.00342   0.00963   0.00000   0.00948   0.77436
   D20       -0.59383  -0.00027  -0.01667   0.00000  -0.01669  -0.61052
   D21       -1.15874  -0.00105   0.03946   0.00000   0.03911  -1.11963
   D22        0.58806   0.00054   0.02707   0.00000   0.02745   0.61551
         Item               Value     Threshold  Converged?
 Maximum Force            0.031324     0.000450     NO 
 RMS     Force            0.008561     0.000300     NO 
 Maximum Displacement     0.612659     0.001800     NO 
 RMS     Displacement     0.174913     0.001200     NO 
 Predicted change in Energy=-1.086565D-02
 GradGradGradGradGradGradGradGradGradGradGradGradGradGradGradGradGradGrad

                          Input orientation:                          
 ---------------------------------------------------------------------
 Center     Atomic      Atomic             Coordinates (Angstroms)
 Number     Number       Type             X           Y           Z
 ---------------------------------------------------------------------
      1         50           0       -1.158858    1.243578   -1.030936
      2         50           0       -3.697849   -1.122418    1.255190
      3         53           0       -4.797520    1.182453   -0.254799
      4         53           0       -1.712183   -1.977228   -1.032567
      5         15           0        0.879861    1.979148    0.698016
      6         15           0        0.733692   -0.083744    1.942562
      7         15           0       -1.521566    0.666279    1.602985
      8         15           0       -0.667835    2.778877    2.390093
      9         50           0        1.467828   -1.986631    0.322328
     10         50           0        3.509192    1.833083   -0.105196
     11         53           0        4.277434   -0.761302    1.369260
     12         53           0        2.218072   -0.114946   -2.184788
 ---------------------------------------------------------------------
                    Distance matrix (angstroms):
                    1          2          3          4          5
     1  Sn   0.000000
     2  Sn   4.155813   0.000000
     3  I    3.721019   2.966778   0.000000
     4  I    3.267990   3.147603   4.484174   0.000000
     5  P    2.772493   5.557480   5.811646   5.036519   0.000000
     6  P    3.766327   4.603247   6.084896   4.291734   2.413666
     7  P    2.720730   2.838416   3.801272   3.737727   2.882611
     8  P    3.781757   5.068440   5.157356   5.951958   2.428590
     9  Sn   4.377791   5.319898   7.044910   3.456631   4.026693
    10  Sn   4.795331   7.907406   8.333497   6.530027   2.753156
    11  I    6.271662   7.984269   9.421812   6.566792   4.416349
    12  I    3.818457   6.917121   7.390983   4.499179   3.806127
                    6          7          8          9         10
     6  P    0.000000
     7  P    2.400841   0.000000
     8  P    3.218564   2.410698   0.000000
     9  Sn   2.604821   4.196962   5.616651   0.000000
    10  Sn   3.946003   5.439471   4.956667   4.352029   0.000000
    11  I    3.653199   5.976706   6.166899   3.239040   3.081404
    12  I    4.386271   5.379817   6.134509   3.217406   3.128341
                   11         12
    11  I    0.000000
    12  I    4.158125   0.000000
 Stoichiometry    I4P4Sn4
 Framework group  C1[X(I4P4Sn4)]
 Deg. of freedom    30
 Full point group                 C1      NOp   1
 Largest Abelian subgroup         C1      NOp   1
 Largest concise Abelian subgroup C1      NOp   1
                         Standard orientation:                         
 ---------------------------------------------------------------------
 Center     Atomic      Atomic             Coordinates (Angstroms)
 Number     Number       Type             X           Y           Z
 ---------------------------------------------------------------------
      1         50           0       -1.161936   -1.225972    1.086675
      2         50           0       -3.680303    1.077219   -1.284804
      3         53           0       -4.796830   -1.173882    0.292434
      4         53           0       -1.700987    1.995610    0.983735
      5         15           0        0.881116   -2.024724   -0.608803
      6         15           0        0.749584   -0.001720   -1.918740
      7         15           0       -1.510452   -0.730921   -1.565839
      8         15           0       -0.662623   -2.871053   -2.281719
      9         50           0        1.484984    1.948415   -0.356287
     10         50           0        3.507498   -1.864544    0.201339
     11         53           0        4.293727    0.678472   -1.351067
     12         53           0        2.215854    0.153958    2.212264
 ---------------------------------------------------------------------
 Rotational constants (GHZ):      0.1259354      0.0437883      0.0415754
 Standard basis: SDD (6D, 10F)
 There are   148 symmetry adapted cartesian basis functions of A   symmetry.
 There are   148 symmetry adapted basis functions of A   symmetry.
   148 basis functions,   284 primitive gaussians,   148 cartesian basis functions
    52 alpha electrons       52 beta electrons
       nuclear repulsion energy       691.7264082466 Hartrees.
 NAtoms=   12 NActive=   12 NUniq=   12 SFac= 1.00D+00 NAtFMM=   60 NAOKFM=F Big=F
 Integral buffers will be    131072 words long.
 Raffenetti 2 integral format.
 Two-electron integral symmetry is turned on.
 One-electron integrals computed using PRISM.
   1 Symmetry operations used in ECPInt.
 ECPInt:  NShTT=    2926 NPrTT=   11154 LenC2=    2841 LenP2D=    8066.
 LDataN:  DoStor=T MaxTD1= 5 Len=  102
 NBasis=   148 RedAO= T EigKep=  1.61D-02  NBF=   148
 NBsUse=   148 1.00D-06 EigRej= -1.00D+00 NBFU=   148
 Defaulting to unpruned grid for atomic number  50.
 Defaulting to unpruned grid for atomic number  53.
 Defaulting to unpruned grid for atomic number  53.
 Defaulting to unpruned grid for atomic number  50.
 Initial guess from the checkpoint file:  "\\Nas.ads.mwn.de\tuch\ac5\AK_Nilges\Markus\Gaussian\SnIP\Publikation\SnIP\4SNI2+P4-2I2.chk"
 B after Tr=     0.000000    0.000000    0.000000
         Rot=    0.999993   -0.000804   -0.000852   -0.003661 Ang=  -0.44 deg.
 ExpMin= 3.26D-02 ExpMax= 3.06D+04 ExpMxC= 4.68D+03 IAcc=3 IRadAn=         5 AccDes= 0.00D+00
 Harris functional with IExCor= 1009 and IRadAn=       5 diagonalized for initial guess.
 HarFok:  IExCor= 1009 AccDes= 0.00D+00 IRadAn=         5 IDoV= 1 UseB2=F ITyADJ=14
 ICtDFT=  3500011 ScaDFX=  1.000000  1.000000  1.000000  1.000000
 Defaulting to unpruned grid for atomic number  50.
 Defaulting to unpruned grid for atomic number  50.
 Defaulting to unpruned grid for atomic number  50.
 Defaulting to unpruned grid for atomic number  50.
 Defaulting to unpruned grid for atomic number  50.
 Defaulting to unpruned grid for atomic number  50.
 Defaulting to unpruned grid for atomic number  50.
 Defaulting to unpruned grid for atomic number  50.
 FoFCou: FMM=F IPFlag=           0 FMFlag=      100000 FMFlg1=           0
         NFxFlg=           0 DoJE=T BraDBF=F KetDBF=T FulRan=T
         wScrn=  0.000000 ICntrl=     500 IOpCl=  0 I1Cent=   200000004 NGrid=           0
         NMat0=    1 NMatS0=      1 NMatT0=    0 NMatD0=    1 NMtDS0=    0 NMtDT0=    0
 Petite list used in FoFCou.
 Requested convergence on RMS density matrix=1.00D-08 within 128 cycles.
 Requested convergence on MAX density matrix=1.00D-06.
 Requested convergence on             energy=1.00D-06.
 No special actions if energy rises.
 Defaulting to unpruned grid for atomic number  50.
 Defaulting to unpruned grid for atomic number  50.
 Defaulting to unpruned grid for atomic number  50.
 Defaulting to unpruned grid for atomic number  50.
 Defaulting to unpruned grid for atomic number  50.
 Defaulting to unpruned grid for atomic number  50.
 Defaulting to unpruned grid for atomic number  50.
 Defaulting to unpruned grid for atomic number  50.
 SCF Done:  E(RPBE-PBE) =  -1424.23892772     A.U. after   19 cycles
            NFock= 19  Conv=0.36D-08     -V/T= 2.0326
   1 Symmetry operations used in ECPInt.
 ECPInt:  NShTT=    2926 NPrTT=   11154 LenC2=    2841 LenP2D=    8066.
 LDataN:  DoStor=T MaxTD1= 6 Len=  172
 Calling FoFJK, ICntrl=      2527 FMM=F ISym2X=0 I1Cent= 0 IOpClX= 0 NMat=1 NMatS=1 NMatT=0.
 Defaulting to unpruned grid for atomic number  50.
 Defaulting to unpruned grid for atomic number  50.
 Defaulting to unpruned grid for atomic number  50.
 Defaulting to unpruned grid for atomic number  50.
 Defaulting to unpruned grid for atomic number  50.
 Defaulting to unpruned grid for atomic number  50.
 Defaulting to unpruned grid for atomic number  50.
 Defaulting to unpruned grid for atomic number  50.
 ***** Axes restored to original set *****
 -------------------------------------------------------------------
 Center     Atomic                   Forces (Hartrees/Bohr)
 Number     Number              X              Y              Z
 -------------------------------------------------------------------
      1       50          -0.002941651    0.012511000    0.000711479
      2       50           0.003858394    0.009944791    0.000680922
      3       53           0.000344049   -0.004881694    0.001449239
      4       53          -0.002131670   -0.007387843   -0.000377761
      5       15           0.006565820   -0.000393631    0.005336025
      6       15          -0.001038524   -0.000555823    0.010934861
      7       15          -0.008469750   -0.005965246   -0.000652615
      8       15          -0.003012104    0.005309265   -0.008479653
      9       50           0.002882692   -0.016347886   -0.008390707
     10       50           0.002251224   -0.000400391    0.000052008
     11       53           0.001437457    0.005135571   -0.000472138
     12       53           0.000254063    0.003031888   -0.000791660
 -------------------------------------------------------------------
 Cartesian Forces:  Max     0.016347886 RMS     0.005687719

 GradGradGradGradGradGradGradGradGradGradGradGradGradGradGradGradGradGrad
 Berny optimization.
 Using GEDIIS/GDIIS optimizer.
 FormGI is forming the generalized inverse of G from B-inverse, IUseBI=4.
 Internal  Forces:  Max     0.045624138 RMS     0.016375133
 Search for a local minimum.
 Step number   5 out of a maximum of   62
 All quantities printed in internal units (Hartrees-Bohrs-Radians)
 Mixed Optimization -- RFO/linear search
 Update second derivatives using D2CorX and points    2    3    4    5
 ITU=  0  1  0 -1  0
 Use linear search instead of GDIIS.
     Eigenvalues ---    0.00560   0.00825   0.01137   0.01210   0.01957
     Eigenvalues ---    0.02294   0.02458   0.02540   0.02784   0.03476
     Eigenvalues ---    0.03798   0.04446   0.04616   0.05154   0.05346
     Eigenvalues ---    0.05964   0.07000   0.08291   0.09296   0.10556
     Eigenvalues ---    0.11381   0.12031   0.21135   0.23536   0.36477
     Eigenvalues ---    0.39239   0.52684   0.81546   1.66964   2.04808
 RFO step:  Lambda=-2.11545351D-02 EMin= 5.59756572D-03
 Quartic linear search produced a step of -0.09342.
 Maximum step size (   0.252) exceeded in Quadratic search.
    -- Step size scaled by   0.604
 Iteration  1 RMS(Cart)=  0.10446264 RMS(Int)=  0.00486716
 Iteration  2 RMS(Cart)=  0.00400253 RMS(Int)=  0.00055917
 Iteration  3 RMS(Cart)=  0.00000566 RMS(Int)=  0.00055917
 Iteration  4 RMS(Cart)=  0.00000000 RMS(Int)=  0.00055917
 Variable       Old X    -DE/DX   Delta X   Delta X   Delta X     New X
                                 (Linear)    (Quad)   (Total)
    R1        6.17561   0.00195  -0.01364   0.13004   0.11641   6.29201
    R2        5.14143  -0.00034   0.00255  -0.02688  -0.02433   5.11710
    R3        5.60640  -0.00466   0.00902  -0.07612  -0.06710   5.53930
    R4        5.94811   0.00027   0.00311   0.02115   0.02426   5.97236
    R5        4.56117   0.00710  -0.00205   0.03103   0.02886   4.59002
    R6        4.58937   0.00349  -0.00396   0.01281   0.00908   4.59845
    R7        5.20271   0.00978  -0.00047   0.00741   0.00694   5.20965
    R8        4.53693   0.00457   0.00181   0.00693   0.00886   4.54579
    R9        4.55556  -0.00356  -0.00078  -0.00203  -0.00305   4.55251
   R10        6.12090   0.00638  -0.00507   0.10003   0.09505   6.21595
   R11        6.08002   0.00229   0.00382  -0.02188  -0.01809   6.06192
   R12        5.82301  -0.00028   0.00405  -0.09369  -0.08976   5.73325
   R13        5.91171   0.00266   0.00046  -0.00785  -0.00734   5.90436
    A1        1.33747  -0.04126  -0.00332  -0.01544  -0.01876   1.31871
    A2        1.64575  -0.00081   0.00547  -0.02298  -0.01751   1.62825
    A3        1.40889  -0.03401  -0.00362  -0.01112  -0.01475   1.39414
    A4        1.45413  -0.01013  -0.00784   0.04582   0.03833   1.49246
    A5        1.73445   0.01435   0.00365   0.00872   0.01301   1.74746
    A6        2.54875  -0.00784   0.00237  -0.01678  -0.01521   2.53355
    A7        1.28383   0.01129   0.00197  -0.01714  -0.01549   1.26834
    A8        1.64886   0.01722   0.00408   0.02207   0.02740   1.67626
    A9        1.65382  -0.00230   0.00983  -0.09864  -0.08963   1.56419
   A10        1.46552  -0.00836  -0.00919   0.05399   0.04534   1.51086
   A11        1.27618   0.01310   0.00271  -0.01256  -0.01027   1.26590
   A12        1.39949  -0.01046  -0.00180   0.00123  -0.00140   1.39809
   A13        1.71446   0.03636   0.00023  -0.01124  -0.01150   1.70296
   A14        1.40283   0.04493  -0.00189  -0.00824  -0.00987   1.39295
   A15        1.46731  -0.01029  -0.00277   0.02844   0.02516   1.49247
   A16        1.51836   0.01454   0.00403   0.01407   0.01705   1.53541
   A17        1.51125   0.01463   0.00309   0.02051   0.02291   1.53416
    D1        0.64482  -0.02334   0.00289  -0.04413  -0.04123   0.60359
    D2        1.43559   0.00535   0.00643  -0.05230  -0.04458   1.39102
    D3        2.90697  -0.00192  -0.00159  -0.00325  -0.00613   2.90084
    D4        0.79300   0.01167  -0.01401   0.11157   0.09756   0.89056
    D5        0.83987  -0.00410   0.00536  -0.03350  -0.02850   0.81137
    D6       -2.89879  -0.01279   0.00700  -0.04465  -0.03680  -2.93559
    D7       -0.83786   0.00281  -0.00577   0.03255   0.02724  -0.81062
    D8       -2.52856  -0.00741  -0.00049  -0.04990  -0.04993  -2.57849
    D9       -0.06288   0.01619   0.00440  -0.01116  -0.00665  -0.06953
   D10        1.37715   0.00626   0.00117   0.01883   0.01984   1.39698
   D11        1.54187   0.01763  -0.00399   0.08083   0.07700   1.61887
   D12        2.98190   0.00770  -0.00723   0.11082   0.10348   3.08538
   D13        0.79950  -0.00188   0.00387  -0.06716  -0.06241   0.73710
   D14       -0.84674   0.00276  -0.00478   0.03068   0.02606  -0.82069
   D15       -0.79837  -0.01953   0.00339  -0.06355  -0.05894  -0.85731
   D16        0.84238  -0.00256   0.00498  -0.02731  -0.02284   0.81954
   D17        0.59762  -0.00565  -0.00188  -0.04546  -0.04772   0.54990
   D18       -0.58771   0.00594   0.00145   0.05466   0.05545  -0.53226
   D19        0.77436   0.04562  -0.00089   0.04807   0.04702   0.82137
   D20       -0.61052   0.00638   0.00156   0.05024   0.05169  -0.55883
   D21       -1.11963  -0.03921  -0.00365  -0.02124  -0.02530  -1.14493
   D22        0.61551  -0.00606  -0.00256  -0.03701  -0.04069   0.57482
         Item               Value     Threshold  Converged?
 Maximum Force            0.045624     0.000450     NO 
 RMS     Force            0.016375     0.000300     NO 
 Maximum Displacement     0.324743     0.001800     NO 
 RMS     Displacement     0.104529     0.001200     NO 
 Predicted change in Energy=-1.016730D-02
 GradGradGradGradGradGradGradGradGradGradGradGradGradGradGradGradGradGrad

                          Input orientation:                          
 ---------------------------------------------------------------------
 Center     Atomic      Atomic             Coordinates (Angstroms)
 Number     Number       Type             X           Y           Z
 ---------------------------------------------------------------------
      1         50           0       -1.170226    1.415424   -0.983603
      2         50           0       -3.586201   -1.086417    1.314187
      3         53           0       -4.916189    1.030043   -0.216853
      4         53           0       -1.680820   -1.873330   -1.081364
      5         15           0        0.887060    1.927713    0.676516
      6         15           0        0.692878   -0.128283    1.955151
      7         15           0       -1.534162    0.711179    1.605619
      8         15           0       -0.677808    2.855573    2.292589
      9         50           0        1.494080   -2.102110    0.239758
     10         50           0        3.533131    1.778169   -0.082462
     11         53           0        4.242836   -0.749682    1.437688
     12         53           0        2.245688   -0.141130   -2.185078
 ---------------------------------------------------------------------
                    Distance matrix (angstroms):
                    1          2          3          4          5
     1  Sn   0.000000
     2  Sn   4.168451   0.000000
     3  I    3.843002   2.931272   0.000000
     4  I    3.329590   3.160439   4.432220   0.000000
     5  P    2.692743   5.431544   5.939834   4.912441   0.000000
     6  P    3.806634   4.431634   6.125436   4.230846   2.428936
     7  P    2.707855   2.743565   3.855020   3.731095   2.864525
     8  P    3.612469   4.995529   5.252974   5.895092   2.433398
     9  Sn   4.579103   5.291057   7.149156   3.446403   4.098623
    10  Sn   4.802625   7.800088   8.483440   6.443332   2.756828
    11  I    6.312811   7.837249   9.475900   6.534364   4.359938
    12  I    3.941431   6.866539   7.519178   4.431271   3.783478
                    6          7          8          9         10
     6  P    0.000000
     7  P    2.405531   0.000000
     8  P    3.300915   2.409086   0.000000
     9  Sn   2.735049   4.353209   5.788768   0.000000
    10  Sn   3.981640   5.446608   4.953147   4.395239   0.000000
    11  I    3.640893   5.961210   6.159664   3.289340   3.033904
    12  I    4.421864   5.420616   6.129972   3.207832   3.124454
                   11         12
    11  I    0.000000
    12  I    4.181312   0.000000
 Stoichiometry    I4P4Sn4
 Framework group  C1[X(I4P4Sn4)]
 Deg. of freedom    30
 Full point group                 C1      NOp   1
 Largest Abelian subgroup         C1      NOp   1
 Largest concise Abelian subgroup C1      NOp   1
                         Standard orientation:                         
 ---------------------------------------------------------------------
 Center     Atomic      Atomic             Coordinates (Angstroms)
 Number     Number       Type             X           Y           Z
 ---------------------------------------------------------------------
      1         50           0       -1.187281   -1.371314    1.080844
      2         50           0       -3.565410    1.039253   -1.350133
      3         53           0       -4.925904   -0.980141    0.281878
      4         53           0       -1.657709    1.924095    1.009127
      5         15           0        0.868534   -1.992454   -0.543555
      6         15           0        0.703478   -0.002102   -1.925940
      7         15           0       -1.534752   -0.795601   -1.542188
      8         15           0       -0.702755   -2.982445   -2.115940
      9         50           0        1.523719    2.046739   -0.310406
     10         50           0        3.513950   -1.836502    0.216415
     11         53           0        4.259234    0.601791   -1.427923
     12         53           0        2.243879    0.202939    2.213867
 ---------------------------------------------------------------------
 Rotational constants (GHZ):      0.1255327      0.0435175      0.0414462
 Standard basis: SDD (6D, 10F)
 There are   148 symmetry adapted cartesian basis functions of A   symmetry.
 There are   148 symmetry adapted basis functions of A   symmetry.
   148 basis functions,   284 primitive gaussians,   148 cartesian basis functions
    52 alpha electrons       52 beta electrons
       nuclear repulsion energy       690.7268166768 Hartrees.
 NAtoms=   12 NActive=   12 NUniq=   12 SFac= 1.00D+00 NAtFMM=   60 NAOKFM=F Big=F
 Integral buffers will be    131072 words long.
 Raffenetti 2 integral format.
 Two-electron integral symmetry is turned on.
 One-electron integrals computed using PRISM.
   1 Symmetry operations used in ECPInt.
 ECPInt:  NShTT=    2926 NPrTT=   11154 LenC2=    2839 LenP2D=    8072.
 LDataN:  DoStor=T MaxTD1= 5 Len=  102
 NBasis=   148 RedAO= T EigKep=  1.63D-02  NBF=   148
 NBsUse=   148 1.00D-06 EigRej= -1.00D+00 NBFU=   148
 Defaulting to unpruned grid for atomic number  50.
 Defaulting to unpruned grid for atomic number  53.
 Defaulting to unpruned grid for atomic number  53.
 Defaulting to unpruned grid for atomic number  50.
 Initial guess from the checkpoint file:  "\\Nas.ads.mwn.de\tuch\ac5\AK_Nilges\Markus\Gaussian\SnIP\Publikation\SnIP\4SNI2+P4-2I2.chk"
 B after Tr=     0.000000    0.000000    0.000000
         Rot=    0.999976    0.005041    0.000009    0.004736 Ang=   0.79 deg.
 ExpMin= 3.26D-02 ExpMax= 3.06D+04 ExpMxC= 4.68D+03 IAcc=3 IRadAn=         5 AccDes= 0.00D+00
 Harris functional with IExCor= 1009 and IRadAn=       5 diagonalized for initial guess.
 HarFok:  IExCor= 1009 AccDes= 0.00D+00 IRadAn=         5 IDoV= 1 UseB2=F ITyADJ=14
 ICtDFT=  3500011 ScaDFX=  1.000000  1.000000  1.000000  1.000000
 Defaulting to unpruned grid for atomic number  50.
 Defaulting to unpruned grid for atomic number  50.
 Defaulting to unpruned grid for atomic number  50.
 Defaulting to unpruned grid for atomic number  50.
 Defaulting to unpruned grid for atomic number  50.
 Defaulting to unpruned grid for atomic number  50.
 Defaulting to unpruned grid for atomic number  50.
 Defaulting to unpruned grid for atomic number  50.
 FoFCou: FMM=F IPFlag=           0 FMFlag=      100000 FMFlg1=           0
         NFxFlg=           0 DoJE=T BraDBF=F KetDBF=T FulRan=T
         wScrn=  0.000000 ICntrl=     500 IOpCl=  0 I1Cent=   200000004 NGrid=           0
         NMat0=    1 NMatS0=      1 NMatT0=    0 NMatD0=    1 NMtDS0=    0 NMtDT0=    0
 Petite list used in FoFCou.
 Requested convergence on RMS density matrix=1.00D-08 within 128 cycles.
 Requested convergence on MAX density matrix=1.00D-06.
 Requested convergence on             energy=1.00D-06.
 No special actions if energy rises.
 Defaulting to unpruned grid for atomic number  50.
 Defaulting to unpruned grid for atomic number  50.
 Defaulting to unpruned grid for atomic number  50.
 Defaulting to unpruned grid for atomic number  50.
 Defaulting to unpruned grid for atomic number  50.
 Defaulting to unpruned grid for atomic number  50.
 Defaulting to unpruned grid for atomic number  50.
 Defaulting to unpruned grid for atomic number  50.
 EnCoef did     4 forward-backward iterations
 EnCoef did     4 forward-backward iterations
 SCF Done:  E(RPBE-PBE) =  -1424.24743315     A.U. after   15 cycles
            NFock= 15  Conv=0.73D-08     -V/T= 2.0326
   1 Symmetry operations used in ECPInt.
 ECPInt:  NShTT=    2926 NPrTT=   11154 LenC2=    2839 LenP2D=    8072.
 LDataN:  DoStor=T MaxTD1= 6 Len=  172
 Calling FoFJK, ICntrl=      2527 FMM=F ISym2X=0 I1Cent= 0 IOpClX= 0 NMat=1 NMatS=1 NMatT=0.
 Defaulting to unpruned grid for atomic number  50.
 Defaulting to unpruned grid for atomic number  50.
 Defaulting to unpruned grid for atomic number  50.
 Defaulting to unpruned grid for atomic number  50.
 Defaulting to unpruned grid for atomic number  50.
 Defaulting to unpruned grid for atomic number  50.
 Defaulting to unpruned grid for atomic number  50.
 Defaulting to unpruned grid for atomic number  50.
 ***** Axes restored to original set *****
 -------------------------------------------------------------------
 Center     Atomic                   Forces (Hartrees/Bohr)
 Number     Number              X              Y              Z
 -------------------------------------------------------------------
      1       50          -0.007305874    0.009758367   -0.001335437
      2       50          -0.001646256    0.003687939    0.000742218
      3       53           0.000244203   -0.002507757    0.000935323
      4       53          -0.000004393   -0.007243963   -0.000635593
      5       15           0.013432632   -0.002236542    0.009062181
      6       15           0.003270936   -0.005058139    0.002937596
      7       15          -0.005232047   -0.003811916   -0.000576476
      8       15          -0.001485196    0.001678000   -0.009222339
      9       50          -0.004354209   -0.000523858   -0.000565834
     10       50           0.001243618    0.001763189   -0.001223846
     11       53           0.001079529    0.002478993    0.000057571
     12       53           0.000757056    0.002015688   -0.000175363
 -------------------------------------------------------------------
 Cartesian Forces:  Max     0.013432632 RMS     0.004440413

 GradGradGradGradGradGradGradGradGradGradGradGradGradGradGradGradGradGrad
 Berny optimization.
 Using GEDIIS/GDIIS optimizer.
 FormGI is forming the generalized inverse of G from B-inverse, IUseBI=4.
 Internal  Forces:  Max     0.026715226 RMS     0.006873411
 Search for a local minimum.
 Step number   6 out of a maximum of   62
 All quantities printed in internal units (Hartrees-Bohrs-Radians)
 Mixed Optimization -- RFO/linear search
 Update second derivatives using D2CorX and points    5    6
 DE= -8.51D-03 DEPred=-1.02D-02 R= 8.37D-01
 TightC=F SS=  1.41D+00  RLast= 3.32D-01 DXNew= 4.2426D-01 9.9584D-01
 Trust test= 8.37D-01 RLast= 3.32D-01 DXMaxT set to 4.24D-01
 ITU=  1  0  1  0 -1  0
 Use linear search instead of GDIIS.
     Eigenvalues ---    0.00570   0.00786   0.01139   0.01199   0.01846
     Eigenvalues ---    0.02178   0.02505   0.02612   0.02784   0.03749
     Eigenvalues ---    0.03905   0.04203   0.04701   0.05138   0.05357
     Eigenvalues ---    0.05628   0.07002   0.08255   0.09332   0.10549
     Eigenvalues ---    0.11328   0.12005   0.21020   0.24477   0.39021
     Eigenvalues ---    0.42291   0.57759   0.79152   1.89691   2.33282
 RFO step:  Lambda=-1.84158066D-02 EMin= 5.69618463D-03
 Quartic linear search produced a step of  0.56876.
 Iteration  1 RMS(Cart)=  0.20314656 RMS(Int)=  0.01989467
 Iteration  2 RMS(Cart)=  0.03466874 RMS(Int)=  0.00476335
 Iteration  3 RMS(Cart)=  0.00071576 RMS(Int)=  0.00474717
 Iteration  4 RMS(Cart)=  0.00000617 RMS(Int)=  0.00474717
 Iteration  5 RMS(Cart)=  0.00000005 RMS(Int)=  0.00474717
 Variable       Old X    -DE/DX   Delta X   Delta X   Delta X     New X
                                 (Linear)    (Quad)   (Total)
    R1        6.29201   0.00618   0.06621   0.16962   0.23582   6.52784
    R2        5.11710   0.00009  -0.01384  -0.03110  -0.04494   5.07217
    R3        5.53930  -0.00241  -0.03816  -0.09229  -0.13045   5.40885
    R4        5.97236   0.00240   0.01380   0.04974   0.06354   6.03590
    R5        4.59002   0.00433   0.01641   0.03386   0.05220   4.64223
    R6        4.59845  -0.00048   0.00517   0.01773   0.02686   4.62532
    R7        5.20965  -0.00101   0.00395   0.01115   0.01509   5.22474
    R8        4.54579   0.00847   0.00504   0.04505   0.04761   4.59340
    R9        4.55251   0.00243  -0.00173   0.01248   0.00726   4.55977
   R10        6.21595   0.00333   0.05406   0.14958   0.20365   6.41960
   R11        6.06192   0.00018  -0.01029   0.00354  -0.00700   6.05492
   R12        5.73325  -0.00201  -0.05105  -0.11577  -0.16691   5.56634
   R13        5.90436  -0.00148  -0.00418  -0.02159  -0.02542   5.87894
    A1        1.31871  -0.01401  -0.01067  -0.05551  -0.06618   1.25254
    A2        1.62825   0.00039  -0.00996  -0.00471  -0.01467   1.61358
    A3        1.39414  -0.00292  -0.00839  -0.02491  -0.03330   1.36085
    A4        1.49246  -0.00431   0.02180   0.05843   0.07603   1.56849
    A5        1.74746   0.00505   0.00740   0.04406   0.03862   1.78608
    A6        2.53355   0.00441  -0.00865   0.08699   0.06977   2.60331
    A7        1.26834   0.01102  -0.00881   0.02000   0.00759   1.27593
    A8        1.67626   0.01967   0.01558   0.12962   0.14886   1.82512
    A9        1.56419   0.00322  -0.05098  -0.16588  -0.21912   1.34506
   A10        1.51086  -0.00585   0.02579   0.05819   0.08271   1.59357
   A11        1.26590   0.01273  -0.00584   0.02775   0.01817   1.28407
   A12        1.39809   0.00010  -0.00079  -0.01266  -0.01554   1.38255
   A13        1.70296  -0.00902  -0.00654  -0.05950  -0.06650   1.63646
   A14        1.39295  -0.00483  -0.00562  -0.03161  -0.03541   1.35755
   A15        1.49247   0.00120   0.01431   0.03111   0.04439   1.53686
   A16        1.53541  -0.00074   0.00970   0.00072   0.00885   1.54426
   A17        1.53416  -0.00028   0.01303   0.01087   0.02364   1.55780
    D1        0.60359  -0.00038  -0.02345  -0.01179  -0.03524   0.56835
    D2        1.39102   0.00214  -0.02535  -0.07025  -0.07779   1.31323
    D3        2.90084  -0.00366  -0.00349  -0.03108  -0.05238   2.84846
    D4        0.89056   0.00659   0.05549   0.05532   0.11080   1.00136
    D5        0.81137  -0.00686  -0.01621  -0.08059  -0.09963   0.71174
    D6       -2.93559  -0.00260  -0.02093   0.02538   0.00740  -2.92819
    D7       -0.81062   0.00605   0.01549   0.07555   0.09462  -0.71600
    D8       -2.57849   0.00247  -0.02840  -0.10479  -0.13386  -2.71235
    D9       -0.06953   0.00130  -0.00378  -0.03593  -0.04315  -0.11269
   D10        1.39698   0.00355   0.01128   0.00280   0.01208   1.40906
   D11        1.61887   0.00257   0.04379   0.16345   0.20924   1.82811
   D12        3.08538   0.00482   0.05886   0.20217   0.26447  -2.93333
   D13        0.73710   0.00907  -0.03549  -0.08914  -0.11809   0.61901
   D14       -0.82069   0.00766   0.01482   0.07974   0.09625  -0.72443
   D15       -0.85731  -0.02672  -0.03353  -0.21768  -0.24373  -1.10104
   D16        0.81954  -0.00713  -0.01299  -0.07845  -0.09403   0.72551
   D17        0.54990  -0.00034  -0.02714  -0.02510  -0.05292   0.49698
   D18       -0.53226   0.00040   0.03154   0.03408   0.06404  -0.46822
   D19        0.82137  -0.00354   0.02674   0.00477   0.02962   0.85099
   D20       -0.55883   0.00022   0.02940   0.02586   0.05515  -0.50367
   D21       -1.14493   0.00902  -0.01439   0.05162   0.03656  -1.10837
   D22        0.57482   0.00009  -0.02314  -0.01183  -0.03780   0.53702
         Item               Value     Threshold  Converged?
 Maximum Force            0.026715     0.000450     NO 
 RMS     Force            0.006873     0.000300     NO 
 Maximum Displacement     0.728892     0.001800     NO 
 RMS     Displacement     0.229006     0.001200     NO 
 Predicted change in Energy=-1.249221D-02
 GradGradGradGradGradGradGradGradGradGradGradGradGradGradGradGradGradGrad

                          Input orientation:                          
 ---------------------------------------------------------------------
 Center     Atomic      Atomic             Coordinates (Angstroms)
 Number     Number       Type             X           Y           Z
 ---------------------------------------------------------------------
      1         50           0       -1.340341    1.801137   -0.906075
      2         50           0       -3.332452   -1.097632    1.366454
      3         53           0       -5.072150    0.689705   -0.037572
      4         53           0       -1.556552   -1.630813   -1.234301
      5         15           0        1.014850    1.842577    0.675231
      6         15           0        0.668065   -0.211948    1.976519
      7         15           0       -1.530297    0.732935    1.548944
      8         15           0       -0.719002    2.961944    1.991128
      9         50           0        1.326529   -2.121944    0.229350
     10         50           0        3.671328    1.633411   -0.062048
     11         53           0        4.137625   -0.770402    1.575233
     12         53           0        2.262664   -0.191822   -2.150713
 ---------------------------------------------------------------------
                    Distance matrix (angstroms):
                    1          2          3          4          5
     1  Sn   0.000000
     2  Sn   4.187571   0.000000
     3  I    3.989484   2.862239   0.000000
     4  I    3.454383   3.194062   4.379086   0.000000
     5  P    2.837106   5.293548   6.236087   4.724707   0.000000
     6  P    4.049142   4.142553   6.149765   4.155895   2.456560
     7  P    2.684075   2.575274   3.881189   3.651636   2.910748
     8  P    3.182345   4.868316   5.313059   5.674355   2.447613
     9  Sn   4.877699   4.903909   6.994263   3.270420   4.001672
    10  Sn   5.085011   7.651937   8.794293   6.273759   2.764816
    11  I    6.540475   7.480155   9.463246   6.407608   4.170059
    12  I    4.301471   6.670553   7.683876   4.182931   3.698889
                    6          7          8          9         10
     6  P    0.000000
     7  P    2.430724   0.000000
     8  P    3.463779   2.412926   0.000000
     9  Sn   2.671003   4.248896   5.756212   0.000000
    10  Sn   4.071939   5.519335   5.025488   4.436855   0.000000
    11  I    3.537053   5.863962   6.139235   3.397105   2.945580
    12  I    4.424613   5.378587   5.999285   3.204126   3.111001
                   11         12
    11  I    0.000000
    12  I    4.211047   0.000000
 Stoichiometry    I4P4Sn4
 Framework group  C1[X(I4P4Sn4)]
 Deg. of freedom    30
 Full point group                 C1      NOp   1
 Largest Abelian subgroup         C1      NOp   1
 Largest concise Abelian subgroup C1      NOp   1
                         Standard orientation:                         
 ---------------------------------------------------------------------
 Center     Atomic      Atomic             Coordinates (Angstroms)
 Number     Number       Type             X           Y           Z
 ---------------------------------------------------------------------
      1         50           0       -1.359305   -1.823710    0.919942
      2         50           0       -3.304066    1.149897   -1.296207
      3         53           0       -5.072664   -0.641845    0.065459
      4         53           0       -1.528295    1.603297    1.319724
      5         15           0        0.999578   -1.865105   -0.655851
      6         15           0        0.685360    0.220967   -1.914523
      7         15           0       -1.527250   -0.701632   -1.512545
      8         15           0       -0.746039   -2.932071   -1.999434
      9         50           0        1.365558    2.084399   -0.125890
     10         50           0        3.656613   -1.708894    0.092461
     11         53           0        4.161252    0.721957   -1.492701
     12         53           0        2.267730    0.091742    2.215441
 ---------------------------------------------------------------------
 Rotational constants (GHZ):      0.1266931      0.0435878      0.0417993
 Standard basis: SDD (6D, 10F)
 There are   148 symmetry adapted cartesian basis functions of A   symmetry.
 There are   148 symmetry adapted basis functions of A   symmetry.
   148 basis functions,   284 primitive gaussians,   148 cartesian basis functions
    52 alpha electrons       52 beta electrons
       nuclear repulsion energy       691.6324000323 Hartrees.
 NAtoms=   12 NActive=   12 NUniq=   12 SFac= 1.00D+00 NAtFMM=   60 NAOKFM=F Big=F
 Integral buffers will be    131072 words long.
 Raffenetti 2 integral format.
 Two-electron integral symmetry is turned on.
 One-electron integrals computed using PRISM.
   1 Symmetry operations used in ECPInt.
 ECPInt:  NShTT=    2926 NPrTT=   11154 LenC2=    2839 LenP2D=    8086.
 LDataN:  DoStor=T MaxTD1= 5 Len=  102
 NBasis=   148 RedAO= T EigKep=  1.68D-02  NBF=   148
 NBsUse=   148 1.00D-06 EigRej= -1.00D+00 NBFU=   148
 Defaulting to unpruned grid for atomic number  50.
 Defaulting to unpruned grid for atomic number  50.
 Defaulting to unpruned grid for atomic number  53.
 Defaulting to unpruned grid for atomic number  53.
 Initial guess from the checkpoint file:  "\\Nas.ads.mwn.de\tuch\ac5\AK_Nilges\Markus\Gaussian\SnIP\Publikation\SnIP\4SNI2+P4-2I2.chk"
 B after Tr=     0.000000    0.000000    0.000000
         Rot=    0.998923   -0.046320    0.001135    0.002403 Ang=  -5.32 deg.
 ExpMin= 3.26D-02 ExpMax= 3.06D+04 ExpMxC= 4.68D+03 IAcc=3 IRadAn=         5 AccDes= 0.00D+00
 Harris functional with IExCor= 1009 and IRadAn=       5 diagonalized for initial guess.
 HarFok:  IExCor= 1009 AccDes= 0.00D+00 IRadAn=         5 IDoV= 1 UseB2=F ITyADJ=14
 ICtDFT=  3500011 ScaDFX=  1.000000  1.000000  1.000000  1.000000
 Defaulting to unpruned grid for atomic number  50.
 Defaulting to unpruned grid for atomic number  50.
 Defaulting to unpruned grid for atomic number  50.
 Defaulting to unpruned grid for atomic number  50.
 Defaulting to unpruned grid for atomic number  50.
 Defaulting to unpruned grid for atomic number  50.
 Defaulting to unpruned grid for atomic number  50.
 Defaulting to unpruned grid for atomic number  50.
 FoFCou: FMM=F IPFlag=           0 FMFlag=      100000 FMFlg1=           0
         NFxFlg=           0 DoJE=T BraDBF=F KetDBF=T FulRan=T
         wScrn=  0.000000 ICntrl=     500 IOpCl=  0 I1Cent=   200000004 NGrid=           0
         NMat0=    1 NMatS0=      1 NMatT0=    0 NMatD0=    1 NMtDS0=    0 NMtDT0=    0
 Petite list used in FoFCou.
 Requested convergence on RMS density matrix=1.00D-08 within 128 cycles.
 Requested convergence on MAX density matrix=1.00D-06.
 Requested convergence on             energy=1.00D-06.
 No special actions if energy rises.
 Defaulting to unpruned grid for atomic number  50.
 Defaulting to unpruned grid for atomic number  50.
 Defaulting to unpruned grid for atomic number  50.
 Defaulting to unpruned grid for atomic number  50.
 Defaulting to unpruned grid for atomic number  50.
 Defaulting to unpruned grid for atomic number  50.
 Defaulting to unpruned grid for atomic number  50.
 Defaulting to unpruned grid for atomic number  50.
 SCF Done:  E(RPBE-PBE) =  -1424.25639217     A.U. after   17 cycles
            NFock= 17  Conv=0.22D-08     -V/T= 2.0326
   1 Symmetry operations used in ECPInt.
 ECPInt:  NShTT=    2926 NPrTT=   11154 LenC2=    2839 LenP2D=    8086.
 LDataN:  DoStor=T MaxTD1= 6 Len=  172
 Calling FoFJK, ICntrl=      2527 FMM=F ISym2X=0 I1Cent= 0 IOpClX= 0 NMat=1 NMatS=1 NMatT=0.
 Defaulting to unpruned grid for atomic number  50.
 Defaulting to unpruned grid for atomic number  50.
 Defaulting to unpruned grid for atomic number  50.
 Defaulting to unpruned grid for atomic number  50.
 Defaulting to unpruned grid for atomic number  50.
 Defaulting to unpruned grid for atomic number  50.
 Defaulting to unpruned grid for atomic number  50.
 Defaulting to unpruned grid for atomic number  50.
 ***** Axes restored to original set *****
 -------------------------------------------------------------------
 Center     Atomic                   Forces (Hartrees/Bohr)
 Number     Number              X              Y              Z
 -------------------------------------------------------------------
      1       50           0.008475288    0.010624707    0.009677102
      2       50          -0.011266702   -0.013978067    0.002287697
      3       53          -0.002756692    0.003197765   -0.002236149
      4       53          -0.001212933   -0.011183970   -0.001931370
      5       15          -0.001912921   -0.007391931    0.000054692
      6       15          -0.003754991    0.011380529    0.004245966
      7       15           0.010986630    0.006969261    0.005070442
      8       15          -0.001589166    0.000036451   -0.007047080
      9       50          -0.002933174   -0.003358306   -0.008888201
     10       50          -0.000316169    0.004742813   -0.003317240
     11       53           0.002462516   -0.001086527    0.002078600
     12       53           0.003818314    0.000047274    0.000005541
 -------------------------------------------------------------------
 Cartesian Forces:  Max     0.013978067 RMS     0.006202097

 GradGradGradGradGradGradGradGradGradGradGradGradGradGradGradGradGradGrad
 Berny optimization.
 Using GEDIIS/GDIIS optimizer.
 FormGI is forming the generalized inverse of G from B-inverse, IUseBI=4.
 Internal  Forces:  Max     0.079262361 RMS     0.018471888
 Search for a local minimum.
 Step number   7 out of a maximum of   62
 All quantities printed in internal units (Hartrees-Bohrs-Radians)
 Mixed Optimization -- RFO/linear search
 Update second derivatives using D2CorX and points    6    7
 DE= -8.96D-03 DEPred=-1.25D-02 R= 7.17D-01
 TightC=F SS=  1.41D+00  RLast= 7.34D-01 DXNew= 7.1352D-01 2.2013D+00
 Trust test= 7.17D-01 RLast= 7.34D-01 DXMaxT set to 7.14D-01
 ITU=  1  1  0  1  0 -1  0
 Use linear search instead of GDIIS.
     Eigenvalues ---    0.00498   0.00680   0.01024   0.01183   0.01702
     Eigenvalues ---    0.02093   0.02461   0.02714   0.02799   0.03691
     Eigenvalues ---    0.03839   0.04228   0.04641   0.05098   0.05363
     Eigenvalues ---    0.06168   0.07171   0.09279   0.10356   0.10488
     Eigenvalues ---    0.11550   0.15155   0.19884   0.22218   0.38795
     Eigenvalues ---    0.45135   0.67747   0.79429   2.22424   2.75963
 RFO step:  Lambda=-2.17595294D-02 EMin= 4.97749678D-03
 Quartic linear search produced a step of -0.10461.
 Iteration  1 RMS(Cart)=  0.21130756 RMS(Int)=  0.02173528
 Iteration  2 RMS(Cart)=  0.02133774 RMS(Int)=  0.00134275
 Iteration  3 RMS(Cart)=  0.00023569 RMS(Int)=  0.00133739
 Iteration  4 RMS(Cart)=  0.00000037 RMS(Int)=  0.00133739
 Variable       Old X    -DE/DX   Delta X   Delta X   Delta X     New X
                                 (Linear)    (Quad)   (Total)
    R1        6.52784   0.02294  -0.02467   0.32723   0.30257   6.83040
    R2        5.07217  -0.01211   0.00470  -0.07962  -0.07492   4.99725
    R3        5.40885   0.00477   0.01365  -0.06654  -0.05290   5.35595
    R4        6.03590   0.00604  -0.00665  -0.06551  -0.07216   5.96374
    R5        4.64223   0.00153  -0.00546   0.03342   0.02791   4.67014
    R6        4.62532  -0.00031  -0.00281   0.02200   0.01878   4.64410
    R7        5.22474   0.00558  -0.00158   0.00875   0.00717   5.23191
    R8        4.59340  -0.00523  -0.00498   0.02043   0.01577   4.60918
    R9        4.55977  -0.00331  -0.00076   0.01300   0.01238   4.57215
   R10        6.41960   0.00679  -0.02130   0.11427   0.09311   6.51271
   R11        6.05492  -0.00369   0.00073  -0.00088  -0.00029   6.05463
   R12        5.56634   0.00301   0.01746  -0.03651  -0.01901   5.54733
   R13        5.87894  -0.00049   0.00266  -0.10290  -0.10029   5.77865
    A1        1.25254   0.05449   0.00692  -0.05668  -0.04976   1.20278
    A2        1.61358   0.00021   0.00153  -0.02797  -0.02643   1.58714
    A3        1.36085   0.07926   0.00348   0.01933   0.02281   1.38366
    A4        1.56849  -0.00634  -0.00795   0.00135  -0.00616   1.56233
    A5        1.78608   0.00692  -0.00404   0.07451   0.07538   1.86146
    A6        2.60331  -0.00788  -0.00730  -0.05737  -0.06374   2.53957
    A7        1.27593   0.00636  -0.00079   0.06463   0.06083   1.33676
    A8        1.82512  -0.01740  -0.01557   0.02232   0.00312   1.82824
    A9        1.34506  -0.01206   0.02292  -0.20628  -0.18323   1.16184
   A10        1.59357  -0.00432  -0.00865   0.00614  -0.00234   1.59124
   A11        1.28407   0.00641  -0.00190   0.06821   0.06350   1.34757
   A12        1.38255  -0.00341   0.00163  -0.00100   0.00068   1.38323
   A13        1.63646   0.00264   0.00696  -0.09767  -0.09148   1.54498
   A14        1.35755   0.02922   0.00370   0.00819   0.01384   1.37139
   A15        1.53686  -0.00384  -0.00464   0.04106   0.03710   1.57396
   A16        1.54426   0.00219  -0.00093  -0.02376  -0.02469   1.51957
   A17        1.55780   0.00454  -0.00247   0.00767   0.00495   1.56275
    D1        0.56835   0.06035   0.00369   0.01458   0.01826   0.58661
    D2        1.31323   0.01038   0.00814   0.05798   0.06553   1.37876
    D3        2.84846   0.00672   0.00548   0.00382   0.00989   2.85836
    D4        1.00136  -0.00152  -0.01159   0.08800   0.07641   1.07777
    D5        0.71174  -0.00175   0.01042  -0.08369  -0.07374   0.63800
    D6       -2.92819  -0.01052  -0.00077  -0.11648  -0.11526  -3.04346
    D7       -0.71600   0.00208  -0.00990   0.08344   0.07386  -0.64214
    D8       -2.71235   0.00523   0.01400  -0.03153  -0.01699  -2.72934
    D9       -0.11269   0.01888   0.00451   0.07744   0.08382  -0.02886
   D10        1.40906   0.01660  -0.00126   0.14168   0.14132   1.55038
   D11        1.82811   0.01135  -0.02189   0.16977   0.14699   1.97510
   D12       -2.93333   0.00906  -0.02767   0.23402   0.20448  -2.72884
   D13        0.61901  -0.01165   0.01235  -0.12844  -0.11604   0.50297
   D14       -0.72443   0.00131  -0.01007   0.08405   0.07458  -0.64985
   D15       -1.10104   0.01550   0.02550  -0.11151  -0.08959  -1.19063
   D16        0.72551  -0.00092   0.00984  -0.08249  -0.07331   0.65220
   D17        0.49698   0.00049   0.00554  -0.02993  -0.02455   0.47243
   D18       -0.46822  -0.00077  -0.00670   0.02274   0.01676  -0.45146
   D19        0.85099   0.02899  -0.00310   0.03781   0.03273   0.88373
   D20       -0.50367   0.00008  -0.00577   0.02172   0.01617  -0.48751
   D21       -1.10837  -0.00117  -0.00382   0.09628   0.09188  -1.01649
   D22        0.53702   0.00090   0.00395  -0.01321  -0.00970   0.52732
         Item               Value     Threshold  Converged?
 Maximum Force            0.079262     0.000450     NO 
 RMS     Force            0.018472     0.000300     NO 
 Maximum Displacement     0.770300     0.001800     NO 
 RMS     Displacement     0.219294     0.001200     NO 
 Predicted change in Energy=-1.525004D-02
 GradGradGradGradGradGradGradGradGradGradGradGradGradGradGradGradGradGrad

                          Input orientation:                          
 ---------------------------------------------------------------------
 Center     Atomic      Atomic             Coordinates (Angstroms)
 Number     Number       Type             X           Y           Z
 ---------------------------------------------------------------------
      1         50           0       -1.356857    1.888029   -0.758567
      2         50           0       -3.519290   -1.117426    1.493261
      3         53           0       -5.252636    0.568660    0.014889
      4         53           0       -1.789303   -1.685688   -1.084291
      5         15           0        1.125142    1.723054    0.585460
      6         15           0        0.640587   -0.221070    2.032200
      7         15           0       -1.563728    0.734753    1.612121
      8         15           0       -0.663938    2.978603    1.708998
      9         50           0        1.377390   -2.035722   -0.087800
     10         50           0        3.831520    1.628495    0.009463
     11         53           0        4.031091   -0.760494    1.703623
     12         53           0        2.670289   -0.064045   -2.257209
 ---------------------------------------------------------------------
                    Distance matrix (angstroms):
                    1          2          3          4          5
     1  Sn   0.000000
     2  Sn   4.333545   0.000000
     3  I    4.185220   2.834248   0.000000
     4  I    3.614493   3.155875   4.276091   0.000000
     5  P    2.827357   5.519346   6.506476   4.785559   0.000000
     6  P    4.028209   4.289345   6.278797   4.214497   2.471330
     7  P    2.644429   2.696092   4.023280   3.630434   3.043156
     8  P    2.785384   4.997703   5.452887   5.551983   2.457550
     9  Sn   4.829271   5.226901   7.123945   3.338182   3.826918
    10  Sn   5.251331   7.985996   9.145773   6.616173   2.768609
    11  I    6.488994   7.561739   9.529222   6.519619   3.982818
    12  I    4.719579   7.313448   8.266528   4.888090   3.696210
                    6          7          8          9         10
     6  P    0.000000
     7  P    2.439071   0.000000
     8  P    3.470469   2.419478   0.000000
     9  Sn   2.886216   4.383541   5.704293   0.000000
    10  Sn   4.206472   5.698771   4.992029   4.411201   0.000000
    11  I    3.448835   5.791903   6.002015   3.446379   2.935519
    12  I    4.747987   5.791088   6.008792   3.203971   3.057932
                   11         12
    11  I    0.000000
    12  I    4.245587   0.000000
 Stoichiometry    I4P4Sn4
 Framework group  C1[X(I4P4Sn4)]
 Deg. of freedom    30
 Full point group                 C1      NOp   1
 Largest Abelian subgroup         C1      NOp   1
 Largest concise Abelian subgroup C1      NOp   1
                         Standard orientation:                         
 ---------------------------------------------------------------------
 Center     Atomic      Atomic             Coordinates (Angstroms)
 Number     Number       Type             X           Y           Z
 ---------------------------------------------------------------------
      1         50           0       -1.289472   -1.940985    0.822600
      2         50           0       -3.553000    1.084634   -1.299116
      3         53           0       -5.222683   -0.661959    0.182278
      4         53           0       -1.764404    1.617082    1.245874
      5         15           0        1.153846   -1.706907   -0.580734
      6         15           0        0.603747    0.263698   -1.966944
      7         15           0       -1.574883   -0.734730   -1.513314
      8         15           0       -0.645878   -2.961924   -1.687746
      9         50           0        1.369755    2.038098    0.176646
     10         50           0        3.872751   -1.585644   -0.072754
     11         53           0        3.993618    0.845781   -1.713131
     12         53           0        2.747164    0.034809    2.263512
 ---------------------------------------------------------------------
 Rotational constants (GHZ):      0.1256165      0.0405994      0.0392257
 Standard basis: SDD (6D, 10F)
 There are   148 symmetry adapted cartesian basis functions of A   symmetry.
 There are   148 symmetry adapted basis functions of A   symmetry.
   148 basis functions,   284 primitive gaussians,   148 cartesian basis functions
    52 alpha electrons       52 beta electrons
       nuclear repulsion energy       684.3252676312 Hartrees.
 NAtoms=   12 NActive=   12 NUniq=   12 SFac= 1.00D+00 NAtFMM=   60 NAOKFM=F Big=F
 Integral buffers will be    131072 words long.
 Raffenetti 2 integral format.
 Two-electron integral symmetry is turned on.
 One-electron integrals computed using PRISM.
   1 Symmetry operations used in ECPInt.
 ECPInt:  NShTT=    2926 NPrTT=   11154 LenC2=    2839 LenP2D=    8036.
 LDataN:  DoStor=T MaxTD1= 5 Len=  102
 NBasis=   148 RedAO= T EigKep=  1.69D-02  NBF=   148
 NBsUse=   148 1.00D-06 EigRej= -1.00D+00 NBFU=   148
 Defaulting to unpruned grid for atomic number  50.
 Defaulting to unpruned grid for atomic number  53.
 Defaulting to unpruned grid for atomic number  53.
 Defaulting to unpruned grid for atomic number  50.
 Initial guess from the checkpoint file:  "\\Nas.ads.mwn.de\tuch\ac5\AK_Nilges\Markus\Gaussian\SnIP\Publikation\SnIP\4SNI2+P4-2I2.chk"
 B after Tr=     0.000000    0.000000    0.000000
         Rot=    0.999760   -0.010704   -0.014363   -0.012622 Ang=  -2.51 deg.
 ExpMin= 3.26D-02 ExpMax= 3.06D+04 ExpMxC= 4.68D+03 IAcc=3 IRadAn=         5 AccDes= 0.00D+00
 Harris functional with IExCor= 1009 and IRadAn=       5 diagonalized for initial guess.
 HarFok:  IExCor= 1009 AccDes= 0.00D+00 IRadAn=         5 IDoV= 1 UseB2=F ITyADJ=14
 ICtDFT=  3500011 ScaDFX=  1.000000  1.000000  1.000000  1.000000
 Defaulting to unpruned grid for atomic number  50.
 Defaulting to unpruned grid for atomic number  50.
 Defaulting to unpruned grid for atomic number  50.
 Defaulting to unpruned grid for atomic number  50.
 Defaulting to unpruned grid for atomic number  50.
 Defaulting to unpruned grid for atomic number  50.
 Defaulting to unpruned grid for atomic number  50.
 Defaulting to unpruned grid for atomic number  50.
 FoFCou: FMM=F IPFlag=           0 FMFlag=      100000 FMFlg1=           0
         NFxFlg=           0 DoJE=T BraDBF=F KetDBF=T FulRan=T
         wScrn=  0.000000 ICntrl=     500 IOpCl=  0 I1Cent=   200000004 NGrid=           0
         NMat0=    1 NMatS0=      1 NMatT0=    0 NMatD0=    1 NMtDS0=    0 NMtDT0=    0
 Petite list used in FoFCou.
 Requested convergence on RMS density matrix=1.00D-08 within 128 cycles.
 Requested convergence on MAX density matrix=1.00D-06.
 Requested convergence on             energy=1.00D-06.
 No special actions if energy rises.
 Defaulting to unpruned grid for atomic number  50.
 Defaulting to unpruned grid for atomic number  50.
 Defaulting to unpruned grid for atomic number  50.
 Defaulting to unpruned grid for atomic number  50.
 Defaulting to unpruned grid for atomic number  50.
 Defaulting to unpruned grid for atomic number  50.
 Defaulting to unpruned grid for atomic number  50.
 Defaulting to unpruned grid for atomic number  50.
 SCF Done:  E(RPBE-PBE) =  -1424.26130117     A.U. after   15 cycles
            NFock= 15  Conv=0.67D-08     -V/T= 2.0327
   1 Symmetry operations used in ECPInt.
 ECPInt:  NShTT=    2926 NPrTT=   11154 LenC2=    2839 LenP2D=    8036.
 LDataN:  DoStor=T MaxTD1= 6 Len=  172
 Calling FoFJK, ICntrl=      2527 FMM=F ISym2X=0 I1Cent= 0 IOpClX= 0 NMat=1 NMatS=1 NMatT=0.
 Defaulting to unpruned grid for atomic number  50.
 Defaulting to unpruned grid for atomic number  50.
 Defaulting to unpruned grid for atomic number  50.
 Defaulting to unpruned grid for atomic number  50.
 Defaulting to unpruned grid for atomic number  50.
 Defaulting to unpruned grid for atomic number  50.
 Defaulting to unpruned grid for atomic number  50.
 Defaulting to unpruned grid for atomic number  50.
 ***** Axes restored to original set *****
 -------------------------------------------------------------------
 Center     Atomic                   Forces (Hartrees/Bohr)
 Number     Number              X              Y              Z
 -------------------------------------------------------------------
      1       50           0.004583303    0.006906124   -0.012229036
      2       50           0.002289913   -0.004230250    0.002183564
      3       53          -0.004371001    0.004695626   -0.002528635
      4       53           0.004655145   -0.012505516   -0.002317765
      5       15          -0.007304606   -0.009058881    0.004305215
      6       15           0.001758153    0.001385960   -0.012806126
      7       15           0.007429013   -0.003814166    0.007628048
      8       15           0.000781345    0.009591467    0.009890967
      9       50          -0.012145576    0.005658719    0.004969367
     10       50          -0.001916269    0.006682395   -0.000300098
     11       53           0.004498729   -0.002897624    0.002290853
     12       53          -0.000258149   -0.002413856   -0.001086352
 -------------------------------------------------------------------
 Cartesian Forces:  Max     0.012806126 RMS     0.006262914

 GradGradGradGradGradGradGradGradGradGradGradGradGradGradGradGradGradGrad
 Berny optimization.
 Using GEDIIS/GDIIS optimizer.
 FormGI is forming the generalized inverse of G from B-inverse, IUseBI=4.
 Internal  Forces:  Max     0.043633575 RMS     0.014359775
 Search for a local minimum.
 Step number   8 out of a maximum of   62
 All quantities printed in internal units (Hartrees-Bohrs-Radians)
 Mixed Optimization -- RFO/linear search
 Update second derivatives using D2CorX and points    7    8
 DE= -4.91D-03 DEPred=-1.53D-02 R= 3.22D-01
 Trust test= 3.22D-01 RLast= 6.00D-01 DXMaxT set to 7.14D-01
 ITU=  0  1  1  0  1  0 -1  0
 Use linear search instead of GDIIS.
     Eigenvalues ---    0.00639   0.00746   0.01149   0.01190   0.01917
     Eigenvalues ---    0.02259   0.02476   0.02624   0.02940   0.03728
     Eigenvalues ---    0.04085   0.04563   0.04602   0.05147   0.05387
     Eigenvalues ---    0.06122   0.07199   0.09234   0.10249   0.10664
     Eigenvalues ---    0.11475   0.15628   0.21594   0.25375   0.40426
     Eigenvalues ---    0.46002   0.60819   0.79243   2.08371   2.50694
 RFO step:  Lambda=-1.50025098D-02 EMin= 6.39308867D-03
 Quartic linear search produced a step of -0.35464.
 Iteration  1 RMS(Cart)=  0.18536102 RMS(Int)=  0.01244768
 Iteration  2 RMS(Cart)=  0.02646314 RMS(Int)=  0.00129689
 Iteration  3 RMS(Cart)=  0.00024655 RMS(Int)=  0.00127864
 Iteration  4 RMS(Cart)=  0.00000016 RMS(Int)=  0.00127864
 Variable       Old X    -DE/DX   Delta X   Delta X   Delta X     New X
                                 (Linear)    (Quad)   (Total)
    R1        6.83040   0.01184  -0.10730   0.27918   0.17188   7.00228
    R2        4.99725   0.01169   0.02657   0.05836   0.08493   5.08218
    R3        5.35595   0.00679   0.01876   0.08089   0.09965   5.45560
    R4        5.96374   0.00093   0.02559  -0.01505   0.01054   5.97428
    R5        4.67014  -0.01274  -0.00990  -0.08238  -0.09164   4.57849
    R6        4.64410  -0.00195  -0.00666   0.00978   0.00371   4.64780
    R7        5.23191  -0.01106  -0.00254   0.01089   0.00835   5.24026
    R8        4.60918  -0.00823  -0.00559  -0.00061  -0.00683   4.60235
    R9        4.57215   0.00752  -0.00439   0.02213   0.01714   4.58929
   R10        6.51271   0.00247  -0.03302   0.18247   0.14947   6.66218
   R11        6.05463   0.00162   0.00010   0.07244   0.07291   6.12754
   R12        5.54733   0.00309   0.00674   0.00330   0.00985   5.55718
   R13        5.77865   0.00143   0.03556   0.01396   0.04928   5.82794
    A1        1.20278   0.01503   0.01765  -0.01704   0.00061   1.20339
    A2        1.58714   0.00566   0.00937   0.07601   0.08538   1.67253
    A3        1.38366   0.00258  -0.00809  -0.02221  -0.03030   1.35336
    A4        1.56233   0.01354   0.00219  -0.01317  -0.01039   1.55194
    A5        1.86146  -0.02300  -0.02673   0.08248   0.05417   1.91563
    A6        2.53957   0.01943   0.02260  -0.03020  -0.00848   2.53109
    A7        1.33676  -0.01388  -0.02157   0.02579   0.00364   1.34040
    A8        1.82824  -0.01391  -0.00111  -0.11640  -0.11860   1.70964
    A9        1.16184   0.01108   0.06498   0.03429   0.10032   1.26216
   A10        1.59124   0.01088   0.00083  -0.03429  -0.03183   1.55941
   A11        1.34757  -0.01860  -0.02252   0.00615  -0.01685   1.33072
   A12        1.38323   0.00087  -0.00024  -0.05750  -0.05807   1.32516
   A13        1.54498  -0.02519   0.03244  -0.03757  -0.00456   1.54042
   A14        1.37139  -0.03962  -0.00491   0.02911   0.02274   1.39413
   A15        1.57396   0.00092  -0.01316  -0.03101  -0.04593   1.52803
   A16        1.51957  -0.00299   0.00876   0.00103   0.00797   1.52754
   A17        1.56275  -0.00270  -0.00175   0.01932   0.01579   1.57854
    D1        0.58661   0.00714  -0.00648   0.05037   0.04389   0.63050
    D2        1.37876  -0.02484  -0.02324  -0.04958  -0.06768   1.31107
    D3        2.85836  -0.00277  -0.00351  -0.02449  -0.03314   2.82522
    D4        1.07777  -0.00325  -0.02710  -0.08277  -0.10987   0.96790
    D5        0.63800   0.00720   0.02615   0.01374   0.03965   0.67765
    D6       -3.04346   0.02614   0.04088   0.01135   0.05187  -2.99158
    D7       -0.64214  -0.00538  -0.02619  -0.01369  -0.03969  -0.68183
    D8       -2.72934   0.00090   0.00602  -0.12753  -0.12108  -2.85041
    D9       -0.02886  -0.01296  -0.02973   0.02963  -0.00020  -0.02906
   D10        1.55038  -0.00584  -0.05012   0.00478  -0.04668   1.50370
   D11        1.97510  -0.00604  -0.05213   0.11628   0.06550   2.04060
   D12       -2.72884   0.00108  -0.07252   0.09143   0.01901  -2.70983
   D13        0.50297   0.00979   0.04115   0.02566   0.06653   0.56950
   D14       -0.64985  -0.00607  -0.02645  -0.01139  -0.03801  -0.68786
   D15       -1.19063   0.02620   0.03177   0.11557   0.14791  -1.04272
   D16        0.65220   0.00504   0.02600  -0.00001   0.02534   0.67753
   D17        0.47243   0.00353   0.00870   0.06187   0.07044   0.54287
   D18       -0.45146  -0.00343  -0.00594  -0.05777  -0.06310  -0.51456
   D19        0.88373  -0.04363  -0.01161  -0.03378  -0.04398   0.83974
   D20       -0.48751  -0.00376  -0.00573  -0.06342  -0.06795  -0.55546
   D21       -1.01649   0.03035  -0.03258   0.11075   0.07889  -0.93760
   D22        0.52732   0.00412   0.00344   0.07894   0.08263   0.60995
         Item               Value     Threshold  Converged?
 Maximum Force            0.043634     0.000450     NO 
 RMS     Force            0.014360     0.000300     NO 
 Maximum Displacement     0.517576     0.001800     NO 
 RMS     Displacement     0.207933     0.001200     NO 
 Predicted change in Energy=-1.196753D-02
 GradGradGradGradGradGradGradGradGradGradGradGradGradGradGradGradGradGrad

                          Input orientation:                          
 ---------------------------------------------------------------------
 Center     Atomic      Atomic             Coordinates (Angstroms)
 Number     Number       Type             X           Y           Z
 ---------------------------------------------------------------------
      1         50           0       -1.162361    1.723996   -0.770393
      2         50           0       -3.606643   -1.103357    1.398105
      3         53           0       -5.085179    0.753888   -0.244824
      4         53           0       -1.556279   -1.959577   -0.850822
      5         15           0        1.073495    1.736135    0.698959
      6         15           0        0.614417   -0.203253    2.076693
      7         15           0       -1.596484    0.744802    1.696476
      8         15           0       -0.654084    2.969627    1.941200
      9         50           0        1.177112   -1.973458   -0.070639
     10         50           0        3.733310    1.720572   -0.085143
     11         53           0        4.089175   -0.739191    1.486748
     12         53           0        2.503788   -0.033033   -2.304211
 ---------------------------------------------------------------------
                    Distance matrix (angstroms):
                    1          2          3          4          5
     1  Sn   0.000000
     2  Sn   4.320975   0.000000
     3  I    4.075026   2.886978   0.000000
     4  I    3.705449   3.161452   4.492579   0.000000
     5  P    2.675479   5.518624   6.307519   4.793309   0.000000
     6  P    3.870029   4.368983   6.228238   4.045607   2.422835
     7  P    2.689373   2.746899   3.992458   3.715375   3.017709
     8  P    3.026991   5.059817   5.415053   5.736409   2.459511
     9  Sn   4.431022   5.079232   6.832646   2.842587   3.790000
    10  Sn   4.943397   8.003094   8.872752   6.489184   2.773026
    11  I    6.224194   7.704939   9.454967   6.230949   3.980223
    12  I    4.345158   7.224272   7.902705   4.723141   3.767589
                    6          7          8          9         10
     6  P    0.000000
     7  P    2.435458   0.000000
     8  P    3.419740   2.428549   0.000000
     9  Sn   2.839240   4.266670   5.642239   0.000000
    10  Sn   4.254660   5.703771   4.991536   4.492240   0.000000
    11  I    3.564998   5.879876   6.038241   3.525476   2.940734
    12  I    4.773994   5.781242   6.083719   3.242556   3.084011
                   11         12
    11  I    0.000000
    12  I    4.169350   0.000000
 Stoichiometry    I4P4Sn4
 Framework group  C1[X(I4P4Sn4)]
 Deg. of freedom    30
 Full point group                 C1      NOp   1
 Largest Abelian subgroup         C1      NOp   1
 Largest concise Abelian subgroup C1      NOp   1
                         Standard orientation:                         
 ---------------------------------------------------------------------
 Center     Atomic      Atomic             Coordinates (Angstroms)
 Number     Number       Type             X           Y           Z
 ---------------------------------------------------------------------
      1         50           0       -1.088619   -1.765328    0.845154
      2         50           0       -3.661176    0.999876   -1.253995
      3         53           0       -5.046850   -0.888266    0.434043
      4         53           0       -1.566234    1.908172    0.932555
      5         15           0        1.102756   -1.728003   -0.689339
      6         15           0        0.558054    0.197447   -2.055381
      7         15           0       -1.617888   -0.801329   -1.609089
      8         15           0       -0.631199   -3.003969   -1.878668
      9         50           0        1.141970    1.984480    0.072257
     10         50           0        3.783371   -1.648710    0.016132
     11         53           0        4.035133    0.815660   -1.568611
     12         53           0        2.578834    0.079942    2.268236
 ---------------------------------------------------------------------
 Rotational constants (GHZ):      0.1259114      0.0426197      0.0405347
 Standard basis: SDD (6D, 10F)
 There are   148 symmetry adapted cartesian basis functions of A   symmetry.
 There are   148 symmetry adapted basis functions of A   symmetry.
   148 basis functions,   284 primitive gaussians,   148 cartesian basis functions
    52 alpha electrons       52 beta electrons
       nuclear repulsion energy       686.6610099130 Hartrees.
 NAtoms=   12 NActive=   12 NUniq=   12 SFac= 1.00D+00 NAtFMM=   60 NAOKFM=F Big=F
 Integral buffers will be    131072 words long.
 Raffenetti 2 integral format.
 Two-electron integral symmetry is turned on.
 One-electron integrals computed using PRISM.
   1 Symmetry operations used in ECPInt.
 ECPInt:  NShTT=    2926 NPrTT=   11154 LenC2=    2839 LenP2D=    8061.
 LDataN:  DoStor=T MaxTD1= 5 Len=  102
 NBasis=   148 RedAO= T EigKep=  1.58D-02  NBF=   148
 NBsUse=   148 1.00D-06 EigRej= -1.00D+00 NBFU=   148
 Defaulting to unpruned grid for atomic number  50.
 Defaulting to unpruned grid for atomic number  53.
 Defaulting to unpruned grid for atomic number  50.
 Defaulting to unpruned grid for atomic number  53.
 Initial guess from the checkpoint file:  "\\Nas.ads.mwn.de\tuch\ac5\AK_Nilges\Markus\Gaussian\SnIP\Publikation\SnIP\4SNI2+P4-2I2.chk"
 B after Tr=     0.000000    0.000000    0.000000
         Rot=    0.999738    0.022313   -0.001369   -0.004920 Ang=   2.62 deg.
 ExpMin= 3.26D-02 ExpMax= 3.06D+04 ExpMxC= 4.68D+03 IAcc=3 IRadAn=         5 AccDes= 0.00D+00
 Harris functional with IExCor= 1009 and IRadAn=       5 diagonalized for initial guess.
 HarFok:  IExCor= 1009 AccDes= 0.00D+00 IRadAn=         5 IDoV= 1 UseB2=F ITyADJ=14
 ICtDFT=  3500011 ScaDFX=  1.000000  1.000000  1.000000  1.000000
 Defaulting to unpruned grid for atomic number  50.
 Defaulting to unpruned grid for atomic number  50.
 Defaulting to unpruned grid for atomic number  50.
 Defaulting to unpruned grid for atomic number  50.
 Defaulting to unpruned grid for atomic number  50.
 Defaulting to unpruned grid for atomic number  50.
 Defaulting to unpruned grid for atomic number  50.
 Defaulting to unpruned grid for atomic number  50.
 FoFCou: FMM=F IPFlag=           0 FMFlag=      100000 FMFlg1=           0
         NFxFlg=           0 DoJE=T BraDBF=F KetDBF=T FulRan=T
         wScrn=  0.000000 ICntrl=     500 IOpCl=  0 I1Cent=   200000004 NGrid=           0
         NMat0=    1 NMatS0=      1 NMatT0=    0 NMatD0=    1 NMtDS0=    0 NMtDT0=    0
 Petite list used in FoFCou.
 Requested convergence on RMS density matrix=1.00D-08 within 128 cycles.
 Requested convergence on MAX density matrix=1.00D-06.
 Requested convergence on             energy=1.00D-06.
 No special actions if energy rises.
 Defaulting to unpruned grid for atomic number  50.
 Defaulting to unpruned grid for atomic number  50.
 Defaulting to unpruned grid for atomic number  50.
 Defaulting to unpruned grid for atomic number  50.
 Defaulting to unpruned grid for atomic number  50.
 Defaulting to unpruned grid for atomic number  50.
 Defaulting to unpruned grid for atomic number  50.
 Defaulting to unpruned grid for atomic number  50.
 SCF Done:  E(RPBE-PBE) =  -1424.25943210     A.U. after   17 cycles
            NFock= 17  Conv=0.65D-08     -V/T= 2.0326
   1 Symmetry operations used in ECPInt.
 ECPInt:  NShTT=    2926 NPrTT=   11154 LenC2=    2839 LenP2D=    8061.
 LDataN:  DoStor=T MaxTD1= 6 Len=  172
 Calling FoFJK, ICntrl=      2527 FMM=F ISym2X=0 I1Cent= 0 IOpClX= 0 NMat=1 NMatS=1 NMatT=0.
 Defaulting to unpruned grid for atomic number  50.
 Defaulting to unpruned grid for atomic number  50.
 Defaulting to unpruned grid for atomic number  50.
 Defaulting to unpruned grid for atomic number  50.
 Defaulting to unpruned grid for atomic number  50.
 Defaulting to unpruned grid for atomic number  50.
 Defaulting to unpruned grid for atomic number  50.
 Defaulting to unpruned grid for atomic number  50.
 ***** Axes restored to original set *****
 -------------------------------------------------------------------
 Center     Atomic                   Forces (Hartrees/Bohr)
 Number     Number              X              Y              Z
 -------------------------------------------------------------------
      1       50          -0.007246495    0.014488144   -0.002744405
      2       50          -0.000474697    0.006322530    0.002586449
      3       53          -0.000259247   -0.000725209    0.000298226
      4       53          -0.023513018   -0.008810718   -0.012240051
      5       15           0.004062800   -0.004716163    0.009795682
      6       15           0.003899773   -0.004349058   -0.005408611
      7       15           0.004296083   -0.006199900    0.002216535
      8       15          -0.002689260    0.002230675   -0.008763461
      9       50           0.020450626   -0.001498681    0.011740935
     10       50          -0.002177981    0.000638179    0.000444702
     11       53           0.004788824    0.001241190    0.002992151
     12       53          -0.001137409    0.001379011   -0.000918152
 -------------------------------------------------------------------
 Cartesian Forces:  Max     0.023513018 RMS     0.007542218

 GradGradGradGradGradGradGradGradGradGradGradGradGradGradGradGradGradGrad
 Berny optimization.
 Using GEDIIS/GDIIS optimizer.
 FormGI is forming the generalized inverse of G from B-inverse, IUseBI=4.
 Internal  Forces:  Max     0.104486117 RMS     0.034360768
 Search for a local minimum.
 Step number   9 out of a maximum of   62
 All quantities printed in internal units (Hartrees-Bohrs-Radians)
 Mixed Optimization -- RFO/linear search
 Update second derivatives using D2CorX and points    7    9    8
 DE=  1.87D-03 DEPred=-1.20D-02 R=-1.56D-01
 Trust test=-1.56D-01 RLast= 4.83D-01 DXMaxT set to 3.57D-01
 ITU= -1  0  1  1  0  1  0 -1  0
 Use linear search instead of GDIIS.
 Energy rises -- skip Quadratic/GDIIS search.
 Quartic linear search produced a step of -0.50807.
 Iteration  1 RMS(Cart)=  0.10788673 RMS(Int)=  0.00414270
 Iteration  2 RMS(Cart)=  0.00384844 RMS(Int)=  0.00034144
 Iteration  3 RMS(Cart)=  0.00000345 RMS(Int)=  0.00034143
 Iteration  4 RMS(Cart)=  0.00000000 RMS(Int)=  0.00034143
 Variable       Old X    -DE/DX   Delta X   Delta X   Delta X     New X
                                 (Linear)    (Quad)   (Total)
    R1        7.00228   0.00599  -0.08733   0.00000  -0.08733   6.91496
    R2        5.08218   0.01013  -0.04315   0.00000  -0.04315   5.03903
    R3        5.45560  -0.00050  -0.05063   0.00000  -0.05063   5.40497
    R4        5.97428   0.00403  -0.00535   0.00000  -0.00535   5.96892
    R5        4.57849   0.00246   0.04656   0.00000   0.04639   4.62489
    R6        4.64780  -0.00127  -0.00188   0.00000  -0.00204   4.64577
    R7        5.24026   0.01699  -0.00424   0.00000  -0.00424   5.23602
    R8        4.60235   0.02591   0.00347   0.00000   0.00362   4.60597
    R9        4.58929  -0.00515  -0.00871   0.00000  -0.00854   4.58075
   R10        6.66218  -0.01482  -0.07594   0.00000  -0.07597   6.58622
   R11        6.12754   0.00694  -0.03705   0.00000  -0.03712   6.09042
   R12        5.55718  -0.00090  -0.00501   0.00000  -0.00496   5.55222
   R13        5.82794  -0.00319  -0.02504   0.00000  -0.02498   5.80296
    A1        1.20339   0.01901  -0.00031   0.00000  -0.00031   1.20308
    A2        1.67253   0.00121  -0.04338   0.00000  -0.04338   1.62915
    A3        1.35336  -0.02759   0.01539   0.00000   0.01539   1.36875
    A4        1.55194  -0.00681   0.00528   0.00000   0.00514   1.55708
    A5        1.91563   0.06646  -0.02752   0.00000  -0.02744   1.88820
    A6        2.53109  -0.07271   0.00431   0.00000   0.00451   2.53560
    A7        1.34040   0.01627  -0.00185   0.00000  -0.00141   1.33899
    A8        1.70964   0.05812   0.06026   0.00000   0.06087   1.77051
    A9        1.26216  -0.00086  -0.05097   0.00000  -0.05124   1.21092
   A10        1.55941  -0.01108   0.01617   0.00000   0.01577   1.57518
   A11        1.33072   0.02206   0.00856   0.00000   0.00895   1.33967
   A12        1.32516   0.00934   0.02950   0.00000   0.02960   1.35476
   A13        1.54042   0.06988   0.00232   0.00000   0.00225   1.54266
   A14        1.39413   0.01248  -0.01155   0.00000  -0.01138   1.38274
   A15        1.52803   0.01072   0.02334   0.00000   0.02373   1.55176
   A16        1.52754  -0.00940  -0.00405   0.00000  -0.00359   1.52395
   A17        1.57854  -0.01321  -0.00802   0.00000  -0.00756   1.57098
    D1        0.63050  -0.00698  -0.02230   0.00000  -0.02230   0.60820
    D2        1.31107   0.10449   0.03439   0.00000   0.03301   1.34408
    D3        2.82522   0.07357   0.01684   0.00000   0.01821   2.84343
    D4        0.96790   0.00338   0.05582   0.00000   0.05582   1.02372
    D5        0.67765  -0.01441  -0.02015   0.00000  -0.02002   0.65763
    D6       -2.99158  -0.06855  -0.02636   0.00000  -0.02648  -3.01806
    D7       -0.68183   0.01034   0.02016   0.00000   0.02006  -0.66176
    D8       -2.85041  -0.04090   0.06152   0.00000   0.06138  -2.78904
    D9       -0.02906  -0.04298   0.00010   0.00000  -0.00001  -0.02907
   D10        1.50370  -0.04479   0.02372   0.00000   0.02399   1.52769
   D11        2.04060  -0.02253  -0.03328   0.00000  -0.03355   2.00704
   D12       -2.70983  -0.02434  -0.00966   0.00000  -0.00955  -2.71938
   D13        0.56950   0.00815  -0.03380   0.00000  -0.03385   0.53565
   D14       -0.68786   0.01402   0.01931   0.00000   0.01929  -0.66857
   D15       -1.04272  -0.07909  -0.07515   0.00000  -0.07508  -1.11780
   D16        0.67753  -0.01435  -0.01287   0.00000  -0.01263   0.66490
   D17        0.54287   0.00137  -0.03579   0.00000  -0.03575   0.50712
   D18       -0.51456  -0.00121   0.03206   0.00000   0.03186  -0.48270
   D19        0.83974   0.00597   0.02235   0.00000   0.02219   0.86193
   D20       -0.55546  -0.00362   0.03452   0.00000   0.03421  -0.52125
   D21       -0.93760  -0.06728  -0.04008   0.00000  -0.04022  -0.97782
   D22        0.60995   0.00137  -0.04198   0.00000  -0.04199   0.56796
         Item               Value     Threshold  Converged?
 Maximum Force            0.104486     0.000450     NO 
 RMS     Force            0.034361     0.000300     NO 
 Maximum Displacement     0.262050     0.001800     NO 
 RMS     Displacement     0.106853     0.001200     NO 
 Predicted change in Energy=-6.898634D-03
 GradGradGradGradGradGradGradGradGradGradGradGradGradGradGradGradGradGrad

                          Input orientation:                          
 ---------------------------------------------------------------------
 Center     Atomic      Atomic             Coordinates (Angstroms)
 Number     Number       Type             X           Y           Z
 ---------------------------------------------------------------------
      1         50           0       -1.264146    1.809626   -0.766371
      2         50           0       -3.564365   -1.110347    1.449673
      3         53           0       -5.178302    0.660961   -0.111847
      4         53           0       -1.670555   -1.820906   -0.976324
      5         15           0        1.099900    1.729750    0.641532
      6         15           0        0.628825   -0.211848    2.055028
      7         15           0       -1.579645    0.738737    1.655216
      8         15           0       -0.659403    2.974936    1.824014
      9         50           0        1.279691   -2.006486   -0.079199
     10         50           0        3.785379    1.673253   -0.038351
     11         53           0        4.063756   -0.750123    1.599399
     12         53           0        2.589133   -0.050403   -2.280622
 ---------------------------------------------------------------------
                    Distance matrix (angstroms):
                    1          2          3          4          5
     1  Sn   0.000000
     2  Sn   4.327598   0.000000
     3  I    4.131398   2.860187   0.000000
     4  I    3.659237   3.158619   4.383066   0.000000
     5  P    2.752686   5.520382   6.412933   4.785399   0.000000
     6  P    3.953478   4.330888   6.259382   4.131019   2.447384
     7  P    2.666538   2.720381   4.009850   3.672199   3.031439
     8  P    2.904093   5.026776   5.433460   5.644859   2.458434
     9  Sn   4.637459   5.158041   6.987275   3.089212   3.809363
    10  Sn   5.103558   7.998836   9.020959   6.546462   2.770782
    11  I    6.366767   7.638089   9.504481   6.376774   3.981423
    12  I    4.538769   7.273522   8.095842   4.793831   3.731722
                    6          7          8          9         10
     6  P    0.000000
     7  P    2.437375   0.000000
     8  P    3.445068   2.424031   0.000000
     9  Sn   2.863438   4.326690   5.674229   0.000000
    10  Sn   4.230801   5.703067   4.991880   4.452036   0.000000
    11  I    3.506578   5.836762   6.019530   3.485277   2.938108
    12  I    4.760960   5.787251   6.045966   3.222913   3.070794
                   11         12
    11  I    0.000000
    12  I    4.209357   0.000000
 Stoichiometry    I4P4Sn4
 Framework group  C1[X(I4P4Sn4)]
 Deg. of freedom    30
 Full point group                 C1      NOp   1
 Largest Abelian subgroup         C1      NOp   1
 Largest concise Abelian subgroup C1      NOp   1
                         Standard orientation:                         
 ---------------------------------------------------------------------
 Center     Atomic      Atomic             Coordinates (Angstroms)
 Number     Number       Type             X           Y           Z
 ---------------------------------------------------------------------
      1         50           0       -1.193855   -1.848087    0.855960
      2         50           0       -3.607970    1.030530   -1.291996
      3         53           0       -5.145134   -0.771366    0.311428
      4         53           0       -1.661110    1.774179    1.081524
      5         15           0        1.128418   -1.723605   -0.616736
      6         15           0        0.582686    0.209979   -2.014276
      7         15           0       -1.595975   -0.781474   -1.554655
      8         15           0       -0.639720   -3.000194   -1.751594
      9         50           0        1.259238    2.014798    0.103313
     10         50           0        3.830200   -1.618056   -0.011372
     11         53           0        4.018419    0.811212   -1.653234
     12         53           0        2.664962    0.081638    2.265256
 ---------------------------------------------------------------------
 Rotational constants (GHZ):      0.1258834      0.0415308      0.0398322
 Standard basis: SDD (6D, 10F)
 There are   148 symmetry adapted cartesian basis functions of A   symmetry.
 There are   148 symmetry adapted basis functions of A   symmetry.
   148 basis functions,   284 primitive gaussians,   148 cartesian basis functions
    52 alpha electrons       52 beta electrons
       nuclear repulsion energy       685.3144543482 Hartrees.
 NAtoms=   12 NActive=   12 NUniq=   12 SFac= 1.00D+00 NAtFMM=   60 NAOKFM=F Big=F
 Integral buffers will be    131072 words long.
 Raffenetti 2 integral format.
 Two-electron integral symmetry is turned on.
 One-electron integrals computed using PRISM.
   1 Symmetry operations used in ECPInt.
 ECPInt:  NShTT=    2926 NPrTT=   11154 LenC2=    2839 LenP2D=    8048.
 LDataN:  DoStor=T MaxTD1= 5 Len=  102
 NBasis=   148 RedAO= T EigKep=  1.64D-02  NBF=   148
 NBsUse=   148 1.00D-06 EigRej= -1.00D+00 NBFU=   148
 Defaulting to unpruned grid for atomic number  50.
 Defaulting to unpruned grid for atomic number  53.
 Defaulting to unpruned grid for atomic number  53.
 Defaulting to unpruned grid for atomic number  50.
 Lowest energy guess from the checkpoint file:  "\\Nas.ads.mwn.de\tuch\ac5\AK_Nilges\Markus\Gaussian\SnIP\Publikation\SnIP\4SNI2+P4-2I2.chk"
 B after Tr=     0.000000    0.000000    0.000000
         Rot=    0.999866    0.016208   -0.000653   -0.002227 Ang=   1.88 deg.
 B after Tr=     0.000000    0.000000    0.000000
         Rot=    0.999977   -0.006114    0.000763    0.002700 Ang=  -0.77 deg.
 Requested convergence on RMS density matrix=1.00D-08 within 128 cycles.
 Requested convergence on MAX density matrix=1.00D-06.
 Requested convergence on             energy=1.00D-06.
 No special actions if energy rises.
 Defaulting to unpruned grid for atomic number  50.
 Defaulting to unpruned grid for atomic number  50.
 Defaulting to unpruned grid for atomic number  50.
 Defaulting to unpruned grid for atomic number  50.
 Defaulting to unpruned grid for atomic number  50.
 Defaulting to unpruned grid for atomic number  50.
 Defaulting to unpruned grid for atomic number  50.
 Defaulting to unpruned grid for atomic number  50.
 SCF Done:  E(RPBE-PBE) =  -1424.26660744     A.U. after   12 cycles
            NFock= 12  Conv=0.82D-08     -V/T= 2.0327
   1 Symmetry operations used in ECPInt.
 ECPInt:  NShTT=    2926 NPrTT=   11154 LenC2=    2839 LenP2D=    8048.
 LDataN:  DoStor=T MaxTD1= 6 Len=  172
 Calling FoFJK, ICntrl=      2527 FMM=F ISym2X=0 I1Cent= 0 IOpClX= 0 NMat=1 NMatS=1 NMatT=0.
 Defaulting to unpruned grid for atomic number  50.
 Defaulting to unpruned grid for atomic number  50.
 Defaulting to unpruned grid for atomic number  50.
 Defaulting to unpruned grid for atomic number  50.
 Defaulting to unpruned grid for atomic number  50.
 Defaulting to unpruned grid for atomic number  50.
 Defaulting to unpruned grid for atomic number  50.
 Defaulting to unpruned grid for atomic number  50.
 ***** Axes restored to original set *****
 -------------------------------------------------------------------
 Center     Atomic                   Forces (Hartrees/Bohr)
 Number     Number              X              Y              Z
 -------------------------------------------------------------------
      1       50           0.000184694    0.011159410   -0.004989270
      2       50           0.000965784    0.000810502    0.002535237
      3       53          -0.001893386    0.001945018   -0.001239523
      4       53          -0.003498659   -0.009858534   -0.005814218
      5       15          -0.002533039   -0.007281712    0.006402655
      6       15           0.002977921   -0.001516658   -0.009237749
      7       15           0.006071006   -0.004827814    0.004718630
      8       15          -0.001709674    0.005314303   -0.000976834
      9       50          -0.002134655    0.002106993    0.006871572
     10       50          -0.002221458    0.003658184   -0.000004688
     11       53           0.004457921   -0.000884708    0.002539295
     12       53          -0.000666455   -0.000624984   -0.000805106
 -------------------------------------------------------------------
 Cartesian Forces:  Max     0.011159410 RMS     0.004485233

 GradGradGradGradGradGradGradGradGradGradGradGradGradGradGradGradGradGrad
 Berny optimization.
 Using GEDIIS/GDIIS optimizer.
 FormGI is forming the generalized inverse of G from B-inverse, IUseBI=4.
 Internal  Forces:  Max     0.025127358 RMS     0.008835966
 Search for a local minimum.
 Step number  10 out of a maximum of   62
 All quantities printed in internal units (Hartrees-Bohrs-Radians)
 Mixed Optimization -- RFO/linear search
 Update second derivatives using D2CorX and points    9    8   10
 ITU=  0 -1  0  1  1  0  1  0 -1  0
 Use linear search instead of GDIIS.
     Eigenvalues ---    0.00658   0.00729   0.01115   0.01189   0.01929
     Eigenvalues ---    0.02195   0.02439   0.02686   0.03057   0.03719
     Eigenvalues ---    0.03909   0.04411   0.05058   0.05274   0.05831
     Eigenvalues ---    0.06426   0.07560   0.09377   0.10320   0.11274
     Eigenvalues ---    0.13931   0.14700   0.19498   0.22027   0.44019
     Eigenvalues ---    0.53353   0.77861   1.00108   2.09756   2.51393
 RFO step:  Lambda=-1.63170340D-02 EMin= 6.58484059D-03
 Quartic linear search produced a step of  0.00072.
 Maximum step size (   0.357) exceeded in Quadratic search.
    -- Step size scaled by   0.924
 Iteration  1 RMS(Cart)=  0.18440376 RMS(Int)=  0.01384857
 Iteration  2 RMS(Cart)=  0.03312164 RMS(Int)=  0.00069569
 Iteration  3 RMS(Cart)=  0.00041709 RMS(Int)=  0.00055901
 Iteration  4 RMS(Cart)=  0.00000018 RMS(Int)=  0.00055901
 Variable       Old X    -DE/DX   Delta X   Delta X   Delta X     New X
                                 (Linear)    (Quad)   (Total)
    R1        6.91496   0.00782   0.00006   0.21318   0.21324   7.12820
    R2        5.03903   0.00978   0.00003   0.11456   0.11459   5.15362
    R3        5.40497   0.00295   0.00004   0.09225   0.09228   5.49725
    R4        5.96892   0.00215   0.00000  -0.02232  -0.02232   5.94661
    R5        4.62489  -0.00739  -0.00003  -0.09681  -0.09684   4.52805
    R6        4.64577  -0.00110   0.00000   0.01802   0.01852   4.66429
    R7        5.23602  -0.00275   0.00000   0.00299   0.00299   5.23901
    R8        4.60597   0.00251   0.00000  -0.03987  -0.04028   4.56569
    R9        4.58075   0.00107   0.00001   0.03110   0.03100   4.61176
   R10        6.58622  -0.00202   0.00005   0.02523   0.02544   6.61166
   R11        6.09042   0.00375   0.00003   0.03512   0.03512   6.12554
   R12        5.55222   0.00146   0.00000   0.07660   0.07652   5.62874
   R13        5.80296  -0.00027   0.00002   0.06762   0.06756   5.87052
    A1        1.20308   0.01613   0.00000  -0.00364  -0.00364   1.19944
    A2        1.62915   0.00233   0.00003   0.10023   0.10026   1.72941
    A3        1.36875  -0.01259  -0.00001  -0.05593  -0.05594   1.31281
    A4        1.55708   0.00864   0.00000   0.05953   0.05979   1.61686
    A5        1.88820   0.00205   0.00002  -0.00817  -0.00924   1.87896
    A6        2.53560  -0.00800   0.00000  -0.00225  -0.00334   2.53226
    A7        1.33899  -0.00544   0.00000  -0.04082  -0.04107   1.29792
    A8        1.77051   0.01113  -0.00004   0.00931   0.00998   1.78049
    A9        1.21092  -0.00402   0.00004  -0.04591  -0.04630   1.16461
   A10        1.57518   0.00618  -0.00001   0.04557   0.04527   1.62045
   A11        1.33967  -0.00628  -0.00001  -0.07275  -0.07143   1.26824
   A12        1.35476   0.00314  -0.00002  -0.02196  -0.02215   1.33261
   A13        1.54266   0.00405   0.00000   0.03277   0.03130   1.57396
   A14        1.38274  -0.02206   0.00001  -0.05129  -0.05045   1.33229
   A15        1.55176   0.00383  -0.00002  -0.04237  -0.04183   1.50992
   A16        1.52395  -0.00442   0.00000   0.01571   0.01503   1.53899
   A17        1.57098  -0.00532   0.00001   0.01496   0.01434   1.58532
    D1        0.60820  -0.00051   0.00002   0.03922   0.03923   0.64743
    D2        1.34408   0.01544  -0.00002   0.07340   0.07361   1.41769
    D3        2.84343   0.01690  -0.00001   0.10900   0.10875   2.95218
    D4        1.02372  -0.00018  -0.00004  -0.09641  -0.09645   0.92727
    D5        0.65763  -0.00151   0.00001   0.01294   0.01258   0.67021
    D6       -3.01806  -0.00447   0.00002   0.04302   0.04372  -2.97434
    D7       -0.66176   0.00113  -0.00001  -0.00685  -0.00745  -0.66922
    D8       -2.78904  -0.01046  -0.00004  -0.08950  -0.09021  -2.87925
    D9       -0.02907  -0.02191   0.00000  -0.03971  -0.03885  -0.06792
   D10        1.52769  -0.01821  -0.00002  -0.08776  -0.08824   1.43945
   D11        2.00704  -0.00913   0.00002   0.06640   0.06688   2.07392
   D12       -2.71938  -0.00543   0.00001   0.01835   0.01750  -2.70189
   D13        0.53565  -0.00180   0.00002  -0.04958  -0.04911   0.48654
   D14       -0.66857   0.00180  -0.00001  -0.01174  -0.01084  -0.67941
   D15       -1.11780  -0.01256   0.00005   0.00208   0.00287  -1.11492
   D16        0.66490  -0.00270   0.00001  -0.00193  -0.00206   0.66285
   D17        0.50712   0.00210   0.00002   0.03156   0.03148   0.53860
   D18       -0.48270  -0.00203  -0.00002  -0.03128  -0.03125  -0.51394
   D19        0.86193  -0.02513  -0.00002  -0.07764  -0.07839   0.78354
   D20       -0.52125  -0.00291  -0.00002  -0.02693  -0.02686  -0.54811
   D21       -0.97782  -0.00120   0.00003  -0.01297  -0.01401  -0.99183
   D22        0.56796   0.00251   0.00003   0.02916   0.02909   0.59704
         Item               Value     Threshold  Converged?
 Maximum Force            0.025127     0.000450     NO 
 RMS     Force            0.008836     0.000300     NO 
 Maximum Displacement     0.687485     0.001800     NO 
 RMS     Displacement     0.213471     0.001200     NO 
 Predicted change in Energy=-9.665290D-03
 GradGradGradGradGradGradGradGradGradGradGradGradGradGradGradGradGradGrad

                          Input orientation:                          
 ---------------------------------------------------------------------
 Center     Atomic      Atomic             Coordinates (Angstroms)
 Number     Number       Type             X           Y           Z
 ---------------------------------------------------------------------
      1         50           0       -1.219853    1.830618   -0.756027
      2         50           0       -3.542835   -1.132737    1.217904
      3         53           0       -5.063882    1.003131   -0.041812
      4         53           0       -1.662613   -1.890276   -1.189024
      5         15           0        1.005685    1.690867    0.676321
      6         15           0        0.732814   -0.256465    2.045602
      7         15           0       -1.499154    0.580439    1.651572
      8         15           0       -0.792569    2.907913    1.849891
      9         50           0        1.330301   -2.076334    0.284603
     10         50           0        3.653478    1.780155   -0.140523
     11         53           0        4.257627   -0.614908    1.524032
     12         53           0        2.331268   -0.185255   -2.150389
 ---------------------------------------------------------------------
                    Distance matrix (angstroms):
                    1          2          3          4          5
     1  Sn   0.000000
     2  Sn   4.251367   0.000000
     3  I    3.996423   2.909020   0.000000
     4  I    3.772079   3.146809   4.610481   0.000000
     5  P    2.650316   5.380993   6.150475   4.839826   0.000000
     6  P    4.002243   4.442309   6.288526   4.343986   2.396140
     7  P    2.727177   2.701791   3.969069   3.768307   2.908330
     8  P    2.852008   4.928511   5.044884   5.745833   2.468235
     9  Sn   4.780217   5.050632   7.104592   3.341216   3.801398
    10  Sn   4.912306   7.881446   8.752479   6.544634   2.772366
    11  I    6.417325   7.823623   9.589601   6.635999   4.075578
    12  I    4.314910   6.837266   7.781170   4.447741   3.642430
                    6          7          8          9         10
     6  P    0.000000
     7  P    2.416060   0.000000
     8  P    3.518292   2.440436   0.000000
     9  Sn   2.601929   4.114956   5.639098   0.000000
    10  Sn   4.178186   5.585744   5.000092   4.522211   0.000000
    11  I    3.581176   5.880956   6.166111   3.498741   2.978601
    12  I    4.490709   5.450993   5.943760   3.241497   3.106547
                   11         12
    11  I    0.000000
    12  I    4.170951   0.000000
 Stoichiometry    I4P4Sn4
 Framework group  C1[X(I4P4Sn4)]
 Deg. of freedom    30
 Full point group                 C1      NOp   1
 Largest Abelian subgroup         C1      NOp   1
 Largest concise Abelian subgroup C1      NOp   1
                         Standard orientation:                         
 ---------------------------------------------------------------------
 Center     Atomic      Atomic             Coordinates (Angstroms)
 Number     Number       Type             X           Y           Z
 ---------------------------------------------------------------------
      1         50           0       -1.215723   -1.785398    0.877854
      2         50           0       -3.531287    1.113802   -1.197460
      3         53           0       -5.058030   -0.968498    0.142497
      4         53           0       -1.642327    1.950590    1.176149
      5         15           0        1.006980   -1.707080   -0.563546
      6         15           0        0.738799    0.190267   -2.002170
      7         15           0       -1.495617   -0.622481   -1.573019
      8         15           0       -0.798971   -2.958540   -1.688078
      9         50           0        1.347833    2.070499   -0.309881
     10         50           0        3.656307   -1.777579    0.250154
     11         53           0        4.266261    0.552819   -1.501778
     12         53           0        2.346845    0.265113    2.190091
 ---------------------------------------------------------------------
 Rotational constants (GHZ):      0.1240729      0.0427613      0.0401281
 Standard basis: SDD (6D, 10F)
 There are   148 symmetry adapted cartesian basis functions of A   symmetry.
 There are   148 symmetry adapted basis functions of A   symmetry.
   148 basis functions,   284 primitive gaussians,   148 cartesian basis functions
    52 alpha electrons       52 beta electrons
       nuclear repulsion energy       690.0349435435 Hartrees.
 NAtoms=   12 NActive=   12 NUniq=   12 SFac= 1.00D+00 NAtFMM=   60 NAOKFM=F Big=F
 Integral buffers will be    131072 words long.
 Raffenetti 2 integral format.
 Two-electron integral symmetry is turned on.
 One-electron integrals computed using PRISM.
   1 Symmetry operations used in ECPInt.
 ECPInt:  NShTT=    2926 NPrTT=   11154 LenC2=    2839 LenP2D=    8083.
 LDataN:  DoStor=T MaxTD1= 5 Len=  102
 NBasis=   148 RedAO= T EigKep=  1.60D-02  NBF=   148
 NBsUse=   148 1.00D-06 EigRej= -1.00D+00 NBFU=   148
 Defaulting to unpruned grid for atomic number  50.
 Defaulting to unpruned grid for atomic number  53.
 Defaulting to unpruned grid for atomic number  53.
 Defaulting to unpruned grid for atomic number  50.
 Initial guess from the checkpoint file:  "\\Nas.ads.mwn.de\tuch\ac5\AK_Nilges\Markus\Gaussian\SnIP\Publikation\SnIP\4SNI2+P4-2I2.chk"
 B after Tr=     0.000000    0.000000    0.000000
         Rot=    0.999570    0.025028    0.012915    0.008144 Ang=   3.36 deg.
 ExpMin= 3.26D-02 ExpMax= 3.06D+04 ExpMxC= 4.68D+03 IAcc=3 IRadAn=         5 AccDes= 0.00D+00
 Harris functional with IExCor= 1009 and IRadAn=       5 diagonalized for initial guess.
 HarFok:  IExCor= 1009 AccDes= 0.00D+00 IRadAn=         5 IDoV= 1 UseB2=F ITyADJ=14
 ICtDFT=  3500011 ScaDFX=  1.000000  1.000000  1.000000  1.000000
 Defaulting to unpruned grid for atomic number  50.
 Defaulting to unpruned grid for atomic number  50.
 Defaulting to unpruned grid for atomic number  50.
 Defaulting to unpruned grid for atomic number  50.
 Defaulting to unpruned grid for atomic number  50.
 Defaulting to unpruned grid for atomic number  50.
 Defaulting to unpruned grid for atomic number  50.
 Defaulting to unpruned grid for atomic number  50.
 FoFCou: FMM=F IPFlag=           0 FMFlag=      100000 FMFlg1=           0
         NFxFlg=           0 DoJE=T BraDBF=F KetDBF=T FulRan=T
         wScrn=  0.000000 ICntrl=     500 IOpCl=  0 I1Cent=   200000004 NGrid=           0
         NMat0=    1 NMatS0=      1 NMatT0=    0 NMatD0=    1 NMtDS0=    0 NMtDT0=    0
 Petite list used in FoFCou.
 Requested convergence on RMS density matrix=1.00D-08 within 128 cycles.
 Requested convergence on MAX density matrix=1.00D-06.
 Requested convergence on             energy=1.00D-06.
 No special actions if energy rises.
 Defaulting to unpruned grid for atomic number  50.
 Defaulting to unpruned grid for atomic number  50.
 Defaulting to unpruned grid for atomic number  50.
 Defaulting to unpruned grid for atomic number  50.
 Defaulting to unpruned grid for atomic number  50.
 Defaulting to unpruned grid for atomic number  50.
 Defaulting to unpruned grid for atomic number  50.
 Defaulting to unpruned grid for atomic number  50.
 SCF Done:  E(RPBE-PBE) =  -1424.26645398     A.U. after   17 cycles
            NFock= 17  Conv=0.30D-08     -V/T= 2.0326
   1 Symmetry operations used in ECPInt.
 ECPInt:  NShTT=    2926 NPrTT=   11154 LenC2=    2839 LenP2D=    8083.
 LDataN:  DoStor=T MaxTD1= 6 Len=  172
 Calling FoFJK, ICntrl=      2527 FMM=F ISym2X=0 I1Cent= 0 IOpClX= 0 NMat=1 NMatS=1 NMatT=0.
 Defaulting to unpruned grid for atomic number  50.
 Defaulting to unpruned grid for atomic number  50.
 Defaulting to unpruned grid for atomic number  50.
 Defaulting to unpruned grid for atomic number  50.
 Defaulting to unpruned grid for atomic number  50.
 Defaulting to unpruned grid for atomic number  50.
 Defaulting to unpruned grid for atomic number  50.
 Defaulting to unpruned grid for atomic number  50.
 ***** Axes restored to original set *****
 -------------------------------------------------------------------
 Center     Atomic                   Forces (Hartrees/Bohr)
 Number     Number              X              Y              Z
 -------------------------------------------------------------------
      1       50          -0.010339788    0.004393261   -0.008686599
      2       50          -0.002223892    0.000090976   -0.000196075
      3       53           0.001682152   -0.001007598    0.000077282
      4       53           0.002069349   -0.006370118    0.001709636
      5       15           0.015214208    0.001401076    0.007711177
      6       15          -0.005173708    0.012782189    0.011359405
      7       15          -0.002636751    0.001872070    0.003028255
      8       15           0.001425615   -0.001719816    0.001439133
      9       50           0.000185230   -0.011075971   -0.016572046
     10       50          -0.002931239   -0.001418317   -0.000147749
     11       53           0.000429948    0.001337063   -0.000000869
     12       53           0.002298876   -0.000284815    0.000278451
 -------------------------------------------------------------------
 Cartesian Forces:  Max     0.016572046 RMS     0.006037971

 GradGradGradGradGradGradGradGradGradGradGradGradGradGradGradGradGradGrad
 Berny optimization.
 Using GEDIIS/GDIIS optimizer.
 FormGI is forming the generalized inverse of G from B-inverse, IUseBI=4.
 Internal  Forces:  Max     0.064224589 RMS     0.017432037
 Search for a local minimum.
 Step number  11 out of a maximum of   62
 All quantities printed in internal units (Hartrees-Bohrs-Radians)
 Mixed Optimization -- RFO/linear search
 Update second derivatives using D2CorX and points    9    8   11   10
 DE=  1.53D-04 DEPred=-9.67D-03 R=-1.59D-02
 Trust test=-1.59D-02 RLast= 4.37D-01 DXMaxT set to 1.78D-01
 ITU= -1  0 -1  0  1  1  0  1  0 -1  0
 Use linear search instead of GDIIS.
 Energy rises -- skip Quadratic/GDIIS search.
 Quartic linear search produced a step of -0.49428.
 Iteration  1 RMS(Cart)=  0.10575042 RMS(Int)=  0.00437042
 Iteration  2 RMS(Cart)=  0.00413430 RMS(Int)=  0.00013973
 Iteration  3 RMS(Cart)=  0.00000473 RMS(Int)=  0.00013972
 Iteration  4 RMS(Cart)=  0.00000000 RMS(Int)=  0.00013972
 Variable       Old X    -DE/DX   Delta X   Delta X   Delta X     New X
                                 (Linear)    (Quad)   (Total)
    R1        7.12820   0.00686  -0.10540   0.00000  -0.10540   7.02279
    R2        5.15362   0.00403  -0.05664   0.00000  -0.05664   5.09698
    R3        5.49725  -0.00166  -0.04561   0.00000  -0.04561   5.45164
    R4        5.94661   0.00000   0.01103   0.00000   0.01103   5.95764
    R5        4.52805   0.00035   0.04786   0.00000   0.04786   4.57591
    R6        4.66429   0.00636  -0.00916   0.00000  -0.00928   4.65501
    R7        5.23901   0.00446  -0.00148   0.00000  -0.00148   5.23753
    R8        4.56569  -0.00131   0.01991   0.00000   0.02001   4.58570
    R9        4.61176   0.00065  -0.01532   0.00000  -0.01530   4.59646
   R10        6.61166   0.01021  -0.01258   0.00000  -0.01262   6.59905
   R11        6.12554  -0.00574  -0.01736   0.00000  -0.01735   6.10819
   R12        5.62874   0.00147  -0.03782   0.00000  -0.03780   5.59094
   R13        5.87052   0.00248  -0.03340   0.00000  -0.03338   5.83715
    A1        1.19944  -0.01340   0.00180   0.00000   0.00180   1.20124
    A2        1.72941  -0.00523  -0.04956   0.00000  -0.04956   1.67985
    A3        1.31281   0.00269   0.02765   0.00000   0.02765   1.34046
    A4        1.61686  -0.01786  -0.02955   0.00000  -0.02962   1.58724
    A5        1.87896   0.01110   0.00457   0.00000   0.00484   1.88380
    A6        2.53226  -0.00178   0.00165   0.00000   0.00192   2.53419
    A7        1.29792   0.01654   0.02030   0.00000   0.02036   1.31828
    A8        1.78049   0.01085  -0.00493   0.00000  -0.00511   1.77538
    A9        1.16461   0.02954   0.02289   0.00000   0.02300   1.18761
   A10        1.62045  -0.01622  -0.02238   0.00000  -0.02231   1.59814
   A11        1.26824   0.01476   0.03531   0.00000   0.03498   1.30323
   A12        1.33261  -0.00845   0.01095   0.00000   0.01099   1.34360
   A13        1.57396   0.01513  -0.01547   0.00000  -0.01511   1.55885
   A14        1.33229   0.06017   0.02494   0.00000   0.02474   1.35703
   A15        1.50992  -0.00994   0.02068   0.00000   0.02054   1.53047
   A16        1.53899   0.01009  -0.00743   0.00000  -0.00726   1.53173
   A17        1.58532   0.01306  -0.00709   0.00000  -0.00693   1.57839
    D1        0.64743   0.00641  -0.01939   0.00000  -0.01939   0.62804
    D2        1.41769  -0.00188  -0.03638   0.00000  -0.03644   1.38125
    D3        2.95218  -0.01792  -0.05375   0.00000  -0.05370   2.89849
    D4        0.92727  -0.00256   0.04767   0.00000   0.04767   0.97495
    D5        0.67021   0.00077  -0.00622   0.00000  -0.00613   0.66409
    D6       -2.97434  -0.00726  -0.02161   0.00000  -0.02179  -2.99613
    D7       -0.66922  -0.00044   0.00368   0.00000   0.00383  -0.66539
    D8       -2.87925   0.01100   0.04459   0.00000   0.04476  -2.83449
    D9       -0.06792   0.04054   0.01920   0.00000   0.01899  -0.04893
   D10        1.43945   0.02774   0.04361   0.00000   0.04373   1.48319
   D11        2.07392   0.02051  -0.03306   0.00000  -0.03318   2.04075
   D12       -2.70189   0.00772  -0.00865   0.00000  -0.00843  -2.71032
   D13        0.48654   0.02462   0.02427   0.00000   0.02416   0.51070
   D14       -0.67941  -0.00178   0.00536   0.00000   0.00513  -0.67429
   D15       -1.11492  -0.01687  -0.00142   0.00000  -0.00160  -1.11652
   D16        0.66285   0.00074   0.00102   0.00000   0.00106   0.66390
   D17        0.53860  -0.00329  -0.01556   0.00000  -0.01554   0.52307
   D18       -0.51394   0.00291   0.01544   0.00000   0.01543  -0.49851
   D19        0.78354   0.06422   0.03875   0.00000   0.03894   0.82248
   D20       -0.54811   0.00508   0.01328   0.00000   0.01325  -0.53485
   D21       -0.99183  -0.01772   0.00693   0.00000   0.00720  -0.98463
   D22        0.59704  -0.00362  -0.01438   0.00000  -0.01435   0.58269
         Item               Value     Threshold  Converged?
 Maximum Force            0.064225     0.000450     NO 
 RMS     Force            0.017432     0.000300     NO 
 Maximum Displacement     0.340746     0.001800     NO 
 RMS     Displacement     0.105686     0.001200     NO 
 Predicted change in Energy=-4.228657D-03
 GradGradGradGradGradGradGradGradGradGradGradGradGradGradGradGradGradGrad

                          Input orientation:                          
 ---------------------------------------------------------------------
 Center     Atomic      Atomic             Coordinates (Angstroms)
 Number     Number       Type             X           Y           Z
 ---------------------------------------------------------------------
      1         50           0       -1.239377    1.818676   -0.760538
      2         50           0       -3.553710   -1.124254    1.333126
      3         53           0       -5.125391    0.836456   -0.083908
      4         53           0       -1.664198   -1.859320   -1.081123
      5         15           0        1.052852    1.711686    0.659800
      6         15           0        0.683053   -0.234642    2.052125
      7         15           0       -1.538301    0.658201    1.655834
      8         15           0       -0.725129    2.943275    1.838758
      9         50           0        1.299963   -2.044124    0.104288
     10         50           0        3.720861    1.729730   -0.090581
     11         53           0        4.165646   -0.682713    1.563378
     12         53           0        2.453998   -0.115821   -2.219009
 ---------------------------------------------------------------------
                    Distance matrix (angstroms):
                    1          2          3          4          5
     1  Sn   0.000000
     2  Sn   4.289569   0.000000
     3  I    4.064934   2.884883   0.000000
     4  I    3.716303   3.152646   4.499056   0.000000
     5  P    2.698725   5.451269   6.284092   4.813030   0.000000
     6  P    3.977804   4.388454   6.280757   4.238681   2.421469
     7  P    2.697204   2.709826   3.990700   3.720846   2.969173
     8  P    2.878457   4.980094   5.243820   5.698463   2.463325
     9  Sn   4.702914   5.090614   7.044028   3.197750   3.804703
    10  Sn   5.006067   7.943019   8.891240   6.546856   2.771583
    11  I    6.393106   7.735401   9.557447   6.508830   4.029775
    12  I    4.417061   7.051748   7.931747   4.614554   3.686534
                    6          7          8          9         10
     6  P    0.000000
     7  P    2.426650   0.000000
     8  P    3.482479   2.432340   0.000000
     9  Sn   2.729263   4.214926   5.655399   0.000000
    10  Sn   4.204548   5.644194   4.996185   4.487838   0.000000
    11  I    3.545151   5.860172   6.094531   3.492065   2.958597
    12  I    4.625252   5.617114   5.994196   3.232314   3.088884
                   11         12
    11  I    0.000000
    12  I    4.190174   0.000000
 Stoichiometry    I4P4Sn4
 Framework group  C1[X(I4P4Sn4)]
 Deg. of freedom    30
 Full point group                 C1      NOp   1
 Largest Abelian subgroup         C1      NOp   1
 Largest concise Abelian subgroup C1      NOp   1
                         Standard orientation:                         
 ---------------------------------------------------------------------
 Center     Atomic      Atomic             Coordinates (Angstroms)
 Number     Number       Type             X           Y           Z
 ---------------------------------------------------------------------
      1         50           0       -1.202458   -1.815570    0.864825
      2         50           0       -3.568057    1.073610   -1.246333
      3         53           0       -5.104862   -0.872952    0.227328
      4         53           0       -1.649612    1.864396    1.127147
      5         15           0        1.068351   -1.717348   -0.590130
      6         15           0        0.664388    0.201518   -2.010791
      7         15           0       -1.544456   -0.699927   -1.566900
      8         15           0       -0.717246   -2.982049   -1.721564
      9         50           0        1.295837    2.049308   -0.104009
     10         50           0        3.746893   -1.703293    0.121834
     11         53           0        4.150242    0.682772   -1.580312
     12         53           0        2.497132    0.170395    2.235741
 ---------------------------------------------------------------------
 Rotational constants (GHZ):      0.1250511      0.0421566      0.0399850
 Standard basis: SDD (6D, 10F)
 There are   148 symmetry adapted cartesian basis functions of A   symmetry.
 There are   148 symmetry adapted basis functions of A   symmetry.
   148 basis functions,   284 primitive gaussians,   148 cartesian basis functions
    52 alpha electrons       52 beta electrons
       nuclear repulsion energy       687.5506048949 Hartrees.
 NAtoms=   12 NActive=   12 NUniq=   12 SFac= 1.00D+00 NAtFMM=   60 NAOKFM=F Big=F
 Integral buffers will be    131072 words long.
 Raffenetti 2 integral format.
 Two-electron integral symmetry is turned on.
 One-electron integrals computed using PRISM.
   1 Symmetry operations used in ECPInt.
 ECPInt:  NShTT=    2926 NPrTT=   11154 LenC2=    2839 LenP2D=    8064.
 LDataN:  DoStor=T MaxTD1= 5 Len=  102
 NBasis=   148 RedAO= T EigKep=  1.63D-02  NBF=   148
 NBsUse=   148 1.00D-06 EigRej= -1.00D+00 NBFU=   148
 Defaulting to unpruned grid for atomic number  50.
 Defaulting to unpruned grid for atomic number  53.
 Defaulting to unpruned grid for atomic number  53.
 Defaulting to unpruned grid for atomic number  50.
 Lowest energy guess from the checkpoint file:  "\\Nas.ads.mwn.de\tuch\ac5\AK_Nilges\Markus\Gaussian\SnIP\Publikation\SnIP\4SNI2+P4-2I2.chk"
 B after Tr=     0.000000    0.000000    0.000000
         Rot=    0.999891    0.012479    0.006732    0.004051 Ang=   1.69 deg.
 B after Tr=     0.000000    0.000000    0.000000
         Rot=    0.999894   -0.012483   -0.006207   -0.004109 Ang=  -1.67 deg.
 Requested convergence on RMS density matrix=1.00D-08 within 128 cycles.
 Requested convergence on MAX density matrix=1.00D-06.
 Requested convergence on             energy=1.00D-06.
 No special actions if energy rises.
 Defaulting to unpruned grid for atomic number  50.
 Defaulting to unpruned grid for atomic number  50.
 Defaulting to unpruned grid for atomic number  50.
 Defaulting to unpruned grid for atomic number  50.
 Defaulting to unpruned grid for atomic number  50.
 Defaulting to unpruned grid for atomic number  50.
 Defaulting to unpruned grid for atomic number  50.
 Defaulting to unpruned grid for atomic number  50.
 EnCoef did     3 forward-backward iterations
 SCF Done:  E(RPBE-PBE) =  -1424.27053929     A.U. after   12 cycles
            NFock= 12  Conv=0.35D-08     -V/T= 2.0326
   1 Symmetry operations used in ECPInt.
 ECPInt:  NShTT=    2926 NPrTT=   11154 LenC2=    2839 LenP2D=    8064.
 LDataN:  DoStor=T MaxTD1= 6 Len=  172
 Calling FoFJK, ICntrl=      2527 FMM=F ISym2X=0 I1Cent= 0 IOpClX= 0 NMat=1 NMatS=1 NMatT=0.
 Defaulting to unpruned grid for atomic number  50.
 Defaulting to unpruned grid for atomic number  50.
 Defaulting to unpruned grid for atomic number  50.
 Defaulting to unpruned grid for atomic number  50.
 Defaulting to unpruned grid for atomic number  50.
 Defaulting to unpruned grid for atomic number  50.
 Defaulting to unpruned grid for atomic number  50.
 Defaulting to unpruned grid for atomic number  50.
 ***** Axes restored to original set *****
 -------------------------------------------------------------------
 Center     Atomic                   Forces (Hartrees/Bohr)
 Number     Number              X              Y              Z
 -------------------------------------------------------------------
      1       50          -0.005029796    0.007716833   -0.006309682
      2       50          -0.000859437    0.000671710    0.001182020
      3       53           0.000070639    0.000428796   -0.000409076
      4       53           0.000190728   -0.008021892   -0.002023257
      5       15           0.006168965   -0.003303489    0.007003498
      6       15          -0.000903970    0.004100759    0.000031622
      7       15           0.002226817   -0.001382416    0.003459792
      8       15          -0.000262710    0.001602035    0.000087793
      9       50          -0.001933353   -0.002780454   -0.003952977
     10       50          -0.002741887    0.001070953   -0.000175606
     11       53           0.002426055    0.000434024    0.001129528
     12       53           0.000647951   -0.000536859   -0.000023655
 -------------------------------------------------------------------
 Cartesian Forces:  Max     0.008021892 RMS     0.003236378

 GradGradGradGradGradGradGradGradGradGradGradGradGradGradGradGradGradGrad
 Berny optimization.
 Using GEDIIS/GDIIS optimizer.
 FormGI is forming the generalized inverse of G from B-inverse, IUseBI=4.
 Internal  Forces:  Max     0.012050049 RMS     0.004612394
 Search for a local minimum.
 Step number  12 out of a maximum of   62
 All quantities printed in internal units (Hartrees-Bohrs-Radians)
 Mixed Optimization -- RFO/linear search
 Update second derivatives using D2CorX and points    9    8   11   10   12
 ITU=  0 -1  0 -1  0  1  1  0  1  0 -1  0
 Use linear search instead of GDIIS.
     Eigenvalues ---    0.00687   0.00774   0.01124   0.01188   0.01902
     Eigenvalues ---    0.02221   0.02341   0.02632   0.03024   0.03744
     Eigenvalues ---    0.03831   0.04661   0.04969   0.05263   0.05466
     Eigenvalues ---    0.06034   0.07327   0.09516   0.10354   0.11035
     Eigenvalues ---    0.14189   0.14972   0.21567   0.30593   0.45055
     Eigenvalues ---    0.61737   0.78763   1.39541   2.09522   3.01945
 RFO step:  Lambda=-5.31498357D-03 EMin= 6.86894155D-03
 Quartic linear search produced a step of  0.00093.
 Maximum step size (   0.178) exceeded in Quadratic search.
    -- Step size scaled by   0.446
 Iteration  1 RMS(Cart)=  0.04495124 RMS(Int)=  0.00083271
 Iteration  2 RMS(Cart)=  0.00144594 RMS(Int)=  0.00011638
 Iteration  3 RMS(Cart)=  0.00000115 RMS(Int)=  0.00011638
 Iteration  4 RMS(Cart)=  0.00000000 RMS(Int)=  0.00011638
 Variable       Old X    -DE/DX   Delta X   Delta X   Delta X     New X
                                 (Linear)    (Quad)   (Total)
    R1        7.02279   0.00704   0.00010   0.11869   0.11879   7.14159
    R2        5.09698   0.00651   0.00005   0.04448   0.04453   5.14151
    R3        5.45164   0.00046   0.00004   0.03629   0.03633   5.48797
    R4        5.95764   0.00130  -0.00001  -0.00876  -0.00877   5.94887
    R5        4.57591  -0.00332  -0.00005  -0.03441  -0.03452   4.54140
    R6        4.65501   0.00219   0.00001   0.02185   0.02185   4.67686
    R7        5.23753  -0.00074   0.00000  -0.02035  -0.02034   5.21719
    R8        4.58570   0.00007  -0.00002  -0.00764  -0.00759   4.57811
    R9        4.59646   0.00112   0.00001   0.00331   0.00333   4.59979
   R10        6.59905   0.00417   0.00001   0.08705   0.08705   6.68610
   R11        6.10819  -0.00100   0.00002  -0.02725  -0.02725   6.08094
   R12        5.59094   0.00096   0.00004  -0.01697  -0.01692   5.57401
   R13        5.83715   0.00075   0.00003   0.00566   0.00570   5.84285
    A1        1.20124   0.00045   0.00000  -0.01617  -0.01617   1.18507
    A2        1.67985  -0.00176   0.00005   0.01902   0.01907   1.69892
    A3        1.34046  -0.00575  -0.00003  -0.02357  -0.02360   1.31687
    A4        1.58724  -0.00285   0.00003   0.01316   0.01332   1.60056
    A5        1.88380   0.00284   0.00000   0.01914   0.01960   1.90340
    A6        2.53419  -0.00123   0.00000  -0.02879  -0.02892   2.50527
    A7        1.31828   0.00389  -0.00002  -0.00570  -0.00584   1.31244
    A8        1.77538   0.00966   0.00000   0.01167   0.01163   1.78701
    A9        1.18761   0.01111  -0.00002   0.01189   0.01173   1.19934
   A10        1.59814  -0.00339   0.00002   0.01158   0.01171   1.60985
   A11        1.30323   0.00274  -0.00003  -0.01679  -0.01681   1.28641
   A12        1.34360  -0.00186  -0.00001  -0.00455  -0.00461   1.33899
   A13        1.55885   0.00367   0.00002  -0.00746  -0.00744   1.55141
   A14        1.35703   0.01138  -0.00002  -0.00027  -0.00026   1.35677
   A15        1.53047  -0.00201  -0.00002   0.00641   0.00643   1.53690
   A16        1.53173   0.00155   0.00001  -0.00918  -0.00917   1.52256
   A17        1.57839   0.00254   0.00001   0.00732   0.00736   1.58575
    D1        0.62804   0.00324   0.00002   0.02261   0.02263   0.65067
    D2        1.38125   0.00324   0.00003  -0.00914  -0.00921   1.37204
    D3        2.89849  -0.00195   0.00005   0.00152   0.00167   2.90016
    D4        0.97495  -0.00124  -0.00005  -0.02758  -0.02763   0.94732
    D5        0.66409  -0.00029   0.00001  -0.00090  -0.00098   0.66310
    D6       -2.99613  -0.00202   0.00002  -0.01529  -0.01478  -3.01091
    D7       -0.66539   0.00027   0.00000   0.00032   0.00031  -0.66508
    D8       -2.83449   0.00076  -0.00004  -0.03255  -0.03242  -2.86691
    D9       -0.04893   0.00653  -0.00002  -0.00702  -0.00694  -0.05587
   D10        1.48319   0.00364  -0.00004   0.00116   0.00126   1.48445
   D11        2.04075   0.00425   0.00003   0.02175   0.02163   2.06238
   D12       -2.71032   0.00136   0.00001   0.02993   0.02983  -2.68049
   D13        0.51070   0.01027  -0.00002   0.01166   0.01174   0.52244
   D14       -0.67429   0.00015  -0.00001  -0.00233  -0.00223  -0.67652
   D15       -1.11652  -0.01205   0.00000  -0.01203  -0.01211  -1.12863
   D16        0.66390  -0.00088   0.00000  -0.00482  -0.00485   0.65905
   D17        0.52307  -0.00012   0.00001   0.00000   0.00002   0.52309
   D18       -0.49851   0.00004  -0.00001   0.00234   0.00233  -0.49618
   D19        0.82248   0.01175  -0.00004   0.00399   0.00392   0.82639
   D20       -0.53485   0.00050  -0.00001   0.00399   0.00397  -0.53089
   D21       -0.98463  -0.00372  -0.00001   0.01601   0.01600  -0.96863
   D22        0.58269   0.00002   0.00001   0.00700   0.00699   0.58969
         Item               Value     Threshold  Converged?
 Maximum Force            0.012050     0.000450     NO 
 RMS     Force            0.004612     0.000300     NO 
 Maximum Displacement     0.155939     0.001800     NO 
 RMS     Displacement     0.045099     0.001200     NO 
 Predicted change in Energy=-1.940793D-03
 GradGradGradGradGradGradGradGradGradGradGradGradGradGradGradGradGradGrad

                          Input orientation:                          
 ---------------------------------------------------------------------
 Center     Atomic      Atomic             Coordinates (Angstroms)
 Number     Number       Type             X           Y           Z
 ---------------------------------------------------------------------
      1         50           0       -1.262656    1.805673   -0.784053
      2         50           0       -3.571897   -1.089756    1.336965
      3         53           0       -5.099770    0.912896   -0.108318
      4         53           0       -1.682718   -1.941840   -1.032612
      5         15           0        1.047146    1.673001    0.675165
      6         15           0        0.684239   -0.266362    2.047228
      7         15           0       -1.528488    0.641049    1.660443
      8         15           0       -0.727404    2.931276    1.855324
      9         50           0        1.316540   -2.050906    0.060125
     10         50           0        3.700827    1.757945   -0.081719
     11         53           0        4.188570   -0.638070    1.568009
     12         53           0        2.465877   -0.097758   -2.224408
 ---------------------------------------------------------------------
                    Distance matrix (angstroms):
                    1          2          3          4          5
     1  Sn   0.000000
     2  Sn   4.267882   0.000000
     3  I    3.997138   2.904110   0.000000
     4  I    3.779164   3.148005   4.547536   0.000000
     5  P    2.735344   5.422763   6.243091   4.841046   0.000000
     6  P    4.012465   4.392851   6.284249   4.230262   2.403203
     7  P    2.720768   2.697377   3.994556   3.734654   2.944416
     8  P    2.918868   4.952629   5.200705   5.744567   2.474886
     9  Sn   4.715728   5.143048   7.069762   3.193981   3.783956
    10  Sn   5.013154   7.938172   8.841116   6.601148   2.760817
    11  I    6.420276   7.777034   9.564980   6.552486   4.000845
    12  I    4.427147   7.079700   7.920750   4.693810   3.681834
                    6          7          8          9         10
     6  P    0.000000
     7  P    2.422634   0.000000
     8  P    3.500635   2.434103   0.000000
     9  Sn   2.744627   4.231054   5.676494   0.000000
    10  Sn   4.210705   5.623906   4.973738   4.495808   0.000000
    11  I    3.556425   5.859133   6.081906   3.538132   2.949641
    12  I    4.631364   5.620752   6.001358   3.217896   3.091901
                   11         12
    11  I    0.000000
    12  I    4.200242   0.000000
 Stoichiometry    I4P4Sn4
 Framework group  C1[X(I4P4Sn4)]
 Deg. of freedom    30
 Full point group                 C1      NOp   1
 Largest Abelian subgroup         C1      NOp   1
 Largest concise Abelian subgroup C1      NOp   1
                         Standard orientation:                         
 ---------------------------------------------------------------------
 Center     Atomic      Atomic             Coordinates (Angstroms)
 Number     Number       Type             X           Y           Z
 ---------------------------------------------------------------------
      1         50           0       -1.228960   -1.781811    0.907088
      2         50           0       -3.583474    1.035801   -1.268261
      3         53           0       -5.079991   -0.931049    0.256794
      4         53           0       -1.667999    1.969079    1.049040
      5         15           0        1.060361   -1.680142   -0.586492
      6         15           0        0.667650    0.215136   -2.010951
      7         15           0       -1.534278   -0.692545   -1.567354
      8         15           0       -0.722227   -2.983101   -1.704409
      9         50           0        1.315728    2.061980   -0.086856
     10         50           0        3.724351   -1.727591    0.136706
     11         53           0        4.175779    0.620525   -1.590415
     12         53           0        2.507025    0.184669    2.239378
 ---------------------------------------------------------------------
 Rotational constants (GHZ):      0.1237387      0.0421053      0.0398042
 Standard basis: SDD (6D, 10F)
 There are   148 symmetry adapted cartesian basis functions of A   symmetry.
 There are   148 symmetry adapted basis functions of A   symmetry.
   148 basis functions,   284 primitive gaussians,   148 cartesian basis functions
    52 alpha electrons       52 beta electrons
       nuclear repulsion energy       687.2442288793 Hartrees.
 NAtoms=   12 NActive=   12 NUniq=   12 SFac= 1.00D+00 NAtFMM=   60 NAOKFM=F Big=F
 Integral buffers will be    131072 words long.
 Raffenetti 2 integral format.
 Two-electron integral symmetry is turned on.
 One-electron integrals computed using PRISM.
   1 Symmetry operations used in ECPInt.
 ECPInt:  NShTT=    2926 NPrTT=   11154 LenC2=    2839 LenP2D=    8063.
 LDataN:  DoStor=T MaxTD1= 5 Len=  102
 NBasis=   148 RedAO= T EigKep=  1.65D-02  NBF=   148
 NBsUse=   148 1.00D-06 EigRej= -1.00D+00 NBFU=   148
 Defaulting to unpruned grid for atomic number  50.
 Defaulting to unpruned grid for atomic number  53.
 Defaulting to unpruned grid for atomic number  50.
 Defaulting to unpruned grid for atomic number  53.
 Initial guess from the checkpoint file:  "\\Nas.ads.mwn.de\tuch\ac5\AK_Nilges\Markus\Gaussian\SnIP\Publikation\SnIP\4SNI2+P4-2I2.chk"
 B after Tr=     0.000000    0.000000    0.000000
         Rot=    0.999963    0.008548    0.000454    0.000709 Ang=   0.98 deg.
 ExpMin= 3.26D-02 ExpMax= 3.06D+04 ExpMxC= 4.68D+03 IAcc=3 IRadAn=         5 AccDes= 0.00D+00
 Harris functional with IExCor= 1009 and IRadAn=       5 diagonalized for initial guess.
 HarFok:  IExCor= 1009 AccDes= 0.00D+00 IRadAn=         5 IDoV= 1 UseB2=F ITyADJ=14
 ICtDFT=  3500011 ScaDFX=  1.000000  1.000000  1.000000  1.000000
 Defaulting to unpruned grid for atomic number  50.
 Defaulting to unpruned grid for atomic number  50.
 Defaulting to unpruned grid for atomic number  50.
 Defaulting to unpruned grid for atomic number  50.
 Defaulting to unpruned grid for atomic number  50.
 Defaulting to unpruned grid for atomic number  50.
 Defaulting to unpruned grid for atomic number  50.
 Defaulting to unpruned grid for atomic number  50.
 FoFCou: FMM=F IPFlag=           0 FMFlag=      100000 FMFlg1=           0
         NFxFlg=           0 DoJE=T BraDBF=F KetDBF=T FulRan=T
         wScrn=  0.000000 ICntrl=     500 IOpCl=  0 I1Cent=   200000004 NGrid=           0
         NMat0=    1 NMatS0=      1 NMatT0=    0 NMatD0=    1 NMtDS0=    0 NMtDT0=    0
 Petite list used in FoFCou.
 Requested convergence on RMS density matrix=1.00D-08 within 128 cycles.
 Requested convergence on MAX density matrix=1.00D-06.
 Requested convergence on             energy=1.00D-06.
 No special actions if energy rises.
 Defaulting to unpruned grid for atomic number  50.
 Defaulting to unpruned grid for atomic number  50.
 Defaulting to unpruned grid for atomic number  50.
 Defaulting to unpruned grid for atomic number  50.
 Defaulting to unpruned grid for atomic number  50.
 Defaulting to unpruned grid for atomic number  50.
 Defaulting to unpruned grid for atomic number  50.
 Defaulting to unpruned grid for atomic number  50.
 SCF Done:  E(RPBE-PBE) =  -1424.27222115     A.U. after   13 cycles
            NFock= 13  Conv=0.36D-08     -V/T= 2.0327
   1 Symmetry operations used in ECPInt.
 ECPInt:  NShTT=    2926 NPrTT=   11154 LenC2=    2839 LenP2D=    8063.
 LDataN:  DoStor=T MaxTD1= 6 Len=  172
 Calling FoFJK, ICntrl=      2527 FMM=F ISym2X=0 I1Cent= 0 IOpClX= 0 NMat=1 NMatS=1 NMatT=0.
 Defaulting to unpruned grid for atomic number  50.
 Defaulting to unpruned grid for atomic number  50.
 Defaulting to unpruned grid for atomic number  50.
 Defaulting to unpruned grid for atomic number  50.
 Defaulting to unpruned grid for atomic number  50.
 Defaulting to unpruned grid for atomic number  50.
 Defaulting to unpruned grid for atomic number  50.
 Defaulting to unpruned grid for atomic number  50.
 ***** Axes restored to original set *****
 -------------------------------------------------------------------
 Center     Atomic                   Forces (Hartrees/Bohr)
 Number     Number              X              Y              Z
 -------------------------------------------------------------------
      1       50          -0.001364068    0.006906183    0.000931882
      2       50          -0.002406015    0.000677528    0.001035406
      3       53           0.001226971   -0.000406375    0.000131905
      4       53           0.000766531   -0.007028716   -0.002175442
      5       15           0.003389616    0.001120618    0.003563847
      6       15          -0.000552847    0.002167217    0.000223494
      7       15           0.000937731   -0.000150785    0.001753258
      8       15           0.000316736   -0.001854405   -0.003699280
      9       50          -0.002505413   -0.001933645   -0.002332129
     10       50          -0.002226983    0.001507173   -0.000200012
     11       53           0.001990797   -0.000418211    0.001166065
     12       53           0.000426944   -0.000586582   -0.000398993
 -------------------------------------------------------------------
 Cartesian Forces:  Max     0.007028716 RMS     0.002325960

 GradGradGradGradGradGradGradGradGradGradGradGradGradGradGradGradGradGrad
 Berny optimization.
 Using GEDIIS/GDIIS optimizer.
 FormGI is forming the generalized inverse of G from B-inverse, IUseBI=4.
 Internal  Forces:  Max     0.006835168 RMS     0.002354182
 Search for a local minimum.
 Step number  13 out of a maximum of   62
 All quantities printed in internal units (Hartrees-Bohrs-Radians)
 Mixed Optimization -- RFO/linear search
 Update second derivatives using D2CorX and points    9    8   11   10   12
                                                     13
 DE= -1.68D-03 DEPred=-1.94D-03 R= 8.67D-01
 TightC=F SS=  1.41D+00  RLast= 1.91D-01 DXNew= 3.0000D-01 5.7347D-01
 Trust test= 8.67D-01 RLast= 1.91D-01 DXMaxT set to 3.00D-01
 ITU=  1  0 -1  0 -1  0  1  1  0  1  0 -1  0
 Use linear search instead of GDIIS.
     Eigenvalues ---    0.00446   0.00762   0.00952   0.01189   0.01622
     Eigenvalues ---    0.01994   0.02602   0.02832   0.02995   0.03736
     Eigenvalues ---    0.04547   0.04669   0.05056   0.05438   0.05696
     Eigenvalues ---    0.07211   0.08294   0.09674   0.10337   0.12715
     Eigenvalues ---    0.14332   0.17833   0.21480   0.31786   0.44674
     Eigenvalues ---    0.67458   0.85377   1.35998   2.11657   3.21254
 RFO step:  Lambda=-6.36631409D-03 EMin= 4.45806353D-03
 Quartic linear search produced a step of  0.80742.
 Maximum step size (   0.300) exceeded in Quadratic search.
    -- Step size scaled by   0.525
 Iteration  1 RMS(Cart)=  0.07272088 RMS(Int)=  0.01739881
 Iteration  2 RMS(Cart)=  0.02057405 RMS(Int)=  0.00041520
 Iteration  3 RMS(Cart)=  0.00008983 RMS(Int)=  0.00041304
 Iteration  4 RMS(Cart)=  0.00000001 RMS(Int)=  0.00041304
 Variable       Old X    -DE/DX   Delta X   Delta X   Delta X     New X
                                 (Linear)    (Quad)   (Total)
    R1        7.14159   0.00684   0.09591   0.23181   0.32772   7.46931
    R2        5.14151  -0.00002   0.03595   0.02673   0.06268   5.20419
    R3        5.48797  -0.00099   0.02934  -0.00990   0.01944   5.50741
    R4        5.94887   0.00164  -0.00708   0.02820   0.02111   5.96998
    R5        4.54140  -0.00071  -0.02787  -0.01752  -0.04537   4.49603
    R6        4.67686  -0.00107   0.01764   0.01388   0.03182   4.70867
    R7        5.21719  -0.00178  -0.01643  -0.04117  -0.05760   5.15959
    R8        4.57811  -0.00062  -0.00613  -0.00478  -0.01092   4.56719
    R9        4.59979  -0.00054   0.00269   0.00868   0.01106   4.61084
   R10        6.68610   0.00333   0.07029   0.13942   0.20966   6.89576
   R11        6.08094  -0.00031  -0.02200  -0.02244  -0.04443   6.03651
   R12        5.57401   0.00152  -0.01366  -0.00730  -0.02096   5.55305
   R13        5.84285   0.00098   0.00460   0.01105   0.01570   5.85854
    A1        1.18507   0.00465  -0.01306  -0.02942  -0.04248   1.14259
    A2        1.69892  -0.00352   0.01540   0.04179   0.05719   1.75612
    A3        1.31687  -0.00106  -0.01905  -0.04418  -0.06323   1.25364
    A4        1.60056  -0.00123   0.01075   0.01482   0.02552   1.62608
    A5        1.90340  -0.00092   0.01582   0.01295   0.02884   1.93224
    A6        2.50527   0.00302  -0.02335   0.01593  -0.00886   2.49641
    A7        1.31244   0.00221  -0.00471   0.00982   0.00471   1.31715
    A8        1.78701   0.00144   0.00939   0.02324   0.03248   1.81949
    A9        1.19934  -0.00187   0.00947  -0.07201  -0.06279   1.13656
   A10        1.60985  -0.00138   0.00945   0.01334   0.02287   1.63272
   A11        1.28641   0.00220  -0.01357   0.00225  -0.01156   1.27486
   A12        1.33899  -0.00149  -0.00372  -0.01437  -0.01824   1.32075
   A13        1.55141  -0.00011  -0.00601  -0.01365  -0.01966   1.53175
   A14        1.35677   0.00507  -0.00021   0.01005   0.00989   1.36666
   A15        1.53690  -0.00173   0.00519   0.00134   0.00672   1.54361
   A16        1.52256   0.00120  -0.00740  -0.00971  -0.01721   1.50535
   A17        1.58575   0.00198   0.00594   0.01598   0.02206   1.60781
    D1        0.65067   0.00435   0.01827   0.02367   0.04194   0.69261
    D2        1.37204   0.00040  -0.00744  -0.00590  -0.01239   1.35965
    D3        2.90016  -0.00213   0.00135  -0.01754  -0.01713   2.88303
    D4        0.94732  -0.00299  -0.02231  -0.02573  -0.04804   0.89927
    D5        0.66310  -0.00118  -0.00079  -0.02507  -0.02629   0.63681
    D6       -3.01091   0.00107  -0.01193   0.01386   0.00369  -3.00722
    D7       -0.66508   0.00124   0.00025   0.02595   0.02648  -0.63860
    D8       -2.86691   0.00205  -0.02618  -0.04108  -0.06662  -2.93353
    D9       -0.05587   0.00386  -0.00560  -0.01943  -0.02497  -0.08084
   D10        1.48445   0.00204   0.00102  -0.01523  -0.01418   1.47026
   D11        2.06238   0.00335   0.01747   0.05431   0.07175   2.13413
   D12       -2.68049   0.00154   0.02409   0.05851   0.08254  -2.59795
   D13        0.52244  -0.00097   0.00948  -0.04703  -0.03707   0.48538
   D14       -0.67652   0.00132  -0.00180   0.02484   0.02362  -0.65290
   D15       -1.12863  -0.00343  -0.00978  -0.05081  -0.06034  -1.18898
   D16        0.65905  -0.00126  -0.00392  -0.02775  -0.03168   0.62737
   D17        0.52309   0.00009   0.00002   0.00521   0.00523   0.52831
   D18       -0.49618  -0.00019   0.00188  -0.00303  -0.00117  -0.49735
   D19        0.82639   0.00531   0.00316   0.01045   0.01356   0.83995
   D20       -0.53089   0.00021   0.00320   0.00000   0.00333  -0.52756
   D21       -0.96863   0.00008   0.01292   0.03085   0.04377  -0.92486
   D22        0.58969   0.00019   0.00565   0.01627   0.02200   0.61168
         Item               Value     Threshold  Converged?
 Maximum Force            0.006835     0.000450     NO 
 RMS     Force            0.002354     0.000300     NO 
 Maximum Displacement     0.198166     0.001800     NO 
 RMS     Displacement     0.069246     0.001200     NO 
 Predicted change in Energy=-3.055845D-03
 GradGradGradGradGradGradGradGradGradGradGradGradGradGradGradGradGradGrad

                          Input orientation:                          
 ---------------------------------------------------------------------
 Center     Atomic      Atomic             Coordinates (Angstroms)
 Number     Number       Type             X           Y           Z
 ---------------------------------------------------------------------
      1         50           0       -1.321237    1.886044   -0.742246
      2         50           0       -3.552074   -1.060410    1.296509
      3         53           0       -5.040123    1.015324   -0.107324
      4         53           0       -1.620620   -2.046705   -1.000690
      5         15           0        1.054120    1.624645    0.700617
      6         15           0        0.702634   -0.298401    2.056688
      7         15           0       -1.512607    0.592048    1.681208
      8         15           0       -0.767131    2.911640    1.812088
      9         50           0        1.268011   -2.069465    0.012825
     10         50           0        3.660299    1.779283   -0.098547
     11         53           0        4.196485   -0.566592    1.588001
     12         53           0        2.462511   -0.130261   -2.226981
 ---------------------------------------------------------------------
                    Distance matrix (angstroms):
                    1          2          3          4          5
     1  Sn   0.000000
     2  Sn   4.220752   0.000000
     3  I    3.871873   2.914397   0.000000
     4  I    3.952586   3.159179   4.676230   0.000000
     5  P    2.791505   5.364851   6.177688   4.850514   0.000000
     6  P    4.086794   4.388743   6.275992   4.219198   2.379196
     7  P    2.753939   2.652929   3.977610   3.763942   2.935286
     8  P    2.807757   4.878412   5.053574   5.764142   2.491722
     9  Sn   4.787524   5.089130   7.023027   3.061359   3.763675
    10  Sn   5.024086   7.875808   8.733903   6.583324   2.730338
    11  I    6.472305   7.769748   9.523209   6.536877   3.932357
    12  I    4.537253   7.032452   7.880027   4.674238   3.692436
                    6          7          8          9         10
     6  P    0.000000
     7  P    2.416852   0.000000
     8  P    3.538983   2.439953   0.000000
     9  Sn   2.762913   4.195115   5.673672   0.000000
    10  Sn   4.208277   5.597858   4.953271   4.533024   0.000000
    11  I    3.535335   5.826222   6.065130   3.649077   2.938549
    12  I    4.634140   5.621142   5.999818   3.194382   3.100207
                   11         12
    11  I    0.000000
    12  I    4.213210   0.000000
 Stoichiometry    I4P4Sn4
 Framework group  C1[X(I4P4Sn4)]
 Deg. of freedom    30
 Full point group                 C1      NOp   1
 Largest Abelian subgroup         C1      NOp   1
 Largest concise Abelian subgroup C1      NOp   1
                         Standard orientation:                         
 ---------------------------------------------------------------------
 Center     Atomic      Atomic             Coordinates (Angstroms)
 Number     Number       Type             X           Y           Z
 ---------------------------------------------------------------------
      1         50           0       -1.302412   -1.810876    0.932031
      2         50           0       -3.555684    1.001469   -1.265292
      3         53           0       -5.028086   -0.974581    0.290654
      4         53           0       -1.592321    2.131061    0.936897
      5         15           0        1.053926   -1.649955   -0.556014
      6         15           0        0.687359    0.181256   -2.030080
      7         15           0       -1.524045   -0.677463   -1.568056
      8         15           0       -0.783922   -3.002428   -1.556918
      9         50           0        1.282595    2.080665   -0.113930
     10         50           0        3.670272   -1.758308    0.217122
     11         53           0        4.187545    0.471120   -1.626014
     12         53           0        2.503838    0.289029    2.231850
 ---------------------------------------------------------------------
 Rotational constants (GHZ):      0.1212159      0.0426891      0.0399256
 Standard basis: SDD (6D, 10F)
 There are   148 symmetry adapted cartesian basis functions of A   symmetry.
 There are   148 symmetry adapted basis functions of A   symmetry.
   148 basis functions,   284 primitive gaussians,   148 cartesian basis functions
    52 alpha electrons       52 beta electrons
       nuclear repulsion energy       688.2505754773 Hartrees.
 NAtoms=   12 NActive=   12 NUniq=   12 SFac= 1.00D+00 NAtFMM=   60 NAOKFM=F Big=F
 Integral buffers will be    131072 words long.
 Raffenetti 2 integral format.
 Two-electron integral symmetry is turned on.
 One-electron integrals computed using PRISM.
   1 Symmetry operations used in ECPInt.
 ECPInt:  NShTT=    2926 NPrTT=   11154 LenC2=    2839 LenP2D=    8065.
 LDataN:  DoStor=T MaxTD1= 5 Len=  102
 NBasis=   148 RedAO= T EigKep=  1.67D-02  NBF=   148
 NBsUse=   148 1.00D-06 EigRej= -1.00D+00 NBFU=   148
 Defaulting to unpruned grid for atomic number  50.
 Defaulting to unpruned grid for atomic number  50.
 Defaulting to unpruned grid for atomic number  53.
 Defaulting to unpruned grid for atomic number  53.
 Initial guess from the checkpoint file:  "\\Nas.ads.mwn.de\tuch\ac5\AK_Nilges\Markus\Gaussian\SnIP\Publikation\SnIP\4SNI2+P4-2I2.chk"
 B after Tr=     0.000000    0.000000    0.000000
         Rot=    0.999808    0.019318    0.000271    0.003375 Ang=   2.25 deg.
 ExpMin= 3.26D-02 ExpMax= 3.06D+04 ExpMxC= 4.68D+03 IAcc=3 IRadAn=         5 AccDes= 0.00D+00
 Harris functional with IExCor= 1009 and IRadAn=       5 diagonalized for initial guess.
 HarFok:  IExCor= 1009 AccDes= 0.00D+00 IRadAn=         5 IDoV= 1 UseB2=F ITyADJ=14
 ICtDFT=  3500011 ScaDFX=  1.000000  1.000000  1.000000  1.000000
 Defaulting to unpruned grid for atomic number  50.
 Defaulting to unpruned grid for atomic number  50.
 Defaulting to unpruned grid for atomic number  50.
 Defaulting to unpruned grid for atomic number  50.
 Defaulting to unpruned grid for atomic number  50.
 Defaulting to unpruned grid for atomic number  50.
 Defaulting to unpruned grid for atomic number  50.
 Defaulting to unpruned grid for atomic number  50.
 FoFCou: FMM=F IPFlag=           0 FMFlag=      100000 FMFlg1=           0
         NFxFlg=           0 DoJE=T BraDBF=F KetDBF=T FulRan=T
         wScrn=  0.000000 ICntrl=     500 IOpCl=  0 I1Cent=   200000004 NGrid=           0
         NMat0=    1 NMatS0=      1 NMatT0=    0 NMatD0=    1 NMtDS0=    0 NMtDT0=    0
 Petite list used in FoFCou.
 Requested convergence on RMS density matrix=1.00D-08 within 128 cycles.
 Requested convergence on MAX density matrix=1.00D-06.
 Requested convergence on             energy=1.00D-06.
 No special actions if energy rises.
 Defaulting to unpruned grid for atomic number  50.
 Defaulting to unpruned grid for atomic number  50.
 Defaulting to unpruned grid for atomic number  50.
 Defaulting to unpruned grid for atomic number  50.
 Defaulting to unpruned grid for atomic number  50.
 Defaulting to unpruned grid for atomic number  50.
 Defaulting to unpruned grid for atomic number  50.
 Defaulting to unpruned grid for atomic number  50.
 SCF Done:  E(RPBE-PBE) =  -1424.27377369     A.U. after   14 cycles
            NFock= 14  Conv=0.20D-08     -V/T= 2.0326
   1 Symmetry operations used in ECPInt.
 ECPInt:  NShTT=    2926 NPrTT=   11154 LenC2=    2839 LenP2D=    8065.
 LDataN:  DoStor=T MaxTD1= 6 Len=  172
 Calling FoFJK, ICntrl=      2527 FMM=F ISym2X=0 I1Cent= 0 IOpClX= 0 NMat=1 NMatS=1 NMatT=0.
 Defaulting to unpruned grid for atomic number  50.
 Defaulting to unpruned grid for atomic number  50.
 Defaulting to unpruned grid for atomic number  50.
 Defaulting to unpruned grid for atomic number  50.
 Defaulting to unpruned grid for atomic number  50.
 Defaulting to unpruned grid for atomic number  50.
 Defaulting to unpruned grid for atomic number  50.
 Defaulting to unpruned grid for atomic number  50.
 ***** Axes restored to original set *****
 -------------------------------------------------------------------
 Center     Atomic                   Forces (Hartrees/Bohr)
 Number     Number              X              Y              Z
 -------------------------------------------------------------------
      1       50           0.002095372    0.001372436   -0.000834152
      2       50          -0.005126943   -0.000862940    0.001472280
      3       53           0.001332608   -0.000208657   -0.000068341
      4       53          -0.003036336   -0.005960206   -0.004165493
      5       15          -0.001370240    0.006084087   -0.001600501
      6       15          -0.001970112    0.000879541    0.000150411
      7       15           0.000795558    0.002837881    0.003024718
      8       15           0.002537967   -0.002548772    0.001857865
      9       50           0.002326755   -0.002434020   -0.000264500
     10       50          -0.000153895    0.001416580   -0.000210116
     11       53           0.002189007   -0.000462164    0.001253136
     12       53           0.000380259   -0.000113767   -0.000615307
 -------------------------------------------------------------------
 Cartesian Forces:  Max     0.006084087 RMS     0.002363134

 GradGradGradGradGradGradGradGradGradGradGradGradGradGradGradGradGradGrad
 Berny optimization.
 Using GEDIIS/GDIIS optimizer.
 FormGI is forming the generalized inverse of G from B-inverse, IUseBI=4.
 Internal  Forces:  Max     0.023152117 RMS     0.007480672
 Search for a local minimum.
 Step number  14 out of a maximum of   62
 All quantities printed in internal units (Hartrees-Bohrs-Radians)
 Mixed Optimization -- RFO/linear search
 Update second derivatives using D2CorX and points   11   13   14
 DE= -1.55D-03 DEPred=-3.06D-03 R= 5.08D-01
 TightC=F SS=  1.41D+00  RLast= 4.64D-01 DXNew= 5.0454D-01 1.3933D+00
 Trust test= 5.08D-01 RLast= 4.64D-01 DXMaxT set to 5.05D-01
 ITU=  1  1  0 -1  0 -1  0  1  1  0  1  0 -1  0
 Use linear search instead of GDIIS.
     Eigenvalues ---    0.00464   0.00788   0.01073   0.01187   0.01508
     Eigenvalues ---    0.02069   0.02632   0.02832   0.03040   0.03735
     Eigenvalues ---    0.04600   0.04695   0.05071   0.05465   0.06676
     Eigenvalues ---    0.07899   0.09166   0.09873   0.10973   0.13621
     Eigenvalues ---    0.17227   0.17510   0.22762   0.30148   0.41317
     Eigenvalues ---    0.59300   0.85134   1.48585   2.22145   3.21670
 RFO step:  Lambda=-5.73894265D-03 EMin= 4.64152360D-03
 Quartic linear search produced a step of -0.17696.
 Maximum step size (   0.505) exceeded in Quadratic search.
    -- Step size scaled by   0.896
 Iteration  1 RMS(Cart)=  0.14037529 RMS(Int)=  0.02295943
 Iteration  2 RMS(Cart)=  0.02748230 RMS(Int)=  0.00024331
 Iteration  3 RMS(Cart)=  0.00022651 RMS(Int)=  0.00021622
 Iteration  4 RMS(Cart)=  0.00000002 RMS(Int)=  0.00021622
 Variable       Old X    -DE/DX   Delta X   Delta X   Delta X     New X
                                 (Linear)    (Quad)   (Total)
    R1        7.46931   0.00772  -0.05799   0.41162   0.35363   7.82293
    R2        5.20419   0.00019  -0.01109   0.08387   0.07278   5.27697
    R3        5.50741  -0.00080  -0.00344   0.02673   0.02329   5.53070
    R4        5.96998   0.00298  -0.00374   0.04647   0.04273   6.01272
    R5        4.49603   0.00352   0.00803  -0.01971  -0.01166   4.48437
    R6        4.70867  -0.00309  -0.00563  -0.00248  -0.00810   4.70057
    R7        5.15959   0.00439   0.01019  -0.10500  -0.09480   5.06479
    R8        4.56719   0.00248   0.00193  -0.01418  -0.01229   4.55490
    R9        4.61084  -0.00034  -0.00196   0.02270   0.02076   4.63160
   R10        6.89576   0.00006  -0.03710   0.17145   0.13431   7.03006
   R11        6.03651   0.00110   0.00786  -0.06547  -0.05762   5.97889
   R12        5.55305   0.00146   0.00371   0.08117   0.08493   5.63798
   R13        5.85854   0.00036  -0.00278   0.04511   0.04234   5.90088
    A1        1.14259   0.02315   0.00752  -0.03868  -0.03116   1.11143
    A2        1.75612  -0.00445  -0.01012   0.05804   0.04792   1.80404
    A3        1.25364   0.01055   0.01119  -0.07795  -0.06676   1.18687
    A4        1.62608  -0.00543  -0.00452  -0.02855  -0.03314   1.59294
    A5        1.93224   0.01460  -0.00510   0.02699   0.02128   1.95352
    A6        2.49641  -0.01186   0.00157  -0.01807  -0.01634   2.48008
    A7        1.31715   0.00570  -0.00083   0.03613   0.03557   1.35272
    A8        1.81949  -0.00316  -0.00575  -0.03411  -0.03953   1.77996
    A9        1.13656   0.00727   0.01111   0.02911   0.03997   1.17653
   A10        1.63272  -0.00589  -0.00405  -0.03577  -0.03965   1.59307
   A11        1.27486   0.00699   0.00204   0.02592   0.02798   1.30283
   A12        1.32075  -0.00002   0.00323  -0.00884  -0.00584   1.31491
   A13        1.53175   0.01446   0.00348  -0.00984  -0.00607   1.52568
   A14        1.36666   0.01058  -0.00175   0.03194   0.03000   1.39666
   A15        1.54361  -0.00017  -0.00119  -0.01258  -0.01364   1.52998
   A16        1.50535  -0.00003   0.00304  -0.02060  -0.01739   1.48796
   A17        1.60781  -0.00006  -0.00390   0.02496   0.02087   1.62868
    D1        0.69261   0.01420  -0.00742   0.08339   0.07597   0.76858
    D2        1.35965   0.01697   0.00219   0.01428   0.01685   1.37650
    D3        2.88303   0.01379   0.00303  -0.00209   0.00056   2.88359
    D4        0.89927  -0.00397   0.00850  -0.09352  -0.08502   0.81425
    D5        0.63681  -0.00113   0.00465   0.00389   0.00856   0.64538
    D6       -3.00722  -0.01009  -0.00065  -0.02389  -0.02506  -3.03228
    D7       -0.63860   0.00116  -0.00469   0.00097  -0.00353  -0.64213
    D8       -2.93353  -0.00447   0.01179   0.01946   0.03064  -2.90288
    D9       -0.08084  -0.00049   0.00442  -0.01821  -0.01374  -0.09458
   D10        1.47026  -0.00402   0.00251  -0.03015  -0.02759   1.44268
   D11        2.13413  -0.00160  -0.01270  -0.05567  -0.06842   2.06571
   D12       -2.59795  -0.00513  -0.01461  -0.06761  -0.08227  -2.68022
   D13        0.48538   0.00785   0.00656   0.02339   0.03025   0.51563
   D14       -0.65290   0.00167  -0.00418   0.00064  -0.00374  -0.65664
   D15       -1.18898   0.00013   0.01068   0.02027   0.03138  -1.15759
   D16        0.62737  -0.00101   0.00561  -0.00234   0.00323   0.63060
   D17        0.52831   0.00020  -0.00092   0.01387   0.01284   0.54116
   D18       -0.49735  -0.00029   0.00021  -0.01642  -0.01625  -0.51359
   D19        0.83995   0.01005  -0.00240   0.03067   0.02845   0.86840
   D20       -0.52756  -0.00027  -0.00059  -0.00192  -0.00224  -0.52980
   D21       -0.92486  -0.01440  -0.00775   0.03517   0.02771  -0.89715
   D22        0.61168   0.00020  -0.00389   0.02706   0.02331   0.63499
         Item               Value     Threshold  Converged?
 Maximum Force            0.023152     0.000450     NO 
 RMS     Force            0.007481     0.000300     NO 
 Maximum Displacement     0.512311     0.001800     NO 
 RMS     Displacement     0.145017     0.001200     NO 
 Predicted change in Energy=-3.622629D-03
 GradGradGradGradGradGradGradGradGradGradGradGradGradGradGradGradGradGrad

                          Input orientation:                          
 ---------------------------------------------------------------------
 Center     Atomic      Atomic             Coordinates (Angstroms)
 Number     Number       Type             X           Y           Z
 ---------------------------------------------------------------------
      1         50           0       -1.364167    1.805583   -0.740471
      2         50           0       -3.704149   -0.991047    1.283676
      3         53           0       -4.905341    1.216847   -0.215668
      4         53           0       -1.722213   -2.317808   -0.822373
      5         15           0        1.056521    1.639702    0.696508
      6         15           0        0.723597   -0.305876    2.013757
      7         15           0       -1.521299    0.526998    1.737093
      8         15           0       -0.743003    2.843798    1.920930
      9         50           0        1.335048   -2.082579   -0.129205
     10         50           0        3.604250    1.886531   -0.098140
     11         53           0        4.221318   -0.490768    1.595640
     12         53           0        2.549706   -0.094232   -2.269599
 ---------------------------------------------------------------------
                    Distance matrix (angstroms):
                    1          2          3          4          5
     1  Sn   0.000000
     2  Sn   4.170590   0.000000
     3  I    3.627939   2.926720   0.000000
     4  I    4.139717   3.181793   4.795225   0.000000
     5  P    2.819956   5.470794   6.046046   5.068555   0.000000
     6  P    4.050035   4.539539   6.242913   4.251293   2.373027
     7  P    2.792453   2.697199   3.967481   3.831991   2.994342
     8  P    2.923489   4.886769   4.953491   5.926781   2.487436
     9  Sn   4.772547   5.346137   7.059472   3.143670   3.822925
    10  Sn   5.010419   7.975121   8.536710   6.824382   2.680170
    11  I    6.475205   7.947366   9.460058   6.671613   3.919603
    12  I    4.611500   7.248499   7.843168   5.028722   3.746188
                    6          7          8          9         10
     6  P    0.000000
     7  P    2.410348   0.000000
     8  P    3.475626   2.450939   0.000000
     9  Sn   2.850058   4.295542   5.726302   0.000000
    10  Sn   4.191052   5.611387   4.887904   4.572097   0.000000
    11  I    3.527472   5.833824   5.989126   3.720149   2.983491
    12  I    4.661180   5.745658   6.085596   3.163890   3.122614
                   11         12
    11  I    0.000000
    12  I    4.229846   0.000000
 Stoichiometry    I4P4Sn4
 Framework group  C1[X(I4P4Sn4)]
 Deg. of freedom    30
 Full point group                 C1      NOp   1
 Largest Abelian subgroup         C1      NOp   1
 Largest concise Abelian subgroup C1      NOp   1
                         Standard orientation:                         
 ---------------------------------------------------------------------
 Center     Atomic      Atomic             Coordinates (Angstroms)
 Number     Number       Type             X           Y           Z
 ---------------------------------------------------------------------
      1         50           0       -1.330840   -1.715965    0.944898
      2         50           0       -3.715428    0.905895   -1.253606
      3         53           0       -4.882604   -1.179881    0.435455
      4         53           0       -1.703867    2.400056    0.707239
      5         15           0        1.064817   -1.657667   -0.541568
      6         15           0        0.702190    0.176932   -2.002391
      7         15           0       -1.534438   -0.637432   -1.622807
      8         15           0       -0.750113   -2.959446   -1.636438
      9         50           0        1.342295    2.118917   -0.016996
     10         50           0        3.626431   -1.834234    0.226722
     11         53           0        4.205647    0.403519   -1.659595
     12         53           0        2.600452    0.309015    2.252695
 ---------------------------------------------------------------------
 Rotational constants (GHZ):      0.1160623      0.0424315      0.0391254
 Standard basis: SDD (6D, 10F)
 There are   148 symmetry adapted cartesian basis functions of A   symmetry.
 There are   148 symmetry adapted basis functions of A   symmetry.
   148 basis functions,   284 primitive gaussians,   148 cartesian basis functions
    52 alpha electrons       52 beta electrons
       nuclear repulsion energy       684.4022783553 Hartrees.
 NAtoms=   12 NActive=   12 NUniq=   12 SFac= 1.00D+00 NAtFMM=   60 NAOKFM=F Big=F
 Integral buffers will be    131072 words long.
 Raffenetti 2 integral format.
 Two-electron integral symmetry is turned on.
 One-electron integrals computed using PRISM.
   1 Symmetry operations used in ECPInt.
 ECPInt:  NShTT=    2926 NPrTT=   11154 LenC2=    2839 LenP2D=    8046.
 LDataN:  DoStor=T MaxTD1= 5 Len=  102
 NBasis=   148 RedAO= T EigKep=  1.66D-02  NBF=   148
 NBsUse=   148 1.00D-06 EigRej= -1.00D+00 NBFU=   148
 Defaulting to unpruned grid for atomic number  50.
 Defaulting to unpruned grid for atomic number  53.
 Defaulting to unpruned grid for atomic number  50.
 Defaulting to unpruned grid for atomic number  53.
 Initial guess from the checkpoint file:  "\\Nas.ads.mwn.de\tuch\ac5\AK_Nilges\Markus\Gaussian\SnIP\Publikation\SnIP\4SNI2+P4-2I2.chk"
 B after Tr=     0.000000    0.000000    0.000000
         Rot=    0.999907    0.012973   -0.002950   -0.003021 Ang=   1.56 deg.
 ExpMin= 3.26D-02 ExpMax= 3.06D+04 ExpMxC= 4.68D+03 IAcc=3 IRadAn=         5 AccDes= 0.00D+00
 Harris functional with IExCor= 1009 and IRadAn=       5 diagonalized for initial guess.
 HarFok:  IExCor= 1009 AccDes= 0.00D+00 IRadAn=         5 IDoV= 1 UseB2=F ITyADJ=14
 ICtDFT=  3500011 ScaDFX=  1.000000  1.000000  1.000000  1.000000
 Defaulting to unpruned grid for atomic number  50.
 Defaulting to unpruned grid for atomic number  50.
 Defaulting to unpruned grid for atomic number  50.
 Defaulting to unpruned grid for atomic number  50.
 Defaulting to unpruned grid for atomic number  50.
 Defaulting to unpruned grid for atomic number  50.
 Defaulting to unpruned grid for atomic number  50.
 Defaulting to unpruned grid for atomic number  50.
 FoFCou: FMM=F IPFlag=           0 FMFlag=      100000 FMFlg1=           0
         NFxFlg=           0 DoJE=T BraDBF=F KetDBF=T FulRan=T
         wScrn=  0.000000 ICntrl=     500 IOpCl=  0 I1Cent=   200000004 NGrid=           0
         NMat0=    1 NMatS0=      1 NMatT0=    0 NMatD0=    1 NMtDS0=    0 NMtDT0=    0
 Petite list used in FoFCou.
 Requested convergence on RMS density matrix=1.00D-08 within 128 cycles.
 Requested convergence on MAX density matrix=1.00D-06.
 Requested convergence on             energy=1.00D-06.
 No special actions if energy rises.
 Defaulting to unpruned grid for atomic number  50.
 Defaulting to unpruned grid for atomic number  50.
 Defaulting to unpruned grid for atomic number  50.
 Defaulting to unpruned grid for atomic number  50.
 Defaulting to unpruned grid for atomic number  50.
 Defaulting to unpruned grid for atomic number  50.
 Defaulting to unpruned grid for atomic number  50.
 Defaulting to unpruned grid for atomic number  50.
 SCF Done:  E(RPBE-PBE) =  -1424.27422069     A.U. after   14 cycles
            NFock= 14  Conv=0.44D-08     -V/T= 2.0327
   1 Symmetry operations used in ECPInt.
 ECPInt:  NShTT=    2926 NPrTT=   11154 LenC2=    2839 LenP2D=    8046.
 LDataN:  DoStor=T MaxTD1= 6 Len=  172
 Calling FoFJK, ICntrl=      2527 FMM=F ISym2X=0 I1Cent= 0 IOpClX= 0 NMat=1 NMatS=1 NMatT=0.
 Defaulting to unpruned grid for atomic number  50.
 Defaulting to unpruned grid for atomic number  50.
 Defaulting to unpruned grid for atomic number  50.
 Defaulting to unpruned grid for atomic number  50.
 Defaulting to unpruned grid for atomic number  50.
 Defaulting to unpruned grid for atomic number  50.
 Defaulting to unpruned grid for atomic number  50.
 Defaulting to unpruned grid for atomic number  50.
 ***** Axes restored to original set *****
 -------------------------------------------------------------------
 Center     Atomic                   Forces (Hartrees/Bohr)
 Number     Number              X              Y              Z
 -------------------------------------------------------------------
      1       50           0.004423709    0.004349528    0.009693486
      2       50           0.001090392    0.000159354    0.000889442
      3       53          -0.000512339   -0.000229893   -0.000175248
      4       53           0.000166710   -0.002968871   -0.001397677
      5       15          -0.008830852    0.003276366    0.000974524
      6       15           0.002513303   -0.006653480   -0.004366908
      7       15           0.000850498    0.003828650   -0.002574404
      8       15          -0.001083198   -0.004749009   -0.008523350
      9       50          -0.003388445    0.002435751    0.006168250
     10       50           0.003937183   -0.001743409    0.001097046
     11       53           0.001527128    0.001642600   -0.001384945
     12       53          -0.000694087    0.000652413   -0.000400216
 -------------------------------------------------------------------
 Cartesian Forces:  Max     0.009693486 RMS     0.003751027

 GradGradGradGradGradGradGradGradGradGradGradGradGradGradGradGradGradGrad
 Berny optimization.
 Using GEDIIS/GDIIS optimizer.
 FormGI is forming the generalized inverse of G from B-inverse, IUseBI=4.
 Internal  Forces:  Max     0.028472350 RMS     0.008102375
 Search for a local minimum.
 Step number  15 out of a maximum of   62
 All quantities printed in internal units (Hartrees-Bohrs-Radians)
 Mixed Optimization -- RFO/linear search
 Update second derivatives using D2CorX and points   14   15
 DE= -4.47D-04 DEPred=-3.62D-03 R= 1.23D-01
 Trust test= 1.23D-01 RLast= 4.72D-01 DXMaxT set to 5.05D-01
 ITU=  0  1  1  0 -1  0 -1  0  1  1  0  1  0 -1  0
 Use linear search instead of GDIIS.
     Eigenvalues ---    0.00622   0.00856   0.01079   0.01202   0.01698
     Eigenvalues ---    0.02016   0.02659   0.02850   0.03280   0.03742
     Eigenvalues ---    0.04624   0.04702   0.05113   0.05477   0.06553
     Eigenvalues ---    0.07616   0.09180   0.10021   0.11180   0.13682
     Eigenvalues ---    0.16891   0.21546   0.25359   0.32833   0.45454
     Eigenvalues ---    0.62090   0.81560   1.45050   2.12627   3.48113
 RFO step:  Lambda=-2.28595206D-03 EMin= 6.22401875D-03
 Quartic linear search produced a step of -0.45370.
 Iteration  1 RMS(Cart)=  0.05617604 RMS(Int)=  0.00135211
 Iteration  2 RMS(Cart)=  0.00147207 RMS(Int)=  0.00023036
 Iteration  3 RMS(Cart)=  0.00000139 RMS(Int)=  0.00023036
 Iteration  4 RMS(Cart)=  0.00000000 RMS(Int)=  0.00023036
 Variable       Old X    -DE/DX   Delta X   Delta X   Delta X     New X
                                 (Linear)    (Quad)   (Total)
    R1        7.82293   0.00299  -0.16044   0.22050   0.06006   7.88299
    R2        5.27697  -0.00709  -0.03302   0.00460  -0.02842   5.24855
    R3        5.53070   0.00013  -0.01057   0.00290  -0.00767   5.52303
    R4        6.01272   0.00006  -0.01939  -0.01718  -0.03657   5.97615
    R5        4.48437   0.00068   0.00529   0.01351   0.01875   4.50312
    R6        4.70057  -0.00520   0.00367  -0.02797  -0.02436   4.67621
    R7        5.06479  -0.00004   0.04301   0.05657   0.09958   5.16437
    R8        4.55490  -0.00023   0.00558   0.00156   0.00721   4.56211
    R9        4.63160  -0.00429  -0.00942   0.00028  -0.00910   4.62250
   R10        7.03006  -0.00176  -0.06093   0.09585   0.03503   7.06509
   R11        5.97889   0.00281   0.02614   0.01846   0.04467   6.02356
   R12        5.63798  -0.00232  -0.03853  -0.04512  -0.08375   5.55423
   R13        5.90088  -0.00084  -0.01921   0.01109  -0.00823   5.89265
    A1        1.11143   0.00533   0.01414  -0.00876   0.00538   1.11681
    A2        1.80404   0.00037  -0.02174   0.02548   0.00373   1.80777
    A3        1.18687   0.00107   0.03029  -0.02858   0.00171   1.18858
    A4        1.59294   0.00825   0.01504  -0.00705   0.00808   1.60101
    A5        1.95352  -0.01016  -0.00966  -0.02596  -0.03507   1.91845
    A6        2.48008   0.00807   0.00741   0.01216   0.01956   2.49964
    A7        1.35272  -0.00712  -0.01614   0.01013  -0.00615   1.34657
    A8        1.77996  -0.00443   0.01793  -0.02400  -0.00613   1.77383
    A9        1.17653  -0.02186  -0.01814  -0.01410  -0.03213   1.14440
   A10        1.59307   0.00822   0.01799  -0.01087   0.00707   1.60013
   A11        1.30283  -0.00514  -0.01269   0.01672   0.00400   1.30684
   A12        1.31491   0.00189   0.00265  -0.02260  -0.01947   1.29544
   A13        1.52568  -0.00467   0.00275   0.03731   0.03972   1.56540
   A14        1.39666  -0.02622  -0.01361  -0.01781  -0.03134   1.36531
   A15        1.52998   0.00290   0.00619  -0.00398   0.00238   1.53235
   A16        1.48796  -0.00284   0.00789   0.00122   0.00876   1.49672
   A17        1.62868  -0.00420  -0.00947   0.00748  -0.00221   1.62647
    D1        0.76858  -0.00598  -0.03447   0.00892  -0.02555   0.74303
    D2        1.37650  -0.00572  -0.00765   0.01505   0.00702   1.38352
    D3        2.88359   0.00008  -0.00025   0.00994   0.01006   2.89365
    D4        0.81425   0.00311   0.03858  -0.00268   0.03589   0.85014
    D5        0.64538  -0.00284  -0.00389  -0.00506  -0.00899   0.63639
    D6       -3.03228   0.00712   0.01137  -0.01383  -0.00208  -3.03436
    D7       -0.64213   0.00229   0.00160   0.00657   0.00814  -0.63399
    D8       -2.90288  -0.00049  -0.01390   0.05605   0.04243  -2.86045
    D9       -0.09458  -0.01398   0.00623   0.00396   0.01078  -0.08380
   D10        1.44268  -0.00918   0.01252  -0.00589   0.00617   1.44885
   D11        2.06571  -0.00416   0.03104  -0.04169  -0.01019   2.05552
   D12       -2.68022   0.00063   0.03733  -0.05154  -0.01480  -2.69501
   D13        0.51563  -0.01724  -0.01373  -0.00540  -0.01931   0.49632
   D14       -0.65664   0.00304   0.00170   0.00988   0.01166  -0.64498
   D15       -1.15759   0.00468  -0.01424   0.01596   0.00152  -1.15608
   D16        0.63060  -0.00208  -0.00147  -0.00453  -0.00610   0.62450
   D17        0.54116   0.00172  -0.00583   0.01534   0.00954   0.55070
   D18       -0.51359  -0.00119   0.00737  -0.00913  -0.00153  -0.51512
   D19        0.86840  -0.02847  -0.01291  -0.03122  -0.04420   0.82420
   D20       -0.52980  -0.00225   0.00102  -0.01229  -0.01137  -0.54117
   D21       -0.89715   0.00630  -0.01257  -0.01558  -0.02827  -0.92543
   D22        0.63499   0.00195  -0.01057   0.02362   0.01288   0.64787
         Item               Value     Threshold  Converged?
 Maximum Force            0.028472     0.000450     NO 
 RMS     Force            0.008102     0.000300     NO 
 Maximum Displacement     0.171898     0.001800     NO 
 RMS     Displacement     0.057100     0.001200     NO 
 Predicted change in Energy=-2.258062D-03
 GradGradGradGradGradGradGradGradGradGradGradGradGradGradGradGradGradGrad

                          Input orientation:                          
 ---------------------------------------------------------------------
 Center     Atomic      Atomic             Coordinates (Angstroms)
 Number     Number       Type             X           Y           Z
 ---------------------------------------------------------------------
      1         50           0       -1.339056    1.853707   -0.715378
      2         50           0       -3.660065   -1.022373    1.260161
      3         53           0       -4.950371    1.167298   -0.182896
      4         53           0       -1.728196   -2.295688   -0.895668
      5         15           0        1.040949    1.662246    0.683457
      6         15           0        0.718258   -0.294321    2.004878
      7         15           0       -1.529404    0.541013    1.724835
      8         15           0       -0.764266    2.859198    1.880069
      9         50           0        1.290562   -2.073684   -0.038240
     10         50           0        3.658165    1.848401   -0.080803
     11         53           0        4.287734   -0.509111    1.557645
     12         53           0        2.505955   -0.099536   -2.225911
 ---------------------------------------------------------------------
                    Distance matrix (angstroms):
                    1          2          3          4          5
     1  Sn   0.000000
     2  Sn   4.190665   0.000000
     3  I    3.714336   2.922663   0.000000
     4  I    4.171500   3.162443   4.783589   0.000000
     5  P    2.767277   5.444199   6.073834   5.082031   0.000000
     6  P    4.030678   4.500487   6.249483   4.289962   2.382947
     7  P    2.777416   2.683247   3.966697   3.866965   2.991379
     8  P    2.842137   4.882267   4.964053   5.933526   2.474545
     9  Sn   4.774705   5.224922   7.033785   3.146008   3.813178
    10  Sn   5.037354   7.974712   8.636042   6.844733   2.732868
    11  I    6.512320   7.969909   9.548948   6.738101   4.002575
    12  I    4.569570   7.143117   7.834256   4.951834   3.703315
                    6          7          8          9         10
     6  P    0.000000
     7  P    2.414165   0.000000
     8  P    3.486852   2.446123   0.000000
     9  Sn   2.769115   4.230518   5.677636   0.000000
    10  Sn   4.193373   5.646279   4.942128   4.581496   0.000000
    11  I    3.603791   5.913527   6.080474   3.738686   2.939172
    12  I    4.597105   5.683556   6.025572   3.187529   3.118258
                   11         12
    11  I    0.000000
    12  I    4.202116   0.000000
 Stoichiometry    I4P4Sn4
 Framework group  C1[X(I4P4Sn4)]
 Deg. of freedom    30
 Full point group                 C1      NOp   1
 Largest Abelian subgroup         C1      NOp   1
 Largest concise Abelian subgroup C1      NOp   1
                         Standard orientation:                         
 ---------------------------------------------------------------------
 Center     Atomic      Atomic             Coordinates (Angstroms)
 Number     Number       Type             X           Y           Z
 ---------------------------------------------------------------------
      1         50           0       -1.309893   -1.772701    0.924058
      2         50           0       -3.670101    0.923319   -1.249088
      3         53           0       -4.930991   -1.150184    0.379624
      4         53           0       -1.722507    2.375680    0.775405
      5         15           0        1.053370   -1.681673   -0.512787
      6         15           0        0.704161    0.160793   -1.983097
      7         15           0       -1.535114   -0.661134   -1.611239
      8         15           0       -0.757504   -2.980258   -1.588792
      9         50           0        1.287950    2.101389   -0.095964
     10         50           0        3.679924   -1.792162    0.233923
     11         53           0        4.276950    0.429492   -1.595433
     12         53           0        2.539421    0.315612    2.228936
 ---------------------------------------------------------------------
 Rotational constants (GHZ):      0.1176700      0.0422835      0.0388983
 Standard basis: SDD (6D, 10F)
 There are   148 symmetry adapted cartesian basis functions of A   symmetry.
 There are   148 symmetry adapted basis functions of A   symmetry.
   148 basis functions,   284 primitive gaussians,   148 cartesian basis functions
    52 alpha electrons       52 beta electrons
       nuclear repulsion energy       684.6636548416 Hartrees.
 NAtoms=   12 NActive=   12 NUniq=   12 SFac= 1.00D+00 NAtFMM=   60 NAOKFM=F Big=F
 Integral buffers will be    131072 words long.
 Raffenetti 2 integral format.
 Two-electron integral symmetry is turned on.
 One-electron integrals computed using PRISM.
   1 Symmetry operations used in ECPInt.
 ECPInt:  NShTT=    2926 NPrTT=   11154 LenC2=    2839 LenP2D=    8050.
 LDataN:  DoStor=T MaxTD1= 5 Len=  102
 NBasis=   148 RedAO= T EigKep=  1.63D-02  NBF=   148
 NBsUse=   148 1.00D-06 EigRej= -1.00D+00 NBFU=   148
 Defaulting to unpruned grid for atomic number  50.
 Defaulting to unpruned grid for atomic number  50.
 Defaulting to unpruned grid for atomic number  53.
 Defaulting to unpruned grid for atomic number  53.
 Initial guess from the checkpoint file:  "\\Nas.ads.mwn.de\tuch\ac5\AK_Nilges\Markus\Gaussian\SnIP\Publikation\SnIP\4SNI2+P4-2I2.chk"
 B after Tr=     0.000000    0.000000    0.000000
         Rot=    0.999992   -0.001735    0.003184   -0.001555 Ang=  -0.45 deg.
 ExpMin= 3.26D-02 ExpMax= 3.06D+04 ExpMxC= 4.68D+03 IAcc=3 IRadAn=         5 AccDes= 0.00D+00
 Harris functional with IExCor= 1009 and IRadAn=       5 diagonalized for initial guess.
 HarFok:  IExCor= 1009 AccDes= 0.00D+00 IRadAn=         5 IDoV= 1 UseB2=F ITyADJ=14
 ICtDFT=  3500011 ScaDFX=  1.000000  1.000000  1.000000  1.000000
 Defaulting to unpruned grid for atomic number  50.
 Defaulting to unpruned grid for atomic number  50.
 Defaulting to unpruned grid for atomic number  50.
 Defaulting to unpruned grid for atomic number  50.
 Defaulting to unpruned grid for atomic number  50.
 Defaulting to unpruned grid for atomic number  50.
 Defaulting to unpruned grid for atomic number  50.
 Defaulting to unpruned grid for atomic number  50.
 FoFCou: FMM=F IPFlag=           0 FMFlag=      100000 FMFlg1=           0
         NFxFlg=           0 DoJE=T BraDBF=F KetDBF=T FulRan=T
         wScrn=  0.000000 ICntrl=     500 IOpCl=  0 I1Cent=   200000004 NGrid=           0
         NMat0=    1 NMatS0=      1 NMatT0=    0 NMatD0=    1 NMtDS0=    0 NMtDT0=    0
 Petite list used in FoFCou.
 Requested convergence on RMS density matrix=1.00D-08 within 128 cycles.
 Requested convergence on MAX density matrix=1.00D-06.
 Requested convergence on             energy=1.00D-06.
 No special actions if energy rises.
 Defaulting to unpruned grid for atomic number  50.
 Defaulting to unpruned grid for atomic number  50.
 Defaulting to unpruned grid for atomic number  50.
 Defaulting to unpruned grid for atomic number  50.
 Defaulting to unpruned grid for atomic number  50.
 Defaulting to unpruned grid for atomic number  50.
 Defaulting to unpruned grid for atomic number  50.
 Defaulting to unpruned grid for atomic number  50.
 SCF Done:  E(RPBE-PBE) =  -1424.27657095     A.U. after   13 cycles
            NFock= 13  Conv=0.80D-08     -V/T= 2.0327
   1 Symmetry operations used in ECPInt.
 ECPInt:  NShTT=    2926 NPrTT=   11154 LenC2=    2839 LenP2D=    8050.
 LDataN:  DoStor=T MaxTD1= 6 Len=  172
 Calling FoFJK, ICntrl=      2527 FMM=F ISym2X=0 I1Cent= 0 IOpClX= 0 NMat=1 NMatS=1 NMatT=0.
 Defaulting to unpruned grid for atomic number  50.
 Defaulting to unpruned grid for atomic number  50.
 Defaulting to unpruned grid for atomic number  50.
 Defaulting to unpruned grid for atomic number  50.
 Defaulting to unpruned grid for atomic number  50.
 Defaulting to unpruned grid for atomic number  50.
 Defaulting to unpruned grid for atomic number  50.
 Defaulting to unpruned grid for atomic number  50.
 ***** Axes restored to original set *****
 -------------------------------------------------------------------
 Center     Atomic                   Forces (Hartrees/Bohr)
 Number     Number              X              Y              Z
 -------------------------------------------------------------------
      1       50          -0.000232843    0.002902705    0.000893640
      2       50          -0.001574143   -0.000140215    0.001028684
      3       53           0.000230381   -0.000260339   -0.000154311
      4       53           0.001124357   -0.002601119   -0.000809819
      5       15           0.000055189    0.001241349    0.001652680
      6       15           0.000266958   -0.001370872   -0.000101199
      7       15           0.002272951    0.002732489   -0.000622248
      8       15          -0.000587689   -0.001800563   -0.001747143
      9       50          -0.001180219   -0.000989880   -0.000091637
     10       50          -0.000681764    0.000336997   -0.000579282
     11       53           0.000571970   -0.000333719    0.000921530
     12       53          -0.000265147    0.000283166   -0.000390895
 -------------------------------------------------------------------
 Cartesian Forces:  Max     0.002902705 RMS     0.001207004

 GradGradGradGradGradGradGradGradGradGradGradGradGradGradGradGradGradGrad
 Berny optimization.
 Using GEDIIS/GDIIS optimizer.
 FormGI is forming the generalized inverse of G from B-inverse, IUseBI=4.
 Internal  Forces:  Max     0.005084118 RMS     0.001599595
 Search for a local minimum.
 Step number  16 out of a maximum of   62
 All quantities printed in internal units (Hartrees-Bohrs-Radians)
 Mixed Optimization -- RFO/linear search
 Update second derivatives using D2CorX and points   14   15   16
 DE= -2.35D-03 DEPred=-2.26D-03 R= 1.04D+00
 TightC=F SS=  1.41D+00  RLast= 2.03D-01 DXNew= 8.4853D-01 6.0927D-01
 Trust test= 1.04D+00 RLast= 2.03D-01 DXMaxT set to 6.09D-01
 ITU=  1  0  1  1  0 -1  0 -1  0  1  1  0  1  0 -1  0
 Use linear search instead of GDIIS.
     Eigenvalues ---    0.00498   0.00808   0.01085   0.01227   0.01669
     Eigenvalues ---    0.02185   0.02669   0.02834   0.03471   0.03721
     Eigenvalues ---    0.04638   0.04668   0.05088   0.05449   0.06709
     Eigenvalues ---    0.07444   0.09204   0.10050   0.11247   0.13740
     Eigenvalues ---    0.18607   0.20695   0.25838   0.32545   0.45227
     Eigenvalues ---    0.61511   0.80916   1.52004   2.08327   3.47895
 RFO step:  Lambda=-1.09897296D-03 EMin= 4.97666567D-03
 Quartic linear search produced a step of  0.04466.
 Iteration  1 RMS(Cart)=  0.04165391 RMS(Int)=  0.01299445
 Iteration  2 RMS(Cart)=  0.01520386 RMS(Int)=  0.00004662
 Iteration  3 RMS(Cart)=  0.00006327 RMS(Int)=  0.00004033
 Iteration  4 RMS(Cart)=  0.00000000 RMS(Int)=  0.00004033
 Variable       Old X    -DE/DX   Delta X   Delta X   Delta X     New X
                                 (Linear)    (Quad)   (Total)
    R1        7.88299   0.00302   0.00268   0.29064   0.29332   8.17632
    R2        5.24855  -0.00091  -0.00127   0.02047   0.01920   5.26775
    R3        5.52303  -0.00022  -0.00034   0.01947   0.01913   5.54216
    R4        5.97615   0.00124  -0.00163   0.02296   0.02133   5.99748
    R5        4.50312  -0.00007   0.00084   0.00786   0.00869   4.51181
    R6        4.67621  -0.00075  -0.00109  -0.00407  -0.00516   4.67105
    R7        5.16437  -0.00150   0.00445  -0.01865  -0.01420   5.15017
    R8        4.56211  -0.00060   0.00032  -0.00606  -0.00573   4.55638
    R9        4.62250  -0.00185  -0.00041  -0.01973  -0.02013   4.60237
   R10        7.06509   0.00108   0.00156   0.10567   0.10726   7.17235
   R11        6.02356   0.00059   0.00200  -0.00895  -0.00697   6.01658
   R12        5.55423   0.00093  -0.00374   0.03247   0.02873   5.58296
   R13        5.89265   0.00039  -0.00037   0.01176   0.01139   5.90404
    A1        1.11681   0.00141   0.00024  -0.02937  -0.02912   1.08769
    A2        1.80777  -0.00176   0.00017   0.01775   0.01792   1.82569
    A3        1.18858   0.00508   0.00008  -0.03585  -0.03578   1.15280
    A4        1.60101   0.00157   0.00036   0.00380   0.00410   1.60511
    A5        1.91845  -0.00330  -0.00157  -0.00424  -0.00579   1.91266
    A6        2.49964   0.00303   0.00087   0.00748   0.00838   2.50801
    A7        1.34657  -0.00181  -0.00027  -0.00053  -0.00088   1.34570
    A8        1.77383   0.00098  -0.00027   0.00703   0.00678   1.78061
    A9        1.14440  -0.00184  -0.00143  -0.01478  -0.01624   1.12816
   A10        1.60013   0.00193   0.00032   0.01040   0.01071   1.61084
   A11        1.30684  -0.00143   0.00018   0.00366   0.00379   1.31062
   A12        1.29544  -0.00023  -0.00087  -0.00273  -0.00365   1.29179
   A13        1.56540  -0.00153   0.00177  -0.00193  -0.00023   1.56517
   A14        1.36531  -0.00147  -0.00140   0.00075  -0.00060   1.36472
   A15        1.53235  -0.00026   0.00011   0.00566   0.00576   1.53811
   A16        1.49672   0.00045   0.00039  -0.00588  -0.00556   1.49117
   A17        1.62647   0.00065  -0.00010   0.01750   0.01737   1.64384
    D1        0.74303   0.00295  -0.00114   0.02811   0.02697   0.77000
    D2        1.38352  -0.00358   0.00031  -0.01753  -0.01718   1.36634
    D3        2.89365  -0.00230   0.00045  -0.01260  -0.01219   2.88147
    D4        0.85014   0.00025   0.00160  -0.01483  -0.01323   0.83691
    D5        0.63639  -0.00027  -0.00040  -0.01380  -0.01420   0.62219
    D6       -3.03436   0.00251  -0.00009  -0.00432  -0.00441  -3.03877
    D7       -0.63399   0.00009   0.00036   0.01239   0.01278  -0.62121
    D8       -2.86045   0.00073   0.00190   0.00631   0.00819  -2.85226
    D9       -0.08380  -0.00031   0.00048  -0.03774  -0.03722  -0.12102
   D10        1.44885  -0.00026   0.00028  -0.03155  -0.03129   1.41756
   D11        2.05552   0.00087  -0.00046  -0.02784  -0.02829   2.02723
   D12       -2.69501   0.00093  -0.00066  -0.02166  -0.02236  -2.71737
   D13        0.49632  -0.00145  -0.00086  -0.00199  -0.00282   0.49350
   D14       -0.64498   0.00009   0.00052   0.01135   0.01189  -0.63309
   D15       -1.15608  -0.00032   0.00007  -0.01375  -0.01364  -1.16972
   D16        0.62450   0.00000  -0.00027  -0.00979  -0.01012   0.61438
   D17        0.55070  -0.00051   0.00043  -0.01322  -0.01276   0.53793
   D18       -0.51512   0.00037  -0.00007   0.00970   0.00961  -0.50551
   D19        0.82420  -0.00090  -0.00197   0.01646   0.01444   0.83864
   D20       -0.54117   0.00051  -0.00051   0.01562   0.01502  -0.52615
   D21       -0.92543   0.00090  -0.00126  -0.00364  -0.00497  -0.93040
   D22        0.64787  -0.00055   0.00058  -0.00682  -0.00639   0.64147
         Item               Value     Threshold  Converged?
 Maximum Force            0.005084     0.000450     NO 
 RMS     Force            0.001600     0.000300     NO 
 Maximum Displacement     0.162413     0.001800     NO 
 RMS     Displacement     0.043571     0.001200     NO 
 Predicted change in Energy=-6.176816D-04
 GradGradGradGradGradGradGradGradGradGradGradGradGradGradGradGradGradGrad

                          Input orientation:                          
 ---------------------------------------------------------------------
 Center     Atomic      Atomic             Coordinates (Angstroms)
 Number     Number       Type             X           Y           Z
 ---------------------------------------------------------------------
      1         50           0       -1.367184    1.927009   -0.679340
      2         50           0       -3.664188   -1.015655    1.246596
      3         53           0       -4.911894    1.193149   -0.225020
      4         53           0       -1.719923   -2.381633   -0.857326
      5         15           0        1.041462    1.677085    0.682739
      6         15           0        0.726646   -0.313926    1.962246
      7         15           0       -1.516876    0.539234    1.733592
      8         15           0       -0.760914    2.848179    1.903332
      9         50           0        1.278023   -2.105419   -0.057131
     10         50           0        3.647209    1.861369   -0.094232
     11         53           0        4.294891   -0.485304    1.579672
     12         53           0        2.483016   -0.106939   -2.222981
 ---------------------------------------------------------------------
                    Distance matrix (angstroms):
                    1          2          3          4          5
     1  Sn   0.000000
     2  Sn   4.200563   0.000000
     3  I    3.648277   2.932787   0.000000
     4  I    4.326720   3.173729   4.834000   0.000000
     5  P    2.778363   5.450865   6.041578   5.144924   0.000000
     6  P    4.047702   4.503776   6.232859   4.267447   2.387545
     7  P    2.787574   2.695514   3.973652   3.909675   2.990668
     8  P    2.808258   4.877450   4.949711   5.990982   2.471815
     9  Sn   4.862586   5.226160   7.015968   3.115170   3.861437
    10  Sn   5.048841   7.970672   8.586144   6.884147   2.725355
    11  I    6.556027   7.983681   9.530950   6.761140   4.008143
    12  I    4.619936   7.117011   7.769605   4.970305   3.701895
                    6          7          8          9         10
     6  P    0.000000
     7  P    2.411132   0.000000
     8  P    3.495026   2.435470   0.000000
     9  Sn   2.755240   4.244095   5.704279   0.000000
    10  Sn   4.182188   5.635314   4.939190   4.620586   0.000000
    11  I    3.592786   5.903390   6.064489   3.795444   2.954373
    12  I    4.543545   5.663139   6.023475   3.183839   3.124284
                   11         12
    11  I    0.000000
    12  I    4.229211   0.000000
 Stoichiometry    I4P4Sn4
 Framework group  C1[X(I4P4Sn4)]
 Deg. of freedom    30
 Full point group                 C1      NOp   1
 Largest Abelian subgroup         C1      NOp   1
 Largest concise Abelian subgroup C1      NOp   1
                         Standard orientation:                         
 ---------------------------------------------------------------------
 Center     Atomic      Atomic             Coordinates (Angstroms)
 Number     Number       Type             X           Y           Z
 ---------------------------------------------------------------------
      1         50           0       -1.338926   -1.852213    0.881887
      2         50           0       -3.668427    0.923984   -1.241997
      3         53           0       -4.891400   -1.174211    0.402129
      4         53           0       -1.716488    2.455569    0.737078
      5         15           0        1.057681   -1.692635   -0.514576
      6         15           0        0.720998    0.194325   -1.938093
      7         15           0       -1.515483   -0.651432   -1.627599
      8         15           0       -0.746812   -2.962419   -1.628721
      9         50           0        1.276882    2.136176   -0.064179
     10         50           0        3.670359   -1.803427    0.253015
     11         53           0        4.290954    0.413675   -1.598373
     12         53           0        2.510515    0.313578    2.236498
 ---------------------------------------------------------------------
 Rotational constants (GHZ):      0.1150361      0.0425346      0.0387561
 Standard basis: SDD (6D, 10F)
 There are   148 symmetry adapted cartesian basis functions of A   symmetry.
 There are   148 symmetry adapted basis functions of A   symmetry.
   148 basis functions,   284 primitive gaussians,   148 cartesian basis functions
    52 alpha electrons       52 beta electrons
       nuclear repulsion energy       684.4464872159 Hartrees.
 NAtoms=   12 NActive=   12 NUniq=   12 SFac= 1.00D+00 NAtFMM=   60 NAOKFM=F Big=F
 Integral buffers will be    131072 words long.
 Raffenetti 2 integral format.
 Two-electron integral symmetry is turned on.
 One-electron integrals computed using PRISM.
   1 Symmetry operations used in ECPInt.
 ECPInt:  NShTT=    2926 NPrTT=   11154 LenC2=    2839 LenP2D=    8049.
 LDataN:  DoStor=T MaxTD1= 5 Len=  102
 NBasis=   148 RedAO= T EigKep=  1.63D-02  NBF=   148
 NBsUse=   148 1.00D-06 EigRej= -1.00D+00 NBFU=   148
 Defaulting to unpruned grid for atomic number  50.
 Defaulting to unpruned grid for atomic number  53.
 Defaulting to unpruned grid for atomic number  53.
 Defaulting to unpruned grid for atomic number  50.
 Initial guess from the checkpoint file:  "\\Nas.ads.mwn.de\tuch\ac5\AK_Nilges\Markus\Gaussian\SnIP\Publikation\SnIP\4SNI2+P4-2I2.chk"
 B after Tr=     0.000000    0.000000    0.000000
         Rot=    0.999999   -0.000895    0.001251   -0.000032 Ang=  -0.18 deg.
 ExpMin= 3.26D-02 ExpMax= 3.06D+04 ExpMxC= 4.68D+03 IAcc=3 IRadAn=         5 AccDes= 0.00D+00
 Harris functional with IExCor= 1009 and IRadAn=       5 diagonalized for initial guess.
 HarFok:  IExCor= 1009 AccDes= 0.00D+00 IRadAn=         5 IDoV= 1 UseB2=F ITyADJ=14
 ICtDFT=  3500011 ScaDFX=  1.000000  1.000000  1.000000  1.000000
 Defaulting to unpruned grid for atomic number  50.
 Defaulting to unpruned grid for atomic number  50.
 Defaulting to unpruned grid for atomic number  50.
 Defaulting to unpruned grid for atomic number  50.
 Defaulting to unpruned grid for atomic number  50.
 Defaulting to unpruned grid for atomic number  50.
 Defaulting to unpruned grid for atomic number  50.
 Defaulting to unpruned grid for atomic number  50.
 FoFCou: FMM=F IPFlag=           0 FMFlag=      100000 FMFlg1=           0
         NFxFlg=           0 DoJE=T BraDBF=F KetDBF=T FulRan=T
         wScrn=  0.000000 ICntrl=     500 IOpCl=  0 I1Cent=   200000004 NGrid=           0
         NMat0=    1 NMatS0=      1 NMatT0=    0 NMatD0=    1 NMtDS0=    0 NMtDT0=    0
 Petite list used in FoFCou.
 Requested convergence on RMS density matrix=1.00D-08 within 128 cycles.
 Requested convergence on MAX density matrix=1.00D-06.
 Requested convergence on             energy=1.00D-06.
 No special actions if energy rises.
 Defaulting to unpruned grid for atomic number  50.
 Defaulting to unpruned grid for atomic number  50.
 Defaulting to unpruned grid for atomic number  50.
 Defaulting to unpruned grid for atomic number  50.
 Defaulting to unpruned grid for atomic number  50.
 Defaulting to unpruned grid for atomic number  50.
 Defaulting to unpruned grid for atomic number  50.
 Defaulting to unpruned grid for atomic number  50.
 SCF Done:  E(RPBE-PBE) =  -1424.27718361     A.U. after   13 cycles
            NFock= 13  Conv=0.56D-08     -V/T= 2.0327
   1 Symmetry operations used in ECPInt.
 ECPInt:  NShTT=    2926 NPrTT=   11154 LenC2=    2839 LenP2D=    8049.
 LDataN:  DoStor=T MaxTD1= 6 Len=  172
 Calling FoFJK, ICntrl=      2527 FMM=F ISym2X=0 I1Cent= 0 IOpClX= 0 NMat=1 NMatS=1 NMatT=0.
 Defaulting to unpruned grid for atomic number  50.
 Defaulting to unpruned grid for atomic number  50.
 Defaulting to unpruned grid for atomic number  50.
 Defaulting to unpruned grid for atomic number  50.
 Defaulting to unpruned grid for atomic number  50.
 Defaulting to unpruned grid for atomic number  50.
 Defaulting to unpruned grid for atomic number  50.
 Defaulting to unpruned grid for atomic number  50.
 ***** Axes restored to original set *****
 -------------------------------------------------------------------
 Center     Atomic                   Forces (Hartrees/Bohr)
 Number     Number              X              Y              Z
 -------------------------------------------------------------------
      1       50           0.000436021    0.000975241   -0.001149646
      2       50          -0.000116311    0.001296227    0.000453266
      3       53          -0.000363200   -0.000690274    0.000273532
      4       53          -0.000132093   -0.001562939   -0.000423239
      5       15          -0.000318173   -0.000127191    0.001078905
      6       15           0.000415728    0.000932040    0.001388425
      7       15          -0.000312507    0.000082119   -0.001498839
      8       15           0.000159266   -0.000265733    0.001168734
      9       50           0.000103157   -0.000622671   -0.000862813
     10       50           0.000085116   -0.001265120    0.000287366
     11       53           0.000073254    0.001051882   -0.000460528
     12       53          -0.000030260    0.000196418   -0.000255162
 -------------------------------------------------------------------
 Cartesian Forces:  Max     0.001562939 RMS     0.000745540

 GradGradGradGradGradGradGradGradGradGradGradGradGradGradGradGradGradGrad
 Berny optimization.
 Using GEDIIS/GDIIS optimizer.
 FormGI is forming the generalized inverse of G from B-inverse, IUseBI=4.
 Internal  Forces:  Max     0.004244491 RMS     0.001507163
 Search for a local minimum.
 Step number  17 out of a maximum of   62
 All quantities printed in internal units (Hartrees-Bohrs-Radians)
 Mixed Optimization -- RFO/linear search
 Update second derivatives using D2CorX and points   15   16   17
 DE= -6.13D-04 DEPred=-6.18D-04 R= 9.92D-01
 TightC=F SS=  1.41D+00  RLast= 3.32D-01 DXNew= 1.0247D+00 9.9734D-01
 Trust test= 9.92D-01 RLast= 3.32D-01 DXMaxT set to 9.97D-01
 ITU=  1  1  0  1  1  0 -1  0 -1  0  1  1  0  1  0 -1  0
 Use linear search instead of GDIIS.
     Eigenvalues ---    0.00348   0.00803   0.01085   0.01220   0.01828
     Eigenvalues ---    0.02233   0.02609   0.02802   0.03462   0.03696
     Eigenvalues ---    0.04548   0.04946   0.05047   0.05379   0.06740
     Eigenvalues ---    0.07464   0.09201   0.10109   0.11031   0.14047
     Eigenvalues ---    0.18728   0.20569   0.28682   0.32148   0.45543
     Eigenvalues ---    0.63542   0.89933   1.52750   2.10802   3.65186
 RFO step:  Lambda=-6.26353485D-04 EMin= 3.48235295D-03
 Quartic linear search produced a step of  0.09563.
 Iteration  1 RMS(Cart)=  0.03697968 RMS(Int)=  0.00459966
 Iteration  2 RMS(Cart)=  0.00552803 RMS(Int)=  0.00003794
 Iteration  3 RMS(Cart)=  0.00001066 RMS(Int)=  0.00003778
 Iteration  4 RMS(Cart)=  0.00000000 RMS(Int)=  0.00003778
 Variable       Old X    -DE/DX   Delta X   Delta X   Delta X     New X
                                 (Linear)    (Quad)   (Total)
    R1        8.17632   0.00100   0.02805   0.20518   0.23323   8.40955
    R2        5.26775   0.00074   0.00184   0.01246   0.01430   5.28205
    R3        5.54216  -0.00050   0.00183  -0.03305  -0.03122   5.51095
    R4        5.99748   0.00102   0.00204   0.00855   0.01059   6.00807
    R5        4.51181  -0.00017   0.00083  -0.00080   0.00003   4.51184
    R6        4.67105  -0.00011  -0.00049  -0.00253  -0.00303   4.66803
    R7        5.15017   0.00055  -0.00136   0.02227   0.02091   5.17108
    R8        4.55638   0.00034  -0.00055   0.00459   0.00405   4.56042
    R9        4.60237  -0.00035  -0.00193  -0.01260  -0.01452   4.58785
   R10        7.17235   0.00068   0.01026   0.11609   0.12635   7.29869
   R11        6.01658  -0.00022  -0.00067   0.03669   0.03603   6.05261
   R12        5.58296  -0.00106   0.00275  -0.07234  -0.06962   5.51334
   R13        5.90404   0.00013   0.00109  -0.00699  -0.00589   5.89816
    A1        1.08769  -0.00424  -0.00279  -0.02407  -0.02686   1.06083
    A2        1.82569   0.00131   0.00171  -0.00275  -0.00104   1.82465
    A3        1.15280   0.00042  -0.00342  -0.01104  -0.01446   1.13834
    A4        1.60511  -0.00088   0.00039  -0.00113  -0.00074   1.60437
    A5        1.91266   0.00080  -0.00055  -0.00572  -0.00626   1.90640
    A6        2.50801  -0.00052   0.00080   0.00879   0.00960   2.51761
    A7        1.34570   0.00008  -0.00008  -0.00327  -0.00336   1.34234
    A8        1.78061   0.00089   0.00065   0.00036   0.00101   1.78162
    A9        1.12816   0.00419  -0.00155   0.00055  -0.00100   1.12716
   A10        1.61084  -0.00094   0.00102  -0.00006   0.00096   1.61180
   A11        1.31062   0.00018   0.00036  -0.00001   0.00034   1.31096
   A12        1.29179  -0.00023  -0.00035  -0.01430  -0.01466   1.27713
   A13        1.56517   0.00149  -0.00002  -0.00172  -0.00183   1.56333
   A14        1.36472   0.00340  -0.00006   0.00422   0.00422   1.36894
   A15        1.53811  -0.00005   0.00055   0.01898   0.01954   1.55765
   A16        1.49117   0.00026  -0.00053  -0.00272  -0.00339   1.48778
   A17        1.64384   0.00029   0.00166   0.00332   0.00508   1.64892
    D1        0.77000  -0.00234   0.00258  -0.00850  -0.00592   0.76408
    D2        1.36634   0.00173  -0.00164   0.01206   0.01042   1.37676
    D3        2.88147   0.00123  -0.00117   0.01195   0.01078   2.89225
    D4        0.83691   0.00330  -0.00127   0.03055   0.02929   0.86620
    D5        0.62219   0.00106  -0.00136   0.00191   0.00054   0.62273
    D6       -3.03877   0.00027  -0.00042   0.00821   0.00779  -3.03098
    D7       -0.62121  -0.00114   0.00122  -0.00405  -0.00283  -0.62404
    D8       -2.85226  -0.00065   0.00078  -0.00022   0.00055  -2.85171
    D9       -0.12102   0.00198  -0.00356  -0.02026  -0.02381  -0.14483
   D10        1.41756   0.00163  -0.00299  -0.00051  -0.00349   1.41407
   D11        2.02723   0.00091  -0.00271  -0.02177  -0.02448   2.00275
   D12       -2.71737   0.00056  -0.00214  -0.00201  -0.00416  -2.72153
   D13        0.49350   0.00292  -0.00027  -0.00306  -0.00333   0.49017
   D14       -0.63309  -0.00111   0.00114  -0.00359  -0.00245  -0.63554
   D15       -1.16972  -0.00013  -0.00130   0.00279   0.00149  -1.16823
   D16        0.61438   0.00104  -0.00097   0.00319   0.00221   0.61659
   D17        0.53793  -0.00018  -0.00122  -0.00483  -0.00603   0.53191
   D18       -0.50551   0.00026   0.00092   0.01098   0.01180  -0.49371
   D19        0.83864   0.00361   0.00138   0.00750   0.00883   0.84747
   D20       -0.52615   0.00025   0.00144   0.00321   0.00460  -0.52155
   D21       -0.93040  -0.00161  -0.00048   0.00929   0.00873  -0.92167
   D22        0.64147  -0.00019  -0.00061   0.00343   0.00272   0.64420
         Item               Value     Threshold  Converged?
 Maximum Force            0.004244     0.000450     NO 
 RMS     Force            0.001507     0.000300     NO 
 Maximum Displacement     0.129518     0.001800     NO 
 RMS     Displacement     0.039755     0.001200     NO 
 Predicted change in Energy=-3.424257D-04
 GradGradGradGradGradGradGradGradGradGradGradGradGradGradGradGradGradGrad

                          Input orientation:                          
 ---------------------------------------------------------------------
 Center     Atomic      Atomic             Coordinates (Angstroms)
 Number     Number       Type             X           Y           Z
 ---------------------------------------------------------------------
      1         50           0       -1.339678    1.977422   -0.682385
      2         50           0       -3.660955   -0.996511    1.272092
      3         53           0       -4.921964    1.150120   -0.246609
      4         53           0       -1.763870   -2.450171   -0.824597
      5         15           0        1.052795    1.684738    0.693364
      6         15           0        0.727260   -0.323244    1.943361
      7         15           0       -1.512238    0.545666    1.712006
      8         15           0       -0.750629    2.841216    1.923069
      9         50           0        1.234190   -2.102345   -0.097483
     10         50           0        3.672122    1.849469   -0.081220
     11         53           0        4.290372   -0.456342    1.595977
     12         53           0        2.502862   -0.082870   -2.235425
 ---------------------------------------------------------------------
                    Distance matrix (angstroms):
                    1          2          3          4          5
     1  Sn   0.000000
     2  Sn   4.248833   0.000000
     3  I    3.702310   2.916268   0.000000
     4  I    4.450140   3.179334   4.823871   0.000000
     5  P    2.775298   5.453756   6.071829   5.228315   0.000000
     6  P    4.057073   4.490025   6.235423   4.288489   2.387563
     7  P    2.795140   2.681197   3.978413   3.933538   2.985717
     8  P    2.807402   4.860237   4.996733   6.047735   2.470213
     9  Sn   4.859157   5.202023   6.964122   3.104519   3.873027
    10  Sn   5.049348   7.981545   8.624080   6.970618   2.736419
    11  I    6.543058   7.976233   9.531158   6.818239   3.985077
    12  I    4.628375   7.150528   7.784837   5.079326   3.715499
                    6          7          8          9         10
     6  P    0.000000
     7  P    2.413272   0.000000
     8  P    3.492617   2.427785   0.000000
     9  Sn   2.754491   4.222449   5.697449   0.000000
    10  Sn   4.182322   5.638541   4.955952   4.643341   0.000000
    11  I    3.582479   5.889632   6.032625   3.862303   2.917531
    12  I    4.546734   5.665536   6.035607   3.202906   3.121170
                   11         12
    11  I    0.000000
    12  I    4.244327   0.000000
 Stoichiometry    I4P4Sn4
 Framework group  C1[X(I4P4Sn4)]
 Deg. of freedom    30
 Full point group                 C1      NOp   1
 Largest Abelian subgroup         C1      NOp   1
 Largest concise Abelian subgroup C1      NOp   1
                         Standard orientation:                         
 ---------------------------------------------------------------------
 Center     Atomic      Atomic             Coordinates (Angstroms)
 Number     Number       Type             X           Y           Z
 ---------------------------------------------------------------------
      1         50           0       -1.287707   -1.914216    0.894476
      2         50           0       -3.673477    0.860881   -1.264115
      3         53           0       -4.886611   -1.181325    0.427724
      4         53           0       -1.785185    2.503596    0.696499
      5         15           0        1.088959   -1.690698   -0.521073
      6         15           0        0.720197    0.208526   -1.920151
      7         15           0       -1.502548   -0.675874   -1.602154
      8         15           0       -0.704081   -2.968267   -1.641242
      9         50           0        1.212673    2.148834   -0.028090
     10         50           0        3.716509   -1.752348    0.240615
     11         53           0        4.283110    0.425823   -1.615867
     12         53           0        2.531369    0.322420    2.248719
 ---------------------------------------------------------------------
 Rotational constants (GHZ):      0.1137443      0.0423478      0.0385380
 Standard basis: SDD (6D, 10F)
 There are   148 symmetry adapted cartesian basis functions of A   symmetry.
 There are   148 symmetry adapted basis functions of A   symmetry.
   148 basis functions,   284 primitive gaussians,   148 cartesian basis functions
    52 alpha electrons       52 beta electrons
       nuclear repulsion energy       683.8695095298 Hartrees.
 NAtoms=   12 NActive=   12 NUniq=   12 SFac= 1.00D+00 NAtFMM=   60 NAOKFM=F Big=F
 Integral buffers will be    131072 words long.
 Raffenetti 2 integral format.
 Two-electron integral symmetry is turned on.
 One-electron integrals computed using PRISM.
   1 Symmetry operations used in ECPInt.
 ECPInt:  NShTT=    2926 NPrTT=   11154 LenC2=    2839 LenP2D=    8048.
 LDataN:  DoStor=T MaxTD1= 5 Len=  102
 NBasis=   148 RedAO= T EigKep=  1.64D-02  NBF=   148
 NBsUse=   148 1.00D-06 EigRej= -1.00D+00 NBFU=   148
 Defaulting to unpruned grid for atomic number  50.
 Defaulting to unpruned grid for atomic number  50.
 Defaulting to unpruned grid for atomic number  53.
 Defaulting to unpruned grid for atomic number  53.
 Initial guess from the checkpoint file:  "\\Nas.ads.mwn.de\tuch\ac5\AK_Nilges\Markus\Gaussian\SnIP\Publikation\SnIP\4SNI2+P4-2I2.chk"
 B after Tr=     0.000000    0.000000    0.000000
         Rot=    0.999985    0.001997   -0.000471   -0.005066 Ang=   0.63 deg.
 ExpMin= 3.26D-02 ExpMax= 3.06D+04 ExpMxC= 4.68D+03 IAcc=3 IRadAn=         5 AccDes= 0.00D+00
 Harris functional with IExCor= 1009 and IRadAn=       5 diagonalized for initial guess.
 HarFok:  IExCor= 1009 AccDes= 0.00D+00 IRadAn=         5 IDoV= 1 UseB2=F ITyADJ=14
 ICtDFT=  3500011 ScaDFX=  1.000000  1.000000  1.000000  1.000000
 Defaulting to unpruned grid for atomic number  50.
 Defaulting to unpruned grid for atomic number  50.
 Defaulting to unpruned grid for atomic number  50.
 Defaulting to unpruned grid for atomic number  50.
 Defaulting to unpruned grid for atomic number  50.
 Defaulting to unpruned grid for atomic number  50.
 Defaulting to unpruned grid for atomic number  50.
 Defaulting to unpruned grid for atomic number  50.
 FoFCou: FMM=F IPFlag=           0 FMFlag=      100000 FMFlg1=           0
         NFxFlg=           0 DoJE=T BraDBF=F KetDBF=T FulRan=T
         wScrn=  0.000000 ICntrl=     500 IOpCl=  0 I1Cent=   200000004 NGrid=           0
         NMat0=    1 NMatS0=      1 NMatT0=    0 NMatD0=    1 NMtDS0=    0 NMtDT0=    0
 Petite list used in FoFCou.
 Requested convergence on RMS density matrix=1.00D-08 within 128 cycles.
 Requested convergence on MAX density matrix=1.00D-06.
 Requested convergence on             energy=1.00D-06.
 No special actions if energy rises.
 Defaulting to unpruned grid for atomic number  50.
 Defaulting to unpruned grid for atomic number  50.
 Defaulting to unpruned grid for atomic number  50.
 Defaulting to unpruned grid for atomic number  50.
 Defaulting to unpruned grid for atomic number  50.
 Defaulting to unpruned grid for atomic number  50.
 Defaulting to unpruned grid for atomic number  50.
 Defaulting to unpruned grid for atomic number  50.
 SCF Done:  E(RPBE-PBE) =  -1424.27750360     A.U. after   12 cycles
            NFock= 12  Conv=0.95D-08     -V/T= 2.0327
   1 Symmetry operations used in ECPInt.
 ECPInt:  NShTT=    2926 NPrTT=   11154 LenC2=    2839 LenP2D=    8048.
 LDataN:  DoStor=T MaxTD1= 6 Len=  172
 Calling FoFJK, ICntrl=      2527 FMM=F ISym2X=0 I1Cent= 0 IOpClX= 0 NMat=1 NMatS=1 NMatT=0.
 Defaulting to unpruned grid for atomic number  50.
 Defaulting to unpruned grid for atomic number  50.
 Defaulting to unpruned grid for atomic number  50.
 Defaulting to unpruned grid for atomic number  50.
 Defaulting to unpruned grid for atomic number  50.
 Defaulting to unpruned grid for atomic number  50.
 Defaulting to unpruned grid for atomic number  50.
 Defaulting to unpruned grid for atomic number  50.
 ***** Axes restored to original set *****
 -------------------------------------------------------------------
 Center     Atomic                   Forces (Hartrees/Bohr)
 Number     Number              X              Y              Z
 -------------------------------------------------------------------
      1       50           0.000119073   -0.000064026   -0.000112917
      2       50          -0.001259474   -0.000788884    0.001028983
      3       53          -0.000459990    0.000473647   -0.000337481
      4       53           0.000230874   -0.000456385   -0.000047405
      5       15           0.000416566    0.000145402    0.000242868
      6       15          -0.000277918    0.000522519    0.001274385
      7       15           0.000640242    0.000355004   -0.002590111
      8       15           0.000430909    0.000616777    0.001342371
      9       50           0.000779864   -0.000607755   -0.001022218
     10       50          -0.000910480    0.001244660   -0.001087400
     11       53           0.000774168   -0.001252719    0.001036341
     12       53          -0.000483835   -0.000188240    0.000272585
 -------------------------------------------------------------------
 Cartesian Forces:  Max     0.002590111 RMS     0.000835369

 GradGradGradGradGradGradGradGradGradGradGradGradGradGradGradGradGradGrad
 Berny optimization.
 Using GEDIIS/GDIIS optimizer.
 FormGI is forming the generalized inverse of G from B-inverse, IUseBI=4.
 Internal  Forces:  Max     0.007219809 RMS     0.001827691
 Search for a local minimum.
 Step number  18 out of a maximum of   62
 All quantities printed in internal units (Hartrees-Bohrs-Radians)
 Mixed Optimization -- RFO/linear search
 Update second derivatives using D2CorX and points   16   17   18
 DE= -3.20D-04 DEPred=-3.42D-04 R= 9.34D-01
 TightC=F SS=  1.41D+00  RLast= 2.88D-01 DXNew= 1.6773D+00 8.6430D-01
 Trust test= 9.34D-01 RLast= 2.88D-01 DXMaxT set to 9.97D-01
 ITU=  1  1  1  0  1  1  0 -1  0 -1  0  1  1  0  1  0 -1  0
 Use linear search instead of GDIIS.
     Eigenvalues ---    0.00235   0.00813   0.01137   0.01281   0.01895
     Eigenvalues ---    0.02222   0.02725   0.02825   0.03509   0.03850
     Eigenvalues ---    0.04467   0.04914   0.04996   0.05738   0.06765
     Eigenvalues ---    0.07454   0.09196   0.09955   0.10845   0.13648
     Eigenvalues ---    0.18909   0.21843   0.30249   0.33640   0.45562
     Eigenvalues ---    0.64373   0.88896   1.51461   2.14899   3.75929
 RFO step:  Lambda=-5.77514954D-04 EMin= 2.35295667D-03
 Quartic linear search produced a step of -0.00510.
 Iteration  1 RMS(Cart)=  0.04488493 RMS(Int)=  0.00937026
 Iteration  2 RMS(Cart)=  0.01115304 RMS(Int)=  0.00002250
 Iteration  3 RMS(Cart)=  0.00004061 RMS(Int)=  0.00001819
 Iteration  4 RMS(Cart)=  0.00000000 RMS(Int)=  0.00001819
 Variable       Old X    -DE/DX   Delta X   Delta X   Delta X     New X
                                 (Linear)    (Quad)   (Total)
    R1        8.40955   0.00090  -0.00119   0.26857   0.26738   8.67693
    R2        5.28205  -0.00096  -0.00007  -0.00652  -0.00660   5.27545
    R3        5.51095   0.00072   0.00016   0.00309   0.00325   5.51420
    R4        6.00807   0.00133  -0.00005  -0.00292  -0.00297   6.00510
    R5        4.51184   0.00036   0.00000   0.01115   0.01115   4.52299
    R6        4.66803   0.00020   0.00002  -0.00825  -0.00824   4.65979
    R7        5.17108   0.00033  -0.00011  -0.01932  -0.01943   5.15165
    R8        4.56042   0.00018  -0.00002   0.00860   0.00858   4.56900
    R9        4.58785   0.00031   0.00007  -0.00717  -0.00709   4.58076
   R10        7.29869   0.00045  -0.00064   0.06445   0.06380   7.36250
   R11        6.05261  -0.00050  -0.00018   0.00865   0.00846   6.06108
   R12        5.51334   0.00176   0.00036   0.05139   0.05175   5.56509
   R13        5.89816   0.00021   0.00003   0.01867   0.01870   5.91686
    A1        1.06083  -0.00212   0.00014  -0.04363  -0.04350   1.01734
    A2        1.82465   0.00046   0.00001  -0.01705  -0.01705   1.80760
    A3        1.13834   0.00722   0.00007  -0.00052  -0.00045   1.13789
    A4        1.60437  -0.00108   0.00000  -0.00511  -0.00516   1.59921
    A5        1.90640   0.00233   0.00003   0.01144   0.01147   1.91787
    A6        2.51761  -0.00193  -0.00005   0.00209   0.00203   2.51964
    A7        1.34234   0.00034   0.00002  -0.00661  -0.00662   1.33572
    A8        1.78162   0.00063  -0.00001   0.01124   0.01126   1.79288
    A9        1.12716   0.00337   0.00001   0.00725   0.00729   1.13445
   A10        1.61180  -0.00107   0.00000  -0.00488  -0.00494   1.60686
   A11        1.31096   0.00034   0.00000  -0.00050  -0.00055   1.31042
   A12        1.27713  -0.00009   0.00007  -0.00265  -0.00259   1.27454
   A13        1.56333   0.00345   0.00001  -0.00076  -0.00076   1.56258
   A14        1.36894   0.00341  -0.00002  -0.00547  -0.00549   1.36345
   A15        1.55765  -0.00044  -0.00010  -0.00335  -0.00344   1.55421
   A16        1.48778   0.00025   0.00002  -0.00243  -0.00240   1.48538
   A17        1.64892   0.00067  -0.00003   0.01182   0.01178   1.66070
    D1        0.76408   0.00334   0.00003   0.00101   0.00104   0.76512
    D2        1.37676   0.00172  -0.00005   0.00773   0.00766   1.38443
    D3        2.89225   0.00101  -0.00006  -0.00154  -0.00158   2.89067
    D4        0.86620   0.00075  -0.00015   0.02798   0.02783   0.89403
    D5        0.62273   0.00101   0.00000   0.01117   0.01114   0.63387
    D6       -3.03098  -0.00065  -0.00004   0.01775   0.01771  -3.01328
    D7       -0.62404  -0.00099   0.00001  -0.01267  -0.01265  -0.63669
    D8       -2.85171  -0.00168   0.00000  -0.02926  -0.02924  -2.88095
    D9       -0.14483   0.00143   0.00012  -0.01725  -0.01715  -0.16198
   D10        1.41407   0.00026   0.00002  -0.02048  -0.02048   1.39360
   D11        2.00275   0.00095   0.00012  -0.00398  -0.00385   1.99890
   D12       -2.72153  -0.00022   0.00002  -0.00722  -0.00718  -2.72871
   D13        0.49017   0.00217   0.00002  -0.00558  -0.00559   0.48458
   D14       -0.63554  -0.00101   0.00001  -0.01131  -0.01126  -0.64680
   D15       -1.16823  -0.00001  -0.00001  -0.00148  -0.00147  -1.16970
   D16        0.61659   0.00099  -0.00001   0.01287   0.01286   0.62945
   D17        0.53191  -0.00035   0.00003  -0.00410  -0.00408   0.52783
   D18       -0.49371   0.00013  -0.00006   0.00005   0.00000  -0.49372
   D19        0.84747   0.00379  -0.00005   0.00000  -0.00006   0.84741
   D20       -0.52155   0.00042  -0.00002   0.00544   0.00540  -0.51614
   D21       -0.92167  -0.00395  -0.00004  -0.00099  -0.00104  -0.92271
   D22        0.64420  -0.00038  -0.00001  -0.00101  -0.00103   0.64317
         Item               Value     Threshold  Converged?
 Maximum Force            0.007220     0.000450     NO 
 RMS     Force            0.001828     0.000300     NO 
 Maximum Displacement     0.156606     0.001800     NO 
 RMS     Displacement     0.050462     0.001200     NO 
 Predicted change in Energy=-3.135472D-04
 GradGradGradGradGradGradGradGradGradGradGradGradGradGradGradGradGradGrad

                          Input orientation:                          
 ---------------------------------------------------------------------
 Center     Atomic      Atomic             Coordinates (Angstroms)
 Number     Number       Type             X           Y           Z
 ---------------------------------------------------------------------
      1         50           0       -1.304095    2.060294   -0.683902
      2         50           0       -3.682137   -0.994530    1.304052
      3         53           0       -4.945778    1.082221   -0.309941
      4         53           0       -1.799708   -2.503811   -0.763970
      5         15           0        1.076487    1.699021    0.710702
      6         15           0        0.720310   -0.337024    1.917484
      7         15           0       -1.508619    0.565070    1.664669
      8         15           0       -0.717677    2.837028    1.962242
      9         50           0        1.216033   -2.108091   -0.117621
     10         50           0        3.681822    1.868356   -0.073758
     11         53           0        4.311228   -0.475158    1.594872
     12         53           0        2.482399   -0.056226   -2.232680
 ---------------------------------------------------------------------
                    Distance matrix (angstroms):
                    1          2          3          4          5
     1  Sn   0.000000
     2  Sn   4.351896   0.000000
     3  I    3.789239   2.917989   0.000000
     4  I    4.591633   3.177763   4.792027   0.000000
     5  P    2.782555   5.500162   6.139204   5.301975   0.000000
     6  P    4.075850   4.493345   6.251418   4.270322   2.393462
     7  P    2.791650   2.699366   3.997573   3.924416   2.979709
     8  P    2.819447   4.888975   5.110675   6.093240   2.465854
     9  Sn   4.903790   5.220463   6.941397   3.109510   3.898678
    10  Sn   5.026777   8.020122   8.666561   7.045523   2.726137
    11  I    6.569108   8.015498   9.578408   6.857339   3.996544
    12  I    4.606073   7.168709   7.756985   5.146282   3.704185
                    6          7          8          9         10
     6  P    0.000000
     7  P    2.417812   0.000000
     8  P    3.484884   2.424032   0.000000
     9  Sn   2.743005   4.212609   5.702567   0.000000
    10  Sn   4.195151   5.626843   4.943604   4.679121   0.000000
    11  I    3.608026   5.912493   6.032862   3.896067   2.944917
    12  I    4.517485   5.612804   6.017374   3.207383   3.131067
                   11         12
    11  I    0.000000
    12  I    4.262661   0.000000
 Stoichiometry    I4P4Sn4
 Framework group  C1[X(I4P4Sn4)]
 Deg. of freedom    30
 Full point group                 C1      NOp   1
 Largest Abelian subgroup         C1      NOp   1
 Largest concise Abelian subgroup C1      NOp   1
                         Standard orientation:                         
 ---------------------------------------------------------------------
 Center     Atomic      Atomic             Coordinates (Angstroms)
 Number     Number       Type             X           Y           Z
 ---------------------------------------------------------------------
      1         50           0       -1.227696   -2.035170    0.843713
      2         50           0       -3.696239    0.852685   -1.278924
      3         53           0       -4.896069   -1.174269    0.443436
      4         53           0       -1.845573    2.512449    0.700570
      5         15           0        1.135834   -1.680306   -0.581210
      6         15           0        0.719427    0.283067   -1.885215
      7         15           0       -1.483229   -0.664429   -1.574775
      8         15           0       -0.632819   -2.926479   -1.764153
      9         50           0        1.176706    2.165615    0.056687
     10         50           0        3.748379   -1.740981    0.195163
     11         53           0        4.306779    0.532696   -1.591207
     12         53           0        2.507586    0.255816    2.263208
 ---------------------------------------------------------------------
 Rotational constants (GHZ):      0.1121538      0.0421031      0.0381578
 Standard basis: SDD (6D, 10F)
 There are   148 symmetry adapted cartesian basis functions of A   symmetry.
 There are   148 symmetry adapted basis functions of A   symmetry.
   148 basis functions,   284 primitive gaussians,   148 cartesian basis functions
    52 alpha electrons       52 beta electrons
       nuclear repulsion energy       682.7486105680 Hartrees.
 NAtoms=   12 NActive=   12 NUniq=   12 SFac= 1.00D+00 NAtFMM=   60 NAOKFM=F Big=F
 Integral buffers will be    131072 words long.
 Raffenetti 2 integral format.
 Two-electron integral symmetry is turned on.
 One-electron integrals computed using PRISM.
   1 Symmetry operations used in ECPInt.
 ECPInt:  NShTT=    2926 NPrTT=   11154 LenC2=    2839 LenP2D=    8046.
 LDataN:  DoStor=T MaxTD1= 5 Len=  102
 NBasis=   148 RedAO= T EigKep=  1.65D-02  NBF=   148
 NBsUse=   148 1.00D-06 EigRej= -1.00D+00 NBFU=   148
 Defaulting to unpruned grid for atomic number  50.
 Defaulting to unpruned grid for atomic number  53.
 Defaulting to unpruned grid for atomic number  53.
 Defaulting to unpruned grid for atomic number  50.
 Initial guess from the checkpoint file:  "\\Nas.ads.mwn.de\tuch\ac5\AK_Nilges\Markus\Gaussian\SnIP\Publikation\SnIP\4SNI2+P4-2I2.chk"
 B after Tr=     0.000000    0.000000    0.000000
         Rot=    0.999907   -0.012843    0.001104   -0.004542 Ang=  -1.57 deg.
 ExpMin= 3.26D-02 ExpMax= 3.06D+04 ExpMxC= 4.68D+03 IAcc=3 IRadAn=         5 AccDes= 0.00D+00
 Harris functional with IExCor= 1009 and IRadAn=       5 diagonalized for initial guess.
 HarFok:  IExCor= 1009 AccDes= 0.00D+00 IRadAn=         5 IDoV= 1 UseB2=F ITyADJ=14
 ICtDFT=  3500011 ScaDFX=  1.000000  1.000000  1.000000  1.000000
 Defaulting to unpruned grid for atomic number  50.
 Defaulting to unpruned grid for atomic number  50.
 Defaulting to unpruned grid for atomic number  50.
 Defaulting to unpruned grid for atomic number  50.
 Defaulting to unpruned grid for atomic number  50.
 Defaulting to unpruned grid for atomic number  50.
 Defaulting to unpruned grid for atomic number  50.
 Defaulting to unpruned grid for atomic number  50.
 FoFCou: FMM=F IPFlag=           0 FMFlag=      100000 FMFlg1=           0
         NFxFlg=           0 DoJE=T BraDBF=F KetDBF=T FulRan=T
         wScrn=  0.000000 ICntrl=     500 IOpCl=  0 I1Cent=   200000004 NGrid=           0
         NMat0=    1 NMatS0=      1 NMatT0=    0 NMatD0=    1 NMtDS0=    0 NMtDT0=    0
 Petite list used in FoFCou.
 Requested convergence on RMS density matrix=1.00D-08 within 128 cycles.
 Requested convergence on MAX density matrix=1.00D-06.
 Requested convergence on             energy=1.00D-06.
 No special actions if energy rises.
 Defaulting to unpruned grid for atomic number  50.
 Defaulting to unpruned grid for atomic number  50.
 Defaulting to unpruned grid for atomic number  50.
 Defaulting to unpruned grid for atomic number  50.
 Defaulting to unpruned grid for atomic number  50.
 Defaulting to unpruned grid for atomic number  50.
 Defaulting to unpruned grid for atomic number  50.
 Defaulting to unpruned grid for atomic number  50.
 SCF Done:  E(RPBE-PBE) =  -1424.27784294     A.U. after   13 cycles
            NFock= 13  Conv=0.39D-08     -V/T= 2.0327
   1 Symmetry operations used in ECPInt.
 ECPInt:  NShTT=    2926 NPrTT=   11154 LenC2=    2839 LenP2D=    8046.
 LDataN:  DoStor=T MaxTD1= 6 Len=  172
 Calling FoFJK, ICntrl=      2527 FMM=F ISym2X=0 I1Cent= 0 IOpClX= 0 NMat=1 NMatS=1 NMatT=0.
 Defaulting to unpruned grid for atomic number  50.
 Defaulting to unpruned grid for atomic number  50.
 Defaulting to unpruned grid for atomic number  50.
 Defaulting to unpruned grid for atomic number  50.
 Defaulting to unpruned grid for atomic number  50.
 Defaulting to unpruned grid for atomic number  50.
 Defaulting to unpruned grid for atomic number  50.
 Defaulting to unpruned grid for atomic number  50.
 ***** Axes restored to original set *****
 -------------------------------------------------------------------
 Center     Atomic                   Forces (Hartrees/Bohr)
 Number     Number              X              Y              Z
 -------------------------------------------------------------------
      1       50           0.000494935   -0.001249472    0.001936610
      2       50          -0.000514103    0.000162069    0.000595343
      3       53           0.000606571    0.000061456    0.000144029
      4       53          -0.000007521    0.000264018    0.000467357
      5       15          -0.001328909   -0.000448756    0.000394061
      6       15          -0.000445092    0.002075413    0.001537034
      7       15           0.000044016   -0.000910241   -0.004647821
      8       15           0.000355016    0.001333967    0.001384662
      9       50           0.001187451   -0.000400434   -0.001551321
     10       50          -0.000007377   -0.001752751    0.000023697
     11       53          -0.000277801    0.000960804   -0.000750784
     12       53          -0.000107187   -0.000096073    0.000467132
 -------------------------------------------------------------------
 Cartesian Forces:  Max     0.004647821 RMS     0.001190016

 GradGradGradGradGradGradGradGradGradGradGradGradGradGradGradGradGradGrad
 Berny optimization.
 Using GEDIIS/GDIIS optimizer.
 FormGI is forming the generalized inverse of G from B-inverse, IUseBI=4.
 Internal  Forces:  Max     0.008573737 RMS     0.002200169
 Search for a local minimum.
 Step number  19 out of a maximum of   62
 All quantities printed in internal units (Hartrees-Bohrs-Radians)
 Mixed Optimization -- RFO/linear search
 Update second derivatives using D2CorX and points   17   18   19
 DE= -3.39D-04 DEPred=-3.14D-04 R= 1.08D+00
 TightC=F SS=  1.41D+00  RLast= 2.93D-01 DXNew= 1.6773D+00 8.7799D-01
 Trust test= 1.08D+00 RLast= 2.93D-01 DXMaxT set to 9.97D-01
 ITU=  1  1  1  1  0  1  1  0 -1  0 -1  0  1  1  0  1  0 -1  0
 Use linear search instead of GDIIS.
     Eigenvalues ---    0.00110   0.00908   0.01141   0.01278   0.01930
     Eigenvalues ---    0.02163   0.02660   0.02805   0.03509   0.04243
     Eigenvalues ---    0.04604   0.04807   0.04995   0.06320   0.07318
     Eigenvalues ---    0.07774   0.09183   0.09647   0.10907   0.14865
     Eigenvalues ---    0.19126   0.21572   0.29599   0.36436   0.45689
     Eigenvalues ---    0.65790   0.86120   1.56349   2.34956   3.69426
 RFO step:  Lambda=-8.77759943D-04 EMin= 1.09780566D-03
 Quartic linear search produced a step of  0.23329.
 Iteration  1 RMS(Cart)=  0.07802754 RMS(Int)=  0.03435941
 Iteration  2 RMS(Cart)=  0.03256535 RMS(Int)=  0.00652439
 Iteration  3 RMS(Cart)=  0.00785898 RMS(Int)=  0.00009887
 Iteration  4 RMS(Cart)=  0.00001938 RMS(Int)=  0.00009869
 Iteration  5 RMS(Cart)=  0.00000000 RMS(Int)=  0.00009869
 Variable       Old X    -DE/DX   Delta X   Delta X   Delta X     New X
                                 (Linear)    (Quad)   (Total)
    R1        8.67693  -0.00051   0.06238   0.38754   0.44992   9.12685
    R2        5.27545  -0.00301  -0.00154  -0.04535  -0.04688   5.22857
    R3        5.51420  -0.00030   0.00076  -0.01431  -0.01355   5.50065
    R4        6.00510   0.00053  -0.00069   0.04708   0.04639   6.05149
    R5        4.52299  -0.00038   0.00260  -0.00075   0.00185   4.52484
    R6        4.65979   0.00003  -0.00192  -0.01639  -0.01832   4.64147
    R7        5.15165   0.00120  -0.00453   0.00351  -0.00102   5.15063
    R8        4.56900  -0.00076   0.00200   0.00426   0.00627   4.57527
    R9        4.58076   0.00080  -0.00165  -0.00401  -0.00567   4.57509
   R10        7.36250   0.00032   0.01489   0.17231   0.18719   7.54969
   R11        6.06108  -0.00099   0.00197  -0.00386  -0.00190   6.05917
   R12        5.56509  -0.00114   0.01207  -0.05044  -0.03838   5.52670
   R13        5.91686  -0.00012   0.00436   0.00543   0.00983   5.92669
    A1        1.01734  -0.00857  -0.01015  -0.07518  -0.08533   0.93201
    A2        1.80760  -0.00095  -0.00398  -0.01062  -0.01460   1.79300
    A3        1.13789  -0.00123  -0.00010  -0.00808  -0.00818   1.12970
    A4        1.59921  -0.00078  -0.00120   0.00163   0.00020   1.59941
    A5        1.91787   0.00158   0.00268  -0.00098   0.00167   1.91954
    A6        2.51964  -0.00191   0.00047   0.01089   0.01139   2.53104
    A7        1.33572   0.00001  -0.00155  -0.01759  -0.01927   1.31644
    A8        1.79288  -0.00120   0.00263   0.01729   0.01996   1.81284
    A9        1.13445   0.00178   0.00170   0.01625   0.01795   1.15239
   A10        1.60686  -0.00087  -0.00115  -0.00233  -0.00371   1.60316
   A11        1.31042  -0.00032  -0.00013  -0.01311  -0.01347   1.29695
   A12        1.27454  -0.00043  -0.00060  -0.01191  -0.01266   1.26188
   A13        1.56258   0.00320  -0.00018  -0.00098  -0.00133   1.56124
   A14        1.36345   0.00621  -0.00128   0.00720   0.00605   1.36949
   A15        1.55421  -0.00041  -0.00080   0.02079   0.02004   1.57425
   A16        1.48538   0.00053  -0.00056  -0.01090  -0.01162   1.47376
   A17        1.66070   0.00071   0.00275   0.01352   0.01637   1.67707
    D1        0.76512  -0.00162   0.00024   0.00474   0.00498   0.77010
    D2        1.38443   0.00173   0.00179   0.02509   0.02680   1.41123
    D3        2.89067   0.00178  -0.00037   0.01828   0.01799   2.90865
    D4        0.89403  -0.00279   0.00649   0.01414   0.02063   0.91466
    D5        0.63387   0.00144   0.00260   0.02210   0.02466   0.65853
    D6       -3.01328  -0.00050   0.00413   0.03664   0.04072  -2.97255
    D7       -0.63669  -0.00126  -0.00295  -0.02304  -0.02596  -0.66266
    D8       -2.88095  -0.00093  -0.00682  -0.03648  -0.04332  -2.92427
    D9       -0.16198   0.00271  -0.00400  -0.04737  -0.05141  -0.21339
   D10        1.39360   0.00158  -0.00478  -0.02596  -0.03071   1.36288
   D11        1.99890   0.00143  -0.00090  -0.03076  -0.03168   1.96722
   D12       -2.72871   0.00030  -0.00167  -0.00935  -0.01099  -2.73970
   D13        0.48458   0.00036  -0.00130  -0.00561  -0.00694   0.47765
   D14       -0.64680  -0.00134  -0.00263  -0.02061  -0.02310  -0.66990
   D15       -1.16970   0.00234  -0.00034   0.00273   0.00240  -1.16730
   D16        0.62945   0.00130   0.00300   0.02179   0.02473   0.65417
   D17        0.52783  -0.00026  -0.00095  -0.00989  -0.01079   0.51704
   D18       -0.49372   0.00028   0.00000   0.01435   0.01416  -0.47956
   D19        0.84741   0.00657  -0.00001   0.01988   0.01974   0.86715
   D20       -0.51614   0.00041   0.00126   0.01277   0.01384  -0.50230
   D21       -0.92271  -0.00357  -0.00024   0.00685   0.00643  -0.91629
   D22        0.64317  -0.00030  -0.00024   0.00137   0.00088   0.64405
         Item               Value     Threshold  Converged?
 Maximum Force            0.008574     0.000450     NO 
 RMS     Force            0.002200     0.000300     NO 
 Maximum Displacement     0.261839     0.001800     NO 
 RMS     Displacement     0.087303     0.001200     NO 
 Predicted change in Energy=-5.351527D-04
 GradGradGradGradGradGradGradGradGradGradGradGradGradGradGradGradGradGrad

                          Input orientation:                          
 ---------------------------------------------------------------------
 Center     Atomic      Atomic             Coordinates (Angstroms)
 Number     Number       Type             X           Y           Z
 ---------------------------------------------------------------------
      1         50           0       -1.231804    2.163112   -0.699816
      2         50           0       -3.734575   -0.963929    1.381725
      3         53           0       -4.943670    1.027216   -0.363639
      4         53           0       -1.871249   -2.623512   -0.625410
      5         15           0        1.093613    1.711354    0.741436
      6         15           0        0.708812   -0.372563    1.856143
      7         15           0       -1.499914    0.569329    1.545930
      8         15           0       -0.698484    2.804925    2.016276
      9         50           0        1.188266   -2.110517   -0.211371
     10         50           0        3.697876    1.880039   -0.044847
     11         53           0        4.321867   -0.441610    1.620655
     12         53           0        2.499531   -0.006696   -2.244932
 ---------------------------------------------------------------------
                    Distance matrix (angstroms):
                    1          2          3          4          5
     1  Sn   0.000000
     2  Sn   4.513874   0.000000
     3  I    3.896308   2.910819   0.000000
     4  I    4.829720   3.202310   4.778714   0.000000
     5  P    2.772879   5.556843   6.175599   5.426761   0.000000
     6  P    4.090057   4.507601   6.231963   4.228663   2.394443
     7  P    2.766840   2.715060   3.964287   3.879026   2.945813
     8  P    2.841392   4.881062   5.181298   6.149944   2.456160
     9  Sn   4.935507   5.299715   6.889789   3.129732   3.939988
    10  Sn   4.981050   8.084837   8.689375   7.185692   2.725597
    11  I    6.558385   8.076890   9.588798   6.939754   3.978681
    12  I    4.584574   7.275508   7.746579   5.345493   3.721116
                    6          7          8          9         10
     6  P    0.000000
     7  P    2.421129   0.000000
     8  P    3.478872   2.421034   0.000000
     9  Sn   2.743168   4.182821   5.716975   0.000000
    10  Sn   4.197914   5.591561   4.942835   4.717034   0.000000
    11  I    3.621380   5.909375   5.991696   3.995125   2.924605
    12  I    4.489917   5.540578   6.024152   3.206377   3.136267
                   11         12
    11  I    0.000000
    12  I    4.295674   0.000000
 Stoichiometry    I4P4Sn4
 Framework group  C1[X(I4P4Sn4)]
 Deg. of freedom    30
 Full point group                 C1      NOp   1
 Largest Abelian subgroup         C1      NOp   1
 Largest concise Abelian subgroup C1      NOp   1
                         Standard orientation:                         
 ---------------------------------------------------------------------
 Center     Atomic      Atomic             Coordinates (Angstroms)
 Number     Number       Type             X           Y           Z
 ---------------------------------------------------------------------
      1         50           0       -1.108666   -2.173899    0.818760
      2         50           0       -3.764437    0.788937   -1.312797
      3         53           0       -4.870089   -1.212878    0.488074
      4         53           0       -1.962421    2.576391    0.639773
      5         15           0        1.183379   -1.652621   -0.652178
      6         15           0        0.697321    0.385466   -1.811187
      7         15           0       -1.464623   -0.646522   -1.460672
      8         15           0       -0.567381   -2.854510   -1.886288
      9         50           0        1.113833    2.190867    0.211686
     10         50           0        3.798369   -1.686561    0.115647
     11         53           0        4.305311    0.621100   -1.608018
     12         53           0        2.533136    0.195681    2.281870
 ---------------------------------------------------------------------
 Rotational constants (GHZ):      0.1094112      0.0417232      0.0376246
 Standard basis: SDD (6D, 10F)
 There are   148 symmetry adapted cartesian basis functions of A   symmetry.
 There are   148 symmetry adapted basis functions of A   symmetry.
   148 basis functions,   284 primitive gaussians,   148 cartesian basis functions
    52 alpha electrons       52 beta electrons
       nuclear repulsion energy       682.6021522153 Hartrees.
 NAtoms=   12 NActive=   12 NUniq=   12 SFac= 1.00D+00 NAtFMM=   60 NAOKFM=F Big=F
 Integral buffers will be    131072 words long.
 Raffenetti 2 integral format.
 Two-electron integral symmetry is turned on.
 One-electron integrals computed using PRISM.
   1 Symmetry operations used in ECPInt.
 ECPInt:  NShTT=    2926 NPrTT=   11154 LenC2=    2839 LenP2D=    8040.
 LDataN:  DoStor=T MaxTD1= 5 Len=  102
 NBasis=   148 RedAO= T EigKep=  1.67D-02  NBF=   148
 NBsUse=   148 1.00D-06 EigRej= -1.00D+00 NBFU=   148
 Defaulting to unpruned grid for atomic number  50.
 Defaulting to unpruned grid for atomic number  50.
 Defaulting to unpruned grid for atomic number  53.
 Defaulting to unpruned grid for atomic number  53.
 Initial guess from the checkpoint file:  "\\Nas.ads.mwn.de\tuch\ac5\AK_Nilges\Markus\Gaussian\SnIP\Publikation\SnIP\4SNI2+P4-2I2.chk"
 B after Tr=     0.000000    0.000000    0.000000
         Rot=    0.999911   -0.010175   -0.001373   -0.008502 Ang=  -1.53 deg.
 ExpMin= 3.26D-02 ExpMax= 3.06D+04 ExpMxC= 4.68D+03 IAcc=3 IRadAn=         5 AccDes= 0.00D+00
 Harris functional with IExCor= 1009 and IRadAn=       5 diagonalized for initial guess.
 HarFok:  IExCor= 1009 AccDes= 0.00D+00 IRadAn=         5 IDoV= 1 UseB2=F ITyADJ=14
 ICtDFT=  3500011 ScaDFX=  1.000000  1.000000  1.000000  1.000000
 Defaulting to unpruned grid for atomic number  50.
 Defaulting to unpruned grid for atomic number  50.
 Defaulting to unpruned grid for atomic number  50.
 Defaulting to unpruned grid for atomic number  50.
 Defaulting to unpruned grid for atomic number  50.
 Defaulting to unpruned grid for atomic number  50.
 Defaulting to unpruned grid for atomic number  50.
 Defaulting to unpruned grid for atomic number  50.
 FoFCou: FMM=F IPFlag=           0 FMFlag=      100000 FMFlg1=           0
         NFxFlg=           0 DoJE=T BraDBF=F KetDBF=T FulRan=T
         wScrn=  0.000000 ICntrl=     500 IOpCl=  0 I1Cent=   200000004 NGrid=           0
         NMat0=    1 NMatS0=      1 NMatT0=    0 NMatD0=    1 NMtDS0=    0 NMtDT0=    0
 Petite list used in FoFCou.
 Requested convergence on RMS density matrix=1.00D-08 within 128 cycles.
 Requested convergence on MAX density matrix=1.00D-06.
 Requested convergence on             energy=1.00D-06.
 No special actions if energy rises.
 Defaulting to unpruned grid for atomic number  50.
 Defaulting to unpruned grid for atomic number  50.
 Defaulting to unpruned grid for atomic number  50.
 Defaulting to unpruned grid for atomic number  50.
 Defaulting to unpruned grid for atomic number  50.
 Defaulting to unpruned grid for atomic number  50.
 Defaulting to unpruned grid for atomic number  50.
 Defaulting to unpruned grid for atomic number  50.
 SCF Done:  E(RPBE-PBE) =  -1424.27848944     A.U. after   13 cycles
            NFock= 13  Conv=0.80D-08     -V/T= 2.0327
   1 Symmetry operations used in ECPInt.
 ECPInt:  NShTT=    2926 NPrTT=   11154 LenC2=    2839 LenP2D=    8040.
 LDataN:  DoStor=T MaxTD1= 6 Len=  172
 Calling FoFJK, ICntrl=      2527 FMM=F ISym2X=0 I1Cent= 0 IOpClX= 0 NMat=1 NMatS=1 NMatT=0.
 Defaulting to unpruned grid for atomic number  50.
 Defaulting to unpruned grid for atomic number  50.
 Defaulting to unpruned grid for atomic number  50.
 Defaulting to unpruned grid for atomic number  50.
 Defaulting to unpruned grid for atomic number  50.
 Defaulting to unpruned grid for atomic number  50.
 Defaulting to unpruned grid for atomic number  50.
 Defaulting to unpruned grid for atomic number  50.
 ***** Axes restored to original set *****
 -------------------------------------------------------------------
 Center     Atomic                   Forces (Hartrees/Bohr)
 Number     Number              X              Y              Z
 -------------------------------------------------------------------
      1       50          -0.000148221   -0.001457044    0.002927511
      2       50           0.001208971   -0.000377059   -0.000168038
      3       53           0.001047930    0.000003562    0.000285164
      4       53           0.000019951    0.001807937    0.001348250
      5       15           0.000393137   -0.000127121   -0.000242736
      6       15          -0.000540836    0.002060852    0.001312822
      7       15          -0.001837296   -0.002638217   -0.005595117
      8       15           0.000398916    0.001571300    0.000941546
      9       50          -0.000134678    0.000081391   -0.000492962
     10       50          -0.000087589   -0.000669530   -0.000486644
     11       53          -0.000122254   -0.000183969   -0.000378064
     12       53          -0.000198031   -0.000072102    0.000548268
 -------------------------------------------------------------------
 Cartesian Forces:  Max     0.005595117 RMS     0.001411849

 GradGradGradGradGradGradGradGradGradGradGradGradGradGradGradGradGradGrad
 Berny optimization.
 Using GEDIIS/GDIIS optimizer.
 FormGI is forming the generalized inverse of G from B-inverse, IUseBI=4.
 Internal  Forces:  Max     0.011334096 RMS     0.002438091
 Search for a local minimum.
 Step number  20 out of a maximum of   62
 All quantities printed in internal units (Hartrees-Bohrs-Radians)
 Mixed Optimization -- RFO/linear search
 Update second derivatives using D2CorX and points   19   20
 DE= -6.47D-04 DEPred=-5.35D-04 R= 1.21D+00
 TightC=F SS=  1.41D+00  RLast= 5.17D-01 DXNew= 1.6773D+00 1.5505D+00
 Trust test= 1.21D+00 RLast= 5.17D-01 DXMaxT set to 1.55D+00
 ITU=  1  1  1  1  1  0  1  1  0 -1  0 -1  0  1  1  0  1  0 -1  0
 Use linear search instead of GDIIS.
     Eigenvalues ---    0.00081   0.00911   0.01268   0.01445   0.01942
     Eigenvalues ---    0.02077   0.02496   0.02928   0.03570   0.03971
     Eigenvalues ---    0.04633   0.04916   0.05297   0.06575   0.07292
     Eigenvalues ---    0.07591   0.08924   0.09324   0.10947   0.13529
     Eigenvalues ---    0.19076   0.22142   0.31366   0.33626   0.47249
     Eigenvalues ---    0.66363   0.85679   1.50932   2.32161   3.93040
 RFO step:  Lambda=-1.20507391D-03 EMin= 8.07524048D-04
 Quartic linear search produced a step of  0.28582.
 Iteration  1 RMS(Cart)=  0.08266303 RMS(Int)=  0.02529220
 Iteration  2 RMS(Cart)=  0.02971230 RMS(Int)=  0.00036698
 Iteration  3 RMS(Cart)=  0.00022915 RMS(Int)=  0.00035192
 Iteration  4 RMS(Cart)=  0.00000003 RMS(Int)=  0.00035192
 Variable       Old X    -DE/DX   Delta X   Delta X   Delta X     New X
                                 (Linear)    (Quad)   (Total)
    R1        9.12685  -0.00170   0.12860   0.25362   0.38222   9.50907
    R2        5.22857  -0.00337  -0.01340  -0.07765  -0.09105   5.13752
    R3        5.50065  -0.00060  -0.00387  -0.01916  -0.02303   5.47762
    R4        6.05149  -0.00144   0.01326  -0.03901  -0.02575   6.02574
    R5        4.52484  -0.00079   0.00053   0.00511   0.00546   4.53030
    R6        4.64147   0.00067  -0.00524  -0.00124  -0.00658   4.63490
    R7        5.15063  -0.00034  -0.00029  -0.00075  -0.00104   5.14960
    R8        4.57527  -0.00149   0.00179  -0.01512  -0.01310   4.56217
    R9        4.57509   0.00196  -0.00162   0.02797   0.02640   4.60149
   R10        7.54969   0.00026   0.05350   0.06505   0.11854   7.66824
   R11        6.05917  -0.00049  -0.00054   0.00629   0.00574   6.06492
   R12        5.52670  -0.00001  -0.01097  -0.01133  -0.02231   5.50439
   R13        5.92669  -0.00014   0.00281  -0.00495  -0.00212   5.92457
    A1        0.93201  -0.01133  -0.02439  -0.07790  -0.10229   0.82972
    A2        1.79300  -0.00169  -0.00417  -0.02417  -0.02835   1.76465
    A3        1.12970  -0.00545  -0.00234   0.02525   0.02291   1.15262
    A4        1.59941  -0.00051   0.00006  -0.02076  -0.02133   1.57808
    A5        1.91954  -0.00225   0.00048  -0.01903  -0.01758   1.90196
    A6        2.53104   0.00343   0.00326   0.05126   0.05479   2.58583
    A7        1.31644   0.00010  -0.00551  -0.00826  -0.01480   1.30164
    A8        1.81284  -0.00015   0.00571   0.03783   0.04380   1.85665
    A9        1.15239  -0.00098   0.00513   0.02398   0.02949   1.18188
   A10        1.60316  -0.00064  -0.00106  -0.02288  -0.02463   1.57853
   A11        1.29695  -0.00071  -0.00385  -0.01413  -0.01893   1.27801
   A12        1.26188  -0.00043  -0.00362  -0.00638  -0.01008   1.25180
   A13        1.56124  -0.00065  -0.00038   0.00769   0.00718   1.56842
   A14        1.36949  -0.00039   0.00173   0.00984   0.01160   1.38109
   A15        1.57425  -0.00055   0.00573   0.00639   0.01212   1.58637
   A16        1.47376   0.00043  -0.00332  -0.00426  -0.00767   1.46609
   A17        1.67707   0.00067   0.00468   0.00604   0.01079   1.68786
    D1        0.77010  -0.00661   0.00142  -0.00949  -0.00807   0.76203
    D2        1.41123  -0.00140   0.00766   0.06609   0.07344   1.48467
    D3        2.90865  -0.00233   0.00514   0.02941   0.03486   2.94351
    D4        0.91466  -0.00455   0.00590   0.01360   0.01950   0.93416
    D5        0.65853   0.00137   0.00705   0.04609   0.05291   0.71145
    D6       -2.97255   0.00373   0.01164   0.08131   0.09330  -2.87926
    D7       -0.66266  -0.00097  -0.00742  -0.04056  -0.04727  -0.70993
    D8       -2.92427   0.00059  -0.01238  -0.02354  -0.03545  -2.95972
    D9       -0.21339   0.00163  -0.01469  -0.02853  -0.04324  -0.25662
   D10        1.36288   0.00120  -0.00878  -0.02368  -0.03239   1.33049
   D11        1.96722   0.00094  -0.00905  -0.03961  -0.04874   1.91848
   D12       -2.73970   0.00051  -0.00314  -0.03476  -0.03789  -2.77759
   D13        0.47765  -0.00233  -0.00198  -0.02597  -0.02842   0.44922
   D14       -0.66990  -0.00117  -0.00660  -0.04201  -0.04783  -0.71772
   D15       -1.16730   0.00086   0.00069  -0.00675  -0.00589  -1.17319
   D16        0.65417   0.00106   0.00707   0.04314   0.04977   0.70394
   D17        0.51704  -0.00009  -0.00308  -0.00241  -0.00542   0.51162
   D18       -0.47956   0.00001   0.00405   0.00271   0.00663  -0.47293
   D19        0.86715  -0.00019   0.00564   0.01222   0.01783   0.88498
   D20       -0.50230   0.00020   0.00396   0.00240   0.00624  -0.49606
   D21       -0.91629   0.00045   0.00184  -0.00402  -0.00232  -0.91861
   D22        0.64405  -0.00010   0.00025   0.00258   0.00272   0.64677
         Item               Value     Threshold  Converged?
 Maximum Force            0.011334     0.000450     NO 
 RMS     Force            0.002438     0.000300     NO 
 Maximum Displacement     0.385208     0.001800     NO 
 RMS     Displacement     0.095010     0.001200     NO 
 Predicted change in Energy=-8.187900D-04
 GradGradGradGradGradGradGradGradGradGradGradGradGradGradGradGradGradGrad

                          Input orientation:                          
 ---------------------------------------------------------------------
 Center     Atomic      Atomic             Coordinates (Angstroms)
 Number     Number       Type             X           Y           Z
 ---------------------------------------------------------------------
      1         50           0       -1.148171    2.289462   -0.743181
      2         50           0       -3.761749   -0.983811    1.473000
      3         53           0       -4.963447    0.918810   -0.354023
      4         53           0       -1.933075   -2.675787   -0.517196
      5         15           0        1.125268    1.763099    0.775777
      6         15           0        0.700318   -0.361606    1.801568
      7         15           0       -1.476296    0.576248    1.342087
      8         15           0       -0.703882    2.770269    2.062424
      9         50           0        1.129669   -2.090651   -0.269671
     10         50           0        3.733426    1.863040   -0.007429
     11         53           0        4.312705   -0.461822    1.649024
     12         53           0        2.515501    0.029898   -2.240229
 ---------------------------------------------------------------------
                    Distance matrix (angstroms):
                    1          2          3          4          5
     1  Sn   0.000000
     2  Sn   4.738836   0.000000
     3  I    4.072648   2.898630   0.000000
     4  I    5.031982   3.188685   4.704350   0.000000
     5  P    2.784388   5.649299   6.249938   5.543370   0.000000
     6  P    4.113492   4.517205   6.193890   4.203196   2.397332
     7  P    2.718659   2.770239   3.892861   3.773767   2.915039
     8  P    2.880970   4.877611   5.235553   6.150194   2.452681
     9  Sn   4.959653   5.309234   6.796325   3.127947   3.993040
    10  Sn   4.955114   8.153152   8.754845   7.278052   2.725049
    11  I    6.566078   8.093224   9.589856   6.971651   3.984042
    12  I    4.557332   7.363392   7.764187   5.484469   3.746069
                    6          7          8          9         10
     6  P    0.000000
     7  P    2.414195   0.000000
     8  P    3.442160   2.435002   0.000000
     9  Sn   2.732027   4.062163   5.694658   0.000000
    10  Sn   4.173880   5.533374   4.979665   4.741307   0.000000
    11  I    3.616996   5.889340   5.981928   4.057856   2.912797
    12  I    4.447954   5.391283   6.032155   3.209417   3.135147
                   11         12
    11  I    0.000000
    12  I    4.312542   0.000000
 Stoichiometry    I4P4Sn4
 Framework group  C1[X(I4P4Sn4)]
 Deg. of freedom    30
 Full point group                 C1      NOp   1
 Largest Abelian subgroup         C1      NOp   1
 Largest concise Abelian subgroup C1      NOp   1
                         Standard orientation:                         
 ---------------------------------------------------------------------
 Center     Atomic      Atomic             Coordinates (Angstroms)
 Number     Number       Type             X           Y           Z
 ---------------------------------------------------------------------
      1         50           0       -0.968310   -2.347387    0.798307
      2         50           0       -3.810754    0.782379   -1.342171
      3         53           0       -4.867131   -1.216390    0.471953
      4         53           0       -2.068359    2.560647    0.650199
      5         15           0        1.248408   -1.658081   -0.739169
      6         15           0        0.677343    0.448675   -1.730464
      7         15           0       -1.429781   -0.631230   -1.259108
      8         15           0       -0.529100   -2.762234   -2.018604
      9         50           0        1.021975    2.174157    0.359492
     10         50           0        3.867116   -1.602728    0.012627
     11         53           0        4.277767    0.775700   -1.617965
     12         53           0        2.563301    0.120080    2.284443
 ---------------------------------------------------------------------
 Rotational constants (GHZ):      0.1079196      0.0413864      0.0372458
 Standard basis: SDD (6D, 10F)
 There are   148 symmetry adapted cartesian basis functions of A   symmetry.
 There are   148 symmetry adapted basis functions of A   symmetry.
   148 basis functions,   284 primitive gaussians,   148 cartesian basis functions
    52 alpha electrons       52 beta electrons
       nuclear repulsion energy       683.3163620246 Hartrees.
 NAtoms=   12 NActive=   12 NUniq=   12 SFac= 1.00D+00 NAtFMM=   60 NAOKFM=F Big=F
 Integral buffers will be    131072 words long.
 Raffenetti 2 integral format.
 Two-electron integral symmetry is turned on.
 One-electron integrals computed using PRISM.
   1 Symmetry operations used in ECPInt.
 ECPInt:  NShTT=    2926 NPrTT=   11154 LenC2=    2839 LenP2D=    8026.
 LDataN:  DoStor=T MaxTD1= 5 Len=  102
 NBasis=   148 RedAO= T EigKep=  1.70D-02  NBF=   148
 NBsUse=   148 1.00D-06 EigRej= -1.00D+00 NBFU=   148
 Defaulting to unpruned grid for atomic number  50.
 Defaulting to unpruned grid for atomic number  50.
 Defaulting to unpruned grid for atomic number  53.
 Defaulting to unpruned grid for atomic number  53.
 Initial guess from the checkpoint file:  "\\Nas.ads.mwn.de\tuch\ac5\AK_Nilges\Markus\Gaussian\SnIP\Publikation\SnIP\4SNI2+P4-2I2.chk"
 B after Tr=     0.000000    0.000000    0.000000
         Rot=    0.999810   -0.017130   -0.001587   -0.009194 Ang=  -2.24 deg.
 ExpMin= 3.26D-02 ExpMax= 3.06D+04 ExpMxC= 4.68D+03 IAcc=3 IRadAn=         5 AccDes= 0.00D+00
 Harris functional with IExCor= 1009 and IRadAn=       5 diagonalized for initial guess.
 HarFok:  IExCor= 1009 AccDes= 0.00D+00 IRadAn=         5 IDoV= 1 UseB2=F ITyADJ=14
 ICtDFT=  3500011 ScaDFX=  1.000000  1.000000  1.000000  1.000000
 Defaulting to unpruned grid for atomic number  50.
 Defaulting to unpruned grid for atomic number  50.
 Defaulting to unpruned grid for atomic number  50.
 Defaulting to unpruned grid for atomic number  50.
 Defaulting to unpruned grid for atomic number  50.
 Defaulting to unpruned grid for atomic number  50.
 Defaulting to unpruned grid for atomic number  50.
 Defaulting to unpruned grid for atomic number  50.
 FoFCou: FMM=F IPFlag=           0 FMFlag=      100000 FMFlg1=           0
         NFxFlg=           0 DoJE=T BraDBF=F KetDBF=T FulRan=T
         wScrn=  0.000000 ICntrl=     500 IOpCl=  0 I1Cent=   200000004 NGrid=           0
         NMat0=    1 NMatS0=      1 NMatT0=    0 NMatD0=    1 NMtDS0=    0 NMtDT0=    0
 Petite list used in FoFCou.
 Requested convergence on RMS density matrix=1.00D-08 within 128 cycles.
 Requested convergence on MAX density matrix=1.00D-06.
 Requested convergence on             energy=1.00D-06.
 No special actions if energy rises.
 Defaulting to unpruned grid for atomic number  50.
 Defaulting to unpruned grid for atomic number  50.
 Defaulting to unpruned grid for atomic number  50.
 Defaulting to unpruned grid for atomic number  50.
 Defaulting to unpruned grid for atomic number  50.
 Defaulting to unpruned grid for atomic number  50.
 Defaulting to unpruned grid for atomic number  50.
 Defaulting to unpruned grid for atomic number  50.
 SCF Done:  E(RPBE-PBE) =  -1424.27876854     A.U. after   13 cycles
            NFock= 13  Conv=0.44D-08     -V/T= 2.0327
   1 Symmetry operations used in ECPInt.
 ECPInt:  NShTT=    2926 NPrTT=   11154 LenC2=    2839 LenP2D=    8026.
 LDataN:  DoStor=T MaxTD1= 6 Len=  172
 Calling FoFJK, ICntrl=      2527 FMM=F ISym2X=0 I1Cent= 0 IOpClX= 0 NMat=1 NMatS=1 NMatT=0.
 Defaulting to unpruned grid for atomic number  50.
 Defaulting to unpruned grid for atomic number  50.
 Defaulting to unpruned grid for atomic number  50.
 Defaulting to unpruned grid for atomic number  50.
 Defaulting to unpruned grid for atomic number  50.
 Defaulting to unpruned grid for atomic number  50.
 Defaulting to unpruned grid for atomic number  50.
 Defaulting to unpruned grid for atomic number  50.
 ***** Axes restored to original set *****
 -------------------------------------------------------------------
 Center     Atomic                   Forces (Hartrees/Bohr)
 Number     Number              X              Y              Z
 -------------------------------------------------------------------
      1       50           0.001125534   -0.000138781    0.004000509
      2       50           0.005438664    0.002301784   -0.000945407
      3       53           0.000936128    0.000043123   -0.000097140
      4       53          -0.001105494    0.001526776    0.001089432
      5       15           0.000155300    0.000130638   -0.000760923
      6       15          -0.000755052    0.001022725    0.000130987
      7       15          -0.007662822   -0.005154594   -0.000377092
      8       15          -0.000031219    0.000760533   -0.002295334
      9       50           0.001607776   -0.000242821   -0.000367888
     10       50           0.000578020    0.000431864   -0.000836798
     11       53           0.000083409   -0.000654924   -0.000057208
     12       53          -0.000370244   -0.000026325    0.000516863
 -------------------------------------------------------------------
 Cartesian Forces:  Max     0.007662822 RMS     0.002088762

 GradGradGradGradGradGradGradGradGradGradGradGradGradGradGradGradGradGrad
 Berny optimization.
 Using GEDIIS/GDIIS optimizer.
 FormGI is forming the generalized inverse of G from B-inverse, IUseBI=4.
 Internal  Forces:  Max     0.032669101 RMS     0.006089236
 Search for a local minimum.
 Step number  21 out of a maximum of   62
 All quantities printed in internal units (Hartrees-Bohrs-Radians)
 Mixed Optimization -- RFO/linear search
 Update second derivatives using D2CorX and points   20   21
 DE= -2.79D-04 DEPred=-8.19D-04 R= 3.41D-01
 Trust test= 3.41D-01 RLast= 4.75D-01 DXMaxT set to 1.55D+00
 ITU=  0  1  1  1  1  1  0  1  1  0 -1  0 -1  0  1  1  0  1  0 -1
 ITU=  0
 Use linear search instead of GDIIS.
     Eigenvalues ---    0.00192   0.00915   0.01302   0.01490   0.01945
     Eigenvalues ---    0.02129   0.02866   0.03131   0.03452   0.04036
     Eigenvalues ---    0.04630   0.04695   0.05064   0.06034   0.06722
     Eigenvalues ---    0.07608   0.08999   0.09502   0.10961   0.13596
     Eigenvalues ---    0.19191   0.22180   0.31157   0.33583   0.46389
     Eigenvalues ---    0.67437   0.87148   1.47329   2.52118   3.93306
 RFO step:  Lambda=-8.83789056D-04 EMin= 1.92250834D-03
 Quartic linear search produced a step of -0.35127.
 Iteration  1 RMS(Cart)=  0.04645805 RMS(Int)=  0.00063340
 Iteration  2 RMS(Cart)=  0.00095537 RMS(Int)=  0.00011704
 Iteration  3 RMS(Cart)=  0.00000045 RMS(Int)=  0.00011704
 Variable       Old X    -DE/DX   Delta X   Delta X   Delta X     New X
                                 (Linear)    (Quad)   (Total)
    R1        9.50907  -0.00464  -0.13426   0.10051  -0.03375   9.47532
    R2        5.13752   0.00002   0.03198  -0.02179   0.01020   5.14772
    R3        5.47762  -0.00030   0.00809   0.02088   0.02897   5.50659
    R4        6.02574  -0.00307   0.00904  -0.01996  -0.01092   6.01482
    R5        4.53030   0.00103  -0.00192  -0.00747  -0.00933   4.52097
    R6        4.63490   0.00026   0.00231  -0.00225   0.00007   4.63496
    R7        5.14960   0.00201   0.00036  -0.00940  -0.00903   5.14056
    R8        4.56217   0.00015   0.00460  -0.00037   0.00418   4.56635
    R9        4.60149  -0.00011  -0.00927   0.03335   0.02408   4.62556
   R10        7.66824  -0.00056  -0.04164   0.03846  -0.00318   7.66506
   R11        6.06492  -0.00040  -0.00202  -0.03342  -0.03543   6.02949
   R12        5.50439   0.00060   0.00784   0.02005   0.02789   5.53228
   R13        5.92457  -0.00018   0.00074  -0.00862  -0.00788   5.91669
    A1        0.82972  -0.01689   0.03593  -0.03398   0.00195   0.83167
    A2        1.76465  -0.00291   0.00996   0.02172   0.03168   1.79633
    A3        1.15262  -0.03267  -0.00805  -0.01690  -0.02495   1.12767
    A4        1.57808  -0.00104   0.00749  -0.00675   0.00091   1.57899
    A5        1.90196   0.00367   0.00618   0.00167   0.00755   1.90951
    A6        2.58583  -0.00278  -0.01925   0.01462  -0.00471   2.58111
    A7        1.30164   0.00170   0.00520   0.00559   0.01115   1.31279
    A8        1.85665  -0.00447  -0.01539   0.00372  -0.01179   1.84486
    A9        1.18188  -0.00784  -0.01036  -0.00716  -0.01769   1.16419
   A10        1.57853  -0.00077   0.00865  -0.01616  -0.00730   1.57122
   A11        1.27801   0.00183   0.00665  -0.00079   0.00614   1.28416
   A12        1.25180  -0.00009   0.00354  -0.00453  -0.00102   1.25079
   A13        1.56842   0.00458  -0.00252   0.00726   0.00476   1.57319
   A14        1.38109   0.00324  -0.00407   0.00263  -0.00145   1.37964
   A15        1.58637  -0.00033  -0.00426  -0.00494  -0.00920   1.57717
   A16        1.46609   0.00023   0.00269  -0.00838  -0.00570   1.46039
   A17        1.68786   0.00035  -0.00379   0.00835   0.00451   1.69237
    D1        0.76203  -0.01616   0.00283   0.00512   0.00796   0.76999
    D2        1.48467   0.00144  -0.02580   0.03372   0.00794   1.49261
    D3        2.94351  -0.00012  -0.01224   0.01130  -0.00097   2.94254
    D4        0.93416  -0.00387  -0.00685  -0.02964  -0.03649   0.89767
    D5        0.71145  -0.00113  -0.01859   0.01485  -0.00369   0.70775
    D6       -2.87926  -0.00286  -0.03277   0.02942  -0.00345  -2.88271
    D7       -0.70993   0.00115   0.01660  -0.01003   0.00634  -0.70359
    D8       -2.95972  -0.00150   0.01245  -0.01902  -0.00673  -2.96644
    D9       -0.25662  -0.00014   0.01519   0.00024   0.01544  -0.24118
   D10        1.33049  -0.00137   0.01138  -0.00621   0.00515   1.33564
   D11        1.91848   0.00112   0.01712   0.00984   0.02698   1.94546
   D12       -2.77759  -0.00011   0.01331   0.00340   0.01669  -2.76090
   D13        0.44922  -0.00687   0.00998  -0.02128  -0.01111   0.43811
   D14       -0.71772   0.00107   0.01680  -0.00822   0.00826  -0.70946
   D15       -1.17319   0.00262   0.00207  -0.00331  -0.00136  -1.17455
   D16        0.70394  -0.00097  -0.01748   0.00852  -0.00879   0.69516
   D17        0.51162  -0.00015   0.00191   0.00728   0.00915   0.52077
   D18       -0.47293   0.00004  -0.00233  -0.00930  -0.01164  -0.48457
   D19        0.88498   0.00351  -0.00626  -0.00120  -0.00746   0.87752
   D20       -0.49606   0.00019  -0.00219  -0.00397  -0.00608  -0.50214
   D21       -0.91861  -0.00499   0.00082   0.00518   0.00603  -0.91258
   D22        0.64677  -0.00021  -0.00096   0.01357   0.01264   0.65942
         Item               Value     Threshold  Converged?
 Maximum Force            0.032669     0.000450     NO 
 RMS     Force            0.006089     0.000300     NO 
 Maximum Displacement     0.202278     0.001800     NO 
 RMS     Displacement     0.047052     0.001200     NO 
 Predicted change in Energy=-6.536476D-04
 GradGradGradGradGradGradGradGradGradGradGradGradGradGradGradGradGradGrad

                          Input orientation:                          
 ---------------------------------------------------------------------
 Center     Atomic      Atomic             Coordinates (Angstroms)
 Number     Number       Type             X           Y           Z
 ---------------------------------------------------------------------
      1         50           0       -1.179647    2.243103   -0.727370
      2         50           0       -3.746553   -0.965922    1.440491
      3         53           0       -4.889227    1.025850   -0.353474
      4         53           0       -1.924351   -2.710221   -0.500619
      5         15           0        1.104847    1.749717    0.771640
      6         15           0        0.702483   -0.362691    1.820158
      7         15           0       -1.496939    0.529070    1.365926
      8         15           0       -0.735772    2.754511    2.043775
      9         50           0        1.148031   -2.089218   -0.268806
     10         50           0        3.704602    1.886603   -0.017282
     11         53           0        4.334983   -0.449604    1.630549
     12         53           0        2.507810    0.025950   -2.232840
 ---------------------------------------------------------------------
                    Distance matrix (angstroms):
                    1          2          3          4          5
     1  Sn   0.000000
     2  Sn   4.646125   0.000000
     3  I    3.922051   2.913962   0.000000
     4  I    5.014122   3.182908   4.771831   0.000000
     5  P    2.776576   5.599834   6.141563   5.539470   0.000000
     6  P    4.101520   4.505769   6.157917   4.218668   2.392395
     7  P    2.724054   2.702096   3.835459   3.762934   2.934697
     8  P    2.852685   4.823938   5.097672   6.144100   2.452717
     9  Sn   4.939369   5.304757   6.794064   3.143074   3.977664
    10  Sn   4.948455   8.110593   8.643368   7.283510   2.720268
    11  I    6.574313   8.100243   9.549836   6.987956   4.001064
    12  I    4.558459   7.320808   7.697271   5.489197   3.737188
                    6          7          8          9         10
     6  P    0.000000
     7  P    2.416407   0.000000
     8  P    3.440280   2.447743   0.000000
     9  Sn   2.746485   4.064929   5.688449   0.000000
    10  Sn   4.177107   5.550873   4.971734   4.733547   0.000000
    11  I    3.638484   5.919387   6.012459   4.056174   2.927557
    12  I    4.453879   5.407612   6.021238   3.190668   3.130980
                   11         12
    11  I    0.000000
    12  I    4.300056   0.000000
 Stoichiometry    I4P4Sn4
 Framework group  C1[X(I4P4Sn4)]
 Deg. of freedom    30
 Full point group                 C1      NOp   1
 Largest Abelian subgroup         C1      NOp   1
 Largest concise Abelian subgroup C1      NOp   1
                         Standard orientation:                         
 ---------------------------------------------------------------------
 Center     Atomic      Atomic             Coordinates (Angstroms)
 Number     Number       Type             X           Y           Z
 ---------------------------------------------------------------------
      1         50           0       -1.025874   -2.287749    0.787611
      2         50           0       -3.794896    0.796174   -1.312009
      3         53           0       -4.802027   -1.276029    0.472041
      4         53           0       -2.048793    2.618312    0.627537
      5         15           0        1.208566   -1.650815   -0.732574
      6         15           0        0.675782    0.447148   -1.751517
      7         15           0       -1.464555   -0.571271   -1.281625
      8         15           0       -0.588848   -2.743032   -1.994391
      9         50           0        1.050331    2.172855    0.352010
     10         50           0        3.821577   -1.650614    0.023756
     11         53           0        4.299849    0.735180   -1.604075
     12         53           0        2.550572    0.115673    2.274936
 ---------------------------------------------------------------------
 Rotational constants (GHZ):      0.1078245      0.0418434      0.0374586
 Standard basis: SDD (6D, 10F)
 There are   148 symmetry adapted cartesian basis functions of A   symmetry.
 There are   148 symmetry adapted basis functions of A   symmetry.
   148 basis functions,   284 primitive gaussians,   148 cartesian basis functions
    52 alpha electrons       52 beta electrons
       nuclear repulsion energy       684.0570395562 Hartrees.
 NAtoms=   12 NActive=   12 NUniq=   12 SFac= 1.00D+00 NAtFMM=   60 NAOKFM=F Big=F
 Integral buffers will be    131072 words long.
 Raffenetti 2 integral format.
 Two-electron integral symmetry is turned on.
 One-electron integrals computed using PRISM.
   1 Symmetry operations used in ECPInt.
 ECPInt:  NShTT=    2926 NPrTT=   11154 LenC2=    2839 LenP2D=    8038.
 LDataN:  DoStor=T MaxTD1= 5 Len=  102
 NBasis=   148 RedAO= T EigKep=  1.69D-02  NBF=   148
 NBsUse=   148 1.00D-06 EigRej= -1.00D+00 NBFU=   148
 Defaulting to unpruned grid for atomic number  50.
 Defaulting to unpruned grid for atomic number  53.
 Defaulting to unpruned grid for atomic number  50.
 Defaulting to unpruned grid for atomic number  53.
 Initial guess from the checkpoint file:  "\\Nas.ads.mwn.de\tuch\ac5\AK_Nilges\Markus\Gaussian\SnIP\Publikation\SnIP\4SNI2+P4-2I2.chk"
 B after Tr=     0.000000    0.000000    0.000000
         Rot=    0.999994    0.001497    0.000207    0.002980 Ang=   0.38 deg.
 ExpMin= 3.26D-02 ExpMax= 3.06D+04 ExpMxC= 4.68D+03 IAcc=3 IRadAn=         5 AccDes= 0.00D+00
 Harris functional with IExCor= 1009 and IRadAn=       5 diagonalized for initial guess.
 HarFok:  IExCor= 1009 AccDes= 0.00D+00 IRadAn=         5 IDoV= 1 UseB2=F ITyADJ=14
 ICtDFT=  3500011 ScaDFX=  1.000000  1.000000  1.000000  1.000000
 Defaulting to unpruned grid for atomic number  50.
 Defaulting to unpruned grid for atomic number  50.
 Defaulting to unpruned grid for atomic number  50.
 Defaulting to unpruned grid for atomic number  50.
 Defaulting to unpruned grid for atomic number  50.
 Defaulting to unpruned grid for atomic number  50.
 Defaulting to unpruned grid for atomic number  50.
 Defaulting to unpruned grid for atomic number  50.
 FoFCou: FMM=F IPFlag=           0 FMFlag=      100000 FMFlg1=           0
         NFxFlg=           0 DoJE=T BraDBF=F KetDBF=T FulRan=T
         wScrn=  0.000000 ICntrl=     500 IOpCl=  0 I1Cent=   200000004 NGrid=           0
         NMat0=    1 NMatS0=      1 NMatT0=    0 NMatD0=    1 NMtDS0=    0 NMtDT0=    0
 Petite list used in FoFCou.
 Requested convergence on RMS density matrix=1.00D-08 within 128 cycles.
 Requested convergence on MAX density matrix=1.00D-06.
 Requested convergence on             energy=1.00D-06.
 No special actions if energy rises.
 Defaulting to unpruned grid for atomic number  50.
 Defaulting to unpruned grid for atomic number  50.
 Defaulting to unpruned grid for atomic number  50.
 Defaulting to unpruned grid for atomic number  50.
 Defaulting to unpruned grid for atomic number  50.
 Defaulting to unpruned grid for atomic number  50.
 Defaulting to unpruned grid for atomic number  50.
 Defaulting to unpruned grid for atomic number  50.
 SCF Done:  E(RPBE-PBE) =  -1424.27940588     A.U. after   12 cycles
            NFock= 12  Conv=0.86D-08     -V/T= 2.0327
   1 Symmetry operations used in ECPInt.
 ECPInt:  NShTT=    2926 NPrTT=   11154 LenC2=    2839 LenP2D=    8038.
 LDataN:  DoStor=T MaxTD1= 6 Len=  172
 Calling FoFJK, ICntrl=      2527 FMM=F ISym2X=0 I1Cent= 0 IOpClX= 0 NMat=1 NMatS=1 NMatT=0.
 Defaulting to unpruned grid for atomic number  50.
 Defaulting to unpruned grid for atomic number  50.
 Defaulting to unpruned grid for atomic number  50.
 Defaulting to unpruned grid for atomic number  50.
 Defaulting to unpruned grid for atomic number  50.
 Defaulting to unpruned grid for atomic number  50.
 Defaulting to unpruned grid for atomic number  50.
 Defaulting to unpruned grid for atomic number  50.
 ***** Axes restored to original set *****
 -------------------------------------------------------------------
 Center     Atomic                   Forces (Hartrees/Bohr)
 Number     Number              X              Y              Z
 -------------------------------------------------------------------
      1       50          -0.000254533    0.000183979    0.001387043
      2       50           0.000307748   -0.000728647   -0.000119013
      3       53           0.000811847   -0.000324800   -0.000020393
      4       53          -0.000306934    0.001742405    0.000680045
      5       15           0.000129668   -0.000411174    0.000262721
      6       15          -0.000784006   -0.000136797   -0.000615625
      7       15          -0.000194016   -0.000080751   -0.000774018
      8       15          -0.000645029    0.000106640   -0.000882638
      9       50           0.000695177   -0.000379289    0.000856256
     10       50           0.000936058   -0.000530463    0.000121427
     11       53          -0.000391814    0.000380930   -0.000648580
     12       53          -0.000304166    0.000177966   -0.000247224
 -------------------------------------------------------------------
 Cartesian Forces:  Max     0.001742405 RMS     0.000614054

 GradGradGradGradGradGradGradGradGradGradGradGradGradGradGradGradGradGrad
 Berny optimization.
 Using GEDIIS/GDIIS optimizer.
 FormGI is forming the generalized inverse of G from B-inverse, IUseBI=4.
 Internal  Forces:  Max     0.003415578 RMS     0.001255377
 Search for a local minimum.
 Step number  22 out of a maximum of   62
 All quantities printed in internal units (Hartrees-Bohrs-Radians)
 Mixed Optimization -- RFO/linear search
 Update second derivatives using D2CorX and points   20   21   22
 DE= -6.37D-04 DEPred=-6.54D-04 R= 9.75D-01
 TightC=F SS=  1.41D+00  RLast= 1.06D-01 DXNew= 2.6077D+00 3.1797D-01
 Trust test= 9.75D-01 RLast= 1.06D-01 DXMaxT set to 1.55D+00
 ITU=  1  0  1  1  1  1  1  0  1  1  0 -1  0 -1  0  1  1  0  1  0
 ITU= -1  0
 Use linear search instead of GDIIS.
     Eigenvalues ---    0.00179   0.00910   0.01221   0.01468   0.01930
     Eigenvalues ---    0.02104   0.02909   0.03280   0.03479   0.03806
     Eigenvalues ---    0.04445   0.04852   0.05087   0.06125   0.06783
     Eigenvalues ---    0.07606   0.09000   0.09597   0.11064   0.13638
     Eigenvalues ---    0.18576   0.24376   0.31462   0.33559   0.45215
     Eigenvalues ---    0.67152   0.87749   1.48173   2.24171   3.93904
 RFO step:  Lambda=-3.79630215D-04 EMin= 1.78995708D-03
 Quartic linear search produced a step of -0.01600.
 Iteration  1 RMS(Cart)=  0.02541311 RMS(Int)=  0.00033433
 Iteration  2 RMS(Cart)=  0.00039555 RMS(Int)=  0.00001957
 Iteration  3 RMS(Cart)=  0.00000007 RMS(Int)=  0.00001957
 Variable       Old X    -DE/DX   Delta X   Delta X   Delta X     New X
                                 (Linear)    (Quad)   (Total)
    R1        9.47532  -0.00078   0.00054  -0.12920  -0.12866   9.34666
    R2        5.14772  -0.00085  -0.00016  -0.01511  -0.01527   5.13245
    R3        5.50659  -0.00052  -0.00046   0.00582   0.00536   5.51195
    R4        6.01482  -0.00131   0.00017  -0.04600  -0.04583   5.96900
    R5        4.52097  -0.00011   0.00015  -0.00495  -0.00479   4.51618
    R6        4.63496   0.00080   0.00000   0.00632   0.00633   4.64129
    R7        5.14056   0.00085   0.00014   0.00622   0.00637   5.14693
    R8        4.56635  -0.00044  -0.00007  -0.00755  -0.00764   4.55871
    R9        4.62556  -0.00071  -0.00039   0.01099   0.01060   4.63616
   R10        7.66506  -0.00079   0.00005  -0.08228  -0.08223   7.58283
   R11        6.02949   0.00066   0.00057  -0.00913  -0.00856   6.02093
   R12        5.53228  -0.00062  -0.00045  -0.00992  -0.01037   5.52191
   R13        5.91669   0.00026   0.00013   0.00766   0.00778   5.92448
    A1        0.83167  -0.00317  -0.00003  -0.00216  -0.00219   0.82948
    A2        1.79633  -0.00307  -0.00051  -0.01364  -0.01414   1.78219
    A3        1.12767  -0.00030   0.00040   0.02193   0.02233   1.14999
    A4        1.57899   0.00031  -0.00001  -0.00335  -0.00339   1.57560
    A5        1.90951   0.00060  -0.00012   0.00177   0.00155   1.91106
    A6        2.58111  -0.00029   0.00008   0.01185   0.01190   2.59302
    A7        1.31279  -0.00016  -0.00018   0.00368   0.00352   1.31630
    A8        1.84486   0.00052   0.00019   0.00467   0.00484   1.84970
    A9        1.16419  -0.00342   0.00028  -0.00354  -0.00322   1.16097
   A10        1.57122   0.00071   0.00012  -0.00377  -0.00367   1.56755
   A11        1.28416  -0.00026  -0.00010  -0.00128  -0.00137   1.28278
   A12        1.25079   0.00000   0.00002   0.00679   0.00681   1.25760
   A13        1.57319   0.00212  -0.00008   0.00156   0.00148   1.57466
   A14        1.37964  -0.00082   0.00002  -0.00093  -0.00090   1.37875
   A15        1.57717  -0.00001   0.00015  -0.00612  -0.00597   1.57120
   A16        1.46039   0.00028   0.00009   0.00815   0.00825   1.46865
   A17        1.69237  -0.00008  -0.00007  -0.00771  -0.00779   1.68459
    D1        0.76999  -0.00119  -0.00013  -0.00751  -0.00764   0.76235
    D2        1.49261  -0.00092  -0.00013   0.00898   0.00887   1.50149
    D3        2.94254  -0.00150   0.00002   0.00131   0.00131   2.94385
    D4        0.89767  -0.00230   0.00058  -0.00890  -0.00832   0.88935
    D5        0.70775  -0.00047   0.00006   0.00397   0.00405   0.71180
    D6       -2.88271  -0.00015   0.00006   0.01792   0.01793  -2.86478
    D7       -0.70359   0.00038  -0.00010  -0.00167  -0.00177  -0.70535
    D8       -2.96644  -0.00123   0.00011  -0.01456  -0.01447  -2.98091
    D9       -0.24118  -0.00165  -0.00025   0.00476   0.00449  -0.23669
   D10        1.33564  -0.00208  -0.00008  -0.00177  -0.00188   1.33377
   D11        1.94546  -0.00005  -0.00043   0.01895   0.01854   1.96401
   D12       -2.76090  -0.00048  -0.00027   0.01242   0.01217  -2.74872
   D13        0.43811  -0.00323   0.00018  -0.00859  -0.00844   0.42967
   D14       -0.70946   0.00019  -0.00013  -0.00314  -0.00329  -0.71275
   D15       -1.17455  -0.00103   0.00002  -0.00516  -0.00515  -1.17970
   D16        0.69516  -0.00032   0.00014   0.00213   0.00227   0.69743
   D17        0.52077  -0.00012  -0.00015   0.00104   0.00090   0.52167
   D18       -0.48457   0.00018   0.00019   0.00069   0.00087  -0.48370
   D19        0.87752  -0.00073   0.00012  -0.00160  -0.00148   0.87604
   D20       -0.50214   0.00008   0.00010  -0.00067  -0.00057  -0.50271
   D21       -0.91258  -0.00242  -0.00010  -0.00900  -0.00910  -0.92168
   D22        0.65942  -0.00026  -0.00020  -0.00623  -0.00644   0.65298
         Item               Value     Threshold  Converged?
 Maximum Force            0.003416     0.000450     NO 
 RMS     Force            0.001255     0.000300     NO 
 Maximum Displacement     0.120910     0.001800     NO 
 RMS     Displacement     0.025388     0.001200     NO 
 Predicted change in Energy=-1.946790D-04
 GradGradGradGradGradGradGradGradGradGradGradGradGradGradGradGradGradGrad

                          Input orientation:                          
 ---------------------------------------------------------------------
 Center     Atomic      Atomic             Coordinates (Angstroms)
 Number     Number       Type             X           Y           Z
 ---------------------------------------------------------------------
      1         50           0       -1.180224    2.242497   -0.728496
      2         50           0       -3.738376   -0.986206    1.441325
      3         53           0       -4.882880    1.018474   -0.341670
      4         53           0       -1.901409   -2.646238   -0.520041
      5         15           0        1.104707    1.751985    0.778384
      6         15           0        0.693697   -0.353853    1.830975
      7         15           0       -1.501415    0.522985    1.349155
      8         15           0       -0.751345    2.755843    2.035209
      9         50           0        1.162519   -2.091155   -0.234640
     10         50           0        3.705168    1.876000   -0.021880
     11         53           0        4.331511   -0.463992    1.612327
     12         53           0        2.488314    0.010810   -2.228499
 ---------------------------------------------------------------------
                    Distance matrix (angstroms):
                    1          2          3          4          5
     1  Sn   0.000000
     2  Sn   4.655834   0.000000
     3  I    3.918869   2.916797   0.000000
     4  I    4.946039   3.158656   4.727695   0.000000
     5  P    2.780683   5.602913   6.135451   5.483339   0.000000
     6  P    4.099208   4.493881   6.140186   4.185317   2.389860
     7  P    2.715975   2.700028   3.812966   3.701063   2.937361
     8  P    2.843506   4.824727   5.073223   6.085593   2.456067
     9  Sn   4.951048   5.296088   6.799125   3.126856   3.974832
    10  Sn   4.949816   8.107993   8.636677   7.220285   2.723638
    11  I    6.571434   8.088574   9.535241   6.939632   4.002284
    12  I    4.548473   7.296117   7.675286   5.408180   3.739975
                    6          7          8          9         10
     6  P    0.000000
     7  P    2.412366   0.000000
     8  P    3.435123   2.453351   0.000000
     9  Sn   2.739485   4.054464   5.684055   0.000000
    10  Sn   4.180225   5.551477   4.986607   4.716848   0.000000
    11  I    3.646043   5.921689   6.031715   4.012662   2.922071
    12  I    4.453422   5.383296   6.017458   3.186137   3.135097
                   11         12
    11  I    0.000000
    12  I    4.286578   0.000000
 Stoichiometry    I4P4Sn4
 Framework group  C1[X(I4P4Sn4)]
 Deg. of freedom    30
 Full point group                 C1      NOp   1
 Largest Abelian subgroup         C1      NOp   1
 Largest concise Abelian subgroup C1      NOp   1
                         Standard orientation:                         
 ---------------------------------------------------------------------
 Center     Atomic      Atomic             Coordinates (Angstroms)
 Number     Number       Type             X           Y           Z
 ---------------------------------------------------------------------
      1         50           0       -1.037928   -2.287324    0.777803
      2         50           0       -3.787411    0.839747   -1.305119
      3         53           0       -4.803511   -1.250354    0.457470
      4         53           0       -2.012743    2.560303    0.661438
      5         15           0        1.198643   -1.654670   -0.748531
      6         15           0        0.665840    0.444013   -1.760006
      7         15           0       -1.474636   -0.552988   -1.266184
      8         15           0       -0.619612   -2.732528   -1.999305
      9         50           0        1.071692    2.169233    0.328936
     10         50           0        3.812356   -1.657041    0.017432
     11         53           0        4.295711    0.738635   -1.584319
     12         53           0        2.530185    0.106356    2.270275
 ---------------------------------------------------------------------
 Rotational constants (GHZ):      0.1090079      0.0420238      0.0376805
 Standard basis: SDD (6D, 10F)
 There are   148 symmetry adapted cartesian basis functions of A   symmetry.
 There are   148 symmetry adapted basis functions of A   symmetry.
   148 basis functions,   284 primitive gaussians,   148 cartesian basis functions
    52 alpha electrons       52 beta electrons
       nuclear repulsion energy       685.1840876071 Hartrees.
 NAtoms=   12 NActive=   12 NUniq=   12 SFac= 1.00D+00 NAtFMM=   60 NAOKFM=F Big=F
 Integral buffers will be    131072 words long.
 Raffenetti 2 integral format.
 Two-electron integral symmetry is turned on.
 One-electron integrals computed using PRISM.
   1 Symmetry operations used in ECPInt.
 ECPInt:  NShTT=    2926 NPrTT=   11154 LenC2=    2839 LenP2D=    8047.
 LDataN:  DoStor=T MaxTD1= 5 Len=  102
 NBasis=   148 RedAO= T EigKep=  1.68D-02  NBF=   148
 NBsUse=   148 1.00D-06 EigRej= -1.00D+00 NBFU=   148
 Defaulting to unpruned grid for atomic number  50.
 Defaulting to unpruned grid for atomic number  50.
 Defaulting to unpruned grid for atomic number  53.
 Defaulting to unpruned grid for atomic number  53.
 Initial guess from the checkpoint file:  "\\Nas.ads.mwn.de\tuch\ac5\AK_Nilges\Markus\Gaussian\SnIP\Publikation\SnIP\4SNI2+P4-2I2.chk"
 B after Tr=     0.000000    0.000000    0.000000
         Rot=    0.999993   -0.003101    0.000006    0.001946 Ang=  -0.42 deg.
 ExpMin= 3.26D-02 ExpMax= 3.06D+04 ExpMxC= 4.68D+03 IAcc=3 IRadAn=         5 AccDes= 0.00D+00
 Harris functional with IExCor= 1009 and IRadAn=       5 diagonalized for initial guess.
 HarFok:  IExCor= 1009 AccDes= 0.00D+00 IRadAn=         5 IDoV= 1 UseB2=F ITyADJ=14
 ICtDFT=  3500011 ScaDFX=  1.000000  1.000000  1.000000  1.000000
 Defaulting to unpruned grid for atomic number  50.
 Defaulting to unpruned grid for atomic number  50.
 Defaulting to unpruned grid for atomic number  50.
 Defaulting to unpruned grid for atomic number  50.
 Defaulting to unpruned grid for atomic number  50.
 Defaulting to unpruned grid for atomic number  50.
 Defaulting to unpruned grid for atomic number  50.
 Defaulting to unpruned grid for atomic number  50.
 FoFCou: FMM=F IPFlag=           0 FMFlag=      100000 FMFlg1=           0
         NFxFlg=           0 DoJE=T BraDBF=F KetDBF=T FulRan=T
         wScrn=  0.000000 ICntrl=     500 IOpCl=  0 I1Cent=   200000004 NGrid=           0
         NMat0=    1 NMatS0=      1 NMatT0=    0 NMatD0=    1 NMtDS0=    0 NMtDT0=    0
 Petite list used in FoFCou.
 Requested convergence on RMS density matrix=1.00D-08 within 128 cycles.
 Requested convergence on MAX density matrix=1.00D-06.
 Requested convergence on             energy=1.00D-06.
 No special actions if energy rises.
 Defaulting to unpruned grid for atomic number  50.
 Defaulting to unpruned grid for atomic number  50.
 Defaulting to unpruned grid for atomic number  50.
 Defaulting to unpruned grid for atomic number  50.
 Defaulting to unpruned grid for atomic number  50.
 Defaulting to unpruned grid for atomic number  50.
 Defaulting to unpruned grid for atomic number  50.
 Defaulting to unpruned grid for atomic number  50.
 SCF Done:  E(RPBE-PBE) =  -1424.27960986     A.U. after   12 cycles
            NFock= 12  Conv=0.58D-08     -V/T= 2.0327
   1 Symmetry operations used in ECPInt.
 ECPInt:  NShTT=    2926 NPrTT=   11154 LenC2=    2839 LenP2D=    8047.
 LDataN:  DoStor=T MaxTD1= 6 Len=  172
 Calling FoFJK, ICntrl=      2527 FMM=F ISym2X=0 I1Cent= 0 IOpClX= 0 NMat=1 NMatS=1 NMatT=0.
 Defaulting to unpruned grid for atomic number  50.
 Defaulting to unpruned grid for atomic number  50.
 Defaulting to unpruned grid for atomic number  50.
 Defaulting to unpruned grid for atomic number  50.
 Defaulting to unpruned grid for atomic number  50.
 Defaulting to unpruned grid for atomic number  50.
 Defaulting to unpruned grid for atomic number  50.
 Defaulting to unpruned grid for atomic number  50.
 ***** Axes restored to original set *****
 -------------------------------------------------------------------
 Center     Atomic                   Forces (Hartrees/Bohr)
 Number     Number              X              Y              Z
 -------------------------------------------------------------------
      1       50          -0.000106476    0.000409157    0.000222542
      2       50          -0.000202946    0.000241470    0.000051153
      3       53           0.000689633   -0.000479564    0.000068062
      4       53          -0.000871830   -0.000200573   -0.000332604
      5       15          -0.000210153   -0.000005430    0.000252607
      6       15          -0.000478430   -0.000050677   -0.000033107
      7       15           0.000139794    0.000736338    0.000482280
      8       15          -0.000406996   -0.000173215   -0.000387498
      9       50           0.001462679   -0.000478483    0.000272867
     10       50           0.000323877   -0.000173318   -0.000196374
     11       53          -0.000151829   -0.000096713   -0.000152482
     12       53          -0.000187322    0.000271008   -0.000247444
 -------------------------------------------------------------------
 Cartesian Forces:  Max     0.001462679 RMS     0.000417465

 GradGradGradGradGradGradGradGradGradGradGradGradGradGradGradGradGradGrad
 Berny optimization.
 Using GEDIIS/GDIIS optimizer.
 FormGI is forming the generalized inverse of G from B-inverse, IUseBI=4.
 Internal  Forces:  Max     0.004527621 RMS     0.001535945
 Search for a local minimum.
 Step number  23 out of a maximum of   62
 All quantities printed in internal units (Hartrees-Bohrs-Radians)
 Mixed Optimization -- RFO/linear search
 Update second derivatives using D2CorX and points   20   21   22   23
 DE= -2.04D-04 DEPred=-1.95D-04 R= 1.05D+00
 TightC=F SS=  1.41D+00  RLast= 1.70D-01 DXNew= 2.6077D+00 5.0949D-01
 Trust test= 1.05D+00 RLast= 1.70D-01 DXMaxT set to 1.55D+00
 ITU=  1  1  0  1  1  1  1  1  0  1  1  0 -1  0 -1  0  1  1  0  1
 ITU=  0 -1  0
 Use linear search instead of GDIIS.
     Eigenvalues ---    0.00187   0.00843   0.01188   0.01454   0.01976
     Eigenvalues ---    0.02032   0.02916   0.03253   0.03606   0.04078
     Eigenvalues ---    0.04672   0.04949   0.05205   0.06325   0.06771
     Eigenvalues ---    0.07620   0.09054   0.09574   0.11074   0.13933
     Eigenvalues ---    0.17845   0.22703   0.31380   0.33427   0.45010
     Eigenvalues ---    0.65972   0.86287   1.50111   2.13057   4.26372
 RFO step:  Lambda=-1.15157302D-04 EMin= 1.87049506D-03
 Quartic linear search produced a step of  0.07528.
 Iteration  1 RMS(Cart)=  0.01214764 RMS(Int)=  0.00007300
 Iteration  2 RMS(Cart)=  0.00007071 RMS(Int)=  0.00001205
 Iteration  3 RMS(Cart)=  0.00000000 RMS(Int)=  0.00001205
 Variable       Old X    -DE/DX   Delta X   Delta X   Delta X     New X
                                 (Linear)    (Quad)   (Total)
    R1        9.34666   0.00048  -0.00969   0.01669   0.00701   9.35367
    R2        5.13245  -0.00007  -0.00115  -0.00689  -0.00804   5.12441
    R3        5.51195  -0.00064   0.00040  -0.00628  -0.00588   5.50607
    R4        5.96900  -0.00034  -0.00345  -0.01450  -0.01795   5.95105
    R5        4.51618   0.00048  -0.00036  -0.00276  -0.00312   4.51307
    R6        4.64129   0.00023   0.00048  -0.00074  -0.00026   4.64104
    R7        5.14693   0.00145   0.00048  -0.00011   0.00037   5.14730
    R8        4.55871   0.00047  -0.00057   0.00301   0.00243   4.56115
    R9        4.63616  -0.00088   0.00080  -0.00121  -0.00042   4.63574
   R10        7.58283  -0.00078  -0.00619  -0.03606  -0.04225   7.54058
   R11        6.02093   0.00033  -0.00064   0.00761   0.00697   6.02789
   R12        5.52191   0.00004  -0.00078   0.00982   0.00904   5.53095
   R13        5.92448   0.00008   0.00059   0.00091   0.00149   5.92597
    A1        0.82948   0.00202  -0.00016  -0.00353  -0.00370   0.82578
    A2        1.78219  -0.00271  -0.00106  -0.00590  -0.00697   1.77523
    A3        1.14999  -0.00176   0.00168   0.00012   0.00181   1.15180
    A4        1.57560  -0.00057  -0.00026   0.00026   0.00000   1.57560
    A5        1.91106   0.00334   0.00012   0.00856   0.00865   1.91971
    A6        2.59302  -0.00328   0.00090  -0.00151  -0.00067   2.59235
    A7        1.31630   0.00056   0.00026   0.00054   0.00081   1.31711
    A8        1.84970  -0.00031   0.00036  -0.00245  -0.00209   1.84761
    A9        1.16097  -0.00066  -0.00024  -0.00057  -0.00081   1.16016
   A10        1.56755  -0.00032  -0.00028  -0.00088  -0.00116   1.56640
   A11        1.28278   0.00080  -0.00010   0.00088   0.00079   1.28357
   A12        1.25760   0.00018   0.00051   0.00471   0.00522   1.26282
   A13        1.57466   0.00419   0.00011  -0.00354  -0.00342   1.57124
   A14        1.37875   0.00291  -0.00007  -0.00075  -0.00083   1.37792
   A15        1.57120   0.00011  -0.00045  -0.00102  -0.00147   1.56973
   A16        1.46865   0.00007   0.00062   0.00363   0.00424   1.47289
   A17        1.68459  -0.00015  -0.00059  -0.00317  -0.00375   1.68083
    D1        0.76235  -0.00004  -0.00058  -0.00112  -0.00170   0.76065
    D2        1.50149   0.00221   0.00067  -0.00249  -0.00181   1.49967
    D3        2.94385   0.00176   0.00010  -0.00252  -0.00243   2.94142
    D4        0.88935  -0.00134  -0.00063   0.00143   0.00080   0.89015
    D5        0.71180  -0.00044   0.00030  -0.00060  -0.00030   0.71150
    D6       -2.86478  -0.00266   0.00135   0.00426   0.00565  -2.85913
    D7       -0.70535   0.00026  -0.00013  -0.00009  -0.00022  -0.70557
    D8       -2.98091  -0.00182  -0.00109  -0.01886  -0.01992  -3.00083
    D9       -0.23669  -0.00070   0.00034  -0.00347  -0.00315  -0.23984
   D10        1.33377  -0.00139  -0.00014  -0.00383  -0.00398   1.32979
   D11        1.96401   0.00011   0.00140   0.01427   0.01567   1.97968
   D12       -2.74872  -0.00058   0.00092   0.01391   0.01484  -2.73389
   D13        0.42967  -0.00052  -0.00064  -0.00004  -0.00067   0.42900
   D14       -0.71275   0.00023  -0.00025   0.00051   0.00026  -0.71249
   D15       -1.17970  -0.00015  -0.00039   0.00123   0.00084  -1.17886
   D16        0.69743  -0.00025   0.00017  -0.00098  -0.00081   0.69662
   D17        0.52167  -0.00017   0.00007  -0.00351  -0.00344   0.51823
   D18       -0.48370   0.00016   0.00007   0.00235   0.00242  -0.48127
   D19        0.87604   0.00302  -0.00011   0.00115   0.00105   0.87709
   D20       -0.50271   0.00011  -0.00004   0.00191   0.00188  -0.50083
   D21       -0.92168  -0.00453  -0.00068  -0.00384  -0.00452  -0.92619
   D22        0.65298  -0.00028  -0.00048  -0.00725  -0.00772   0.64526
         Item               Value     Threshold  Converged?
 Maximum Force            0.004528     0.000450     NO 
 RMS     Force            0.001536     0.000300     NO 
 Maximum Displacement     0.034663     0.001800     NO 
 RMS     Displacement     0.012140     0.001200     NO 
 Predicted change in Energy=-5.883767D-05
 GradGradGradGradGradGradGradGradGradGradGradGradGradGradGradGradGradGrad

                          Input orientation:                          
 ---------------------------------------------------------------------
 Center     Atomic      Atomic             Coordinates (Angstroms)
 Number     Number       Type             X           Y           Z
 ---------------------------------------------------------------------
      1         50           0       -1.172243    2.248487   -0.720717
      2         50           0       -3.743120   -0.984950    1.440138
      3         53           0       -4.869384    1.011233   -0.358844
      4         53           0       -1.908755   -2.641670   -0.511167
      5         15           0        1.105728    1.747579    0.786194
      6         15           0        0.684951   -0.358198    1.831277
      7         15           0       -1.507833    0.526746    1.347235
      8         15           0       -0.750026    2.754420    2.040803
      9         50           0        1.180862   -2.096366   -0.222280
     10         50           0        3.701332    1.880506   -0.028934
     11         53           0        4.334577   -0.467042    1.600328
     12         53           0        2.474177    0.016403   -2.231885
 ---------------------------------------------------------------------
                    Distance matrix (angstroms):
                    1          2          3          4          5
     1  Sn   0.000000
     2  Sn   4.661954   0.000000
     3  I    3.915431   2.913684   0.000000
     4  I    4.949746   3.149160   4.704490   0.000000
     5  P    2.776840   5.604077   6.128236   5.480489   0.000000
     6  P    4.093489   4.489278   6.125571   4.174757   2.388211
     7  P    2.711722   2.700067   3.800718   3.695031   2.938690
     8  P    2.839054   4.827244   5.076033   6.080541   2.455931
     9  Sn   4.966214   5.314553   6.803036   3.150642   3.974743
    10  Sn   4.936163   8.111034   8.621000   7.221890   2.723832
    11  I    6.564024   8.095867   9.525573   6.940217   3.999103
    12  I    4.534556   7.289804   7.643680   5.407061   3.738773
                    6          7          8          9         10
     6  P    0.000000
     7  P    2.413654   0.000000
     8  P    3.433869   2.453128   0.000000
     9  Sn   2.735736   4.071016   5.690342   0.000000
    10  Sn   4.191746   5.555349   4.986194   4.712289   0.000000
    11  I    3.658545   5.931730   6.035315   3.990303   2.926854
    12  I    4.455440   5.378378   6.012328   3.189823   3.135887
                   11         12
    11  I    0.000000
    12  I    4.287268   0.000000
 Stoichiometry    I4P4Sn4
 Framework group  C1[X(I4P4Sn4)]
 Deg. of freedom    30
 Full point group                 C1      NOp   1
 Largest Abelian subgroup         C1      NOp   1
 Largest concise Abelian subgroup C1      NOp   1
                         Standard orientation:                         
 ---------------------------------------------------------------------
 Center     Atomic      Atomic             Coordinates (Angstroms)
 Number     Number       Type             X           Y           Z
 ---------------------------------------------------------------------
      1         50           0       -1.029102   -2.297619    0.755036
      2         50           0       -3.793577    0.843776   -1.299990
      3         53           0       -4.790267   -1.248485    0.465969
      4         53           0       -2.022754    2.550562    0.666802
      5         15           0        1.199574   -1.644228   -0.767108
      6         15           0        0.655660    0.459357   -1.758390
      7         15           0       -1.481346   -0.550127   -1.268620
      8         15           0       -0.617393   -2.718877   -2.022240
      9         50           0        1.087062    2.174876    0.328507
     10         50           0        3.809075   -1.658813    0.013633
     11         53           0        4.297338    0.754555   -1.568685
     12         53           0        2.515300    0.088598    2.273386
 ---------------------------------------------------------------------
 Rotational constants (GHZ):      0.1090546      0.0420897      0.0377133
 Standard basis: SDD (6D, 10F)
 There are   148 symmetry adapted cartesian basis functions of A   symmetry.
 There are   148 symmetry adapted basis functions of A   symmetry.
   148 basis functions,   284 primitive gaussians,   148 cartesian basis functions
    52 alpha electrons       52 beta electrons
       nuclear repulsion energy       685.3506767727 Hartrees.
 NAtoms=   12 NActive=   12 NUniq=   12 SFac= 1.00D+00 NAtFMM=   60 NAOKFM=F Big=F
 Integral buffers will be    131072 words long.
 Raffenetti 2 integral format.
 Two-electron integral symmetry is turned on.
 One-electron integrals computed using PRISM.
   1 Symmetry operations used in ECPInt.
 ECPInt:  NShTT=    2926 NPrTT=   11154 LenC2=    2839 LenP2D=    8048.
 LDataN:  DoStor=T MaxTD1= 5 Len=  102
 NBasis=   148 RedAO= T EigKep=  1.68D-02  NBF=   148
 NBsUse=   148 1.00D-06 EigRej= -1.00D+00 NBFU=   148
 Defaulting to unpruned grid for atomic number  50.
 Defaulting to unpruned grid for atomic number  53.
 Defaulting to unpruned grid for atomic number  50.
 Defaulting to unpruned grid for atomic number  53.
 Initial guess from the checkpoint file:  "\\Nas.ads.mwn.de\tuch\ac5\AK_Nilges\Markus\Gaussian\SnIP\Publikation\SnIP\4SNI2+P4-2I2.chk"
 B after Tr=     0.000000    0.000000    0.000000
         Rot=    0.999996   -0.002674    0.000128   -0.000301 Ang=  -0.31 deg.
 ExpMin= 3.26D-02 ExpMax= 3.06D+04 ExpMxC= 4.68D+03 IAcc=3 IRadAn=         5 AccDes= 0.00D+00
 Harris functional with IExCor= 1009 and IRadAn=       5 diagonalized for initial guess.
 HarFok:  IExCor= 1009 AccDes= 0.00D+00 IRadAn=         5 IDoV= 1 UseB2=F ITyADJ=14
 ICtDFT=  3500011 ScaDFX=  1.000000  1.000000  1.000000  1.000000
 Defaulting to unpruned grid for atomic number  50.
 Defaulting to unpruned grid for atomic number  50.
 Defaulting to unpruned grid for atomic number  50.
 Defaulting to unpruned grid for atomic number  50.
 Defaulting to unpruned grid for atomic number  50.
 Defaulting to unpruned grid for atomic number  50.
 Defaulting to unpruned grid for atomic number  50.
 Defaulting to unpruned grid for atomic number  50.
 FoFCou: FMM=F IPFlag=           0 FMFlag=      100000 FMFlg1=           0
         NFxFlg=           0 DoJE=T BraDBF=F KetDBF=T FulRan=T
         wScrn=  0.000000 ICntrl=     500 IOpCl=  0 I1Cent=   200000004 NGrid=           0
         NMat0=    1 NMatS0=      1 NMatT0=    0 NMatD0=    1 NMtDS0=    0 NMtDT0=    0
 Petite list used in FoFCou.
 Requested convergence on RMS density matrix=1.00D-08 within 128 cycles.
 Requested convergence on MAX density matrix=1.00D-06.
 Requested convergence on             energy=1.00D-06.
 No special actions if energy rises.
 Defaulting to unpruned grid for atomic number  50.
 Defaulting to unpruned grid for atomic number  50.
 Defaulting to unpruned grid for atomic number  50.
 Defaulting to unpruned grid for atomic number  50.
 Defaulting to unpruned grid for atomic number  50.
 Defaulting to unpruned grid for atomic number  50.
 Defaulting to unpruned grid for atomic number  50.
 Defaulting to unpruned grid for atomic number  50.
 SCF Done:  E(RPBE-PBE) =  -1424.27967086     A.U. after   11 cycles
            NFock= 11  Conv=0.65D-08     -V/T= 2.0327
   1 Symmetry operations used in ECPInt.
 ECPInt:  NShTT=    2926 NPrTT=   11154 LenC2=    2839 LenP2D=    8048.
 LDataN:  DoStor=T MaxTD1= 6 Len=  172
 Calling FoFJK, ICntrl=      2527 FMM=F ISym2X=0 I1Cent= 0 IOpClX= 0 NMat=1 NMatS=1 NMatT=0.
 Defaulting to unpruned grid for atomic number  50.
 Defaulting to unpruned grid for atomic number  50.
 Defaulting to unpruned grid for atomic number  50.
 Defaulting to unpruned grid for atomic number  50.
 Defaulting to unpruned grid for atomic number  50.
 Defaulting to unpruned grid for atomic number  50.
 Defaulting to unpruned grid for atomic number  50.
 Defaulting to unpruned grid for atomic number  50.
 ***** Axes restored to original set *****
 -------------------------------------------------------------------
 Center     Atomic                   Forces (Hartrees/Bohr)
 Number     Number              X              Y              Z
 -------------------------------------------------------------------
      1       50          -0.000406950    0.000626791   -0.000750182
      2       50          -0.000207360    0.000053629    0.000243763
      3       53           0.000341068   -0.000216992   -0.000138591
      4       53           0.000166409   -0.000433383   -0.000402841
      5       15          -0.000083631    0.000163725    0.000355397
      6       15          -0.000322417    0.000165308    0.000374667
      7       15           0.000794656    0.000334945    0.000699751
      8       15          -0.000284673    0.000000745    0.000107896
      9       50           0.000314084   -0.000138781   -0.000123119
     10       50           0.000109432   -0.000623771    0.000118464
     11       53          -0.000291391    0.000048985   -0.000436423
     12       53          -0.000129228    0.000018800   -0.000048782
 -------------------------------------------------------------------
 Cartesian Forces:  Max     0.000794656 RMS     0.000349209

 GradGradGradGradGradGradGradGradGradGradGradGradGradGradGradGradGradGrad
 Berny optimization.
 Using GEDIIS/GDIIS optimizer.
 FormGI is forming the generalized inverse of G from B-inverse, IUseBI=4.
 Internal  Forces:  Max     0.002993820 RMS     0.000754982
 Search for a local minimum.
 Step number  24 out of a maximum of   62
 All quantities printed in internal units (Hartrees-Bohrs-Radians)
 Mixed Optimization -- En-DIIS/RFO-DIIS
 Update second derivatives using D2CorX and points   20   21   22   23   24
 DE= -6.10D-05 DEPred=-5.88D-05 R= 1.04D+00
 TightC=F SS=  1.41D+00  RLast= 6.05D-02 DXNew= 2.6077D+00 1.8158D-01
 Trust test= 1.04D+00 RLast= 6.05D-02 DXMaxT set to 1.55D+00
 ITU=  1  1  1  0  1  1  1  1  1  0  1  1  0 -1  0 -1  0  1  1  0
 ITU=  1  0 -1  0
 Use linear search instead of GDIIS.
     Eigenvalues ---    0.00191   0.00836   0.01094   0.01441   0.01899
     Eigenvalues ---    0.02126   0.02904   0.03280   0.03552   0.03921
     Eigenvalues ---    0.04650   0.04885   0.05134   0.06197   0.06842
     Eigenvalues ---    0.07550   0.09046   0.09507   0.10869   0.12850
     Eigenvalues ---    0.19627   0.21283   0.30847   0.35995   0.48164
     Eigenvalues ---    0.74991   0.79058   1.58863   2.24370   4.23828
 RFO step:  Lambda=-1.03715084D-04 EMin= 1.91363597D-03
 Quartic linear search produced a step of  0.06713.
 Iteration  1 RMS(Cart)=  0.02487496 RMS(Int)=  0.00019659
 Iteration  2 RMS(Cart)=  0.00018776 RMS(Int)=  0.00000932
 Iteration  3 RMS(Cart)=  0.00000001 RMS(Int)=  0.00000932
 Variable       Old X    -DE/DX   Delta X   Delta X   Delta X     New X
                                 (Linear)    (Quad)   (Total)
    R1        9.35367   0.00053   0.00047  -0.04085  -0.04038   9.31328
    R2        5.12441   0.00082  -0.00054  -0.00165  -0.00219   5.12222
    R3        5.50607  -0.00019  -0.00039  -0.00002  -0.00042   5.50565
    R4        5.95105  -0.00011  -0.00120  -0.00636  -0.00757   5.94348
    R5        4.51307  -0.00025  -0.00021  -0.00080  -0.00100   4.51206
    R6        4.64104   0.00036  -0.00002   0.00554   0.00552   4.64656
    R7        5.14730   0.00011   0.00002   0.00670   0.00672   5.15402
    R8        4.56115  -0.00063   0.00016  -0.00617  -0.00601   4.55514
    R9        4.63574  -0.00016  -0.00003   0.00356   0.00353   4.63927
   R10        7.54058  -0.00012  -0.00284  -0.06711  -0.06995   7.47063
   R11        6.02789  -0.00007   0.00047  -0.01166  -0.01118   6.01671
   R12        5.53095  -0.00026   0.00061  -0.00329  -0.00268   5.52827
   R13        5.92597   0.00014   0.00010   0.00031   0.00041   5.92637
    A1        0.82578   0.00299  -0.00025   0.00908   0.00883   0.83462
    A2        1.77523  -0.00205  -0.00047  -0.01142  -0.01188   1.76334
    A3        1.15180  -0.00073   0.00012   0.00006   0.00019   1.15199
    A4        1.57560   0.00007   0.00000  -0.00328  -0.00328   1.57231
    A5        1.91971  -0.00095   0.00058  -0.00038   0.00020   1.91992
    A6        2.59235   0.00104  -0.00005   0.00494   0.00489   2.59723
    A7        1.31711  -0.00040   0.00005   0.00171   0.00176   1.31887
    A8        1.84761   0.00097  -0.00014   0.00485   0.00471   1.85232
    A9        1.16016   0.00043  -0.00005  -0.00020  -0.00024   1.15991
   A10        1.56640   0.00027  -0.00008  -0.00165  -0.00173   1.56466
   A11        1.28357  -0.00056   0.00005  -0.00097  -0.00092   1.28265
   A12        1.26282  -0.00020   0.00035   0.00885   0.00922   1.27204
   A13        1.57124   0.00057  -0.00023   0.00330   0.00308   1.57432
   A14        1.37792   0.00087  -0.00006  -0.00100  -0.00107   1.37684
   A15        1.56973  -0.00028  -0.00010  -0.00084  -0.00095   1.56878
   A16        1.47289   0.00032   0.00028   0.00416   0.00443   1.47732
   A17        1.68083   0.00030  -0.00025  -0.00667  -0.00693   1.67390
    D1        0.76065   0.00069  -0.00011  -0.00117  -0.00129   0.75936
    D2        1.49967  -0.00125  -0.00012  -0.00706  -0.00718   1.49249
    D3        2.94142  -0.00125  -0.00016  -0.01133  -0.01149   2.92993
    D4        0.89015  -0.00055   0.00005  -0.00105  -0.00099   0.88916
    D5        0.71150   0.00036  -0.00002   0.00271   0.00269   0.71419
    D6       -2.85913   0.00105   0.00038   0.00609   0.00647  -2.85266
    D7       -0.70557  -0.00033  -0.00001  -0.00149  -0.00150  -0.70707
    D8       -3.00083   0.00028  -0.00134  -0.00058  -0.00191  -3.00274
    D9       -0.23984   0.00091  -0.00021   0.00151   0.00130  -0.23853
   D10        1.32979   0.00052  -0.00027   0.00001  -0.00027   1.32951
   D11        1.97968   0.00065   0.00105   0.00060   0.00167   1.98134
   D12       -2.73389   0.00026   0.00100  -0.00090   0.00009  -2.73380
   D13        0.42900  -0.00005  -0.00005  -0.00449  -0.00454   0.42446
   D14       -0.71249  -0.00046   0.00002  -0.00310  -0.00309  -0.71557
   D15       -1.17886  -0.00049   0.00006  -0.00365  -0.00360  -1.18245
   D16        0.69662   0.00039  -0.00005   0.00247   0.00241   0.69904
   D17        0.51823  -0.00008  -0.00023  -0.00363  -0.00387   0.51436
   D18       -0.48127   0.00008   0.00016   0.00383   0.00399  -0.47728
   D19        0.87709   0.00101   0.00007   0.00203   0.00211   0.87920
   D20       -0.50083   0.00014   0.00013   0.00303   0.00319  -0.49764
   D21       -0.92619  -0.00077  -0.00030  -0.01318  -0.01348  -0.93967
   D22        0.64526  -0.00014  -0.00052  -0.00966  -0.01015   0.63511
         Item               Value     Threshold  Converged?
 Maximum Force            0.002994     0.000450     NO 
 RMS     Force            0.000755     0.000300     NO 
 Maximum Displacement     0.066461     0.001800     NO 
 RMS     Displacement     0.024853     0.001200     NO 
 Predicted change in Energy=-5.211311D-05
 GradGradGradGradGradGradGradGradGradGradGradGradGradGradGradGradGradGrad

                          Input orientation:                          
 ---------------------------------------------------------------------
 Center     Atomic      Atomic             Coordinates (Angstroms)
 Number     Number       Type             X           Y           Z
 ---------------------------------------------------------------------
      1         50           0       -1.189685    2.259605   -0.704523
      2         50           0       -3.730204   -0.993095    1.426041
      3         53           0       -4.851830    0.996918   -0.382295
      4         53           0       -1.884378   -2.616648   -0.535847
      5         15           0        1.102963    1.751205    0.790553
      6         15           0        0.676966   -0.347718    1.846046
      7         15           0       -1.512534    0.537650    1.363761
      8         15           0       -0.746812    2.765907    2.053355
      9         50           0        1.194994   -2.102720   -0.189914
     10         50           0        3.696570    1.865771   -0.045347
     11         53           0        4.335210   -0.480564    1.581002
     12         53           0        2.439007    0.000836   -2.230682
 ---------------------------------------------------------------------
                    Distance matrix (angstroms):
                    1          2          3          4          5
     1  Sn   0.000000
     2  Sn   4.644738   0.000000
     3  I    3.887096   2.913464   0.000000
     4  I    4.928376   3.145155   4.678377   0.000000
     5  P    2.783874   5.594151   6.115887   5.455427   0.000000
     6  P    4.097306   4.473931   6.110739   4.169165   2.387680
     7  P    2.710564   2.695388   3.796121   3.700862   2.939747
     8  P    2.838727   4.839860   5.090470   6.080289   2.458853
     9  Sn   4.998139   5.300958   6.797709   3.141070   3.977754
    10  Sn   4.946221   8.092902   8.599045   7.174932   2.727389
    11  I    6.576976   8.083168   9.509953   6.908487   4.006623
    12  I    4.538569   7.240075   7.587162   5.330605   3.738538
                    6          7          8          9         10
     6  P    0.000000
     7  P    2.410475   0.000000
     8  P    3.429983   2.454994   0.000000
     9  Sn   2.737429   4.088542   5.701439   0.000000
    10  Sn   4.194629   5.557361   4.995843   4.693368   0.000000
    11  I    3.670238   5.939703   6.048937   3.953289   2.925433
    12  I    4.454884   5.368694   6.012324   3.183905   3.136102
                   11         12
    11  I    0.000000
    12  I    4.284422   0.000000
 Stoichiometry    I4P4Sn4
 Framework group  C1[X(I4P4Sn4)]
 Deg. of freedom    30
 Full point group                 C1      NOp   1
 Largest Abelian subgroup         C1      NOp   1
 Largest concise Abelian subgroup C1      NOp   1
                         Standard orientation:                         
 ---------------------------------------------------------------------
 Center     Atomic      Atomic             Coordinates (Angstroms)
 Number     Number       Type             X           Y           Z
 ---------------------------------------------------------------------
      1         50           0       -1.058061   -2.306806    0.735414
      2         50           0       -3.775363    0.863139   -1.299608
      3         53           0       -4.780111   -1.216527    0.476272
      4         53           0       -1.988913    2.532532    0.678705
      5         15           0        1.191119   -1.656546   -0.770676
      6         15           0        0.653012    0.441038   -1.776458
      7         15           0       -1.485903   -0.559334   -1.292011
      8         15           0       -0.621092   -2.732854   -2.036933
      9         50           0        1.107747    2.175805    0.291710
     10         50           0        3.796109   -1.662897    0.037186
     11         53           0        4.303240    0.745358   -1.544358
     12         53           0        2.473734    0.092474    2.274401
 ---------------------------------------------------------------------
 Rotational constants (GHZ):      0.1094077      0.0423404      0.0379224
 Standard basis: SDD (6D, 10F)
 There are   148 symmetry adapted cartesian basis functions of A   symmetry.
 There are   148 symmetry adapted basis functions of A   symmetry.
   148 basis functions,   284 primitive gaussians,   148 cartesian basis functions
    52 alpha electrons       52 beta electrons
       nuclear repulsion energy       685.5462722045 Hartrees.
 NAtoms=   12 NActive=   12 NUniq=   12 SFac= 1.00D+00 NAtFMM=   60 NAOKFM=F Big=F
 Integral buffers will be    131072 words long.
 Raffenetti 2 integral format.
 Two-electron integral symmetry is turned on.
 One-electron integrals computed using PRISM.
   1 Symmetry operations used in ECPInt.
 ECPInt:  NShTT=    2926 NPrTT=   11154 LenC2=    2839 LenP2D=    8046.
 LDataN:  DoStor=T MaxTD1= 5 Len=  102
 NBasis=   148 RedAO= T EigKep=  1.69D-02  NBF=   148
 NBsUse=   148 1.00D-06 EigRej= -1.00D+00 NBFU=   148
 Defaulting to unpruned grid for atomic number  50.
 Defaulting to unpruned grid for atomic number  50.
 Defaulting to unpruned grid for atomic number  53.
 Defaulting to unpruned grid for atomic number  53.
 Initial guess from the checkpoint file:  "\\Nas.ads.mwn.de\tuch\ac5\AK_Nilges\Markus\Gaussian\SnIP\Publikation\SnIP\4SNI2+P4-2I2.chk"
 B after Tr=     0.000000    0.000000    0.000000
         Rot=    0.999997    0.000513    0.001113    0.002081 Ang=   0.28 deg.
 ExpMin= 3.26D-02 ExpMax= 3.06D+04 ExpMxC= 4.68D+03 IAcc=3 IRadAn=         5 AccDes= 0.00D+00
 Harris functional with IExCor= 1009 and IRadAn=       5 diagonalized for initial guess.
 HarFok:  IExCor= 1009 AccDes= 0.00D+00 IRadAn=         5 IDoV= 1 UseB2=F ITyADJ=14
 ICtDFT=  3500011 ScaDFX=  1.000000  1.000000  1.000000  1.000000
 Defaulting to unpruned grid for atomic number  50.
 Defaulting to unpruned grid for atomic number  50.
 Defaulting to unpruned grid for atomic number  50.
 Defaulting to unpruned grid for atomic number  50.
 Defaulting to unpruned grid for atomic number  50.
 Defaulting to unpruned grid for atomic number  50.
 Defaulting to unpruned grid for atomic number  50.
 Defaulting to unpruned grid for atomic number  50.
 FoFCou: FMM=F IPFlag=           0 FMFlag=      100000 FMFlg1=           0
         NFxFlg=           0 DoJE=T BraDBF=F KetDBF=T FulRan=T
         wScrn=  0.000000 ICntrl=     500 IOpCl=  0 I1Cent=   200000004 NGrid=           0
         NMat0=    1 NMatS0=      1 NMatT0=    0 NMatD0=    1 NMtDS0=    0 NMtDT0=    0
 Petite list used in FoFCou.
 Requested convergence on RMS density matrix=1.00D-08 within 128 cycles.
 Requested convergence on MAX density matrix=1.00D-06.
 Requested convergence on             energy=1.00D-06.
 No special actions if energy rises.
 Defaulting to unpruned grid for atomic number  50.
 Defaulting to unpruned grid for atomic number  50.
 Defaulting to unpruned grid for atomic number  50.
 Defaulting to unpruned grid for atomic number  50.
 Defaulting to unpruned grid for atomic number  50.
 Defaulting to unpruned grid for atomic number  50.
 Defaulting to unpruned grid for atomic number  50.
 Defaulting to unpruned grid for atomic number  50.
 SCF Done:  E(RPBE-PBE) =  -1424.27972416     A.U. after   12 cycles
            NFock= 12  Conv=0.35D-08     -V/T= 2.0327
   1 Symmetry operations used in ECPInt.
 ECPInt:  NShTT=    2926 NPrTT=   11154 LenC2=    2839 LenP2D=    8046.
 LDataN:  DoStor=T MaxTD1= 6 Len=  172
 Calling FoFJK, ICntrl=      2527 FMM=F ISym2X=0 I1Cent= 0 IOpClX= 0 NMat=1 NMatS=1 NMatT=0.
 Defaulting to unpruned grid for atomic number  50.
 Defaulting to unpruned grid for atomic number  50.
 Defaulting to unpruned grid for atomic number  50.
 Defaulting to unpruned grid for atomic number  50.
 Defaulting to unpruned grid for atomic number  50.
 Defaulting to unpruned grid for atomic number  50.
 Defaulting to unpruned grid for atomic number  50.
 Defaulting to unpruned grid for atomic number  50.
 ***** Axes restored to original set *****
 -------------------------------------------------------------------
 Center     Atomic                   Forces (Hartrees/Bohr)
 Number     Number              X              Y              Z
 -------------------------------------------------------------------
      1       50           0.000236242    0.000487704   -0.000809958
      2       50          -0.000827857   -0.000148799    0.000422639
      3       53           0.000085724   -0.000032071   -0.000149249
      4       53          -0.000067457   -0.000774260   -0.000448397
      5       15          -0.000387783    0.000397503    0.000190122
      6       15           0.000018524    0.000176974    0.000383000
      7       15           0.001287895    0.000522984    0.000742539
      8       15          -0.000258454   -0.000206883    0.000116162
      9       50           0.000422498    0.000024024   -0.000146357
     10       50          -0.000256420   -0.000334596    0.000112622
     11       53          -0.000266371   -0.000175247   -0.000270905
     12       53           0.000013461    0.000062666   -0.000142218
 -------------------------------------------------------------------
 Cartesian Forces:  Max     0.001287895 RMS     0.000421352

 GradGradGradGradGradGradGradGradGradGradGradGradGradGradGradGradGradGrad
 Berny optimization.
 Using GEDIIS/GDIIS optimizer.
 FormGI is forming the generalized inverse of G from B-inverse, IUseBI=4.
 Internal  Forces:  Max     0.003110438 RMS     0.000847189
 Search for a local minimum.
 Step number  25 out of a maximum of   62
 All quantities printed in internal units (Hartrees-Bohrs-Radians)
 Mixed Optimization -- En-DIIS/RFO-DIIS
 Swapping is turned off.
 Update second derivatives using D2CorX and points   20   21   22   23   24
                                                     25
 DE= -5.33D-05 DEPred=-5.21D-05 R= 1.02D+00
 TightC=F SS=  1.41D+00  RLast= 8.90D-02 DXNew= 2.6077D+00 2.6691D-01
 Trust test= 1.02D+00 RLast= 8.90D-02 DXMaxT set to 1.55D+00
 ITU=  1  1  1  1  0  1  1  1  1  1  0  1  1  0 -1  0 -1  0  1  1
 ITU=  0  1  0 -1  0
     Eigenvalues ---    0.00227   0.00559   0.01170   0.01416   0.01824
     Eigenvalues ---    0.02160   0.02937   0.03263   0.03631   0.03997
     Eigenvalues ---    0.04577   0.04770   0.05110   0.06451   0.06836
     Eigenvalues ---    0.07556   0.08976   0.09396   0.10595   0.14247
     Eigenvalues ---    0.20086   0.20496   0.32892   0.36680   0.50206
     Eigenvalues ---    0.69990   0.77193   1.61652   2.36414   4.25597
 En-DIIS/RFO-DIIS IScMMF=        0 using points:    25   24
 RFO step:  Lambda=-3.19079934D-05.
 DidBck=F Rises=F RFO-DIIS coefs:    1.00253   -0.00253
 Iteration  1 RMS(Cart)=  0.01183760 RMS(Int)=  0.00005283
 Iteration  2 RMS(Cart)=  0.00005398 RMS(Int)=  0.00000200
 Iteration  3 RMS(Cart)=  0.00000000 RMS(Int)=  0.00000200
 Variable       Old X    -DE/DX   Delta X   Delta X   Delta X     New X
                                 (Linear)    (Quad)   (Total)
    R1        9.31328   0.00105  -0.00010   0.04416   0.04406   9.35734
    R2        5.12222   0.00040  -0.00001   0.00526   0.00526   5.12748
    R3        5.50565   0.00004   0.00000  -0.00049  -0.00050   5.50515
    R4        5.94348   0.00051  -0.00002  -0.00340  -0.00342   5.94007
    R5        4.51206   0.00005   0.00000   0.00083   0.00083   4.51289
    R6        4.64656  -0.00020   0.00001  -0.00041  -0.00040   4.64616
    R7        5.15402   0.00003   0.00002   0.00020   0.00021   5.15423
    R8        4.55514  -0.00025  -0.00002  -0.00184  -0.00185   4.55328
    R9        4.63927  -0.00028   0.00001  -0.00232  -0.00231   4.63696
   R10        7.47063  -0.00021  -0.00018  -0.03302  -0.03320   7.43743
   R11        6.01671  -0.00013  -0.00003   0.00630   0.00627   6.02298
   R12        5.52827  -0.00003  -0.00001   0.00232   0.00231   5.53058
   R13        5.92637   0.00005   0.00000   0.00036   0.00036   5.92673
    A1        0.83462   0.00311   0.00002  -0.00553  -0.00550   0.82911
    A2        1.76334  -0.00096  -0.00003  -0.00667  -0.00670   1.75664
    A3        1.15199   0.00261   0.00000  -0.00180  -0.00180   1.15018
    A4        1.57231  -0.00002  -0.00001  -0.00164  -0.00165   1.57066
    A5        1.91992  -0.00026   0.00000  -0.00077  -0.00077   1.91915
    A6        2.59723   0.00011   0.00001   0.00368   0.00370   2.60093
    A7        1.31887  -0.00027   0.00000  -0.00102  -0.00102   1.31786
    A8        1.85232  -0.00044   0.00001   0.00146   0.00147   1.85379
    A9        1.15991   0.00106   0.00000   0.00066   0.00066   1.16058
   A10        1.56466   0.00006   0.00000  -0.00064  -0.00065   1.56401
   A11        1.28265  -0.00022   0.00000  -0.00071  -0.00071   1.28193
   A12        1.27204  -0.00003   0.00002   0.00395   0.00397   1.27601
   A13        1.57432   0.00058   0.00001   0.00186   0.00187   1.57619
   A14        1.37684   0.00150   0.00000   0.00113   0.00112   1.37797
   A15        1.56878  -0.00010   0.00000  -0.00029  -0.00029   1.56849
   A16        1.47732   0.00008   0.00001   0.00217   0.00217   1.47949
   A17        1.67390   0.00006  -0.00002  -0.00489  -0.00490   1.66900
    D1        0.75936   0.00243   0.00000   0.00221   0.00221   0.76157
    D2        1.49249   0.00026  -0.00002   0.00036   0.00035   1.49284
    D3        2.92993   0.00091  -0.00003  -0.00084  -0.00087   2.92906
    D4        0.88916  -0.00008   0.00000   0.00076   0.00076   0.88992
    D5        0.71419   0.00026   0.00001   0.00216   0.00217   0.71636
    D6       -2.85266   0.00018   0.00002   0.00501   0.00503  -2.84763
    D7       -0.70707  -0.00026   0.00000  -0.00217  -0.00217  -0.70925
    D8       -3.00274   0.00026   0.00000  -0.00208  -0.00208  -3.00483
    D9       -0.23853   0.00106   0.00000   0.00079   0.00079  -0.23774
   D10        1.32951   0.00085   0.00000   0.00014   0.00014   1.32965
   D11        1.98134   0.00058   0.00000   0.00105   0.00106   1.98240
   D12       -2.73380   0.00037   0.00000   0.00040   0.00040  -2.73339
   D13        0.42446   0.00091  -0.00001  -0.00224  -0.00226   0.42220
   D14       -0.71557  -0.00028  -0.00001  -0.00253  -0.00254  -0.71811
   D15       -1.18245   0.00098  -0.00001   0.00083   0.00082  -1.18163
   D16        0.69904   0.00031   0.00001   0.00264   0.00264   0.70168
   D17        0.51436   0.00000  -0.00001  -0.00062  -0.00063   0.51373
   D18       -0.47728   0.00000   0.00001   0.00054   0.00054  -0.47674
   D19        0.87920   0.00152   0.00001   0.00052   0.00053   0.87972
   D20       -0.49764   0.00002   0.00001  -0.00060  -0.00059  -0.49823
   D21       -0.93967  -0.00063  -0.00003  -0.00538  -0.00542  -0.94509
   D22        0.63511  -0.00002  -0.00003  -0.00344  -0.00346   0.63165
         Item               Value     Threshold  Converged?
 Maximum Force            0.003110     0.000450     NO 
 RMS     Force            0.000847     0.000300     NO 
 Maximum Displacement     0.042072     0.001800     NO 
 RMS     Displacement     0.011840     0.001200     NO 
 Predicted change in Energy=-2.726167D-05
 GradGradGradGradGradGradGradGradGradGradGradGradGradGradGradGradGradGrad

                          Input orientation:                          
 ---------------------------------------------------------------------
 Center     Atomic      Atomic             Coordinates (Angstroms)
 Number     Number       Type             X           Y           Z
 ---------------------------------------------------------------------
      1         50           0       -1.186441    2.274582   -0.699979
      2         50           0       -3.733357   -0.992758    1.427619
      3         53           0       -4.838605    0.984183   -0.404558
      4         53           0       -1.886204   -2.624237   -0.523518
      5         15           0        1.102418    1.755001    0.795850
      6         15           0        0.674235   -0.345853    1.847606
      7         15           0       -1.512411    0.542735    1.363198
      8         15           0       -0.745770    2.765965    2.063554
      9         50           0        1.200484   -2.101535   -0.184205
     10         50           0        3.694096    1.863049   -0.047241
     11         53           0        4.334644   -0.491233    1.569041
     12         53           0        2.427177    0.007249   -2.235218
 ---------------------------------------------------------------------
                    Distance matrix (angstroms):
                    1          2          3          4          5
     1  Sn   0.000000
     2  Sn   4.657142   0.000000
     3  I    3.884676   2.913202   0.000000
     4  I    4.951690   3.143347   4.663852   0.000000
     5  P    2.783225   5.597681   6.109902   5.463544   0.000000
     6  P    4.101096   4.474567   6.101856   4.167627   2.388120
     7  P    2.713347   2.700831   3.792546   3.705284   2.937483
     8  P    2.841262   4.843356   5.100748   6.086692   2.458643
     9  Sn   5.011370   5.307556   6.785338   3.148967   3.980325
    10  Sn   4.941160   8.093078   8.585282   7.176512   2.727502
    11  I    6.578796   8.084811   9.498444   6.901265   4.011318
    12  I    4.533872   7.236613   7.556276   5.334781   3.741255
                    6          7          8          9         10
     6  P    0.000000
     7  P    2.409495   0.000000
     8  P    3.427311   2.453771   0.000000
     9  Sn   2.736350   4.092239   5.703760   0.000000
    10  Sn   4.193954   5.553403   4.998312   4.685593   0.000000
    11  I    3.673870   5.941339   6.055121   3.935721   2.926655
    12  I    4.457234   5.362434   6.013115   3.187224   3.136291
                   11         12
    11  I    0.000000
    12  I    4.284775   0.000000
 Stoichiometry    I4P4Sn4
 Framework group  C1[X(I4P4Sn4)]
 Deg. of freedom    30
 Full point group                 C1      NOp   1
 Largest Abelian subgroup         C1      NOp   1
 Largest concise Abelian subgroup C1      NOp   1
                         Standard orientation:                         
 ---------------------------------------------------------------------
 Center     Atomic      Atomic             Coordinates (Angstroms)
 Number     Number       Type             X           Y           Z
 ---------------------------------------------------------------------
      1         50           0       -1.052670   -2.327792    0.714204
      2         50           0       -3.778932    0.866988   -1.298220
      3         53           0       -4.766599   -1.211361    0.488319
      4         53           0       -1.993512    2.533578    0.680514
      5         15           0        1.192090   -1.655347   -0.787532
      6         15           0        0.650401    0.449813   -1.776468
      7         15           0       -1.484843   -0.558369   -1.296920
      8         15           0       -0.617577   -2.721141   -2.065856
      9         50           0        1.111340    2.173104    0.298481
     10         50           0        3.794685   -1.658540    0.028409
     11         53           0        4.302016    0.767746   -1.527567
     12         53           0        2.461449    0.072068    2.278696
 ---------------------------------------------------------------------
 Rotational constants (GHZ):      0.1091910      0.0424218      0.0379555
 Standard basis: SDD (6D, 10F)
 There are   148 symmetry adapted cartesian basis functions of A   symmetry.
 There are   148 symmetry adapted basis functions of A   symmetry.
   148 basis functions,   284 primitive gaussians,   148 cartesian basis functions
    52 alpha electrons       52 beta electrons
       nuclear repulsion energy       685.5287983208 Hartrees.
 NAtoms=   12 NActive=   12 NUniq=   12 SFac= 1.00D+00 NAtFMM=   60 NAOKFM=F Big=F
 Integral buffers will be    131072 words long.
 Raffenetti 2 integral format.
 Two-electron integral symmetry is turned on.
 One-electron integrals computed using PRISM.
   1 Symmetry operations used in ECPInt.
 ECPInt:  NShTT=    2926 NPrTT=   11154 LenC2=    2839 LenP2D=    8048.
 LDataN:  DoStor=T MaxTD1= 5 Len=  102
 NBasis=   148 RedAO= T EigKep=  1.69D-02  NBF=   148
[truncated: 281,031 more chars]
