# Supplementary material for: Formation Mechanisms for Phosphorene and SnIP
Source: Angew Chem Int Ed Engl. 2021 Feb 15;60(12):6816–23. doi: 10.1002/anie.202016257 (PMC7986658; doi:10.1002/anie.202016257)
Supplement: Supplementary file 4 — Supplementary [file ANIE-60-6816-s005.zip › VII_873K.LOG]

 Entering Link 1 = C:\G09\G09W\l1.exe PID=     10020.
  
 Copyright (c) 1988,1990,1992,1993,1995,1998,2003,2009,2015,
            Gaussian, Inc.  All Rights Reserved.
  
 This is part of the Gaussian(R) 09 program.  It is based on
 the Gaussian(R) 03 system (copyright 2003, Gaussian, Inc.),
 the Gaussian(R) 98 system (copyright 1998, Gaussian, Inc.),
 the Gaussian(R) 94 system (copyright 1995, Gaussian, Inc.),
 the Gaussian 92(TM) system (copyright 1992, Gaussian, Inc.),
 the Gaussian 90(TM) system (copyright 1990, Gaussian, Inc.),
 the Gaussian 88(TM) system (copyright 1988, Gaussian, Inc.),
 the Gaussian 86(TM) system (copyright 1986, Carnegie Mellon
 University), and the Gaussian 82(TM) system (copyright 1983,
 Carnegie Mellon University). Gaussian is a federally registered
 trademark of Gaussian, Inc.
  
 This software contains proprietary and confidential information,
 including trade secrets, belonging to Gaussian, Inc.
  
 This software is provided under written license and may be
 used, copied, transmitted, or stored only in accord with that
 written license.
  
 The following legend is applicable only to US Government
 contracts under FAR:
  
                    RESTRICTED RIGHTS LEGEND
  
 Use, reproduction and disclosure by the US Government is
 subject to restrictions as set forth in subparagraphs (a)
 and (c) of the Commercial Computer Software - Restricted
 Rights clause in FAR 52.227-19.
  
 Gaussian, Inc.
 340 Quinnipiac St., Bldg. 40, Wallingford CT 06492
  
  
 ---------------------------------------------------------------
 Warning -- This program may not be used in any manner that
 competes with the business of Gaussian, Inc. or will provide
 assistance to any competitor of Gaussian, Inc.  The licensee
 of this program is prohibited from giving any competitor of
 Gaussian, Inc. access to this program.  By using this program,
 the user acknowledges that Gaussian, Inc. is engaged in the
 business of creating and licensing software in the field of
 computational chemistry and represents and warrants to the
 licensee that it is not a competitor of Gaussian, Inc. and that
 it will not use this program in any manner prohibited above.
 ---------------------------------------------------------------
  

 Cite this work as:
 Gaussian 09, Revision E.01,
 M. J. Frisch, G. W. Trucks, H. B. Schlegel, G. E. Scuseria, 
 M. A. Robb, J. R. Cheeseman, G. Scalmani, V. Barone, B. Mennucci, 
 G. A. Petersson, H. Nakatsuji, M. Caricato, X. Li, H. P. Hratchian, 
 A. F. Izmaylov, J. Bloino, G. Zheng, J. L. Sonnenberg, M. Hada, 
 M. Ehara, K. Toyota, R. Fukuda, J. Hasegawa, M. Ishida, T. Nakajima, 
 Y. Honda, O. Kitao, H. Nakai, T. Vreven, J. A. Montgomery, Jr., 
 J. E. Peralta, F. Ogliaro, M. Bearpark, J. J. Heyd, E. Brothers, 
 K. N. Kudin, V. N. Staroverov, T. Keith, R. Kobayashi, J. Normand, 
 K. Raghavachari, A. Rendell, J. C. Burant, S. S. Iyengar, J. Tomasi, 
 M. Cossi, N. Rega, J. M. Millam, M. Klene, J. E. Knox, J. B. Cross, 
 V. Bakken, C. Adamo, J. Jaramillo, R. Gomperts, R. E. Stratmann, 
 O. Yazyev, A. J. Austin, R. Cammi, C. Pomelli, J. W. Ochterski, 
 R. L. Martin, K. Morokuma, V. G. Zakrzewski, G. A. Voth, 
 P. Salvador, J. J. Dannenberg, S. Dapprich, A. D. Daniels, 
 O. Farkas, J. B. Foresman, J. V. Ortiz, J. Cioslowski, 
 and D. J. Fox, Gaussian, Inc., Wallingford CT, 2013.
 
 ******************************************
 Gaussian 09:  EM64W-G09RevE.01 30-Nov-2015
                17-Aug-2020 
 ******************************************
 %nprocshared=4
 Will use up to    4 processors via shared memory.
 %chk=\\Nas.ads.mwn.de\tuch\ac5\AK_Nilges\Markus\Gaussian\SnIP\Publikation\SnIP\T
 emp+Druck\873K50atm\4SNI2+P4-2I2873K.chk
 ---------------------------------------------------------------
 # freq pbepbe/sdd geom=connectivity temperature=873 pressure=50
 ---------------------------------------------------------------
 1/10=4,30=1,38=1,57=2,112=873000,113=50000/1,3;
 2/12=2,17=6,18=5,40=1/2;
 3/5=17,6=7,11=2,16=1,25=1,30=1,71=2,74=1009,140=1/1,2,3;
 4//1;
 5/5=2,38=5,98=1/2;
 8/6=4,10=90,11=11/1;
 11/6=1,8=1,9=11,15=111,16=1/1,2,10;
 10/6=1/2;
 6/7=2,8=2,9=2,10=2,18=1,28=1/1;
 7/8=1,10=1,25=1/1,2,3,16;
 1/10=4,30=1/3;
 99//99;
 -------------------
 Title Card Required
 -------------------
 Symbolic Z-matrix:
 Charge =  0 Multiplicity = 1
 Sn                   -1.01285  -2.37655   0.5951 
 Sn                   -3.78695   0.90331  -1.24849 
 I                    -4.71763  -1.20164   0.54104 
 I                    -1.96707   2.56791   0.6922 
 P                     1.19603  -1.65144  -0.93777 
 P                     0.63575   0.50132  -1.8018 
 P                    -1.48858  -0.52544  -1.33469 
 P                    -0.64784  -2.65715  -2.21315 
 Sn                    1.14864   2.10972   0.35117 
 Sn                    3.78073  -1.6481   -0.06706 
 I                     4.25506   0.93579  -1.38967 
 I                     2.39361  -0.12146   2.28426 
 

 GradGradGradGradGradGradGradGradGradGradGradGradGradGradGradGradGradGrad
 Berny optimization.
 Initialization pass.
 Trust Radius=3.00D-01 FncErr=1.00D-07 GrdErr=1.00D-07
 Number of steps in this run=      2 maximum allowed number of steps=      2.
 GradGradGradGradGradGradGradGradGradGradGradGradGradGradGradGradGradGrad

                          Input orientation:                          
 ---------------------------------------------------------------------
 Center     Atomic      Atomic             Coordinates (Angstroms)
 Number     Number       Type             X           Y           Z
 ---------------------------------------------------------------------
      1         50           0       -1.012845   -2.376546    0.595097
      2         50           0       -3.786952    0.903309   -1.248492
      3         53           0       -4.717626   -1.201644    0.541044
      4         53           0       -1.967069    2.567912    0.692204
      5         15           0        1.196032   -1.651439   -0.937773
      6         15           0        0.635746    0.501321   -1.801803
      7         15           0       -1.488579   -0.525441   -1.334692
      8         15           0       -0.647843   -2.657153   -2.213148
      9         50           0        1.148642    2.109717    0.351167
     10         50           0        3.780731   -1.648099   -0.067062
     11         53           0        4.255059    0.935792   -1.389667
     12         53           0        2.393614   -0.121463    2.284263
 ---------------------------------------------------------------------
                    Distance matrix (angstroms):
                    1          2          3          4          5
     1  Sn   0.000000
     2  Sn   4.674606   0.000000
     3  I    3.886994   2.915377   0.000000
     4  I    5.036630   3.138340   4.668829   0.000000
     5  P    2.784710   5.608334   6.112329   5.519507   0.000000
     6  P    4.092078   4.475266   6.086675   4.155179   2.386387
     7  P    2.716063   2.707633   3.795047   3.729087   2.938121
     8  P    2.845735   4.843703   5.125155   6.122314   2.457217
     9  Sn   4.985788   5.326764   6.739011   3.167634   3.976167
    10  Sn   4.893614   8.073121   8.531775   7.168573   2.727420
    11  I    6.531591   8.043316   9.423659   6.761130   4.031826
    12  I    4.420706   7.192351   7.401036   5.364974   3.762518
                    6          7          8          9         10
     6  P    0.000000
     7  P    2.405242   0.000000
     8  P    3.434059   2.454123   0.000000
     9  Sn   2.735924   4.091591   5.703167   0.000000
    10  Sn   4.185721   5.534697   5.023559   4.606950   0.000000
    11  I    3.668521   5.926854   6.133989   3.749457   2.941218
    12  I    4.491536   5.322730   5.992236   3.203901   3.127849
                   11         12
    11  I    0.000000
    12  I    4.252120   0.000000
 Stoichiometry    I4P4Sn4
 Framework group  C1[X(I4P4Sn4)]
 Deg. of freedom    30
 Full point group                 C1      NOp   1
 Largest Abelian subgroup         C1      NOp   1
 Largest concise Abelian subgroup C1      NOp   1
                         Standard orientation:                         
 ---------------------------------------------------------------------
 Center     Atomic      Atomic             Coordinates (Angstroms)
 Number     Number       Type             X           Y           Z
 ---------------------------------------------------------------------
      1         50           0       -1.012845   -2.376546    0.595097
      2         50           0       -3.786952    0.903309   -1.248492
      3         53           0       -4.717626   -1.201644    0.541044
      4         53           0       -1.967069    2.567912    0.692204
      5         15           0        1.196032   -1.651439   -0.937773
      6         15           0        0.635746    0.501321   -1.801803
      7         15           0       -1.488579   -0.525441   -1.334692
      8         15           0       -0.647843   -2.657153   -2.213148
      9         50           0        1.148642    2.109717    0.351167
     10         50           0        3.780731   -1.648099   -0.067062
     11         53           0        4.255059    0.935792   -1.389667
     12         53           0        2.393614   -0.121463    2.284263
 ---------------------------------------------------------------------
 Rotational constants (GHZ):      0.1089487      0.0431585      0.0383124
 Standard basis: SDD (6D, 10F)
 There are   148 symmetry adapted cartesian basis functions of A   symmetry.
 There are   148 symmetry adapted basis functions of A   symmetry.
   148 basis functions,   284 primitive gaussians,   148 cartesian basis functions
    52 alpha electrons       52 beta electrons
       nuclear repulsion energy       685.5380681566 Hartrees.
 NAtoms=   12 NActive=   12 NUniq=   12 SFac= 1.00D+00 NAtFMM=   60 NAOKFM=F Big=F
 Integral buffers will be    131072 words long.
 Raffenetti 2 integral format.
 Two-electron integral symmetry is turned on.
 One-electron integrals computed using PRISM.
   1 Symmetry operations used in ECPInt.
 ECPInt:  NShTT=    2926 NPrTT=   11154 LenC2=    2839 LenP2D=    8053.
 LDataN:  DoStor=T MaxTD1= 5 Len=  102
 NBasis=   148 RedAO= T EigKep=  1.68D-02  NBF=   148
 NBsUse=   148 1.00D-06 EigRej= -1.00D+00 NBFU=   148
 Defaulting to unpruned grid for atomic number  50.
 Defaulting to unpruned grid for atomic number  50.
 Defaulting to unpruned grid for atomic number  50.
 Defaulting to unpruned grid for atomic number  53.
 ExpMin= 3.26D-02 ExpMax= 3.06D+04 ExpMxC= 4.68D+03 IAcc=3 IRadAn=         5 AccDes= 0.00D+00
 Harris functional with IExCor= 1009 and IRadAn=       5 diagonalized for initial guess.
 HarFok:  IExCor= 1009 AccDes= 0.00D+00 IRadAn=         5 IDoV= 1 UseB2=F ITyADJ=14
 ICtDFT=  3500011 ScaDFX=  1.000000  1.000000  1.000000  1.000000
 Defaulting to unpruned grid for atomic number  50.
 Defaulting to unpruned grid for atomic number  50.
 Defaulting to unpruned grid for atomic number  50.
 Defaulting to unpruned grid for atomic number  50.
 FoFCou: FMM=F IPFlag=           0 FMFlag=      100000 FMFlg1=           0
         NFxFlg=           0 DoJE=T BraDBF=F KetDBF=T FulRan=T
         wScrn=  0.000000 ICntrl=     500 IOpCl=  0 I1Cent=   200000004 NGrid=           0
         NMat0=    1 NMatS0=      1 NMatT0=    0 NMatD0=    1 NMtDS0=    0 NMtDT0=    0
 Petite list used in FoFCou.
 Requested convergence on RMS density matrix=1.00D-08 within 128 cycles.
 Requested convergence on MAX density matrix=1.00D-06.
 Requested convergence on             energy=1.00D-06.
 No special actions if energy rises.
 Defaulting to unpruned grid for atomic number  50.
 Defaulting to unpruned grid for atomic number  50.
 Defaulting to unpruned grid for atomic number  50.
 Defaulting to unpruned grid for atomic number  50.
 SCF Done:  E(RPBE-PBE) =  -1424.27994008     A.U. after   17 cycles
            NFock= 17  Conv=0.61D-08     -V/T= 2.0327
 Range of M.O.s used for correlation:     1   148
 NBasis=   148 NAE=    52 NBE=    52 NFC=     0 NFV=     0
 NROrb=    148 NOA=    52 NOB=    52 NVA=    96 NVB=    96

 **** Warning!!: The smallest alpha delta epsilon is  0.56890516D-01

   1 Symmetry operations used in ECPInt.
 ECPInt:  NShTT=    2926 NPrTT=   11154 LenC2=    2839 LenP2D=    8053.
 LDataN:  DoStor=T MaxTD1= 6 Len=  172
 Symmetrizing basis deriv contribution to polar:
 IMax=3 JMax=2 DiffMx= 0.00D+00
 G2DrvN: will do    13 centers at a time, making    1 passes.
 Calling FoFCou, ICntrl=  3507 FMM=F I1Cent=   0 AccDes= 0.00D+00.
 Defaulting to unpruned grid for atomic number  50.
 Defaulting to unpruned grid for atomic number  50.
 Defaulting to unpruned grid for atomic number  50.
 Defaulting to unpruned grid for atomic number  50.
 End of G2Drv F.D. properties file   721 does not exist.
 End of G2Drv F.D. properties file   722 does not exist.
 End of G2Drv F.D. properties file   788 does not exist.
          IDoAtm=111111111111
          Differentiating once with respect to electric field.
                with respect to dipole field.
          Differentiating once with respect to nuclear coordinates.
 Defaulting to unpruned grid for atomic number  50.
 Defaulting to unpruned grid for atomic number  50.
 Defaulting to unpruned grid for atomic number  53.
 Defaulting to unpruned grid for atomic number  50.
 Defaulting to unpruned grid for atomic number  50.
 Defaulting to unpruned grid for atomic number  50.
 Defaulting to unpruned grid for atomic number  50.
 Defaulting to unpruned grid for atomic number  50.
          There are    39 degrees of freedom in the 1st order CPHF.  IDoFFX=6 NUNeed=     3.
     37 vectors produced by pass  0 Test12= 1.28D-14 2.56D-09 XBig12= 2.94D+03 1.65D+01.
 AX will form    37 AO Fock derivatives at one time.
     36 vectors produced by pass  1 Test12= 1.28D-14 2.56D-09 XBig12= 1.20D+03 5.70D+00.
     36 vectors produced by pass  2 Test12= 1.28D-14 2.56D-09 XBig12= 3.08D+01 1.14D+00.
     36 vectors produced by pass  3 Test12= 1.28D-14 2.56D-09 XBig12= 1.94D-01 6.28D-02.
     36 vectors produced by pass  4 Test12= 1.28D-14 2.56D-09 XBig12= 3.43D-04 2.06D-03.
     20 vectors produced by pass  5 Test12= 1.28D-14 2.56D-09 XBig12= 1.84D-07 5.13D-05.
      3 vectors produced by pass  6 Test12= 1.28D-14 2.56D-09 XBig12= 3.65D-11 6.03D-07.
      3 vectors produced by pass  7 Test12= 1.28D-14 2.56D-09 XBig12= 9.81D-15 1.06D-08.
 InvSVY:  IOpt=1 It=  1 EMax= 9.95D-14
 Solved reduced A of dimension   207 with    39 vectors.
 Isotropic polarizability for W=    0.000000      435.52 Bohr**3.
 End of Minotr F.D. properties file   721 does not exist.
 End of Minotr F.D. properties file   722 does not exist.
 End of Minotr F.D. properties file   788 does not exist.

 **********************************************************************

            Population analysis using the SCF density.

 **********************************************************************

 Orbital symmetries:
       Occupied  (A) (A) (A) (A) (A) (A) (A) (A) (A) (A) (A) (A)
                 (A) (A) (A) (A) (A) (A) (A) (A) (A) (A) (A) (A)
                 (A) (A) (A) (A) (A) (A) (A) (A) (A) (A) (A) (A)
                 (A) (A) (A) (A) (A) (A) (A) (A) (A) (A) (A) (A)
                 (A) (A) (A) (A)
       Virtual   (A) (A) (A) (A) (A) (A) (A) (A) (A) (A) (A) (A)
                 (A) (A) (A) (A) (A) (A) (A) (A) (A) (A) (A) (A)
                 (A) (A) (A) (A) (A) (A) (A) (A) (A) (A) (A) (A)
                 (A) (A) (A) (A) (A) (A) (A) (A) (A) (A) (A) (A)
                 (A) (A) (A) (A) (A) (A) (A) (A) (A) (A) (A) (A)
                 (A) (A) (A) (A) (A) (A) (A) (A) (A) (A) (A) (A)
                 (A) (A) (A) (A) (A) (A) (A) (A) (A) (A) (A) (A)
                 (A) (A) (A) (A) (A) (A) (A) (A) (A) (A) (A) (A)
 The electronic state is 1-A.
 Alpha  occ. eigenvalues --  -76.38530 -76.38376 -76.38266 -76.38078  -6.36145
 Alpha  occ. eigenvalues --   -6.36024  -6.35536  -6.35520  -4.57921  -4.57874
 Alpha  occ. eigenvalues --   -4.57777  -4.57731  -4.57377  -4.57341  -4.57316
 Alpha  occ. eigenvalues --   -4.57292  -4.57236  -4.57209  -4.56683  -4.56591
 Alpha  occ. eigenvalues --   -0.67288  -0.64904  -0.64244  -0.63656  -0.62698
 Alpha  occ. eigenvalues --   -0.56343  -0.55388  -0.49068  -0.44206  -0.43749
 Alpha  occ. eigenvalues --   -0.43680  -0.39270  -0.33262  -0.32713  -0.30714
 Alpha  occ. eigenvalues --   -0.30409  -0.28995  -0.28775  -0.28288  -0.27810
 Alpha  occ. eigenvalues --   -0.27171  -0.25744  -0.25602  -0.25251  -0.25029
 Alpha  occ. eigenvalues --   -0.24918  -0.24492  -0.23760  -0.23367  -0.22086
 Alpha  occ. eigenvalues --   -0.21111  -0.19912
 Alpha virt. eigenvalues --   -0.14223  -0.13579  -0.13276  -0.12529  -0.12087
 Alpha virt. eigenvalues --   -0.11010  -0.10434  -0.09492  -0.08704  -0.08206
 Alpha virt. eigenvalues --   -0.07086  -0.06248  -0.04961  -0.03899  -0.03085
 Alpha virt. eigenvalues --   -0.02695   0.02777   0.03061   0.03386   0.04024
 Alpha virt. eigenvalues --    0.04292   0.04494   0.04879   0.05308   0.05704
 Alpha virt. eigenvalues --    0.06258   0.06620   0.06906   0.30287   0.31408
 Alpha virt. eigenvalues --    0.32728   0.33100   0.34998   0.35821   0.36431
 Alpha virt. eigenvalues --    0.36651   0.37162   0.39100   0.39977   0.40939
 Alpha virt. eigenvalues --    0.42772   0.43927   0.45297   0.45646   0.46073
 Alpha virt. eigenvalues --    0.47457   0.47979   0.48683   0.48982   0.50971
 Alpha virt. eigenvalues --    0.51083   0.53880   0.60305   0.68310   0.72461
 Alpha virt. eigenvalues --    0.73607   0.75739   0.76660   0.79378   0.79913
 Alpha virt. eigenvalues --    0.80591   0.82800   0.83517   0.85171   0.86866
 Alpha virt. eigenvalues --    0.89011   0.90450   0.94363   4.54922   4.57473
 Alpha virt. eigenvalues --    4.58934   4.60486   4.63455   4.66479   4.68065
 Alpha virt. eigenvalues --    4.70283   4.73287   4.75822   4.76786   4.84428
 Alpha virt. eigenvalues --    6.18390   6.21632   6.23562   6.33142  10.07214
 Alpha virt. eigenvalues --   11.53713  11.86995  12.22125  13.05597  13.54649
 Alpha virt. eigenvalues --   14.13964  14.44842 166.53566 166.58441 166.61154
 Alpha virt. eigenvalues --  166.69777
          Condensed to atoms (all electrons):
               1          2          3          4          5          6
     1  Sn   3.316555  -0.010622   0.007190  -0.002108   0.051283  -0.020518
     2  Sn  -0.010622   3.293622   0.107897   0.039794   0.006508  -0.008445
     3  I    0.007190   0.107897   7.203674  -0.009086   0.000247   0.001944
     4  I   -0.002108   0.039794  -0.009086   7.218168   0.000283  -0.014578
     5  P    0.051283   0.006508   0.000247   0.000283  15.472012   0.076764
     6  P   -0.020518  -0.008445   0.001944  -0.014578   0.076764  14.997235
     7  P    0.074027   0.053576  -0.036889  -0.030311  -0.124890   0.019022
     8  P    0.068333   0.002619   0.001754   0.001079   0.041669  -0.060448
     9  Sn  -0.009927  -0.002312  -0.000563   0.030381  -0.022437   0.109765
    10  Sn  -0.006551  -0.000125  -0.000029  -0.000482   0.058170  -0.020754
    11  I    0.000944  -0.000045   0.000036   0.001891  -0.022354  -0.006282
    12  I   -0.007886  -0.000530   0.000097   0.005251  -0.041484  -0.006852
               7          8          9         10         11         12
     1  Sn   0.074027   0.068333  -0.009927  -0.006551   0.000944  -0.007886
     2  Sn   0.053576   0.002619  -0.002312  -0.000125  -0.000045  -0.000530
     3  I   -0.036889   0.001754  -0.000563  -0.000029   0.000036   0.000097
     4  I   -0.030311   0.001079   0.030381  -0.000482   0.001891   0.005251
     5  P   -0.124890   0.041669  -0.022437   0.058170  -0.022354  -0.041484
     6  P    0.019022  -0.060448   0.109765  -0.020754  -0.006282  -0.006852
     7  P   15.499578   0.058186  -0.016544   0.006774   0.002427  -0.002014
     8  P    0.058186  14.866313   0.005498   0.004468   0.000299   0.002087
     9  Sn  -0.016544   0.005498   3.408311  -0.006403   0.008692   0.030146
    10  Sn   0.006774   0.004468  -0.006403   3.291547   0.105107   0.058583
    11  I    0.002427   0.000299   0.008692   0.105107   7.173645  -0.026693
    12  I   -0.002014   0.002087   0.030146   0.058583  -0.026693   7.210088
 Mulliken charges:
               1
     1  Sn   0.539282
     2  Sn   0.518063
     3  I   -0.276274
     4  I   -0.240282
     5  P   -0.495771
     6  P   -0.066851
     7  P   -0.502942
     8  P    0.008145
     9  Sn   0.465393
    10  Sn   0.509696
    11  I   -0.237667
    12  I   -0.220793
 Sum of Mulliken charges =   0.00000
 Mulliken charges with hydrogens summed into heavy atoms:
               1
     1  Sn   0.539282
     2  Sn   0.518063
     3  I   -0.276274
     4  I   -0.240282
     5  P   -0.495771
     6  P   -0.066851
     7  P   -0.502942
     8  P    0.008145
     9  Sn   0.465393
    10  Sn   0.509696
    11  I   -0.237667
    12  I   -0.220793
 APT charges:
               1
     1  Sn   0.450847
     2  Sn   0.926271
     3  I   -0.524467
     4  I   -0.590438
     5  P   -0.405810
     6  P   -0.120039
     7  P   -0.346036
     8  P   -0.022303
     9  Sn   0.787716
    10  Sn   0.902824
    11  I   -0.536165
    12  I   -0.522400
 Sum of APT charges =   0.00000
 APT charges with hydrogens summed into heavy atoms:
               1
     1  Sn   0.450847
     2  Sn   0.926271
     3  I   -0.524467
     4  I   -0.590438
     5  P   -0.405810
     6  P   -0.120039
     7  P   -0.346036
     8  P   -0.022303
     9  Sn   0.787716
    10  Sn   0.902824
    11  I   -0.536165
    12  I   -0.522400
 Electronic spatial extent (au):  <R**2>=           4163.5827
 Charge=              0.0000 electrons
 Dipole moment (field-independent basis, Debye):
    X=              1.5287    Y=             -0.9733    Z=             -0.4630  Tot=              1.8704
 Quadrupole moment (field-independent basis, Debye-Ang):
   XX=           -206.0917   YY=           -194.7461   ZZ=           -212.9417
   XY=            -16.0233   XZ=             12.6605   YZ=             -6.0412
 Traceless Quadrupole moment (field-independent basis, Debye-Ang):
   XX=             -1.4985   YY=              9.8471   ZZ=             -8.3485
   XY=            -16.0233   XZ=             12.6605   YZ=             -6.0412
 Octapole moment (field-independent basis, Debye-Ang**2):
  XXX=             49.8398  YYY=             63.8540  ZZZ=            150.0073  XYY=             40.5302
  XXY=             12.6105  XXZ=              9.3813  XZZ=            -29.3353  YZZ=             33.0825
  YYZ=             50.0385  XYZ=             17.8197
 Hexadecapole moment (field-independent basis, Debye-Ang**3):
 XXXX=         -10198.9267 YYYY=          -3567.9152 ZZZZ=          -2559.6733 XXXY=           -553.2372
 XXXZ=            303.5667 YYYX=            -80.1780 YYYZ=           -262.3059 ZZZX=             56.5489
 ZZZY=           -220.2625 XXYY=          -2209.8295 XXZZ=          -2093.7195 YYZZ=          -1009.0823
 XXYZ=            -65.1016 YYXZ=              9.3792 ZZXY=            -45.7846
 N-N= 6.855380681566D+02 E-N=-4.729077497874D+03  KE= 1.379195671120D+03
  Exact polarizability: 590.243  -1.228 396.665  -3.293  -4.204 319.652
 Approx polarizability:1522.264  13.1761205.668 -11.715  -4.4211069.049
   1 Symmetry operations used in ECPInt.
 ECPInt:  NShTT=    2926 NPrTT=   11154 LenC2=    2839 LenP2D=    8053.
 LDataN:  DoStor=T MaxTD1= 7 Len=  274
 Calling FoFJK, ICntrl=    100527 FMM=F ISym2X=0 I1Cent= 0 IOpClX= 0 NMat=1 NMatS=1 NMatT=0.
 Defaulting to unpruned grid for atomic number  50.
 Defaulting to unpruned grid for atomic number  50.
 Defaulting to unpruned grid for atomic number  50.
 Defaulting to unpruned grid for atomic number  50.
 Full mass-weighted force constant matrix:
 Low frequencies ---   -1.0927   -0.0006   -0.0001    0.0007    1.1488    2.1006
 Low frequencies ---   14.3183   18.5067   27.5341
 Diagonal vibrational polarizability:
      266.7792184      88.8408715      53.9057005
 Harmonic frequencies (cm**-1), IR intensities (KM/Mole), Raman scattering
 activities (A**4/AMU), depolarization ratios for plane and unpolarized
 incident light, reduced masses (AMU), force constants (mDyne/A),
 and normal coordinates:
                      1                      2                      3
                      A                      A                      A
 Frequencies --     14.3133                18.5023                27.5322
 Red. masses --    116.1456               102.6590               105.4122
 Frc consts  --      0.0140                 0.0207                 0.0471
 IR Inten    --      0.4379                 0.4261                 0.7602
  Atom  AN      X      Y      Z        X      Y      Z        X      Y      Z
     1  50     0.12  -0.14  -0.15    -0.02  -0.13   0.17     0.17  -0.27  -0.13
     2  50    -0.06  -0.09   0.01     0.03  -0.03  -0.22     0.13  -0.02  -0.11
     3  53     0.23   0.15   0.45    -0.27   0.24  -0.08    -0.26   0.48   0.17
     4  53    -0.01   0.25  -0.43    -0.10   0.07  -0.18     0.07  -0.37   0.25
     5  15     0.03  -0.04  -0.23     0.02  -0.06   0.26     0.11  -0.10  -0.08
     6  15    -0.05   0.00  -0.07    -0.02  -0.08   0.24    -0.03  -0.13  -0.07
     7  15    -0.01  -0.05  -0.02    -0.01  -0.13   0.17     0.02  -0.25  -0.06
     8  15    -0.02   0.01  -0.19     0.08  -0.09   0.17     0.19  -0.17  -0.15
     9  50     0.03  -0.11  -0.02    -0.06  -0.15   0.27    -0.01   0.02  -0.18
    10  50    -0.03   0.01  -0.07     0.19   0.07  -0.14     0.07   0.13   0.11
    11  53    -0.04   0.24   0.30    -0.21   0.19  -0.11    -0.01   0.08  -0.01
    12  53    -0.22  -0.30   0.01     0.43  -0.20   0.09    -0.20   0.10  -0.03
                      4                      5                      6
                      A                      A                      A
 Frequencies --     28.8613                36.0213                37.4994
 Red. masses --     94.4585               103.1283                98.8191
 Frc consts  --      0.0464                 0.0788                 0.0819
 IR Inten    --      0.9683                 0.2296                 1.2824
  Atom  AN      X      Y      Z        X      Y      Z        X      Y      Z
     1  50     0.00   0.26   0.28     0.39   0.45   0.24     0.45  -0.24   0.11
     2  50     0.04   0.06   0.06    -0.05  -0.06  -0.19    -0.01   0.00   0.19
     3  53    -0.11  -0.09  -0.18     0.03   0.15   0.04    -0.38  -0.12  -0.20
     4  53     0.22  -0.12   0.05    -0.27  -0.15   0.07     0.11   0.34  -0.05
     5  15    -0.07  -0.10  -0.01     0.10   0.16  -0.24     0.09  -0.01  -0.20
     6  15    -0.07  -0.20  -0.21     0.01   0.17  -0.16    -0.13   0.05   0.11
     7  15    -0.07  -0.08  -0.02     0.05   0.09   0.00    -0.03  -0.04   0.41
     8  15    -0.20  -0.26   0.29    -0.06   0.00   0.19    -0.10   0.06   0.04
     9  50     0.24  -0.14  -0.32    -0.26  -0.06   0.11     0.03   0.10   0.03
    10  50    -0.02   0.05  -0.10     0.03  -0.11  -0.14     0.02   0.02  -0.02
    11  53    -0.17   0.33   0.22     0.21  -0.12   0.03     0.09  -0.08  -0.08
    12  53    -0.07  -0.18  -0.03    -0.11  -0.18  -0.11    -0.23  -0.05  -0.05
                      7                      8                      9
                      A                      A                      A
 Frequencies --     42.0805                49.7238                52.7834
 Red. masses --    120.6231                83.6682               103.0892
 Frc consts  --      0.1258                 0.1219                 0.1692
 IR Inten    --      0.5697                 0.3623                 1.1147
  Atom  AN      X      Y      Z        X      Y      Z        X      Y      Z
     1  50    -0.10  -0.01  -0.09     0.10   0.34  -0.21    -0.38   0.06   0.07
     2  50    -0.25  -0.08   0.12    -0.14  -0.17   0.10     0.00  -0.08   0.04
     3  53    -0.39  -0.03   0.10    -0.29  -0.06   0.12    -0.10  -0.04   0.08
     4  53    -0.07  -0.06  -0.09     0.21  -0.11  -0.16     0.10   0.00  -0.04
     5  15    -0.07   0.04  -0.02     0.10   0.24  -0.10    -0.05  -0.06   0.38
     6  15    -0.10   0.01  -0.05     0.08   0.24  -0.10     0.10  -0.11   0.11
     7  15    -0.13   0.01  -0.08     0.04   0.08  -0.40     0.02  -0.02  -0.10
     8  15    -0.03   0.02  -0.07     0.26   0.10  -0.18     0.09  -0.07   0.12
     9  50     0.02   0.04  -0.13     0.13  -0.01   0.09    -0.02  -0.03   0.11
    10  50    -0.01  -0.13  -0.12     0.00   0.04   0.17     0.22   0.28  -0.08
    11  53     0.49   0.06   0.42    -0.15  -0.08  -0.14     0.46   0.10  -0.27
    12  53     0.37   0.17  -0.16     0.04  -0.09   0.22    -0.33  -0.21  -0.03
                     10                     11                     12
                      A                      A                      A
 Frequencies --     65.8315                69.0212                84.4557
 Red. masses --     84.8318                87.5187                89.1141
 Frc consts  --      0.2166                 0.2456                 0.3745
 IR Inten    --      0.3043                 1.6604                 2.1677
  Atom  AN      X      Y      Z        X      Y      Z        X      Y      Z
     1  50     0.00   0.08  -0.14     0.13  -0.10   0.00    -0.01   0.10  -0.05
     2  50     0.09   0.09   0.19    -0.20   0.20   0.00     0.29  -0.09   0.07
     3  53    -0.05  -0.01  -0.01     0.12   0.03  -0.07    -0.08  -0.01   0.02
     4  53    -0.17   0.33   0.18     0.00  -0.11  -0.06     0.13   0.11  -0.01
     5  15     0.12  -0.08   0.00    -0.10  -0.03  -0.31     0.03  -0.19  -0.18
     6  15     0.04  -0.20  -0.30    -0.26  -0.05  -0.15     0.11  -0.15  -0.07
     7  15     0.02  -0.14  -0.37    -0.22   0.02   0.14     0.09  -0.19  -0.31
     8  15     0.18  -0.24  -0.05    -0.34  -0.01  -0.02    -0.01  -0.32   0.00
     9  50    -0.30  -0.23  -0.27     0.00  -0.34  -0.05    -0.13  -0.31   0.28
    10  50     0.21   0.06   0.22    -0.22   0.24   0.07    -0.14  -0.07  -0.32
    11  53     0.00  -0.03  -0.01     0.26   0.04  -0.17     0.00   0.05   0.05
    12  53     0.12  -0.13   0.01     0.11   0.05   0.38    -0.12   0.39   0.08
                     13                     14                     15
                      A                      A                      A
 Frequencies --     90.2724                95.7114               103.8736
 Red. masses --    100.3388               117.8154                41.5774
 Frc consts  --      0.4818                 0.6359                 0.2643
 IR Inten    --     20.7783                 5.5529                 2.1992
  Atom  AN      X      Y      Z        X      Y      Z        X      Y      Z
     1  50    -0.02  -0.04   0.04    -0.05   0.02  -0.03     0.04  -0.06   0.04
     2  50     0.04  -0.24  -0.22     0.21  -0.36  -0.25    -0.01   0.12   0.09
     3  53     0.07   0.01   0.00    -0.10  -0.03   0.10     0.05   0.02  -0.05
     4  53     0.50   0.12   0.14    -0.32   0.28   0.31    -0.05  -0.02  -0.04
     5  15    -0.18   0.16  -0.04    -0.06   0.01  -0.11    -0.03   0.37   0.29
     6  15    -0.31   0.12  -0.06     0.04   0.05  -0.07    -0.27   0.13  -0.01
     7  15    -0.16  -0.14  -0.06     0.12  -0.01  -0.02    -0.16  -0.30  -0.23
     8  15    -0.04  -0.09   0.02    -0.03  -0.01  -0.06     0.58  -0.23   0.09
     9  50    -0.43   0.20  -0.03     0.40   0.11  -0.17     0.01   0.09  -0.06
    10  50    -0.25   0.10   0.03    -0.28  -0.02  -0.11    -0.05  -0.08  -0.18
    11  53     0.06   0.00   0.05     0.11   0.06  -0.11     0.02  -0.04   0.01
    12  53     0.16  -0.16   0.01     0.04  -0.10   0.29    -0.04  -0.03   0.15
                     16                     17                     18
                      A                      A                      A
 Frequencies --    113.2397               115.3437               131.5245
 Red. masses --    114.6766                79.8245                43.0804
 Frc consts  --      0.8664                 0.6257                 0.4391
 IR Inten    --      7.7123                 4.7464                 3.9850
  Atom  AN      X      Y      Z        X      Y      Z        X      Y      Z
     1  50     0.00   0.02   0.04    -0.05  -0.01  -0.01    -0.06  -0.07   0.05
     2  50     0.54   0.11   0.30     0.14   0.02   0.09     0.15  -0.02  -0.05
     3  53    -0.08  -0.03   0.01    -0.05  -0.02   0.02    -0.07  -0.05   0.06
     4  53    -0.18  -0.22  -0.27     0.01  -0.12  -0.10     0.03  -0.01  -0.01
     5  15    -0.09  -0.02  -0.10     0.05  -0.20  -0.08    -0.02   0.51   0.17
     6  15     0.09   0.08   0.04     0.25  -0.07  -0.03    -0.10   0.33  -0.25
     7  15     0.15  -0.06  -0.03     0.19   0.26   0.21     0.09   0.25   0.31
     8  15    -0.04  -0.04  -0.03    -0.35   0.27  -0.07     0.16   0.45   0.04
     9  50    -0.10   0.15   0.04    -0.26   0.24  -0.23    -0.04  -0.26  -0.10
    10  50    -0.43   0.09   0.20     0.21  -0.08  -0.27     0.01   0.02  -0.01
    11  53     0.09   0.10  -0.09    -0.03  -0.06   0.04    -0.02  -0.04   0.03
    12  53     0.14  -0.18  -0.16    -0.02  -0.03   0.42    -0.03   0.05  -0.04
                     19                     20                     21
                      A                      A                      A
 Frequencies --    143.1480               154.3964               161.0288
 Red. masses --     64.1712               106.4870                58.8910
 Frc consts  --      0.7747                 1.4956                 0.8997
 IR Inten    --     20.5406                 5.2434                13.2129
  Atom  AN      X      Y      Z        X      Y      Z        X      Y      Z
     1  50    -0.05   0.05  -0.02     0.04   0.01  -0.02     0.09  -0.03   0.03
     2  50     0.18   0.04  -0.05     0.12   0.45  -0.40    -0.09   0.20  -0.14
     3  53    -0.02  -0.07   0.06    -0.17  -0.37   0.33    -0.07  -0.13   0.12
     4  53    -0.06  -0.02  -0.03     0.05   0.00   0.02     0.02   0.01   0.03
     5  15    -0.09   0.03  -0.28     0.04  -0.01  -0.13     0.03  -0.21   0.27
     6  15    -0.53   0.12   0.05    -0.23  -0.01   0.05     0.57  -0.24   0.06
     7  15    -0.27  -0.23  -0.07    -0.22  -0.13  -0.06     0.23   0.15  -0.06
     8  15    -0.30  -0.14  -0.06    -0.06  -0.13  -0.01     0.32   0.02  -0.01
     9  50     0.13   0.05   0.06    -0.05   0.07   0.04    -0.02  -0.01  -0.04
    10  50     0.18   0.35  -0.08     0.10  -0.29   0.13    -0.20   0.29  -0.15
    11  53    -0.06  -0.31   0.17     0.05   0.20  -0.12    -0.05  -0.18   0.11
    12  53     0.02  -0.01  -0.03    -0.02   0.02   0.04     0.03  -0.04  -0.04
                     22                     23                     24
                      A                      A                      A
 Frequencies --    181.2826               207.5201               215.4271
 Red. masses --     34.5160                36.6912                39.6844
 Frc consts  --      0.6683                 0.9310                 1.0851
 IR Inten    --      0.2196                 5.8439                 3.1108
  Atom  AN      X      Y      Z        X      Y      Z        X      Y      Z
     1  50    -0.05  -0.14  -0.03     0.17   0.00  -0.17    -0.02   0.13  -0.28
     2  50    -0.04   0.03   0.00     0.06  -0.03   0.00     0.01  -0.01   0.00
     3  53    -0.02   0.00   0.01     0.01   0.00   0.01     0.00   0.00   0.00
     4  53    -0.01   0.00   0.00    -0.01  -0.01   0.00     0.01  -0.01   0.00
     5  15     0.09   0.21  -0.21    -0.29   0.15   0.66     0.25  -0.04  -0.03
     6  15     0.22   0.19  -0.49     0.00  -0.11   0.06    -0.20  -0.11   0.31
     7  15     0.18   0.17  -0.13    -0.16   0.11  -0.22     0.00   0.10   0.58
     8  15    -0.17  -0.36   0.54    -0.48   0.03   0.24     0.21  -0.24   0.49
     9  50     0.02   0.07   0.08     0.01  -0.01   0.00    -0.02  -0.02  -0.05
    10  50     0.02   0.02   0.01     0.01  -0.01  -0.01    -0.05   0.01  -0.02
    11  53    -0.01  -0.01   0.01     0.00   0.01   0.00     0.00  -0.01   0.00
    12  53     0.01  -0.02   0.00    -0.01   0.00  -0.01     0.00  -0.01  -0.01
                     25                     26                     27
                      A                      A                      A
 Frequencies --    261.3020               306.3688               350.5707
 Red. masses --     33.7214                31.7440                31.7408
 Frc consts  --      1.3566                 1.7555                 2.2984
 IR Inten    --      7.7331                 1.5797                34.8387
  Atom  AN      X      Y      Z        X      Y      Z        X      Y      Z
     1  50    -0.01  -0.06   0.05    -0.01  -0.05   0.04     0.04  -0.03   0.02
     2  50    -0.01   0.00  -0.01     0.03  -0.02   0.00     0.05  -0.03   0.00
     3  53     0.00   0.00   0.00     0.00   0.01   0.00     0.00   0.00   0.00
     4  53     0.01   0.00   0.01    -0.01   0.00   0.00    -0.01  -0.01   0.00
     5  15     0.09   0.09  -0.20     0.44  -0.06  -0.10    -0.53  -0.33  -0.12
     6  15     0.12   0.39   0.72    -0.21  -0.40  -0.06    -0.16   0.04  -0.02
     7  15     0.08   0.09  -0.39    -0.26   0.15  -0.35    -0.17   0.61  -0.10
     8  15    -0.11  -0.03   0.20     0.08   0.50   0.33     0.36  -0.10   0.09
     9  50    -0.03  -0.09  -0.13     0.01   0.03   0.03     0.00   0.00   0.00
    10  50     0.00   0.00   0.00    -0.04   0.00  -0.01     0.05  -0.01   0.01
    11  53     0.00   0.00   0.00     0.00   0.00   0.00     0.00   0.00   0.00
    12  53    -0.01   0.01   0.00     0.00  -0.01   0.00     0.00   0.01   0.01
                     28                     29                     30
                      A                      A                      A
 Frequencies --    365.0993               387.9591               435.4461
 Red. masses --     31.2810                31.3186                31.3640
 Frc consts  --      2.4567                 2.7773                 3.5039
 IR Inten    --      4.8113                 3.9376                 4.6694
  Atom  AN      X      Y      Z        X      Y      Z        X      Y      Z
     1  50     0.01  -0.01   0.00    -0.01  -0.02   0.06     0.01   0.01  -0.04
     2  50    -0.04   0.02   0.00     0.00  -0.01   0.00    -0.03   0.02   0.00
     3  53     0.00   0.00   0.00    -0.01   0.00   0.00     0.00   0.00   0.00
     4  53     0.00   0.00   0.00     0.00   0.00   0.00     0.00   0.00   0.00
     5  15     0.24  -0.40   0.29     0.13   0.47  -0.03    -0.50   0.15  -0.24
     6  15    -0.52   0.26  -0.11    -0.19  -0.47   0.15    -0.14  -0.31   0.08
     7  15     0.56   0.09  -0.13     0.23   0.43  -0.04     0.55  -0.29  -0.06
     8  15    -0.08  -0.01  -0.04    -0.09  -0.34  -0.34     0.07   0.29   0.26
     9  50     0.00   0.00   0.00     0.00   0.01   0.01     0.00   0.01   0.01
    10  50    -0.03   0.00  -0.01     0.00   0.00   0.00     0.03   0.00   0.01
    11  53     0.00   0.00   0.00     0.00   0.00   0.00     0.00   0.00   0.00
    12  53     0.00   0.00   0.00     0.00   0.00   0.00     0.00   0.00   0.00

 -------------------
 - Thermochemistry -
 -------------------
 Temperature   873.000 Kelvin.  Pressure  50.00000 Atm.
 Atom     1 has atomic number 50 and mass 117.90180
 Atom     2 has atomic number 50 and mass 117.90180
 Atom     3 has atomic number 53 and mass 126.90040
 Atom     4 has atomic number 53 and mass 126.90040
 Atom     5 has atomic number 15 and mass  30.97376
 Atom     6 has atomic number 15 and mass  30.97376
 Atom     7 has atomic number 15 and mass  30.97376
 Atom     8 has atomic number 15 and mass  30.97376
 Atom     9 has atomic number 50 and mass 117.90180
 Atom    10 has atomic number 50 and mass 117.90180
 Atom    11 has atomic number 53 and mass 126.90040
 Atom    12 has atomic number 53 and mass 126.90040
 Molecular mass:  1103.10385 amu.
 Principal axes and moments of inertia in atomic units:
                           1         2         3
     Eigenvalues --  ******************************
           X            1.00000  -0.00068   0.00157
           Y            0.00065   0.99975   0.02249
           Z           -0.00158  -0.02249   0.99975
 This molecule is an asymmetric top.
 Rotational symmetry number  1.
 Warning -- assumption of classical behavior for rotation
           may cause significant error
 Rotational temperatures (Kelvin)      0.00523     0.00207     0.00184
 Rotational constants (GHZ):           0.10895     0.04316     0.03831
 Zero-point vibrational energy      25995.7 (Joules/Mol)
                                    6.21312 (Kcal/Mol)
 Warning -- explicit consideration of  30 degrees of freedom as
           vibrations may cause significant error
 Vibrational temperatures:     20.59    26.62    39.61    41.52    51.83
          (Kelvin)             53.95    60.54    71.54    75.94    94.72
                               99.31   121.51   129.88   137.71   149.45
                              162.93   165.95   189.23   205.96   222.14
                              231.68   260.82   298.57   309.95   375.95
                              440.80   504.39   525.30   558.19   626.51
 
 Zero-point correction=                           0.009901 (Hartree/Particle)
 Thermal correction to Energy=                    0.091887
 Thermal correction to Enthalpy=                  0.094652
 Thermal correction to Gibbs Free Energy=        -0.258504
 Sum of electronic and zero-point Energies=          -1424.270039
 Sum of electronic and thermal Energies=             -1424.188053
 Sum of electronic and thermal Enthalpies=           -1424.185288
 Sum of electronic and thermal Free Energies=        -1424.538444
 
                     E (Thermal)             CV                S
                      KCal/Mol        Cal/Mol-Kelvin    Cal/Mol-Kelvin
 Total                   57.660             65.112            253.847
 Electronic               0.000              0.000              0.000
 Translational            2.602              2.981             44.437
 Rotational               2.602              2.981             41.923
 Vibrational             52.456             59.150            167.487
 Vibration     1          1.735              1.987              9.433
 Vibration     2          1.735              1.987              8.923
 Vibration     3          1.735              1.987              8.133
 Vibration     4          1.735              1.987              8.040
 Vibration     5          1.735              1.987              7.599
 Vibration     6          1.735              1.987              7.520
 Vibration     7          1.736              1.986              7.291
 Vibration     8          1.736              1.986              6.959
 Vibration     9          1.736              1.986              6.840
 Vibration    10          1.737              1.985              6.402
 Vibration    11          1.737              1.985              6.308
 Vibration    12          1.738              1.984              5.907
 Vibration    13          1.738              1.984              5.775
 Vibration    14          1.738              1.983              5.659
 Vibration    15          1.739              1.982              5.497
 Vibration    16          1.740              1.981              5.326
 Vibration    17          1.740              1.981              5.289
 Vibration    18          1.742              1.979              5.029
 Vibration    19          1.743              1.978              4.862
 Vibration    20          1.744              1.977              4.712
 Vibration    21          1.745              1.976              4.629
 Vibration    22          1.748              1.972              4.395
 Vibration    23          1.752              1.968              4.129
 Vibration    24          1.753              1.966              4.055
 Vibration    25          1.762              1.957              3.677
 Vibration    26          1.772              1.946              3.366
 Vibration    27          1.783              1.933              3.105
 Vibration    28          1.787              1.928              3.026
 Vibration    29          1.794              1.921              2.909
 Vibration    30          1.809              1.904              2.689
                       Q            Log10(Q)             Ln(Q)
 Total Bot       0.405745D+41         40.608253         93.503958
 Total V=0       0.145758D+43         42.163634         97.085355
 Vib (Bot)       0.296395D+24         23.471870         54.045979
 Vib (Bot)    1  0.423908D+02          1.627271          3.746931
 Vib (Bot)    2  0.327928D+02          1.515779          3.490210
 Vib (Bot)    3  0.220366D+02          1.343144          3.092703
 Vib (Bot)    4  0.210215D+02          1.322665          3.045548
 Vib (Bot)    5  0.168422D+02          1.226399          2.823887
 Vib (Bot)    6  0.161781D+02          1.208928          2.783659
 Vib (Bot)    7  0.144163D+02          1.158854          2.668360
 Vib (Bot)    8  0.121993D+02          1.086336          2.501380
 Vib (Bot)    9  0.114918D+02          1.060387          2.441631
 Vib (Bot)   10  0.921244D+01          0.964375          2.220554
 Vib (Bot)   11  0.878628D+01          0.943805          2.173191
 Vib (Bot)   12  0.717863D+01          0.856042          1.971109
 Vib (Bot)   13  0.671531D+01          0.827066          1.904390
 Vib (Bot)   14  0.633297D+01          0.801608          1.845770
 Vib (Bot)   15  0.583426D+01          0.765986          1.763748
 Vib (Bot)   16  0.535048D+01          0.728393          1.677186
 Vib (Bot)   17  0.525259D+01          0.720374          1.658722
 Vib (Bot)   18  0.460431D+01          0.663165          1.526993
 Vib (Bot)   19  0.422892D+01          0.626229          1.441946
 Vib (Bot)   20  0.391934D+01          0.593213          1.365924
 Vib (Bot)   21  0.375702D+01          0.574844          1.323627
 Vib (Bot)   22  0.333466D+01          0.523051          1.204370
 Vib (Bot)   23  0.290969D+01          0.463847          1.068046
 Vib (Bot)   24  0.280183D+01          0.447442          1.030274
 Vib (Bot)   25  0.230424D+01          0.362528          0.834751
 Vib (Bot)   26  0.195963D+01          0.292173          0.672754
 Vib (Bot)   27  0.170695D+01          0.232222          0.534711
 Vib (Bot)   28  0.163711D+01          0.214078          0.492934
 Vib (Bot)   29  0.153767D+01          0.186863          0.430267
 Vib (Bot)   30  0.136398D+01          0.134807          0.310405
 Vib (V=0)       0.106476D+26         25.027251         57.627375
 Vib (V=0)    1  0.428937D+02          1.632394          3.758725
 Vib (V=0)    2  0.332966D+02          1.522400          3.505456
 Vib (V=0)    3  0.225422D+02          1.352997          3.115391
 Vib (V=0)    4  0.215275D+02          1.332993          3.069331
 Vib (V=0)    5  0.173496D+02          1.239290          2.853570
 Vib (V=0)    6  0.166858D+02          1.222348          2.814560
 Vib (V=0)    7  0.149250D+02          1.173913          2.703036
 Vib (V=0)    8  0.127096D+02          1.104131          2.542355
 Vib (V=0)    9  0.120026D+02          1.079277          2.485127
 Vib (V=0)   10  0.972600D+01          0.987934          2.274802
 Vib (V=0)   11  0.930049D+01          0.968506          2.230067
 Vib (V=0)   12  0.769603D+01          0.886267          2.040704
 Vib (V=0)   13  0.723390D+01          0.859372          1.978778
 Vib (V=0)   14  0.685268D+01          0.835860          1.924640
 Vib (V=0)   15  0.635565D+01          0.803160          1.849344
 Vib (V=0)   16  0.587379D+01          0.768918          1.770500
 Vib (V=0)   17  0.577634D+01          0.761653          1.753770
 Vib (V=0)   18  0.513138D+01          0.710234          1.635375
 Vib (V=0)   19  0.475837D+01          0.677459          1.559906
 Vib (V=0)   20  0.445111D+01          0.648468          1.493153
 Vib (V=0)   21  0.429015D+01          0.632472          1.456321
 Vib (V=0)   22  0.387193D+01          0.587928          1.353754
 Vib (V=0)   23  0.345234D+01          0.538113          1.239051
 Vib (V=0)   24  0.334610D+01          0.524539          1.207795
 Vib (V=0)   25  0.285786D+01          0.456042          1.050075
 Vib (V=0)   26  0.252241D+01          0.401815          0.925214
 Vib (V=0)   27  0.227868D+01          0.357683          0.823595
 Vib (V=0)   28  0.221176D+01          0.344739          0.793790
 Vib (V=0)   29  0.211692D+01          0.325704          0.749961
 Vib (V=0)   30  0.195273D+01          0.290643          0.669230
 Electronic      0.100000D+01          0.000000          0.000000
 Translational   0.422531D+09          8.625858         19.861773
 Rotational      0.323984D+09          8.510524         19.596206
 ***** Axes restored to original set *****
 -------------------------------------------------------------------
 Center     Atomic                   Forces (Hartrees/Bohr)
 Number     Number              X              Y              Z
 -------------------------------------------------------------------
      1       50          -0.000001382    0.000009725   -0.000010052
      2       50           0.000010224    0.000001298   -0.000017704
      3       53           0.000000016    0.000000334   -0.000001100
      4       53           0.000001322   -0.000000300   -0.000008655
      5       15           0.000001281    0.000001467    0.000000168
      6       15           0.000001840   -0.000005025    0.000012829
      7       15          -0.000013953   -0.000011667   -0.000000657
      8       15           0.000004642    0.000000156    0.000021679
      9       50          -0.000004696    0.000001768   -0.000011766
     10       50           0.000004292   -0.000001010    0.000003912
     11       53          -0.000000025   -0.000002467    0.000005213
     12       53          -0.000003563    0.000005719    0.000006133
 -------------------------------------------------------------------
 Cartesian Forces:  Max     0.000021679 RMS     0.000007509

 GradGradGradGradGradGradGradGradGradGradGradGradGradGradGradGradGradGrad
 Berny optimization.
 Search for a local minimum.
 Step number   1 out of a maximum of    2
 All quantities printed in internal units (Hartrees-Bohrs-Radians)
 Second derivative matrix not updated -- analytic derivatives used.
 ITU=  0
     Eigenvalues ---    0.00091   0.00140   0.00308   0.00315   0.00477
     Eigenvalues ---    0.00525   0.00804   0.00883   0.01127   0.01490
     Eigenvalues ---    0.01631   0.01778   0.02417   0.03400   0.03705
     Eigenvalues ---    0.04166   0.05230   0.05375   0.05647   0.05979
     Eigenvalues ---    0.06577   0.09523   0.10364   0.10846   0.11574
     Eigenvalues ---    0.12552   0.15468   0.16751   0.18825   0.23663
 Angle between quadratic step and forces=  73.91 degrees.
 Linear search not attempted -- first point.
 B after Tr=    -0.000029   -0.000023    0.000055
         Rot=    1.000000    0.000004   -0.000001   -0.000001 Ang=   0.00 deg.
 Variable       Old X    -DE/DX   Delta X   Delta X   Delta X     New X
                                 (Linear)    (Quad)   (Total)
    X1       -1.91400   0.00000   0.00000   0.00011   0.00010  -1.91390
    Y1       -4.49102   0.00001   0.00000   0.00019   0.00017  -4.49086
    Z1        1.12457  -0.00001   0.00000   0.00023   0.00032   1.12490
    X2       -7.15630   0.00001   0.00000   0.00036   0.00032  -7.15598
    Y2        1.70701   0.00000   0.00000   0.00027   0.00021   1.70722
    Z2       -2.35931  -0.00002   0.00000  -0.00096  -0.00089  -2.36020
    X3       -8.91502   0.00000   0.00000  -0.00040  -0.00042  -8.91544
    Y3       -2.27078   0.00000   0.00000   0.00086   0.00081  -2.26996
    Z3        1.02242   0.00000   0.00000  -0.00056  -0.00046   1.02197
    X4       -3.71722   0.00000   0.00000  -0.00002  -0.00006  -3.71728
    Y4        4.85265   0.00000   0.00000  -0.00050  -0.00053   4.85212
    Z4        1.30808  -0.00001   0.00000   0.00018   0.00021   1.30829
    X5        2.26017   0.00000   0.00000   0.00007   0.00004   2.26022
    Y5       -3.12077   0.00000   0.00000   0.00006   0.00003  -3.12073
    Z5       -1.77213   0.00000   0.00000   0.00011   0.00018  -1.77196
    X6        1.20139   0.00000   0.00000  -0.00030  -0.00034   1.20104
    Y6        0.94736  -0.00001   0.00000  -0.00004  -0.00008   0.94728
    Z6       -3.40491   0.00001   0.00000   0.00032   0.00037  -3.40455
    X7       -2.81301  -0.00001   0.00000  -0.00022  -0.00025  -2.81326
    Y7       -0.99294  -0.00001   0.00000  -0.00032  -0.00037  -0.99331
    Z7       -2.52220   0.00000   0.00000   0.00009   0.00016  -2.52205
    X8       -1.22425   0.00000   0.00000   0.00011   0.00008  -1.22416
    Y8       -5.02129   0.00000   0.00000  -0.00023  -0.00029  -5.02158
    Z8       -4.18224   0.00002   0.00000   0.00041   0.00051  -4.18173
    X9        2.17062   0.00000   0.00000  -0.00008  -0.00012   2.17050
    Y9        3.98679   0.00000   0.00000  -0.00024  -0.00025   3.98654
    Z9        0.66361  -0.00001   0.00000   0.00019   0.00021   0.66382
   X10        7.14455   0.00000   0.00000   0.00040   0.00038   7.14492
   Y10       -3.11446   0.00000   0.00000   0.00016   0.00016  -3.11430
   Z10       -0.12673   0.00000   0.00000  -0.00061  -0.00055  -0.12728
   X11        8.04090   0.00000   0.00000  -0.00046  -0.00050   8.04039
   Y11        1.76839   0.00000   0.00000   0.00060   0.00058   1.76897
   Z11       -2.62609   0.00001   0.00000  -0.00011  -0.00009  -2.62618
   X12        4.52327   0.00000   0.00000   0.00080   0.00078   4.52406
   Y12       -0.22953   0.00001   0.00000  -0.00047  -0.00045  -0.22998
   Z12        4.31663   0.00001   0.00000  -0.00001   0.00003   4.31667
         Item               Value     Threshold  Converged?
 Maximum Force            0.000022     0.000450     YES
 RMS     Force            0.000008     0.000300     YES
 Maximum Displacement     0.000893     0.001800     YES
 RMS     Displacement     0.000385     0.001200     YES
 Predicted change in Energy=-1.568079D-08
 Optimization completed.
    -- Stationary point found.
 GradGradGradGradGradGradGradGradGradGradGradGradGradGradGradGradGradGrad

 1|1|UNPC-RYZENWINDOWS|Freq|RPBEPBE|SDD|I4P4Sn4|ADMIN|17-Aug-2020|0||# 
 freq pbepbe/sdd geom=connectivity temperature=873 pressure=50||Title C
 ard Required||0,1|Sn,-1.012845,-2.376546,0.595097|Sn,-3.786952,0.90330
 9,-1.248492|I,-4.717626,-1.201644,0.541044|I,-1.967069,2.567912,0.6922
 04|P,1.196032,-1.651439,-0.937773|P,0.635746,0.501321,-1.801803|P,-1.4
 88579,-0.525441,-1.334692|P,-0.647843,-2.657153,-2.213148|Sn,1.148642,
 2.109717,0.351167|Sn,3.780731,-1.648099,-0.067062|I,4.255059,0.935792,
 -1.389667|I,2.393614,-0.121463,2.284263||Version=EM64W-G09RevE.01|Stat
 e=1-A|HF=-1424.2799401|RMSD=6.085e-009|RMSF=7.509e-006|ZeroPoint=0.009
 9012|Thermal=0.0918871|Dipole=0.601423,-0.3829225,-0.1821634|DipoleDer
 iv=0.5482894,0.0900212,-0.0788837,0.0638074,0.4259329,-0.0810145,-0.19
 22912,-0.2231528,0.3783184,1.2300625,-0.0008577,0.0648896,0.2052059,0.
 936403,-0.0984033,-0.0278135,-0.0596137,0.6123481,-0.6931226,-0.079695
 6,0.1143715,-0.3051827,-0.4955916,0.2080624,0.3546377,0.2602409,-0.384
 6867,-1.0045931,-0.0753295,-0.1047364,-0.054317,-0.4471967,-0.1347199,
 -0.2119603,-0.2459772,-0.3195251,-0.8727741,-0.0884308,-0.1565364,-0.2
 319648,-0.1100432,0.0095013,-0.1769165,0.0985238,-0.2346137,-0.0728887
 ,0.069789,-0.0609989,0.0783432,-0.2640728,-0.078011,-0.0687601,-0.2417
 907,-0.0231554,-0.4237545,0.2101596,0.0171742,0.3228155,-0.442688,0.10
 71796,-0.0013092,0.1276579,-0.1716656,0.0079503,-0.0285299,0.0337997,0
 .0270202,0.0414512,-0.0227585,0.0665129,0.0239613,-0.1163116,1.2423129
 ,-0.2468956,0.0344739,-0.3430091,0.6680965,-0.0606354,0.1328226,0.1466
 807,0.4527393,1.1373071,-0.0237468,-0.037679,0.0871017,0.797179,-0.024
 0051,0.0930854,0.0325942,0.7739872,-0.6832785,-0.0446331,0.1278367,-0.
 1309114,-0.5885121,0.2172301,0.1855407,0.1198525,-0.3367037,-0.4155108
 ,0.2181494,0.0462887,0.2810911,-0.520958,-0.0424258,-0.1535483,-0.0389
 769,-0.6307313|Polar=590.2433528,-1.227908,396.6646383,-3.2929337,-4.2
 038415,319.6522868|PG=C01 [X(I4P4Sn4)]|NImag=0||0.03448907,0.00142684,
 0.03785118,-0.01496590,-0.03245585,0.08789446,0.00134609,0.00080134,-0
 .00077861,0.05652979,0.00455484,-0.00098165,-0.00081287,-0.00844009,0.
 05292474,-0.00333542,0.00088476,0.00062457,0.00417671,-0.01895415,0.03
 866249,-0.00013930,0.00067003,-0.00114157,-0.00724203,-0.01061851,0.00
 925597,0.01435202,-0.00317891,-0.00110072,0.00141021,-0.00727705,-0.02
 802169,0.02360791,0.01333402,0.02713113,0.00191324,0.00003236,-0.00185
 516,0.00739331,0.02181647,-0.02359662,-0.01289087,-0.02237042,0.022540
 99,-0.00136279,0.00010485,0.00047284,-0.00924128,-0.00004764,-0.008057
 38,0.00028762,-0.00264645,0.00166439,0.02513183,-0.00065656,0.00022307
 ,-0.00032340,-0.00592832,-0.00658356,-0.00711852,-0.00045687,-0.001003
 45,0.00018997,0.00075553,0.01614747,-0.00027816,-0.00039161,-0.0001644
 6,-0.00868296,-0.00558840,-0.01310899,0.00049758,-0.00087092,0.0024942
 9,0.00152327,0.01233973,0.01487373,-0.02500592,-0.00458610,0.01847971,
 -0.00240893,-0.00080107,-0.00013509,-0.00036071,0.00152969,-0.00073335
 ,0.00147100,0.00014302,0.00034853,0.13429561,-0.01176132,-0.00447689,0
 .00748174,-0.00029142,-0.00121879,0.00060434,-0.00162542,0.00107727,0.
 00006254,0.00047329,0.00015375,-0.00025930,-0.00024642,0.09272522,0.02
 049746,0.00608577,-0.01389611,-0.00059701,0.00074805,-0.00068452,0.001
 36066,-0.00079123,0.00029685,0.00041611,-0.00051486,-0.00044821,0.0304
 6034,-0.01938087,0.05667155,-0.00357747,-0.00147041,0.00038354,0.00005
 276,-0.00212332,0.00083453,-0.00061771,0.00033205,-0.00008974,-0.00011
 820,0.00189829,0.00188373,-0.00620063,0.01869603,-0.00967977,0.0753538
 1,-0.00171543,-0.00467515,0.00065020,0.00087202,-0.00006330,-0.0007057
 2,0.00109274,-0.00002208,-0.00060129,0.00208644,-0.00026672,0.00008994
 ,0.01420874,-0.05639671,0.02406967,0.01378129,0.10443420,0.00112946,0.
 00404504,-0.00213087,-0.00045772,-0.00079823,-0.00149310,0.00093373,-0
 .00000926,0.00030105,0.00168409,-0.00065876,0.00068212,-0.00491191,0.0
 2196513,-0.01522153,0.00306126,-0.00543419,0.06017424,-0.00178334,0.00
 242633,-0.00592364,-0.03849647,0.02260377,-0.00108483,-0.00561228,-0.0
 0237925,0.00288082,0.00227729,0.00142208,0.00116262,-0.03009904,0.0119
 3344,-0.00393654,-0.05223814,-0.02043623,0.00951698,0.14003238,0.01003
 434,-0.02426007,0.02801884,0.02133052,-0.01836526,0.00170164,-0.002800
 92,0.00209860,0.00103990,-0.00205235,-0.00527182,-0.00304060,0.0084508
 2,-0.00718235,0.00609056,-0.02573990,-0.01160240,0.00511756,-0.0241870
 0,0.11365834,-0.00927251,0.02780830,-0.02932888,0.00013283,-0.00052880
 ,0.00009682,0.00060852,-0.00039790,-0.00102517,0.00186006,-0.00164350,
 -0.00138050,-0.00214063,0.00534677,0.00316867,0.01519899,0.00442640,-0
 .00985054,-0.00941755,-0.01506981,0.05020088,-0.00222272,0.00096799,0.
 00475307,0.00209296,-0.00025994,0.00103640,-0.00030072,-0.00031236,0.0
 0002360,-0.00022088,0.00067395,0.00039731,-0.02807039,-0.02018276,-0.0
 1990007,-0.00392718,-0.00512870,-0.00331103,-0.00991092,0.01686810,0.0
 0517962,0.04308207,0.00136163,-0.00186555,-0.00345468,-0.00087001,0.00
 000104,-0.00090553,0.00020222,-0.00002371,-0.00013475,0.00047884,-0.00
 013635,0.00041342,-0.01244932,-0.01570201,-0.01205887,-0.00420977,-0.0
 1482329,-0.00645499,0.00775203,-0.04487186,-0.01896799,0.00844004,0.07
 827335,0.00388765,-0.00589841,-0.04234539,-0.00095846,0.00232229,-0.00
 105966,0.00092363,0.00002962,0.00058819,-0.00035077,-0.00057544,0.0005
 3202,-0.02341763,-0.01561527,-0.01908968,-0.00074521,0.00027307,0.0025
 2711,0.00613372,-0.02238772,-0.01251753,0.01222156,0.04105990,0.073733
 69,0.00107103,-0.00083740,-0.00000469,-0.00302954,-0.00518472,-0.00291
 354,-0.00019698,0.00112052,-0.00062659,-0.01545799,0.00278996,0.003807
 31,-0.00212189,-0.00065175,0.00067030,-0.00492445,-0.00245391,-0.00674
 355,-0.00261142,-0.00050320,-0.00286307,-0.00052657,0.00035543,0.00055
 039,0.02991514,-0.00126189,-0.00103179,0.00007131,-0.00023180,0.003786
 80,0.00122595,0.00058405,-0.00092325,0.00031913,-0.00269242,-0.0045106
 7,-0.00326698,0.00016279,-0.00295115,-0.00369594,-0.00489942,-0.019184
 12,-0.01817992,0.00043140,-0.00242741,-0.00095768,-0.00052857,-0.00184
 792,0.00113728,0.00201530,0.04679187,0.00076166,0.00070510,0.00159313,
 -0.00101036,0.00182537,0.00052803,0.00050428,-0.00011360,-0.00011175,0
 .00143390,-0.00089990,-0.00377686,-0.00296358,-0.00120947,-0.00063720,
 -0.00988308,-0.02171617,-0.03058609,0.00087120,-0.00143485,-0.00043952
 ,0.00045363,0.00027488,-0.00123962,0.01042685,0.01581578,0.04035036,-0
 .00232684,-0.00020196,-0.00047825,-0.00049739,0.00017001,-0.00019018,0
 .00048916,-0.00036283,0.00015449,-0.00067556,-0.00036337,-0.00041280,-
 0.04030328,0.00593417,-0.01796552,-0.00176527,-0.00154277,0.00056089,-
 0.00200055,0.00172339,0.00035447,0.00111478,-0.00076658,0.00232199,0.0
 0157684,0.00170040,0.00047617,0.05682707,-0.00137144,0.00023224,-0.000
 08845,0.00033500,0.00042316,0.00040803,-0.00014647,-0.00023048,0.00024
 204,-0.00212388,-0.00038859,-0.00044803,0.00322021,-0.00203025,0.00047
 764,0.00480038,-0.00180413,-0.00049479,0.00058509,-0.00175516,0.000482
 54,-0.00062026,-0.00017853,0.00079926,0.00652952,-0.00348670,0.0008765
 2,-0.01146442,0.05531281,0.00005439,-0.00033110,0.00105211,0.00050686,
 0.00069824,0.00024060,0.00031881,-0.00050403,0.00014887,-0.00065899,-0
 .00052969,-0.00039804,-0.01099724,0.00313527,-0.00779955,-0.00279818,-
 0.00106689,-0.00090699,0.00058688,0.00047483,-0.00015287,-0.00095177,-
 0.00010147,-0.00078076,0.00155060,-0.00178790,0.00526046,0.00471940,-0
 .01217096,0.02947444,-0.00028267,0.00064600,-0.00093858,0.00044818,-0.
 00024912,0.00020089,-0.00062459,0.00009136,0.00021237,-0.00151671,0.00
 004069,-0.00000066,-0.00166054,-0.00170365,0.00068989,-0.00199658,0.00
 105284,0.00042358,-0.00046193,-0.00268065,0.00014198,-0.00052729,0.000
 41648,0.00081513,-0.00131570,0.00001722,-0.00039181,-0.00475831,-0.005
 81430,0.00321519,0.01252969,0.00112566,0.00006511,-0.00047524,-0.00009
 599,-0.00062915,-0.00016893,-0.00012139,0.00048552,-0.00032341,0.00263
 144,0.00026882,0.00060406,-0.00350043,-0.00214043,0.00001856,-0.000388
 14,0.00127228,0.00000557,0.00021898,-0.00036853,-0.00012381,-0.0002987
 6,0.00062836,0.00048652,-0.00461646,-0.00054443,0.00133315,-0.00237172
 ,-0.03798913,0.01643010,0.00985527,0.03605912,-0.00028291,0.00005379,-
 0.00024144,-0.00001117,-0.00077228,-0.00030004,-0.00023181,0.00008584,
 0.00007325,0.00137159,0.00015082,0.00021526,0.00017292,-0.00017574,0.0
 0087642,0.00153897,-0.00012580,-0.00111110,-0.00105988,-0.00032717,0.0
 0069391,0.00007649,-0.00001208,0.00008854,0.00021946,0.00005579,-0.000
 96617,0.00242164,0.01891013,-0.01171932,-0.00696360,-0.01947311,0.0166
 8608,-0.00020515,0.00005250,0.00014209,0.00044585,0.00039579,0.0002119
 4,-0.00003447,-0.00025079,0.00009835,-0.00057433,-0.00031839,-0.000245
 77,0.00046471,-0.00057418,-0.00201585,-0.00004093,-0.00181704,-0.00188
 578,0.00090444,-0.00044313,0.00021727,-0.00058316,-0.00071099,-0.00138
 202,-0.00237848,0.00470293,-0.00067887,-0.00768066,0.00607056,0.004454
 04,0.00016646,-0.00243845,0.00274833,0.00951573,0.00144224,0.00002021,
 -0.00002181,-0.00020420,-0.00127233,-0.00057979,-0.00011347,0.00053286
 ,-0.00027255,0.00303235,0.00136803,0.00041869,-0.00613193,-0.00185766,
 -0.00104849,-0.00067710,0.00313142,0.00089685,-0.00037062,0.00034790,-
 0.00037451,0.00038127,0.00054646,-0.00163109,0.00143673,-0.01367124,0.
 00454320,0.00754568,-0.00810524,-0.00424639,-0.00167215,0.00289246,0.0
 0162980,-0.00466880,0.01606713,-0.00010897,-0.00053816,-0.00120196,0.0
 0028659,0.00004432,0.00009042,-0.00013892,-0.00007620,0.00014522,-0.00
 135914,-0.00041645,0.00047965,-0.00416208,-0.00195515,-0.00323669,0.00
 029498,0.00014078,-0.00238428,0.00027021,-0.00018319,0.00053474,0.0000
 2119,0.00034215,-0.00043691,-0.00407347,0.00926321,-0.00997477,0.00803
 770,-0.00899393,-0.01441896,0.00259561,0.00168653,-0.00429539,-0.00166
 372,0.00068610,0.03469891||0.00000138,-0.00000973,0.00001005,-0.000010
 22,-0.00000130,0.00001770,-0.00000002,-0.00000033,0.00000110,-0.000001
 32,0.00000030,0.00000866,-0.00000128,-0.00000147,-0.00000017,-0.000001
 84,0.00000502,-0.00001283,0.00001395,0.00001167,0.00000066,-0.00000464
 ,-0.00000016,-0.00002168,0.00000470,-0.00000177,0.00001177,-0.00000429
 ,0.00000101,-0.00000391,0.00000002,0.00000247,-0.00000521,0.00000356,-
 0.00000572,-0.00000613|||@


 QUANTUM MECHANICS IS BOHRING -- M.S. GORDON
 Job cpu time:       0 days  0 hours 45 minutes 53.0 seconds.
 File lengths (MBytes):  RWF=     46 Int=      0 D2E=      0 Chk=      2 Scr=      1
 Normal termination of Gaussian 09 at Mon Aug 17 23:39:26 2020.
