# Supplementary material for: Formation Mechanisms for Phosphorene and SnIP
Source: Angew Chem Int Ed Engl. 2021 Feb 15;60(12):6816–23. doi: 10.1002/anie.202016257 (PMC7986658; doi:10.1002/anie.202016257)
Supplement: Supplementary file 4 — Supplementary [file ANIE-60-6816-s005.zip › VIII.LOG]

 Default CPUs for threads:  0-5
 Default is to use a total of   6 processors:
                                6 via shared-memory
                                1 via Linda
 Entering Link 1 = D:\g09w\l1.exe PID=      1492.
  
 Copyright (c) 1988,1990,1992,1993,1995,1998,2003,2009,2015,
            Gaussian, Inc.  All Rights Reserved.
  
 This is part of the Gaussian(R) 09 program.  It is based on
 the Gaussian(R) 03 system (copyright 2003, Gaussian, Inc.),
 the Gaussian(R) 98 system (copyright 1998, Gaussian, Inc.),
 the Gaussian(R) 94 system (copyright 1995, Gaussian, Inc.),
 the Gaussian 92(TM) system (copyright 1992, Gaussian, Inc.),
 the Gaussian 90(TM) system (copyright 1990, Gaussian, Inc.),
 the Gaussian 88(TM) system (copyright 1988, Gaussian, Inc.),
 the Gaussian 86(TM) system (copyright 1986, Carnegie Mellon
 University), and the Gaussian 82(TM) system (copyright 1983,
 Carnegie Mellon University). Gaussian is a federally registered
 trademark of Gaussian, Inc.
  
 This software contains proprietary and confidential information,
 including trade secrets, belonging to Gaussian, Inc.
  
 This software is provided under written license and may be
 used, copied, transmitted, or stored only in accord with that
 written license.
  
 The following legend is applicable only to US Government
 contracts under FAR:
  
                    RESTRICTED RIGHTS LEGEND
  
 Use, reproduction and disclosure by the US Government is
 subject to restrictions as set forth in subparagraphs (a)
 and (c) of the Commercial Computer Software - Restricted
 Rights clause in FAR 52.227-19.
  
 Gaussian, Inc.
 340 Quinnipiac St., Bldg. 40, Wallingford CT 06492
  
  
 ---------------------------------------------------------------
 Warning -- This program may not be used in any manner that
 competes with the business of Gaussian, Inc. or will provide
 assistance to any competitor of Gaussian, Inc.  The licensee
 of this program is prohibited from giving any competitor of
 Gaussian, Inc. access to this program.  By using this program,
 the user acknowledges that Gaussian, Inc. is engaged in the
 business of creating and licensing software in the field of
 computational chemistry and represents and warrants to the
 licensee that it is not a competitor of Gaussian, Inc. and that
 it will not use this program in any manner prohibited above.
 ---------------------------------------------------------------
  

 Cite this work as:
 Gaussian 09, Revision E.01,
 M. J. Frisch, G. W. Trucks, H. B. Schlegel, G. E. Scuseria, 
 M. A. Robb, J. R. Cheeseman, G. Scalmani, V. Barone, B. Mennucci, 
 G. A. Petersson, H. Nakatsuji, M. Caricato, X. Li, H. P. Hratchian, 
 A. F. Izmaylov, J. Bloino, G. Zheng, J. L. Sonnenberg, M. Hada, 
 M. Ehara, K. Toyota, R. Fukuda, J. Hasegawa, M. Ishida, T. Nakajima, 
 Y. Honda, O. Kitao, H. Nakai, T. Vreven, J. A. Montgomery, Jr., 
 J. E. Peralta, F. Ogliaro, M. Bearpark, J. J. Heyd, E. Brothers, 
 K. N. Kudin, V. N. Staroverov, T. Keith, R. Kobayashi, J. Normand, 
 K. Raghavachari, A. Rendell, J. C. Burant, S. S. Iyengar, J. Tomasi, 
 M. Cossi, N. Rega, J. M. Millam, M. Klene, J. E. Knox, J. B. Cross, 
 V. Bakken, C. Adamo, J. Jaramillo, R. Gomperts, R. E. Stratmann, 
 O. Yazyev, A. J. Austin, R. Cammi, C. Pomelli, J. W. Ochterski, 
 R. L. Martin, K. Morokuma, V. G. Zakrzewski, G. A. Voth, 
 P. Salvador, J. J. Dannenberg, S. Dapprich, A. D. Daniels, 
 O. Farkas, J. B. Foresman, J. V. Ortiz, J. Cioslowski, 
 and D. J. Fox, Gaussian, Inc., Wallingford CT, 2013.
 
 ******************************************
 Gaussian 09:  EM64W-G09RevE.01 30-Nov-2015
                19-Dec-2018 
 ******************************************
 %chk=\\nas.ads.mwn.de\tuch\ac5\AK_Nilges_Praktikant\Markus\Jakob\Verlauf\Di Pfad
 \2(4SnI2+P4)-4(I2)3.chk
 SetSPE:  set environment variable "MP_BIND" = "yes"
 SetSPE:  set environment variable "MP_BLIST" = "0,1,2,3,4,5"
 Default route:  maxdisk=500GB
 ------------------------------------------
 # opt=(calcfc,noeigentest) freq pbepbe/sdd
 ------------------------------------------
 1/10=4,11=1,14=-1,18=20,19=15,26=3,38=1/1,3;
 2/9=110,12=2,17=6,18=5,40=1/2;
 3/5=17,6=7,11=2,16=1,25=1,30=1,71=2,74=1009,140=1/1,2,3;
 4//1;
 5/5=2,38=5/2;
 8/6=4,10=90,11=11/1;
 11/6=1,8=1,9=11,15=111,16=1/1,2,10;
 10/6=1,13=1/2;
 6/7=2,8=2,9=2,10=2,28=1/1;
 7/10=1,18=20,25=1/1,2,3,16;
 1/10=4,11=1,14=-1,18=20,19=15,26=3/3(2);
 2/9=110/2;
 99//99;
 2/9=110/2;
 3/5=17,6=7,11=2,16=1,25=1,30=1,71=1,74=1009/1,2,3;
 4/5=5,16=3,69=1/1;
 5/5=2,38=5/2;
 7//1,2,3,16;
 1/11=1,14=-1,18=20,19=15,26=3/3(-5);
 2/9=110/2;
 6/7=2,8=2,9=2,10=2,19=2,28=1/1;
 99/9=1/99;
 -------------------
 Title Card Required
 -------------------
 Symbolic Z-matrix:
 Charge =  0 Multiplicity = 1
 Sn                    2.55645   1.21652   1.23868 
 Sn                    4.31575   2.13382  -2.7548 
 I                     3.5081    4.31264  -1.0338 
 I                     5.89008   1.03033  -0.25171 
 P                     0.90851  -1.1177    0.61249 
 P                     3.05117  -1.5655   -1.90664 
 P                     2.46607   0.63701  -1.48649 
 P                     0.29092  -0.46414  -1.63694 
 Sn                    5.18898  -2.181    -0.67859 
 Sn                    1.64008  -3.5263    1.88185 
 I                     3.08524  -5.056    -0.18358 
 I                     4.07136  -1.91572   2.69919 
 Sn                   -2.1413    0.943    -1.20882 
 Sn                   -2.09193   3.63819   2.5043 
 I                     0.11286   3.36103   0.38975 
 I                    -4.50387   3.9706    0.8222 
 P                    -2.6278   -1.50161   0.31918 
 P                    -4.21795  -0.23338   1.65781 
 P                    -2.23064   1.14423   1.53499 
 P                    -1.01088  -0.87365   2.03418 
 Sn                   -5.34274   0.87568  -0.58771 
 Sn                   -4.16862  -3.62348  -0.72521 
 I                    -6.66288  -2.49033   0.43597 
 I                    -4.50608  -1.59368  -2.88583 
 

 GradGradGradGradGradGradGradGradGradGradGradGradGradGradGradGradGradGrad
 Berny optimization.
 Initialization pass.
                           ----------------------------
                           !    Initial Parameters    !
                           ! (Angstroms and Degrees)  !
 --------------------------                            --------------------------
 ! Name  Definition              Value          Derivative Info.                !
 --------------------------------------------------------------------------------
 ! R1    R(1,5)                  2.9251         calculate D2E/DX2 analytically  !
 ! R2    R(1,7)                  2.7876         calculate D2E/DX2 analytically  !
 ! R3    R(2,3)                  2.8916         calculate D2E/DX2 analytically  !
 ! R4    R(2,4)                  3.1562         calculate D2E/DX2 analytically  !
 ! R5    R(2,7)                  2.6964         calculate D2E/DX2 analytically  !
 ! R6    R(5,8)                  2.4225         calculate D2E/DX2 analytically  !
 ! R7    R(5,10)                 2.8192         calculate D2E/DX2 analytically  !
 ! R8    R(5,20)                 2.401          calculate D2E/DX2 analytically  !
 ! R9    R(6,7)                  2.3173         calculate D2E/DX2 analytically  !
 ! R10   R(6,9)                  2.5411         calculate D2E/DX2 analytically  !
 ! R11   R(7,8)                  2.4426         calculate D2E/DX2 analytically  !
 ! R12   R(8,13)                 2.8424         calculate D2E/DX2 analytically  !
 ! R13   R(10,11)                2.9486         calculate D2E/DX2 analytically  !
 ! R14   R(10,12)                3.0287         calculate D2E/DX2 analytically  !
 ! R15   R(13,17)                2.9236         calculate D2E/DX2 analytically  !
 ! R16   R(13,19)                2.7526         calculate D2E/DX2 analytically  !
 ! R17   R(13,21)                3.2618         calculate D2E/DX2 analytically  !
 ! R18   R(14,15)                3.0675         calculate D2E/DX2 analytically  !
 ! R19   R(14,16)                2.9593         calculate D2E/DX2 analytically  !
 ! R20   R(14,19)                2.6793         calculate D2E/DX2 analytically  !
 ! R21   R(17,18)                2.4349         calculate D2E/DX2 analytically  !
 ! R22   R(17,20)                2.4393         calculate D2E/DX2 analytically  !
 ! R23   R(17,22)                2.8226         calculate D2E/DX2 analytically  !
 ! R24   R(18,19)                2.4212         calculate D2E/DX2 analytically  !
 ! R25   R(18,21)                2.7455         calculate D2E/DX2 analytically  !
 ! R26   R(19,20)                2.4102         calculate D2E/DX2 analytically  !
 ! R27   R(22,23)                2.9755         calculate D2E/DX2 analytically  !
 ! R28   R(22,24)                2.9837         calculate D2E/DX2 analytically  !
 ! A1    A(5,1,7)               66.8313         calculate D2E/DX2 analytically  !
 ! A2    A(3,2,4)               86.0292         calculate D2E/DX2 analytically  !
 ! A3    A(3,2,7)               86.9463         calculate D2E/DX2 analytically  !
 ! A4    A(4,2,7)               77.0001         calculate D2E/DX2 analytically  !
 ! A5    A(1,5,8)               97.303          calculate D2E/DX2 analytically  !
 ! A6    A(1,5,10)             116.0519         calculate D2E/DX2 analytically  !
 ! A7    A(1,5,20)             104.0341         calculate D2E/DX2 analytically  !
 ! A8    A(8,5,10)             135.622          calculate D2E/DX2 analytically  !
 ! A9    A(8,5,20)             108.5782         calculate D2E/DX2 analytically  !
 ! A10   A(10,5,20)             91.5861         calculate D2E/DX2 analytically  !
 ! A11   A(7,6,9)              110.7943         calculate D2E/DX2 analytically  !
 ! A12   A(1,7,2)              108.7961         calculate D2E/DX2 analytically  !
 ! A13   A(1,7,6)              111.5097         calculate D2E/DX2 analytically  !
 ! A14   A(1,7,8)              100.5332         calculate D2E/DX2 analytically  !
 ! A15   A(2,7,6)              105.6126         calculate D2E/DX2 analytically  !
 ! A16   A(2,7,8)              146.3202         calculate D2E/DX2 analytically  !
 ! A17   A(6,7,8)               77.5964         calculate D2E/DX2 analytically  !
 ! A18   A(5,8,7)               80.6425         calculate D2E/DX2 analytically  !
 ! A19   A(5,8,13)             102.2308         calculate D2E/DX2 analytically  !
 ! A20   A(7,8,13)             121.9749         calculate D2E/DX2 analytically  !
 ! A21   A(5,10,11)            104.7745         calculate D2E/DX2 analytically  !
 ! A22   A(5,10,12)             82.8479         calculate D2E/DX2 analytically  !
 ! A23   A(11,10,12)            94.0985         calculate D2E/DX2 analytically  !
 ! A24   A(8,13,17)             78.8816         calculate D2E/DX2 analytically  !
 ! A25   A(8,13,19)            102.3628         calculate D2E/DX2 analytically  !
 ! A26   A(8,13,21)            149.1291         calculate D2E/DX2 analytically  !
 ! A27   A(17,13,19)            62.2744         calculate D2E/DX2 analytically  !
 ! A28   A(17,13,21)            73.734          calculate D2E/DX2 analytically  !
 ! A29   A(19,13,21)            77.282          calculate D2E/DX2 analytically  !
 ! A30   A(15,14,16)           101.779          calculate D2E/DX2 analytically  !
 ! A31   A(15,14,19)            72.7655         calculate D2E/DX2 analytically  !
 ! A32   A(16,14,19)            81.7624         calculate D2E/DX2 analytically  !
 ! A33   A(13,17,18)            87.7354         calculate D2E/DX2 analytically  !
 ! A34   A(13,17,20)            92.4012         calculate D2E/DX2 analytically  !
 ! A35   A(13,17,22)           121.7375         calculate D2E/DX2 analytically  !
 ! A36   A(18,17,20)            84.9676         calculate D2E/DX2 analytically  !
 ! A37   A(18,17,22)           103.7958         calculate D2E/DX2 analytically  !
 ! A38   A(20,17,22)           144.6388         calculate D2E/DX2 analytically  !
 ! A39   A(17,18,19)            74.4807         calculate D2E/DX2 analytically  !
 ! A40   A(17,18,21)            91.6217         calculate D2E/DX2 analytically  !
 ! A41   A(19,18,21)            93.7234         calculate D2E/DX2 analytically  !
 ! A42   A(13,19,14)           115.2763         calculate D2E/DX2 analytically  !
 ! A43   A(13,19,18)            92.0406         calculate D2E/DX2 analytically  !
 ! A44   A(13,19,20)            97.4016         calculate D2E/DX2 analytically  !
 ! A45   A(14,19,18)           123.6251         calculate D2E/DX2 analytically  !
 ! A46   A(14,19,20)           132.7026         calculate D2E/DX2 analytically  !
 ! A47   A(18,19,20)            85.9014         calculate D2E/DX2 analytically  !
 ! A48   A(5,20,17)             95.0158         calculate D2E/DX2 analytically  !
 ! A49   A(5,20,19)            111.5332         calculate D2E/DX2 analytically  !
 ! A50   A(17,20,19)            74.5997         calculate D2E/DX2 analytically  !
 ! A51   A(13,21,18)            76.23           calculate D2E/DX2 analytically  !
 ! A52   A(17,22,23)            91.5424         calculate D2E/DX2 analytically  !
 ! A53   A(17,22,24)            79.5294         calculate D2E/DX2 analytically  !
 ! A54   A(23,22,24)            85.9118         calculate D2E/DX2 analytically  !
 ! D1    D(7,1,5,8)            -27.3526         calculate D2E/DX2 analytically  !
 ! D2    D(7,1,5,10)           122.4995         calculate D2E/DX2 analytically  !
 ! D3    D(7,1,5,20)          -138.6446         calculate D2E/DX2 analytically  !
 ! D4    D(5,1,7,2)           -169.4188         calculate D2E/DX2 analytically  !
 ! D5    D(5,1,7,6)            -53.3334         calculate D2E/DX2 analytically  !
 ! D6    D(5,1,7,8)             27.3696         calculate D2E/DX2 analytically  !
 ! D7    D(3,2,7,1)            -41.1083         calculate D2E/DX2 analytically  !
 ! D8    D(3,2,7,6)           -160.9273         calculate D2E/DX2 analytically  !
 ! D9    D(3,2,7,8)            108.0897         calculate D2E/DX2 analytically  !
 ! D10   D(4,2,7,1)             45.5176         calculate D2E/DX2 analytically  !
 ! D11   D(4,2,7,6)            -74.3014         calculate D2E/DX2 analytically  !
 ! D12   D(4,2,7,8)           -165.2843         calculate D2E/DX2 analytically  !
 ! D13   D(1,5,8,7)             29.2461         calculate D2E/DX2 analytically  !
 ! D14   D(1,5,8,13)           -91.6467         calculate D2E/DX2 analytically  !
 ! D15   D(10,5,8,7)          -110.5775         calculate D2E/DX2 analytically  !
 ! D16   D(10,5,8,13)          128.5297         calculate D2E/DX2 analytically  !
 ! D17   D(20,5,8,7)           136.7637         calculate D2E/DX2 analytically  !
 ! D18   D(20,5,8,13)           15.8708         calculate D2E/DX2 analytically  !
 ! D19   D(1,5,10,11)         -101.677          calculate D2E/DX2 analytically  !
 ! D20   D(1,5,10,12)           -9.3042         calculate D2E/DX2 analytically  !
 ! D21   D(8,5,10,11)           32.9023         calculate D2E/DX2 analytically  !
 ! D22   D(8,5,10,12)          125.2751         calculate D2E/DX2 analytically  !
 ! D23   D(20,5,10,11)         151.85           calculate D2E/DX2 analytically  !
 ! D24   D(20,5,10,12)        -115.7772         calculate D2E/DX2 analytically  !
 ! D25   D(1,5,20,17)          137.12           calculate D2E/DX2 analytically  !
 ! D26   D(1,5,20,19)           61.7131         calculate D2E/DX2 analytically  !
 ! D27   D(8,5,20,17)           34.279          calculate D2E/DX2 analytically  !
 ! D28   D(8,5,20,19)          -41.1279         calculate D2E/DX2 analytically  !
 ! D29   D(10,5,20,17)        -105.5063         calculate D2E/DX2 analytically  !
 ! D30   D(10,5,20,19)         179.0868         calculate D2E/DX2 analytically  !
 ! D31   D(9,6,7,1)            -48.215          calculate D2E/DX2 analytically  !
 ! D32   D(9,6,7,2)             69.8011         calculate D2E/DX2 analytically  !
 ! D33   D(9,6,7,8)           -144.7903         calculate D2E/DX2 analytically  !
 ! D34   D(1,7,8,5)            -31.1465         calculate D2E/DX2 analytically  !
 ! D35   D(1,7,8,13)            67.4943         calculate D2E/DX2 analytically  !
 ! D36   D(2,7,8,5)            178.3962         calculate D2E/DX2 analytically  !
 ! D37   D(2,7,8,13)           -82.963          calculate D2E/DX2 analytically  !
 ! D38   D(6,7,8,5)             78.7891         calculate D2E/DX2 analytically  !
 ! D39   D(6,7,8,13)           177.4298         calculate D2E/DX2 analytically  !
 ! D40   D(5,8,13,17)          -49.1205         calculate D2E/DX2 analytically  !
 ! D41   D(5,8,13,19)            8.9775         calculate D2E/DX2 analytically  !
 ! D42   D(5,8,13,21)          -76.8596         calculate D2E/DX2 analytically  !
 ! D43   D(7,8,13,17)         -135.6345         calculate D2E/DX2 analytically  !
 ! D44   D(7,8,13,19)          -77.5365         calculate D2E/DX2 analytically  !
 ! D45   D(7,8,13,21)         -163.3736         calculate D2E/DX2 analytically  !
 ! D46   D(8,13,17,18)         155.4541         calculate D2E/DX2 analytically  !
 ! D47   D(8,13,17,20)          70.5902         calculate D2E/DX2 analytically  !
 ! D48   D(8,13,17,22)         -99.7042         calculate D2E/DX2 analytically  !
 ! D49   D(19,13,17,18)         44.9797         calculate D2E/DX2 analytically  !
 ! D50   D(19,13,17,20)        -39.8842         calculate D2E/DX2 analytically  !
 ! D51   D(19,13,17,22)        149.8214         calculate D2E/DX2 analytically  !
 ! D52   D(21,13,17,18)        -38.9513         calculate D2E/DX2 analytically  !
 ! D53   D(21,13,17,20)       -123.8152         calculate D2E/DX2 analytically  !
 ! D54   D(21,13,17,22)         65.8904         calculate D2E/DX2 analytically  !
 ! D55   D(8,13,19,14)         115.4511         calculate D2E/DX2 analytically  !
 ! D56   D(8,13,19,18)        -115.5283         calculate D2E/DX2 analytically  !
 ! D57   D(8,13,19,20)         -29.3982         calculate D2E/DX2 analytically  !
 ! D58   D(17,13,19,14)       -174.3173         calculate D2E/DX2 analytically  !
 ! D59   D(17,13,19,18)        -45.2967         calculate D2E/DX2 analytically  !
 ! D60   D(17,13,19,20)         40.8334         calculate D2E/DX2 analytically  !
 ! D61   D(21,13,19,14)        -96.1918         calculate D2E/DX2 analytically  !
 ! D62   D(21,13,19,18)         32.8288         calculate D2E/DX2 analytically  !
 ! D63   D(21,13,19,20)        118.9589         calculate D2E/DX2 analytically  !
 ! D64   D(8,13,21,18)          63.4107         calculate D2E/DX2 analytically  !
 ! D65   D(17,13,21,18)         35.0023         calculate D2E/DX2 analytically  !
 ! D66   D(19,13,21,18)        -29.4682         calculate D2E/DX2 analytically  !
 ! D67   D(15,14,19,13)        -46.8589         calculate D2E/DX2 analytically  !
 ! D68   D(15,14,19,18)       -158.0397         calculate D2E/DX2 analytically  !
 ! D69   D(15,14,19,20)         82.1635         calculate D2E/DX2 analytically  !
 ! D70   D(16,14,19,13)         58.263          calculate D2E/DX2 analytically  !
 ! D71   D(16,14,19,18)        -52.9178         calculate D2E/DX2 analytically  !
 ! D72   D(16,14,19,20)       -172.7146         calculate D2E/DX2 analytically  !
 ! D73   D(13,17,18,19)        -47.5835         calculate D2E/DX2 analytically  !
 ! D74   D(13,17,18,21)         45.8312         calculate D2E/DX2 analytically  !
 ! D75   D(20,17,18,19)         45.0286         calculate D2E/DX2 analytically  !
 ! D76   D(20,17,18,21)        138.4432         calculate D2E/DX2 analytically  !
 ! D77   D(22,17,18,19)       -169.749          calculate D2E/DX2 analytically  !
 ! D78   D(22,17,18,21)        -76.3344         calculate D2E/DX2 analytically  !
 ! D79   D(13,17,20,5)         -68.7236         calculate D2E/DX2 analytically  !
 ! D80   D(13,17,20,19)         42.2537         calculate D2E/DX2 analytically  !
 ! D81   D(18,17,20,5)        -156.2364         calculate D2E/DX2 analytically  !
 ! D82   D(18,17,20,19)        -45.2592         calculate D2E/DX2 analytically  !
 ! D83   D(22,17,20,5)          96.9324         calculate D2E/DX2 analytically  !
 ! D84   D(22,17,20,19)       -152.0903         calculate D2E/DX2 analytically  !
 ! D85   D(13,17,22,23)        -90.7316         calculate D2E/DX2 analytically  !
 ! D86   D(13,17,22,24)         -5.1766         calculate D2E/DX2 analytically  !
 ! D87   D(18,17,22,23)          5.2398         calculate D2E/DX2 analytically  !
 ! D88   D(18,17,22,24)         90.7947         calculate D2E/DX2 analytically  !
 ! D89   D(20,17,22,23)        106.189          calculate D2E/DX2 analytically  !
 ! D90   D(20,17,22,24)       -168.256          calculate D2E/DX2 analytically  !
 ! D91   D(17,18,19,13)         51.6288         calculate D2E/DX2 analytically  !
 ! D92   D(17,18,19,14)        174.0952         calculate D2E/DX2 analytically  !
 ! D93   D(17,18,19,20)        -45.6492         calculate D2E/DX2 analytically  !
 ! D94   D(21,18,19,13)        -39.0222         calculate D2E/DX2 analytically  !
 ! D95   D(21,18,19,14)         83.4441         calculate D2E/DX2 analytically  !
 ! D96   D(21,18,19,20)       -136.3002         calculate D2E/DX2 analytically  !
 ! D97   D(17,18,21,13)        -41.4086         calculate D2E/DX2 analytically  !
 ! D98   D(19,18,21,13)         33.1416         calculate D2E/DX2 analytically  !
 ! D99   D(13,19,20,5)          43.3409         calculate D2E/DX2 analytically  !
 ! D100  D(13,19,20,17)        -46.0176         calculate D2E/DX2 analytically  !
 ! D101  D(14,19,20,5)         -91.5524         calculate D2E/DX2 analytically  !
 ! D102  D(14,19,20,17)        179.0891         calculate D2E/DX2 analytically  !
 ! D103  D(18,19,20,5)         134.8704         calculate D2E/DX2 analytically  !
 ! D104  D(18,19,20,17)         45.5119         calculate D2E/DX2 analytically  !
 --------------------------------------------------------------------------------
 Trust Radius=3.00D-01 FncErr=1.00D-07 GrdErr=1.00D-06
 Number of steps in this run=    144 maximum allowed number of steps=    144.
 GradGradGradGradGradGradGradGradGradGradGradGradGradGradGradGradGradGrad

                          Input orientation:                          
 ---------------------------------------------------------------------
 Center     Atomic      Atomic             Coordinates (Angstroms)
 Number     Number       Type             X           Y           Z
 ---------------------------------------------------------------------
      1         50           0        2.556451    1.216516    1.238681
      2         50           0        4.315745    2.133822   -2.754796
      3         53           0        3.508097    4.312640   -1.033796
      4         53           0        5.890083    1.030335   -0.251715
      5         15           0        0.908509   -1.117699    0.612491
      6         15           0        3.051174   -1.565504   -1.906644
      7         15           0        2.466073    0.637005   -1.486487
      8         15           0        0.290924   -0.464141   -1.636941
      9         50           0        5.188983   -2.181005   -0.678589
     10         50           0        1.640081   -3.526299    1.881853
     11         53           0        3.085237   -5.055997   -0.183585
     12         53           0        4.071362   -1.915722    2.699194
     13         50           0       -2.141303    0.943001   -1.208817
     14         50           0       -2.091928    3.638185    2.504301
     15         53           0        0.112865    3.361026    0.389749
     16         53           0       -4.503869    3.970596    0.822195
     17         15           0       -2.627799   -1.501606    0.319175
     18         15           0       -4.217953   -0.233375    1.657810
     19         15           0       -2.230641    1.144226    1.534992
     20         15           0       -1.010876   -0.873650    2.034177
     21         50           0       -5.342736    0.875680   -0.587710
     22         50           0       -4.168620   -3.623480   -0.725212
     23         53           0       -6.662876   -2.490328    0.435970
     24         53           0       -4.506084   -1.593678   -2.885826
 ---------------------------------------------------------------------
                    Distance matrix (angstroms):
                    1          2          3          4          5
     1  Sn   0.000000
     2  Sn   4.459195   0.000000
     3  I    3.956736   2.891605   0.000000
     4  I    3.656370   3.156206   4.130259   0.000000
     5  P    2.925130   5.789669   6.241531   5.493358   0.000000
     6  P    4.228174   4.000439   5.960136   4.187670   3.337302
     7  P    2.787569   2.696359   3.847211   3.661041   3.148127
     8  P    4.028202   4.919166   5.790649   5.958430   2.422497
     9  Sn   4.706304   4.867331   6.717066   3.314584   4.595646
    10  Sn   4.873161   7.790677   8.569682   6.586163   2.819189
    11  I    6.453439   7.734260   9.416636   6.701883   4.569691
    12  I    3.773456   6.797391   7.283198   4.549160   3.872313
    13  Sn   5.304145   6.745486   6.580336   8.088686   4.106702
    14  Sn   5.392003   8.424932   6.658325   8.837930   5.932959
    15  I    3.360167   5.390584   3.802585   6.262575   4.554300
    16  I    7.589897   9.692997   8.231239  10.855075   7.431592
    17  P    5.925379   8.418933   8.560678   8.904546   3.569158
    18  P    6.940490   9.894377   9.359639  10.364151   5.306159
    19  P    4.796798   7.889027   7.040642   8.315735   3.977634
    20  P    4.210396   7.768657   7.532010   7.514898   2.400998
    21  Sn   8.114741   9.978248   9.505206  11.238907   6.670240
    22  Sn   8.515223  10.452281  11.045778  11.093228   5.817700
    23  I    9.969004  12.332634  12.324337  13.055449   7.696827
    24  I    8.648014   9.577896  10.126288  11.041027   6.463946
                    6          7          8          9         10
     6  P    0.000000
     7  P    2.317309   0.000000
     8  P    2.984077   2.442627   0.000000
     9  Sn   2.541100   4.001015   5.277977   0.000000
    10  Sn   4.493174   5.418586   4.855815   4.578251   0.000000
    11  I    3.892767   5.872921   5.568265   3.596714   2.948642
    12  I    4.730452   5.158808   5.933031   3.567753   3.028718
    13  Sn   5.808733   4.625867   2.842370   7.985841   6.620102
    14  Sn   8.543202   6.760831   6.297376   9.849133   8.102170
    15  I    6.178817   4.059327   4.332560   7.590944   7.210687
    16  I    9.755698   8.063680   6.978846  11.577820   9.750611
    17  P    6.099925   5.812194   3.663559   7.909437   4.975554
    18  P    8.204882   7.437766   5.589150   9.886478   6.723845
    19  P    6.861856   5.607649   4.359621   8.426619   6.075903
    20  P    5.701665   5.173619   3.916566   6.892498   3.753308
    21  Sn   8.840627   7.863984   5.885077  10.966708   8.616025
    22  Sn   7.599768   7.921516   5.540777   9.468244   6.367671
    23  I   10.035233   9.839398   7.533773  11.908169   8.491343
    24  I    7.620481   7.452856   5.083981   9.960481   8.015056
                   11         12         13         14         15
    11  I    0.000000
    12  I    4.375406   0.000000
    13  Sn   8.022207   7.876678   0.000000
    14  Sn  10.469794   8.298796   4.588431   0.000000
    15  I    8.944831   6.989085   3.671994   3.067451   0.000000
    16  I   11.835773  10.569128   4.344314   2.959296   4.676838
    17  P    6.747240   7.121428   2.923618   5.610649   5.582241
    18  P    8.943434   8.522178   3.730132   4.497278   5.769201
    19  P    8.345948   7.101682   2.752629   2.679297   3.423128
    20  P    6.260084   5.230422   3.885241   4.663297   4.679681
    21  Sn  10.314012  10.354753   3.261821   5.268750   6.074204
    22  Sn   7.413765   9.085169   5.019625   8.214268   8.267865
    23  I   10.099120  10.985274   5.910812   7.920243   8.952718
    24  I    8.770287  10.240544   3.852179   7.890121   7.524173
                   16         17         18         19         20
    16  I    0.000000
    17  P    5.806691   0.000000
    18  P    4.295739   2.434942   0.000000
    19  P    3.696487   2.938771   2.421214   0.000000
    20  P    6.093982   2.439262   3.291951   2.410152   0.000000
    21  Sn   3.502862   3.720861   2.745451   3.776655   5.357187
    22  Sn   7.757375   2.822628   4.144157   5.620971   5.014693
    23  I    6.823051   4.156088   3.544627   5.836313   6.092046
    24  I    6.686597   3.715974   4.751638   5.676037   6.077939
                   21         22         23         24
    21  Sn   0.000000
    22  Sn   4.651870   0.000000
    23  I    3.757752   2.975515   0.000000
    24  I    3.475492   2.983661   4.060795   0.000000
 Stoichiometry    I8P8Sn8
 Framework group  C1[X(I8P8Sn8)]
 Deg. of freedom    66
 Full point group                 C1      NOp   1
 Largest Abelian subgroup         C1      NOp   1
 Largest concise Abelian subgroup C1      NOp   1
                         Standard orientation:                         
 ---------------------------------------------------------------------
 Center     Atomic      Atomic             Coordinates (Angstroms)
 Number     Number       Type             X           Y           Z
 ---------------------------------------------------------------------
      1         50           0        2.556451   -1.216516   -1.238681
      2         50           0        4.315745   -2.133822    2.754796
      3         53           0        3.508097   -4.312640    1.033796
      4         53           0        5.890083   -1.030335    0.251715
      5         15           0        0.908509    1.117699   -0.612491
      6         15           0        3.051174    1.565504    1.906644
      7         15           0        2.466072   -0.637005    1.486487
      8         15           0        0.290924    0.464141    1.636941
      9         50           0        5.188983    2.181005    0.678589
     10         50           0        1.640081    3.526299   -1.881853
     11         53           0        3.085237    5.055997    0.183585
     12         53           0        4.071362    1.915722   -2.699194
     13         50           0       -2.141303   -0.943001    1.208817
     14         50           0       -2.091928   -3.638185   -2.504301
     15         53           0        0.112865   -3.361026   -0.389749
     16         53           0       -4.503869   -3.970596   -0.822195
     17         15           0       -2.627799    1.501606   -0.319175
     18         15           0       -4.217953    0.233375   -1.657810
     19         15           0       -2.230641   -1.144226   -1.534992
     20         15           0       -1.010876    0.873650   -2.034177
     21         50           0       -5.342736   -0.875680    0.587710
     22         50           0       -4.168620    3.623480    0.725212
     23         53           0       -6.662876    2.490328   -0.435970
     24         53           0       -4.506084    1.593678    2.885826
 ---------------------------------------------------------------------
 Rotational constants (GHZ):      0.0225168      0.0126878      0.0098119
 Standard basis: SDD (6D, 10F)
 There are   296 symmetry adapted cartesian basis functions of A   symmetry.
 There are   296 symmetry adapted basis functions of A   symmetry.
   296 basis functions,   568 primitive gaussians,   296 cartesian basis functions
   104 alpha electrons      104 beta electrons
       nuclear repulsion energy      2301.7775944547 Hartrees.
 NAtoms=   24 NActive=   24 NUniq=   24 SFac= 1.00D+00 NAtFMM=   60 NAOKFM=F Big=F
 Integral buffers will be    131072 words long.
 Raffenetti 2 integral format.
 Two-electron integral symmetry is turned on.
 One-electron integrals computed using PRISM.
   1 Symmetry operations used in ECPInt.
 ECPInt:  NShTT=   11628 NPrTT=   44212 LenC2=   10570 LenP2D=   27125.
 LDataN:  DoStor=T MaxTD1= 5 Len=  102
 NBasis=   296 RedAO= T EigKep=  1.20D-02  NBF=   296
 NBsUse=   296 1.00D-06 EigRej= -1.00D+00 NBFU=   296
 Defaulting to unpruned grid for atomic number  50.
 Defaulting to unpruned grid for atomic number  50.
 Defaulting to unpruned grid for atomic number  50.
 Defaulting to unpruned grid for atomic number  50.
 ExpMin= 3.26D-02 ExpMax= 3.06D+04 ExpMxC= 4.68D+03 IAcc=3 IRadAn=         5 AccDes= 0.00D+00
 Harris functional with IExCor= 1009 and IRadAn=       5 diagonalized for initial guess.
 HarFok:  IExCor= 1009 AccDes= 0.00D+00 IRadAn=         5 IDoV= 1 UseB2=F ITyADJ=14
 ICtDFT=  3500011 ScaDFX=  1.000000  1.000000  1.000000  1.000000
 Defaulting to unpruned grid for atomic number  50.
 Defaulting to unpruned grid for atomic number  50.
 Defaulting to unpruned grid for atomic number  50.
 Defaulting to unpruned grid for atomic number  50.
 Defaulting to unpruned grid for atomic number  50.
 Defaulting to unpruned grid for atomic number  50.
 FoFCou: FMM=F IPFlag=           0 FMFlag=      100000 FMFlg1=           0
         NFxFlg=           0 DoJE=T BraDBF=F KetDBF=T FulRan=T
         wScrn=  0.000000 ICntrl=     500 IOpCl=  0 I1Cent=   200000004 NGrid=           0
         NMat0=    1 NMatS0=      1 NMatT0=    0 NMatD0=    1 NMtDS0=    0 NMtDT0=    0
 Petite list used in FoFCou.
 Keep J ints in memory in canonical form, NReq=979471280.
 Requested convergence on RMS density matrix=1.00D-08 within 128 cycles.
 Requested convergence on MAX density matrix=1.00D-06.
 Requested convergence on             energy=1.00D-06.
 No special actions if energy rises.
 Defaulting to unpruned grid for atomic number  50.
 Defaulting to unpruned grid for atomic number  50.
 Defaulting to unpruned grid for atomic number  50.
 Defaulting to unpruned grid for atomic number  50.
 Defaulting to unpruned grid for atomic number  50.
 Defaulting to unpruned grid for atomic number  50.
 Rare condition: small coef for last iteration:  0.000D+00
 EnCoef did   100 forward-backward iterations
 EnCoef did   100 forward-backward iterations
 EnCoef did    11 forward-backward iterations
 EnCoef did     3 forward-backward iterations
 SCF Done:  E(RPBE-PBE) =  -2848.58065936     A.U. after   22 cycles
            NFock= 22  Conv=0.59D-08     -V/T= 2.0327
 Range of M.O.s used for correlation:     1   296
 NBasis=   296 NAE=   104 NBE=   104 NFC=     0 NFV=     0
 NROrb=    296 NOA=   104 NOB=   104 NVA=   192 NVB=   192

 **** Warning!!: The smallest alpha delta epsilon is  0.32643526D-01

   1 Symmetry operations used in ECPInt.
 ECPInt:  NShTT=   11628 NPrTT=   44212 LenC2=   10570 LenP2D=   27125.
 LDataN:  DoStor=T MaxTD1= 6 Len=  172
 Symmetrizing basis deriv contribution to polar:
 IMax=3 JMax=2 DiffMx= 0.00D+00
 G2DrvN: will do    25 centers at a time, making    1 passes.
 Calling FoFCou, ICntrl=  3507 FMM=F I1Cent=   0 AccDes= 0.00D+00.
 Defaulting to unpruned grid for atomic number  50.
 Defaulting to unpruned grid for atomic number  50.
 Defaulting to unpruned grid for atomic number  50.
 Defaulting to unpruned grid for atomic number  50.
 Defaulting to unpruned grid for atomic number  50.
 Defaulting to unpruned grid for atomic number  50.
 End of G2Drv F.D. properties file   721 does not exist.
 End of G2Drv F.D. properties file   722 does not exist.
 End of G2Drv F.D. properties file   788 does not exist.
          IDoAtm=111111111111111111111111
          Differentiating once with respect to nuclear coordinates.
 Defaulting to unpruned grid for atomic number  50.
 Defaulting to unpruned grid for atomic number  50.
 Defaulting to unpruned grid for atomic number  50.
 Defaulting to unpruned grid for atomic number  50.
 Keep J ints in memory in canonical form, NReq=979193700.
 Defaulting to unpruned grid for atomic number  50.
 Defaulting to unpruned grid for atomic number  50.
 Defaulting to unpruned grid for atomic number  50.
 Defaulting to unpruned grid for atomic number  50.
 Defaulting to unpruned grid for atomic number  50.
 Defaulting to unpruned grid for atomic number  50.
          There are    75 degrees of freedom in the 1st order CPHF.  IDoFFX=6 NUNeed=     0.
     72 vectors produced by pass  0 Test12= 2.66D-14 1.33D-09 XBig12= 1.27D-01 9.91D-02.
 AX will form    72 AO Fock derivatives at one time.
     69 vectors produced by pass  1 Test12= 2.66D-14 1.33D-09 XBig12= 1.11D-01 5.30D-02.
     69 vectors produced by pass  2 Test12= 2.66D-14 1.33D-09 XBig12= 1.48D-03 3.28D-03.
     69 vectors produced by pass  3 Test12= 2.66D-14 1.33D-09 XBig12= 6.78D-06 2.31D-04.
     69 vectors produced by pass  4 Test12= 2.66D-14 1.33D-09 XBig12= 8.55D-09 7.33D-06.
     52 vectors produced by pass  5 Test12= 2.66D-14 1.33D-09 XBig12= 7.63D-12 1.80D-07.
      5 vectors produced by pass  6 Test12= 2.66D-14 1.33D-09 XBig12= 3.22D-15 3.87D-09.
 InvSVY:  IOpt=1 It=  1 EMax= 8.88D-16
 Solved reduced A of dimension   405 with    75 vectors.
 End of Minotr F.D. properties file   721 does not exist.
 End of Minotr F.D. properties file   722 does not exist.
 End of Minotr F.D. properties file   788 does not exist.

 **********************************************************************

            Population analysis using the SCF density.

 **********************************************************************

 Orbital symmetries:
       Occupied  (A) (A) (A) (A) (A) (A) (A) (A) (A) (A) (A) (A)
                 (A) (A) (A) (A) (A) (A) (A) (A) (A) (A) (A) (A)
                 (A) (A) (A) (A) (A) (A) (A) (A) (A) (A) (A) (A)
                 (A) (A) (A) (A) (A) (A) (A) (A) (A) (A) (A) (A)
                 (A) (A) (A) (A) (A) (A) (A) (A) (A) (A) (A) (A)
                 (A) (A) (A) (A) (A) (A) (A) (A) (A) (A) (A) (A)
                 (A) (A) (A) (A) (A) (A) (A) (A) (A) (A) (A) (A)
                 (A) (A) (A) (A) (A) (A) (A) (A) (A) (A) (A) (A)
                 (A) (A) (A) (A) (A) (A) (A) (A)
       Virtual   (A) (A) (A) (A) (A) (A) (A) (A) (A) (A) (A) (A)
                 (A) (A) (A) (A) (A) (A) (A) (A) (A) (A) (A) (A)
                 (A) (A) (A) (A) (A) (A) (A) (A) (A) (A) (A) (A)
                 (A) (A) (A) (A) (A) (A) (A) (A) (A) (A) (A) (A)
                 (A) (A) (A) (A) (A) (A) (A) (A) (A) (A) (A) (A)
                 (A) (A) (A) (A) (A) (A) (A) (A) (A) (A) (A) (A)
                 (A) (A) (A) (A) (A) (A) (A) (A) (A) (A) (A) (A)
                 (A) (A) (A) (A) (A) (A) (A) (A) (A) (A) (A) (A)
                 (A) (A) (A) (A) (A) (A) (A) (A) (A) (A) (A) (A)
                 (A) (A) (A) (A) (A) (A) (A) (A) (A) (A) (A) (A)
                 (A) (A) (A) (A) (A) (A) (A) (A) (A) (A) (A) (A)
                 (A) (A) (A) (A) (A) (A) (A) (A) (A) (A) (A) (A)
                 (A) (A) (A) (A) (A) (A) (A) (A) (A) (A) (A) (A)
                 (A) (A) (A) (A) (A) (A) (A) (A) (A) (A) (A) (A)
                 (A) (A) (A) (A) (A) (A) (A) (A) (A) (A) (A) (A)
                 (A) (A) (A) (A) (A) (A) (A) (A) (A) (A) (A) (A)
 The electronic state is 1-A.
 Alpha  occ. eigenvalues --  -76.41141 -76.40134 -76.39797 -76.39590 -76.39433
 Alpha  occ. eigenvalues --  -76.38840 -76.38598 -76.34136  -6.38475  -6.37347
 Alpha  occ. eigenvalues --   -6.37282  -6.37275  -6.36893  -6.36493  -6.36016
 Alpha  occ. eigenvalues --   -6.31733  -4.60217  -4.60146  -4.59719  -4.59110
 Alpha  occ. eigenvalues --   -4.59066  -4.59028  -4.59014  -4.58944  -4.58928
 Alpha  occ. eigenvalues --   -4.58742  -4.58591  -4.58569  -4.58551  -4.58460
 Alpha  occ. eigenvalues --   -4.58250  -4.58194  -4.58056  -4.57842  -4.57788
 Alpha  occ. eigenvalues --   -4.57721  -4.57178  -4.53698  -4.53145  -4.52981
 Alpha  occ. eigenvalues --   -0.68841  -0.65773  -0.65408  -0.64932  -0.64687
 Alpha  occ. eigenvalues --   -0.64383  -0.64143  -0.63085  -0.63071  -0.62651
 Alpha  occ. eigenvalues --   -0.60298  -0.56624  -0.55741  -0.52955  -0.51185
 Alpha  occ. eigenvalues --   -0.49218  -0.46607  -0.45754  -0.44665  -0.44327
 Alpha  occ. eigenvalues --   -0.43892  -0.42025  -0.39541  -0.39273  -0.34850
 Alpha  occ. eigenvalues --   -0.34342  -0.33014  -0.32437  -0.31935  -0.31444
 Alpha  occ. eigenvalues --   -0.30816  -0.30525  -0.30159  -0.29904  -0.29751
 Alpha  occ. eigenvalues --   -0.29097  -0.28834  -0.28587  -0.28440  -0.28270
 Alpha  occ. eigenvalues --   -0.27832  -0.27156  -0.26762  -0.26417  -0.26223
 Alpha  occ. eigenvalues --   -0.26123  -0.25833  -0.25594  -0.25403  -0.25319
 Alpha  occ. eigenvalues --   -0.25115  -0.25020  -0.24551  -0.24208  -0.24112
 Alpha  occ. eigenvalues --   -0.23896  -0.23513  -0.23332  -0.23031  -0.22192
 Alpha  occ. eigenvalues --   -0.22041  -0.21101  -0.19732  -0.18600
 Alpha virt. eigenvalues --   -0.15336  -0.14578  -0.14516  -0.14229  -0.13250
 Alpha virt. eigenvalues --   -0.12861  -0.12625  -0.12393  -0.12196  -0.11792
 Alpha virt. eigenvalues --   -0.11682  -0.11338  -0.11131  -0.10640  -0.10423
 Alpha virt. eigenvalues --   -0.09708  -0.09334  -0.08867  -0.08528  -0.08051
 Alpha virt. eigenvalues --   -0.07855  -0.07463  -0.06388  -0.06188  -0.05516
 Alpha virt. eigenvalues --   -0.05077  -0.04748  -0.03987  -0.03554  -0.02659
 Alpha virt. eigenvalues --   -0.02135  -0.00318   0.02200   0.02519   0.02975
 Alpha virt. eigenvalues --    0.03081   0.03239   0.03741   0.03851   0.03896
 Alpha virt. eigenvalues --    0.04119   0.04326   0.04457   0.04750   0.04923
 Alpha virt. eigenvalues --    0.04991   0.05255   0.05911   0.05985   0.06259
 Alpha virt. eigenvalues --    0.06578   0.06794   0.07750   0.08104   0.08448
 Alpha virt. eigenvalues --    0.10055   0.29521   0.30080   0.31178   0.32437
 Alpha virt. eigenvalues --    0.32709   0.32896   0.33668   0.34127   0.34437
 Alpha virt. eigenvalues --    0.35125   0.35528   0.36045   0.36561   0.36885
 Alpha virt. eigenvalues --    0.38064   0.38228   0.38836   0.39544   0.39717
 Alpha virt. eigenvalues --    0.39894   0.41158   0.41775   0.42728   0.43310
 Alpha virt. eigenvalues --    0.43788   0.44157   0.45392   0.45982   0.46304
 Alpha virt. eigenvalues --    0.46916   0.47257   0.48429   0.48610   0.49142
 Alpha virt. eigenvalues --    0.50554   0.50890   0.51556   0.51743   0.53353
 Alpha virt. eigenvalues --    0.54057   0.55519   0.55951   0.57595   0.57979
 Alpha virt. eigenvalues --    0.59445   0.60940   0.61832   0.61991   0.65049
 Alpha virt. eigenvalues --    0.68768   0.68961   0.70294   0.71136   0.73167
 Alpha virt. eigenvalues --    0.73995   0.74509   0.75268   0.76206   0.77417
 Alpha virt. eigenvalues --    0.77643   0.77935   0.79128   0.80274   0.80709
 Alpha virt. eigenvalues --    0.81393   0.82044   0.82438   0.84142   0.85206
 Alpha virt. eigenvalues --    0.85941   0.86865   0.88167   0.88841   0.89129
 Alpha virt. eigenvalues --    0.90855   0.90966   0.93065   0.94416   0.97033
 Alpha virt. eigenvalues --    1.07534   4.53871   4.55641   4.56579   4.57310
 Alpha virt. eigenvalues --    4.58695   4.60743   4.62500   4.64263   4.66089
 Alpha virt. eigenvalues --    4.66687   4.68336   4.68930   4.69807   4.71004
 Alpha virt. eigenvalues --    4.71532   4.72645   4.73757   4.74770   4.77144
 Alpha virt. eigenvalues --    4.79043   4.79507   4.82033   4.83642   4.85105
 Alpha virt. eigenvalues --    6.15502   6.21786   6.25401   6.26348   6.26940
 Alpha virt. eigenvalues --    6.30967   6.31287   6.32986  10.01335  11.13106
 Alpha virt. eigenvalues --   11.80849  12.01666  12.12472  12.33498  12.69836
 Alpha virt. eigenvalues --   12.83335  13.40509  13.52999  13.68557  14.10528
 Alpha virt. eigenvalues --   14.24116  14.46799  14.58668  14.65443 166.52218
 Alpha virt. eigenvalues --  166.58179 166.61879 166.64043 166.64385 166.67971
 Alpha virt. eigenvalues --  166.68730 166.70277
          Condensed to atoms (all electrons):
               1          2          3          4          5          6
     1  Sn   3.312026  -0.021222   0.017941   0.012612   0.059716  -0.016430
     2  Sn  -0.021222   3.335689   0.097104   0.047971   0.003789  -0.007166
     3  I    0.017941   0.097104   7.242254  -0.029169   0.000368   0.001051
     4  I    0.012612   0.047971  -0.029169   7.219359   0.001441  -0.023530
     5  P    0.059716   0.003789   0.000368   0.001441  15.351559   0.007512
     6  P   -0.016430  -0.007166   0.001051  -0.023530   0.007512  15.157791
     7  P    0.088137   0.056024  -0.039094  -0.037424  -0.111482   0.057371
     8  P   -0.027438   0.005178   0.001674   0.002198   0.110777  -0.068538
     9  Sn  -0.007359   0.001639  -0.000216   0.018983  -0.000471   0.193211
    10  Sn  -0.005244  -0.000131  -0.000014  -0.001621   0.042059  -0.015620
    11  I    0.000392   0.000023   0.000047   0.002647  -0.008863  -0.020074
    12  I    0.016770  -0.000602   0.000512  -0.001093  -0.039251  -0.008625
    13  Sn  -0.003166   0.000251  -0.000626  -0.000123  -0.016454   0.007400
    14  Sn  -0.000621  -0.000017  -0.000081  -0.000056  -0.000133   0.000000
    15  I    0.013603  -0.012913  -0.057935   0.001770  -0.003440   0.000193
    16  I   -0.000102  -0.000011   0.000075   0.000003  -0.000068   0.000006
    17  P    0.001284   0.000003  -0.000026   0.000017  -0.044188  -0.000154
    18  P   -0.000019   0.000000   0.000023  -0.000002   0.003139   0.000000
    19  P   -0.001905  -0.000008  -0.000432  -0.000002  -0.014456  -0.000021
    20  P   -0.006136  -0.000013   0.000086  -0.000106   0.057136   0.001731
    21  Sn   0.000048  -0.000001   0.000018   0.000002  -0.000017  -0.000012
    22  Sn  -0.000003   0.000000   0.000001   0.000000   0.000552  -0.000015
    23  I    0.000006   0.000000   0.000001   0.000000  -0.000031  -0.000003
    24  I    0.000033   0.000002  -0.000007  -0.000001  -0.000204   0.000075
               7          8          9         10         11         12
     1  Sn   0.088137  -0.027438  -0.007359  -0.005244   0.000392   0.016770
     2  Sn   0.056024   0.005178   0.001639  -0.000131   0.000023  -0.000602
     3  I   -0.039094   0.001674  -0.000216  -0.000014   0.000047   0.000512
     4  I   -0.037424   0.002198   0.018983  -0.001621   0.002647  -0.001093
     5  P   -0.111482   0.110777  -0.000471   0.042059  -0.008863  -0.039251
     6  P    0.057371  -0.068538   0.193211  -0.015620  -0.020074  -0.008625
     7  P   15.410026   0.063256  -0.011150   0.002945   0.001259  -0.001716
     8  P    0.063256  14.843998   0.004777   0.001015  -0.000448   0.001153
     9  Sn  -0.011150   0.004777   3.449967  -0.011617   0.001187  -0.015715
    10  Sn   0.002945   0.001015  -0.011617   3.335026   0.098058   0.062757
    11  I    0.001259  -0.000448   0.001187   0.098058   7.189158  -0.016462
    12  I   -0.001716   0.001153  -0.015715   0.062757  -0.016462   7.230513
    13  Sn   0.002867   0.089136  -0.000311   0.000477   0.000017   0.000212
    14  Sn   0.000180   0.000301  -0.000001  -0.000016  -0.000002   0.000034
    15  I   -0.014812  -0.010739  -0.000159   0.000314   0.000010   0.002070
    16  I   -0.000023   0.000083   0.000000   0.000005   0.000000   0.000000
    17  P    0.000395  -0.012161   0.000005   0.000368   0.000166  -0.000138
    18  P   -0.000003   0.000502   0.000000  -0.000068   0.000002   0.000025
    19  P   -0.000151  -0.001908  -0.000004   0.001113  -0.000012  -0.000291
    20  P    0.002362  -0.029005   0.000509  -0.013671  -0.000008   0.005236
    21  Sn  -0.000009  -0.001709   0.000000   0.000001  -0.000002  -0.000016
    22  Sn  -0.000007   0.000437   0.000000   0.000219   0.000117   0.000000
    23  I    0.000001  -0.000046   0.000000  -0.000001  -0.000004  -0.000001
    24  I   -0.000167   0.002696   0.000000  -0.000046  -0.000005   0.000000
              13         14         15         16         17         18
     1  Sn  -0.003166  -0.000621   0.013603  -0.000102   0.001284  -0.000019
     2  Sn   0.000251  -0.000017  -0.012913  -0.000011   0.000003   0.000000
     3  I   -0.000626  -0.000081  -0.057935   0.000075  -0.000026   0.000023
     4  I   -0.000123  -0.000056   0.001770   0.000003   0.000017  -0.000002
     5  P   -0.016454  -0.000133  -0.003440  -0.000068  -0.044188   0.003139
     6  P    0.007400   0.000000   0.000193   0.000006  -0.000154   0.000000
     7  P    0.002867   0.000180  -0.014812  -0.000023   0.000395  -0.000003
     8  P    0.089136   0.000301  -0.010739   0.000083  -0.012161   0.000502
     9  Sn  -0.000311  -0.000001  -0.000159   0.000000   0.000005   0.000000
    10  Sn   0.000477  -0.000016   0.000314   0.000005   0.000368  -0.000068
    11  I    0.000017  -0.000002   0.000010   0.000000   0.000166   0.000002
    12  I    0.000212   0.000034   0.002070   0.000000  -0.000138   0.000025
    13  Sn   3.375303  -0.012112  -0.013798  -0.013989   0.085922  -0.058253
    14  Sn  -0.012112   3.341621   0.022909   0.084288   0.006974  -0.005184
    15  I   -0.013798   0.022909   7.318522  -0.003296  -0.001264   0.004870
    16  I   -0.013989   0.084288  -0.003296   7.183680   0.000644  -0.008416
    17  P    0.085922   0.006974  -0.001264   0.000644  15.428690   0.100558
    18  P   -0.058253  -0.005184   0.004870  -0.008416   0.100558  15.017523
    19  P    0.075129   0.049964  -0.081508  -0.022984  -0.168404   0.013818
    20  P   -0.046677   0.000561  -0.002490   0.001610   0.047656  -0.075930
    21  Sn   0.085366  -0.003830   0.000489   0.018664  -0.036044   0.116215
    22  Sn  -0.008754  -0.000127  -0.000133  -0.000128   0.045742  -0.014533
    23  I    0.003189  -0.000008   0.000212   0.001301  -0.017372  -0.014339
    24  I   -0.024926  -0.000163   0.000361   0.002936  -0.031492  -0.001341
              19         20         21         22         23         24
     1  Sn  -0.001905  -0.006136   0.000048  -0.000003   0.000006   0.000033
     2  Sn  -0.000008  -0.000013  -0.000001   0.000000   0.000000   0.000002
     3  I   -0.000432   0.000086   0.000018   0.000001   0.000001  -0.000007
     4  I   -0.000002  -0.000106   0.000002   0.000000   0.000000  -0.000001
     5  P   -0.014456   0.057136  -0.000017   0.000552  -0.000031  -0.000204
     6  P   -0.000021   0.001731  -0.000012  -0.000015  -0.000003   0.000075
     7  P   -0.000151   0.002362  -0.000009  -0.000007   0.000001  -0.000167
     8  P   -0.001908  -0.029005  -0.001709   0.000437  -0.000046   0.002696
     9  Sn  -0.000004   0.000509   0.000000   0.000000   0.000000   0.000000
    10  Sn   0.001113  -0.013671   0.000001   0.000219  -0.000001  -0.000046
    11  I   -0.000012  -0.000008  -0.000002   0.000117  -0.000004  -0.000005
    12  I   -0.000291   0.005236  -0.000016   0.000000  -0.000001   0.000000
    13  Sn   0.075129  -0.046677   0.085366  -0.008754   0.003189  -0.024926
    14  Sn   0.049964   0.000561  -0.003830  -0.000127  -0.000008  -0.000163
    15  I   -0.081508  -0.002490   0.000489  -0.000133   0.000212   0.000361
    16  I   -0.022984   0.001610   0.018664  -0.000128   0.001301   0.002936
    17  P   -0.168404   0.047656  -0.036044   0.045742  -0.017372  -0.031492
    18  P    0.013818  -0.075930   0.116215  -0.014533  -0.014339  -0.001341
    19  P   15.666812   0.034335  -0.043143   0.006556   0.002922   0.000990
    20  P    0.034335  14.929247   0.010723   0.003556   0.000042   0.002160
    21  Sn  -0.043143   0.010723   3.420920  -0.005257   0.011916   0.014340
    22  Sn   0.006556   0.003556  -0.005257   3.300078   0.100923   0.072724
    23  I    0.002922   0.000042   0.011916   0.100923   7.210791  -0.049392
    24  I    0.000990   0.002160   0.014340   0.072724  -0.049392   7.230724
 Mulliken charges:
               1
     1  Sn   0.567076
     2  Sn   0.494410
     3  I   -0.233555
     4  I   -0.213875
     5  P   -0.398992
     6  P   -0.266152
     7  P   -0.468785
     8  P    0.024810
     9  Sn   0.376726
    10  Sn   0.503693
    11  I   -0.247203
    12  I   -0.235373
    13  Sn   0.473919
    14  Sn   0.515522
    15  I   -0.162837
    16  I   -0.244276
    17  P   -0.407181
    18  P   -0.078589
    19  P   -0.516409
    20  P    0.077087
    21  Sn   0.411339
    22  Sn   0.498051
    23  I   -0.250107
    24  I   -0.219298
 Sum of Mulliken charges =   0.00000
 Mulliken charges with hydrogens summed into heavy atoms:
               1
     1  Sn   0.567076
     2  Sn   0.494410
     3  I   -0.233555
     4  I   -0.213875
     5  P   -0.398992
     6  P   -0.266152
     7  P   -0.468785
     8  P    0.024810
     9  Sn   0.376726
    10  Sn   0.503693
    11  I   -0.247203
    12  I   -0.235373
    13  Sn   0.473919
    14  Sn   0.515522
    15  I   -0.162837
    16  I   -0.244276
    17  P   -0.407181
    18  P   -0.078589
    19  P   -0.516409
    20  P    0.077087
    21  Sn   0.411339
    22  Sn   0.498051
    23  I   -0.250107
    24  I   -0.219298
 APT charges:
               1
     1  Sn   0.576891
     2  Sn   0.386266
     3  I   -0.376176
     4  I   -0.316457
     5  P   -0.065079
     6  P   -0.555607
     7  P   -0.202253
     8  P    0.024049
     9  Sn   0.517165
    10  Sn   0.317281
    11  I   -0.210846
    12  I   -0.257025
    13  Sn   0.624891
    14  Sn   0.401207
    15  I   -0.144442
    16  I   -0.309543
    17  P   -0.122202
    18  P   -0.469266
    19  P   -0.032326
    20  P    0.128367
    21  Sn   0.330561
    22  Sn   0.311828
    23  I   -0.326916
    24  I   -0.230365
 Sum of APT charges =   0.00000
 APT charges with hydrogens summed into heavy atoms:
               1
     1  Sn   0.576891
     2  Sn   0.386266
     3  I   -0.376176
     4  I   -0.316457
     5  P   -0.065079
     6  P   -0.555607
     7  P   -0.202253
     8  P    0.024049
     9  Sn   0.517165
    10  Sn   0.317281
    11  I   -0.210846
    12  I   -0.257025
    13  Sn   0.624891
    14  Sn   0.401207
    15  I   -0.144442
    16  I   -0.309543
    17  P   -0.122202
    18  P   -0.469266
    19  P   -0.032326
    20  P    0.128367
    21  Sn   0.330561
    22  Sn   0.311828
    23  I   -0.326916
    24  I   -0.230365
 Electronic spatial extent (au):  <R**2>=          14016.0913
 Charge=              0.0000 electrons
 Dipole moment (field-independent basis, Debye):
    X=             -0.9516    Y=             -0.6332    Z=             -1.2631  Tot=              1.7035
 Quadrupole moment (field-independent basis, Debye-Ang):
   XX=           -438.3941   YY=           -416.6699   ZZ=           -399.1928
   XY=              3.4740   XZ=              9.7309   YZ=              2.0405
 Traceless Quadrupole moment (field-independent basis, Debye-Ang):
   XX=            -20.3085   YY=              1.4157   ZZ=             18.8928
   XY=              3.4740   XZ=              9.7309   YZ=              2.0405
 Octapole moment (field-independent basis, Debye-Ang**2):
  XXX=            206.1021  YYY=              2.1826  ZZZ=             26.0804  XYY=            -79.1373
  XXY=            -63.5996  XXZ=            118.6456  XZZ=             66.6112  YZZ=           -121.9017
  YYZ=            -50.8113  XYZ=            -32.8841
 Hexadecapole moment (field-independent basis, Debye-Ang**3):
 XXXX=         -36815.9879 YYYY=         -17547.1794 ZZZZ=          -6495.6829 XXXY=            676.3546
 XXXZ=           -157.0225 YYYX=           -292.8187 YYYZ=            148.0294 ZZZX=           -157.5362
 ZZZY=            -35.9464 XXYY=          -9146.9211 XXZZ=          -7006.9647 YYZZ=          -3696.6106
 XXYZ=             54.8130 YYXZ=           -166.2226 ZZXY=              7.6122
 N-N= 2.301777594455D+03 E-N=-1.131862469355D+04  KE= 2.758496671751D+03
  Exact polarizability:   0.000   0.000   0.000   0.000   0.000   0.000
 Approx polarizability:5903.551 825.5513168.447 253.683 167.9862323.769
   1 Symmetry operations used in ECPInt.
 ECPInt:  NShTT=   11628 NPrTT=   44212 LenC2=   10570 LenP2D=   27125.
 LDataN:  DoStor=T MaxTD1= 7 Len=  274
 Calling FoFJK, ICntrl=    100547 FMM=F ISym2X=0 I1Cent= 0 IOpClX= 0 NMat=1 NMatS=1 NMatT=0.
 Defaulting to unpruned grid for atomic number  50.
 Defaulting to unpruned grid for atomic number  50.
 Defaulting to unpruned grid for atomic number  50.
 Defaulting to unpruned grid for atomic number  50.
 Defaulting to unpruned grid for atomic number  50.
 Defaulting to unpruned grid for atomic number  50.
 ***** Axes restored to original set *****
 -------------------------------------------------------------------
 Center     Atomic                   Forces (Hartrees/Bohr)
 Number     Number              X              Y              Z
 -------------------------------------------------------------------
      1       50          -0.002213841   -0.005154558   -0.006084914
      2       50           0.002830257    0.001533238   -0.002469296
      3       53           0.002055436    0.004692999   -0.000615781
      4       53           0.000101910   -0.002585350   -0.000921724
      5       15          -0.004861103    0.012699302    0.002781653
      6       15          -0.002837410   -0.004965966   -0.003596989
      7       15          -0.001840619    0.002108006    0.005340411
      8       15          -0.000162799   -0.001211013   -0.000497220
      9       50           0.002530940    0.000655889    0.003815655
     10       50           0.000347984   -0.000839613   -0.000341333
     11       53          -0.000070526    0.001024938    0.000115513
     12       53          -0.000196824    0.001569051   -0.001012130
     13       50           0.004098208   -0.006870800    0.004534832
     14       50           0.003399540    0.001758461    0.003394705
     15       53           0.000840921    0.006807758    0.001335733
     16       53          -0.001859036   -0.000493781   -0.002037984
     17       15          -0.004505470    0.004265922   -0.002901824
     18       15          -0.000685665   -0.001013216    0.001657068
     19       15          -0.000012091   -0.004990111   -0.002301579
     20       15           0.001162343   -0.009061052    0.001491904
     21       50           0.001797324    0.003554896   -0.001563264
     22       50          -0.001146473   -0.000677758    0.001973432
     23       53          -0.000228433   -0.002375425    0.001851194
     24       53           0.001455428   -0.000431820   -0.003948062
 -------------------------------------------------------------------
 Cartesian Forces:  Max     0.012699302 RMS     0.003349760
 FormGI is forming the generalized inverse of G from B-inverse, IUseBI=4.

 GradGradGradGradGradGradGradGradGradGradGradGradGradGradGradGradGradGrad
 Berny optimization.
 Internal  Forces:  Max     0.039322870 RMS     0.004426878
 Search for a local minimum.
 Step number   1 out of a maximum of  144
 All quantities printed in internal units (Hartrees-Bohrs-Radians)
 Mixed Optimization -- RFO/linear search
 Second derivative matrix not updated -- analytic derivatives used.
 ITU=  0
     Eigenvalues ---   -0.00787  -0.00233  -0.00026   0.00224   0.00378
     Eigenvalues ---    0.00541   0.00581   0.00828   0.00882   0.01075
     Eigenvalues ---    0.01162   0.01256   0.01522   0.01661   0.01832
     Eigenvalues ---    0.01885   0.01971   0.02106   0.02367   0.02385
     Eigenvalues ---    0.02485   0.02667   0.02989   0.03021   0.03162
     Eigenvalues ---    0.03206   0.03527   0.03630   0.03814   0.03932
     Eigenvalues ---    0.04045   0.04309   0.04368   0.04581   0.04730
     Eigenvalues ---    0.04973   0.05073   0.05202   0.05344   0.05509
     Eigenvalues ---    0.05678   0.06050   0.06135   0.06403   0.06579
     Eigenvalues ---    0.06815   0.06890   0.07374   0.07472   0.08165
     Eigenvalues ---    0.08971   0.09192   0.09804   0.10522   0.11884
     Eigenvalues ---    0.15771   0.18029   0.24568   0.33471   0.36050
     Eigenvalues ---    0.44356   0.45566   0.53668   0.60134   0.65878
     Eigenvalues ---    0.92726
 RFO step:  Lambda=-1.97428291D-02 EMin=-7.86915467D-03
 Linear search not attempted -- first point.
 Maximum step size (   0.300) exceeded in Quadratic search.
    -- Step size scaled by   0.534
 Iteration  1 RMS(Cart)=  0.11505610 RMS(Int)=  0.00649492
 Iteration  2 RMS(Cart)=  0.00665775 RMS(Int)=  0.00037466
 Iteration  3 RMS(Cart)=  0.00002110 RMS(Int)=  0.00037457
 Iteration  4 RMS(Cart)=  0.00000002 RMS(Int)=  0.00037457
 Variable       Old X    -DE/DX   Delta X   Delta X   Delta X     New X
                                 (Linear)    (Quad)   (Total)
    R1        5.52770  -0.00450   0.00000  -0.05922  -0.05926   5.46844
    R2        5.26774  -0.00283   0.00000  -0.03210  -0.03225   5.23549
    R3        5.46434   0.00260   0.00000  -0.02104  -0.02104   5.44330
    R4        5.96436   0.00023   0.00000   0.01260   0.01260   5.97697
    R5        5.09538   0.00733   0.00000   0.03594   0.03594   5.13132
    R6        4.57786  -0.00343   0.00000  -0.00712  -0.00746   4.57040
    R7        5.32750  -0.00204   0.00000  -0.00279  -0.00279   5.32470
    R8        4.53723  -0.00240   0.00000  -0.00421  -0.00504   4.53219
    R9        4.37908   0.00398   0.00000   0.03725   0.03725   4.41633
   R10        4.80198   0.00382   0.00000   0.03007   0.03007   4.83205
   R11        4.61590   0.00078   0.00000  -0.01756  -0.01736   4.59854
   R12        5.37130  -0.00286   0.00000  -0.05537  -0.05475   5.31655
   R13        5.57213  -0.00065   0.00000   0.01087   0.01087   5.58300
   R14        5.72345   0.00040   0.00000   0.00580   0.00580   5.72925
   R15        5.52484  -0.00126   0.00000  -0.02405  -0.02323   5.50161
   R16        5.20171   0.00210   0.00000  -0.02505  -0.02460   5.17712
   R17        6.16395  -0.00113   0.00000  -0.13044  -0.13015   6.03380
   R18        5.79664  -0.00093   0.00000  -0.01714  -0.01714   5.77950
   R19        5.59226   0.00262   0.00000   0.02549   0.02549   5.61775
   R20        5.06314   0.00861   0.00000   0.02018   0.02018   5.08332
   R21        4.60137   0.00118   0.00000  -0.01090  -0.01104   4.59033
   R22        4.60954   0.00136   0.00000   0.00891   0.00880   4.61834
   R23        5.33399   0.00263   0.00000  -0.00015  -0.00015   5.33384
   R24        4.57543  -0.00019   0.00000   0.03676   0.03663   4.61207
   R25        5.18815   0.00038   0.00000   0.03676   0.03602   5.22417
   R26        4.55453   0.00072   0.00000  -0.01234  -0.01255   4.54198
   R27        5.62291   0.00001   0.00000  -0.10138  -0.10138   5.52153
   R28        5.63830   0.00240   0.00000   0.04569   0.04569   5.68399
    A1        1.16643   0.00151   0.00000   0.01519   0.01505   1.18147
    A2        1.50149   0.00630   0.00000   0.04834   0.04889   1.55038
    A3        1.51750   0.02291   0.00000   0.04410   0.04396   1.56146
    A4        1.34390  -0.00564   0.00000  -0.02442  -0.02442   1.31948
    A5        1.69826  -0.00088   0.00000  -0.00539  -0.00522   1.69303
    A6        2.02549  -0.00186   0.00000   0.01206   0.01197   2.03746
    A7        1.81574   0.00647   0.00000   0.02160   0.02139   1.83712
    A8        2.36705   0.00043   0.00000   0.00539   0.00518   2.37224
    A9        1.89505   0.00242   0.00000   0.01628   0.01568   1.91073
   A10        1.59848  -0.00364   0.00000  -0.04419  -0.04359   1.55489
   A11        1.93373  -0.01044   0.00000  -0.02501  -0.02501   1.90871
   A12        1.89885   0.00279   0.00000   0.05266   0.05284   1.95169
   A13        1.94621  -0.00238   0.00000  -0.04387  -0.04402   1.90220
   A14        1.75464  -0.00229   0.00000  -0.01006  -0.00996   1.74467
   A15        1.84329   0.00009   0.00000   0.00972   0.00947   1.85276
   A16        2.55377   0.00012   0.00000  -0.02918  -0.02972   2.52404
   A17        1.35431  -0.00034   0.00000  -0.02269  -0.02313   1.33118
   A18        1.40748   0.00126   0.00000   0.00949   0.00915   1.41663
   A19        1.78426  -0.00213   0.00000  -0.02507  -0.02480   1.75947
   A20        2.12886   0.00498   0.00000  -0.02655  -0.02630   2.10256
   A21        1.82866  -0.00397   0.00000  -0.02036  -0.02032   1.80834
   A22        1.44597  -0.01023   0.00000  -0.02204  -0.02211   1.42386
   A23        1.64233   0.00055   0.00000  -0.00538  -0.00567   1.63666
   A24        1.37674   0.00100   0.00000   0.02268   0.02245   1.39920
   A25        1.78657   0.00158   0.00000   0.01894   0.01807   1.80463
   A26        2.60279   0.00160   0.00000   0.04389   0.04357   2.64637
   A27        1.08689   0.00074   0.00000   0.00441   0.00422   1.09112
   A28        1.28690   0.00061   0.00000   0.02897   0.02882   1.31572
   A29        1.34883  -0.00074   0.00000   0.01087   0.01004   1.35886
   A30        1.77638   0.00302   0.00000  -0.02319  -0.02338   1.75300
   A31        1.27000   0.03932   0.00000   0.05064   0.05067   1.32067
   A32        1.42702  -0.00621   0.00000  -0.00909  -0.00904   1.41798
   A33        1.53127   0.00010   0.00000  -0.00159  -0.00143   1.52984
   A34        1.61270  -0.00083   0.00000  -0.00957  -0.00943   1.60327
   A35        2.12472   0.00415   0.00000   0.07029   0.07009   2.19481
   A36        1.48297  -0.00038   0.00000   0.01731   0.01707   1.50004
   A37        1.81158   0.00143   0.00000  -0.00337  -0.00359   1.80798
   A38        2.52442  -0.00365   0.00000  -0.06325  -0.06315   2.46127
   A39        1.29993   0.00084   0.00000  -0.00565  -0.00569   1.29424
   A40        1.59910   0.00010   0.00000   0.00460   0.00422   1.60332
   A41        1.63578  -0.00093   0.00000  -0.03348  -0.03376   1.60202
   A42        2.01195   0.00361   0.00000   0.02779   0.02767   2.03962
   A43        1.60641  -0.00039   0.00000  -0.01082  -0.01054   1.59587
   A44        1.69998  -0.00160   0.00000  -0.00547  -0.00522   1.69476
   A45        2.15766  -0.00310   0.00000  -0.01169  -0.01163   2.14604
   A46        2.31610   0.00058   0.00000  -0.01499  -0.01503   2.30107
   A47        1.49926   0.00003   0.00000   0.01220   0.01187   1.51113
   A48        1.65834  -0.00031   0.00000   0.01226   0.01225   1.67059
   A49        1.94662  -0.00140   0.00000  -0.03067  -0.03085   1.91577
   A50        1.30201   0.00066   0.00000  -0.00087  -0.00090   1.30111
   A51        1.33047   0.00017   0.00000   0.00932   0.00943   1.33990
   A52        1.59772   0.00562   0.00000  -0.00807  -0.00805   1.58967
   A53        1.38805   0.00847   0.00000  -0.01277  -0.01277   1.37528
   A54        1.49944   0.00701   0.00000   0.05372   0.05360   1.55304
    D1       -0.47739  -0.00059   0.00000   0.00873   0.00853  -0.46886
    D2        2.13802  -0.00301   0.00000   0.02396   0.02380   2.16182
    D3       -2.41980  -0.00440   0.00000  -0.01184  -0.01151  -2.43132
    D4       -2.95692   0.00103   0.00000   0.00689   0.00851  -2.94841
    D5       -0.93084   0.00147   0.00000   0.02551   0.02534  -0.90551
    D6        0.47769  -0.00004   0.00000  -0.00818  -0.00803   0.46966
    D7       -0.71748   0.00047   0.00000  -0.07291  -0.07265  -0.79013
    D8       -2.80871   0.00177   0.00000  -0.05392  -0.05389  -2.86260
    D9        1.88652   0.00223   0.00000  -0.01814  -0.01790   1.86862
   D10        0.79443   0.00193   0.00000  -0.03235  -0.03245   0.76199
   D11       -1.29680   0.00324   0.00000  -0.01336  -0.01368  -1.31049
   D12       -2.88476   0.00369   0.00000   0.02242   0.02231  -2.86245
   D13        0.51044   0.00049   0.00000  -0.00797  -0.00787   0.50257
   D14       -1.59954  -0.00494   0.00000   0.01623   0.01607  -1.58346
   D15       -1.92994   0.00515   0.00000  -0.03043  -0.03047  -1.96041
   D16        2.24327  -0.00029   0.00000  -0.00623  -0.00652   2.23675
   D17        2.38698   0.00773   0.00000   0.01720   0.01709   2.40407
   D18        0.27700   0.00230   0.00000   0.04140   0.04104   0.31804
   D19       -1.77460   0.00419   0.00000   0.03678   0.03650  -1.73810
   D20       -0.16239   0.00257   0.00000   0.02781   0.02771  -0.13468
   D21        0.57425  -0.00060   0.00000   0.05709   0.05716   0.63141
   D22        2.18646  -0.00221   0.00000   0.04812   0.04837   2.23483
   D23        2.65028  -0.00090   0.00000   0.03325   0.03320   2.68348
   D24       -2.02069  -0.00251   0.00000   0.02428   0.02441  -1.99628
   D25        2.39320   0.00035   0.00000  -0.03188  -0.03202   2.36118
   D26        1.07710  -0.00025   0.00000  -0.03603  -0.03553   1.04156
   D27        0.59828  -0.00208   0.00000  -0.04002  -0.04053   0.55775
   D28       -0.71782  -0.00269   0.00000  -0.04417  -0.04405  -0.76187
   D29       -1.84143  -0.00162   0.00000  -0.02891  -0.02945  -1.87088
   D30        3.12565  -0.00223   0.00000  -0.03306  -0.03297   3.09268
   D31       -0.84151   0.00073   0.00000  -0.01365  -0.01296  -0.85447
   D32        1.21826   0.00287   0.00000   0.03208   0.03207   1.25033
   D33       -2.52707   0.00294   0.00000  -0.00199  -0.00266  -2.52973
   D34       -0.54361  -0.00017   0.00000   0.01210   0.01191  -0.53170
   D35        1.17800  -0.00229   0.00000  -0.00984  -0.00975   1.16825
   D36        3.11360  -0.00263   0.00000  -0.05118  -0.05075   3.06285
   D37       -1.44798  -0.00474   0.00000  -0.07313  -0.07241  -1.52039
   D38        1.37513  -0.00229   0.00000  -0.03412  -0.03432   1.34081
   D39        3.09674  -0.00440   0.00000  -0.05606  -0.05598   3.04075
   D40       -0.85731  -0.00161   0.00000  -0.02621  -0.02573  -0.88305
   D41        0.15669  -0.00101   0.00000  -0.01975  -0.01902   0.13766
   D42       -1.34145  -0.00233   0.00000  -0.07673  -0.07767  -1.41913
   D43       -2.36727  -0.00269   0.00000  -0.01742  -0.01747  -2.38474
   D44       -1.35327  -0.00209   0.00000  -0.01096  -0.01076  -1.36403
   D45       -2.85141  -0.00342   0.00000  -0.06795  -0.06941  -2.92082
   D46        2.71319   0.00015   0.00000   0.01964   0.01882   2.73201
   D47        1.23203   0.00049   0.00000   0.00195   0.00137   1.23340
   D48       -1.74017   0.00242   0.00000   0.02330   0.02309  -1.71707
   D49        0.78504  -0.00080   0.00000   0.01308   0.01300   0.79804
   D50       -0.69611  -0.00047   0.00000  -0.00461  -0.00445  -0.70056
   D51        2.61488   0.00146   0.00000   0.01674   0.01727   2.63215
   D52       -0.67983   0.00053   0.00000   0.01599   0.01669  -0.66314
   D53       -2.16098   0.00087   0.00000  -0.00170  -0.00077  -2.16175
   D54        1.15000   0.00280   0.00000   0.01965   0.02096   1.17096
   D55        2.01500   0.00239   0.00000  -0.01055  -0.01073   2.00427
   D56       -2.01635   0.00001   0.00000  -0.01940  -0.01953  -2.03588
   D57       -0.51310  -0.00006   0.00000  -0.00863  -0.00900  -0.52210
   D58       -3.04241   0.00290   0.00000   0.00659   0.00669  -3.03572
   D59       -0.79058   0.00052   0.00000  -0.00226  -0.00211  -0.79269
   D60        0.71268   0.00045   0.00000   0.00851   0.00842   0.72109
   D61       -1.67886   0.00387   0.00000   0.03365   0.03397  -1.64489
   D62        0.57297   0.00149   0.00000   0.02480   0.02517   0.59814
   D63        2.07622   0.00142   0.00000   0.03557   0.03570   2.11192
   D64        1.10673   0.00039   0.00000   0.02769   0.02883   1.13555
   D65        0.61091  -0.00036   0.00000  -0.02212  -0.02232   0.58859
   D66       -0.51432  -0.00122   0.00000  -0.02118  -0.02147  -0.53579
   D67       -0.81784   0.00108   0.00000   0.02754   0.02749  -0.79036
   D68       -2.75831   0.00077   0.00000   0.02697   0.02686  -2.73145
   D69        1.43402   0.00444   0.00000   0.04036   0.04034   1.47436
   D70        1.01688  -0.00264   0.00000  -0.00590  -0.00583   1.01105
   D71       -0.92359  -0.00295   0.00000  -0.00647  -0.00646  -0.93005
   D72       -3.01444   0.00073   0.00000   0.00692   0.00702  -3.00742
   D73       -0.83049   0.00022   0.00000  -0.00452  -0.00432  -0.83481
   D74        0.79990  -0.00076   0.00000  -0.04061  -0.04068   0.75923
   D75        0.78590  -0.00061   0.00000  -0.01475  -0.01442   0.77148
   D76        2.41629  -0.00159   0.00000  -0.05084  -0.05078   2.36551
   D77       -2.96268  -0.00426   0.00000  -0.07650  -0.07613  -3.03881
   D78       -1.33229  -0.00524   0.00000  -0.11259  -0.11248  -1.44477
   D79       -1.19945   0.00231   0.00000   0.04042   0.04046  -1.15900
   D80        0.73747   0.00092   0.00000   0.00542   0.00528   0.74274
   D81       -2.72684   0.00214   0.00000   0.04037   0.04043  -2.68641
   D82       -0.78992   0.00076   0.00000   0.00536   0.00525  -0.78467
   D83        1.69179   0.00139   0.00000   0.04241   0.04322   1.73501
   D84       -2.65448   0.00000   0.00000   0.00741   0.00804  -2.64644
   D85       -1.58357  -0.00428   0.00000  -0.17842  -0.17871  -1.76228
   D86       -0.09035   0.00215   0.00000  -0.12276  -0.12297  -0.21332
   D87        0.09145  -0.00194   0.00000  -0.16064  -0.16048  -0.06903
   D88        1.58467   0.00450   0.00000  -0.10498  -0.10474   1.47993
   D89        1.85335  -0.00240   0.00000  -0.16744  -0.16743   1.68592
   D90       -2.93662   0.00403   0.00000  -0.11178  -0.11169  -3.04831
   D91        0.90109  -0.00107   0.00000   0.00523   0.00518   0.90628
   D92        3.03853   0.00181   0.00000   0.02681   0.02683   3.06536
   D93       -0.79673   0.00051   0.00000   0.00965   0.00950  -0.78723
   D94       -0.68107  -0.00148   0.00000  -0.00848  -0.00841  -0.68947
   D95        1.45638   0.00141   0.00000   0.01310   0.01323   1.46961
   D96       -2.37889   0.00010   0.00000  -0.00406  -0.00409  -2.38298
   D97       -0.72272   0.00072   0.00000   0.02203   0.02272  -0.70000
   D98        0.57843   0.00156   0.00000   0.01627   0.01658   0.59501
   D99        0.75644   0.00010   0.00000   0.01552   0.01545   0.77189
   D100      -0.80316  -0.00021   0.00000  -0.00634  -0.00625  -0.80940
   D101      -1.59789  -0.00456   0.00000  -0.00880  -0.00880  -1.60669
   D102       3.12570  -0.00487   0.00000  -0.03065  -0.03050   3.09520
   D103       2.35393  -0.00018   0.00000   0.00652   0.00662   2.36056
   D104       0.79433  -0.00050   0.00000  -0.01534  -0.01507   0.77926
         Item               Value     Threshold  Converged?
 Maximum Force            0.039323     0.000450     NO 
 RMS     Force            0.004427     0.000300     NO 
 Maximum Displacement     0.546343     0.001800     NO 
 RMS     Displacement     0.115920     0.001200     NO 
 Predicted change in Energy=-1.029325D-02
 GradGradGradGradGradGradGradGradGradGradGradGradGradGradGradGradGradGrad

                          Input orientation:                          
 ---------------------------------------------------------------------
 Center     Atomic      Atomic             Coordinates (Angstroms)
 Number     Number       Type             X           Y           Z
 ---------------------------------------------------------------------
      1         50           0        2.507709    1.169009    1.240064
      2         50           0        4.345726    2.125703   -2.803284
      3         53           0        3.532522    4.449937   -1.308713
      4         53           0        5.852885    1.076993   -0.227930
      5         15           0        0.891731   -1.136453    0.571202
      6         15           0        3.048873   -1.583151   -1.839456
      7         15           0        2.483223    0.656102   -1.482437
      8         15           0        0.329465   -0.458968   -1.681408
      9         50           0        5.158105   -2.147254   -0.508579
     10         50           0        1.547532   -3.558967    1.852158
     11         53           0        3.132532   -5.010429   -0.175029
     12         53           0        3.903951   -1.903536    2.800086
     13         50           0       -2.058002    0.957958   -1.225863
     14         50           0       -2.033355    3.529732    2.619455
     15         53           0        0.205921    3.484696    0.536834
     16         53           0       -4.388972    3.998064    0.867548
     17         15           0       -2.661042   -1.505064    0.204411
     18         15           0       -4.260699   -0.233327    1.517537
     19         15           0       -2.208101    1.086995    1.506589
     20         15           0       -1.052811   -0.970161    1.965152
     21         50           0       -5.210504    1.065065   -0.730702
     22         50           0       -4.186301   -3.660321   -0.793200
     23         53           0       -6.524127   -2.779440    0.722037
     24         53           0       -4.775360   -1.532634   -2.836004
 ---------------------------------------------------------------------
                    Distance matrix (angstroms):
                    1          2          3          4          5
     1  Sn   0.000000
     2  Sn   4.543373   0.000000
     3  I    4.279135   2.880470   0.000000
     4  I    3.654268   3.162874   4.234256   0.000000
     5  P    2.893772   5.827427   6.458762   5.490993   0.000000
     6  P    4.165416   4.045541   6.075670   4.187585   3.265589
     7  P    2.770503   2.715380   3.940101   3.620160   3.156506
     8  P    3.991248   4.906066   5.873315   5.914384   2.418550
     9  Sn   4.591291   4.917702   6.841466   3.310174   4.515484
    10  Sn   4.863163   7.862475   8.835940   6.659952   2.817711
    11  I    6.370113   7.700906   9.536443   6.667820   4.537151
    12  I    3.718022   6.915757   7.575408   4.674481   3.824893
    13  Sn   5.193367   6.697733   6.592022   7.974470   4.039422
    14  Sn   5.300660   8.489410   6.874320   8.735920   5.875777
    15  I    3.339936   5.490104   3.924795   6.186283   4.671888
    16  I    7.463681   9.657935   8.227416  10.706463   7.371358
    17  P    5.910942   8.445325   8.724209   8.907350   3.590628
    18  P    6.917723   9.914892   9.521289  10.346409   5.315894
    19  P    4.724048   7.912432   7.224269   8.245493   3.927802
    20  P    4.216528   7.840062   7.817988   7.529215   2.398332
    21  Sn   7.966526   9.835756   9.393187  11.074814   6.616564
    22  Sn   8.500963  10.503048  11.208135  11.115167   5.832488
    23  I    9.870799  12.435515  12.550858  12.998651   7.597178
    24  I    8.772474   9.827447  10.351072  11.250413   6.624344
                    6          7          8          9         10
     6  P    0.000000
     7  P    2.337023   0.000000
     8  P    2.946854   2.433443   0.000000
     9  Sn   2.557011   3.995272   5.248010   0.000000
    10  Sn   4.448133   5.455442   4.855901   4.538971   0.000000
    11  I    3.810977   5.851537   5.553572   3.523063   2.954396
    12  I    4.728546   5.187506   5.911643   3.546768   3.031787
    13  Sn   5.737064   4.558473   2.813396   7.888539   6.548030
    14  Sn   8.476586   6.744089   6.323770   9.681419   7.978793
    15  I    6.277914   4.155058   4.526405   7.572046   7.289937
    16  I    9.685008   7.994886   6.973232  11.437017   9.660241
    17  P    6.065197   5.829198   3.686972   7.877806   4.964442
    18  P    8.156057   7.434474   5.599444   9.822533   6.701298
    19  P    6.779490   5.579289   4.358047   8.293508   5.984075
    20  P    5.628020   5.199436   3.933117   6.788253   3.671030
    21  Sn   8.744124   7.741175   5.823897  10.857090   8.586262
    22  Sn   7.599805   7.974278   5.606222   9.470392   6.315460
    23  I    9.981718   9.889136   7.624491  11.763870   8.187583
    24  I    7.887603   7.701282   5.342760  10.220979   8.127967
                   11         12         13         14         15
    11  I    0.000000
    12  I    4.370260   0.000000
    13  Sn   7.979194   7.742177   0.000000
    14  Sn  10.364838   8.050133   4.626133   0.000000
    15  I    9.013265   6.915980   3.823200   3.058381   0.000000
    16  I   11.781890  10.360317   4.365552   2.972784   4.635295
    17  P    6.782113   7.070746   2.911326   5.619217   5.764346
    18  P    8.963557   8.431847   3.714468   4.509534   5.893739
    19  P    8.278211   6.926298   2.739613   2.689976   3.537923
    20  P    6.198486   5.112514   3.861429   4.651733   4.844610
    21  Sn  10.335698  10.215300   3.192949   5.233776   6.066211
    22  Sn   7.467948   9.024976   5.103465   8.244893   8.491871
    23  I    9.951537  10.669129   6.140743   7.973260   9.196045
    24  I    9.039392  10.355362   4.022392   7.931467   7.833441
                   16         17         18         19         20
    16  I    0.000000
    17  P    5.806024   0.000000
    18  P    4.282944   2.429099   0.000000
    19  P    3.693087   2.935915   2.440600   0.000000
    20  P    6.084240   2.443919   3.321721   2.403512   0.000000
    21  Sn   3.439739   3.738952   2.764513   3.744379   5.356883
    22  Sn   7.839007   2.822548   4.133924   5.633766   4.966309
    23  I    7.107364   4.100658   3.498374   5.847471   5.895263
    24  I    6.667400   3.703407   4.572351   5.684311   6.101217
                   21         22         23         24
    21  Sn   0.000000
    22  Sn   4.835512   0.000000
    23  I    4.314659   2.921870   0.000000
    24  I    3.371897   3.007838   4.156004   0.000000
 Stoichiometry    I8P8Sn8
 Framework group  C1[X(I8P8Sn8)]
 Deg. of freedom    66
 Full point group                 C1      NOp   1
 Largest Abelian subgroup         C1      NOp   1
 Largest concise Abelian subgroup C1      NOp   1
                         Standard orientation:                         
 ---------------------------------------------------------------------
 Center     Atomic      Atomic             Coordinates (Angstroms)
 Number     Number       Type             X           Y           Z
 ---------------------------------------------------------------------
      1         50           0        2.532556   -1.059879   -1.262258
      2         50           0        4.413088   -2.064718    2.749741
      3         53           0        3.659790   -4.373037    1.200124
      4         53           0        5.879681   -0.909844    0.196480
      5         15           0        0.854867    1.181506   -0.530503
      6         15           0        3.008224    1.628824    1.883422
      7         15           0        2.504557   -0.615943    1.472303
      8         15           0        0.321008    0.432394    1.706283
      9         50           0        5.095328    2.285437    0.560107
     10         50           0        1.436888    3.652815   -1.752544
     11         53           0        2.988439    5.097548    0.305098
     12         53           0        3.835251    2.088921   -2.749448
     13         50           0       -2.027337   -1.039750    1.223308
     14         50           0       -1.945594   -3.513074   -2.685284
     15         53           0        0.299878   -3.456625   -0.609625
     16         53           0       -4.279991   -4.091463   -0.937857
     17         15           0       -2.705389    1.440124   -0.142815
     18         15           0       -4.273791    0.156760   -1.482073
     19         15           0       -2.184725   -1.104784   -1.511007
     20         15           0       -1.089800    0.995054   -1.921726
     21         50           0       -5.177527   -1.223679    0.736075
     22         50           0       -4.286835    3.525779    0.913521
     23         53           0       -6.604948    2.617138   -0.615546
     24         53           0       -4.807396    1.331973    2.904330
 ---------------------------------------------------------------------
 Rotational constants (GHZ):      0.0219010      0.0127567      0.0098271
 Standard basis: SDD (6D, 10F)
 There are   296 symmetry adapted cartesian basis functions of A   symmetry.
 There are   296 symmetry adapted basis functions of A   symmetry.
   296 basis functions,   568 primitive gaussians,   296 cartesian basis functions
   104 alpha electrons      104 beta electrons
       nuclear repulsion energy      2299.7360937548 Hartrees.
 NAtoms=   24 NActive=   24 NUniq=   24 SFac= 1.00D+00 NAtFMM=   60 NAOKFM=F Big=F
 Integral buffers will be    131072 words long.
 Raffenetti 2 integral format.
 Two-electron integral symmetry is turned on.
 One-electron integrals computed using PRISM.
   1 Symmetry operations used in ECPInt.
 ECPInt:  NShTT=   11628 NPrTT=   44212 LenC2=   10564 LenP2D=   27108.
 LDataN:  DoStor=T MaxTD1= 5 Len=  102
 NBasis=   296 RedAO= T EigKep=  1.18D-02  NBF=   296
 NBsUse=   296 1.00D-06 EigRej= -1.00D+00 NBFU=   296
 Defaulting to unpruned grid for atomic number  50.
 Defaulting to unpruned grid for atomic number  50.
 Defaulting to unpruned grid for atomic number  50.
 Defaulting to unpruned grid for atomic number  50.
 Initial guess from the checkpoint file:  "\\nas.ads.mwn.de\tuch\ac5\AK_Nilges_Praktikant\Markus\Jakob\Verlauf\Di Pfad\2(4SnI2+P4)-4(I2)3.chk"
 B after Tr=     0.000000    0.000000    0.000000
         Rot=    0.999835   -0.011442   -0.000075   -0.014084 Ang=  -2.08 deg.
 ExpMin= 3.26D-02 ExpMax= 3.06D+04 ExpMxC= 4.68D+03 IAcc=3 IRadAn=         5 AccDes= 0.00D+00
 Harris functional with IExCor= 1009 and IRadAn=       5 diagonalized for initial guess.
 HarFok:  IExCor= 1009 AccDes= 0.00D+00 IRadAn=         5 IDoV= 1 UseB2=F ITyADJ=14
 ICtDFT=  3500011 ScaDFX=  1.000000  1.000000  1.000000  1.000000
 Defaulting to unpruned grid for atomic number  50.
 Defaulting to unpruned grid for atomic number  50.
 Defaulting to unpruned grid for atomic number  50.
 Defaulting to unpruned grid for atomic number  50.
 Defaulting to unpruned grid for atomic number  50.
 Defaulting to unpruned grid for atomic number  50.
 FoFCou: FMM=F IPFlag=           0 FMFlag=      100000 FMFlg1=           0
         NFxFlg=           0 DoJE=T BraDBF=F KetDBF=T FulRan=T
         wScrn=  0.000000 ICntrl=     500 IOpCl=  0 I1Cent=   200000004 NGrid=           0
         NMat0=    1 NMatS0=      1 NMatT0=    0 NMatD0=    1 NMtDS0=    0 NMtDT0=    0
 Petite list used in FoFCou.
 Keep J ints in memory in canonical form, NReq=979471280.
 Requested convergence on RMS density matrix=1.00D-08 within 128 cycles.
 Requested convergence on MAX density matrix=1.00D-06.
 Requested convergence on             energy=1.00D-06.
 No special actions if energy rises.
 Defaulting to unpruned grid for atomic number  50.
 Defaulting to unpruned grid for atomic number  50.
 Defaulting to unpruned grid for atomic number  50.
 Defaulting to unpruned grid for atomic number  50.
 Defaulting to unpruned grid for atomic number  50.
 Defaulting to unpruned grid for atomic number  50.
 EnCoef did     5 forward-backward iterations
 SCF Done:  E(RPBE-PBE) =  -2848.59096648     A.U. after   15 cycles
            NFock= 15  Conv=0.79D-08     -V/T= 2.0327
   1 Symmetry operations used in ECPInt.
 ECPInt:  NShTT=   11628 NPrTT=   44212 LenC2=   10564 LenP2D=   27108.
 LDataN:  DoStor=T MaxTD1= 6 Len=  172
 Calling FoFJK, ICntrl=      2527 FMM=F ISym2X=0 I1Cent= 0 IOpClX= 0 NMat=1 NMatS=1 NMatT=0.
 Defaulting to unpruned grid for atomic number  50.
 Defaulting to unpruned grid for atomic number  50.
 Defaulting to unpruned grid for atomic number  50.
 Defaulting to unpruned grid for atomic number  50.
 Defaulting to unpruned grid for atomic number  50.
 Defaulting to unpruned grid for atomic number  50.
 ***** Axes restored to original set *****
 -------------------------------------------------------------------
 Center     Atomic                   Forces (Hartrees/Bohr)
 Number     Number              X              Y              Z
 -------------------------------------------------------------------
      1       50          -0.000862943   -0.003721244   -0.003696829
      2       50           0.001642277    0.000789789   -0.001428264
      3       53           0.000845953    0.002958034   -0.000734228
      4       53           0.000147922   -0.001280141   -0.000470541
      5       15          -0.004005375    0.009500135    0.002670587
      6       15          -0.001373594   -0.003144233   -0.002472286
      7       15          -0.001183958    0.001927868    0.003497728
      8       15          -0.000448284   -0.001550676   -0.001116025
      9       50           0.001734616    0.000422406    0.002084842
     10       50           0.000508330   -0.000450181   -0.000387661
     11       53          -0.000130634    0.000356764    0.000117321
     12       53           0.000151401    0.000848551   -0.000194487
     13       50           0.002638376   -0.005895030    0.004180406
     14       50           0.002248144    0.001014093    0.002159785
     15       53           0.000071189    0.003800508    0.000987047
     16       53          -0.000877690    0.000256483   -0.001047620
     17       15          -0.002466516    0.003277137   -0.003351320
     18       15          -0.000664665   -0.000752401    0.001407265
     19       15           0.000679106   -0.002040918   -0.001627967
     20       15          -0.000392689   -0.006852309    0.001043773
     21       50           0.001805745    0.003035448   -0.002328847
     22       50          -0.000099245   -0.000360735    0.001175766
     23       53          -0.000171275   -0.002178319    0.002009763
     24       53           0.000203809    0.000038971   -0.002478208
 -------------------------------------------------------------------
 Cartesian Forces:  Max     0.009500135 RMS     0.002401780

 GradGradGradGradGradGradGradGradGradGradGradGradGradGradGradGradGradGrad
 Berny optimization.
 Using GEDIIS/GDIIS optimizer.
 FormGI is forming the generalized inverse of G from B-inverse, IUseBI=4.
 Internal  Forces:  Max     0.021713760 RMS     0.002578919
 Search for a local minimum.
 Step number   2 out of a maximum of  144
 All quantities printed in internal units (Hartrees-Bohrs-Radians)
 Mixed Optimization -- RFO/linear search
 Update second derivatives using D2CorX and points    1    2
 DE= -1.03D-02 DEPred=-1.03D-02 R= 1.00D+00
 TightC=F SS=  1.41D+00  RLast= 5.59D-01 DXNew= 5.0454D-01 1.6765D+00
 Trust test= 1.00D+00 RLast= 5.59D-01 DXMaxT set to 5.05D-01
 ITU=  1  0
 Use linear search instead of GDIIS.
     Eigenvalues ---   -0.01560  -0.00244  -0.00026   0.00224   0.00377
     Eigenvalues ---    0.00537   0.00584   0.00819   0.00876   0.01109
     Eigenvalues ---    0.01188   0.01268   0.01478   0.01654   0.01837
     Eigenvalues ---    0.01861   0.01919   0.02038   0.02373   0.02380
     Eigenvalues ---    0.02477   0.02671   0.02963   0.03032   0.03160
     Eigenvalues ---    0.03206   0.03576   0.03629   0.03742   0.03908
     Eigenvalues ---    0.04068   0.04295   0.04415   0.04569   0.04722
     Eigenvalues ---    0.04928   0.05026   0.05178   0.05296   0.05469
     Eigenvalues ---    0.05679   0.06026   0.06135   0.06252   0.06517
     Eigenvalues ---    0.06842   0.06916   0.07369   0.07529   0.08188
     Eigenvalues ---    0.08842   0.09050   0.09739   0.09993   0.11662
     Eigenvalues ---    0.15233   0.17299   0.23683   0.33567   0.36017
     Eigenvalues ---    0.43126   0.45614   0.47382   0.60411   0.63796
     Eigenvalues ---    0.92775
 RFO step:  Lambda=-1.56035941D-02 EMin=-1.56020831D-02
 I=     1 Eig=   -1.56D-02 Dot1=  8.21D-05
 I=     1 Stepn=  6.00D-01 RXN=   6.00D-01 EDone=F
 I=     2 Eig=   -2.44D-03 Dot1= -1.06D-03
 I=     2 Stepn= -3.00D-01 RXN=   6.71D-01 EDone=F
 I=     3 Eig=   -2.55D-04 Dot1= -6.43D-04
 I=     3 Stepn= -1.50D-01 RXN=   6.87D-01 EDone=F
 Mixed    3 eigenvectors in step.  Raw Step.Grad=  1.79D-03.
 RFO eigenvector is Hessian eigenvector with negative curvature.
 Taking step of  6.00D-01 in eigenvector direction(s).  Step.Grad= -1.45D-04.
 Quartic linear search produced a step of  1.25971.
 Iteration  1 RMS(Cart)=  0.11714774 RMS(Int)=  0.00576425
 Iteration  2 RMS(Cart)=  0.00782843 RMS(Int)=  0.00097574
 Iteration  3 RMS(Cart)=  0.00003571 RMS(Int)=  0.00097557
 Iteration  4 RMS(Cart)=  0.00000003 RMS(Int)=  0.00097557
 Variable       Old X    -DE/DX   Delta X   Delta X   Delta X     New X
                                 (Linear)    (Quad)   (Total)
    R1        5.46844  -0.00263  -0.07465  -0.02087  -0.09514   5.37330
    R2        5.23549  -0.00162  -0.04063   0.00465  -0.03669   5.19880
    R3        5.44330   0.00177  -0.02651   0.02279  -0.00372   5.43958
    R4        5.97697   0.00011   0.01587  -0.01046   0.00542   5.98238
    R5        5.13132   0.00443   0.04528   0.02395   0.06923   5.20056
    R6        4.57040  -0.00177  -0.00940  -0.01842  -0.02774   4.54266
    R7        5.32470  -0.00074  -0.00352   0.00039  -0.00313   5.32157
    R8        4.53219  -0.00172  -0.00635  -0.04183  -0.04992   4.48227
    R9        4.41633   0.00275   0.04693   0.01414   0.06107   4.47740
   R10        4.83205   0.00242   0.03788   0.00666   0.04454   4.87659
   R11        4.59854   0.00075  -0.02186  -0.00259  -0.02446   4.57409
   R12        5.31655  -0.00199  -0.06897  -0.02665  -0.09412   5.22243
   R13        5.58300  -0.00033   0.01370  -0.03698  -0.02328   5.55971
   R14        5.72925   0.00052   0.00730   0.03270   0.04000   5.76925
   R15        5.50161  -0.00112  -0.02926  -0.03893  -0.06634   5.43527
   R16        5.17712   0.00107  -0.03098   0.03168   0.00107   5.17818
   R17        6.03380  -0.00145  -0.16395   0.12209  -0.04130   5.99250
   R18        5.77950  -0.00068  -0.02159  -0.02643  -0.04802   5.73148
   R19        5.61775   0.00136   0.03211   0.02802   0.06013   5.67788
   R20        5.08332   0.00556   0.02542   0.02376   0.04918   5.13250
   R21        4.59033   0.00100  -0.01391   0.01973   0.00597   4.59630
   R22        4.61834   0.00101   0.01109   0.01958   0.02960   4.64794
   R23        5.33384   0.00170  -0.00019   0.00035   0.00016   5.33400
   R24        4.61207   0.00013   0.04615  -0.04480   0.00130   4.61337
   R25        5.22417   0.00113   0.04538  -0.01920   0.02485   5.24902
   R26        4.54198   0.00066  -0.01581   0.01465  -0.00175   4.54023
   R27        5.52153   0.00052  -0.12770   0.13516   0.00746   5.52899
   R28        5.68399   0.00167   0.05756  -0.05233   0.00523   5.68922
    A1        1.18147   0.00130   0.01895   0.01151   0.03045   1.21192
    A2        1.55038   0.00413   0.06159   0.00700   0.07055   1.62093
    A3        1.56146   0.01288   0.05538   0.04787   0.10272   1.66418
    A4        1.31948  -0.00207  -0.03077   0.00420  -0.02640   1.29308
    A5        1.69303  -0.00057  -0.00658   0.00515  -0.00227   1.69076
    A6        2.03746  -0.00073   0.01508  -0.04801  -0.03394   2.00352
    A7        1.83712   0.00364   0.02694   0.03807   0.06416   1.90129
    A8        2.37224  -0.00007   0.00653  -0.01811  -0.01302   2.35921
    A9        1.91073   0.00172   0.01975   0.02967   0.04669   1.95742
   A10        1.55489  -0.00222  -0.05491   0.02622  -0.02598   1.52891
   A11        1.90871  -0.00568  -0.03151  -0.02153  -0.05304   1.85568
   A12        1.95169   0.00264   0.06656   0.01199   0.07958   2.03127
   A13        1.90220  -0.00143  -0.05545   0.01878  -0.03680   1.86539
   A14        1.74467  -0.00142  -0.01255  -0.00457  -0.01763   1.72704
   A15        1.85276  -0.00081   0.01194  -0.01897  -0.00803   1.84473
   A16        2.52404  -0.00091  -0.03744  -0.01631  -0.05446   2.46959
   A17        1.33118   0.00056  -0.02914   0.02498  -0.00509   1.32609
   A18        1.41663   0.00116   0.01153   0.01580   0.02675   1.44338
   A19        1.75947  -0.00168  -0.03124  -0.01838  -0.04911   1.71035
   A20        2.10256   0.00164  -0.03314   0.00145  -0.03147   2.07109
   A21        1.80834  -0.00124  -0.02560   0.03391   0.00834   1.81668
   A22        1.42386  -0.00402  -0.02785  -0.01410  -0.04200   1.38186
   A23        1.63666   0.00038  -0.00714   0.01835   0.01101   1.64767
   A24        1.39920   0.00090   0.02828   0.01662   0.04423   1.44343
   A25        1.80463   0.00101   0.02276  -0.00209   0.01797   1.82260
   A26        2.64637   0.00161   0.05489   0.00012   0.05462   2.70099
   A27        1.09112   0.00067   0.00532   0.00237   0.00759   1.09871
   A28        1.31572   0.00074   0.03630  -0.02616   0.00975   1.32547
   A29        1.35886  -0.00025   0.01265  -0.01305  -0.00187   1.35699
   A30        1.75300   0.00162  -0.02945   0.00647  -0.02289   1.73011
   A31        1.32067   0.02171   0.06383   0.03147   0.09529   1.41596
   A32        1.41798  -0.00076  -0.01139  -0.01156  -0.02296   1.39502
   A33        1.52984  -0.00009  -0.00180   0.01378   0.01216   1.54200
   A34        1.60327  -0.00051  -0.01188   0.01087  -0.00137   1.60191
   A35        2.19481   0.00342   0.08829  -0.05139   0.03618   2.23099
   A36        1.50004  -0.00037   0.02151  -0.02382  -0.00284   1.49720
   A37        1.80798   0.00121  -0.00453   0.01972   0.01447   1.82246
   A38        2.46127  -0.00316  -0.07955   0.03772  -0.04105   2.42022
   A39        1.29424   0.00061  -0.00717   0.00525  -0.00175   1.29249
   A40        1.60332   0.00007   0.00531  -0.01747  -0.01278   1.59054
   A41        1.60202  -0.00072  -0.04252   0.02682  -0.01635   1.58567
   A42        2.03962   0.00257   0.03486  -0.00005   0.03465   2.07428
   A43        1.59587  -0.00043  -0.01328   0.01139  -0.00136   1.59451
   A44        1.69476  -0.00102  -0.00658  -0.00462  -0.01122   1.68354
   A45        2.14604  -0.00142  -0.01464  -0.01602  -0.03032   2.11572
   A46        2.30107  -0.00017  -0.01893   0.01720  -0.00206   2.29901
   A47        1.51113  -0.00012   0.01495  -0.00973   0.00451   1.51565
   A48        1.67059  -0.00006   0.01543   0.00175   0.01567   1.68626
   A49        1.91577  -0.00147  -0.03886  -0.03355  -0.07279   1.84299
   A50        1.30111   0.00053  -0.00114  -0.00460  -0.00527   1.29584
   A51        1.33990  -0.00004   0.01188  -0.00945   0.00268   1.34258
   A52        1.58967   0.00472  -0.01014   0.00134  -0.00877   1.58090
   A53        1.37528   0.00627  -0.01608   0.01605  -0.00003   1.37525
   A54        1.55304   0.00514   0.06752  -0.00300   0.06437   1.61741
    D1       -0.46886   0.00031   0.01074   0.02497   0.03555  -0.43331
    D2        2.16182  -0.00135   0.02998  -0.05288  -0.02227   2.13955
    D3       -2.43132  -0.00221  -0.01450  -0.01776  -0.03160  -2.46292
    D4       -2.94841  -0.00034   0.01072  -0.05023  -0.03553  -2.98394
    D5       -0.90551  -0.00067   0.03192  -0.05471  -0.02279  -0.92830
    D6        0.46966  -0.00068  -0.01012  -0.02751  -0.03720   0.43246
    D7       -0.79013  -0.00041  -0.09152   0.02415  -0.06628  -0.85641
    D8       -2.86260   0.00037  -0.06789   0.00652  -0.06076  -2.92336
    D9        1.86862   0.00077  -0.02255  -0.00621  -0.02856   1.84006
   D10        0.76199   0.00056  -0.04087   0.01908  -0.02196   0.74002
   D11       -1.31049   0.00134  -0.01724   0.00145  -0.01644  -1.32693
   D12       -2.86245   0.00174   0.02810  -0.01128   0.01576  -2.84669
   D13        0.50257  -0.00040  -0.00992  -0.02505  -0.03527   0.46730
   D14       -1.58346  -0.00235   0.02025  -0.02990  -0.00973  -1.59320
   D15       -1.96041   0.00222  -0.03838   0.09136   0.05250  -1.90790
   D16        2.23675   0.00027  -0.00821   0.08651   0.07804   2.31479
   D17        2.40407   0.00376   0.02153   0.02604   0.04770   2.45177
   D18        0.31804   0.00181   0.05170   0.02119   0.07324   0.39128
   D19       -1.73810   0.00219   0.04597   0.00997   0.05542  -1.68268
   D20       -0.13468   0.00180   0.03490   0.02092   0.05543  -0.07925
   D21        0.63141  -0.00070   0.07200  -0.10643  -0.03345   0.59796
   D22        2.23483  -0.00108   0.06093  -0.09548  -0.03345   2.20138
   D23        2.68348  -0.00067   0.04182  -0.04018   0.00100   2.68448
   D24       -1.99628  -0.00106   0.03075  -0.02923   0.00101  -1.99527
   D25        2.36118  -0.00030  -0.04033  -0.00472  -0.04487   2.31631
   D26        1.04156  -0.00082  -0.04476  -0.00006  -0.04192   0.99964
   D27        0.55775  -0.00184  -0.05106  -0.03759  -0.09215   0.46559
   D28       -0.76187  -0.00237  -0.05549  -0.03293  -0.08921  -0.85108
   D29       -1.87088  -0.00126  -0.03710  -0.04226  -0.08143  -1.95231
   D30        3.09268  -0.00179  -0.04153  -0.03761  -0.07848   3.01420
   D31       -0.85447  -0.00017  -0.01632  -0.00639  -0.02205  -0.87652
   D32        1.25033   0.00173   0.04039   0.00716   0.04756   1.29789
   D33       -2.52973   0.00088  -0.00335  -0.00553  -0.00956  -2.53929
   D34       -0.53170   0.00064   0.01500   0.03042   0.04473  -0.48697
   D35        1.16825  -0.00078  -0.01228   0.01798   0.00550   1.17375
   D36        3.06285  -0.00109  -0.06393   0.05588  -0.00707   3.05578
   D37       -1.52039  -0.00252  -0.09122   0.04344  -0.04630  -1.56669
   D38        1.34081  -0.00050  -0.04324   0.05347   0.00980   1.35060
   D39        3.04075  -0.00192  -0.07052   0.04103  -0.02944   3.01132
   D40       -0.88305  -0.00115  -0.03242  -0.00378  -0.03466  -0.91771
   D41        0.13766  -0.00042  -0.02396   0.00594  -0.01551   0.12216
   D42       -1.41913  -0.00210  -0.09785   0.03738  -0.06143  -1.48056
   D43       -2.38474  -0.00179  -0.02201  -0.01188  -0.03426  -2.41900
   D44       -1.36403  -0.00106  -0.01356  -0.00217  -0.01511  -1.37914
   D45       -2.92082  -0.00273  -0.08744   0.02928  -0.06103  -2.98185
   D46        2.73201  -0.00010   0.02371  -0.03642  -0.01502   2.71699
   D47        1.23340   0.00025   0.00172  -0.01258  -0.01265   1.22075
   D48       -1.71707   0.00186   0.02909  -0.00960   0.01906  -1.69802
   D49        0.79804  -0.00048   0.01638  -0.02268  -0.00668   0.79136
   D50       -0.70056  -0.00013  -0.00561   0.00115  -0.00431  -0.70487
   D51        2.63215   0.00147   0.02176   0.00414   0.02740   2.65955
   D52       -0.66314   0.00031   0.02102  -0.02018   0.00174  -0.66141
   D53       -2.16175   0.00066  -0.00097   0.00366   0.00411  -2.15764
   D54        1.17096   0.00226   0.02640   0.00664   0.03581   1.20677
   D55        2.00427   0.00044  -0.01352  -0.00333  -0.01760   1.98668
   D56       -2.03588  -0.00044  -0.02461  -0.01501  -0.04004  -2.07592
   D57       -0.52210  -0.00063  -0.01134  -0.02350  -0.03585  -0.55795
   D58       -3.03572   0.00117   0.00843   0.01904   0.02764  -3.00808
   D59       -0.79269   0.00030  -0.00266   0.00736   0.00520  -0.78749
   D60        0.72109   0.00011   0.01060  -0.00113   0.00938   0.73047
   D61       -1.64489   0.00205   0.04279  -0.00452   0.03861  -1.60628
   D62        0.59814   0.00117   0.03170  -0.01621   0.01617   0.61430
   D63        2.11192   0.00098   0.04497  -0.02469   0.02035   2.13227
   D64        1.13555   0.00069   0.03631  -0.01185   0.02625   1.16181
   D65        0.58859  -0.00026  -0.02811   0.02442  -0.00390   0.58469
   D66       -0.53579  -0.00092  -0.02705   0.01656  -0.01098  -0.54677
   D67       -0.79036   0.00128   0.03462  -0.00840   0.02613  -0.76423
   D68       -2.73145   0.00073   0.03383  -0.01193   0.02222  -2.70923
   D69        1.47436   0.00312   0.05081   0.00671   0.05739   1.53175
   D70        1.01105  -0.00153  -0.00735  -0.00499  -0.01250   0.99854
   D71       -0.93005  -0.00208  -0.00814  -0.00853  -0.01641  -0.94646
   D72       -3.00742   0.00032   0.00884   0.01011   0.01876  -2.98867
   D73       -0.83481   0.00013  -0.00545   0.00722   0.00245  -0.83237
   D74        0.75923  -0.00063  -0.05124   0.04019  -0.01096   0.74826
   D75        0.77148  -0.00036  -0.01816   0.01817   0.00029   0.77176
   D76        2.36551  -0.00111  -0.06396   0.05114  -0.01312   2.35239
   D77       -3.03881  -0.00354  -0.09590   0.05427  -0.04086  -3.07966
   D78       -1.44477  -0.00430  -0.14170   0.08724  -0.05427  -1.49904
   D79       -1.15900   0.00189   0.05096   0.03901   0.09008  -1.06891
   D80        0.74274   0.00039   0.00665   0.00370   0.01026   0.75301
   D81       -2.68641   0.00196   0.05093   0.02682   0.07789  -2.60852
   D82       -0.78467   0.00046   0.00661  -0.00849  -0.00193  -0.78661
   D83        1.73501   0.00140   0.05444   0.01398   0.07019   1.80520
   D84       -2.64644  -0.00010   0.01013  -0.02133  -0.00963  -2.65607
   D85       -1.76228  -0.00447  -0.22513   0.16526  -0.06077  -1.82304
   D86       -0.21332  -0.00002  -0.15491   0.16231   0.00660  -0.20672
   D87       -0.06903  -0.00254  -0.20216   0.18068  -0.02052  -0.08954
   D88        1.47993   0.00191  -0.13194   0.17773   0.04685   1.52677
   D89        1.68592  -0.00307  -0.21092   0.18479  -0.02634   1.65957
   D90       -3.04831   0.00138  -0.14070   0.18184   0.04102  -3.00729
   D91        0.90628  -0.00069   0.00653  -0.02411  -0.01776   0.88852
   D92        3.06536   0.00160   0.03379  -0.02251   0.01112   3.07648
   D93       -0.78723   0.00032   0.01196  -0.01866  -0.00667  -0.79391
   D94       -0.68947  -0.00098  -0.01059   0.00152  -0.00909  -0.69857
   D95        1.46961   0.00131   0.01667   0.00311   0.01978   1.48939
   D96       -2.38298   0.00003  -0.00516   0.00697   0.00199  -2.38099
   D97       -0.70000   0.00052   0.02862  -0.01501   0.01424  -0.68576
   D98        0.59501   0.00112   0.02089  -0.00949   0.01193   0.60694
   D99        0.77189   0.00063   0.01946   0.02002   0.03773   0.80963
   D100      -0.80940   0.00010  -0.00787   0.01059   0.00268  -0.80672
   D101      -1.60669  -0.00221  -0.01108   0.00748  -0.00486  -1.61154
   D102       3.09520  -0.00273  -0.03842  -0.00195  -0.03991   3.05529
   D103       2.36056   0.00024   0.00835   0.03058   0.03751   2.39807
   D104       0.77926  -0.00028  -0.01899   0.02115   0.00246   0.78172
         Item               Value     Threshold  Converged?
 Maximum Force            0.021714     0.000450     NO 
 RMS     Force            0.002579     0.000300     NO 
 Maximum Displacement     0.824735     0.001800     NO 
 RMS     Displacement     0.120939     0.001200     NO 
 Predicted change in Energy=-8.750883D-03
 GradGradGradGradGradGradGradGradGradGradGradGradGradGradGradGradGradGrad

                          Input orientation:                          
 ---------------------------------------------------------------------
 Center     Atomic      Atomic             Coordinates (Angstroms)
 Number     Number       Type             X           Y           Z
 ---------------------------------------------------------------------
      1         50           0        2.442035    1.062371    1.260323
      2         50           0        4.280272    2.096589   -2.913649
      3         53           0        3.571250    4.629897   -1.745144
      4         53           0        5.821490    1.149365   -0.315702
      5         15           0        0.816995   -1.173423    0.592830
      6         15           0        3.073361   -1.642070   -1.781854
      7         15           0        2.468241    0.625356   -1.455704
      8         15           0        0.348054   -0.521983   -1.673074
      9         50           0        5.201284   -2.034306   -0.375624
     10         50           0        1.533049   -3.577673    1.872287
     11         53           0        3.219124   -4.964028   -0.100268
     12         53           0        3.765992   -1.730222    2.832194
     13         50           0       -1.978656    0.890033   -1.193435
     14         50           0       -1.952362    3.376556    2.791943
     15         53           0        0.332333    3.667558    0.818525
     16         53           0       -4.252129    3.957280    0.947636
     17         15           0       -2.744151   -1.539888    0.141537
     18         15           0       -4.293878   -0.231319    1.483876
     19         15           0       -2.173461    0.977295    1.538415
     20         15           0       -1.126690   -1.145357    1.951982
     21         50           0       -5.102909    1.205468   -0.751411
     22         50           0       -4.310250   -3.655465   -0.877741
     23         53           0       -6.600112   -2.765328    0.711157
     24         53           0       -4.757985   -1.536159   -2.968628
 ---------------------------------------------------------------------
                    Distance matrix (angstroms):
                    1          2          3          4          5
     1  Sn   0.000000
     2  Sn   4.676619   0.000000
     3  I    4.799500   2.878500   0.000000
     4  I    3.729898   3.165741   4.384174   0.000000
     5  P    2.843427   5.914615   6.835976   5.591578   0.000000
     6  P    4.119151   4.088418   6.291805   4.182574   3.309069
     7  P    2.751085   2.752016   4.163743   3.580289   3.187273
     8  P    3.936972   4.884495   6.077504   5.881697   2.403871
     9  Sn   4.458608   4.934990   6.996013   3.244073   4.571762
    10  Sn   4.767679   7.915155   9.198058   6.747067   2.816055
    11  I    6.226761   7.674207   9.740277   6.647728   4.540847
    12  I    3.467306   6.922693   7.838434   4.735646   3.744511
    13  Sn   5.058965   6.602204   6.715089   7.853658   3.906949
    14  Sn   5.197310   8.546216   7.257155   8.663175   5.762616
    15  I    3.381276   5.655377   4.241353   6.144803   4.870414
    16  I    7.300007   9.548485   8.301129  10.533670   7.221220
    17  P    5.909311   8.479425   9.028295   8.989514   3.608285
    18  P    6.862662   9.913296   9.793786  10.366554   5.272812
    19  P    4.624649   7.919872   7.558106   8.208934   3.802965
    20  P    4.253028   7.963656   8.312216   7.660636   2.371918
    21  Sn   7.809847   9.670235   9.378446  10.933228   6.520073
    22  Sn   8.510149  10.536988  11.468114  11.227396   5.883175
    23  I    9.834291  12.456332  12.813250  13.064282   7.586938
    24  I    8.745094   9.741148  10.435196  11.232780   6.625403
                    6          7          8          9         10
     6  P    0.000000
     7  P    2.369338   0.000000
     8  P    2.948512   2.420502   0.000000
     9  Sn   2.580579   3.963571   5.246364   0.000000
    10  Sn   4.412694   5.442018   4.828150   4.570671   0.000000
    11  I    3.726175   5.800193   5.518017   3.547963   2.942074
    12  I    4.666577   5.061519   5.782696   3.527410   3.052955
    13  Sn   5.681607   4.462480   2.763589   7.795647   6.456866
    14  Sn   8.447728   6.719622   6.358214   9.512389   7.832953
    15  I    6.516698   4.357661   4.874481   7.592359   7.419266
    16  I    9.615905   7.876619   6.934955  11.270188   9.544569
    17  P    6.128076   5.865875   3.727020   7.977583   5.044056
    18  P    8.181163   7.423023   5.621241   9.842083   6.730678
    19  P    6.739021   5.534799   4.349659   8.192688   5.881957
    20  P    5.641692   5.260349   3.962890   6.800826   3.605097
    21  Sn   8.719040   7.625933   5.791938  10.808040   8.590586
    22  Sn   7.706419   8.037873   5.670190   9.661757   6.458548
    23  I   10.052507   9.921040   7.680766  11.873855   8.255691
    24  I    7.921467   7.692816   5.364574  10.303342   8.196301
                   11         12         13         14         15
    11  I    0.000000
    12  I    4.399534   0.000000
    13  Sn   7.904553   7.488151   0.000000
    14  Sn  10.231055   7.666835   4.697523   0.000000
    15  I    9.147787   6.706780   4.135613   3.032967   0.000000
    16  I   11.683641  10.009471   4.377313   3.004603   4.595422
    17  P    6.880687   7.046831   2.876221   5.641188   6.086095
    18  P    9.019604   8.308199   3.712907   4.495609   6.086523
    19  P    8.189296   6.654443   2.740177   2.716003   3.746300
    20  P    6.138410   5.005515   3.842175   4.672789   5.155349
    21  Sn  10.379927  10.005893   3.171094   5.214875   6.169963
    22  Sn   7.681685   9.093726   5.118353   8.274994   8.835018
    23  I   10.095053  10.631385   6.192494   7.978345   9.457925
    24  I    9.143963  10.312390   4.094189   8.074061   8.205640
                   16         17         18         19         20
    16  I    0.000000
    17  P    5.756966   0.000000
    18  P    4.222992   2.432258   0.000000
    19  P    3.681059   2.934819   2.441289   0.000000
    20  P    6.067453   2.459583   3.329515   2.402585   0.000000
    21  Sn   3.344108   3.728012   2.777660   3.725188   5.352105
    22  Sn   7.828746   2.822633   4.159600   5.645010   4.943989
    23  I    7.124775   4.085903   3.512408   5.855495   5.841430
    24  I    6.765418   3.705222   4.662917   5.771538   6.127923
                   21         22         23         24
    21  Sn   0.000000
    22  Sn   4.926756   0.000000
    23  I    4.488646   2.925817   0.000000
    24  I    3.542815   3.010604   4.294777   0.000000
 Stoichiometry    I8P8Sn8
 Framework group  C1[X(I8P8Sn8)]
 Deg. of freedom    66
 Full point group                 C1      NOp   1
 Largest Abelian subgroup         C1      NOp   1
 Largest concise Abelian subgroup C1      NOp   1
                         Standard orientation:                         
 ---------------------------------------------------------------------
 Center     Atomic      Atomic             Coordinates (Angstroms)
 Number     Number       Type             X           Y           Z
 ---------------------------------------------------------------------
      1         50           0        2.476032   -0.846649   -1.301591
      2         50           0        4.409630   -1.920789    2.818869
      3         53           0        3.837271   -4.447643    1.564605
      4         53           0        5.869368   -0.793540    0.245857
      5         15           0        0.730854    1.265780   -0.541941
      6         15           0        2.978354    1.779529    1.831821
      7         15           0        2.502189   -0.506107    1.428210
      8         15           0        0.321391    0.507729    1.702227
      9         50           0        5.066915    2.344587    0.425405
     10         50           0        1.294944    3.751691   -1.738693
     11         53           0        2.916393    5.162266    0.270530
     12         53           0        3.621840    2.072429   -2.780888
     13         50           0       -1.924245   -1.018943    1.188592
     14         50           0       -1.791420   -3.355858   -2.884233
     15         53           0        0.524503   -3.584021   -0.939154
     16         53           0       -4.036576   -4.134584   -1.045619
     17         15           0       -2.841165    1.408558   -0.052030
     18         15           0       -4.325138    0.061000   -1.429635
     19         15           0       -2.139058   -1.019768   -1.543151
     20         15           0       -1.220509    1.173479   -1.887176
     21         50           0       -5.029037   -1.499222    0.757973
     22         50           0       -4.517292    3.391911    1.054390
     23         53           0       -6.766588    2.427652   -0.549131
     24         53           0       -4.822440    1.176886    3.070397
 ---------------------------------------------------------------------
 Rotational constants (GHZ):      0.0214086      0.0126456      0.0098638
 Standard basis: SDD (6D, 10F)
 There are   296 symmetry adapted cartesian basis functions of A   symmetry.
 There are   296 symmetry adapted basis functions of A   symmetry.
   296 basis functions,   568 primitive gaussians,   296 cartesian basis functions
   104 alpha electrons      104 beta electrons
       nuclear repulsion energy      2292.1652618091 Hartrees.
 NAtoms=   24 NActive=   24 NUniq=   24 SFac= 1.00D+00 NAtFMM=   60 NAOKFM=F Big=F
 Integral buffers will be    131072 words long.
 Raffenetti 2 integral format.
 Two-electron integral symmetry is turned on.
 One-electron integrals computed using PRISM.
   1 Symmetry operations used in ECPInt.
 ECPInt:  NShTT=   11628 NPrTT=   44212 LenC2=   10558 LenP2D=   27044.
 LDataN:  DoStor=T MaxTD1= 5 Len=  102
 NBasis=   296 RedAO= T EigKep=  1.15D-02  NBF=   296
 NBsUse=   296 1.00D-06 EigRej= -1.00D+00 NBFU=   296
 Defaulting to unpruned grid for atomic number  50.
 Defaulting to unpruned grid for atomic number  50.
 Defaulting to unpruned grid for atomic number  50.
 Defaulting to unpruned grid for atomic number  50.
 Initial guess from the checkpoint file:  "\\nas.ads.mwn.de\tuch\ac5\AK_Nilges_Praktikant\Markus\Jakob\Verlauf\Di Pfad\2(4SnI2+P4)-4(I2)3.chk"
 B after Tr=     0.000000    0.000000    0.000000
         Rot=    0.999879   -0.004808   -0.001283   -0.014717 Ang=  -1.78 deg.
 ExpMin= 3.26D-02 ExpMax= 3.06D+04 ExpMxC= 4.68D+03 IAcc=3 IRadAn=         5 AccDes= 0.00D+00
 Harris functional with IExCor= 1009 and IRadAn=       5 diagonalized for initial guess.
 HarFok:  IExCor= 1009 AccDes= 0.00D+00 IRadAn=         5 IDoV= 1 UseB2=F ITyADJ=14
 ICtDFT=  3500011 ScaDFX=  1.000000  1.000000  1.000000  1.000000
 Defaulting to unpruned grid for atomic number  50.
 Defaulting to unpruned grid for atomic number  50.
 Defaulting to unpruned grid for atomic number  50.
 Defaulting to unpruned grid for atomic number  50.
 Defaulting to unpruned grid for atomic number  50.
 Defaulting to unpruned grid for atomic number  50.
 FoFCou: FMM=F IPFlag=           0 FMFlag=      100000 FMFlg1=           0
         NFxFlg=           0 DoJE=T BraDBF=F KetDBF=T FulRan=T
         wScrn=  0.000000 ICntrl=     500 IOpCl=  0 I1Cent=   200000004 NGrid=           0
         NMat0=    1 NMatS0=      1 NMatT0=    0 NMatD0=    1 NMtDS0=    0 NMtDT0=    0
 Petite list used in FoFCou.
 Keep J ints in memory in canonical form, NReq=979471280.
 Requested convergence on RMS density matrix=1.00D-08 within 128 cycles.
 Requested convergence on MAX density matrix=1.00D-06.
 Requested convergence on             energy=1.00D-06.
 No special actions if energy rises.
 Defaulting to unpruned grid for atomic number  50.
 Defaulting to unpruned grid for atomic number  50.
 Defaulting to unpruned grid for atomic number  50.
 Defaulting to unpruned grid for atomic number  50.
 Defaulting to unpruned grid for atomic number  50.
 Defaulting to unpruned grid for atomic number  50.
 EnCoef did     2 forward-backward iterations
 SCF Done:  E(RPBE-PBE) =  -2848.59736231     A.U. after   15 cycles
            NFock= 15  Conv=0.61D-08     -V/T= 2.0327
   1 Symmetry operations used in ECPInt.
 ECPInt:  NShTT=   11628 NPrTT=   44212 LenC2=   10558 LenP2D=   27044.
 LDataN:  DoStor=T MaxTD1= 6 Len=  172
 Calling FoFJK, ICntrl=      2527 FMM=F ISym2X=0 I1Cent= 0 IOpClX= 0 NMat=1 NMatS=1 NMatT=0.
 Defaulting to unpruned grid for atomic number  50.
 Defaulting to unpruned grid for atomic number  50.
 Defaulting to unpruned grid for atomic number  50.
 Defaulting to unpruned grid for atomic number  50.
 Defaulting to unpruned grid for atomic number  50.
 Defaulting to unpruned grid for atomic number  50.
 ***** Axes restored to original set *****
 -------------------------------------------------------------------
 Center     Atomic                   Forces (Hartrees/Bohr)
 Number     Number              X              Y              Z
 -------------------------------------------------------------------
      1       50           0.000758524    0.001133784    0.000252684
      2       50          -0.000221940   -0.000328648   -0.000111471
      3       53          -0.000428785    0.000223736   -0.000279382
      4       53           0.000321025    0.001185900    0.000428425
      5       15          -0.001868450    0.003073599    0.001975536
      6       15           0.000788855    0.000682100   -0.000062459
      7       15           0.000488312    0.000636880    0.000064435
      8       15          -0.000369754   -0.002720818   -0.002830432
      9       50          -0.000280584   -0.000995624   -0.001344629
     10       50           0.000701290   -0.000094908   -0.000712013
     11       53          -0.000017880   -0.000512325    0.000212455
     12       53           0.001978343   -0.001470850    0.002245827
     13       50          -0.001472121   -0.003237233    0.003247021
     14       50           0.001138021   -0.000227523   -0.000263163
     15       53          -0.001647110   -0.000057579    0.000305640
     16       53          -0.000790256    0.000797800   -0.000186740
     17       15          -0.000887364    0.002463271   -0.002090102
     18       15          -0.000926708   -0.000162301   -0.000548106
     19       15           0.002749953    0.001999640    0.000643808
     20       15          -0.002432908   -0.003132338   -0.000524377
     21       50           0.001980070    0.000537219   -0.002481982
     22       50          -0.000395954    0.000138202    0.000198917
     23       53           0.000982520   -0.000985686    0.000396038
     24       53          -0.000147100    0.001053703    0.001464070
 -------------------------------------------------------------------
 Cartesian Forces:  Max     0.003247021 RMS     0.001387450

 GradGradGradGradGradGradGradGradGradGradGradGradGradGradGradGradGradGrad
 Berny optimization.
 Using GEDIIS/GDIIS optimizer.
 FormGI is forming the generalized inverse of G from B-inverse, IUseBI=4.
 Internal  Forces:  Max     0.017316073 RMS     0.001845643
 Search for a local minimum.
 Step number   3 out of a maximum of  144
 All quantities printed in internal units (Hartrees-Bohrs-Radians)
 Mixed Optimization -- RFO/linear search
 Update second derivatives using D2CorX and points    2    3
 ITU=  0  1  0
 Use linear search instead of GDIIS.
     Eigenvalues ---   -0.01613  -0.00244  -0.00030   0.00224   0.00375
     Eigenvalues ---    0.00541   0.00579   0.00824   0.00867   0.01087
     Eigenvalues ---    0.01145   0.01267   0.01496   0.01664   0.01842
     Eigenvalues ---    0.01879   0.02001   0.02186   0.02365   0.02376
     Eigenvalues ---    0.02491   0.02686   0.02989   0.03016   0.03156
     Eigenvalues ---    0.03201   0.03512   0.03621   0.03819   0.03898
     Eigenvalues ---    0.03995   0.04308   0.04409   0.04602   0.04735
     Eigenvalues ---    0.04975   0.05064   0.05173   0.05326   0.05466
     Eigenvalues ---    0.05675   0.06031   0.06101   0.06385   0.06508
     Eigenvalues ---    0.06858   0.06950   0.07358   0.07484   0.08146
     Eigenvalues ---    0.08860   0.09043   0.09824   0.10069   0.11627
     Eigenvalues ---    0.15071   0.18387   0.25147   0.33571   0.35820
     Eigenvalues ---    0.41701   0.46550   0.47083   0.60519   0.62966
     Eigenvalues ---    0.93328
 RFO step:  Lambda=-1.81130079D-02 EMin=-1.61296961D-02
 Quartic linear search produced a step of  0.04858.
 Maximum step size (   0.505) exceeded in Quadratic search.
    -- Step size scaled by   0.960
 Iteration  1 RMS(Cart)=  0.16756360 RMS(Int)=  0.02979599
 Iteration  2 RMS(Cart)=  0.07564031 RMS(Int)=  0.00534246
 Iteration  3 RMS(Cart)=  0.00518014 RMS(Int)=  0.00099025
 Iteration  4 RMS(Cart)=  0.00001193 RMS(Int)=  0.00099024
 Iteration  5 RMS(Cart)=  0.00000000 RMS(Int)=  0.00099024
 Variable       Old X    -DE/DX   Delta X   Delta X   Delta X     New X
                                 (Linear)    (Quad)   (Total)
    R1        5.37330   0.00169  -0.00462  -0.01130  -0.01580   5.35750
    R2        5.19880   0.00079  -0.00178  -0.02342  -0.02562   5.17318
    R3        5.43958   0.00019  -0.00018  -0.06358  -0.06376   5.37582
    R4        5.98238   0.00015   0.00026   0.03497   0.03524   6.01762
    R5        5.20056   0.00035   0.00336  -0.01060  -0.00724   5.19332
    R6        4.54266   0.00168  -0.00135   0.02980   0.02816   4.57082
    R7        5.32157   0.00324  -0.00015   0.02590   0.02575   5.34732
    R8        4.48227   0.00054  -0.00242   0.03959   0.03616   4.51844
    R9        4.47740   0.00062   0.00297   0.00749   0.01046   4.48786
   R10        4.87659  -0.00081   0.00216  -0.01555  -0.01339   4.86320
   R11        4.57409   0.00079  -0.00119  -0.01948  -0.02003   4.55405
   R12        5.22243   0.00070  -0.00457  -0.01930  -0.02283   5.19959
   R13        5.55971   0.00009  -0.00113   0.04759   0.04646   5.60617
   R14        5.76925   0.00127   0.00194  -0.04485  -0.04291   5.72634
   R15        5.43527  -0.00180  -0.00322   0.01250   0.00973   5.44500
   R16        5.17818   0.00003   0.00005  -0.05889  -0.05754   5.12065
   R17        5.99250  -0.00201  -0.00201  -0.25339  -0.25464   5.73786
   R18        5.73148  -0.00144  -0.00233  -0.00111  -0.00344   5.72804
   R19        5.67788   0.00087   0.00292  -0.00974  -0.00682   5.67106
   R20        5.13250   0.00028   0.00239  -0.01248  -0.01009   5.12241
   R21        4.59630  -0.00049   0.00029  -0.03685  -0.03660   4.55970
   R22        4.64794   0.00001   0.00144  -0.01975  -0.01820   4.62974
   R23        5.33400  -0.00114   0.00001  -0.00531  -0.00530   5.32870
   R24        4.61337   0.00079   0.00006   0.08821   0.08787   4.70124
   R25        5.24902   0.00052   0.00121   0.05079   0.05066   5.29968
   R26        4.54023   0.00121  -0.00009  -0.01794  -0.01930   4.52093
   R27        5.52899  -0.00085   0.00036  -0.25058  -0.25022   5.27878
   R28        5.68922  -0.00026   0.00025   0.10182   0.10208   5.79129
    A1        1.21192   0.00056   0.00148  -0.00024   0.00131   1.21323
    A2        1.62093  -0.00087   0.00343   0.05024   0.05340   1.67433
    A3        1.66418   0.00007   0.00499  -0.00422   0.00085   1.66503
    A4        1.29308   0.00405  -0.00128  -0.03540  -0.03670   1.25638
    A5        1.69076  -0.00033  -0.00011  -0.00466  -0.00489   1.68588
    A6        2.00352   0.00217  -0.00165   0.03971   0.03784   2.04135
    A7        1.90129   0.00005   0.00312  -0.00997  -0.00775   1.89353
    A8        2.35921  -0.00201  -0.00063  -0.00450  -0.00574   2.35347
    A9        1.95742  -0.00008   0.00227  -0.03295  -0.03067   1.92675
   A10        1.52891   0.00047  -0.00126   0.00379   0.00257   1.53148
   A11        1.85568   0.00658  -0.00258   0.02315   0.02057   1.87625
   A12        2.03127   0.00136   0.00387   0.06503   0.06816   2.09943
   A13        1.86539   0.00135  -0.00179  -0.06312  -0.06391   1.80148
   A14        1.72704   0.00007  -0.00086   0.00928   0.00829   1.73533
   A15        1.84473  -0.00067  -0.00039  -0.01415  -0.01594   1.82879
   A16        2.46959  -0.00158  -0.00265  -0.04235  -0.04830   2.42129
   A17        1.32609  -0.00033  -0.00025  -0.03513  -0.03646   1.28963
   A18        1.44338   0.00065   0.00130  -0.00797  -0.00672   1.43666
   A19        1.71035  -0.00067  -0.00239  -0.00242  -0.00514   1.70522
   A20        2.07109  -0.00196  -0.00153  -0.06678  -0.06782   2.00328
   A21        1.81668   0.00320   0.00041  -0.01682  -0.01646   1.80021
   A22        1.38186   0.01732  -0.00204   0.06274   0.06079   1.44265
   A23        1.64767  -0.00166   0.00053  -0.03264  -0.03172   1.61595
   A24        1.44343   0.00101   0.00215  -0.00335  -0.00172   1.44171
   A25        1.82260   0.00040   0.00087   0.01453   0.01393   1.83653
   A26        2.70099   0.00105   0.00265   0.03443   0.03531   2.73631
   A27        1.09871   0.00023   0.00037   0.00475   0.00473   1.10344
   A28        1.32547   0.00016   0.00047   0.05741   0.05721   1.38267
   A29        1.35699   0.00020  -0.00009   0.02790   0.02596   1.38295
   A30        1.73011  -0.00047  -0.00111  -0.03531  -0.03658   1.69353
   A31        1.41596  -0.00146   0.00463   0.00013   0.00479   1.42074
   A32        1.39502   0.00416  -0.00112   0.01814   0.01705   1.41207
   A33        1.54200   0.00038   0.00059  -0.01968  -0.01857   1.52343
   A34        1.60191   0.00016  -0.00007  -0.01672  -0.01637   1.58554
   A35        2.23099   0.00005   0.00176   0.12577   0.12846   2.35945
   A36        1.49720   0.00039  -0.00014   0.04263   0.04169   1.53889
   A37        1.82246  -0.00027   0.00070  -0.03040  -0.02888   1.79358
   A38        2.42022  -0.00029  -0.00199  -0.10607  -0.10898   2.31124
   A39        1.29249  -0.00004  -0.00009  -0.00856  -0.00894   1.28355
   A40        1.59054  -0.00049  -0.00062   0.02411   0.02181   1.61235
   A41        1.58567  -0.00042  -0.00079  -0.05402  -0.05538   1.53030
   A42        2.07428   0.00046   0.00168   0.02264   0.02376   2.09804
   A43        1.59451  -0.00026  -0.00007  -0.02911  -0.02860   1.56591
   A44        1.68354  -0.00053  -0.00054  -0.00088  -0.00094   1.68260
   A45        2.11572  -0.00028  -0.00147   0.00248   0.00174   2.11747
   A46        2.29901   0.00041  -0.00010  -0.01861  -0.01839   2.28063
   A47        1.51565  -0.00012   0.00022   0.01713   0.01604   1.53169
   A48        1.68626   0.00096   0.00076   0.02433   0.02503   1.71128
   A49        1.84299  -0.00056  -0.00354  -0.00311  -0.00765   1.83534
   A50        1.29584  -0.00019  -0.00026   0.00613   0.00591   1.30175
   A51        1.34258   0.00018   0.00013   0.01407   0.01411   1.35669
   A52        1.58090   0.00032  -0.00043  -0.00445  -0.00477   1.57613
   A53        1.37525  -0.00745   0.00000  -0.04571  -0.04571   1.32954
   A54        1.61741  -0.00003   0.00313   0.04047   0.04317   1.66058
    D1       -0.43331   0.00103   0.00173  -0.00152   0.00002  -0.43329
    D2        2.13955  -0.00018  -0.00108   0.02465   0.02396   2.16350
    D3       -2.46292   0.00125  -0.00154   0.03981   0.03796  -2.42496
    D4       -2.98394  -0.00166  -0.00173   0.07198   0.07682  -2.90712
    D5       -0.92830  -0.00072  -0.00111   0.04783   0.04835  -0.87995
    D6        0.43246  -0.00092  -0.00181   0.00745   0.00578   0.43824
    D7       -0.85641  -0.00046  -0.00322  -0.16333  -0.16751  -1.02393
    D8       -2.92336  -0.00249  -0.00295  -0.11179  -0.11361  -3.03698
    D9        1.84006  -0.00077  -0.00139  -0.02805  -0.02985   1.81020
   D10        0.74002  -0.00104  -0.00107  -0.11278  -0.11464   0.62538
   D11       -1.32693  -0.00307  -0.00080  -0.06124  -0.06074  -1.38767
   D12       -2.84669  -0.00135   0.00077   0.02250   0.02302  -2.82368
   D13        0.46730  -0.00107  -0.00171   0.00201   0.00039   0.46769
   D14       -1.59320   0.00080  -0.00047   0.07016   0.06925  -1.52394
   D15       -1.90790  -0.00216   0.00255  -0.05943  -0.05646  -1.96437
   D16        2.31479  -0.00028   0.00379   0.00872   0.01240   2.32719
   D17        2.45177  -0.00120   0.00232  -0.02174  -0.01959   2.43218
   D18        0.39128   0.00068   0.00356   0.04641   0.04927   0.44054
   D19       -1.68268  -0.00066   0.00269   0.04845   0.05091  -1.63177
   D20       -0.07925   0.00125   0.00269   0.03271   0.03493  -0.04433
   D21        0.59796  -0.00057  -0.00163   0.10072   0.09925   0.69721
   D22        2.20138   0.00135  -0.00162   0.08499   0.08326   2.28465
   D23        2.68448  -0.00121   0.00005   0.05286   0.05336   2.73785
   D24       -1.99527   0.00071   0.00005   0.03713   0.03738  -1.95790
   D25        2.31631  -0.00179  -0.00218  -0.05508  -0.05696   2.25936
   D26        0.99964  -0.00182  -0.00204  -0.06759  -0.06890   0.93074
   D27        0.46559  -0.00139  -0.00448  -0.02877  -0.03334   0.43225
   D28       -0.85108  -0.00142  -0.00433  -0.04128  -0.04528  -0.89636
   D29       -1.95231   0.00069  -0.00396  -0.01265  -0.01677  -1.96908
   D30        3.01420   0.00066  -0.00381  -0.02516  -0.02871   2.98549
   D31       -0.87652  -0.00175  -0.00107  -0.02588  -0.02615  -0.90267
   D32        1.29789   0.00022   0.00231   0.00822   0.01097   1.30886
   D33       -2.53929  -0.00143  -0.00046  -0.03997  -0.04168  -2.58097
   D34       -0.48697   0.00101   0.00217  -0.00445  -0.00249  -0.48946
   D35        1.17375   0.00075   0.00027  -0.00619  -0.00564   1.16810
   D36        3.05578   0.00100  -0.00034  -0.13779  -0.13553   2.92025
   D37       -1.56669   0.00074  -0.00225  -0.13954  -0.13869  -1.70538
   D38        1.35060   0.00237   0.00048  -0.07513  -0.07474   1.27586
   D39        3.01132   0.00211  -0.00143  -0.07687  -0.07790   2.93342
   D40       -0.91771  -0.00023  -0.00168  -0.04004  -0.04143  -0.95914
   D41        0.12216   0.00027  -0.00075  -0.04054  -0.04123   0.08093
   D42       -1.48056  -0.00139  -0.00298  -0.14873  -0.15333  -1.63389
   D43       -2.41900  -0.00041  -0.00166  -0.02277  -0.02462  -2.44363
   D44       -1.37914   0.00009  -0.00073  -0.02326  -0.02442  -1.40356
   D45       -2.98185  -0.00157  -0.00296  -0.13146  -0.13652  -3.11838
   D46        2.71699  -0.00017  -0.00073   0.05726   0.05514   2.77212
   D47        1.22075  -0.00056  -0.00061   0.01472   0.01322   1.23397
   D48       -1.69802  -0.00020   0.00093   0.02858   0.02712  -1.67089
   D49        0.79136   0.00003  -0.00032   0.03983   0.03940   0.83077
   D50       -0.70487  -0.00036  -0.00021  -0.00270  -0.00251  -0.70739
   D51        2.65955   0.00001   0.00133   0.01116   0.01139   2.67094
   D52       -0.66141  -0.00007   0.00008   0.03677   0.03850  -0.62291
   D53       -2.15764  -0.00046   0.00020  -0.00576  -0.00342  -2.16106
   D54        1.20677  -0.00009   0.00174   0.00810   0.01049   1.21726
   D55        1.98668  -0.00051  -0.00085   0.00730   0.00668   1.99336
   D56       -2.07592  -0.00082  -0.00194  -0.00016  -0.00123  -2.07715
   D57       -0.55795  -0.00098  -0.00174   0.01380   0.01170  -0.54626
   D58       -3.00808   0.00056   0.00134  -0.00354  -0.00182  -3.00990
   D59       -0.78749   0.00024   0.00025  -0.01101  -0.00973  -0.79723
   D60        0.73047   0.00009   0.00046   0.00296   0.00320   0.73367
   D61       -1.60628   0.00062   0.00188   0.04731   0.04960  -1.55668
   D62        0.61430   0.00030   0.00079   0.03985   0.04169   0.65599
   D63        2.13227   0.00014   0.00099   0.05381   0.05462   2.18689
   D64        1.16181   0.00115   0.00128   0.05700   0.05934   1.22115
   D65        0.58469  -0.00010  -0.00019  -0.04552  -0.04590   0.53878
   D66       -0.54677  -0.00028  -0.00053  -0.03857  -0.04004  -0.58681
   D67       -0.76423   0.00120   0.00127   0.05084   0.05220  -0.71203
   D68       -2.70923   0.00141   0.00108   0.07088   0.07131  -2.63793
   D69        1.53175   0.00151   0.00279   0.05867   0.06187   1.59362
   D70        0.99854   0.00022  -0.00061   0.01080   0.01038   1.00892
   D71       -0.94646   0.00042  -0.00080   0.03083   0.02949  -0.91697
   D72       -2.98867   0.00053   0.00091   0.01862   0.02005  -2.96862
   D73       -0.83237   0.00001   0.00012  -0.01510  -0.01381  -0.84618
   D74        0.74826  -0.00030  -0.00053  -0.07831  -0.07821   0.67005
   D75        0.77176   0.00012   0.00001  -0.03173  -0.03087   0.74089
   D76        2.35239  -0.00018  -0.00064  -0.09495  -0.09527   2.25712
   D77       -3.07966  -0.00012  -0.00198  -0.13551  -0.13746   3.06606
   D78       -1.49904  -0.00042  -0.00264  -0.19873  -0.20186  -1.70089
   D79       -1.06891   0.00115   0.00438   0.00598   0.01098  -1.05793
   D80        0.75301   0.00031   0.00050  -0.00332  -0.00300   0.75001
   D81       -2.60852   0.00077   0.00378   0.02305   0.02766  -2.58086
   D82       -0.78661  -0.00007  -0.00009   0.01375   0.01369  -0.77292
   D83        1.80520   0.00081   0.00341   0.04902   0.05262   1.85782
   D84       -2.65607  -0.00003  -0.00047   0.03972   0.03865  -2.61742
   D85       -1.82304  -0.00242  -0.00295  -0.34980  -0.35258  -2.17563
   D86       -0.20672  -0.00252   0.00032  -0.30771  -0.30695  -0.51368
   D87       -0.08954  -0.00212  -0.00100  -0.35226  -0.35547  -0.44501
   D88        1.52677  -0.00222   0.00228  -0.31017  -0.30984   1.21694
   D89        1.65957  -0.00197  -0.00128  -0.37070  -0.37033   1.28924
   D90       -3.00729  -0.00207   0.00199  -0.32861  -0.32470   2.95119
   D91        0.88852  -0.00041  -0.00086   0.03219   0.03098   0.91950
   D92        3.07648  -0.00016   0.00054   0.03965   0.03996   3.11644
   D93       -0.79391   0.00010  -0.00032   0.03124   0.03052  -0.76338
   D94       -0.69857  -0.00002  -0.00044  -0.00822  -0.00809  -0.70665
   D95        1.48939   0.00023   0.00096  -0.00076   0.00089   1.49029
   D96       -2.38099   0.00050   0.00010  -0.00918  -0.00855  -2.38953
   D97       -0.68576   0.00028   0.00069   0.03568   0.03923  -0.64653
   D98        0.60694   0.00023   0.00058   0.02647   0.02781   0.63476
   D99        0.80963   0.00121   0.00183   0.01756   0.01974   0.82937
   D100      -0.80672   0.00007   0.00013  -0.01101  -0.01057  -0.81729
   D101      -1.61154   0.00069  -0.00024   0.00044   0.00061  -1.61093
   D102       3.05529  -0.00044  -0.00194  -0.02813  -0.02970   3.02559
   D103       2.39807   0.00096   0.00182  -0.00980  -0.00722   2.39086
   D104       0.78172  -0.00017   0.00012  -0.03837  -0.03753   0.74419
         Item               Value     Threshold  Converged?
 Maximum Force            0.017316     0.000450     NO 
 RMS     Force            0.001846     0.000300     NO 
 Maximum Displacement     1.203050     0.001800     NO 
 RMS     Displacement     0.221888     0.001200     NO 
 Predicted change in Energy=-1.568798D-02
 GradGradGradGradGradGradGradGradGradGradGradGradGradGradGradGradGradGrad

                          Input orientation:                          
 ---------------------------------------------------------------------
 Center     Atomic      Atomic             Coordinates (Angstroms)
 Number     Number       Type             X           Y           Z
 ---------------------------------------------------------------------
      1         50           0        2.357145    1.053051    1.295266
      2         50           0        4.353799    2.031249   -2.910895
      3         53           0        3.490633    4.633093   -2.150627
      4         53           0        5.674684    1.291042   -0.109524
      5         15           0        0.824591   -1.205033    0.527196
      6         15           0        3.060096   -1.603142   -1.630069
      7         15           0        2.478886    0.689473   -1.415280
      8         15           0        0.407864   -0.497084   -1.747800
      9         50           0        5.135357   -2.015959   -0.165237
     10         50           0        1.460451   -3.668574    1.765635
     11         53           0        3.375976   -4.903724   -0.133372
     12         53           0        3.624889   -2.004315    3.080112
     13         50           0       -1.860143    0.983628   -1.263630
     14         50           0       -1.922402    3.253462    2.850466
     15         53           0        0.368248    3.677309    0.911105
     16         53           0       -4.132260    4.076731    0.994471
     17         15           0       -2.768477   -1.482908   -0.083203
     18         15           0       -4.366876   -0.167511    1.156507
     19         15           0       -2.165198    0.958360    1.428756
     20         15           0       -1.208602   -1.205230    1.785475
     21         50           0       -4.837247    1.530771   -1.025152
     22         50           0       -4.312288   -3.672358   -0.963198
     23         53           0       -6.063616   -3.319796    1.184283
     24         53           0       -5.394612   -1.311991   -2.590817
 ---------------------------------------------------------------------
                    Distance matrix (angstroms):
                    1          2          3          4          5
     1  Sn   0.000000
     2  Sn   4.757656   0.000000
     3  I    5.096634   2.844760   0.000000
     4  I    3.610559   3.184387   4.483914   0.000000
     5  P    2.835066   5.894854   6.954296   5.491739   0.000000
     6  P    4.013364   4.064847   6.272717   4.186219   3.132055
     7  P    2.737530   2.748187   4.137211   3.504285   3.177901
     8  P    3.932286   4.828629   5.998704   5.798339   2.418772
     9  Sn   4.389801   4.952713   7.131395   3.351154   4.440694
    10  Sn   4.828980   7.920188   9.400873   6.773018   2.829679
    11  I    6.209847   7.534230   9.748505   6.607553   4.541611
    12  I    3.760364   7.260114   8.451855   5.023427   3.872712
    13  Sn   4.933385   6.513376   6.537290   7.628897   3.899371
    14  Sn   5.057172   8.606846   7.497684   8.386200   5.729026
    15  I    3.315120   5.762102   4.476272   5.907133   4.918628
    16  I    7.165578   9.562902   8.264967  10.254512   7.258495
    17  P    5.882455   8.430419   8.992006   8.887208   3.655126
    18  P    6.835312   9.870587   9.783833  10.225612   5.331399
    19  P    4.525304   7.904491   7.635710   7.996294   3.798936
    20  P    4.249081   7.966869   8.465325   7.563202   2.391055
    21  Sn   7.574420   9.395842   8.957940  10.554456   6.476945
    22  Sn   8.480065  10.555838  11.457578  11.184977   5.890374
    23  I    9.489117  12.406721  12.870655  12.677597   7.235426
    24  I    8.988037  10.310733  10.699783  11.638810   6.957868
                    6          7          8          9         10
     6  P    0.000000
     7  P    2.374874   0.000000
     8  P    2.876032   2.409900   0.000000
     9  Sn   2.573492   3.992344   5.211591   0.000000
    10  Sn   4.284353   5.490719   4.848764   4.468147   0.000000
    11  I    3.637819   5.807918   5.552886   3.381660   2.966658
    12  I    4.760855   5.364547   5.994142   3.579656   3.030248
    13  Sn   5.570854   4.351631   2.751506   7.690319   6.468831
    14  Sn   8.275693   6.643942   6.375013   9.309846   7.780433
    15  I    6.448781   4.335207   4.949435   7.503142   7.475635
    16  I    9.533056   7.809460   7.003754  11.151436   9.584512
    17  P    6.031544   5.833394   3.719123   7.922214   5.106777
    18  P    8.061387   7.362945   5.598371   9.770169   6.825410
    19  P    6.574298   5.452371   4.339294   8.042729   5.887897
    20  P    5.481429   5.237585   3.949489   6.686433   3.632121
    21  Sn   8.517944   7.374672   5.669710  10.619397   8.630335
    22  Sn   7.686249   8.083934   5.742630   9.624885   6.385222
    23  I    9.701011   9.788070   7.644925  11.355096   7.554549
    24  I    8.514099   8.208514   5.919753  10.828631   8.457189
                   11         12         13         14         15
    11  I    0.000000
    12  I    4.335321   0.000000
    13  Sn   7.959607   7.607988   0.000000
    14  Sn  10.174271   7.646529   4.699128   0.000000
    15  I    9.152677   6.898635   4.117173   3.031146   0.000000
    16  I   11.759856  10.074840   4.452956   3.000993   4.518967
    17  P    7.032696   7.152172   2.881368   5.635198   6.120093
    18  P    9.167730   8.422733   3.669591   4.532991   6.104447
    19  P    8.216379   6.710405   2.709730   2.710665   3.752199
    20  P    6.195094   5.067274   3.809547   4.639359   5.204821
    21  Sn  10.471630  10.047775   3.036344   5.146299   5.954318
    22  Sn   7.830344   9.062533   5.270814   8.259696   8.912802
    23  I    9.661830   9.959508   6.494685   7.945662   9.508049
    24  I    9.790955  10.676617   4.418570   7.906147   8.388512
                   16         17         18         19         20
    16  I    0.000000
    17  P    5.825021   0.000000
    18  P    4.253810   2.412888   0.000000
    19  P    3.712436   2.934239   2.487789   0.000000
    20  P    6.088725   2.449954   3.383365   2.392372   0.000000
    21  Sn   3.325327   3.774829   2.804468   3.672760   5.343443
    22  Sn   7.994577   2.819829   4.096349   5.636931   4.824396
    23  I    7.646881   3.979777   3.580028   5.793104   5.329539
    24  I    6.594403   3.635096   4.050741   5.633877   6.056897
                   21         22         23         24
    21  Sn   0.000000
    22  Sn   5.229911   0.000000
    23  I    5.469331   2.793408   0.000000
    24  I    3.292910   3.064621   4.327844   0.000000
 Stoichiometry    I8P8Sn8
 Framework group  C1[X(I8P8Sn8)]
 Deg. of freedom    66
 Full point group                 C1      NOp   1
 Largest Abelian subgroup         C1      NOp   1
 Largest concise Abelian subgroup C1      NOp   1
                         Standard orientation:                         
 ---------------------------------------------------------------------
 Center     Atomic      Atomic             Coordinates (Angstroms)
 Number     Number       Type             X           Y           Z
 ---------------------------------------------------------------------
      1         50           0        2.392265   -0.751681   -1.353661
      2         50           0        4.489552   -2.001393    2.729831
      3         53           0        3.787166   -4.567746    1.723281
      4         53           0        5.732161   -0.909456    0.008816
      5         15           0        0.726056    1.317491   -0.363777
      6         15           0        2.953013    1.648604    1.813559
      7         15           0        2.517663   -0.645210    1.378922
      8         15           0        0.378358    0.367070    1.833099
      9         50           0        4.982783    2.334748    0.388041
     10         50           0        1.190417    3.925346   -1.359039
     11         53           0        3.041881    5.092111    0.643908
     12         53           0        3.443678    2.539759   -2.837336
     13         50           0       -1.794930   -1.203415    1.215701
     14         50           0       -1.752998   -3.063389   -3.099452
     15         53           0        0.579432   -3.523967   -1.219163
     16         53           0       -3.886876   -4.203783   -1.324057
     17         15           0       -2.871127    1.301885    0.284278
     18         15           0       -4.394379    0.012086   -1.071505
     19         15           0       -2.127972   -0.937305   -1.460285
     20         15           0       -1.315499    1.307999   -1.608407
     21         50           0       -4.733135   -1.916359    0.936326
     22         50           0       -4.543051    3.291323    1.378920
     23         53           0       -6.289668    3.035827   -0.786069
     24         53           0       -5.455639    0.719362    2.773231
 ---------------------------------------------------------------------
 Rotational constants (GHZ):      0.0206089      0.0128736      0.0098878
 Standard basis: SDD (6D, 10F)
 There are   296 symmetry adapted cartesian basis functions of A   symmetry.
 There are   296 symmetry adapted basis functions of A   symmetry.
   296 basis functions,   568 primitive gaussians,   296 cartesian basis functions
   104 alpha electrons      104 beta electrons
       nuclear repulsion energy      2296.7678853284 Hartrees.
 NAtoms=   24 NActive=   24 NUniq=   24 SFac= 1.00D+00 NAtFMM=   60 NAOKFM=F Big=F
 Integral buffers will be    131072 words long.
 Raffenetti 2 integral format.
 Two-electron integral symmetry is turned on.
 One-electron integrals computed using PRISM.
   1 Symmetry operations used in ECPInt.
 ECPInt:  NShTT=   11628 NPrTT=   44212 LenC2=   10570 LenP2D=   27085.
 LDataN:  DoStor=T MaxTD1= 5 Len=  102
 NBasis=   296 RedAO= T EigKep=  1.13D-02  NBF=   296
 NBsUse=   296 1.00D-06 EigRej= -1.00D+00 NBFU=   296
 Defaulting to unpruned grid for atomic number  50.
 Defaulting to unpruned grid for atomic number  50.
 Defaulting to unpruned grid for atomic number  50.
 Defaulting to unpruned grid for atomic number  50.
 Initial guess from the checkpoint file:  "\\nas.ads.mwn.de\tuch\ac5\AK_Nilges_Praktikant\Markus\Jakob\Verlauf\Di Pfad\2(4SnI2+P4)-4(I2)3.chk"
 B after Tr=     0.000000    0.000000    0.000000
         Rot=    0.999553   -0.029558    0.003749   -0.002597 Ang=  -3.43 deg.
 ExpMin= 3.26D-02 ExpMax= 3.06D+04 ExpMxC= 4.68D+03 IAcc=3 IRadAn=         5 AccDes= 0.00D+00
 Harris functional with IExCor= 1009 and IRadAn=       5 diagonalized for initial guess.
 HarFok:  IExCor= 1009 AccDes= 0.00D+00 IRadAn=         5 IDoV= 1 UseB2=F ITyADJ=14
 ICtDFT=  3500011 ScaDFX=  1.000000  1.000000  1.000000  1.000000
 Defaulting to unpruned grid for atomic number  50.
 Defaulting to unpruned grid for atomic number  50.
 Defaulting to unpruned grid for atomic number  50.
 Defaulting to unpruned grid for atomic number  50.
 Defaulting to unpruned grid for atomic number  50.
 Defaulting to unpruned grid for atomic number  50.
 FoFCou: FMM=F IPFlag=           0 FMFlag=      100000 FMFlg1=           0
         NFxFlg=           0 DoJE=T BraDBF=F KetDBF=T FulRan=T
         wScrn=  0.000000 ICntrl=     500 IOpCl=  0 I1Cent=   200000004 NGrid=           0
         NMat0=    1 NMatS0=      1 NMatT0=    0 NMatD0=    1 NMtDS0=    0 NMtDT0=    0
 Petite list used in FoFCou.
 Keep J ints in memory in canonical form, NReq=979471280.
 Requested convergence on RMS density matrix=1.00D-08 within 128 cycles.
 Requested convergence on MAX density matrix=1.00D-06.
 Requested convergence on             energy=1.00D-06.
 No special actions if energy rises.
 Defaulting to unpruned grid for atomic number  50.
 Defaulting to unpruned grid for atomic number  50.
 Defaulting to unpruned grid for atomic number  50.
 Defaulting to unpruned grid for atomic number  50.
 Defaulting to unpruned grid for atomic number  50.
 Defaulting to unpruned grid for atomic number  50.
 SCF Done:  E(RPBE-PBE) =  -2848.59646428     A.U. after   18 cycles
            NFock= 18  Conv=0.79D-08     -V/T= 2.0326
   1 Symmetry operations used in ECPInt.
 ECPInt:  NShTT=   11628 NPrTT=   44212 LenC2=   10570 LenP2D=   27085.
 LDataN:  DoStor=T MaxTD1= 6 Len=  172
 Calling FoFJK, ICntrl=      2527 FMM=F ISym2X=0 I1Cent= 0 IOpClX= 0 NMat=1 NMatS=1 NMatT=0.
 Defaulting to unpruned grid for atomic number  50.
 Defaulting to unpruned grid for atomic number  50.
 Defaulting to unpruned grid for atomic number  50.
 Defaulting to unpruned grid for atomic number  50.
 Defaulting to unpruned grid for atomic number  50.
 Defaulting to unpruned grid for atomic number  50.
 ***** Axes restored to original set *****
 -------------------------------------------------------------------
 Center     Atomic                   Forces (Hartrees/Bohr)
 Number     Number              X              Y              Z
 -------------------------------------------------------------------
      1       50           0.004380446   -0.000635427    0.001045026
      2       50           0.001002913   -0.003445472   -0.000009360
      3       53          -0.001241263    0.003546528    0.000857184
      4       53           0.001077786    0.000624051   -0.000176539
      5       15          -0.003298201   -0.000141788    0.001205853
      6       15           0.003419912   -0.000349688   -0.000625410
      7       15          -0.001041470    0.001691653   -0.000741818
      8       15          -0.003075644   -0.000955984   -0.002011956
      9       50           0.002095094    0.001193931    0.000127398
     10       50          -0.000096049    0.001145570    0.000843503
     11       53          -0.000177098   -0.001725601   -0.000647075
     12       53          -0.001287710   -0.000025119   -0.000561815
     13       50           0.005160058   -0.006683130    0.000526871
     14       50          -0.000947818    0.001527707    0.000277465
     15       53          -0.000790745    0.000298889   -0.000688918
     16       53           0.001525663    0.001440050    0.001743470
     17       15           0.002270710    0.000724110   -0.006305793
     18       15           0.006097202    0.008032558    0.004930088
     19       15          -0.003014305    0.000446585    0.002078760
     20       15          -0.002814235   -0.003523046    0.001675654
     21       50          -0.007852554   -0.002603178   -0.000794271
     22       50           0.007854579    0.001165516   -0.009127858
     23       53          -0.008605550   -0.000572483    0.009559532
     24       53          -0.000641722   -0.001176228   -0.003179990
 -------------------------------------------------------------------
 Cartesian Forces:  Max     0.009559532 RMS     0.003315704

 GradGradGradGradGradGradGradGradGradGradGradGradGradGradGradGradGradGrad
 Berny optimization.
 Using GEDIIS/GDIIS optimizer.
 FormGI is forming the generalized inverse of G from B-inverse, IUseBI=4.
 Internal  Forces:  Max     0.014812666 RMS     0.002897000
 Search for a local minimum.
 Step number   4 out of a maximum of  144
 All quantities printed in internal units (Hartrees-Bohrs-Radians)
 Mixed Optimization -- RFO/linear search
 Update second derivatives using D2CorX and points    2    4    3
 DE=  8.98D-04 DEPred=-1.57D-02 R=-5.72D-02
 Trust test=-5.72D-02 RLast= 1.13D+00 DXMaxT set to 2.52D-01
 ITU= -1  0  1  0
 Use linear search instead of GDIIS.
 Energy rises -- skip Quadratic/GDIIS search.
 Quartic linear search produced a step of -0.52254.
 Iteration  1 RMS(Cart)=  0.11080009 RMS(Int)=  0.00707967
 Iteration  2 RMS(Cart)=  0.00939007 RMS(Int)=  0.00024929
 Iteration  3 RMS(Cart)=  0.00006637 RMS(Int)=  0.00024621
 Iteration  4 RMS(Cart)=  0.00000001 RMS(Int)=  0.00024621
 Variable       Old X    -DE/DX   Delta X   Delta X   Delta X     New X
                                 (Linear)    (Quad)   (Total)
    R1        5.35750   0.00348   0.00826   0.00000   0.00823   5.36573
    R2        5.17318   0.00022   0.01339   0.00000   0.01348   5.18666
    R3        5.37582   0.00385   0.03332   0.00000   0.03332   5.40913
    R4        6.01762   0.00015  -0.01841   0.00000  -0.01841   5.99921
    R5        5.19332   0.00056   0.00378   0.00000   0.00378   5.19710
    R6        4.57082   0.00118  -0.01471   0.00000  -0.01465   4.55617
    R7        5.34732   0.00002  -0.01345   0.00000  -0.01345   5.33386
    R8        4.51844   0.00073  -0.01890   0.00000  -0.01867   4.49977
    R9        4.48786   0.00058  -0.00547   0.00000  -0.00547   4.48239
   R10        4.86320   0.00157   0.00700   0.00000   0.00700   4.87019
   R11        4.55405   0.00532   0.01047   0.00000   0.01031   4.56436
   R12        5.19959   0.00049   0.01193   0.00000   0.01168   5.21128
   R13        5.60617   0.00102  -0.02428   0.00000  -0.02428   5.58190
   R14        5.72634  -0.00118   0.02242   0.00000   0.02242   5.74876
   R15        5.44500  -0.00346  -0.00508   0.00000  -0.00516   5.43984
   R16        5.12065   0.00297   0.03006   0.00000   0.02975   5.15040
   R17        5.73786   0.00605   0.13306   0.00000   0.13288   5.87074
   R18        5.72804  -0.00012   0.00180   0.00000   0.00180   5.72983
   R19        5.67106  -0.00181   0.00356   0.00000   0.00356   5.67462
   R20        5.12241   0.00345   0.00527   0.00000   0.00527   5.12768
   R21        4.55970   0.00383   0.01913   0.00000   0.01914   4.57884
   R22        4.62974   0.00112   0.00951   0.00000   0.00947   4.63921
   R23        5.32870   0.00207   0.00277   0.00000   0.00277   5.33147
   R24        4.70124  -0.00439  -0.04592   0.00000  -0.04582   4.65542
   R25        5.29968  -0.00163  -0.02647   0.00000  -0.02617   5.27351
   R26        4.52093   0.00208   0.01009   0.00000   0.01040   4.53133
   R27        5.27878   0.01267   0.13075   0.00000   0.13075   5.40953
   R28        5.79129   0.00101  -0.05334   0.00000  -0.05334   5.73795
    A1        1.21323   0.00195  -0.00069   0.00000  -0.00070   1.21253
    A2        1.67433  -0.00020  -0.02791   0.00000  -0.02783   1.64651
    A3        1.66503   0.00035  -0.00045   0.00000  -0.00047   1.66457
    A4        1.25638   0.00746   0.01918   0.00000   0.01918   1.27557
    A5        1.68588  -0.00076   0.00255   0.00000   0.00257   1.68844
    A6        2.04135   0.00120  -0.01977   0.00000  -0.01973   2.02163
    A7        1.89353   0.00039   0.00405   0.00000   0.00427   1.89780
    A8        2.35347  -0.00016   0.00300   0.00000   0.00314   2.35661
    A9        1.92675   0.00102   0.01603   0.00000   0.01600   1.94275
   A10        1.53148  -0.00145  -0.00134   0.00000  -0.00133   1.53015
   A11        1.87625  -0.00573  -0.01075   0.00000  -0.01075   1.86550
   A12        2.09943   0.00265  -0.03561   0.00000  -0.03546   2.06396
   A13        1.80148  -0.00101   0.03339   0.00000   0.03315   1.83463
   A14        1.73533  -0.00094  -0.00433   0.00000  -0.00431   1.73102
   A15        1.82879  -0.00707   0.00833   0.00000   0.00869   1.83749
   A16        2.42129  -0.00176   0.02524   0.00000   0.02614   2.44742
   A17        1.28963   0.00891   0.01905   0.00000   0.01932   1.30895
   A18        1.43666   0.00184   0.00351   0.00000   0.00352   1.44019
   A19        1.70522  -0.00113   0.00268   0.00000   0.00278   1.70800
   A20        2.00328  -0.00180   0.03544   0.00000   0.03532   2.03860
   A21        1.80021   0.00514   0.00860   0.00000   0.00862   1.80883
   A22        1.44265  -0.00325  -0.03176   0.00000  -0.03179   1.41086
   A23        1.61595   0.00256   0.01657   0.00000   0.01648   1.63243
   A24        1.44171   0.00038   0.00090   0.00000   0.00101   1.44271
   A25        1.83653   0.00073  -0.00728   0.00000  -0.00694   1.82959
   A26        2.73631  -0.00006  -0.01845   0.00000  -0.01805   2.71826
   A27        1.10344   0.00154  -0.00247   0.00000  -0.00238   1.10106
   A28        1.38267  -0.00048  -0.02989   0.00000  -0.02974   1.35293
   A29        1.38295  -0.00015  -0.01357   0.00000  -0.01311   1.36984
   A30        1.69353  -0.00051   0.01912   0.00000   0.01916   1.71269
   A31        1.42074  -0.00104  -0.00250   0.00000  -0.00251   1.41823
   A32        1.41207   0.01149  -0.00891   0.00000  -0.00892   1.40315
   A33        1.52343  -0.00082   0.00970   0.00000   0.00958   1.53301
   A34        1.58554   0.00046   0.00856   0.00000   0.00845   1.59398
   A35        2.35945  -0.00038  -0.06713   0.00000  -0.06737   2.29208
   A36        1.53889  -0.00283  -0.02179   0.00000  -0.02160   1.51729
   A37        1.79358   0.00312   0.01509   0.00000   0.01487   1.80845
   A38        2.31124  -0.00024   0.05695   0.00000   0.05718   2.36842
   A39        1.28355   0.00184   0.00467   0.00000   0.00475   1.28829
   A40        1.61235  -0.00044  -0.01140   0.00000  -0.01098   1.60137
   A41        1.53030   0.00259   0.02894   0.00000   0.02907   1.55936
   A42        2.09804   0.00163  -0.01242   0.00000  -0.01229   2.08575
   A43        1.56591  -0.00068   0.01494   0.00000   0.01481   1.58072
   A44        1.68260  -0.00129   0.00049   0.00000   0.00037   1.68297
   A45        2.11747   0.00080  -0.00091   0.00000  -0.00109   2.11638
   A46        2.28063  -0.00001   0.00961   0.00000   0.00953   2.29015
   A47        1.53169  -0.00127  -0.00838   0.00000  -0.00807   1.52362
   A48        1.71128  -0.00136  -0.01308   0.00000  -0.01308   1.69820
   A49        1.83534  -0.00068   0.00400   0.00000   0.00425   1.83959
   A50        1.30175   0.00122  -0.00309   0.00000  -0.00309   1.29866
   A51        1.35669  -0.00145  -0.00737   0.00000  -0.00734   1.34935
   A52        1.57613   0.00997   0.00249   0.00000   0.00247   1.57860
   A53        1.32954   0.01481   0.02389   0.00000   0.02388   1.35342
   A54        1.66058   0.00484  -0.02256   0.00000  -0.02245   1.63813
    D1       -0.43329   0.00190  -0.00001   0.00000   0.00002  -0.43326
    D2        2.16350   0.00204  -0.01252   0.00000  -0.01261   2.15089
    D3       -2.42496   0.00100  -0.01983   0.00000  -0.01976  -2.44472
    D4       -2.90712  -0.00292  -0.04014   0.00000  -0.04178  -2.94890
    D5       -0.87995  -0.01129  -0.02526   0.00000  -0.02567  -0.90561
    D6        0.43824  -0.00238  -0.00302   0.00000  -0.00305   0.43519
    D7       -1.02393  -0.00204   0.08753   0.00000   0.08780  -0.93612
    D8       -3.03698   0.00320   0.05937   0.00000   0.05910  -2.97788
    D9        1.81020  -0.00228   0.01560   0.00000   0.01568   1.82588
   D10        0.62538  -0.00186   0.05991   0.00000   0.06013   0.68550
   D11       -1.38767   0.00339   0.03174   0.00000   0.03142  -1.35626
   D12       -2.82368  -0.00209  -0.01203   0.00000  -0.01200  -2.83568
   D13        0.46769  -0.00240  -0.00020   0.00000  -0.00022   0.46746
   D14       -1.52394  -0.00084  -0.03619   0.00000  -0.03607  -1.56002
   D15       -1.96437  -0.00325   0.02950   0.00000   0.02940  -1.93497
   D16        2.32719  -0.00169  -0.00648   0.00000  -0.00645   2.32074
   D17        2.43218  -0.00203   0.01024   0.00000   0.01030   2.44247
   D18        0.44054  -0.00047  -0.02574   0.00000  -0.02555   0.41499
   D19       -1.63177  -0.00152  -0.02661   0.00000  -0.02655  -1.65832
   D20       -0.04433  -0.00027  -0.01825   0.00000  -0.01814  -0.06246
   D21        0.69721  -0.00121  -0.05186   0.00000  -0.05189   0.64532
   D22        2.28465   0.00004  -0.04351   0.00000  -0.04347   2.24118
   D23        2.73785  -0.00137  -0.02788   0.00000  -0.02801   2.70984
   D24       -1.95790  -0.00011  -0.01953   0.00000  -0.01959  -1.97749
   D25        2.25936  -0.00037   0.02976   0.00000   0.02969   2.28904
   D26        0.93074  -0.00125   0.03600   0.00000   0.03584   0.96658
   D27        0.43225  -0.00013   0.01742   0.00000   0.01742   0.44967
   D28       -0.89636  -0.00101   0.02366   0.00000   0.02357  -0.87279
   D29       -1.96908   0.00043   0.00876   0.00000   0.00879  -1.96029
   D30        2.98549  -0.00045   0.01500   0.00000   0.01494   3.00043
   D31       -0.90267  -0.00150   0.01366   0.00000   0.01348  -0.88920
   D32        1.30886  -0.00243  -0.00573   0.00000  -0.00588   1.30297
   D33       -2.58097  -0.00259   0.02178   0.00000   0.02212  -2.55885
   D34       -0.48946   0.00225   0.00130   0.00000   0.00134  -0.48812
   D35        1.16810   0.00200   0.00295   0.00000   0.00288   1.17098
   D36        2.92025   0.00198   0.07082   0.00000   0.07019   2.99043
   D37       -1.70538   0.00174   0.07247   0.00000   0.07173  -1.63365
   D38        1.27586   0.00244   0.03906   0.00000   0.03908   1.31494
   D39        2.93342   0.00220   0.04071   0.00000   0.04062   2.97403
   D40       -0.95914   0.00011   0.02165   0.00000   0.02158  -0.93756
   D41        0.08093   0.00169   0.02154   0.00000   0.02153   0.10246
   D42       -1.63389   0.00037   0.08012   0.00000   0.08054  -1.55335
   D43       -2.44363  -0.00124   0.01287   0.00000   0.01290  -2.43073
   D44       -1.40356   0.00034   0.01276   0.00000   0.01285  -1.39071
   D45       -3.11838  -0.00098   0.07134   0.00000   0.07185  -3.04652
   D46        2.77212  -0.00186  -0.02881   0.00000  -0.02849   2.74363
   D47        1.23397   0.00102  -0.00691   0.00000  -0.00670   1.22727
   D48       -1.67089   0.00170  -0.01417   0.00000  -0.01357  -1.68446
   D49        0.83077  -0.00198  -0.02059   0.00000  -0.02058   0.81019
   D50       -0.70739   0.00090   0.00131   0.00000   0.00121  -0.70617
   D51        2.67094   0.00158  -0.00595   0.00000  -0.00565   2.66528
   D52       -0.62291  -0.00184  -0.02012   0.00000  -0.02054  -0.64345
   D53       -2.16106   0.00104   0.00178   0.00000   0.00125  -2.15981
   D54        1.21726   0.00172  -0.00548   0.00000  -0.00562   1.21165
   D55        1.99336  -0.00180  -0.00349   0.00000  -0.00354   1.98982
   D56       -2.07715  -0.00061   0.00064   0.00000   0.00044  -2.07671
   D57       -0.54626  -0.00196  -0.00611   0.00000  -0.00602  -0.55227
   D58       -3.00990  -0.00113   0.00095   0.00000   0.00086  -3.00904
   D59       -0.79723   0.00007   0.00509   0.00000   0.00484  -0.79238
   D60        0.73367  -0.00128  -0.00167   0.00000  -0.00162   0.73205
   D61       -1.55668  -0.00180  -0.02592   0.00000  -0.02604  -1.58272
   D62        0.65599  -0.00060  -0.02178   0.00000  -0.02205   0.63394
   D63        2.18689  -0.00195  -0.02854   0.00000  -0.02851   2.15838
   D64        1.22115   0.00223  -0.03101   0.00000  -0.03128   1.18987
   D65        0.53878   0.00238   0.02399   0.00000   0.02405   0.56283
   D66       -0.58681   0.00073   0.02092   0.00000   0.02116  -0.56565
   D67       -0.71203   0.00218  -0.02728   0.00000  -0.02729  -0.73932
   D68       -2.63793   0.00108  -0.03726   0.00000  -0.03710  -2.67503
   D69        1.59362   0.00227  -0.03233   0.00000  -0.03243   1.56119
   D70        1.00892  -0.00019  -0.00542   0.00000  -0.00547   1.00345
   D71       -0.91697  -0.00129  -0.01541   0.00000  -0.01528  -0.93225
   D72       -2.96862  -0.00009  -0.01048   0.00000  -0.01061  -2.97922
   D73       -0.84618   0.00007   0.00722   0.00000   0.00694  -0.83924
   D74        0.67005   0.00302   0.04087   0.00000   0.04072   0.71077
   D75        0.74089   0.00069   0.01613   0.00000   0.01593   0.75682
   D76        2.25712   0.00364   0.04978   0.00000   0.04971   2.30683
   D77        3.06606   0.00018   0.07183   0.00000   0.07184   3.13790
   D78       -1.70089   0.00312   0.10548   0.00000   0.10561  -1.59528
   D79       -1.05793  -0.00019  -0.00574   0.00000  -0.00590  -1.06383
   D80        0.75001  -0.00046   0.00157   0.00000   0.00161   0.75162
   D81       -2.58086   0.00069  -0.01446   0.00000  -0.01467  -2.59553
   D82       -0.77292   0.00042  -0.00715   0.00000  -0.00717  -0.78008
   D83        1.85782  -0.00088  -0.02750   0.00000  -0.02757   1.83026
   D84       -2.61742  -0.00115  -0.02020   0.00000  -0.02006  -2.63748
   D85       -2.17563  -0.00090   0.18424   0.00000   0.18418  -1.99145
   D86       -0.51368   0.00137   0.16040   0.00000   0.16026  -0.35342
   D87       -0.44501   0.00105   0.18575   0.00000   0.18631  -0.25870
   D88        1.21694   0.00332   0.16190   0.00000   0.16240   1.37933
   D89        1.28924  -0.00002   0.19352   0.00000   0.19312   1.48236
   D90        2.95119   0.00225   0.16967   0.00000   0.16921   3.12040
   D91        0.91950  -0.00172  -0.01619   0.00000  -0.01611   0.90339
   D92        3.11644   0.00014  -0.02088   0.00000  -0.02083   3.09561
   D93       -0.76338  -0.00047  -0.01595   0.00000  -0.01586  -0.77924
   D94       -0.70665  -0.00038   0.00423   0.00000   0.00409  -0.70257
   D95        1.49029   0.00149  -0.00047   0.00000  -0.00064   1.48965
   D96       -2.38953   0.00087   0.00447   0.00000   0.00434  -2.38520
   D97       -0.64653  -0.00181  -0.02050   0.00000  -0.02122  -0.66775
   D98        0.63476   0.00021  -0.01453   0.00000  -0.01473   0.62002
   D99        0.82937   0.00100  -0.01032   0.00000  -0.01043   0.81894
   D100      -0.81729   0.00198   0.00552   0.00000   0.00544  -0.81185
   D101      -1.61093   0.00001  -0.00032   0.00000  -0.00044  -1.61137
   D102       3.02559   0.00099   0.01552   0.00000   0.01543   3.04103
   D103       2.39086   0.00022   0.00377   0.00000   0.00357   2.39442
   D104       0.74419   0.00120   0.01961   0.00000   0.01944   0.76363
         Item               Value     Threshold  Converged?
 Maximum Force            0.014813     0.000450     NO 
 RMS     Force            0.002897     0.000300     NO 
 Maximum Displacement     0.609612     0.001800     NO 
 RMS     Displacement     0.115670     0.001200     NO 
 Predicted change in Energy=-2.660935D-03
 GradGradGradGradGradGradGradGradGradGradGradGradGradGradGradGradGradGrad

                          Input orientation:                          
 ---------------------------------------------------------------------
 Center     Atomic      Atomic             Coordinates (Angstroms)
 Number     Number       Type             X           Y           Z
 ---------------------------------------------------------------------
      1         50           0        2.404024    1.057192    1.277785
      2         50           0        4.316517    2.067050   -2.913430
      3         53           0        3.526144    4.639626   -1.938522
      4         53           0        5.754173    1.218285   -0.213226
      5         15           0        0.822422   -1.189668    0.561917
      6         15           0        3.071838   -1.624439   -1.708499
      7         15           0        2.475732    0.655228   -1.436337
      8         15           0        0.378340   -0.511271   -1.708677
      9         50           0        5.175359   -2.024502   -0.274247
     10         50           0        1.499853   -3.622407    1.822755
     11         53           0        3.295921   -4.936858   -0.119245
     12         53           0        3.705662   -1.859489    2.954558
     13         50           0       -1.920210    0.934465   -1.227669
     14         50           0       -1.934884    3.318687    2.820885
     15         53           0        0.352625    3.671696    0.862237
     16         53           0       -4.192279    4.016450    0.967624
     17         15           0       -2.755129   -1.514268    0.034539
     18         15           0       -4.329909   -0.203185    1.327655
     19         15           0       -2.168206    0.967673    1.486297
     20         15           0       -1.164753   -1.175400    1.873759
     21         50           0       -4.978670    1.362144   -0.889646
     22         50           0       -4.309192   -3.666685   -0.920286
     23         53           0       -6.372461   -3.041715    0.963009
     24         53           0       -5.072019   -1.418062   -2.812766
 ---------------------------------------------------------------------
                    Distance matrix (angstroms):
                    1          2          3          4          5
     1  Sn   0.000000
     2  Sn   4.716326   0.000000
     3  I    4.943442   2.862391   0.000000
     4  I    3.670499   3.174644   4.432418   0.000000
     5  P    2.839421   5.907025   6.895141   5.542676   0.000000
     6  P    4.068786   4.077766   6.284729   4.184716   3.225475
     7  P    2.744664   2.750188   4.151022   3.544180   3.182781
     8  P    3.934772   4.858848   6.040964   5.841860   2.411022
     9  Sn   4.425601   4.944057   7.064016   3.294604   4.510453
    10  Sn   4.797204   7.920540   9.301303   6.758458   2.822560
    11  I    6.218988   7.609456   9.750478   6.628546   4.541323
    12  I    3.607334   7.086899   8.137134   4.868669   3.806109
    13  Sn   4.999136   6.559062   6.625428   7.746341   3.903407
    14  Sn   5.130462   8.574904   7.363400   8.528723   5.747254
    15  I    3.349111   5.704646   4.341930   6.029309   4.893235
    16  I    7.236340   9.553133   8.270918  10.399810   7.239854
    17  P    5.897027   8.457218   9.012090   8.940719   3.630753
    18  P    6.851050   9.894516   9.789704  10.299689   5.301510
    19  P    4.577857   7.913144   7.591985   8.106496   3.801638
    20  P    4.251567   7.967118   8.387641   7.612934   2.381176
    21  Sn   7.700320   9.539029   9.174633  10.755099   6.501649
    22  Sn   8.497871  10.547568  11.464035  11.208666   5.887784
    23  I    9.691585  12.465172  12.860959  12.906835   7.440248
    24  I    8.874160  10.015026  10.554065  11.441782   6.795961
                    6          7          8          9         10
     6  P    0.000000
     7  P    2.371981   0.000000
     8  P    2.914460   2.415356   0.000000
     9  Sn   2.577195   3.977360   5.230570   0.000000
    10  Sn   4.351180   5.465545   4.838178   4.523280   0.000000
    11  I    3.680769   5.803349   5.533931   3.469601   2.953812
    12  I    4.711803   5.207349   5.885110   3.551397   3.042113
    13  Sn   5.630251   4.409742   2.757689   7.746716   6.462739
    14  Sn   8.367621   6.683674   6.366829   9.417275   7.808486
    15  I    6.484739   4.346275   4.909935   7.549638   7.445982
    16  I    9.578552   7.844694   6.968027  11.215525   9.564714
    17  P    6.083080   5.850820   3.723363   7.952882   5.074134
    18  P    8.125518   7.395490   5.610867   9.809863   6.776601
    19  P    6.662118   5.495960   4.345115   8.122843   5.885294
    20  P    5.566230   5.249864   3.956773   6.747735   3.618089
    21  Sn   8.625594   7.507777   5.733938  10.721586   8.612440
    22  Sn   7.698808   8.061045   5.705362   9.647324   6.424270
    23  I    9.916673   9.885079   7.688587  11.658374   7.940384
    24  I    8.220973   7.947430   5.634509  10.574527   8.338866
                   11         12         13         14         15
    11  I    0.000000
    12  I    4.368793   0.000000
    13  Sn   7.931523   7.546366   0.000000
    14  Sn  10.205866   7.658141   4.698460   0.000000
    15  I    9.150601   6.798137   4.126247   3.032098   0.000000
    16  I   11.722463  10.042512   4.413643   3.002880   4.559179
    17  P    6.953631   7.098416   2.878637   5.638615   6.102248
    18  P    9.091449   8.364243   3.691961   4.513254   6.095690
    19  P    8.203531   6.682137   2.725475   2.713454   3.749104
    20  P    6.165894   5.035578   3.826370   4.656926   5.178798
    21  Sn  10.427838  10.028681   3.106661   5.182734   6.068428
    22  Sn   7.751952   9.083956   5.193486   8.272189   8.874782
    23  I    9.911632  10.340817   6.358586   7.974867   9.502990
    24  I    9.468865  10.512116   4.240379   8.001027   8.296869
                   16         17         18         19         20
    16  I    0.000000
    17  P    5.790068   0.000000
    18  P    4.237203   2.423018   0.000000
    19  P    3.696071   2.934640   2.463541   0.000000
    20  P    6.078018   2.454967   3.355837   2.397875   0.000000
    21  Sn   3.333647   3.751266   2.790622   3.701273   5.349907
    22  Sn   7.912549   2.821294   4.129103   5.643822   4.888833
    23  I    7.387213   4.034878   3.515997   5.833077   5.606498
    24  I    6.678264   3.672108   4.378326   5.710149   6.106483
                   21         22         23         24
    21  Sn   0.000000
    22  Sn   5.073289   0.000000
    23  I    4.976843   2.862597   0.000000
    24  I    3.381812   3.036395   4.310903   0.000000
 Stoichiometry    I8P8Sn8
 Framework group  C1[X(I8P8Sn8)]
 Deg. of freedom    66
 Full point group                 C1      NOp   1
 Largest Abelian subgroup         C1      NOp   1
 Largest concise Abelian subgroup C1      NOp   1
                         Standard orientation:                         
 ---------------------------------------------------------------------
 Center     Atomic      Atomic             Coordinates (Angstroms)
 Number     Number       Type             X           Y           Z
 ---------------------------------------------------------------------
      1         50           0        2.440807   -0.795662   -1.327608
      2         50           0        4.450354   -1.959057    2.777506
      3         53           0        3.812120   -4.505860    1.637447
      4         53           0        5.807953   -0.845446    0.132670
      5         15           0        0.729556    1.295756   -0.455884
      6         15           0        2.968300    1.719072    1.827210
      7         15           0        2.512201   -0.570377    1.406862
      8         15           0        0.349101    0.442275    1.766694
      9         50           0        5.029813    2.343710    0.412316
     10         50           0        1.243356    3.844102   -1.555330
     11         53           0        2.972117    5.136855    0.460899
     12         53           0        3.543796    2.301114   -2.812953
     13         50           0       -1.859696   -1.109221    1.201960
     14         50           0       -1.763454   -3.216734   -2.996212
     15         53           0        0.559300   -3.554935   -1.076824
     16         53           0       -3.956263   -4.175159   -1.182296
     17         15           0       -2.856279    1.360684    0.109742
     18         15           0       -4.358480    0.042196   -1.259929
     19         15           0       -2.129889   -0.978300   -1.506928
     20         15           0       -1.264789    1.244186   -1.755854
     21         50           0       -4.888716   -1.703800    0.851449
     22         50           0       -4.532012    3.343968    1.213465
     23         53           0       -6.569655    2.717268   -0.696960
     24         53           0       -5.136695    0.931868    2.955828
 ---------------------------------------------------------------------
 Rotational constants (GHZ):      0.0210141      0.0127335      0.0098678
 Standard basis: SDD (6D, 10F)
 There are   296 symmetry adapted cartesian basis functions of A   symmetry.
 There are   296 symmetry adapted basis functions of A   symmetry.
   296 basis functions,   568 primitive gaussians,   296 cartesian basis functions
   104 alpha electrons      104 beta electrons
       nuclear repulsion energy      2293.7997903230 Hartrees.
 NAtoms=   24 NActive=   24 NUniq=   24 SFac= 1.00D+00 NAtFMM=   60 NAOKFM=F Big=F
 Integral buffers will be    131072 words long.
 Raffenetti 2 integral format.
 Two-electron integral symmetry is turned on.
 One-electron integrals computed using PRISM.
   1 Symmetry operations used in ECPInt.
 ECPInt:  NShTT=   11628 NPrTT=   44212 LenC2=   10563 LenP2D=   27057.
 LDataN:  DoStor=T MaxTD1= 5 Len=  102
 NBasis=   296 RedAO= T EigKep=  1.14D-02  NBF=   296
 NBsUse=   296 1.00D-06 EigRej= -1.00D+00 NBFU=   296
 Defaulting to unpruned grid for atomic number  50.
 Defaulting to unpruned grid for atomic number  50.
 Defaulting to unpruned grid for atomic number  50.
 Defaulting to unpruned grid for atomic number  50.
 Lowest energy guess from the checkpoint file:  "\\nas.ads.mwn.de\tuch\ac5\AK_Nilges_Praktikant\Markus\Jakob\Verlauf\Di Pfad\2(4SnI2+P4)-4(I2)3.chk"
 B after Tr=     0.000000    0.000000    0.000000
         Rot=    0.999887   -0.014756    0.002079   -0.001851 Ang=  -1.72 deg.
 B after Tr=     0.000000    0.000000    0.000000
         Rot=    0.999888    0.014867   -0.001695    0.000721 Ang=   1.72 deg.
 Keep J ints in memory in canonical form, NReq=979471280.
 Requested convergence on RMS density matrix=1.00D-08 within 128 cycles.
 Requested convergence on MAX density matrix=1.00D-06.
 Requested convergence on             energy=1.00D-06.
 No special actions if energy rises.
 Defaulting to unpruned grid for atomic number  50.
 Defaulting to unpruned grid for atomic number  50.
 Defaulting to unpruned grid for atomic number  50.
 Defaulting to unpruned grid for atomic number  50.
 Defaulting to unpruned grid for atomic number  50.
 Defaulting to unpruned grid for atomic number  50.
 EnCoef did     7 forward-backward iterations
 SCF Done:  E(RPBE-PBE) =  -2848.59969946     A.U. after   14 cycles
            NFock= 14  Conv=0.45D-08     -V/T= 2.0327
   1 Symmetry operations used in ECPInt.
 ECPInt:  NShTT=   11628 NPrTT=   44212 LenC2=   10563 LenP2D=   27057.
 LDataN:  DoStor=T MaxTD1= 6 Len=  172
 Calling FoFJK, ICntrl=      2527 FMM=F ISym2X=0 I1Cent= 0 IOpClX= 0 NMat=1 NMatS=1 NMatT=0.
 Defaulting to unpruned grid for atomic number  50.
 Defaulting to unpruned grid for atomic number  50.
 Defaulting to unpruned grid for atomic number  50.
 Defaulting to unpruned grid for atomic number  50.
 Defaulting to unpruned grid for atomic number  50.
 Defaulting to unpruned grid for atomic number  50.
 ***** Axes restored to original set *****
 -------------------------------------------------------------------
 Center     Atomic                   Forces (Hartrees/Bohr)
 Number     Number              X              Y              Z
 -------------------------------------------------------------------
      1       50           0.002541612    0.000085646    0.000587684
      2       50           0.000280431   -0.001731776   -0.000149814
      3       53          -0.000749159    0.001712221    0.000345216
      4       53           0.000546761    0.000775692    0.000163963
      5       15          -0.002480007    0.001581113    0.001555906
      6       15           0.001792839    0.000158006   -0.000316753
      7       15          -0.000271820    0.001332759   -0.000260021
      8       15          -0.001434824   -0.002050215   -0.002402131
      9       50           0.000640322    0.000056825   -0.000647795
     10       50           0.000535859    0.000576055    0.000022066
     11       53          -0.000047775   -0.000945642   -0.000119420
     12       53           0.000099694   -0.000613213    0.000790810
     13       50           0.001224541   -0.004394901    0.002215254
     14       50          -0.000035721    0.000688865   -0.000042763
     15       53          -0.001001354    0.000000687   -0.000204544
     16       53           0.000601156    0.001318894    0.000987302
     17       15           0.000446496    0.001460004   -0.003795135
     18       15           0.001964470    0.002438199    0.002085856
     19       15           0.000227529    0.001435164    0.000898116
     20       15          -0.002527627   -0.003272401    0.000504083
     21       50          -0.002123268   -0.001031531   -0.002381534
     22       50           0.003401442    0.000379539   -0.002829292
     23       53          -0.003329240   -0.000176917    0.003260496
     24       53          -0.000302356    0.000216928   -0.000267550
 -------------------------------------------------------------------
 Cartesian Forces:  Max     0.004394901 RMS     0.001583705

 GradGradGradGradGradGradGradGradGradGradGradGradGradGradGradGradGradGrad
 Berny optimization.
 Using GEDIIS/GDIIS optimizer.
 FormGI is forming the generalized inverse of G from B-inverse, IUseBI=4.
 Internal  Forces:  Max     0.008972339 RMS     0.001459580
 Search for a local minimum.
 Step number   5 out of a maximum of  144
 All quantities printed in internal units (Hartrees-Bohrs-Radians)
 Mixed Optimization -- RFO/linear search
 Update second derivatives using D2CorX and points    4    3    5
 ITU=  0 -1  0  1  0
 Use linear search instead of GDIIS.
     Eigenvalues ---   -0.00273  -0.00031   0.00223   0.00372   0.00537
     Eigenvalues ---    0.00571   0.00734   0.00836   0.00889   0.01136
     Eigenvalues ---    0.01195   0.01292   0.01582   0.01688   0.01872
     Eigenvalues ---    0.01964   0.01999   0.02291   0.02376   0.02429
     Eigenvalues ---    0.02490   0.02707   0.02995   0.03064   0.03187
     Eigenvalues ---    0.03214   0.03620   0.03716   0.03894   0.03956
     Eigenvalues ---    0.04111   0.04355   0.04409   0.04657   0.04741
     Eigenvalues ---    0.04997   0.05084   0.05201   0.05403   0.05476
     Eigenvalues ---    0.05764   0.06034   0.06131   0.06393   0.06557
     Eigenvalues ---    0.06861   0.07117   0.07358   0.07573   0.08208
     Eigenvalues ---    0.08871   0.09060   0.09862   0.10081   0.11902
     Eigenvalues ---    0.15134   0.19510   0.27310   0.33680   0.36755
     Eigenvalues ---    0.41795   0.46916   0.48689   0.62279   0.64520
     Eigenvalues ---    0.95250
 RFO step:  Lambda=-5.67098373D-03 EMin=-2.72721761D-03
 Quartic linear search produced a step of  0.00017.
 Maximum step size (   0.252) exceeded in Quadratic search.
    -- Step size scaled by   0.660
 Iteration  1 RMS(Cart)=  0.08085273 RMS(Int)=  0.00331696
 Iteration  2 RMS(Cart)=  0.00807062 RMS(Int)=  0.00149146
 Iteration  3 RMS(Cart)=  0.00005326 RMS(Int)=  0.00149126
 Iteration  4 RMS(Cart)=  0.00000027 RMS(Int)=  0.00149126
 Variable       Old X    -DE/DX   Delta X   Delta X   Delta X     New X
                                 (Linear)    (Quad)   (Total)
    R1        5.36573   0.00225   0.00000   0.03026   0.03198   5.39771
    R2        5.18666   0.00045   0.00000   0.03237   0.03022   5.21688
    R3        5.40913   0.00187  -0.00001   0.01917   0.01916   5.42830
    R4        5.99921   0.00018   0.00000  -0.00923  -0.00922   5.98998
    R5        5.19710   0.00025   0.00000  -0.00180  -0.00180   5.19530
    R6        4.55617   0.00126   0.00000  -0.01723  -0.01535   4.54082
    R7        5.33386   0.00129   0.00000   0.00459   0.00459   5.33845
    R8        4.49977   0.00050   0.00000  -0.04973  -0.05054   4.44923
    R9        4.48239   0.00051   0.00000  -0.01616  -0.01616   4.46624
   R10        4.87019   0.00015   0.00000  -0.02510  -0.02510   4.84509
   R11        4.56436   0.00268   0.00000   0.00746   0.00594   4.57030
   R12        5.21128   0.00045   0.00000   0.02051   0.02102   5.23230
   R13        5.58190   0.00048   0.00000  -0.03034  -0.03034   5.55156
   R14        5.74876   0.00001   0.00000   0.03212   0.03212   5.78088
   R15        5.43984  -0.00250   0.00000  -0.05766  -0.05707   5.38277
   R16        5.15040   0.00132   0.00000  -0.01590  -0.01586   5.13454
   R17        5.87074   0.00127  -0.00002   0.01400   0.01405   5.88479
   R18        5.72983  -0.00063   0.00000  -0.02137  -0.02137   5.70847
   R19        5.67462  -0.00076   0.00000  -0.02189  -0.02189   5.65273
   R20        5.12768   0.00207   0.00000   0.01395   0.01395   5.14164
   R21        4.57884   0.00092   0.00000   0.00509   0.00531   4.58416
   R22        4.63921   0.00052   0.00000   0.00115   0.00066   4.63988
   R23        5.33147  -0.00024   0.00000  -0.01500  -0.01500   5.31647
   R24        4.65542  -0.00090   0.00001   0.00647   0.00657   4.66199
   R25        5.27351   0.00021   0.00000   0.01055   0.01046   5.28397
   R26        4.53133   0.00142   0.00000   0.01357   0.01330   4.54463
   R27        5.40953   0.00450  -0.00002   0.01239   0.01237   5.42189
   R28        5.73795   0.00040   0.00001   0.01680   0.01681   5.75476
    A1        1.21253   0.00100   0.00000   0.01107   0.01208   1.22461
    A2        1.64651  -0.00043   0.00000  -0.01405  -0.01416   1.63235
    A3        1.66457   0.00019   0.00000   0.01585   0.01588   1.68045
    A4        1.27557   0.00454   0.00000   0.01002   0.01001   1.28557
    A5        1.68844  -0.00028   0.00000   0.01424   0.00991   1.69836
    A6        2.02163   0.00104   0.00000  -0.07170  -0.08263   1.93900
    A7        1.89780   0.00010   0.00000   0.07188   0.07265   1.97045
    A8        2.35661  -0.00082   0.00000  -0.07285  -0.08003   2.27658
    A9        1.94275   0.00040   0.00000   0.02010   0.01997   1.96272
   A10        1.53015  -0.00027   0.00000   0.09022   0.09682   1.62697
   A11        1.86550   0.00068   0.00000  -0.00499  -0.00499   1.86051
   A12        2.06396   0.00157   0.00001  -0.00121   0.00045   2.06441
   A13        1.83463   0.00019  -0.00001   0.05929   0.05906   1.89369
   A14        1.73102  -0.00018   0.00000   0.00869   0.00593   1.73695
   A15        1.83749  -0.00316   0.00000  -0.05558  -0.05589   1.78160
   A16        2.44742  -0.00143   0.00000  -0.00881  -0.00778   2.43965
   A17        1.30895   0.00330   0.00000   0.02370   0.02383   1.33278
   A18        1.44019   0.00096   0.00000   0.02626   0.02767   1.46786
   A19        1.70800  -0.00078   0.00000  -0.03268  -0.03336   1.67464
   A20        2.03860  -0.00198  -0.00001  -0.01987  -0.01907   2.01952
   A21        1.80883   0.00355   0.00000   0.07602   0.07611   1.88494
   A22        1.41086   0.00541   0.00000   0.01212   0.01192   1.42278
   A23        1.63243   0.00056   0.00000   0.01282   0.01214   1.64457
   A24        1.44271   0.00068   0.00000   0.02206   0.02218   1.46489
   A25        1.82959   0.00038   0.00000  -0.00077  -0.00126   1.82833
   A26        2.71826   0.00038   0.00000   0.02602   0.02606   2.74432
   A27        1.10106   0.00074   0.00000   0.01341   0.01357   1.11464
   A28        1.35293  -0.00019   0.00000   0.00114   0.00096   1.35390
   A29        1.36984   0.00023   0.00000   0.00773   0.00761   1.37745
   A30        1.71269  -0.00020   0.00000  -0.01698  -0.01695   1.69574
   A31        1.41823  -0.00158   0.00000  -0.00934  -0.00935   1.40889
   A32        1.40315   0.00897   0.00000   0.00868   0.00867   1.41183
   A33        1.53301   0.00001   0.00000   0.00346   0.00335   1.53636
   A34        1.59398   0.00035   0.00000   0.00009  -0.00021   1.59377
   A35        2.29208  -0.00026   0.00001   0.02055   0.02056   2.31264
   A36        1.51729  -0.00092   0.00000  -0.00504  -0.00526   1.51203
   A37        1.80845   0.00091   0.00000   0.00693   0.00687   1.81532
   A38        2.36842  -0.00015  -0.00001  -0.02244  -0.02217   2.34625
   A39        1.28829   0.00070   0.00000   0.00364   0.00377   1.29206
   A40        1.60137  -0.00066   0.00000  -0.00913  -0.00918   1.59219
   A41        1.55936   0.00086   0.00000   0.00606   0.00592   1.56528
   A42        2.08575   0.00111   0.00000   0.01404   0.01387   2.09962
   A43        1.58072  -0.00048   0.00000  -0.00597  -0.00592   1.57481
   A44        1.68297  -0.00074   0.00000  -0.01257  -0.01273   1.67024
   A45        2.11638   0.00058   0.00000   0.00210   0.00227   2.11864
   A46        2.29015  -0.00022   0.00000   0.00292   0.00312   2.29328
   A47        1.52362  -0.00073   0.00000  -0.00793  -0.00815   1.51547
   A48        1.69820  -0.00005   0.00000   0.02572   0.02481   1.72301
   A49        1.83959  -0.00072   0.00000  -0.03963  -0.04050   1.79908
   A50        1.29866   0.00038   0.00000   0.00318   0.00349   1.30215
   A51        1.34935  -0.00052   0.00000  -0.01005  -0.00993   1.33942
   A52        1.57860   0.00422   0.00000   0.00052   0.00052   1.57912
   A53        1.35342   0.00104   0.00000   0.00361   0.00360   1.35703
   A54        1.63813   0.00137   0.00000   0.00219   0.00219   1.64033
    D1       -0.43326   0.00145   0.00000   0.05985   0.06018  -0.37309
    D2        2.15089   0.00095   0.00000  -0.10501  -0.10450   2.04639
    D3       -2.44472   0.00111   0.00000   0.01082   0.00903  -2.43569
    D4       -2.94890  -0.00204   0.00001  -0.06811  -0.06779  -3.01668
    D5       -0.90561  -0.00501   0.00000  -0.09565  -0.09513  -1.00075
    D6        0.43519  -0.00160   0.00000  -0.06281  -0.06240   0.37279
    D7       -0.93612  -0.00119  -0.00001   0.02768   0.02796  -0.90817
    D8       -2.97788   0.00000  -0.00001  -0.00594  -0.00585  -2.98374
    D9        1.82588  -0.00122   0.00000   0.02392   0.02343   1.84931
   D10        0.68550  -0.00133  -0.00001   0.00899   0.00934   0.69485
   D11       -1.35626  -0.00015   0.00000  -0.02463  -0.02447  -1.38072
   D12       -2.83568  -0.00137   0.00000   0.00523   0.00481  -2.83087
   D13        0.46746  -0.00171   0.00000  -0.06264  -0.06307   0.40439
   D14       -1.56002   0.00015   0.00001  -0.04743  -0.04836  -1.60838
   D15       -1.93497  -0.00219   0.00000   0.14360   0.14233  -1.79264
   D16        2.32074  -0.00034   0.00000   0.15881   0.15704   2.47778
   D17        2.44247  -0.00161   0.00000   0.03009   0.03051   2.47298
   D18        0.41499   0.00024   0.00000   0.04530   0.04522   0.46021
   D19       -1.65832  -0.00070   0.00000   0.03374   0.02809  -1.63023
   D20       -0.06246   0.00062   0.00000   0.03818   0.03295  -0.02951
   D21        0.64532  -0.00070   0.00001  -0.17721  -0.17196   0.47336
   D22        2.24118   0.00062   0.00001  -0.17277  -0.16710   2.07407
   D23        2.70984  -0.00081   0.00000  -0.08240  -0.08262   2.62722
   D24       -1.97749   0.00051   0.00000  -0.07797  -0.07776  -2.05525
   D25        2.28904  -0.00103   0.00000  -0.00240  -0.00376   2.28529
   D26        0.96658  -0.00137  -0.00001  -0.00972  -0.00969   0.95690
   D27        0.44967  -0.00093   0.00000  -0.06405  -0.06514   0.38453
   D28       -0.87279  -0.00127   0.00000  -0.07136  -0.07107  -0.94386
   D29       -1.96029   0.00000   0.00000  -0.03736  -0.03876  -1.99905
   D30        3.00043  -0.00034   0.00000  -0.04467  -0.04469   2.95575
   D31       -0.88920  -0.00128   0.00000   0.01837   0.01806  -0.87114
   D32        1.30297  -0.00102   0.00000   0.01900   0.01853   1.32151
   D33       -2.55885  -0.00186   0.00000   0.01769   0.01847  -2.54038
   D34       -0.48812   0.00162   0.00000   0.06636   0.06629  -0.42183
   D35        1.17098   0.00138   0.00000   0.04438   0.04396   1.21494
   D36        2.99043   0.00134  -0.00001   0.07039   0.07053   3.06096
   D37       -1.63365   0.00111  -0.00001   0.04841   0.04819  -1.58546
   D38        1.31494   0.00220  -0.00001   0.12841   0.12866   1.44360
   D39        2.97403   0.00197  -0.00001   0.10643   0.10633   3.08036
   D40       -0.93756  -0.00009   0.00000  -0.02091  -0.02011  -0.95767
   D41        0.10246   0.00085   0.00000   0.00222   0.00306   0.10552
   D42       -1.55335  -0.00076  -0.00001  -0.02702  -0.02635  -1.57970
   D43       -2.43073  -0.00059   0.00000  -0.03226  -0.03320  -2.46393
   D44       -1.39071   0.00035   0.00000  -0.00913  -0.01003  -1.40074
   D45       -3.04652  -0.00125  -0.00001  -0.03837  -0.03944  -3.08596
   D46        2.74363  -0.00089   0.00000  -0.02370  -0.02391   2.71972
   D47        1.22727   0.00005   0.00000  -0.01874  -0.01874   1.20854
   D48       -1.68446   0.00029   0.00000  -0.00676  -0.00665  -1.69110
   D49        0.81019  -0.00069   0.00000  -0.00532  -0.00548   0.80471
   D50       -0.70617   0.00025   0.00000  -0.00035  -0.00031  -0.70648
   D51        2.66528   0.00049   0.00000   0.01163   0.01178   2.67706
   D52       -0.64345  -0.00092   0.00000  -0.01133  -0.01138  -0.65483
   D53       -2.15981   0.00001   0.00000  -0.00637  -0.00621  -2.16601
   D54        1.21165   0.00026   0.00000   0.00561   0.00588   1.21753
   D55        1.98982  -0.00149   0.00000  -0.03175  -0.03196   1.95786
   D56       -2.07671  -0.00063   0.00000  -0.02729  -0.02730  -2.10401
   D57       -0.55227  -0.00142   0.00000  -0.03600  -0.03614  -0.58842
   D58       -3.00904  -0.00059   0.00000   0.00088   0.00080  -3.00824
   D59       -0.79238   0.00027   0.00000   0.00534   0.00546  -0.78692
   D60        0.73205  -0.00052   0.00000  -0.00337  -0.00338   0.72867
   D61       -1.58272  -0.00102   0.00000  -0.00334  -0.00347  -1.58619
   D62        0.63394  -0.00015   0.00000   0.00113   0.00119   0.63513
   D63        2.15838  -0.00095   0.00000  -0.00758  -0.00765   2.15073
   D64        1.18987   0.00173   0.00000   0.01862   0.01874   1.20860
   D65        0.56283   0.00095   0.00000   0.01048   0.01059   0.57342
   D66       -0.56565   0.00020   0.00000  -0.00206  -0.00215  -0.56780
   D67       -0.73932   0.00161   0.00000   0.02420   0.02435  -0.71498
   D68       -2.67503   0.00085   0.00001   0.01889   0.01887  -2.65616
   D69        1.56119   0.00162   0.00000   0.02671   0.02663   1.58782
   D70        1.00345   0.00006   0.00000   0.00694   0.00706   1.01051
   D71       -0.93225  -0.00071   0.00000   0.00162   0.00157  -0.93067
   D72       -2.97922   0.00007   0.00000   0.00944   0.00934  -2.96988
   D73       -0.83924   0.00004   0.00000   0.00422   0.00449  -0.83474
   D74        0.71077   0.00116  -0.00001   0.01332   0.01342   0.72419
   D75        0.75682   0.00043   0.00000   0.00431   0.00429   0.76111
   D76        2.30683   0.00154  -0.00001   0.01342   0.01321   2.32004
   D77        3.13790   0.00015  -0.00001  -0.01938  -0.01923   3.11867
   D78       -1.59528   0.00127  -0.00002  -0.01028  -0.01031  -1.60558
   D79       -1.06383   0.00064   0.00000   0.04783   0.04829  -1.01554
   D80        0.75162  -0.00007   0.00000   0.00023   0.00014   0.75176
   D81       -2.59553   0.00068   0.00000   0.04450   0.04505  -2.55048
   D82       -0.78008  -0.00004   0.00000  -0.00310  -0.00309  -0.78318
   D83        1.83026   0.00036   0.00000   0.04527   0.04585   1.87610
   D84       -2.63748  -0.00035   0.00000  -0.00233  -0.00230  -2.63978
   D85       -1.99145  -0.00148  -0.00003  -0.07852  -0.07871  -2.07016
   D86       -0.35342  -0.00102  -0.00002  -0.07642  -0.07660  -0.43001
   D87       -0.25870  -0.00072  -0.00003  -0.05929  -0.05912  -0.31782
   D88        1.37933  -0.00026  -0.00002  -0.05718  -0.05701   1.32232
   D89        1.48236  -0.00118  -0.00003  -0.06879  -0.06886   1.41350
   D90        3.12040  -0.00072  -0.00003  -0.06669  -0.06675   3.05364
   D91        0.90339  -0.00096   0.00000  -0.01425  -0.01429   0.88909
   D92        3.09561   0.00033   0.00000  -0.00023  -0.00035   3.09525
   D93       -0.77924  -0.00023   0.00000  -0.00190  -0.00183  -0.78107
   D94       -0.70257   0.00000   0.00000  -0.00290  -0.00297  -0.70554
   D95        1.48965   0.00129   0.00000   0.01112   0.01097   1.50062
   D96       -2.38520   0.00072   0.00000   0.00945   0.00949  -2.37570
   D97       -0.66775  -0.00062   0.00000  -0.00385  -0.00384  -0.67159
   D98        0.62002   0.00012   0.00000   0.00019   0.00025   0.62027
   D99        0.81894   0.00117   0.00000   0.04793   0.04670   0.86565
   D100      -0.81185   0.00093   0.00000   0.00915   0.00904  -0.80280
   D101      -1.61137   0.00055   0.00000   0.03793   0.03700  -1.57437
   D102       3.04103   0.00031   0.00000  -0.00085  -0.00066   3.04036
   D103       2.39442   0.00064   0.00000   0.04160   0.04053   2.43495
   D104       0.76363   0.00040   0.00000   0.00283   0.00287   0.76650
         Item               Value     Threshold  Converged?
 Maximum Force            0.008972     0.000450     NO 
 RMS     Force            0.001460     0.000300     NO 
 Maximum Displacement     0.357547     0.001800     NO 
 RMS     Displacement     0.082109     0.001200     NO 
 Predicted change in Energy=-3.349727D-03
 GradGradGradGradGradGradGradGradGradGradGradGradGradGradGradGradGradGrad

                          Input orientation:                          
 ---------------------------------------------------------------------
 Center     Atomic      Atomic             Coordinates (Angstroms)
 Number     Number       Type             X           Y           Z
 ---------------------------------------------------------------------
      1         50           0        2.418544    0.997831    1.369916
      2         50           0        4.275014    2.068091   -2.846686
      3         53           0        3.508408    4.639516   -1.821251
      4         53           0        5.786193    1.239871   -0.186274
      5         15           0        0.728937   -1.195042    0.666190
      6         15           0        3.182389   -1.611892   -1.785013
      7         15           0        2.482116    0.605418   -1.361968
      8         15           0        0.406739   -0.604652   -1.640661
      9         50           0        5.307731   -1.985539   -0.400472
     10         50           0        1.645595   -3.599738    1.831408
     11         53           0        3.387725   -4.944900   -0.114341
     12         53           0        3.845687   -1.735959    2.853205
     13         50           0       -1.904518    0.866450   -1.240308
     14         50           0       -1.921323    3.317953    2.788949
     15         53           0        0.362268    3.586616    0.829815
     16         53           0       -4.116467    4.095921    0.911729
     17         15           0       -2.845992   -1.517551    0.002179
     18         15           0       -4.400647   -0.146855    1.262693
     19         15           0       -2.205440    0.961727    1.458376
     20         15           0       -1.289523   -1.221995    1.877981
     21         50           0       -4.962967    1.399970   -0.997756
     22         50           0       -4.422455   -3.652610   -0.931234
     23         53           0       -6.425892   -3.065187    1.036798
     24         53           0       -5.261225   -1.376896   -2.772804
 ---------------------------------------------------------------------
                    Distance matrix (angstroms):
                    1          2          3          4          5
     1  Sn   0.000000
     2  Sn   4.729870   0.000000
     3  I    4.963187   2.872530   0.000000
     4  I    3.717711   3.169763   4.406704   0.000000
     5  P    2.856343   5.963472   6.924947   5.677265   0.000000
     6  P    4.165056   3.982870   6.260008   4.179510   3.493078
     7  P    2.760656   2.749233   4.187859   3.563946   3.229353
     8  P    3.959657   4.854030   6.095430   5.869925   2.402901
     9  Sn   4.514662   4.845862   7.010530   3.267733   4.767390
    10  Sn   4.684876   7.805299   9.203114   6.681123   2.824988
    11  I    6.201483   7.578590   9.735971   6.633944   4.662598
    12  I    3.422060   6.866140   7.912710   4.675421   3.845746
    13  Sn   5.051673   6.497000   6.623692   7.771581   3.849620
    14  Sn   5.121627   8.468597   7.244477   8.519165   5.647753
    15  I    3.349893   5.579620   4.246756   5.996549   4.798486
    16  I    7.246687   9.415665   8.118090  10.364618   7.178616
    17  P    5.992761   8.466498   9.033978   9.063856   3.650347
    18  P    6.915429   9.851907   9.745420  10.382399   5.269453
    19  P    4.624971   7.858365   7.545207   8.163849   3.726899
    20  P    4.351496   8.006948   8.429814   7.770951   2.354430
    21  Sn   7.762364   9.444852   9.106975  10.780935   6.473065
    22  Sn   8.586103  10.584959  11.508695  11.344947   5.926909
    23  I    9.738743  12.487649  12.892680  13.006323   7.404483
    24  I    9.043246  10.139687  10.677505  11.644013   6.909543
                    6          7          8          9         10
     6  P    0.000000
     7  P    2.363432   0.000000
     8  P    2.956282   2.418497   0.000000
     9  Sn   2.563912   3.952421   5.240671   0.000000
    10  Sn   4.403609   5.346097   4.749797   4.582375   0.000000
    11  I    3.733932   5.760445   5.482124   3.539224   2.937757
    12  I    4.687049   5.010894   5.770706   3.575790   3.059109
    13  Sn   5.684673   4.396078   2.768815   7.801007   6.479628
    14  Sn   8.442298   6.631609   6.358314   9.516231   7.841827
    15  I    6.466443   4.264412   4.865383   7.551166   7.368433
    16  I    9.650122   7.803501   7.004961  11.292544   9.657658
    17  P    6.288429   5.895475   3.756669   8.177061   5.277872
    18  P    8.302848   7.404538   5.634714  10.019954   6.985906
    19  P    6.794983   5.482197   4.345234   8.281873   5.981353
    20  P    5.793750   5.297355   3.954650   7.021261   3.777664
    21  Sn   8.719972   7.496214   5.767632  10.830773   8.756389
    22  Sn   7.920046   8.123388   5.754516   9.886220   6.667550
    23  I   10.118980   9.928747   7.740017  11.870521   8.128102
    24  I    8.504444   8.116610   5.831288  10.849020   8.593251
                   11         12         13         14         15
    11  I    0.000000
    12  I    4.394697   0.000000
    13  Sn   7.940241   7.522915   0.000000
    14  Sn  10.241574   7.668414   4.716468   0.000000
    15  I    9.101186   6.675187   4.101589   3.020791   0.000000
    16  I   11.794159  10.058632   4.466931   2.991296   4.508345
    17  P    7.114740   7.276992   2.848439   5.657137   6.085263
    18  P    9.250740   8.547339   3.677290   4.525639   6.067252
    19  P    8.285239   6.770465   2.717081   2.720837   3.725354
    20  P    6.301271   5.252200   3.803097   4.673347   5.191320
    21  Sn  10.524821  10.112188   3.114094   5.222011   6.039832
    22  Sn   7.958408   9.292885   5.182416   8.287592   8.854448
    23  I   10.058107  10.515299   6.409820   8.006601   9.506231
    24  I    9.726378  10.710591   4.318405   8.008099   8.320996
                   16         17         18         19         20
    16  I    0.000000
    17  P    5.826874   0.000000
    18  P    4.266742   2.425830   0.000000
    19  P    3.711338   2.945782   2.467018   0.000000
    20  P    6.099631   2.455317   3.348671   2.404914   0.000000
    21  Sn   3.410403   3.740772   2.796158   3.718682   5.351519
    22  Sn   7.970563   2.813357   4.135711   5.649557   4.859510
    23  I    7.525327   4.035009   3.559396   5.848587   5.521524
    24  I    6.696117   3.681530   4.305674   5.719253   6.117860
                   21         22         23         24
    21  Sn   0.000000
    22  Sn   5.081844   0.000000
    23  I    5.120271   2.869141   0.000000
    24  I    3.309189   3.045289   4.326643   0.000000
 Stoichiometry    I8P8Sn8
 Framework group  C1[X(I8P8Sn8)]
 Deg. of freedom    66
 Full point group                 C1      NOp   1
 Largest Abelian subgroup         C1      NOp   1
 Largest concise Abelian subgroup C1      NOp   1
                         Standard orientation:                         
 ---------------------------------------------------------------------
 Center     Atomic      Atomic             Coordinates (Angstroms)
 Number     Number       Type             X           Y           Z
 ---------------------------------------------------------------------
      1         50           0        2.446012   -0.747404   -1.394588
      2         50           0        4.365629   -1.964404    2.753382
      3         53           0        3.743930   -4.508214    1.572723
      4         53           0        5.824061   -0.892837    0.151053
      5         15           0        0.636333    1.300089   -0.563007
      6         15           0        3.065683    1.705580    1.913972
      7         15           0        2.491051   -0.518031    1.356154
      8         15           0        0.351088    0.553984    1.703244
      9         50           0        5.164678    2.281578    0.558948
     10         50           0        1.414278    3.818740   -1.578762
     11         53           0        3.080379    5.139826    0.448369
     12         53           0        3.714630    2.147247   -2.706875
     13         50           0       -1.874030   -1.018206    1.209888
     14         50           0       -1.757964   -3.218483   -2.960289
     15         53           0        0.539804   -3.475965   -1.016287
     16         53           0       -3.903170   -4.231161   -1.138086
     17         15           0       -2.950193    1.379701    0.111924
     18         15           0       -4.426747    0.002285   -1.232385
     19         15           0       -2.172759   -0.966854   -1.490233
     20         15           0       -1.382075    1.286427   -1.775107
     21         50           0       -4.897833   -1.707713    0.929208
     22         50           0       -4.643336    3.362063    1.169508
     23         53           0       -6.613107    2.782731   -0.834574
     24         53           0       -5.349875    0.935425    2.868336
 ---------------------------------------------------------------------
 Rotational constants (GHZ):      0.0212380      0.0125217      0.0097293
 Standard basis: SDD (6D, 10F)
 There are   296 symmetry adapted cartesian basis functions of A   symmetry.
 There are   296 symmetry adapted basis functions of A   symmetry.
   296 basis functions,   568 primitive gaussians,   296 cartesian basis functions
   104 alpha electrons      104 beta electrons
       nuclear repulsion energy      2283.5701513039 Hartrees.
 NAtoms=   24 NActive=   24 NUniq=   24 SFac= 1.00D+00 NAtFMM=   60 NAOKFM=F Big=F
 Integral buffers will be    131072 words long.
 Raffenetti 2 integral format.
 Two-electron integral symmetry is turned on.
 One-electron integrals computed using PRISM.
   1 Symmetry operations used in ECPInt.
 ECPInt:  NShTT=   11628 NPrTT=   44212 LenC2=   10544 LenP2D=   26949.
 LDataN:  DoStor=T MaxTD1= 5 Len=  102
 NBasis=   296 RedAO= T EigKep=  1.14D-02  NBF=   296
 NBsUse=   296 1.00D-06 EigRej= -1.00D+00 NBFU=   296
 Defaulting to unpruned grid for atomic number  50.
 Defaulting to unpruned grid for atomic number  50.
 Defaulting to unpruned grid for atomic number  50.
 Defaulting to unpruned grid for atomic number  50.
 Initial guess from the checkpoint file:  "\\nas.ads.mwn.de\tuch\ac5\AK_Nilges_Praktikant\Markus\Jakob\Verlauf\Di Pfad\2(4SnI2+P4)-4(I2)3.chk"
 B after Tr=     0.000000    0.000000    0.000000
         Rot=    0.999979    0.002482    0.004960    0.003483 Ang=   0.75 deg.
 ExpMin= 3.26D-02 ExpMax= 3.06D+04 ExpMxC= 4.68D+03 IAcc=3 IRadAn=         5 AccDes= 0.00D+00
 Harris functional with IExCor= 1009 and IRadAn=       5 diagonalized for initial guess.
 HarFok:  IExCor= 1009 AccDes= 0.00D+00 IRadAn=         5 IDoV= 1 UseB2=F ITyADJ=14
 ICtDFT=  3500011 ScaDFX=  1.000000  1.000000  1.000000  1.000000
 Defaulting to unpruned grid for atomic number  50.
 Defaulting to unpruned grid for atomic number  50.
 Defaulting to unpruned grid for atomic number  50.
 Defaulting to unpruned grid for atomic number  50.
 Defaulting to unpruned grid for atomic number  50.
 Defaulting to unpruned grid for atomic number  50.
 FoFCou: FMM=F IPFlag=           0 FMFlag=      100000 FMFlg1=           0
         NFxFlg=           0 DoJE=T BraDBF=F KetDBF=T FulRan=T
         wScrn=  0.000000 ICntrl=     500 IOpCl=  0 I1Cent=   200000004 NGrid=           0
         NMat0=    1 NMatS0=      1 NMatT0=    0 NMatD0=    1 NMtDS0=    0 NMtDT0=    0
 Petite list used in FoFCou.
 Keep J ints in memory in canonical form, NReq=979471280.
 Requested convergence on RMS density matrix=1.00D-08 within 128 cycles.
 Requested convergence on MAX density matrix=1.00D-06.
 Requested convergence on             energy=1.00D-06.
 No special actions if energy rises.
 Defaulting to unpruned grid for atomic number  50.
 Defaulting to unpruned grid for atomic number  50.
 Defaulting to unpruned grid for atomic number  50.
 Defaulting to unpruned grid for atomic number  50.
 Defaulting to unpruned grid for atomic number  50.
 Defaulting to unpruned grid for atomic number  50.
 EnCoef did     3 forward-backward iterations
 SCF Done:  E(RPBE-PBE) =  -2848.60213148     A.U. after   14 cycles
            NFock= 14  Conv=0.97D-08     -V/T= 2.0327
   1 Symmetry operations used in ECPInt.
 ECPInt:  NShTT=   11628 NPrTT=   44212 LenC2=   10544 LenP2D=   26949.
 LDataN:  DoStor=T MaxTD1= 6 Len=  172
 Calling FoFJK, ICntrl=      2527 FMM=F ISym2X=0 I1Cent= 0 IOpClX= 0 NMat=1 NMatS=1 NMatT=0.
 Defaulting to unpruned grid for atomic number  50.
 Defaulting to unpruned grid for atomic number  50.
 Defaulting to unpruned grid for atomic number  50.
 Defaulting to unpruned grid for atomic number  50.
 Defaulting to unpruned grid for atomic number  50.
 Defaulting to unpruned grid for atomic number  50.
 ***** Axes restored to original set *****
 -------------------------------------------------------------------
 Center     Atomic                   Forces (Hartrees/Bohr)
 Number     Number              X              Y              Z
 -------------------------------------------------------------------
      1       50           0.000541550    0.001695315    0.000462735
      2       50           0.000016346   -0.000672609    0.000097451
      3       53          -0.000422222    0.001200167   -0.000152892
      4       53          -0.000080559    0.000488093    0.000174252
      5       15          -0.000522150    0.001255306    0.000091078
      6       15          -0.000400520   -0.000067800   -0.000341859
      7       15           0.000255060    0.000032794    0.000506548
      8       15           0.000167588   -0.001298503   -0.001788927
      9       50           0.001106467   -0.000097009   -0.000656126
     10       50          -0.000318045    0.000525046    0.000145554
     11       53          -0.000106980   -0.001361610   -0.000130205
     12       53           0.001209410   -0.001516594    0.000906051
     13       50           0.001489579   -0.002511957    0.000720899
     14       50          -0.000252433    0.000711693    0.000089059
     15       53          -0.000746717    0.000902847   -0.000485680
     16       53           0.000417882   -0.000008335    0.000415171
     17       15           0.000188880    0.000700269   -0.002588801
     18       15           0.002470952    0.002509474    0.001601602
     19       15          -0.001318893    0.000281372    0.000910930
     20       15          -0.001690767   -0.002609059    0.001277886
     21       50          -0.001617723    0.000081416   -0.000795090
     22       50           0.002125768    0.000523836   -0.001768222
     23       53          -0.002292746   -0.000575462    0.002279353
     24       53          -0.000219729   -0.000188689   -0.000970768
 -------------------------------------------------------------------
 Cartesian Forces:  Max     0.002609059 RMS     0.001132695

 GradGradGradGradGradGradGradGradGradGradGradGradGradGradGradGradGradGrad
 Berny optimization.
 Using GEDIIS/GDIIS optimizer.
 FormGI is forming the generalized inverse of G from B-inverse, IUseBI=4.
 Internal  Forces:  Max     0.011868844 RMS     0.001458104
 Search for a local minimum.
 Step number   6 out of a maximum of  144
 All quantities printed in internal units (Hartrees-Bohrs-Radians)
 Mixed Optimization -- RFO/linear search
 Update second derivatives using D2CorX and points    5    6
 DE= -2.43D-03 DEPred=-3.35D-03 R= 7.26D-01
 TightC=F SS=  1.41D+00  RLast= 5.77D-01 DXNew= 4.2426D-01 1.7305D+00
 Trust test= 7.26D-01 RLast= 5.77D-01 DXMaxT set to 4.24D-01
 ITU=  1  0 -1  0  1  0
 Use linear search instead of GDIIS.
     Eigenvalues ---   -0.03655  -0.00041   0.00217   0.00369   0.00442
     Eigenvalues ---    0.00540   0.00646   0.00815   0.00902   0.00979
     Eigenvalues ---    0.01152   0.01266   0.01472   0.01683   0.01831
     Eigenvalues ---    0.01933   0.01986   0.02068   0.02379   0.02478
     Eigenvalues ---    0.02589   0.02693   0.02872   0.03030   0.03174
     Eigenvalues ---    0.03247   0.03341   0.03726   0.03765   0.03917
     Eigenvalues ---    0.04059   0.04293   0.04399   0.04571   0.04753
     Eigenvalues ---    0.04878   0.05017   0.05179   0.05237   0.05484
     Eigenvalues ---    0.05697   0.06016   0.06132   0.06297   0.06391
     Eigenvalues ---    0.06606   0.06986   0.07384   0.07415   0.08154
     Eigenvalues ---    0.08871   0.09033   0.09846   0.10043   0.11958
     Eigenvalues ---    0.14384   0.20269   0.27389   0.30340   0.36381
     Eigenvalues ---    0.38633   0.43840   0.49960   0.61394   0.64148
     Eigenvalues ---    0.94550
 RFO step:  Lambda=-3.84188614D-02 EMin=-3.65519515D-02
 I=     1 Eig=   -3.66D-02 Dot1= -4.97D-03
 I=     1 Stepn= -6.00D-01 RXN=   6.00D-01 EDone=F
 I=     2 Eig=   -4.12D-04 Dot1=  4.02D-04
 I=     2 Stepn=  3.00D-01 RXN=   6.71D-01 EDone=F
 Mixed    2 eigenvectors in step.  Raw Step.Grad=  5.38D-03.
 RFO eigenvector is Hessian eigenvector with negative curvature.
 Taking step of  6.00D-01 in eigenvector direction(s).  Step.Grad=  1.87D-03.
 Quartic linear search produced a step of  0.27157.
 Maximum step size (   0.424) exceeded in Quadratic search.
    -- Step size not scaled.
 Iteration  1 RMS(Cart)=  0.11904662 RMS(Int)=  0.00432600
 Iteration  2 RMS(Cart)=  0.00594654 RMS(Int)=  0.00070942
 Iteration  3 RMS(Cart)=  0.00000886 RMS(Int)=  0.00070941
 Iteration  4 RMS(Cart)=  0.00000000 RMS(Int)=  0.00070941
 Variable       Old X    -DE/DX   Delta X   Delta X   Delta X     New X
                                 (Linear)    (Quad)   (Total)
    R1        5.39771   0.00217   0.00868   0.07341   0.08244   5.48014
    R2        5.21688   0.00020   0.00821  -0.01257  -0.00483   5.21206
    R3        5.42830   0.00114   0.00520   0.08108   0.08629   5.51458
    R4        5.98998  -0.00002  -0.00250   0.03021   0.02770   6.01769
    R5        5.19530   0.00016  -0.00049   0.01516   0.01467   5.20997
    R6        4.54082   0.00103  -0.00417   0.01276   0.00930   4.55013
    R7        5.33845   0.00263   0.00125   0.01792   0.01917   5.35762
    R8        4.44923   0.00071  -0.01373   0.05585   0.04160   4.49083
    R9        4.46624   0.00054  -0.00439   0.01401   0.00962   4.47586
   R10        4.84509   0.00058  -0.00682   0.01045   0.00363   4.84872
   R11        4.57030   0.00039   0.00161   0.07710   0.07872   4.64902
   R12        5.23230   0.00067   0.00571  -0.00576   0.00089   5.23319
   R13        5.55156   0.00065  -0.00824   0.03718   0.02895   5.58050
   R14        5.78088   0.00025   0.00872  -0.06089  -0.05217   5.72871
   R15        5.38277  -0.00119  -0.01550  -0.18372  -0.20003   5.18274
   R16        5.13454   0.00115  -0.00431   0.03477   0.03090   5.16544
   R17        5.88479   0.00119   0.00381   0.05944   0.06336   5.94815
   R18        5.70847  -0.00017  -0.00580  -0.02019  -0.02599   5.68247
   R19        5.65273  -0.00057  -0.00594  -0.05568  -0.06162   5.59111
   R20        5.14164   0.00134   0.00379   0.05446   0.05825   5.19988
   R21        4.58416   0.00126   0.00144   0.03872   0.04062   4.62477
   R22        4.63988   0.00038   0.00018   0.01471   0.01391   4.65378
   R23        5.31647   0.00056  -0.00407  -0.04180  -0.04588   5.27060
   R24        4.66199  -0.00211   0.00178  -0.05106  -0.04924   4.61275
   R25        5.28397   0.00009   0.00284   0.02769   0.03061   5.31458
   R26        4.54463   0.00185   0.00361   0.06458   0.06775   4.61238
   R27        5.42189   0.00304   0.00336   0.18467   0.18802   5.60992
   R28        5.75476   0.00051   0.00456   0.00941   0.01397   5.76873
    A1        1.22461   0.00055   0.00328   0.00088   0.00368   1.22830
    A2        1.63235   0.00020  -0.00385  -0.01262  -0.01754   1.61481
    A3        1.68045   0.00168   0.00431   0.04535   0.04993   1.73038
    A4        1.28557   0.00069   0.00272   0.03051   0.03307   1.31864
    A5        1.69836  -0.00075   0.00269   0.00275   0.00479   1.70315
    A6        1.93900   0.00310  -0.02244   0.09997   0.07577   2.01477
    A7        1.97045  -0.00026   0.01973   0.00584   0.02575   1.99620
    A8        2.27658  -0.00107  -0.02173  -0.04964  -0.07372   2.20286
    A9        1.96272   0.00047   0.00542  -0.00740  -0.00407   1.95865
   A10        1.62697  -0.00133   0.02629  -0.04518  -0.02002   1.60695
   A11        1.86051   0.00187  -0.00136   0.03958   0.03822   1.89873
   A12        2.06441   0.00099   0.00012  -0.07529  -0.07481   1.98960
   A13        1.89369   0.00101   0.01604  -0.01292   0.00141   1.89510
   A14        1.73695  -0.00014   0.00161   0.00971   0.01095   1.74790
   A15        1.78160  -0.00148  -0.01518  -0.00185  -0.01968   1.76192
   A16        2.43965  -0.00100  -0.00211   0.06286   0.06094   2.50058
   A17        1.33278   0.00107   0.00647   0.04818   0.05416   1.38694
   A18        1.46786   0.00083   0.00751  -0.00587   0.00101   1.46887
   A19        1.67464  -0.00065  -0.00906  -0.00874  -0.01736   1.65728
   A20        2.01952  -0.00133  -0.00518  -0.01066  -0.01540   2.00412
   A21        1.88494   0.00522   0.02067  -0.00995   0.01077   1.89570
   A22        1.42278   0.01187   0.00324   0.06512   0.06814   1.49092
   A23        1.64457  -0.00123   0.00330  -0.01856  -0.01594   1.62863
   A24        1.46489   0.00034   0.00602   0.04328   0.04943   1.51432
   A25        1.82833   0.00061  -0.00034   0.00472   0.00134   1.82966
   A26        2.74432   0.00024   0.00708   0.03916   0.04538   2.78970
   A27        1.11464   0.00048   0.00369   0.02977   0.03387   1.14851
   A28        1.35390  -0.00010   0.00026  -0.00425  -0.00555   1.34835
   A29        1.37745  -0.00036   0.00207   0.01560   0.01718   1.39463
   A30        1.69574  -0.00089  -0.00460  -0.04223  -0.04665   1.64909
   A31        1.40889   0.00271  -0.00254  -0.01281  -0.01537   1.39351
   A32        1.41183   0.00101   0.00236   0.05460   0.05693   1.46875
   A33        1.53636  -0.00011   0.00091   0.01289   0.01357   1.54993
   A34        1.59377   0.00023  -0.00006   0.02543   0.02441   1.61819
   A35        2.31264   0.00007   0.00558  -0.02285  -0.01728   2.29536
   A36        1.51203  -0.00090  -0.00143  -0.02785  -0.02957   1.48246
   A37        1.81532   0.00104   0.00187   0.03366   0.03618   1.85150
   A38        2.34625  -0.00040  -0.00602  -0.00917  -0.01467   2.33158
   A39        1.29206   0.00070   0.00102   0.01494   0.01633   1.30839
   A40        1.59219  -0.00036  -0.00249  -0.03872  -0.04163   1.55057
   A41        1.56528   0.00037   0.00161   0.03994   0.04163   1.60692
   A42        2.09962   0.00023   0.00377   0.04071   0.04411   2.14374
   A43        1.57481   0.00003  -0.00161  -0.01721  -0.01891   1.55590
   A44        1.67024  -0.00063  -0.00346  -0.03549  -0.03964   1.63060
   A45        2.11864  -0.00041   0.00062  -0.01050  -0.00911   2.10954
   A46        2.29328   0.00089   0.00085   0.01831   0.01928   2.31256
   A47        1.51547  -0.00050  -0.00221  -0.01947  -0.02236   1.49310
   A48        1.72301  -0.00039   0.00674   0.01450   0.02051   1.74352
   A49        1.79908  -0.00027  -0.01100  -0.03210  -0.04444   1.75464
   A50        1.30215   0.00019   0.00095  -0.00016   0.00148   1.30363
   A51        1.33942  -0.00030  -0.00270  -0.02837  -0.03062   1.30879
   A52        1.57912   0.00468   0.00014   0.02691   0.02716   1.60628
   A53        1.35703   0.00408   0.00098   0.04227   0.04324   1.40026
   A54        1.64033   0.00205   0.00060   0.01913   0.01905   1.65938
    D1       -0.37309   0.00066   0.01634   0.00539   0.02184  -0.35124
    D2        2.04639   0.00073  -0.02838   0.00881  -0.01822   2.02817
    D3       -2.43569   0.00063   0.00245   0.01020   0.01392  -2.42178
    D4       -3.01668  -0.00123  -0.01841  -0.00367  -0.02068  -3.03737
    D5       -1.00075  -0.00177  -0.02584  -0.06308  -0.08789  -1.08864
    D6        0.37279  -0.00058  -0.01695  -0.01038  -0.02682   0.34597
    D7       -0.90817  -0.00041   0.00759   0.00865   0.01676  -0.89140
    D8       -2.98374  -0.00113  -0.00159   0.06704   0.06440  -2.91934
    D9        1.84931  -0.00099   0.00636  -0.01003  -0.00416   1.84515
   D10        0.69485  -0.00062   0.00254  -0.01464  -0.01090   0.68395
   D11       -1.38072  -0.00134  -0.00665   0.04376   0.03674  -1.34398
   D12       -2.83087  -0.00120   0.00131  -0.03332  -0.03182  -2.86269
   D13        0.40439  -0.00069  -0.01713  -0.01374  -0.03052   0.37388
   D14       -1.60838   0.00055  -0.01313  -0.00318  -0.01626  -1.62464
   D15       -1.79264  -0.00372   0.03865  -0.13091  -0.09173  -1.88437
   D16        2.47778  -0.00248   0.04265  -0.12035  -0.07747   2.40031
   D17        2.47298  -0.00123   0.00828  -0.00832   0.00007   2.47304
   D18        0.46021   0.00002   0.01228   0.00224   0.01432   0.47453
   D19       -1.63023  -0.00233   0.00763   0.03186   0.03860  -1.59163
   D20       -0.02951  -0.00055   0.00895   0.03444   0.04291   0.01340
   D21        0.47336  -0.00080  -0.04670   0.11079   0.06373   0.53709
   D22        2.07407   0.00097  -0.04538   0.11336   0.06804   2.14212
   D23        2.62722  -0.00221  -0.02244   0.02096  -0.00086   2.62636
   D24       -2.05525  -0.00043  -0.02112   0.02353   0.00346  -2.05179
   D25        2.28529  -0.00117  -0.00102  -0.05038  -0.05216   2.23312
   D26        0.95690  -0.00126  -0.00263  -0.04991  -0.05206   0.90484
   D27        0.38453  -0.00036  -0.01769  -0.05281  -0.07083   0.31370
   D28       -0.94386  -0.00045  -0.01930  -0.05234  -0.07072  -1.01459
   D29       -1.99905   0.00156  -0.01052   0.04043   0.02987  -1.96918
   D30        2.95575   0.00148  -0.01214   0.04090   0.02998   2.98572
   D31       -0.87114  -0.00197   0.00490   0.07873   0.08392  -0.78722
   D32        1.32151  -0.00115   0.00503  -0.01678  -0.01199   1.30952
   D33       -2.54038  -0.00194   0.00502   0.05051   0.05548  -2.48490
   D34       -0.42183   0.00053   0.01800   0.00665   0.02477  -0.39705
   D35        1.21494   0.00030   0.01194  -0.00510   0.00717   1.22211
   D36        3.06096   0.00084   0.01915   0.03802   0.05799   3.11895
   D37       -1.58546   0.00061   0.01309   0.02627   0.04039  -1.54507
   D38        1.44360   0.00171   0.03494  -0.00378   0.03062   1.47422
   D39        3.08036   0.00148   0.02888  -0.01553   0.01302   3.09338
   D40       -0.95767   0.00002  -0.00546  -0.00047  -0.00603  -0.96370
   D41        0.10552   0.00049   0.00083   0.04566   0.04640   0.15192
   D42       -1.57970  -0.00019  -0.00715  -0.02810  -0.03565  -1.61535
   D43       -2.46393  -0.00050  -0.00902   0.01100   0.00192  -2.46201
   D44       -1.40074  -0.00003  -0.00273   0.05713   0.05435  -1.34639
   D45       -3.08596  -0.00070  -0.01071  -0.01663  -0.02770  -3.11366
   D46        2.71972  -0.00057  -0.00649  -0.05520  -0.06208   2.65764
   D47        1.20854   0.00033  -0.00509  -0.02673  -0.03224   1.17629
   D48       -1.69110   0.00078  -0.00180  -0.00224  -0.00438  -1.69548
   D49        0.80471  -0.00095  -0.00149  -0.02783  -0.02937   0.77534
   D50       -0.70648  -0.00004  -0.00008   0.00064   0.00047  -0.70601
   D51        2.67706   0.00040   0.00320   0.02513   0.02834   2.70540
   D52       -0.65483  -0.00051  -0.00309  -0.04242  -0.04513  -0.69995
   D53       -2.16601   0.00040  -0.00169  -0.01395  -0.01529  -2.18130
   D54        1.21753   0.00084   0.00160   0.01054   0.01257   1.23011
   D55        1.95786   0.00033  -0.00868  -0.04593  -0.05478   1.90307
   D56       -2.10401  -0.00005  -0.00741  -0.05336  -0.06055  -2.16455
   D57       -0.58842  -0.00055  -0.00982  -0.07459  -0.08408  -0.67249
   D58       -3.00824   0.00057   0.00022   0.01445   0.01489  -2.99335
   D59       -0.78692   0.00019   0.00148   0.00702   0.00912  -0.77780
   D60        0.72867  -0.00031  -0.00092  -0.01421  -0.01441   0.71426
   D61       -1.58619   0.00057  -0.00094  -0.00129  -0.00282  -1.58901
   D62        0.63513   0.00019   0.00032  -0.00873  -0.00859   0.62655
   D63        2.15073  -0.00031  -0.00208  -0.02995  -0.03212   2.11861
   D64        1.20860   0.00090   0.00509   0.07483   0.08024   1.28884
   D65        0.57342   0.00064   0.00287   0.04235   0.04562   0.61904
   D66       -0.56780   0.00009  -0.00058   0.01357   0.01292  -0.55488
   D67       -0.71498   0.00171   0.00661   0.02578   0.03230  -0.68267
   D68       -2.65616   0.00182   0.00512   0.02402   0.02912  -2.62704
   D69        1.58782   0.00221   0.00723   0.05098   0.05850   1.64632
   D70        1.01051   0.00009   0.00192  -0.02572  -0.02401   0.98650
   D71       -0.93067   0.00020   0.00043  -0.02748  -0.02719  -0.95787
   D72       -2.96988   0.00059   0.00254  -0.00052   0.00219  -2.96769
   D73       -0.83474   0.00023   0.00122  -0.00141   0.00121  -0.83354
   D74        0.72419   0.00073   0.00364   0.05160   0.05592   0.78011
   D75        0.76111   0.00050   0.00116   0.02431   0.02559   0.78670
   D76        2.32004   0.00100   0.00359   0.07732   0.08029   2.40034
   D77        3.11867  -0.00001  -0.00522   0.01215   0.00704   3.12570
   D78       -1.60558   0.00050  -0.00280   0.06517   0.06175  -1.54384
   D79       -1.01554   0.00020   0.01311   0.04313   0.05714  -0.95840
   D80        0.75176   0.00005   0.00004   0.00604   0.00579   0.75755
   D81       -2.55048   0.00035   0.01224   0.03243   0.04646  -2.50402
   D82       -0.78318   0.00019  -0.00084  -0.00466  -0.00489  -0.78807
   D83        1.87610  -0.00014   0.01245   0.01475   0.02791   1.90402
   D84       -2.63978  -0.00030  -0.00062  -0.02234  -0.02344  -2.66322
   D85       -2.07016  -0.00122  -0.02137  -0.07126  -0.09270  -2.16286
   D86       -0.43001  -0.00017  -0.02080  -0.05781  -0.07823  -0.50825
   D87       -0.31782  -0.00033  -0.01606  -0.02969  -0.04605  -0.36387
   D88        1.32232   0.00073  -0.01548  -0.01624  -0.03158   1.29074
   D89        1.41350  -0.00072  -0.01870  -0.03934  -0.05833   1.35517
   D90        3.05364   0.00033  -0.01813  -0.02588  -0.04386   3.00978
   D91        0.88909  -0.00081  -0.00388  -0.04837  -0.05198   0.83711
   D92        3.09525  -0.00068  -0.00010  -0.01508  -0.01512   3.08013
   D93       -0.78107  -0.00017  -0.00050  -0.01380  -0.01376  -0.79483
   D94       -0.70554  -0.00032  -0.00081   0.00353   0.00253  -0.70301
   D95        1.50062  -0.00019   0.00298   0.03681   0.03938   1.54001
   D96       -2.37570   0.00031   0.00258   0.03810   0.04075  -2.33496
   D97       -0.67159  -0.00037  -0.00104  -0.01688  -0.01559  -0.68718
   D98        0.62027   0.00034   0.00007  -0.00052  -0.00005   0.62022
   D99        0.86565   0.00017   0.01268   0.06338   0.07451   0.94015
   D100      -0.80280   0.00048   0.00246   0.03994   0.04144  -0.76136
   D101      -1.57437  -0.00038   0.01005   0.02116   0.03054  -1.54383
   D102       3.04036  -0.00007  -0.00018  -0.00228  -0.00252   3.03784
   D103       2.43495   0.00019   0.01101   0.04609   0.05637   2.49132
   D104       0.76650   0.00049   0.00078   0.02265   0.02330   0.78980
         Item               Value     Threshold  Converged?
 Maximum Force            0.011869     0.000450     NO 
 RMS     Force            0.001458     0.000300     NO 
 Maximum Displacement     0.714005     0.001800     NO 
 RMS     Displacement     0.119398     0.001200     NO 
 Predicted change in Energy=-1.024347D-02
 GradGradGradGradGradGradGradGradGradGradGradGradGradGradGradGradGradGrad

                          Input orientation:                          
 ---------------------------------------------------------------------
 Center     Atomic      Atomic             Coordinates (Angstroms)
 Number     Number       Type             X           Y           Z
 ---------------------------------------------------------------------
      1         50           0        2.425241    1.058357    1.313637
      2         50           0        4.266234    2.192924   -2.774921
      3         53           0        3.461324    4.799348   -1.738334
      4         53           0        5.779130    1.430857   -0.078451
      5         15           0        0.735239   -1.209486    0.672869
      6         15           0        3.390246   -1.544408   -1.796762
      7         15           0        2.475314    0.605128   -1.406510
      8         15           0        0.418154   -0.719481   -1.663146
      9         50           0        5.475007   -1.834082   -0.329330
     10         50           0        1.561231   -3.691274    1.766687
     11         53           0        3.324251   -5.039848   -0.181071
     12         53           0        3.837177   -2.113794    3.000230
     13         50           0       -1.931618    0.698517   -1.293307
     14         50           0       -1.815932    3.384036    2.703284
     15         53           0        0.355219    3.573561    0.631461
     16         53           0       -3.953800    4.319339    0.884338
     17         15           0       -2.891435   -1.528465   -0.012258
     18         15           0       -4.360704   -0.077039    1.300758
     19         15           0       -2.161934    0.976707    1.416162
     20         15           0       -1.319349   -1.269495    1.865575
     21         50           0       -5.011595    1.304504   -1.060813
     22         50           0       -4.485756   -3.633867   -0.909135
     23         53           0       -6.499735   -3.154676    1.218558
     24         53           0       -5.491010   -1.406817   -2.739048
 ---------------------------------------------------------------------
                    Distance matrix (angstroms):
                    1          2          3          4          5
     1  Sn   0.000000
     2  Sn   4.625235   0.000000
     3  I    4.937915   2.918191   0.000000
     4  I    3.650374   3.184423   4.412954   0.000000
     5  P    2.899966   5.994295   7.025064   5.742536   0.000000
     6  P    4.168957   3.961288   6.344423   4.184682   3.641471
     7  P    2.758102   2.756998   4.321320   3.655238   3.262591
     8  P    4.006288   4.952359   6.302699   5.989597   2.407823
     9  Sn   4.512939   4.864034   7.074080   3.288656   4.884662
    10  Sn   4.848790   7.909932   9.380095   6.887048   2.835132
    11  I    6.342751   7.741343   9.962612   6.921487   4.701476
    12  I    3.860143   7.216944   8.389683   5.080749   3.982010
    13  Sn   5.089977   6.545365   6.789602   7.840142   3.823407
    14  Sn   5.032638   8.271772   7.041342   8.320932   5.633072
    15  I    3.328154   5.367088   4.094676   5.874858   4.798298
    16  I    7.177079   9.245581   7.879903  10.198049   7.252565
    17  P    6.059430   8.527207   9.131161   9.161914   3.704580
    18  P    6.880286   9.807545   9.705635  10.343703   5.257881
    19  P    4.589047   7.769536   7.495629   8.093244   3.704799
    20  P    4.443589   8.044953   8.524895   7.839613   2.376443
    21  Sn   7.810579   9.476580   9.190394  10.836085   6.507834
    22  Sn   8.644048  10.678481  11.617347  11.476469   5.969853
    23  I    9.869848  12.666917  13.085580  13.171176   7.511751
    24  I    9.228672  10.400156  10.939022  11.922551   7.102556
                    6          7          8          9         10
     6  P    0.000000
     7  P    2.368523   0.000000
     8  P    3.087343   2.460154   0.000000
     9  Sn   2.565832   4.013505   5.347257   0.000000
    10  Sn   4.544501   5.418837   4.679950   4.812493   0.000000
    11  I    3.851352   5.838506   5.413642   3.863246   2.953075
    12  I    4.851296   5.354117   5.948185   3.721115   3.031501
    13  Sn   5.797104   4.409375   2.769283   7.886786   6.390135
    14  Sn   8.464293   6.559537   6.394975   9.464845   7.895724
    15  I    6.426606   4.178483   4.868202   7.508525   7.451244
    16  I    9.772759   7.770254   7.140964  11.324309   9.765451
    17  P    6.530254   5.941225   3.785931   8.378024   5.260098
    18  P    8.474964   7.384158   5.659942  10.123516   6.953352
    19  P    6.892430   5.441472   4.360739   8.322868   5.981210
    20  P    5.972317   5.349786   3.971562   7.162376   3.764643
    21  Sn   8.902183   7.527446   5.825934  10.970625   8.726661
    22  Sn   8.196653   8.165351   5.754173  10.138648   6.612819
    23  I   10.464074  10.078622   7.879822  12.146373   8.097380
    24  I    8.932163   8.323815   6.045513  11.235783   8.674935
                   11         12         13         14         15
    11  I    0.000000
    12  I    4.352650   0.000000
    13  Sn   7.860665   7.721564   0.000000
    14  Sn  10.281187   7.891258   4.816444   0.000000
    15  I    9.146922   7.076801   4.147317   3.007036   0.000000
    16  I   11.903760  10.322864   4.684198   2.958688   4.380385
    17  P    7.140943   7.395398   2.742587   5.715202   6.081596
    18  P    9.267353   8.616370   3.637460   4.519069   6.001230
    19  P    8.297489   6.931797   2.733433   2.751660   3.700738
    20  P    6.321973   5.346966   3.771800   4.754335   5.270901
    21  Sn  10.512425  10.318799   3.147624   5.357718   6.067545
    22  Sn   7.968881   9.320137   5.043883   8.332376   8.817907
    23  I   10.100671  10.540851   6.482612   8.179070   9.623110
    24  I    9.871727  10.975163   4.380853   8.128804   8.387067
                   16         17         18         19         20
    16  I    0.000000
    17  P    6.010766   0.000000
    18  P    4.434762   2.447325   0.000000
    19  P    3.829726   2.974633   2.440960   0.000000
    20  P    6.256054   2.462676   3.315239   2.440767   0.000000
    21  Sn   3.740558   3.690564   2.812354   3.789911   5.368603
    22  Sn   8.170251   2.789080   4.189307   5.662557   4.828603
    23  I    7.902809   4.144792   3.748875   5.993655   5.550581
    24  I    6.948439   3.769347   4.400675   5.833499   6.214834
                   21         22         23         24
    21  Sn   0.000000
    22  Sn   4.968604   0.000000
    23  I    5.224402   2.968639   0.000000
    24  I    3.224527   3.052682   4.442430   0.000000
 Stoichiometry    I8P8Sn8
 Framework group  C1[X(I8P8Sn8)]
 Deg. of freedom    66
 Full point group                 C1      NOp   1
 Largest Abelian subgroup         C1      NOp   1
 Largest concise Abelian subgroup C1      NOp   1
                         Standard orientation:                         
 ---------------------------------------------------------------------
 Center     Atomic      Atomic             Coordinates (Angstroms)
 Number     Number       Type             X           Y           Z
 ---------------------------------------------------------------------
      1         50           0        2.495096   -0.719205   -1.333720
      2         50           0        4.404798   -2.025758    2.671122
      3         53           0        3.821758   -4.597063    1.420403
      4         53           0        5.861967   -0.927673    0.061252
      5         15           0        0.621351    1.343961   -0.532328
      6         15           0        3.228662    1.694248    1.985515
      7         15           0        2.495472   -0.484310    1.414361
      8         15           0        0.335159    0.642862    1.753316
      9         50           0        5.289095    2.270616    0.569214
     10         50           0        1.245238    3.965029   -1.414790
     11         53           0        2.882535    5.291531    0.654100
     12         53           0        3.648793    2.683327   -2.745266
     13         50           0       -1.888277   -0.927803    1.245115
     14         50           0       -1.534033   -3.263731   -2.952037
     15         53           0        0.636010   -3.441845   -0.878043
     16         53           0       -3.595848   -4.514152   -1.237627
     17         15           0       -3.022316    1.309424    0.135811
     18         15           0       -4.361252   -0.146467   -1.305380
     19         15           0       -2.082734   -1.004396   -1.480316
     20         15           0       -1.425823    1.332016   -1.739149
     21         50           0       -4.906870   -1.762530    0.930683
     22         50           0       -4.788490    3.198376    1.180538
     23         53           0       -6.746622    2.729533   -1.000913
     24         53           0       -5.615302    0.756346    2.815084
 ---------------------------------------------------------------------
 Rotational constants (GHZ):      0.0205419      0.0123965      0.0094681
 Standard basis: SDD (6D, 10F)
 There are   296 symmetry adapted cartesian basis functions of A   symmetry.
 There are   296 symmetry adapted basis functions of A   symmetry.
   296 basis functions,   568 primitive gaussians,   296 cartesian basis functions
   104 alpha electrons      104 beta electrons
       nuclear repulsion energy      2259.3361539832 Hartrees.
 NAtoms=   24 NActive=   24 NUniq=   24 SFac= 1.00D+00 NAtFMM=   60 NAOKFM=F Big=F
 Integral buffers will be    131072 words long.
 Raffenetti 2 integral format.
 Two-electron integral symmetry is turned on.
 One-electron integrals computed using PRISM.
   1 Symmetry operations used in ECPInt.
 ECPInt:  NShTT=   11628 NPrTT=   44212 LenC2=   10502 LenP2D=   26769.
 LDataN:  DoStor=T MaxTD1= 5 Len=  102
 NBasis=   296 RedAO= T EigKep=  1.16D-02  NBF=   296
 NBsUse=   296 1.00D-06 EigRej= -1.00D+00 NBFU=   296
 Defaulting to unpruned grid for atomic number  50.
 Defaulting to unpruned grid for atomic number  50.
 Defaulting to unpruned grid for atomic number  50.
 Defaulting to unpruned grid for atomic number  50.
 Initial guess from the checkpoint file:  "\\nas.ads.mwn.de\tuch\ac5\AK_Nilges_Praktikant\Markus\Jakob\Verlauf\Di Pfad\2(4SnI2+P4)-4(I2)3.chk"
 B after Tr=     0.000000    0.000000    0.000000
         Rot=    0.999855   -0.010322    0.004077   -0.012919 Ang=  -1.95 deg.
 ExpMin= 3.26D-02 ExpMax= 3.06D+04 ExpMxC= 4.68D+03 IAcc=3 IRadAn=         5 AccDes= 0.00D+00
 Harris functional with IExCor= 1009 and IRadAn=       5 diagonalized for initial guess.
 HarFok:  IExCor= 1009 AccDes= 0.00D+00 IRadAn=         5 IDoV= 1 UseB2=F ITyADJ=14
 ICtDFT=  3500011 ScaDFX=  1.000000  1.000000  1.000000  1.000000
 Defaulting to unpruned grid for atomic number  50.
 Defaulting to unpruned grid for atomic number  50.
 Defaulting to unpruned grid for atomic number  50.
 Defaulting to unpruned grid for atomic number  50.
 Defaulting to unpruned grid for atomic number  50.
 Defaulting to unpruned grid for atomic number  50.
 FoFCou: FMM=F IPFlag=           0 FMFlag=      100000 FMFlg1=           0
         NFxFlg=           0 DoJE=T BraDBF=F KetDBF=T FulRan=T
         wScrn=  0.000000 ICntrl=     500 IOpCl=  0 I1Cent=   200000004 NGrid=           0
         NMat0=    1 NMatS0=      1 NMatT0=    0 NMatD0=    1 NMtDS0=    0 NMtDT0=    0
 Petite list used in FoFCou.
 Keep J ints in memory in canonical form, NReq=979471280.
 Requested convergence on RMS density matrix=1.00D-08 within 128 cycles.
 Requested convergence on MAX density matrix=1.00D-06.
 Requested convergence on             energy=1.00D-06.
 No special actions if energy rises.
 Defaulting to unpruned grid for atomic number  50.
 Defaulting to unpruned grid for atomic number  50.
 Defaulting to unpruned grid for atomic number  50.
 Defaulting to unpruned grid for atomic number  50.
 Defaulting to unpruned grid for atomic number  50.
 Defaulting to unpruned grid for atomic number  50.
 SCF Done:  E(RPBE-PBE) =  -2848.59684345     A.U. after   15 cycles
            NFock= 15  Conv=0.76D-08     -V/T= 2.0327
   1 Symmetry operations used in ECPInt.
 ECPInt:  NShTT=   11628 NPrTT=   44212 LenC2=   10502 LenP2D=   26769.
 LDataN:  DoStor=T MaxTD1= 6 Len=  172
 Calling FoFJK, ICntrl=      2527 FMM=F ISym2X=0 I1Cent= 0 IOpClX= 0 NMat=1 NMatS=1 NMatT=0.
 Defaulting to unpruned grid for atomic number  50.
 Defaulting to unpruned grid for atomic number  50.
 Defaulting to unpruned grid for atomic number  50.
 Defaulting to unpruned grid for atomic number  50.
 Defaulting to unpruned grid for atomic number  50.
 Defaulting to unpruned grid for atomic number  50.
 ***** Axes restored to original set *****
 -------------------------------------------------------------------
 Center     Atomic                   Forces (Hartrees/Bohr)
 Number     Number              X              Y              Z
 -------------------------------------------------------------------
      1       50          -0.001209289   -0.003675025   -0.000451883
      2       50          -0.000346272    0.002991829    0.000658648
      3       53           0.000905061   -0.003590322   -0.002054462
      4       53          -0.001609517   -0.001196597   -0.000002119
      5       15           0.000609028    0.000780741    0.000290342
      6       15          -0.002335969    0.000071273    0.000751032
      7       15          -0.002383255   -0.002784210    0.001864330
      8       15           0.005337784    0.003346190    0.000980909
      9       50          -0.002759580    0.000443462    0.000919217
     10       50           0.003737017   -0.001146010   -0.000452006
     11       53          -0.000875418    0.002529007    0.000688848
     12       53          -0.001294906    0.002479073   -0.002830041
     13       50           0.002305528    0.005043750   -0.001425752
     14       50          -0.001651379   -0.000016538    0.000557428
     15       53           0.002903007   -0.000584242   -0.000470865
     16       53          -0.000207146   -0.004145691   -0.000664759
     17       15          -0.002416930   -0.001723260    0.006478201
     18       15          -0.001360782   -0.001129711   -0.003815111
     19       15           0.000096513   -0.001978379   -0.000983580
     20       15           0.000849504    0.001997067   -0.002110193
     21       50           0.000925726    0.003525591    0.001552122
     22       50          -0.005682042   -0.000523455    0.005788586
     23       53           0.006198594   -0.001122000   -0.005872394
     24       53           0.000264724    0.000407457    0.000603502
 -------------------------------------------------------------------
 Cartesian Forces:  Max     0.006478201 RMS     0.002528779

 GradGradGradGradGradGradGradGradGradGradGradGradGradGradGradGradGradGrad
 Berny optimization.
 Using GEDIIS/GDIIS optimizer.
 FormGI is forming the generalized inverse of G from B-inverse, IUseBI=4.
 Internal  Forces:  Max     0.022760919 RMS     0.003410261
 Search for a local minimum.
 Step number   7 out of a maximum of  144
 All quantities printed in internal units (Hartrees-Bohrs-Radians)
 Mixed Optimization -- RFO/linear search
 Update second derivatives using D2CorX and points    5    7    6
 ITU=  0  1  0 -1  0  1  0
 Use linear search instead of GDIIS.
 Energy rises -- skip Quadratic/GDIIS search.
 Quartic linear search produced a step of -0.77629.
 Iteration  1 RMS(Cart)=  0.09206962 RMS(Int)=  0.00255656
 Iteration  2 RMS(Cart)=  0.00363073 RMS(Int)=  0.00012409
 Iteration  3 RMS(Cart)=  0.00000303 RMS(Int)=  0.00012408
 Iteration  4 RMS(Cart)=  0.00000000 RMS(Int)=  0.00012408
 Variable       Old X    -DE/DX   Delta X   Delta X   Delta X     New X
                                 (Linear)    (Quad)   (Total)
    R1        5.48014  -0.00483  -0.06399   0.00000  -0.06397   5.41617
    R2        5.21206  -0.00054   0.00375   0.00000   0.00372   5.21578
    R3        5.51458  -0.00418  -0.06698   0.00000  -0.06698   5.44760
    R4        6.01769  -0.00048  -0.02151   0.00000  -0.02151   5.99618
    R5        5.20997  -0.00102  -0.01139   0.00000  -0.01139   5.19858
    R6        4.55013  -0.00241  -0.00722   0.00000  -0.00725   4.54288
    R7        5.35762  -0.00393  -0.01488   0.00000  -0.01488   5.34274
    R8        4.49083   0.00075  -0.03229   0.00000  -0.03225   4.45858
    R9        4.47586  -0.00271  -0.00747   0.00000  -0.00747   4.46839
   R10        4.84872  -0.00177  -0.00282   0.00000  -0.00282   4.84590
   R11        4.64902  -0.00758  -0.06111   0.00000  -0.06119   4.58783
   R12        5.23319  -0.00247  -0.00069   0.00000  -0.00082   5.23237
   R13        5.58050  -0.00213  -0.02247   0.00000  -0.02247   5.55803
   R14        5.72871  -0.00084   0.04050   0.00000   0.04050   5.76921
   R15        5.18274   0.00403   0.15528   0.00000   0.15546   5.33820
   R16        5.16544  -0.00271  -0.02399   0.00000  -0.02406   5.14138
   R17        5.94815  -0.00032  -0.04919   0.00000  -0.04920   5.89895
   R18        5.68247   0.00238   0.02018   0.00000   0.02018   5.70265
   R19        5.59111  -0.00076   0.04784   0.00000   0.04784   5.63894
   R20        5.19988  -0.00429  -0.04522   0.00000  -0.04522   5.15467
   R21        4.62477  -0.00105  -0.03153   0.00000  -0.03160   4.59317
   R22        4.65378  -0.00083  -0.01080   0.00000  -0.01065   4.64313
   R23        5.27060   0.00032   0.03561   0.00000   0.03561   5.30621
   R24        4.61275  -0.00011   0.03823   0.00000   0.03822   4.65097
   R25        5.31458   0.00083  -0.02376   0.00000  -0.02378   5.29080
   R26        4.61238  -0.00239  -0.05260   0.00000  -0.05253   4.55985
   R27        5.60992  -0.00860  -0.14596   0.00000  -0.14596   5.46395
   R28        5.76873  -0.00015  -0.01084   0.00000  -0.01084   5.75789
    A1        1.22830  -0.00273  -0.00286   0.00000  -0.00272   1.22557
    A2        1.61481   0.00221   0.01362   0.00000   0.01379   1.62861
    A3        1.73038   0.00059  -0.03876   0.00000  -0.03881   1.69157
    A4        1.31864  -0.01117  -0.02567   0.00000  -0.02565   1.29299
    A5        1.70315   0.00219  -0.00372   0.00000  -0.00382   1.69933
    A6        2.01477  -0.00632  -0.05882   0.00000  -0.05904   1.95573
    A7        1.99620   0.00032  -0.01999   0.00000  -0.01998   1.97622
    A8        2.20286  -0.00039   0.05723   0.00000   0.05729   2.26015
    A9        1.95865  -0.00113   0.00316   0.00000   0.00352   1.96217
   A10        1.60695   0.00520   0.01554   0.00000   0.01607   1.62302
   A11        1.89873  -0.00538  -0.02967   0.00000  -0.02967   1.86906
   A12        1.98960  -0.00199   0.05808   0.00000   0.05811   2.04770
   A13        1.89510  -0.00242  -0.00109   0.00000  -0.00080   1.89429
   A14        1.74790   0.00241  -0.00850   0.00000  -0.00856   1.73933
   A15        1.76192   0.00561   0.01528   0.00000   0.01573   1.77764
   A16        2.50058   0.00013  -0.04730   0.00000  -0.04730   2.45328
   A17        1.38694  -0.00583  -0.04204   0.00000  -0.04196   1.34498
   A18        1.46887  -0.00246  -0.00079   0.00000  -0.00060   1.46827
   A19        1.65728   0.00130   0.01348   0.00000   0.01337   1.67065
   A20        2.00412   0.00110   0.01196   0.00000   0.01192   2.01604
   A21        1.89570  -0.00911  -0.00836   0.00000  -0.00837   1.88734
   A22        1.49092  -0.02075  -0.05290   0.00000  -0.05287   1.43805
   A23        1.62863   0.00170   0.01237   0.00000   0.01246   1.64109
   A24        1.51432  -0.00059  -0.03837   0.00000  -0.03839   1.47593
   A25        1.82966  -0.00073  -0.00104   0.00000  -0.00053   1.82913
   A26        2.78970   0.00080  -0.03523   0.00000  -0.03509   2.75461
   A27        1.14851  -0.00110  -0.02629   0.00000  -0.02637   1.12214
   A28        1.34835   0.00120   0.00431   0.00000   0.00457   1.35292
   A29        1.39463   0.00007  -0.01333   0.00000  -0.01326   1.38137
   A30        1.64909   0.00033   0.03622   0.00000   0.03619   1.68527
   A31        1.39351   0.00028   0.01193   0.00000   0.01194   1.40545
   A32        1.46875  -0.02276  -0.04419   0.00000  -0.04419   1.42457
   A33        1.54993  -0.00083  -0.01054   0.00000  -0.01050   1.53943
   A34        1.61819  -0.00055  -0.01895   0.00000  -0.01879   1.59939
   A35        2.29536   0.00076   0.01342   0.00000   0.01342   2.30877
   A36        1.48246   0.00155   0.02295   0.00000   0.02299   1.50546
   A37        1.85150  -0.00036  -0.02809   0.00000  -0.02821   1.82329
   A38        2.33158  -0.00031   0.01139   0.00000   0.01131   2.34289
   A39        1.30839  -0.00091  -0.01268   0.00000  -0.01274   1.29565
   A40        1.55057   0.00205   0.03231   0.00000   0.03238   1.58295
   A41        1.60692  -0.00060  -0.03232   0.00000  -0.03234   1.57457
   A42        2.14374  -0.00168  -0.03424   0.00000  -0.03419   2.10954
   A43        1.55590   0.00043   0.01468   0.00000   0.01470   1.57060
   A44        1.63060   0.00130   0.03077   0.00000   0.03089   1.66149
   A45        2.10954  -0.00133   0.00707   0.00000   0.00694   2.11648
   A46        2.31256   0.00040  -0.01497   0.00000  -0.01498   2.29758
   A47        1.49310   0.00169   0.01736   0.00000   0.01747   1.51058
   A48        1.74352   0.00094  -0.01592   0.00000  -0.01584   1.72768
   A49        1.75464  -0.00026   0.03450   0.00000   0.03470   1.78934
   A50        1.30363  -0.00056  -0.00115   0.00000  -0.00126   1.30237
   A51        1.30879  -0.00019   0.02377   0.00000   0.02371   1.33250
   A52        1.60628  -0.00275  -0.02109   0.00000  -0.02111   1.58517
   A53        1.40026  -0.00399  -0.03356   0.00000  -0.03356   1.36670
   A54        1.65938  -0.00038  -0.01479   0.00000  -0.01467   1.64471
    D1       -0.35124  -0.00062  -0.01696   0.00000  -0.01696  -0.36821
    D2        2.02817  -0.00369   0.01414   0.00000   0.01394   2.04211
    D3       -2.42178  -0.00072  -0.01080   0.00000  -0.01110  -2.43288
    D4       -3.03737   0.00255   0.01606   0.00000   0.01583  -3.02154
    D5       -1.08864   0.00683   0.06823   0.00000   0.06808  -1.02055
    D6        0.34597   0.00106   0.02082   0.00000   0.02076   0.36672
    D7       -0.89140  -0.00142  -0.01301   0.00000  -0.01309  -0.90449
    D8       -2.91934  -0.00102  -0.04999   0.00000  -0.04981  -2.96915
    D9        1.84515   0.00128   0.00323   0.00000   0.00330   1.84844
   D10        0.68395  -0.00104   0.00846   0.00000   0.00827   0.69222
   D11       -1.34398  -0.00064  -0.02852   0.00000  -0.02845  -1.37244
   D12       -2.86269   0.00166   0.02470   0.00000   0.02466  -2.83803
   D13        0.37388   0.00098   0.02369   0.00000   0.02361   0.39749
   D14       -1.62464   0.00009   0.01262   0.00000   0.01257  -1.61207
   D15       -1.88437   0.00820   0.07121   0.00000   0.07107  -1.81330
   D16        2.40031   0.00731   0.06014   0.00000   0.06003   2.46033
   D17        2.47304   0.00212  -0.00005   0.00000  -0.00005   2.47300
   D18        0.47453   0.00122  -0.01112   0.00000  -0.01108   0.46345
   D19       -1.59163   0.00366  -0.02996   0.00000  -0.03009  -1.62172
   D20        0.01340  -0.00086  -0.03331   0.00000  -0.03349  -0.02009
   D21        0.53709  -0.00056  -0.04947   0.00000  -0.04915   0.48794
   D22        2.14212  -0.00508  -0.05282   0.00000  -0.05255   2.08956
   D23        2.62636   0.00226   0.00067   0.00000   0.00055   2.62691
   D24       -2.05179  -0.00226  -0.00268   0.00000  -0.00285  -2.05465
   D25        2.23312   0.00184   0.04049   0.00000   0.04056   2.27369
   D26        0.90484   0.00231   0.04041   0.00000   0.04034   0.94518
   D27        0.31370  -0.00038   0.05498   0.00000   0.05499   0.36869
   D28       -1.01459   0.00010   0.05490   0.00000   0.05476  -0.95982
   D29       -1.96918  -0.00244  -0.02319   0.00000  -0.02324  -1.99242
   D30        2.98572  -0.00197  -0.02327   0.00000  -0.02347   2.96225
   D31       -0.78722   0.00368  -0.06514   0.00000  -0.06521  -0.85244
   D32        1.30952   0.00321   0.00931   0.00000   0.00934   1.31885
   D33       -2.48490   0.00261  -0.04307   0.00000  -0.04303  -2.52793
   D34       -0.39705  -0.00078  -0.01923   0.00000  -0.01926  -0.41631
   D35        1.22211  -0.00057  -0.00557   0.00000  -0.00564   1.21647
   D36        3.11895  -0.00274  -0.04502   0.00000  -0.04515   3.07380
   D37       -1.54507  -0.00252  -0.03135   0.00000  -0.03154  -1.57661
   D38        1.47422  -0.00435  -0.02377   0.00000  -0.02366   1.45056
   D39        3.09338  -0.00413  -0.01011   0.00000  -0.01005   3.08333
   D40       -0.96370  -0.00071   0.00468   0.00000   0.00474  -0.95896
   D41        0.15192  -0.00191  -0.03602   0.00000  -0.03596   0.11595
   D42       -1.61535  -0.00070   0.02768   0.00000   0.02779  -1.58757
   D43       -2.46201   0.00135  -0.00149   0.00000  -0.00153  -2.46354
   D44       -1.34639   0.00015  -0.04219   0.00000  -0.04224  -1.38863
   D45       -3.11366   0.00136   0.02150   0.00000   0.02151  -3.09215
   D46        2.65764   0.00094   0.04819   0.00000   0.04826   2.70590
   D47        1.17629  -0.00059   0.02503   0.00000   0.02511   1.20140
   D48       -1.69548  -0.00010   0.00340   0.00000   0.00346  -1.69202
   D49        0.77534   0.00124   0.02280   0.00000   0.02280   0.79814
   D50       -0.70601  -0.00028  -0.00036   0.00000  -0.00035  -0.70636
   D51        2.70540   0.00021  -0.02200   0.00000  -0.02199   2.68341
   D52       -0.69995   0.00148   0.03503   0.00000   0.03497  -0.66499
   D53       -2.18130  -0.00004   0.01187   0.00000   0.01182  -2.16949
   D54        1.23011   0.00044  -0.00976   0.00000  -0.00983   1.22028
   D55        1.90307   0.00180   0.04253   0.00000   0.04255   1.94562
   D56       -2.16455  -0.00034   0.04700   0.00000   0.04696  -2.11759
   D57       -0.67249   0.00136   0.06527   0.00000   0.06521  -0.60728
   D58       -2.99335   0.00111  -0.01156   0.00000  -0.01160  -3.00496
   D59       -0.77780  -0.00103  -0.00708   0.00000  -0.00719  -0.78499
   D60        0.71426   0.00067   0.01118   0.00000   0.01106   0.72532
   D61       -1.58901   0.00251   0.00219   0.00000   0.00228  -1.58673
   D62        0.62655   0.00037   0.00666   0.00000   0.00670   0.63325
   D63        2.11861   0.00207   0.02493   0.00000   0.02494   2.14355
   D64        1.28884  -0.00176  -0.06229   0.00000  -0.06234   1.22650
   D65        0.61904  -0.00150  -0.03541   0.00000  -0.03548   0.58355
   D66       -0.55488  -0.00024  -0.01003   0.00000  -0.01002  -0.56490
   D67       -0.68267  -0.00413  -0.02508   0.00000  -0.02506  -0.70773
   D68       -2.62704  -0.00204  -0.02260   0.00000  -0.02260  -2.64964
   D69        1.64632  -0.00370  -0.04541   0.00000  -0.04547   1.60085
   D70        0.98650   0.00051   0.01863   0.00000   0.01868   1.00518
   D71       -0.95787   0.00260   0.02111   0.00000   0.02113  -0.93673
   D72       -2.96769   0.00094  -0.00170   0.00000  -0.00174  -2.96943
   D73       -0.83354  -0.00057  -0.00094   0.00000  -0.00117  -0.83471
   D74        0.78011  -0.00172  -0.04341   0.00000  -0.04352   0.73658
   D75        0.78670  -0.00109  -0.01986   0.00000  -0.01988   0.76681
   D76        2.40034  -0.00224  -0.06233   0.00000  -0.06223   2.33810
   D77        3.12570  -0.00099  -0.00546   0.00000  -0.00547   3.12023
   D78       -1.54384  -0.00214  -0.04793   0.00000  -0.04783  -1.59167
   D79       -0.95840   0.00057  -0.04436   0.00000  -0.04450  -1.00290
   D80        0.75755  -0.00001  -0.00450   0.00000  -0.00445   0.75310
   D81       -2.50402   0.00127  -0.03607   0.00000  -0.03636  -2.54038
   D82       -0.78807   0.00069   0.00380   0.00000   0.00369  -0.78438
   D83        1.90402   0.00034  -0.02167   0.00000  -0.02177   1.88225
   D84       -2.66322  -0.00024   0.01820   0.00000   0.01828  -2.64494
   D85       -2.16286  -0.00030   0.07196   0.00000   0.07197  -2.09089
   D86       -0.50825  -0.00030   0.06073   0.00000   0.06066  -0.44759
   D87       -0.36387  -0.00144   0.03575   0.00000   0.03581  -0.32806
   D88        1.29074  -0.00145   0.02452   0.00000   0.02450   1.31524
   D89        1.35517   0.00030   0.04528   0.00000   0.04533   1.40050
   D90        3.00978   0.00029   0.03405   0.00000   0.03402   3.04380
   D91        0.83711   0.00200   0.04035   0.00000   0.04031   0.87742
   D92        3.08013  -0.00039   0.01174   0.00000   0.01172   3.09185
   D93       -0.79483   0.00076   0.01068   0.00000   0.01059  -0.78424
   D94       -0.70301  -0.00025  -0.00196   0.00000  -0.00193  -0.70494
   D95        1.54001  -0.00264  -0.03057   0.00000  -0.03051   1.50950
   D96       -2.33496  -0.00149  -0.03163   0.00000  -0.03164  -2.36660
   D97       -0.68718   0.00072   0.01210   0.00000   0.01170  -0.67548
   D98        0.62022  -0.00008   0.00004   0.00000  -0.00003   0.62019
   D99        0.94015  -0.00036  -0.05784   0.00000  -0.05764   0.88252
   D100      -0.76136  -0.00133  -0.03217   0.00000  -0.03201  -0.79337
   D101      -1.54383   0.00022  -0.02371   0.00000  -0.02365  -1.56748
   D102       3.03784  -0.00074   0.00196   0.00000   0.00198   3.03982
   D103       2.49132   0.00007  -0.04376   0.00000  -0.04369   2.44763
   D104       0.78980  -0.00089  -0.01809   0.00000  -0.01806   0.77174
         Item               Value     Threshold  Converged?
 Maximum Force            0.022761     0.000450     NO 
 RMS     Force            0.003410     0.000300     NO 
 Maximum Displacement     0.557074     0.001800     NO 
 RMS     Displacement     0.092739     0.001200     NO 
 Predicted change in Energy=-2.989341D-04
 GradGradGradGradGradGradGradGradGradGradGradGradGradGradGradGradGradGrad

                          Input orientation:                          
 ---------------------------------------------------------------------
 Center     Atomic      Atomic             Coordinates (Angstroms)
 Number     Number       Type             X           Y           Z
 ---------------------------------------------------------------------
      1         50           0        2.420042    1.010964    1.357371
      2         50           0        4.274517    2.096105   -2.830706
      3         53           0        3.498408    4.675446   -1.803635
      4         53           0        5.786000    1.283282   -0.161823
      5         15           0        0.730051   -1.198678    0.667421
      6         15           0        3.229970   -1.598763   -1.787750
      7         15           0        2.480879    0.605149   -1.372024
      8         15           0        0.409144   -0.630476   -1.646302
      9         50           0        5.346193   -1.952861   -0.383449
     10         50           0        1.627611   -3.620968    1.816457
     11         53           0        3.374314   -4.965902   -0.130527
     12         53           0        3.847349   -1.819004    2.887011
     13         50           0       -1.910767    0.828907   -1.252932
     14         50           0       -1.898850    3.332757    2.770565
     15         53           0        0.360177    3.584239    0.785584
     16         53           0       -4.082492    4.146448    0.906730
     17         15           0       -2.856750   -1.520035   -0.000981
     18         15           0       -4.392831   -0.131385    1.271785
     19         15           0       -2.196510    0.965022    1.449297
     20         15           0       -1.296459   -1.232913    1.875212
     21         50           0       -4.974081    1.379121   -1.012778
     22         50           0       -4.437414   -3.648439   -0.926099
     23         53           0       -6.443855   -3.084235    1.077913
     24         53           0       -5.313749   -1.383235   -2.765868
 ---------------------------------------------------------------------
                    Distance matrix (angstroms):
                    1          2          3          4          5
     1  Sn   0.000000
     2  Sn   4.707079   0.000000
     3  I    4.958151   2.882745   0.000000
     4  I    3.702942   3.173043   4.408560   0.000000
     5  P    2.866115   5.971242   6.948040   5.693013   0.000000
     6  P    4.166347   3.978805   6.279969   4.181281   3.526689
     7  P    2.760069   2.750970   4.217697   3.584449   3.237056
     8  P    3.969897   4.876285   6.141752   5.897179   2.403986
     9  Sn   4.514098   4.850946   7.026073   3.273404   4.793943
    10  Sn   4.721599   7.828611   9.243129   6.727366   2.827258
    11  I    6.232768   7.614018   9.786229   6.698470   4.671277
    12  I    3.519336   6.942826   8.018840   4.762135   3.876717
    13  Sn   5.059914   6.507910   6.660204   7.786989   3.843537
    14  Sn   5.103006   8.426981   7.201147   8.476802   5.645196
    15  I    3.345404   5.533006   4.212278   5.969216   4.798652
    16  I    7.233068   9.381467   8.068207  10.330859   7.196402
    17  P    6.007962   8.481673   9.056577   9.087441   3.662673
    18  P    6.908511   9.844545   9.738352  10.376180   5.267665
    19  P    4.617696   7.840406   7.535311   8.149691   3.722591
    20  P    4.372130   8.016470   8.451827   7.787295   2.359379
    21  Sn   7.773429   9.452804   9.125475  10.794103   6.481145
    22  Sn   8.599359  10.607783  11.534055  11.376475   5.936609
    23  I    9.768184  12.529833  12.936946  13.045363   7.428913
    24  I    9.085417  10.200238  10.737208  11.708791   6.953348
                    6          7          8          9         10
     6  P    0.000000
     7  P    2.364571   0.000000
     8  P    2.985740   2.427773   0.000000
     9  Sn   2.564341   3.966197   5.264784   0.000000
    10  Sn   4.432514   5.362326   4.734808   4.631416   0.000000
    11  I    3.755642   5.777210   5.466784   3.609804   2.941184
    12  I    4.720494   5.087547   5.812468   3.600050   3.052933
    13  Sn   5.710235   4.398955   2.768849   7.820338   6.460855
    14  Sn   8.450025   6.616866   6.367320   9.506641   7.854969
    15  I    6.459201   4.245895   4.866240   7.542312   7.388105
    16  I    9.681930   7.798163   7.036460  11.303372   9.683265
    17  P    6.344044   5.906475   3.763570   8.223253   5.275082
    18  P    8.343923   7.401358   5.641214  10.045206   6.979942
    19  P    6.818955   5.474242   4.349457   8.292489   5.982476
    20  P    5.834355   5.309548   3.958923   7.052992   3.775771
    21  Sn   8.762125   7.503634   5.780913  10.863067   8.751446
    22  Sn   7.983257   8.133551   5.754644   9.944265   6.656343
    23  I   10.198114   9.963163   7.772122  11.934019   8.122936
    24  I    8.602226   8.164110   5.879760  10.937767   8.613224
                   11         12         13         14         15
    11  I    0.000000
    12  I    4.385461   0.000000
    13  Sn   7.922858   7.570103   0.000000
    14  Sn  10.251358   7.718355   4.738981   0.000000
    15  I    9.112036   6.765457   4.111519   3.017714   0.000000
    16  I   11.820100  10.118819   4.515153   2.984001   4.479738
    17  P    7.121583   7.305808   2.824853   5.669976   6.084481
    18  P    9.255678   8.564905   3.668378   4.523999   6.052548
    19  P    8.288895   6.807794   2.720702   2.727732   3.719874
    20  P    6.306688   5.275036   3.796546   4.691469   5.209289
    21  Sn  10.522994  10.161398   3.121587   5.252374   6.045739
    22  Sn   7.961893   9.301825   5.151446   8.297393   8.846376
    23  I   10.069629  10.525328   6.426072   8.043626   9.531466
    24  I    9.760275  10.773609   4.331609   8.034563   8.335589
                   16         17         18         19         20
    16  I    0.000000
    17  P    5.868169   0.000000
    18  P    4.304582   2.430603   0.000000
    19  P    3.738017   2.952072   2.461188   0.000000
    20  P    6.134937   2.457040   3.341409   2.412968   0.000000
    21  Sn   3.483897   3.729871   2.799769   3.734728   5.356129
    22  Sn   8.015328   2.807926   4.147572   5.652272   4.852598
    23  I    7.608424   4.059317   3.600501   5.879995   5.527998
    24  I    6.751397   3.701373   4.326414   5.744484   6.140101
                   21         22         23         24
    21  Sn   0.000000
    22  Sn   5.056865   0.000000
    23  I    5.143226   2.891400   0.000000
    24  I    3.289272   3.046943   4.352608   0.000000
 Stoichiometry    I8P8Sn8
 Framework group  C1[X(I8P8Sn8)]
 Deg. of freedom    66
 Full point group                 C1      NOp   1
 Largest Abelian subgroup         C1      NOp   1
 Largest concise Abelian subgroup C1      NOp   1
                         Standard orientation:                         
 ---------------------------------------------------------------------
 Center     Atomic      Atomic             Coordinates (Angstroms)
 Number     Number       Type             X           Y           Z
 ---------------------------------------------------------------------
      1         50           0        2.456577   -0.741452   -1.381014
      2         50           0        4.374232   -1.980971    2.735148
      3         53           0        3.758862   -4.530779    1.539315
      4         53           0        5.832831   -0.904395    0.130984
      5         15           0        0.633387    1.310245   -0.555704
      6         15           0        3.103695    1.702660    1.930482
      7         15           0        2.492083   -0.511412    1.369223
      8         15           0        0.348018    0.573773    1.714830
      9         50           0        5.194115    2.277182    0.560843
     10         50           0        1.379805    3.852940   -1.541070
     11         53           0        3.040048    5.173133    0.496391
     12         53           0        3.706594    2.264709   -2.717493
     13         50           0       -1.877373   -0.996963    1.217894
     14         50           0       -1.710693   -3.227764   -2.959867
     15         53           0        0.559425   -3.468483   -0.986237
     16         53           0       -3.840067   -4.294129   -1.161841
     17         15           0       -2.966451    1.365854    0.117530
     18         15           0       -4.413818   -0.028849   -1.249130
     19         15           0       -2.154003   -0.974011   -1.488611
     20         15           0       -1.391297    1.298258   -1.766977
     21         50           0       -4.900874   -1.717961    0.929950
     22         50           0       -4.675523    3.328046    1.172670
     23         53           0       -6.643192    2.773160   -0.871975
     24         53           0       -5.410494    0.898093    2.857606
 ---------------------------------------------------------------------
 Rotational constants (GHZ):      0.0210821      0.0124894      0.0096683
 Standard basis: SDD (6D, 10F)
 There are   296 symmetry adapted cartesian basis functions of A   symmetry.
 There are   296 symmetry adapted basis functions of A   symmetry.
   296 basis functions,   568 primitive gaussians,   296 cartesian basis functions
   104 alpha electrons      104 beta electrons
       nuclear repulsion energy      2277.8736181663 Hartrees.
 NAtoms=   24 NActive=   24 NUniq=   24 SFac= 1.00D+00 NAtFMM=   60 NAOKFM=F Big=F
 Integral buffers will be    131072 words long.
 Raffenetti 2 integral format.
 Two-electron integral symmetry is turned on.
 One-electron integrals computed using PRISM.
   1 Symmetry operations used in ECPInt.
 ECPInt:  NShTT=   11628 NPrTT=   44212 LenC2=   10538 LenP2D=   26916.
 LDataN:  DoStor=T MaxTD1= 5 Len=  102
 NBasis=   296 RedAO= T EigKep=  1.14D-02  NBF=   296
 NBsUse=   296 1.00D-06 EigRej= -1.00D+00 NBFU=   296
 Defaulting to unpruned grid for atomic number  50.
 Defaulting to unpruned grid for atomic number  50.
 Defaulting to unpruned grid for atomic number  50.
 Defaulting to unpruned grid for atomic number  50.
 Lowest energy guess from the checkpoint file:  "\\nas.ads.mwn.de\tuch\ac5\AK_Nilges_Praktikant\Markus\Jakob\Verlauf\Di Pfad\2(4SnI2+P4)-4(I2)3.chk"
 B after Tr=     0.000000    0.000000    0.000000
         Rot=    0.999993   -0.002400    0.000931   -0.002644 Ang=  -0.42 deg.
 B after Tr=     0.000000    0.000000    0.000000
         Rot=    0.999911    0.007921   -0.003150    0.010276 Ang=   1.53 deg.
 Keep J ints in memory in canonical form, NReq=979471280.
 Requested convergence on RMS density matrix=1.00D-08 within 128 cycles.
 Requested convergence on MAX density matrix=1.00D-06.
 Requested convergence on             energy=1.00D-06.
 No special actions if energy rises.
 Defaulting to unpruned grid for atomic number  50.
 Defaulting to unpruned grid for atomic number  50.
 Defaulting to unpruned grid for atomic number  50.
 Defaulting to unpruned grid for atomic number  50.
 Defaulting to unpruned grid for atomic number  50.
 Defaulting to unpruned grid for atomic number  50.
 EnCoef did    15 forward-backward iterations
 SCF Done:  E(RPBE-PBE) =  -2848.60271782     A.U. after   12 cycles
            NFock= 12  Conv=0.36D-08     -V/T= 2.0327
   1 Symmetry operations used in ECPInt.
 ECPInt:  NShTT=   11628 NPrTT=   44212 LenC2=   10538 LenP2D=   26916.
 LDataN:  DoStor=T MaxTD1= 6 Len=  172
 Calling FoFJK, ICntrl=      2527 FMM=F ISym2X=0 I1Cent= 0 IOpClX= 0 NMat=1 NMatS=1 NMatT=0.
 Defaulting to unpruned grid for atomic number  50.
 Defaulting to unpruned grid for atomic number  50.
 Defaulting to unpruned grid for atomic number  50.
 Defaulting to unpruned grid for atomic number  50.
 Defaulting to unpruned grid for atomic number  50.
 Defaulting to unpruned grid for atomic number  50.
 ***** Axes restored to original set *****
 -------------------------------------------------------------------
 Center     Atomic                   Forces (Hartrees/Bohr)
 Number     Number              X              Y              Z
 -------------------------------------------------------------------
      1       50           0.000428691   -0.000091770    0.000430038
      2       50          -0.000107830    0.000198155    0.000255904
      3       53          -0.000147948    0.000040131   -0.000572664
      4       53          -0.000524792   -0.000015968    0.000164933
      5       15          -0.000207160    0.001159036    0.000135549
      6       15          -0.001014878    0.000021310   -0.000104883
      7       15          -0.000480265   -0.000524049    0.000878038
      8       15           0.001585772   -0.000321108   -0.001150283
      9       50           0.000088567   -0.000160880   -0.000131665
     10       50           0.000640367    0.000235529   -0.000022743
     11       53          -0.000071689   -0.000180158    0.000033408
     12       53           0.000297059   -0.000072693   -0.000287784
     13       50           0.001486291   -0.000982445    0.000434580
     14       50          -0.000695743    0.000510933    0.000140869
     15       53           0.000238203    0.000481979   -0.000537636
     16       53           0.000335011   -0.001378332   -0.000037176
     17       15          -0.000352830    0.000353139   -0.000689296
     18       15           0.001715106    0.001706520    0.000341436
     19       15          -0.001038276   -0.000185109    0.000486223
     20       15          -0.001157868   -0.001536077    0.000442214
     21       50          -0.000928897    0.001038775   -0.000026282
     22       50           0.000117576    0.000470808    0.000103902
     23       53          -0.000065220   -0.000788179    0.000274228
     24       53          -0.000139247    0.000020453   -0.000560910
 -------------------------------------------------------------------
 Cartesian Forces:  Max     0.001715106 RMS     0.000660660

 GradGradGradGradGradGradGradGradGradGradGradGradGradGradGradGradGradGrad
 Berny optimization.
 Using GEDIIS/GDIIS optimizer.
 FormGI is forming the generalized inverse of G from B-inverse, IUseBI=4.
 Internal  Forces:  Max     0.007043120 RMS     0.000805806
 Search for a local minimum.
 Step number   8 out of a maximum of  144
 All quantities printed in internal units (Hartrees-Bohrs-Radians)
 Mixed Optimization -- En-DIIS/RFO-DIIS
 Update second derivatives using D2CorX and points    7    6    8
 ITU=  0  0  1  0 -1  0  1  0
 Use linear search instead of GDIIS.
     Eigenvalues ---   -0.00052   0.00217   0.00369   0.00457   0.00538
     Eigenvalues ---    0.00649   0.00808   0.00882   0.00984   0.01142
     Eigenvalues ---    0.01259   0.01412   0.01679   0.01764   0.01882
     Eigenvalues ---    0.01965   0.02038   0.02275   0.02405   0.02489
     Eigenvalues ---    0.02657   0.02817   0.03025   0.03123   0.03231
     Eigenvalues ---    0.03249   0.03686   0.03759   0.03916   0.04015
     Eigenvalues ---    0.04121   0.04316   0.04421   0.04583   0.04863
     Eigenvalues ---    0.04977   0.05102   0.05223   0.05365   0.05699
     Eigenvalues ---    0.05831   0.06130   0.06179   0.06389   0.06406
     Eigenvalues ---    0.06612   0.07240   0.07399   0.07440   0.08162
     Eigenvalues ---    0.08975   0.09049   0.09859   0.10111   0.12616
     Eigenvalues ---    0.14999   0.20313   0.27417   0.32512   0.37281
     Eigenvalues ---    0.43056   0.48861   0.60074   0.63929   0.64879
     Eigenvalues ---    0.96111
 RFO step:  Lambda=-2.63041252D-03 EMin=-5.19704760D-04
 Quartic linear search produced a step of -0.01179.
 Maximum step size (   0.424) exceeded in Quadratic search.
    -- Step size scaled by   0.750
 Iteration  1 RMS(Cart)=  0.20828904 RMS(Int)=  0.01766451
 Iteration  2 RMS(Cart)=  0.02878003 RMS(Int)=  0.00285039
 Iteration  3 RMS(Cart)=  0.00081005 RMS(Int)=  0.00282607
 Iteration  4 RMS(Cart)=  0.00000524 RMS(Int)=  0.00282607
 Iteration  5 RMS(Cart)=  0.00000014 RMS(Int)=  0.00282607
 Variable       Old X    -DE/DX   Delta X   Delta X   Delta X     New X
                                 (Linear)    (Quad)   (Total)
    R1        5.41617   0.00005  -0.00022  -0.04931  -0.04778   5.36840
    R2        5.21578   0.00009   0.00001   0.00375   0.00288   5.21865
    R3        5.44760  -0.00012  -0.00023  -0.06435  -0.06458   5.38302
    R4        5.99618  -0.00011  -0.00007   0.03526   0.03519   6.03137
    R5        5.19858  -0.00031  -0.00004  -0.02046  -0.02050   5.17808
    R6        4.54288  -0.00002  -0.00002   0.04497   0.04524   4.58811
    R7        5.34274   0.00017  -0.00005   0.03212   0.03207   5.37482
    R8        4.45858   0.00089  -0.00011   0.03924   0.03930   4.49788
    R9        4.46839  -0.00013  -0.00003   0.03187   0.03185   4.50024
   R10        4.84590   0.00002  -0.00001  -0.04965  -0.04966   4.79625
   R11        4.58783  -0.00165  -0.00021  -0.05195  -0.05163   4.53620
   R12        5.23237  -0.00030   0.00000  -0.09388  -0.09265   5.13972
   R13        5.55803   0.00002  -0.00008  -0.02887  -0.02894   5.52909
   R14        5.76921   0.00007   0.00014   0.01276   0.01289   5.78210
   R15        5.33820  -0.00031   0.00053  -0.01644  -0.01719   5.32100
   R16        5.14138  -0.00013  -0.00008   0.01610   0.01506   5.15644
   R17        5.89895   0.00072  -0.00017   0.09609   0.09583   5.99477
   R18        5.70265   0.00057   0.00007  -0.00358  -0.00351   5.69914
   R19        5.63894  -0.00060   0.00016  -0.00607  -0.00590   5.63304
   R20        5.15467  -0.00056  -0.00015   0.01609   0.01593   5.17060
   R21        4.59317   0.00074  -0.00011   0.01209   0.01223   4.60541
   R22        4.64313   0.00011  -0.00004  -0.00152  -0.00228   4.64086
   R23        5.30621   0.00034   0.00012  -0.01488  -0.01476   5.29145
   R24        4.65097  -0.00183   0.00013  -0.04335  -0.04290   4.60807
   R25        5.29080   0.00034  -0.00008  -0.00891  -0.00857   5.28223
   R26        4.55985   0.00075  -0.00018   0.02277   0.02155   4.58140
   R27        5.46395   0.00008  -0.00050   0.05842   0.05792   5.52188
   R28        5.75789   0.00040  -0.00004  -0.00267  -0.00271   5.75518
    A1        1.22557  -0.00064  -0.00001  -0.00762  -0.00805   1.21753
    A2        1.62861   0.00067   0.00004   0.08744   0.08783   1.71643
    A3        1.69157   0.00114  -0.00013   0.05371   0.05348   1.74505
    A4        1.29299  -0.00284  -0.00009  -0.03458  -0.03462   1.25837
    A5        1.69933   0.00051  -0.00001   0.01899   0.01856   1.71789
    A6        1.95573  -0.00040  -0.00020  -0.09847  -0.09772   1.85801
    A7        1.97622   0.00001  -0.00007  -0.01353  -0.01208   1.96415
    A8        2.26015  -0.00074   0.00019   0.02426   0.02239   2.28254
    A9        1.96217  -0.00013   0.00001  -0.02482  -0.02457   1.93760
   A10        1.62302   0.00073   0.00005   0.08461   0.08263   1.70565
   A11        1.86906   0.00098  -0.00010   0.00393   0.00383   1.87289
   A12        2.04770  -0.00028   0.00020   0.16544   0.16566   2.21336
   A13        1.89429   0.00015  -0.00001  -0.08507  -0.08072   1.81358
   A14        1.73933   0.00089  -0.00003   0.02817   0.02872   1.76805
   A15        1.77764   0.00090   0.00005  -0.10935  -0.11119   1.66645
   A16        2.45328  -0.00054  -0.00016  -0.15897  -0.16494   2.28835
   A17        1.34498  -0.00141  -0.00014   0.03818   0.03223   1.37721
   A18        1.46827  -0.00047   0.00000  -0.01635  -0.01689   1.45138
   A19        1.67065  -0.00004   0.00005  -0.00359  -0.00702   1.66363
   A20        2.01604  -0.00054   0.00004  -0.11677  -0.11670   1.89934
   A21        1.88734   0.00082  -0.00003   0.04347   0.04352   1.93085
   A22        1.43805   0.00020  -0.00018   0.03388   0.03339   1.47144
   A23        1.64109  -0.00031   0.00004   0.00032  -0.00054   1.64055
   A24        1.47593   0.00012  -0.00013  -0.01559  -0.01543   1.46050
   A25        1.82913   0.00023  -0.00001   0.01896   0.01995   1.84908
   A26        2.75461   0.00042  -0.00012  -0.03491  -0.03540   2.71921
   A27        1.12214   0.00009  -0.00009   0.00658   0.00706   1.12920
   A28        1.35292   0.00023   0.00001  -0.00690  -0.00702   1.34590
   A29        1.38137  -0.00026  -0.00005  -0.00155  -0.00164   1.37973
   A30        1.68527  -0.00091   0.00012  -0.02403  -0.02390   1.66137
   A31        1.40545   0.00176   0.00004  -0.00400  -0.00396   1.40149
   A32        1.42457  -0.00704  -0.00015   0.01028   0.01013   1.43470
   A33        1.53943  -0.00024  -0.00004  -0.00707  -0.00715   1.53228
   A34        1.59939   0.00005  -0.00007   0.00652   0.00555   1.60495
   A35        2.30877   0.00012   0.00005  -0.02828  -0.02782   2.28096
   A36        1.50546  -0.00030   0.00008  -0.01482  -0.01474   1.49071
   A37        1.82329   0.00066  -0.00009   0.01648   0.01641   1.83970
   A38        2.34289  -0.00026   0.00004   0.02195   0.02246   2.36535
   A39        1.29565   0.00023  -0.00004   0.01286   0.01311   1.30877
   A40        1.58295   0.00017   0.00011   0.00693   0.00659   1.58954
   A41        1.57457   0.00008  -0.00011   0.03017   0.03011   1.60468
   A42        2.10954  -0.00051  -0.00012  -0.00807  -0.00805   2.10149
   A43        1.57060   0.00021   0.00005  -0.00361  -0.00375   1.56685
   A44        1.66149  -0.00013   0.00010  -0.00597  -0.00681   1.65468
   A45        2.11648  -0.00079   0.00003  -0.01154  -0.01146   2.10502
   A46        2.29758   0.00104  -0.00005   0.02879   0.02919   2.32677
   A47        1.51058   0.00010   0.00006  -0.00840  -0.00842   1.50216
   A48        1.72768   0.00005  -0.00005  -0.00597  -0.00630   1.72138
   A49        1.78934  -0.00028   0.00011  -0.02823  -0.02931   1.76003
   A50        1.30237  -0.00009   0.00000   0.00424   0.00488   1.30725
   A51        1.33250  -0.00029   0.00008  -0.02035  -0.02043   1.31206
   A52        1.58517   0.00272  -0.00007   0.01263   0.01259   1.59776
   A53        1.36670   0.00192  -0.00011   0.02170   0.02158   1.38828
   A54        1.64471   0.00132  -0.00005   0.00185   0.00163   1.64633
    D1       -0.36821   0.00041  -0.00006   0.03054   0.03047  -0.33774
    D2        2.04211  -0.00039   0.00005   0.01178   0.01257   2.05468
    D3       -2.43288   0.00028  -0.00003   0.05366   0.05308  -2.37980
    D4       -3.02154  -0.00013   0.00006   0.03985   0.06463  -2.95691
    D5       -1.02055   0.00096   0.00023  -0.06114  -0.05215  -1.07271
    D6        0.36672  -0.00024   0.00007  -0.02135  -0.02184   0.34488
    D7       -0.90449  -0.00067  -0.00004  -0.28247  -0.28694  -1.19143
    D8       -2.96915  -0.00135  -0.00017  -0.18603  -0.17586   3.13818
    D9        1.84844  -0.00016   0.00001  -0.10183  -0.10741   1.74103
   D10        0.69222  -0.00062   0.00003  -0.21009  -0.21471   0.47751
   D11       -1.37244  -0.00129  -0.00010  -0.11366  -0.10362  -1.47606
   D12       -2.83803  -0.00010   0.00008  -0.02945  -0.03518  -2.87321
   D13        0.39749  -0.00037   0.00008  -0.02862  -0.02897   0.36852
   D14       -1.61207   0.00021   0.00004   0.08977   0.08910  -1.52296
   D15       -1.81330   0.00023   0.00024   0.07991   0.08049  -1.73281
   D16        2.46033   0.00081   0.00021   0.19831   0.19857   2.65890
   D17        2.47300  -0.00013   0.00000  -0.04313  -0.04212   2.43088
   D18        0.46345   0.00044  -0.00004   0.07527   0.07595   0.53940
   D19       -1.62172  -0.00012  -0.00010   0.02378   0.02214  -1.59958
   D20       -0.02009  -0.00048  -0.00011   0.02972   0.02863   0.00854
   D21        0.48794  -0.00049  -0.00017  -0.04054  -0.04255   0.44539
   D22        2.08956  -0.00085  -0.00018  -0.03460  -0.03606   2.05350
   D23        2.62691  -0.00037   0.00000   0.02397   0.02651   2.65343
   D24       -2.05465  -0.00074  -0.00001   0.02991   0.03300  -2.02164
   D25        2.27369   0.00003   0.00014  -0.06125  -0.06031   2.21338
   D26        0.94518   0.00015   0.00014  -0.06143  -0.06103   0.88414
   D27        0.36869  -0.00052   0.00019  -0.06196  -0.06179   0.30690
   D28       -0.95982  -0.00041   0.00019  -0.06215  -0.06252  -1.02234
   D29       -1.99242  -0.00005  -0.00008  -0.13269  -0.13208  -2.12450
   D30        2.96225   0.00007  -0.00008  -0.13287  -0.13281   2.82945
   D31       -0.85244  -0.00007  -0.00022  -0.11690  -0.12174  -0.97418
   D32        1.31885   0.00017   0.00003  -0.02624  -0.02257   1.29628
   D33       -2.52793  -0.00056  -0.00015  -0.17572  -0.17489  -2.70282
   D34       -0.41631   0.00035  -0.00007   0.03345   0.03319  -0.38312
   D35        1.21647   0.00013  -0.00002   0.03033   0.02898   1.24544
   D36        3.07380   0.00000  -0.00015  -0.15615  -0.14501   2.92879
   D37       -1.57661  -0.00022  -0.00010  -0.15927  -0.14922  -1.72584
   D38        1.45056   0.00019  -0.00008  -0.05550  -0.05065   1.39991
   D39        3.08333  -0.00004  -0.00004  -0.05863  -0.05486   3.02847
   D40       -0.95896  -0.00031   0.00002  -0.05285  -0.05344  -1.01239
   D41        0.11595  -0.00023  -0.00012  -0.05609  -0.05689   0.05907
   D42       -1.58757  -0.00035   0.00009  -0.07875  -0.07867  -1.66623
   D43       -2.46354   0.00027   0.00000  -0.02498  -0.02483  -2.48837
   D44       -1.38863   0.00035  -0.00014  -0.02822  -0.02829  -1.41691
   D45       -3.09215   0.00022   0.00007  -0.05088  -0.05007   3.14097
   D46        2.70590  -0.00027   0.00016   0.01641   0.01717   2.72307
   D47        1.20140   0.00003   0.00008   0.03168   0.03238   1.23379
   D48       -1.69202   0.00044   0.00001   0.02499   0.02580  -1.66622
   D49        0.79814  -0.00045   0.00008  -0.01194  -0.01206   0.78608
   D50       -0.70636  -0.00014   0.00000   0.00333   0.00315  -0.70321
   D51        2.68341   0.00027  -0.00007  -0.00336  -0.00343   2.67998
   D52       -0.66499  -0.00003   0.00012  -0.01226  -0.01219  -0.67717
   D53       -2.16949   0.00027   0.00004   0.00301   0.00303  -2.16646
   D54        1.22028   0.00068  -0.00003  -0.00368  -0.00356   1.21672
   D55        1.94562   0.00090   0.00014   0.04709   0.04731   1.99293
   D56       -2.11759  -0.00016   0.00016   0.02629   0.02680  -2.09079
   D57       -0.60728  -0.00004   0.00022   0.01756   0.01807  -0.58921
   D58       -3.00496   0.00095  -0.00004   0.02071   0.02073  -2.98423
   D59       -0.78499  -0.00011  -0.00002  -0.00009   0.00022  -0.78477
   D60        0.72532   0.00001   0.00004  -0.00882  -0.00851   0.71682
   D61       -1.58673   0.00131   0.00001   0.01292   0.01281  -1.57392
   D62        0.63325   0.00026   0.00002  -0.00788  -0.00771   0.62554
   D63        2.14355   0.00038   0.00008  -0.01661  -0.01643   2.12712
   D64        1.22650   0.00015  -0.00021   0.04301   0.04252   1.26901
   D65        0.58355   0.00013  -0.00012   0.01629   0.01651   0.60007
   D66       -0.56490   0.00002  -0.00003   0.00851   0.00820  -0.55670
   D67       -0.70773   0.00003  -0.00009   0.05998   0.06019  -0.64754
   D68       -2.64964   0.00086  -0.00008   0.08253   0.08241  -2.56723
   D69        1.60085   0.00054  -0.00015   0.07989   0.07949   1.68034
   D70        1.00518   0.00013   0.00006   0.03402   0.03437   1.03955
   D71       -0.93673   0.00096   0.00007   0.05657   0.05659  -0.88015
   D72       -2.96943   0.00064  -0.00001   0.05392   0.05367  -2.91575
   D73       -0.83471   0.00010   0.00000  -0.00038  -0.00005  -0.83476
   D74        0.73658   0.00014  -0.00015   0.02917   0.02952   0.76610
   D75        0.76681   0.00017  -0.00007   0.00712   0.00660   0.77342
   D76        2.33810   0.00021  -0.00021   0.03667   0.03617   2.37428
   D77        3.12023  -0.00008  -0.00002   0.02836   0.02838  -3.13458
   D78       -1.59167  -0.00004  -0.00016   0.05791   0.05795  -1.53372
   D79       -1.00290   0.00036  -0.00015   0.02395   0.02521  -0.97769
   D80        0.75310   0.00004  -0.00002  -0.00353  -0.00323   0.74987
   D81       -2.54038   0.00061  -0.00012   0.03193   0.03330  -2.50708
   D82       -0.78438   0.00029   0.00001   0.00445   0.00486  -0.77952
   D83        1.88225   0.00003  -0.00007   0.01853   0.01974   1.90199
   D84       -2.64494  -0.00029   0.00006  -0.00895  -0.00870  -2.65364
   D85       -2.09089  -0.00101   0.00024  -0.00296  -0.00287  -2.09376
   D86       -0.44759  -0.00023   0.00021  -0.00369  -0.00352  -0.45111
   D87       -0.32806  -0.00065   0.00012  -0.00934  -0.00957  -0.33763
   D88        1.31524   0.00013   0.00008  -0.01007  -0.01023   1.30502
   D89        1.40050  -0.00051   0.00015  -0.00487  -0.00438   1.39612
   D90        3.04380   0.00027   0.00012  -0.00560  -0.00503   3.03877
   D91        0.87742  -0.00015   0.00014  -0.00732  -0.00758   0.86984
   D92        3.09185  -0.00099   0.00004  -0.02545  -0.02543   3.06643
   D93       -0.78424  -0.00001   0.00004  -0.00160  -0.00107  -0.78531
   D94       -0.70494  -0.00030  -0.00001  -0.00601  -0.00634  -0.71128
   D95        1.50950  -0.00114  -0.00010  -0.02414  -0.02419   1.48531
   D96       -2.36660  -0.00016  -0.00011  -0.00029   0.00017  -2.36643
   D97       -0.67548  -0.00003   0.00005  -0.01403  -0.01398  -0.68946
   D98        0.62019   0.00020   0.00000  -0.00082  -0.00043   0.61976
   D99        0.88252   0.00011  -0.00020   0.01254   0.01207   0.89459
   D100      -0.79337   0.00000  -0.00011   0.01088   0.01044  -0.78294
   D101      -1.56748  -0.00004  -0.00008   0.00111   0.00084  -1.56663
   D102       3.03982  -0.00015   0.00001  -0.00056  -0.00079   3.03902
   D103       2.44763   0.00033  -0.00015   0.00851   0.00800   2.45563
   D104       0.77174   0.00023  -0.00006   0.00684   0.00637   0.77811
         Item               Value     Threshold  Converged?
 Maximum Force            0.007043     0.000450     NO 
 RMS     Force            0.000806     0.000300     NO 
 Maximum Displacement     1.706428     0.001800     NO 
 RMS     Displacement     0.224812     0.001200     NO 
 Predicted change in Energy=-2.100820D-03
 GradGradGradGradGradGradGradGradGradGradGradGradGradGradGradGradGradGrad

                          Input orientation:                          
 ---------------------------------------------------------------------
 Center     Atomic      Atomic             Coordinates (Angstroms)
 Number     Number       Type             X           Y           Z
 ---------------------------------------------------------------------
      1         50           0        2.335193    0.812925    1.524622
      2         50           0        4.057284    1.823756   -2.971655
      3         53           0        3.107225    4.496117   -2.706638
      4         53           0        5.558332    1.585348   -0.165105
      5         15           0        0.694550   -1.363209    0.722710
      6         15           0        3.291150   -1.624121   -1.574824
      7         15           0        2.377244    0.546763   -1.223793
      8         15           0        0.384823   -0.737339   -1.602622
      9         50           0        5.533157   -1.700583   -0.387670
     10         50           0        1.830323   -3.698704    1.882506
     11         53           0        3.738241   -4.939419    0.043708
     12         53           0        3.886888   -1.752794    3.042714
     13         50           0       -1.779372    0.846926   -1.151195
     14         50           0       -1.798340    3.180609    2.977174
     15         53           0        0.408307    3.502799    0.946829
     16         53           0       -3.968444    4.136218    1.170772
     17         15           0       -2.884465   -1.504240   -0.065259
     18         15           0       -4.364002   -0.086923    1.254408
     19         15           0       -2.140849    0.869341    1.553335
     20         15           0       -1.385831   -1.411464    1.878093
     21         50           0       -4.869389    1.539394   -0.962123
     22         50           0       -4.544089   -3.442783   -1.217796
     23         53           0       -6.640523   -2.933483    0.752981
     24         53           0       -5.246514   -1.024587   -2.930703
 ---------------------------------------------------------------------
                    Distance matrix (angstroms):
                    1          2          3          4          5
     1  Sn   0.000000
     2  Sn   4.919745   0.000000
     3  I    5.662641   2.848571   0.000000
     4  I    3.720275   3.191663   4.576013   0.000000
     5  P    2.840833   5.925628   7.205077   5.756612   0.000000
     6  P    4.057045   3.798152   6.226728   4.174699   3.476934
     7  P    2.761593   2.740122   4.281250   3.509816   3.204423
     8  P    3.998364   4.681925   6.001615   5.850344   2.427924
     9  Sn   4.494614   4.612607   7.047116   3.293556   4.975830
    10  Sn   4.553874   7.682435   9.478703   6.783212   2.844230
    11  I    6.103369   7.411798   9.848448   6.777088   4.744932
    12  I    3.360844   6.999527   8.527122   4.922095   3.965503
    13  Sn   4.908237   6.191512   6.294031   7.440399   3.810053
    14  Sn   4.980153   8.456829   7.622392   8.157168   5.651848
    15  I    3.358892   5.611483   4.649588   5.606762   4.879569
    16  I    7.134796   9.323062   8.076443   9.952435   7.224124
    17  P    5.928052   8.228644   8.881527   8.990904   3.667442
    18  P    6.764758   9.613967   9.618388  10.161901   5.244097
    19  P    4.476489   7.733259   7.670930   7.921054   3.703202
    20  P    4.349583   7.975852   8.723923   7.834344   2.380173
    21  Sn   7.656217   9.154484   8.684004  10.458237   6.497783
    22  Sn   8.541453  10.236995  11.125888  11.333542   5.961001
    23  I    9.756766  12.286062  12.735247  13.041273   7.501332
    24  I    8.983800   9.730128  10.015655  11.454475   6.982717
                    6          7          8          9         10
     6  P    0.000000
     7  P    2.381425   0.000000
     8  P    3.038732   2.400451   0.000000
     9  Sn   2.538065   3.963515   5.376735   0.000000
    10  Sn   4.288478   5.288876   4.796381   4.780916   0.000000
    11  I    3.716280   5.792846   5.622570   3.727985   2.925867
    12  I    4.657586   5.076423   5.905485   3.805320   3.059756
    13  Sn   5.656477   4.168072   2.719821   7.781121   6.549503
    14  Sn   8.349193   6.482343   6.410230   9.428629   7.854326
    15  I    6.399596   4.162507   4.947628   7.424295   7.399951
    16  I    9.665480   7.673714   7.098888  11.259547   9.773345
    17  P    6.358567   5.764928   3.693220   8.426081   5.553259
    18  P    8.304751   7.210231   5.580054  10.161401   7.197856
    19  P    6.746061   5.313159   4.349771   8.322402   6.061815
    20  P    5.817389   5.255196   3.962959   7.286266   3.946535
    21  Sn   8.773690   7.318981   5.761988  10.910564   8.967482
    22  Sn   8.051458   7.988827   5.635751  10.260372   7.092989
    23  I   10.284515   9.866097   7.728351  12.289004   8.580014
    24  I    8.665424   7.968963   5.792950  11.096184   8.966578
                   11         12         13         14         15
    11  I    0.000000
    12  I    4.378437   0.000000
    13  Sn   8.084159   7.513582   0.000000
    14  Sn  10.256403   7.527587   4.742348   0.000000
    15  I    9.120040   6.641876   4.030050   3.015857   0.000000
    16  I   11.959534   9.994542   4.582904   2.980878   4.428015
    17  P    7.461404   7.454696   2.815754   5.690683   6.077591
    18  P    9.521494   8.605251   3.652302   4.497478   5.979602
    19  P    8.401450   6.739989   2.728671   2.736164   3.714989
    20  P    6.485950   5.410584   3.798919   4.739755   5.313771
    21  Sn  10.820259  10.175933   3.172297   5.257661   5.945850
    22  Sn   8.510481   9.596321   5.103890   8.306999   8.800734
    23  I   10.594602  10.838048   6.445787   8.110234   9.547214
    24  I   10.242014  10.937597   4.323226   8.029732   8.216415
                   16         17         18         19         20
    16  I    0.000000
    17  P    5.875164   0.000000
    18  P    4.242450   2.437076   0.000000
    19  P    3.762837   2.967608   2.438484   0.000000
    20  P    6.160111   2.455835   3.318568   2.424374   0.000000
    21  Sn   3.479143   3.742726   2.795234   3.771131   5.376762
    22  Sn   7.967301   2.800114   4.172052   5.661195   4.866762
    23  I    7.569361   4.101247   3.679250   5.945511   5.585177
    24  I    6.714869   3.744345   4.378721   5.773969   6.178921
                   21         22         23         24
    21  Sn   0.000000
    22  Sn   4.999327   0.000000
    23  I    5.107359   2.922051   0.000000
    24  I    3.254463   3.045509   4.376834   0.000000
 Stoichiometry    I8P8Sn8
 Framework group  C1[X(I8P8Sn8)]
 Deg. of freedom    66
 Full point group                 C1      NOp   1
 Largest Abelian subgroup         C1      NOp   1
 Largest concise Abelian subgroup C1      NOp   1
                         Standard orientation:                         
 ---------------------------------------------------------------------
 Center     Atomic      Atomic             Coordinates (Angstroms)
 Number     Number       Type             X           Y           Z
 ---------------------------------------------------------------------
      1         50           0        2.339911   -0.574880   -1.553746
      2         50           0        4.011349   -2.032433    2.837806
      3         53           0        3.094055   -4.671431    2.282273
      4         53           0        5.547884   -1.488885    0.093661
      5         15           0        0.664956    1.490399   -0.554005
      6         15           0        3.226975    1.534868    1.796134
      7         15           0        2.341559   -0.596104    1.207765
      8         15           0        0.330335    0.622813    1.688792
      9         50           0        5.484012    1.755599    0.656470
     10         50           0        1.791038    3.944552   -1.447714
     11         53           0        3.660105    5.004785    0.538034
     12         53           0        3.884243    2.149460   -2.773701
     13         50           0       -1.810177   -0.926019    1.043227
     14         50           0       -1.747473   -2.816998   -3.305351
     15         53           0        0.434626   -3.328252   -1.287318
     16         53           0       -3.931528   -3.975891   -1.640270
     17         15           0       -2.925798    1.515022    0.191652
     18         15           0       -4.371719    0.229090   -1.289912
     19         15           0       -2.134446   -0.669949   -1.653980
     20         15           0       -1.399865    1.639254   -1.728561
     21         50           0       -4.889629   -1.623954    0.737729
     22         50           0       -4.621938    3.307307    1.515081
     23         53           0       -6.685631    2.986460   -0.528596
     24         53           0       -5.321389    0.717347    2.956608
 ---------------------------------------------------------------------
 Rotational constants (GHZ):      0.0208429      0.0122567      0.0098658
 Standard basis: SDD (6D, 10F)
 There are   296 symmetry adapted cartesian basis functions of A   symmetry.
 There are   296 symmetry adapted basis functions of A   symmetry.
   296 basis functions,   568 primitive gaussians,   296 cartesian basis functions
   104 alpha electrons      104 beta electrons
       nuclear repulsion energy      2278.4567907464 Hartrees.
 NAtoms=   24 NActive=   24 NUniq=   24 SFac= 1.00D+00 NAtFMM=   60 NAOKFM=F Big=F
 Integral buffers will be    131072 words long.
 Raffenetti 2 integral format.
 Two-electron integral symmetry is turned on.
 One-electron integrals computed using PRISM.
   1 Symmetry operations used in ECPInt.
 ECPInt:  NShTT=   11628 NPrTT=   44212 LenC2=   10527 LenP2D=   26876.
 LDataN:  DoStor=T MaxTD1= 5 Len=  102
 NBasis=   296 RedAO= T EigKep=  1.15D-02  NBF=   296
 NBsUse=   296 1.00D-06 EigRej= -1.00D+00 NBFU=   296
 Defaulting to unpruned grid for atomic number  50.
 Defaulting to unpruned grid for atomic number  50.
 Defaulting to unpruned grid for atomic number  50.
 Defaulting to unpruned grid for atomic number  50.
 Initial guess from the checkpoint file:  "\\nas.ads.mwn.de\tuch\ac5\AK_Nilges_Praktikant\Markus\Jakob\Verlauf\Di Pfad\2(4SnI2+P4)-4(I2)3.chk"
 B after Tr=     0.000000    0.000000    0.000000
         Rot=    0.999443   -0.019763    0.005793    0.026267 Ang=  -3.83 deg.
 ExpMin= 3.26D-02 ExpMax= 3.06D+04 ExpMxC= 4.68D+03 IAcc=3 IRadAn=         5 AccDes= 0.00D+00
 Harris functional with IExCor= 1009 and IRadAn=       5 diagonalized for initial guess.
 HarFok:  IExCor= 1009 AccDes= 0.00D+00 IRadAn=         5 IDoV= 1 UseB2=F ITyADJ=14
 ICtDFT=  3500011 ScaDFX=  1.000000  1.000000  1.000000  1.000000
 Defaulting to unpruned grid for atomic number  50.
 Defaulting to unpruned grid for atomic number  50.
 Defaulting to unpruned grid for atomic number  50.
 Defaulting to unpruned grid for atomic number  50.
 Defaulting to unpruned grid for atomic number  50.
 Defaulting to unpruned grid for atomic number  50.
 FoFCou: FMM=F IPFlag=           0 FMFlag=      100000 FMFlg1=           0
         NFxFlg=           0 DoJE=T BraDBF=F KetDBF=T FulRan=T
         wScrn=  0.000000 ICntrl=     500 IOpCl=  0 I1Cent=   200000004 NGrid=           0
         NMat0=    1 NMatS0=      1 NMatT0=    0 NMatD0=    1 NMtDS0=    0 NMtDT0=    0
 Petite list used in FoFCou.
 Keep J ints in memory in canonical form, NReq=979471280.
 Requested convergence on RMS density matrix=1.00D-08 within 128 cycles.
 Requested convergence on MAX density matrix=1.00D-06.
 Requested convergence on             energy=1.00D-06.
 No special actions if energy rises.
 Defaulting to unpruned grid for atomic number  50.
 Defaulting to unpruned grid for atomic number  50.
 Defaulting to unpruned grid for atomic number  50.
 Defaulting to unpruned grid for atomic number  50.
 Defaulting to unpruned grid for atomic number  50.
 Defaulting to unpruned grid for atomic number  50.
 SCF Done:  E(RPBE-PBE) =  -2848.60142009     A.U. after   16 cycles
            NFock= 16  Conv=0.54D-08     -V/T= 2.0327
   1 Symmetry operations used in ECPInt.
 ECPInt:  NShTT=   11628 NPrTT=   44212 LenC2=   10527 LenP2D=   26876.
 LDataN:  DoStor=T MaxTD1= 6 Len=  172
 Calling FoFJK, ICntrl=      2527 FMM=F ISym2X=0 I1Cent= 0 IOpClX= 0 NMat=1 NMatS=1 NMatT=0.
 Defaulting to unpruned grid for atomic number  50.
 Defaulting to unpruned grid for atomic number  50.
 Defaulting to unpruned grid for atomic number  50.
 Defaulting to unpruned grid for atomic number  50.
 Defaulting to unpruned grid for atomic number  50.
 Defaulting to unpruned grid for atomic number  50.
 ***** Axes restored to original set *****
 -------------------------------------------------------------------
 Center     Atomic                   Forces (Hartrees/Bohr)
 Number     Number              X              Y              Z
 -------------------------------------------------------------------
      1       50           0.000950131    0.004412738   -0.000316747
      2       50           0.001982999   -0.003033852    0.000156661
      3       53          -0.001596220    0.003895471    0.000465308
      4       53           0.000483785   -0.001449780    0.000070124
      5       15          -0.003419789   -0.000956920   -0.001184401
      6       15          -0.001079029   -0.000887774   -0.000163584
      7       15           0.001281315   -0.000932570   -0.001673686
      8       15           0.000903046    0.000447052    0.003252443
      9       50           0.000981321    0.001396495    0.000928759
     10       50          -0.000296926   -0.000288459    0.000246948
     11       53           0.000161182   -0.000224870   -0.000518221
     12       53           0.000809638   -0.002042598    0.000048441
     13       50          -0.002683371    0.000115086    0.000739649
     14       50          -0.000257243    0.000899463   -0.000550438
     15       53          -0.000520276    0.001205049   -0.000718459
     16       53           0.000022989   -0.001479423   -0.000018673
     17       15          -0.001271274    0.002166247    0.001429661
     18       15          -0.001355683   -0.000637342   -0.000871395
     19       15           0.000903779   -0.001484758   -0.000615809
     20       15           0.001699261   -0.001570464   -0.001236513
     21       50           0.002074095    0.002187064    0.000285792
     22       50          -0.002506722   -0.000439263    0.002669505
     23       53           0.002765254   -0.000892556   -0.002032523
     24       53          -0.000032262   -0.000404038   -0.000392843
 -------------------------------------------------------------------
 Cartesian Forces:  Max     0.004412738 RMS     0.001521460

 GradGradGradGradGradGradGradGradGradGradGradGradGradGradGradGradGradGrad
 Berny optimization.
 Using GEDIIS/GDIIS optimizer.
 FormGI is forming the generalized inverse of G from B-inverse, IUseBI=4.
 Internal  Forces:  Max     0.010314452 RMS     0.001704512
 Search for a local minimum.
 Step number   9 out of a maximum of  144
 All quantities printed in internal units (Hartrees-Bohrs-Radians)
 Mixed Optimization -- RFO/linear search
 Update second derivatives using D2CorX and points    7    6    9    8
 DE=  1.30D-03 DEPred=-2.10D-03 R=-6.18D-01
 Trust test=-6.18D-01 RLast= 8.03D-01 DXMaxT set to 2.12D-01
 ITU= -1  0  0  1  0 -1  0  1  0
 Use linear search instead of GDIIS.
 Energy rises -- skip Quadratic/GDIIS search.
 Quartic linear search produced a step of -0.67327.
 Iteration  1 RMS(Cart)=  0.14345319 RMS(Int)=  0.00745815
 Iteration  2 RMS(Cart)=  0.01320923 RMS(Int)=  0.00062434
 Iteration  3 RMS(Cart)=  0.00010447 RMS(Int)=  0.00062089
 Iteration  4 RMS(Cart)=  0.00000006 RMS(Int)=  0.00062089
 Variable       Old X    -DE/DX   Delta X   Delta X   Delta X     New X
                                 (Linear)    (Quad)   (Total)
    R1        5.36840   0.00358   0.03217   0.00000   0.03177   5.40016
    R2        5.21865  -0.00065  -0.00194   0.00000  -0.00172   5.21693
    R3        5.38302   0.00424   0.04348   0.00000   0.04348   5.42650
    R4        6.03137   0.00040  -0.02369   0.00000  -0.02369   6.00768
    R5        5.17808  -0.00018   0.01380   0.00000   0.01380   5.19188
    R6        4.58811  -0.00180  -0.03046   0.00000  -0.03052   4.55759
    R7        5.37482   0.00227  -0.02159   0.00000  -0.02159   5.35322
    R8        4.49788  -0.00135  -0.02646   0.00000  -0.02650   4.47137
    R9        4.50024  -0.00062  -0.02144   0.00000  -0.02144   4.47880
   R10        4.79625   0.00126   0.03343   0.00000   0.03343   4.82968
   R11        4.53620   0.00100   0.03476   0.00000   0.03465   4.57085
   R12        5.13972   0.00158   0.06238   0.00000   0.06213   5.20184
   R13        5.52909   0.00053   0.01949   0.00000   0.01949   5.54858
   R14        5.78210  -0.00074  -0.00868   0.00000  -0.00868   5.77342
   R15        5.32100   0.00063   0.01158   0.00000   0.01186   5.33287
   R16        5.15644  -0.00182  -0.01014   0.00000  -0.00993   5.14651
   R17        5.99477  -0.00135  -0.06452   0.00000  -0.06449   5.93028
   R18        5.69914   0.00023   0.00236   0.00000   0.00236   5.70151
   R19        5.63304  -0.00048   0.00397   0.00000   0.00397   5.63702
   R20        5.17060  -0.00024  -0.01073   0.00000  -0.01073   5.15987
   R21        4.60541   0.00010  -0.00824   0.00000  -0.00829   4.59712
   R22        4.64086  -0.00102   0.00153   0.00000   0.00168   4.64254
   R23        5.29145   0.00097   0.00994   0.00000   0.00994   5.30139
   R24        4.60807  -0.00003   0.02889   0.00000   0.02882   4.63688
   R25        5.28223   0.00104   0.00577   0.00000   0.00567   5.28789
   R26        4.58140   0.00152  -0.01451   0.00000  -0.01429   4.56711
   R27        5.52188  -0.00351  -0.03900   0.00000  -0.03900   5.48288
   R28        5.75518  -0.00009   0.00182   0.00000   0.00182   5.75700
    A1        1.21753   0.00022   0.00542   0.00000   0.00554   1.22306
    A2        1.71643   0.00158  -0.05913   0.00000  -0.05920   1.65723
    A3        1.74505  -0.00153  -0.03600   0.00000  -0.03598   1.70906
    A4        1.25837  -0.00169   0.02331   0.00000   0.02330   1.28167
    A5        1.71789  -0.00114  -0.01250   0.00000  -0.01245   1.70544
    A6        1.85801   0.00361   0.06579   0.00000   0.06564   1.92365
    A7        1.96415   0.00021   0.00813   0.00000   0.00780   1.97195
    A8        2.28254  -0.00251  -0.01508   0.00000  -0.01461   2.26792
    A9        1.93760   0.00044   0.01655   0.00000   0.01652   1.95412
   A10        1.70565  -0.00020  -0.05563   0.00000  -0.05523   1.65042
   A11        1.87289  -0.00709  -0.00258   0.00000  -0.00258   1.87031
   A12        2.21336  -0.00206  -0.11153   0.00000  -0.11192   2.10144
   A13        1.81358  -0.00048   0.05434   0.00000   0.05339   1.86697
   A14        1.76805  -0.00075  -0.01934   0.00000  -0.01953   1.74853
   A15        1.66645  -0.00024   0.07486   0.00000   0.07554   1.74200
   A16        2.28835   0.00275   0.11105   0.00000   0.11282   2.40117
   A17        1.37721   0.00193  -0.02170   0.00000  -0.02049   1.35672
   A18        1.45138   0.00095   0.01137   0.00000   0.01153   1.46291
   A19        1.66363   0.00019   0.00473   0.00000   0.00547   1.66910
   A20        1.89934   0.00153   0.07857   0.00000   0.07861   1.97795
   A21        1.93085  -0.00067  -0.02930   0.00000  -0.02932   1.90153
   A22        1.47144   0.01031  -0.02248   0.00000  -0.02241   1.44902
   A23        1.64055  -0.00286   0.00036   0.00000   0.00056   1.64111
   A24        1.46050   0.00029   0.01039   0.00000   0.01034   1.47083
   A25        1.84908  -0.00014  -0.01343   0.00000  -0.01364   1.83544
   A26        2.71921   0.00094   0.02383   0.00000   0.02392   2.74313
   A27        1.12920  -0.00026  -0.00475   0.00000  -0.00488   1.12432
   A28        1.34590   0.00049   0.00473   0.00000   0.00475   1.35065
   A29        1.37973  -0.00012   0.00110   0.00000   0.00111   1.38084
   A30        1.66137  -0.00147   0.01609   0.00000   0.01609   1.67746
   A31        1.40149   0.00380   0.00267   0.00000   0.00267   1.40416
   A32        1.43470  -0.00725  -0.00682   0.00000  -0.00682   1.42788
   A33        1.53228   0.00001   0.00482   0.00000   0.00483   1.53711
   A34        1.60495  -0.00004  -0.00374   0.00000  -0.00354   1.60140
   A35        2.28096   0.00199   0.01873   0.00000   0.01864   2.29959
   A36        1.49071   0.00090   0.00993   0.00000   0.00992   1.50064
   A37        1.83970  -0.00012  -0.01105   0.00000  -0.01105   1.82865
   A38        2.36535  -0.00215  -0.01512   0.00000  -0.01522   2.35012
   A39        1.30877  -0.00049  -0.00883   0.00000  -0.00890   1.29987
   A40        1.58954   0.00021  -0.00444   0.00000  -0.00434   1.58520
   A41        1.60468  -0.00096  -0.02027   0.00000  -0.02029   1.58439
   A42        2.10149  -0.00146   0.00542   0.00000   0.00539   2.10688
   A43        1.56685   0.00057   0.00252   0.00000   0.00257   1.56942
   A44        1.65468   0.00000   0.00458   0.00000   0.00479   1.65947
   A45        2.10502  -0.00138   0.00771   0.00000   0.00770   2.11272
   A46        2.32677   0.00190  -0.01965   0.00000  -0.01975   2.30702
   A47        1.50216   0.00042   0.00567   0.00000   0.00568   1.50784
   A48        1.72138   0.00054   0.00424   0.00000   0.00429   1.72567
   A49        1.76003   0.00037   0.01973   0.00000   0.01999   1.78002
   A50        1.30725  -0.00055  -0.00328   0.00000  -0.00342   1.30383
   A51        1.31206   0.00021   0.01376   0.00000   0.01380   1.32586
   A52        1.59776  -0.00063  -0.00848   0.00000  -0.00848   1.58928
   A53        1.38828   0.00261  -0.01453   0.00000  -0.01453   1.37375
   A54        1.64633   0.00083  -0.00109   0.00000  -0.00106   1.64528
    D1       -0.33774  -0.00095  -0.02051   0.00000  -0.02056  -0.35830
    D2        2.05468  -0.00263  -0.00846   0.00000  -0.00866   2.04602
    D3       -2.37980  -0.00092  -0.03574   0.00000  -0.03568  -2.41547
    D4       -2.95691   0.00075  -0.04352   0.00000  -0.04907  -3.00597
    D5       -1.07271  -0.00101   0.03511   0.00000   0.03337  -1.03934
    D6        0.34488   0.00075   0.01471   0.00000   0.01488   0.35976
    D7       -1.19143  -0.00001   0.19319   0.00000   0.19441  -0.99703
    D8        3.13818   0.00164   0.11840   0.00000   0.11615  -3.02885
    D9        1.74103  -0.00056   0.07232   0.00000   0.07328   1.81431
   D10        0.47751   0.00189   0.14455   0.00000   0.14582   0.62333
   D11       -1.47606   0.00354   0.06976   0.00000   0.06756  -1.40850
   D12       -2.87321   0.00134   0.02369   0.00000   0.02469  -2.84852
   D13        0.36852   0.00089   0.01950   0.00000   0.01966   0.38817
   D14       -1.52296  -0.00069  -0.05999   0.00000  -0.05982  -1.58278
   D15       -1.73281  -0.00152  -0.05419   0.00000  -0.05425  -1.78706
   D16        2.65890  -0.00310  -0.13369   0.00000  -0.13373   2.52517
   D17        2.43088   0.00071   0.02836   0.00000   0.02819   2.45906
   D18        0.53940  -0.00088  -0.05114   0.00000  -0.05129   0.48811
   D19       -1.59958  -0.00096  -0.01490   0.00000  -0.01457  -1.61415
   D20        0.00854  -0.00012  -0.01927   0.00000  -0.01907  -0.01053
   D21        0.44539  -0.00060   0.02865   0.00000   0.02905   0.47444
   D22        2.05350   0.00023   0.02428   0.00000   0.02456   2.07806
   D23        2.65343  -0.00218  -0.01785   0.00000  -0.01840   2.63503
   D24       -2.02164  -0.00134  -0.02222   0.00000  -0.02289  -2.04454
   D25        2.21338  -0.00046   0.04060   0.00000   0.04039   2.25377
   D26        0.88414  -0.00003   0.04109   0.00000   0.04100   0.92514
   D27        0.30690   0.00055   0.04160   0.00000   0.04161   0.34850
   D28       -1.02234   0.00099   0.04209   0.00000   0.04221  -0.98013
   D29       -2.12450   0.00356   0.08893   0.00000   0.08879  -2.03571
   D30        2.82945   0.00400   0.08941   0.00000   0.08940   2.91885
   D31       -0.97418   0.00054   0.08196   0.00000   0.08304  -0.89114
   D32        1.29628  -0.00194   0.01520   0.00000   0.01411   1.31039
   D33       -2.70282   0.00082   0.11775   0.00000   0.11775  -2.58507
   D34       -0.38312  -0.00126  -0.02235   0.00000  -0.02236  -0.40548
   D35        1.24544  -0.00090  -0.01951   0.00000  -0.01929   1.22615
   D36        2.92879  -0.00058   0.09763   0.00000   0.09546   3.02425
   D37       -1.72584  -0.00022   0.10047   0.00000   0.09853  -1.62730
   D38        1.39991  -0.00132   0.03410   0.00000   0.03300   1.43291
   D39        3.02847  -0.00096   0.03693   0.00000   0.03607   3.06454
   D40       -1.01239   0.00092   0.03598   0.00000   0.03611  -0.97628
   D41        0.05907   0.00079   0.03830   0.00000   0.03845   0.09752
   D42       -1.66623   0.00082   0.05296   0.00000   0.05296  -1.61327
   D43       -2.48837  -0.00024   0.01672   0.00000   0.01668  -2.47170
   D44       -1.41691  -0.00037   0.01904   0.00000   0.01902  -1.39790
   D45        3.14097  -0.00034   0.03371   0.00000   0.03353  -3.10869
   D46        2.72307  -0.00010  -0.01156   0.00000  -0.01169   2.71138
   D47        1.23379  -0.00100  -0.02180   0.00000  -0.02193   1.21185
   D48       -1.66622   0.00024  -0.01737   0.00000  -0.01754  -1.68376
   D49        0.78608   0.00014   0.00812   0.00000   0.00816   0.79424
   D50       -0.70321  -0.00076  -0.00212   0.00000  -0.00208  -0.70529
   D51        2.67998   0.00048   0.00231   0.00000   0.00231   2.68229
   D52       -0.67717   0.00045   0.00821   0.00000   0.00822  -0.66895
   D53       -2.16646  -0.00045  -0.00204   0.00000  -0.00202  -2.16848
   D54        1.21672   0.00079   0.00240   0.00000   0.00237   1.21909
   D55        1.99293   0.00143  -0.03185   0.00000  -0.03187   1.96106
   D56       -2.09079  -0.00048  -0.01804   0.00000  -0.01812  -2.10891
   D57       -0.58921  -0.00001  -0.01217   0.00000  -0.01224  -0.60145
   D58       -2.98423   0.00174  -0.01396   0.00000  -0.01397  -2.99820
   D59       -0.78477  -0.00017  -0.00015   0.00000  -0.00022  -0.78498
   D60        0.71682   0.00030   0.00573   0.00000   0.00567   0.72248
   D61       -1.57392   0.00236  -0.00862   0.00000  -0.00860  -1.58251
   D62        0.62554   0.00046   0.00519   0.00000   0.00516   0.63070
   D63        2.12712   0.00093   0.01106   0.00000   0.01104   2.13816
   D64        1.26901  -0.00050  -0.02863   0.00000  -0.02856   1.24045
   D65        0.60007  -0.00054  -0.01112   0.00000  -0.01119   0.58887
   D66       -0.55670  -0.00024  -0.00552   0.00000  -0.00546  -0.56216
   D67       -0.64754   0.00133  -0.04052   0.00000  -0.04058  -0.68812
   D68       -2.56723   0.00290  -0.05548   0.00000  -0.05548  -2.62271
   D69        1.68034   0.00186  -0.05352   0.00000  -0.05347   1.62688
   D70        1.03955   0.00058  -0.02314   0.00000  -0.02320   1.01635
   D71       -0.88015   0.00215  -0.03810   0.00000  -0.03809  -0.91824
   D72       -2.91575   0.00111  -0.03614   0.00000  -0.03608  -2.95184
   D73       -0.83476   0.00022   0.00003   0.00000  -0.00004  -0.83479
   D74        0.76610  -0.00083  -0.01987   0.00000  -0.01999   0.74611
   D75        0.77342   0.00014  -0.00444   0.00000  -0.00434   0.76907
   D76        2.37428  -0.00091  -0.02435   0.00000  -0.02429   2.34998
   D77       -3.13458  -0.00186  -0.01911   0.00000  -0.01911   3.12950
   D78       -1.53372  -0.00292  -0.03902   0.00000  -0.03906  -1.57278
   D79       -0.97769   0.00003  -0.01697   0.00000  -0.01728  -0.99496
   D80        0.74987   0.00022   0.00217   0.00000   0.00211   0.75198
   D81       -2.50708  -0.00002  -0.02242   0.00000  -0.02274  -2.52982
   D82       -0.77952   0.00017  -0.00327   0.00000  -0.00336  -0.78288
   D83        1.90199  -0.00027  -0.01329   0.00000  -0.01357   1.88842
   D84       -2.65364  -0.00008   0.00586   0.00000   0.00582  -2.64782
   D85       -2.09376  -0.00125   0.00193   0.00000   0.00196  -2.09179
   D86       -0.45111  -0.00026   0.00237   0.00000   0.00238  -0.44873
   D87       -0.33763  -0.00047   0.00644   0.00000   0.00652  -0.33111
   D88        1.30502   0.00052   0.00688   0.00000   0.00694   1.31196
   D89        1.39612  -0.00022   0.00295   0.00000   0.00287   1.39899
   D90        3.03877   0.00077   0.00339   0.00000   0.00329   3.04206
   D91        0.86984   0.00032   0.00510   0.00000   0.00519   0.87503
   D92        3.06643  -0.00165   0.01712   0.00000   0.01712   3.08355
   D93       -0.78531   0.00036   0.00072   0.00000   0.00061  -0.78470
   D94       -0.71128  -0.00014   0.00427   0.00000   0.00434  -0.70694
   D95        1.48531  -0.00211   0.01628   0.00000   0.01627   1.50158
   D96       -2.36643  -0.00009  -0.00012   0.00000  -0.00024  -2.36667
   D97       -0.68946   0.00048   0.00941   0.00000   0.00941  -0.68005
   D98        0.61976  -0.00002   0.00029   0.00000   0.00021   0.61997
   D99        0.89459  -0.00033  -0.00813   0.00000  -0.00807   0.88652
   D100      -0.78294  -0.00071  -0.00703   0.00000  -0.00695  -0.78989
   D101      -1.56663  -0.00004  -0.00057   0.00000  -0.00053  -1.56716
   D102       3.03902  -0.00042   0.00053   0.00000   0.00059   3.03961
   D103       2.45563   0.00028  -0.00539   0.00000  -0.00531   2.45032
   D104       0.77811  -0.00010  -0.00429   0.00000  -0.00419   0.77391
         Item               Value     Threshold  Converged?
 Maximum Force            0.010314     0.000450     NO 
 RMS     Force            0.001705     0.000300     NO 
 Maximum Displacement     1.140037     0.001800     NO 
 RMS     Displacement     0.151309     0.001200     NO 
 Predicted change in Energy=-4.356424D-04
 GradGradGradGradGradGradGradGradGradGradGradGradGradGradGradGradGradGrad

                          Input orientation:                          
 ---------------------------------------------------------------------
 Center     Atomic      Atomic             Coordinates (Angstroms)
 Number     Number       Type             X           Y           Z
 ---------------------------------------------------------------------
      1         50           0        2.393277    0.943119    1.412038
      2         50           0        4.204002    2.011034   -2.880714
      3         53           0        3.368629    4.646150   -2.103357
      4         53           0        5.712010    1.385308   -0.152854
      5         15           0        0.718023   -1.255257    0.686232
      6         15           0        3.252573   -1.611840   -1.717144
      7         15           0        2.447450    0.582432   -1.324445
      8         15           0        0.400322   -0.668781   -1.631473
      9         50           0        5.415745   -1.871742   -0.381096
     10         50           0        1.694065   -3.652007    1.838491
     11         53           0        3.492640   -4.966181   -0.074420
     12         53           0        3.863328   -1.802029    2.936625
     13         50           0       -1.868402    0.835142   -1.221059
     14         50           0       -1.863084    3.284952    2.836950
     15         53           0        0.378346    3.556664    0.835676
     16         53           0       -4.042703    4.146169    0.991486
     17         15           0       -2.867926   -1.515538   -0.021425
     18         15           0       -4.384543   -0.115326    1.265918
     19         15           0       -2.177510    0.934779    1.482925
     20         15           0       -1.325798   -1.292224    1.877909
     21         50           0       -4.940977    1.432994   -0.997529
     22         50           0       -4.478338   -3.583792   -1.020935
     23         53           0       -6.512707   -3.036616    0.974096
     24         53           0       -5.297522   -1.266859   -2.821426
 ---------------------------------------------------------------------
                    Distance matrix (angstroms):
                    1          2          3          4          5
     1  Sn   0.000000
     2  Sn   4.779841   0.000000
     3  I    5.198245   2.871579   0.000000
     4  I    3.695728   3.179126   4.464189   0.000000
     5  P    2.857644   5.961863   7.045148   5.711091   0.000000
     6  P    4.130132   3.922286   6.270970   4.180758   3.511027
     7  P    2.760682   2.747426   4.238994   3.560139   3.226583
     8  P    3.979077   4.817674   6.105899   5.883844   2.411772
     9  Sn   4.502674   4.774134   7.045550   3.278451   4.856731
    10  Sn   4.667541   7.787214   9.338187   6.744174   2.832803
    11  I    6.191767   7.553996   9.824911   6.728534   4.695536
    12  I    3.467167   6.963974   8.199094   4.808495   3.905915
    13  Sn   5.010666   6.404004   6.536722   7.675050   3.833682
    14  Sn   5.062724   8.433510   7.323272   8.362394   5.648114
    15  I    3.350038   5.553032   4.332053   5.842940   4.826209
    16  I    7.201267   9.357397   8.047104  10.202269   7.206462
    17  P    5.981645   8.403832   9.010852   9.058007   3.664363
    18  P    6.861523   9.771338   9.702336  10.305590   5.260385
    19  P    4.571345   7.805342   7.575972   8.069899   3.716865
    20  P    4.364094   8.008414   8.552918   7.798969   2.366150
    21  Sn   7.735456   9.354739   8.977571  10.686528   6.487374
    22  Sn   8.580873  10.494945  11.422717  11.370520   5.944633
    23  I    9.764561  12.457374  12.889391  13.048645   7.452487
    24  I    9.052879  10.051221  10.515773  11.634649   6.963518
                    6          7          8          9         10
     6  P    0.000000
     7  P    2.370078   0.000000
     8  P    3.005334   2.418788   0.000000
     9  Sn   2.555756   3.965306   5.307073   0.000000
    10  Sn   4.385632   5.338748   4.755425   4.684742   0.000000
    11  I    3.742697   5.782914   5.518559   3.656219   2.936180
    12  I    4.697527   5.084002   5.843302   3.663622   3.055162
    13  Sn   5.697210   4.324481   2.752696   7.816109   6.495116
    14  Sn   8.419519   6.572787   6.381366   9.483073   7.859494
    15  I    6.441390   4.218218   4.893025   7.504899   7.396059
    16  I    9.680517   7.757954   7.057205  11.294311   9.717998
    17  P    6.351790   5.861106   3.740414   8.299123   5.369875
    18  P    8.334491   7.339821   5.621043  10.091743   7.055879
    19  P    6.797905   5.421783   4.349265   8.307145   6.012831
    20  P    5.829927   5.292146   3.960296   7.133536   3.832715
    21  Sn   8.770582   7.444406   5.774844  10.888661   8.827459
    22  Sn   8.008763   8.088021   5.715888  10.061480   6.802906
    23  I   10.229049   9.933037   7.757939  12.061569   8.275083
    24  I    8.628011   8.102186   5.851420  11.004325   8.734189
                   11         12         13         14         15
    11  I    0.000000
    12  I    4.383567   0.000000
    13  Sn   7.981911   7.556039   0.000000
    14  Sn  10.258707   7.660229   4.740152   0.000000
    15  I    9.119539   6.728645   4.084693   3.017107   0.000000
    16  I   11.872341  10.083152   4.537162   2.982981   4.462900
    17  P    7.236473   7.358119   2.822032   5.676683   6.082774
    18  P    9.347583   8.582750   3.663251   4.515283   6.029405
    19  P    8.330502   6.789336   2.723418   2.730487   3.718280
    20  P    6.366074   5.320508   3.797856   4.707333   5.244242
    21  Sn  10.626733  10.171465   3.138169   5.254179   6.013802
    22  Sn   8.145145   9.403209   5.136029   8.300752   8.832921
    23  I   10.243514  10.631924   6.432634   8.065447   9.538192
    24  I    9.924615  10.833407   4.328793   8.033154   8.297967
                   16         17         18         19         20
    16  I    0.000000
    17  P    5.870351   0.000000
    18  P    4.283982   2.432689   0.000000
    19  P    3.746129   2.956992   2.453733   0.000000
    20  P    6.143569   2.456726   3.333998   2.416810   0.000000
    21  Sn   3.482010   3.734188   2.798232   3.746681   5.363252
    22  Sn   7.999495   2.805373   4.155569   5.655140   4.857272
    23  I    7.595632   4.072980   3.626042   5.901256   5.546513
    24  I    6.738972   3.715478   4.343495   5.754053   6.152966
                   21         22         23         24
    21  Sn   0.000000
    22  Sn   5.038127   0.000000
    23  I    5.131769   2.901415   0.000000
    24  I    3.277641   3.046475   4.360585   0.000000
 Stoichiometry    I8P8Sn8
 Framework group  C1[X(I8P8Sn8)]
 Deg. of freedom    66
 Full point group                 C1      NOp   1
 Largest Abelian subgroup         C1      NOp   1
 Largest concise Abelian subgroup C1      NOp   1
                         Standard orientation:                         
 ---------------------------------------------------------------------
 Center     Atomic      Atomic             Coordinates (Angstroms)
 Number     Number       Type             X           Y           Z
 ---------------------------------------------------------------------
      1         50           0        2.416544   -0.685433   -1.439197
      2         50           0        4.256840   -2.000862    2.771485
      3         53           0        3.545269   -4.602589    1.786268
      4         53           0        5.745690   -1.097921    0.111623
      5         15           0        0.640171    1.372267   -0.558007
      6         15           0        3.146287    1.654902    1.884700
      7         15           0        2.443354   -0.536270    1.317322
      8         15           0        0.340237    0.593868    1.704907
      9         50           0        5.300708    2.114914    0.589036
     10         50           0        1.510794    3.892773   -1.513957
     11         53           0        3.240108    5.134080    0.508364
     12         53           0        3.766299    2.233222   -2.735677
     13         50           0       -1.856095   -0.974271    1.162322
     14         50           0       -1.723206   -3.098820   -3.072967
     15         53           0        0.520269   -3.423916   -1.081971
     16         53           0       -3.868742   -4.198020   -1.316092
     17         15           0       -2.956695    1.415070    0.140758
     18         15           0       -4.402926    0.052189   -1.262434
     19         15           0       -2.149575   -0.877443   -1.543505
     20         15           0       -1.398452    1.409595   -1.758543
     21         50           0       -4.897388   -1.690708    0.870153
     22         50           0       -4.663466    3.324839    1.285239
     23         53           0       -6.662882    2.843193   -0.761359
     24         53           0       -5.383607    0.840552    2.894812
 ---------------------------------------------------------------------
 Rotational constants (GHZ):      0.0209795      0.0124188      0.0097198
 Standard basis: SDD (6D, 10F)
 There are   296 symmetry adapted cartesian basis functions of A   symmetry.
 There are   296 symmetry adapted basis functions of A   symmetry.
   296 basis functions,   568 primitive gaussians,   296 cartesian basis functions
   104 alpha electrons      104 beta electrons
       nuclear repulsion energy      2277.6510728511 Hartrees.
 NAtoms=   24 NActive=   24 NUniq=   24 SFac= 1.00D+00 NAtFMM=   60 NAOKFM=F Big=F
 Integral buffers will be    131072 words long.
 Raffenetti 2 integral format.
 Two-electron integral symmetry is turned on.
 One-electron integrals computed using PRISM.
   1 Symmetry operations used in ECPInt.
 ECPInt:  NShTT=   11628 NPrTT=   44212 LenC2=   10537 LenP2D=   26900.
 LDataN:  DoStor=T MaxTD1= 5 Len=  102
 NBasis=   296 RedAO= T EigKep=  1.15D-02  NBF=   296
 NBsUse=   296 1.00D-06 EigRej= -1.00D+00 NBFU=   296
 Defaulting to unpruned grid for atomic number  50.
 Defaulting to unpruned grid for atomic number  50.
 Defaulting to unpruned grid for atomic number  50.
 Defaulting to unpruned grid for atomic number  50.
 Lowest energy guess from the checkpoint file:  "\\nas.ads.mwn.de\tuch\ac5\AK_Nilges_Praktikant\Markus\Jakob\Verlauf\Di Pfad\2(4SnI2+P4)-4(I2)3.chk"
 B after Tr=     0.000000    0.000000    0.000000
         Rot=    0.999943   -0.006362    0.001750    0.008374 Ang=  -1.22 deg.
 B after Tr=     0.000000    0.000000    0.000000
         Rot=    0.999743    0.013315   -0.004027   -0.017913 Ang=   2.60 deg.
 Keep J ints in memory in canonical form, NReq=979471280.
 Requested convergence on RMS density matrix=1.00D-08 within 128 cycles.
 Requested convergence on MAX density matrix=1.00D-06.
 Requested convergence on             energy=1.00D-06.
 No special actions if energy rises.
 Defaulting to unpruned grid for atomic number  50.
 Defaulting to unpruned grid for atomic number  50.
 Defaulting to unpruned grid for atomic number  50.
 Defaulting to unpruned grid for atomic number  50.
 Defaulting to unpruned grid for atomic number  50.
 Defaulting to unpruned grid for atomic number  50.
 EnCoef did     3 forward-backward iterations
 SCF Done:  E(RPBE-PBE) =  -2848.60310167     A.U. after   12 cycles
            NFock= 12  Conv=0.69D-08     -V/T= 2.0327
   1 Symmetry operations used in ECPInt.
 ECPInt:  NShTT=   11628 NPrTT=   44212 LenC2=   10537 LenP2D=   26900.
 LDataN:  DoStor=T MaxTD1= 6 Len=  172
 Calling FoFJK, ICntrl=      2527 FMM=F ISym2X=0 I1Cent= 0 IOpClX= 0 NMat=1 NMatS=1 NMatT=0.
 Defaulting to unpruned grid for atomic number  50.
 Defaulting to unpruned grid for atomic number  50.
 Defaulting to unpruned grid for atomic number  50.
 Defaulting to unpruned grid for atomic number  50.
 Defaulting to unpruned grid for atomic number  50.
 Defaulting to unpruned grid for atomic number  50.
 ***** Axes restored to original set *****
 -------------------------------------------------------------------
 Center     Atomic                   Forces (Hartrees/Bohr)
 Number     Number              X              Y              Z
 -------------------------------------------------------------------
      1       50           0.000680199    0.001218931    0.000294717
      2       50           0.000309224   -0.000701903    0.000045944
      3       53          -0.000513330    0.001089313   -0.000014044
      4       53          -0.000271269   -0.000403889    0.000166038
      5       15          -0.001222901    0.000527235   -0.000291802
      6       15          -0.000874426   -0.000289112   -0.000160822
      7       15          -0.000036569   -0.000726849    0.000164138
      8       15           0.001362279    0.000092907    0.000315468
      9       50           0.000105421    0.000205227    0.000201433
     10       50           0.000428711    0.000061323    0.000051860
     11       53          -0.000011602   -0.000063133   -0.000093763
     12       53           0.000337584   -0.000563498   -0.000363045
     13       50           0.000263096   -0.000779142    0.000617079
     14       50          -0.000526253    0.000635148   -0.000065866
     15       53           0.000076634    0.000704546   -0.000668224
     16       53           0.000235698   -0.001415550   -0.000041875
     17       15          -0.000635453    0.000977188   -0.000047658
     18       15           0.000763575    0.000912824   -0.000052262
     19       15          -0.000374679   -0.000630370    0.000097470
     20       15          -0.000235117   -0.001541645   -0.000170919
     21       50           0.000094274    0.001409851    0.000022038
     22       50          -0.000740008    0.000184215    0.001006544
     23       53           0.000884420   -0.000822456   -0.000528232
     24       53          -0.000099509   -0.000081162   -0.000484217
 -------------------------------------------------------------------
 Cartesian Forces:  Max     0.001541645 RMS     0.000607524

 GradGradGradGradGradGradGradGradGradGradGradGradGradGradGradGradGradGrad
 Berny optimization.
 Using GEDIIS/GDIIS optimizer.
 FormGI is forming the generalized inverse of G from B-inverse, IUseBI=4.
 Internal  Forces:  Max     0.007158185 RMS     0.000840729
 Search for a local minimum.
 Step number  10 out of a maximum of  144
 All quantities printed in internal units (Hartrees-Bohrs-Radians)
 Mixed Optimization -- En-DIIS/RFO-DIIS
 Update second derivatives using D2CorX and points    7    6    9    8   10
 ITU=  0 -1  0  0  1  0 -1  0  1  0
 Use linear search instead of GDIIS.
     Eigenvalues ---   -0.00975   0.00211   0.00369   0.00498   0.00547
     Eigenvalues ---    0.00625   0.00803   0.00866   0.01019   0.01168
     Eigenvalues ---    0.01289   0.01441   0.01667   0.01799   0.01883
     Eigenvalues ---    0.01959   0.02210   0.02296   0.02440   0.02501
     Eigenvalues ---    0.02696   0.02817   0.03027   0.03106   0.03200
     Eigenvalues ---    0.03218   0.03726   0.03849   0.03928   0.03994
     Eigenvalues ---    0.04063   0.04356   0.04411   0.04542   0.04821
     Eigenvalues ---    0.05031   0.05154   0.05263   0.05382   0.05546
     Eigenvalues ---    0.05875   0.06026   0.06198   0.06401   0.06464
     Eigenvalues ---    0.06573   0.07059   0.07399   0.07469   0.08020
     Eigenvalues ---    0.08885   0.09090   0.09900   0.09967   0.12475
     Eigenvalues ---    0.15160   0.18202   0.28156   0.32433   0.33532
     Eigenvalues ---    0.40271   0.45037   0.57637   0.62082   0.64301
     Eigenvalues ---    0.96123
 RFO step:  Lambda=-1.15019386D-02 EMin=-9.75407416D-03
 Quartic linear search produced a step of  0.03965.
 Maximum step size (   0.212) exceeded in Quadratic search.
    -- Step size scaled by   0.671
 Iteration  1 RMS(Cart)=  0.06224847 RMS(Int)=  0.00150670
 Iteration  2 RMS(Cart)=  0.00298569 RMS(Int)=  0.00042650
 Iteration  3 RMS(Cart)=  0.00000527 RMS(Int)=  0.00042649
 Iteration  4 RMS(Cart)=  0.00000001 RMS(Int)=  0.00042649
 Variable       Old X    -DE/DX   Delta X   Delta X   Delta X     New X
                                 (Linear)    (Quad)   (Total)
    R1        5.40016   0.00101  -0.00063   0.03564   0.03542   5.43559
    R2        5.21693  -0.00011   0.00005   0.00295   0.00247   5.21940
    R3        5.42650   0.00115  -0.00084   0.01563   0.01480   5.44130
    R4        6.00768   0.00009   0.00046   0.00881   0.00926   6.01694
    R5        5.19188  -0.00043  -0.00027   0.00303   0.00277   5.19465
    R6        4.55759  -0.00074   0.00058  -0.00852  -0.00751   4.55008
    R7        5.35322   0.00057   0.00042  -0.00636  -0.00595   5.34728
    R8        4.47137   0.00011   0.00051   0.00116   0.00110   4.47248
    R9        4.47880  -0.00020   0.00041  -0.00421  -0.00380   4.47500
   R10        4.82968   0.00017  -0.00064   0.01191   0.01127   4.84095
   R11        4.57085  -0.00105  -0.00067  -0.03304  -0.03414   4.53670
   R12        5.20184  -0.00005  -0.00121   0.02151   0.02067   5.22251
   R13        5.54858   0.00009  -0.00037   0.01383   0.01345   5.56203
   R14        5.77342  -0.00023   0.00017   0.00466   0.00482   5.77824
   R15        5.33287  -0.00007  -0.00021  -0.05036  -0.05015   5.28272
   R16        5.14651  -0.00085   0.00020   0.01160   0.01200   5.15852
   R17        5.93028  -0.00005   0.00124   0.03498   0.03644   5.96672
   R18        5.70151   0.00056  -0.00005   0.01050   0.01045   5.71196
   R19        5.63702  -0.00056  -0.00008  -0.00017  -0.00025   5.63677
   R20        5.15987  -0.00048   0.00021   0.01381   0.01401   5.17388
   R21        4.59712   0.00049   0.00016   0.01340   0.01360   4.61071
   R22        4.64254  -0.00024  -0.00002   0.00200   0.00182   4.64436
   R23        5.30139   0.00051  -0.00019  -0.00809  -0.00828   5.29311
   R24        4.63688  -0.00120  -0.00056  -0.05239  -0.05303   4.58385
   R25        5.28789   0.00060  -0.00012   0.01775   0.01724   5.30513
   R26        4.56711   0.00093   0.00029   0.02617   0.02633   4.59344
   R27        5.48288  -0.00114   0.00075  -0.03403  -0.03328   5.44960
   R28        5.75700   0.00025  -0.00004   0.00727   0.00723   5.76423
    A1        1.22306  -0.00060  -0.00010  -0.00706  -0.00712   1.21594
    A2        1.65723   0.00083   0.00114   0.00960   0.01143   1.66867
    A3        1.70906   0.00023   0.00069   0.03338   0.03386   1.74292
    A4        1.28167  -0.00272  -0.00045  -0.03809  -0.03843   1.24324
    A5        1.70544   0.00024   0.00024   0.00351   0.00299   1.70843
    A6        1.92365   0.00052  -0.00127  -0.00626  -0.01040   1.91326
    A7        1.97195  -0.00003  -0.00017   0.02298   0.02236   1.99431
    A8        2.26792  -0.00137   0.00031  -0.07805  -0.07856   2.18936
    A9        1.95412  -0.00001  -0.00032   0.02388   0.02350   1.97762
   A10        1.65042   0.00069   0.00109   0.04290   0.04555   1.69596
   A11        1.87031  -0.00122   0.00005  -0.00999  -0.00994   1.86037
   A12        2.10144  -0.00104   0.00213  -0.02482  -0.02271   2.07873
   A13        1.86697  -0.00002  -0.00108   0.05348   0.05238   1.91935
   A14        1.74853   0.00062   0.00036   0.01784   0.01802   1.76655
   A15        1.74200   0.00084  -0.00141   0.01255   0.01114   1.75314
   A16        2.40117   0.00044  -0.00207   0.00232   0.00032   2.40149
   A17        1.35672  -0.00079   0.00047  -0.03813  -0.03756   1.31916
   A18        1.46291  -0.00026  -0.00021   0.00587   0.00569   1.46859
   A19        1.66910   0.00007  -0.00006  -0.02975  -0.02973   1.63937
   A20        1.97795  -0.00004  -0.00151  -0.01194  -0.01340   1.96455
   A21        1.90153  -0.00001   0.00056   0.03607   0.03663   1.93816
   A22        1.44902   0.00211   0.00044   0.00295   0.00338   1.45240
   A23        1.64111  -0.00100   0.00000  -0.00846  -0.00847   1.63264
   A24        1.47083   0.00016  -0.00020   0.03038   0.03012   1.50095
   A25        1.83544   0.00006   0.00025   0.00808   0.00761   1.84305
   A26        2.74313   0.00060  -0.00046   0.04677   0.04640   2.78953
   A27        1.12432   0.00000   0.00009   0.00669   0.00672   1.13105
   A28        1.35065   0.00034  -0.00009   0.01083   0.01055   1.36120
   A29        1.38084  -0.00015  -0.00002  -0.00705  -0.00743   1.37341
   A30        1.67746  -0.00109  -0.00031   0.00510   0.00506   1.68253
   A31        1.40416   0.00236  -0.00005   0.01696   0.01685   1.42101
   A32        1.42788  -0.00716   0.00013  -0.03480  -0.03472   1.39316
   A33        1.53711  -0.00019  -0.00009  -0.00121  -0.00124   1.53587
   A34        1.60140   0.00001   0.00008   0.00484   0.00483   1.60624
   A35        2.29959   0.00072  -0.00036  -0.00261  -0.00327   2.29632
   A36        1.50064   0.00009  -0.00019  -0.00653  -0.00681   1.49383
   A37        1.82865   0.00042   0.00021   0.02723   0.02758   1.85623
   A38        2.35012  -0.00085   0.00029  -0.00953  -0.00929   2.34084
   A39        1.29987  -0.00001   0.00017   0.00854   0.00876   1.30863
   A40        1.58520   0.00019   0.00009   0.00576   0.00581   1.59101
   A41        1.58439  -0.00023   0.00039   0.00655   0.00664   1.59103
   A42        2.10688  -0.00086  -0.00011  -0.00710  -0.00763   2.09925
   A43        1.56942   0.00030  -0.00005  -0.00202  -0.00194   1.56747
   A44        1.65947  -0.00006  -0.00008  -0.01461  -0.01462   1.64484
   A45        2.11272  -0.00090  -0.00015  -0.01841  -0.01865   2.09407
   A46        2.30702   0.00130   0.00037   0.03229   0.03292   2.33993
   A47        1.50784   0.00020  -0.00011   0.00202   0.00175   1.50959
   A48        1.72567   0.00023  -0.00008   0.00973   0.00898   1.73466
   A49        1.78002  -0.00019  -0.00037  -0.03094  -0.03142   1.74860
   A50        1.30383  -0.00024   0.00006  -0.00256  -0.00240   1.30143
   A51        1.32586  -0.00016  -0.00026  -0.01519  -0.01516   1.31070
   A52        1.58928   0.00149   0.00016   0.00997   0.01014   1.59941
   A53        1.37375   0.00199   0.00028   0.01917   0.01945   1.39320
   A54        1.64528   0.00111   0.00002   0.04409   0.04408   1.68936
    D1       -0.35830   0.00003   0.00039   0.02674   0.02691  -0.33139
    D2        2.04602  -0.00117   0.00016  -0.07033  -0.07124   1.97479
    D3       -2.41547  -0.00009   0.00069  -0.01133  -0.01104  -2.42652
    D4       -3.00597   0.00022   0.00062  -0.03832  -0.03733  -3.04330
    D5       -1.03934   0.00069  -0.00075   0.00446   0.00369  -1.03565
    D6        0.35976   0.00003  -0.00028  -0.02382  -0.02395   0.33580
    D7       -0.99703  -0.00040  -0.00367   0.03290   0.02922  -0.96781
    D8       -3.02885  -0.00050  -0.00237  -0.03157  -0.03348  -3.06234
    D9        1.81431  -0.00024  -0.00135   0.01132   0.01018   1.82449
   D10        0.62333   0.00006  -0.00273   0.02853   0.02535   0.64868
   D11       -1.40850  -0.00003  -0.00143  -0.03594  -0.03735  -1.44585
   D12       -2.84852   0.00022  -0.00042   0.00695   0.00631  -2.84221
   D13        0.38817  -0.00002  -0.00037  -0.02732  -0.02756   0.36061
   D14       -1.58278   0.00004   0.00116  -0.01790  -0.01670  -1.59949
   D15       -1.78706  -0.00005   0.00104   0.03616   0.03622  -1.75084
   D16        2.52517   0.00001   0.00257   0.04558   0.04708   2.57225
   D17        2.45906   0.00007  -0.00055   0.00973   0.00920   2.46826
   D18        0.48811   0.00013   0.00098   0.01915   0.02006   0.50817
   D19       -1.61415  -0.00023   0.00030   0.00089   0.00030  -1.61385
   D20       -0.01053  -0.00057   0.00038  -0.01111  -0.01161  -0.02214
   D21        0.47444  -0.00047  -0.00054  -0.07120  -0.07020   0.40424
   D22        2.07806  -0.00082  -0.00046  -0.08320  -0.08211   1.99595
   D23        2.63503  -0.00064   0.00032  -0.04205  -0.04239   2.59263
   D24       -2.04454  -0.00099   0.00040  -0.05405  -0.05431  -2.09884
   D25        2.25377   0.00001  -0.00079  -0.01313  -0.01418   2.23959
   D26        0.92514   0.00023  -0.00079  -0.00890  -0.00951   0.91563
   D27        0.34850  -0.00027  -0.00080  -0.04471  -0.04595   0.30256
   D28       -0.98013  -0.00004  -0.00081  -0.04048  -0.04127  -1.02140
   D29       -2.03571   0.00093  -0.00172   0.00774   0.00516  -2.03055
   D30        2.91885   0.00115  -0.00172   0.01197   0.00983   2.92868
   D31       -0.89114   0.00045  -0.00153   0.00896   0.00629  -0.88484
   D32        1.31039  -0.00031  -0.00034   0.01053   0.01061   1.32100
   D33       -2.58507   0.00001  -0.00227   0.01043   0.00888  -2.57619
   D34       -0.40548  -0.00010   0.00043   0.02492   0.02532  -0.38016
   D35        1.22615  -0.00013   0.00038  -0.00409  -0.00354   1.22262
   D36        3.02425  -0.00003  -0.00196   0.04884   0.04696   3.07122
   D37       -1.62730  -0.00006  -0.00201   0.01983   0.01811  -1.60919
   D38        1.43291  -0.00033  -0.00070   0.07209   0.07138   1.50429
   D39        3.06454  -0.00036  -0.00075   0.04308   0.04252   3.10706
   D40       -0.97628   0.00001  -0.00069  -0.00185  -0.00219  -0.97847
   D41        0.09752   0.00005  -0.00073   0.01421   0.01387   0.11139
   D42       -1.61327  -0.00006  -0.00102  -0.01527  -0.01649  -1.62976
   D43       -2.47170   0.00026  -0.00032   0.00518   0.00473  -2.46697
   D44       -1.39790   0.00031  -0.00037   0.02124   0.02079  -1.37710
   D45       -3.10869   0.00020  -0.00066  -0.00824  -0.00957  -3.11826
   D46        2.71138  -0.00024   0.00022  -0.02280  -0.02298   2.68840
   D47        1.21185  -0.00032   0.00041  -0.01604  -0.01594   1.19591
   D48       -1.68376   0.00033   0.00033   0.01258   0.01265  -1.67111
   D49        0.79424  -0.00022  -0.00015  -0.01361  -0.01381   0.78043
   D50       -0.70529  -0.00031   0.00004  -0.00686  -0.00677  -0.71206
   D51        2.68229   0.00035  -0.00004   0.02176   0.02182   2.70411
   D52       -0.66895   0.00010  -0.00016   0.00042   0.00038  -0.66858
   D53       -2.16848   0.00002   0.00004   0.00717   0.00742  -2.16106
   D54        1.21909   0.00068  -0.00005   0.03579   0.03601   1.25510
   D55        1.96106   0.00099   0.00061  -0.00719  -0.00678   1.95428
   D56       -2.10891  -0.00029   0.00034  -0.03474  -0.03449  -2.14340
   D57       -0.60145  -0.00007   0.00023  -0.03279  -0.03278  -0.63423
   D58       -2.99820   0.00114   0.00027   0.02675   0.02705  -2.97115
   D59       -0.78498  -0.00014   0.00000  -0.00080  -0.00066  -0.78564
   D60        0.72248   0.00008  -0.00011   0.00115   0.00105   0.72353
   D61       -1.58251   0.00159   0.00017   0.04124   0.04129  -1.54123
   D62        0.63070   0.00031  -0.00010   0.01368   0.01358   0.64428
   D63        2.13816   0.00053  -0.00021   0.01563   0.01529   2.15346
   D64        1.24045  -0.00004   0.00055   0.01617   0.01702   1.25748
   D65        0.58887  -0.00007   0.00021   0.00186   0.00207   0.59094
   D66       -0.56216  -0.00006   0.00011  -0.00496  -0.00474  -0.56690
   D67       -0.68812   0.00042   0.00078   0.01145   0.01245  -0.67567
   D68       -2.62271   0.00152   0.00107   0.03649   0.03740  -2.58531
   D69        1.62688   0.00090   0.00103   0.02078   0.02201   1.64889
   D70        1.01635   0.00026   0.00044   0.02042   0.02091   1.03726
   D71       -0.91824   0.00136   0.00073   0.04546   0.04586  -0.87238
   D72       -2.95184   0.00074   0.00070   0.02975   0.03047  -2.92137
   D73       -0.83479   0.00013   0.00000  -0.00111  -0.00096  -0.83576
   D74        0.74611  -0.00016   0.00038   0.00418   0.00445   0.75057
   D75        0.76907   0.00015   0.00009   0.00407   0.00423   0.77331
   D76        2.34998  -0.00014   0.00047   0.00936   0.00965   2.35963
   D77        3.12950  -0.00064   0.00037  -0.00338  -0.00291   3.12658
   D78       -1.57278  -0.00093   0.00075   0.00192   0.00250  -1.57028
   D79       -0.99496   0.00034   0.00031   0.04290   0.04321  -0.95176
   D80        0.75198   0.00005  -0.00004   0.00793   0.00786   0.75983
   D81       -2.52982   0.00053   0.00042   0.04467   0.04505  -2.48477
   D82       -0.78288   0.00024   0.00006   0.00971   0.00970  -0.77318
   D83        1.88842   0.00004   0.00024   0.01466   0.01494   1.90336
   D84       -2.64782  -0.00025  -0.00011  -0.02030  -0.02041  -2.66823
   D85       -2.09179  -0.00108  -0.00004  -0.08574  -0.08579  -2.17758
   D86       -0.44873  -0.00023  -0.00005  -0.04268  -0.04272  -0.49145
   D87       -0.33111  -0.00063  -0.00012  -0.06246  -0.06245  -0.39356
   D88        1.31196   0.00021  -0.00013  -0.01941  -0.01938   1.29258
   D89        1.39899  -0.00043  -0.00006  -0.04772  -0.04794   1.35105
   D90        3.04206   0.00041  -0.00007  -0.00466  -0.00487   3.03719
   D91        0.87503   0.00003  -0.00009  -0.01284  -0.01294   0.86209
   D92        3.08355  -0.00123  -0.00033  -0.03141  -0.03171   3.05184
   D93       -0.78470   0.00010  -0.00002   0.00168   0.00161  -0.78310
   D94       -0.70694  -0.00023  -0.00008  -0.01710  -0.01727  -0.72421
   D95        1.50158  -0.00149  -0.00031  -0.03566  -0.03604   1.46554
   D96       -2.36667  -0.00015   0.00000  -0.00257  -0.00272  -2.36940
   D97       -0.68005   0.00012  -0.00018   0.00572   0.00556  -0.67449
   D98        0.61997   0.00011  -0.00001   0.01439   0.01448   0.63445
   D99        0.88652   0.00004   0.00016   0.02229   0.02184   0.90836
   D100      -0.78989  -0.00020   0.00014   0.00471   0.00482  -0.78508
   D101      -1.56716   0.00010   0.00001   0.01763   0.01727  -1.54989
   D102       3.03961  -0.00015  -0.00001   0.00005   0.00024   3.03986
   D103       2.45032   0.00036   0.00011   0.02137   0.02095   2.47127
   D104       0.77391   0.00012   0.00009   0.00378   0.00392   0.77784
         Item               Value     Threshold  Converged?
 Maximum Force            0.007158     0.000450     NO 
 RMS     Force            0.000841     0.000300     NO 
 Maximum Displacement     0.243968     0.001800     NO 
 RMS     Displacement     0.062425     0.001200     NO 
 Predicted change in Energy=-2.505156D-03
 GradGradGradGradGradGradGradGradGradGradGradGradGradGradGradGradGradGrad

                          Input orientation:                          
 ---------------------------------------------------------------------
 Center     Atomic      Atomic             Coordinates (Angstroms)
 Number     Number       Type             X           Y           Z
 ---------------------------------------------------------------------
      1         50           0        2.390250    0.967329    1.464730
      2         50           0        4.194617    2.036142   -2.798172
      3         53           0        3.385853    4.692765   -2.037082
      4         53           0        5.607752    1.336657   -0.031983
      5         15           0        0.692963   -1.240297    0.744162
      6         15           0        3.224454   -1.632278   -1.736866
      7         15           0        2.456095    0.557598   -1.265906
      8         15           0        0.451294   -0.721529   -1.594632
      9         50           0        5.394070   -1.947023   -0.411683
     10         50           0        1.762598   -3.642131    1.790123
     11         53           0        3.518298   -4.959570   -0.170713
     12         53           0        3.972215   -1.789536    2.807522
     13         50           0       -1.838126    0.780394   -1.219866
     14         50           0       -1.860794    3.353651    2.762875
     15         53           0        0.385823    3.618566    0.758161
     16         53           0       -4.069838    4.038893    0.879275
     17         15           0       -2.900413   -1.501392   -0.003402
     18         15           0       -4.375275   -0.032076    1.268968
     19         15           0       -2.168800    0.952278    1.484344
     20         15           0       -1.367308   -1.303222    1.907238
     21         50           0       -4.903102    1.511080   -1.016052
     22         50           0       -4.512151   -3.561802   -1.004687
     23         53           0       -6.492377   -3.120973    1.044871
     24         53           0       -5.367199   -1.272978   -2.830753
 ---------------------------------------------------------------------
                    Distance matrix (angstroms):
                    1          2          3          4          5
     1  Sn   0.000000
     2  Sn   4.750835   0.000000
     3  I    5.208913   2.879410   0.000000
     4  I    3.567754   3.184027   4.496746   0.000000
     5  P    2.876389   5.961944   7.084363   5.603414   0.000000
     6  P    4.207621   3.940165   6.334221   4.171488   3.566174
     7  P    2.761990   2.748889   4.307989   3.473103   3.222024
     8  P    3.996435   4.802680   6.174300   5.767761   2.407796
     9  Sn   4.586645   4.795792   7.124721   3.312459   4.892427
    10  Sn   4.663363   7.694800   9.314126   6.549321   2.829656
    11  I    6.251024   7.503396   9.832012   6.635325   4.759465
    12  I    3.450509   6.790367   8.113830   4.528891   3.913132
    13  Sn   5.012102   6.360971   6.577571   7.560529   3.787746
    14  Sn   5.044907   8.326409   7.236029   8.225490   5.630386
    15  I    3.397944   5.445961   4.238805   5.753259   4.868582
    16  I    7.177046   9.264763   8.032434  10.089015   7.111425
    17  P    6.020059   8.406208   9.056520   8.969069   3.679589
    18  P    6.841744   9.708872   9.668980  10.160056   5.236627
    19  P    4.559117   7.746469   7.566098   7.932323   3.680345
    20  P    4.412535   8.014190   8.608255   7.705907   2.366732
    21  Sn   7.722884   9.285480   8.937135  10.558261   6.479535
    22  Sn   8.617087  10.505303  11.470927  11.285100   5.961634
    23  I    9.787317  12.473038  12.966586  12.939985   7.433471
    24  I    9.145937  10.118284  10.622425  11.622946   7.036097
                    6          7          8          9         10
     6  P    0.000000
     7  P    2.368066   0.000000
     8  P    2.922347   2.400720   0.000000
     9  Sn   2.561720   3.954051   5.228025   0.000000
    10  Sn   4.314647   5.240036   4.658969   4.572629   0.000000
    11  I    3.689181   5.724235   5.421721   3.556969   2.943299
    12  I    4.608182   4.939684   5.737289   3.522749   3.057714
    13  Sn   5.631873   4.300243   2.763633   7.771527   6.448564
    14  Sn   8.424186   6.533340   6.398493   9.529324   7.938273
    15  I    6.469495   4.213360   4.937241   7.578051   7.461781
    16  I    9.602763   7.701234   7.015872  11.272236   9.687366
    17  P    6.366790   5.875843   3.791323   8.316473   5.435362
    18  P    8.327759   7.310329   5.654318  10.096123   7.139858
    19  P    6.792887   5.395303   4.375684   8.318525   6.054583
    20  P    5.871290   5.305648   3.988580   7.176915   3.909030
    21  Sn   8.743994   7.424913   5.829996  10.879131   8.880414
    22  Sn   8.007134   8.099021   5.748997  10.054471   6.869489
    23  I   10.216217   9.947197   7.806335  12.032761   8.304915
    24  I    8.668459   8.185578   5.973855  11.050391   8.820395
                   11         12         13         14         15
    11  I    0.000000
    12  I    4.373219   0.000000
    13  Sn   7.920808   7.522264   0.000000
    14  Sn  10.327160   7.776783   4.741771   0.000000
    15  I    9.179305   6.805120   4.112634   3.022639   0.000000
    16  I   11.817555  10.117476   4.472666   2.982848   4.477081
    17  P    7.292931   7.430836   2.795493   5.683709   6.131337
    18  P    9.416017   8.668125   3.645754   4.474094   6.021309
    19  P    8.368527   6.854225   2.729769   2.737902   3.763314
    20  P    6.446387   5.436682   3.787071   4.760474   5.349565
    21  Sn  10.653820  10.212004   3.157454   5.189509   5.963393
    22  Sn   8.193740   9.468808   5.104055   8.309496   8.868792
    23  I   10.250449  10.695202   6.481647   8.143946   9.633962
    24  I    9.980923  10.921613   4.389265   8.061591   8.360907
                   16         17         18         19         20
    16  I    0.000000
    17  P    5.730744   0.000000
    18  P    4.100968   2.439884   0.000000
    19  P    3.675220   2.961273   2.425669   0.000000
    20  P    6.074419   2.457687   3.327321   2.430742   0.000000
    21  Sn   3.267481   3.756489   2.807356   3.747086   5.382170
    22  Sn   7.843182   2.800993   4.200858   5.662463   4.844639
    23  I    7.560409   4.077270   3.751483   5.956327   5.505836
    24  I    6.607830   3.759138   4.396756   5.813913   6.200693
                   21         22         23         24
    21  Sn   0.000000
    22  Sn   5.087937   0.000000
    23  I    5.313107   2.883803   0.000000
    24  I    3.355518   3.050301   4.438645   0.000000
 Stoichiometry    I8P8Sn8
 Framework group  C1[X(I8P8Sn8)]
 Deg. of freedom    66
 Full point group                 C1      NOp   1
 Largest Abelian subgroup         C1      NOp   1
 Largest concise Abelian subgroup C1      NOp   1
                         Standard orientation:                         
 ---------------------------------------------------------------------
 Center     Atomic      Atomic             Coordinates (Angstroms)
 Number     Number       Type             X           Y           Z
 ---------------------------------------------------------------------
      1         50           0        2.418018   -0.721616   -1.485878
      2         50           0        4.230430   -2.013658    2.711291
      3         53           0        3.544241   -4.641343    1.754514
      4         53           0        5.635559   -1.059093    0.018254
      5         15           0        0.620434    1.354593   -0.630503
      6         15           0        3.111163    1.676349    1.901361
      7         15           0        2.442603   -0.505163    1.267508
      8         15           0        0.381449    0.660571    1.662683
      9         50           0        5.276367    2.177047    0.627155
     10         50           0        1.593789    3.868327   -1.491129
     11         53           0        3.273797    5.116328    0.578429
     12         53           0        3.890344    2.188943   -2.611450
     13         50           0       -1.837356   -0.907120    1.155817
     14         50           0       -1.714203   -3.188512   -2.999238
     15         53           0        0.524515   -3.499578   -0.992320
     16         53           0       -3.907511   -4.099918   -1.194766
     17         15           0       -2.987165    1.408177    0.091806
     18         15           0       -4.385926   -0.028275   -1.298556
     19         15           0       -2.137056   -0.899731   -1.557441
     20         15           0       -1.430577    1.412316   -1.810098
     21         50           0       -4.865884   -1.751517    0.865080
     22         50           0       -4.695305    3.321316    1.217738
     23         53           0       -6.636891    2.943640   -0.880814
     24         53           0       -5.465877    0.873741    2.866961
 ---------------------------------------------------------------------
 Rotational constants (GHZ):      0.0210797      0.0124771      0.0096859
 Standard basis: SDD (6D, 10F)
 There are   296 symmetry adapted cartesian basis functions of A   symmetry.
 There are   296 symmetry adapted basis functions of A   symmetry.
   296 basis functions,   568 primitive gaussians,   296 cartesian basis functions
   104 alpha electrons      104 beta electrons
       nuclear repulsion energy      2279.2573690674 Hartrees.
 NAtoms=   24 NActive=   24 NUniq=   24 SFac= 1.00D+00 NAtFMM=   60 NAOKFM=F Big=F
 Integral buffers will be    131072 words long.
 Raffenetti 2 integral format.
 Two-electron integral symmetry is turned on.
 One-electron integrals computed using PRISM.
   1 Symmetry operations used in ECPInt.
 ECPInt:  NShTT=   11628 NPrTT=   44212 LenC2=   10541 LenP2D=   26903.
 LDataN:  DoStor=T MaxTD1= 5 Len=  102
 NBasis=   296 RedAO= T EigKep=  1.15D-02  NBF=   296
 NBsUse=   296 1.00D-06 EigRej= -1.00D+00 NBFU=   296
 Defaulting to unpruned grid for atomic number  50.
 Defaulting to unpruned grid for atomic number  50.
 Defaulting to unpruned grid for atomic number  50.
 Defaulting to unpruned grid for atomic number  50.
 Initial guess from the checkpoint file:  "\\nas.ads.mwn.de\tuch\ac5\AK_Nilges_Praktikant\Markus\Jakob\Verlauf\Di Pfad\2(4SnI2+P4)-4(I2)3.chk"
 B after Tr=     0.000000    0.000000    0.000000
         Rot=    0.999993    0.002454    0.002306    0.001893 Ang=   0.44 deg.
 ExpMin= 3.26D-02 ExpMax= 3.06D+04 ExpMxC= 4.68D+03 IAcc=3 IRadAn=         5 AccDes= 0.00D+00
 Harris functional with IExCor= 1009 and IRadAn=       5 diagonalized for initial guess.
 HarFok:  IExCor= 1009 AccDes= 0.00D+00 IRadAn=         5 IDoV= 1 UseB2=F ITyADJ=14
 ICtDFT=  3500011 ScaDFX=  1.000000  1.000000  1.000000  1.000000
 Defaulting to unpruned grid for atomic number  50.
 Defaulting to unpruned grid for atomic number  50.
 Defaulting to unpruned grid for atomic number  50.
 Defaulting to unpruned grid for atomic number  50.
 Defaulting to unpruned grid for atomic number  50.
 Defaulting to unpruned grid for atomic number  50.
 FoFCou: FMM=F IPFlag=           0 FMFlag=      100000 FMFlg1=           0
         NFxFlg=           0 DoJE=T BraDBF=F KetDBF=T FulRan=T
         wScrn=  0.000000 ICntrl=     500 IOpCl=  0 I1Cent=   200000004 NGrid=           0
         NMat0=    1 NMatS0=      1 NMatT0=    0 NMatD0=    1 NMtDS0=    0 NMtDT0=    0
 Petite list used in FoFCou.
 Keep J ints in memory in canonical form, NReq=979471280.
 Requested convergence on RMS density matrix=1.00D-08 within 128 cycles.
 Requested convergence on MAX density matrix=1.00D-06.
 Requested convergence on             energy=1.00D-06.
 No special actions if energy rises.
 Defaulting to unpruned grid for atomic number  50.
 Defaulting to unpruned grid for atomic number  50.
 Defaulting to unpruned grid for atomic number  50.
 Defaulting to unpruned grid for atomic number  50.
 Defaulting to unpruned grid for atomic number  50.
 Defaulting to unpruned grid for atomic number  50.
 SCF Done:  E(RPBE-PBE) =  -2848.60269706     A.U. after   14 cycles
            NFock= 14  Conv=0.67D-08     -V/T= 2.0327
   1 Symmetry operations used in ECPInt.
 ECPInt:  NShTT=   11628 NPrTT=   44212 LenC2=   10541 LenP2D=   26903.
 LDataN:  DoStor=T MaxTD1= 6 Len=  172
 Calling FoFJK, ICntrl=      2527 FMM=F ISym2X=0 I1Cent= 0 IOpClX= 0 NMat=1 NMatS=1 NMatT=0.
 Defaulting to unpruned grid for atomic number  50.
 Defaulting to unpruned grid for atomic number  50.
 Defaulting to unpruned grid for atomic number  50.
 Defaulting to unpruned grid for atomic number  50.
 Defaulting to unpruned grid for atomic number  50.
 Defaulting to unpruned grid for atomic number  50.
 ***** Axes restored to original set *****
 -------------------------------------------------------------------
 Center     Atomic                   Forces (Hartrees/Bohr)
 Number     Number              X              Y              Z
 -------------------------------------------------------------------
      1       50          -0.000931434    0.000761677    0.000057743
      2       50           0.000283050   -0.000371449    0.000190508
      3       53          -0.000238302   -0.000019679   -0.000098716
      4       53           0.002331813    0.000255772   -0.000033022
      5       15          -0.000398031   -0.001185030    0.000433615
      6       15           0.000338782    0.000841981   -0.000487938
      7       15           0.000798621    0.000560623   -0.000068540
      8       15          -0.002706672   -0.000718910   -0.000018520
      9       50           0.001146106    0.000640033   -0.000656898
     10       50          -0.001732104    0.000576468    0.000819980
     11       53           0.000525902   -0.001486586   -0.000559760
     12       53           0.000188201    0.000313491    0.000927548
     13       50          -0.000945860    0.001125652   -0.000439469
     14       50           0.001436757   -0.000718737   -0.000250233
     15       53          -0.000821984   -0.000253514    0.000632347
     16       53          -0.000407907    0.004336818    0.001280757
     17       15          -0.001235885    0.001180109    0.000904110
     18       15          -0.001648618   -0.001108730   -0.001712664
     19       15           0.002614939   -0.001041133    0.000694251
     20       15           0.000638445    0.000088077   -0.000702897
     21       50           0.000340988   -0.003120866   -0.001953286
     22       50          -0.000107490   -0.000596546   -0.000760725
     23       53          -0.000206233   -0.000025092    0.000187329
     24       53           0.000736917   -0.000034431    0.001614478
 -------------------------------------------------------------------
 Cartesian Forces:  Max     0.004336818 RMS     0.001138791

 GradGradGradGradGradGradGradGradGradGradGradGradGradGradGradGradGradGrad
 Berny optimization.
 Using GEDIIS/GDIIS optimizer.
 FormGI is forming the generalized inverse of G from B-inverse, IUseBI=4.
 Internal  Forces:  Max     0.025019949 RMS     0.002518531
 Search for a local minimum.
 Step number  11 out of a maximum of  144
 All quantities printed in internal units (Hartrees-Bohrs-Radians)
 Mixed Optimization -- RFO/linear search
 Update second derivatives using D2CorX and points    7    6    9    8   11
                                                     10
 DE=  4.05D-04 DEPred=-2.51D-03 R=-1.62D-01
 Trust test=-1.62D-01 RLast= 3.64D-01 DXMaxT set to 1.06D-01
 ITU= -1  0 -1  0  0  1  0 -1  0  1  0
 Use linear search instead of GDIIS.
 Energy rises -- skip Quadratic/GDIIS search.
 Quartic linear search produced a step of -0.55350.
 Iteration  1 RMS(Cart)=  0.03454791 RMS(Int)=  0.00044904
 Iteration  2 RMS(Cart)=  0.00091303 RMS(Int)=  0.00010479
 Iteration  3 RMS(Cart)=  0.00000050 RMS(Int)=  0.00010479
 Variable       Old X    -DE/DX   Delta X   Delta X   Delta X     New X
                                 (Linear)    (Quad)   (Total)
    R1        5.43559   0.00118  -0.01961   0.00000  -0.01971   5.41588
    R2        5.21940   0.00033  -0.00137   0.00000  -0.00124   5.21817
    R3        5.44130   0.00003  -0.00819   0.00000  -0.00819   5.43311
    R4        6.01694   0.00095  -0.00513   0.00000  -0.00513   6.01181
    R5        5.19465   0.00140  -0.00153   0.00000  -0.00153   5.19312
    R6        4.55008   0.00090   0.00416   0.00000   0.00405   4.55413
    R7        5.34728   0.00056   0.00329   0.00000   0.00329   5.35057
    R8        4.47248  -0.00154  -0.00061   0.00000  -0.00047   4.47201
    R9        4.47500  -0.00067   0.00210   0.00000   0.00210   4.47710
   R10        4.84095   0.00055  -0.00624   0.00000  -0.00624   4.83471
   R11        4.53670   0.00331   0.01890   0.00000   0.01901   4.55571
   R12        5.22251   0.00080  -0.01144   0.00000  -0.01153   5.21098
   R13        5.56203   0.00136  -0.00745   0.00000  -0.00745   5.55458
   R14        5.77824   0.00063  -0.00267   0.00000  -0.00267   5.77557
   R15        5.28272   0.00053   0.02776   0.00000   0.02765   5.31037
   R16        5.15852   0.00192  -0.00664   0.00000  -0.00670   5.15182
   R17        5.96672  -0.00075  -0.02017   0.00000  -0.02023   5.94650
   R18        5.71196  -0.00106  -0.00579   0.00000  -0.00579   5.70617
   R19        5.63677   0.00049   0.00014   0.00000   0.00014   5.63690
   R20        5.17388   0.00375  -0.00776   0.00000  -0.00776   5.16613
   R21        4.61071  -0.00192  -0.00753   0.00000  -0.00754   4.60318
   R22        4.64436   0.00024  -0.00101   0.00000  -0.00097   4.64339
   R23        5.29311  -0.00013   0.00458   0.00000   0.00458   5.29769
   R24        4.58385   0.00309   0.02935   0.00000   0.02937   4.61322
   R25        5.30513  -0.00058  -0.00954   0.00000  -0.00945   5.29569
   R26        4.59344  -0.00087  -0.01457   0.00000  -0.01454   4.57890
   R27        5.44960   0.00027   0.01842   0.00000   0.01842   5.46802
   R28        5.76423  -0.00120  -0.00400   0.00000  -0.00400   5.76023
    A1        1.21594   0.00147   0.00394   0.00000   0.00393   1.21987
    A2        1.66867  -0.00029  -0.00633   0.00000  -0.00650   1.66216
    A3        1.74292  -0.00054  -0.01874   0.00000  -0.01869   1.72423
    A4        1.24324   0.01227   0.02127   0.00000   0.02125   1.26449
    A5        1.70843  -0.00127  -0.00166   0.00000  -0.00147   1.70696
    A6        1.91326   0.00154   0.00575   0.00000   0.00646   1.91972
    A7        1.99431  -0.00003  -0.01238   0.00000  -0.01227   1.98204
    A8        2.18936   0.00245   0.04348   0.00000   0.04370   2.23306
    A9        1.97762   0.00030  -0.01301   0.00000  -0.01300   1.96462
   A10        1.69596  -0.00278  -0.02521   0.00000  -0.02561   1.67036
   A11        1.86037  -0.00126   0.00550   0.00000   0.00550   1.86587
   A12        2.07873   0.00309   0.01257   0.00000   0.01258   2.09131
   A13        1.91935   0.00134  -0.02899   0.00000  -0.02898   1.89037
   A14        1.76655  -0.00170  -0.00997   0.00000  -0.00993   1.75662
   A15        1.75314  -0.00414  -0.00617   0.00000  -0.00617   1.74696
   A16        2.40149  -0.00161  -0.00018   0.00000  -0.00021   2.40129
   A17        1.31916   0.00359   0.02079   0.00000   0.02076   1.33992
   A18        1.46859   0.00133  -0.00315   0.00000  -0.00316   1.46543
   A19        1.63937  -0.00002   0.01646   0.00000   0.01644   1.65580
   A20        1.96455  -0.00024   0.00741   0.00000   0.00740   1.97196
   A21        1.93816   0.00441  -0.02028   0.00000  -0.02028   1.91789
   A22        1.45240   0.00175  -0.00187   0.00000  -0.00187   1.45053
   A23        1.63264   0.00127   0.00469   0.00000   0.00469   1.63733
   A24        1.50095  -0.00026  -0.01667   0.00000  -0.01666   1.48429
   A25        1.84305  -0.00074  -0.00421   0.00000  -0.00404   1.83902
   A26        2.78953  -0.00112  -0.02568   0.00000  -0.02571   2.76382
   A27        1.13105  -0.00002  -0.00372   0.00000  -0.00371   1.12734
   A28        1.36120  -0.00055  -0.00584   0.00000  -0.00579   1.35541
   A29        1.37341   0.00113   0.00411   0.00000   0.00420   1.37761
   A30        1.68253   0.00242  -0.00280   0.00000  -0.00287   1.67966
   A31        1.42101  -0.00149  -0.00933   0.00000  -0.00931   1.41169
   A32        1.39316   0.02502   0.01922   0.00000   0.01923   1.41239
   A33        1.53587   0.00004   0.00068   0.00000   0.00067   1.53654
   A34        1.60624   0.00023  -0.00268   0.00000  -0.00265   1.60358
   A35        2.29632  -0.00005   0.00181   0.00000   0.00189   2.29820
   A36        1.49383   0.00038   0.00377   0.00000   0.00379   1.49762
   A37        1.85623  -0.00027  -0.01526   0.00000  -0.01530   1.84093
   A38        2.34084  -0.00018   0.00514   0.00000   0.00515   2.34599
   A39        1.30863   0.00014  -0.00485   0.00000  -0.00486   1.30377
   A40        1.59101  -0.00025  -0.00322   0.00000  -0.00321   1.58780
   A41        1.59103   0.00109  -0.00367   0.00000  -0.00360   1.58743
   A42        2.09925   0.00222   0.00422   0.00000   0.00432   2.10358
   A43        1.56747  -0.00122   0.00108   0.00000   0.00105   1.56852
   A44        1.64484   0.00014   0.00809   0.00000   0.00808   1.65292
   A45        2.09407   0.00246   0.01032   0.00000   0.01035   2.10442
   A46        2.33993  -0.00325  -0.01822   0.00000  -0.01828   2.32165
   A47        1.50959  -0.00041  -0.00097   0.00000  -0.00093   1.50866
   A48        1.73466  -0.00009  -0.00497   0.00000  -0.00481   1.72985
   A49        1.74860  -0.00008   0.01739   0.00000   0.01742   1.76602
   A50        1.30143   0.00043   0.00133   0.00000   0.00130   1.30273
   A51        1.31070   0.00002   0.00839   0.00000   0.00832   1.31902
   A52        1.59941   0.00043  -0.00561   0.00000  -0.00561   1.59380
   A53        1.39320  -0.00696  -0.01077   0.00000  -0.01077   1.38244
   A54        1.68936  -0.00046  -0.02440   0.00000  -0.02439   1.66497
    D1       -0.33139  -0.00028  -0.01489   0.00000  -0.01484  -0.34623
    D2        1.97479   0.00263   0.03943   0.00000   0.03970   2.01448
    D3       -2.42652   0.00014   0.00611   0.00000   0.00621  -2.42030
    D4       -3.04330  -0.00104   0.02066   0.00000   0.02060  -3.02270
    D5       -1.03565  -0.00341  -0.00204   0.00000  -0.00203  -1.03768
    D6        0.33580   0.00004   0.01326   0.00000   0.01323   0.34903
    D7       -0.96781  -0.00006  -0.01617   0.00000  -0.01618  -0.98398
    D8       -3.06234  -0.00030   0.01853   0.00000   0.01843  -3.04391
    D9        1.82449  -0.00116  -0.00563   0.00000  -0.00569   1.81880
   D10        0.64868   0.00176  -0.01403   0.00000  -0.01393   0.63476
   D11       -1.44585   0.00152   0.02067   0.00000   0.02068  -1.42517
   D12       -2.84221   0.00066  -0.00349   0.00000  -0.00344  -2.84565
   D13        0.36061   0.00021   0.01526   0.00000   0.01523   0.37584
   D14       -1.59949   0.00041   0.00924   0.00000   0.00924  -1.59025
   D15       -1.75084  -0.00218  -0.02005   0.00000  -0.01982  -1.77066
   D16        2.57225  -0.00198  -0.02606   0.00000  -0.02581   2.54644
   D17        2.46826  -0.00044  -0.00509   0.00000  -0.00510   2.46317
   D18        0.50817  -0.00024  -0.01111   0.00000  -0.01109   0.49708
   D19       -1.61385  -0.00131  -0.00017   0.00000   0.00005  -1.61380
   D20       -0.02214   0.00023   0.00643   0.00000   0.00664  -0.01550
   D21        0.40424   0.00016   0.03886   0.00000   0.03848   0.44272
   D22        1.99595   0.00171   0.04545   0.00000   0.04508   2.04102
   D23        2.59263  -0.00048   0.02347   0.00000   0.02363   2.61626
   D24       -2.09884   0.00107   0.03006   0.00000   0.03022  -2.06863
   D25        2.23959  -0.00120   0.00785   0.00000   0.00792   2.24750
   D26        0.91563  -0.00162   0.00526   0.00000   0.00522   0.92085
   D27        0.30256   0.00023   0.02543   0.00000   0.02554   0.32810
   D28       -1.02140  -0.00019   0.02284   0.00000   0.02284  -0.99856
   D29       -2.03055  -0.00099  -0.00285   0.00000  -0.00265  -2.03320
   D30        2.92868  -0.00141  -0.00544   0.00000  -0.00534   2.92333
   D31       -0.88484  -0.00301  -0.00348   0.00000  -0.00321  -0.88805
   D32        1.32100  -0.00114  -0.00587   0.00000  -0.00597   1.31503
   D33       -2.57619  -0.00207  -0.00492   0.00000  -0.00509  -2.58128
   D34       -0.38016  -0.00022  -0.01401   0.00000  -0.01401  -0.39417
   D35        1.22262   0.00033   0.00196   0.00000   0.00191   1.22453
   D36        3.07122   0.00009  -0.02600   0.00000  -0.02601   3.04521
   D37       -1.60919   0.00064  -0.01002   0.00000  -0.01009  -1.61928
   D38        1.50429   0.00197  -0.03951   0.00000  -0.03950   1.46478
   D39        3.10706   0.00252  -0.02354   0.00000  -0.02358   3.08348
   D40       -0.97847   0.00041   0.00121   0.00000   0.00112  -0.97735
   D41        0.11139   0.00046  -0.00768   0.00000  -0.00778   0.10361
   D42       -1.62976   0.00002   0.00913   0.00000   0.00919  -1.62058
   D43       -2.46697  -0.00102  -0.00262   0.00000  -0.00259  -2.46956
   D44       -1.37710  -0.00096  -0.01151   0.00000  -0.01149  -1.38860
   D45       -3.11826  -0.00141   0.00530   0.00000   0.00547  -3.11279
   D46        2.68840   0.00027   0.01272   0.00000   0.01282   2.70122
   D47        1.19591  -0.00010   0.00882   0.00000   0.00890   1.20481
   D48       -1.67111  -0.00008  -0.00700   0.00000  -0.00694  -1.67805
   D49        0.78043   0.00097   0.00765   0.00000   0.00766   0.78809
   D50       -0.71206   0.00060   0.00375   0.00000   0.00374  -0.70832
   D51        2.70411   0.00062  -0.01208   0.00000  -0.01210   2.69200
   D52       -0.66858  -0.00053  -0.00021   0.00000  -0.00024  -0.66882
   D53       -2.16106  -0.00091  -0.00411   0.00000  -0.00416  -2.16522
   D54        1.25510  -0.00089  -0.01993   0.00000  -0.02000   1.23510
   D55        1.95428  -0.00305   0.00375   0.00000   0.00381   1.95808
   D56       -2.14340   0.00001   0.01909   0.00000   0.01911  -2.12429
   D57       -0.63423  -0.00049   0.01814   0.00000   0.01820  -0.61603
   D58       -2.97115  -0.00296  -0.01497   0.00000  -0.01498  -2.98613
   D59       -0.78564   0.00010   0.00036   0.00000   0.00033  -0.78531
   D60        0.72353  -0.00039  -0.00058   0.00000  -0.00059   0.72295
   D61       -1.54123  -0.00406  -0.02285   0.00000  -0.02283  -1.56405
   D62        0.64428  -0.00100  -0.00752   0.00000  -0.00752   0.63676
   D63        2.15346  -0.00150  -0.00846   0.00000  -0.00843   2.14502
   D64        1.25748   0.00072  -0.00942   0.00000  -0.00951   1.24797
   D65        0.59094   0.00024  -0.00114   0.00000  -0.00114   0.58980
   D66       -0.56690   0.00036   0.00263   0.00000   0.00260  -0.56431
   D67       -0.67567   0.00183  -0.00689   0.00000  -0.00695  -0.68262
   D68       -2.58531  -0.00028  -0.02070   0.00000  -0.02066  -2.60597
   D69        1.64889   0.00077  -0.01218   0.00000  -0.01223   1.63666
   D70        1.03726   0.00018  -0.01157   0.00000  -0.01159   1.02567
   D71       -0.87238  -0.00193  -0.02538   0.00000  -0.02530  -0.89768
   D72       -2.92137  -0.00088  -0.01687   0.00000  -0.01687  -2.93824
   D73       -0.83576  -0.00070   0.00053   0.00000   0.00049  -0.83526
   D74        0.75057   0.00050  -0.00246   0.00000  -0.00244   0.74813
   D75        0.77331  -0.00049  -0.00234   0.00000  -0.00236   0.77094
   D76        2.35963   0.00071  -0.00534   0.00000  -0.00529   2.35433
   D77        3.12658  -0.00060   0.00161   0.00000   0.00159   3.12817
   D78       -1.57028   0.00060  -0.00138   0.00000  -0.00134  -1.57162
   D79       -0.95176  -0.00024  -0.02391   0.00000  -0.02391  -0.97567
   D80        0.75983  -0.00024  -0.00435   0.00000  -0.00434   0.75549
   D81       -2.48477  -0.00027  -0.02494   0.00000  -0.02493  -2.50970
   D82       -0.77318  -0.00028  -0.00537   0.00000  -0.00535  -0.77853
   D83        1.90336  -0.00022  -0.00827   0.00000  -0.00828   1.89508
   D84       -2.66823  -0.00022   0.01130   0.00000   0.01129  -2.65694
   D85       -2.17758  -0.00012   0.04748   0.00000   0.04749  -2.13010
   D86       -0.49145  -0.00072   0.02364   0.00000   0.02364  -0.46781
   D87       -0.39356  -0.00036   0.03456   0.00000   0.03453  -0.35902
   D88        1.29258  -0.00095   0.01072   0.00000   0.01068   1.30326
   D89        1.35105  -0.00017   0.02653   0.00000   0.02657   1.37763
   D90        3.03719  -0.00076   0.00269   0.00000   0.00273   3.03992
   D91        0.86209   0.00043   0.00716   0.00000   0.00716   0.86925
   D92        3.05184   0.00329   0.01755   0.00000   0.01755   3.06938
   D93       -0.78310   0.00020  -0.00089   0.00000  -0.00088  -0.78397
   D94       -0.72421   0.00098   0.00956   0.00000   0.00958  -0.71463
   D95        1.46554   0.00384   0.01995   0.00000   0.01997   1.48550
   D96       -2.36940   0.00075   0.00151   0.00000   0.00155  -2.36785
   D97       -0.67449  -0.00061  -0.00308   0.00000  -0.00308  -0.67758
   D98        0.63445  -0.00045  -0.00801   0.00000  -0.00804   0.62641
   D99        0.90836   0.00051  -0.01209   0.00000  -0.01194   0.89642
   D100      -0.78508   0.00053  -0.00267   0.00000  -0.00266  -0.78774
   D101      -1.54989   0.00028  -0.00956   0.00000  -0.00947  -1.55936
   D102       3.03986   0.00029  -0.00014   0.00000  -0.00019   3.03967
   D103       2.47127  -0.00075  -0.01159   0.00000  -0.01147   2.45981
   D104       0.77784  -0.00074  -0.00217   0.00000  -0.00219   0.77565
         Item               Value     Threshold  Converged?
 Maximum Force            0.025020     0.000450     NO 
 RMS     Force            0.002519     0.000300     NO 
 Maximum Displacement     0.138355     0.001800     NO 
 RMS     Displacement     0.034621     0.001200     NO 
 Predicted change in Energy=-6.178249D-04
 GradGradGradGradGradGradGradGradGradGradGradGradGradGradGradGradGradGrad

                          Input orientation:                          
 ---------------------------------------------------------------------
 Center     Atomic      Atomic             Coordinates (Angstroms)
 Number     Number       Type             X           Y           Z
 ---------------------------------------------------------------------
      1         50           0        2.392378    0.954301    1.435388
      2         50           0        4.200135    2.022931   -2.844185
      3         53           0        3.376484    4.667689   -2.074178
      4         53           0        5.665772    1.364422   -0.098455
      5         15           0        0.707343   -1.248223    0.712018
      6         15           0        3.240323   -1.620813   -1.726623
      7         15           0        2.451512    0.571825   -1.298691
      8         15           0        0.423226   -0.692085   -1.615599
      9         50           0        5.406403   -1.905326   -0.395212
     10         50           0        1.724140   -3.648632    1.816996
     11         53           0        3.503472   -4.964741   -0.117341
     12         53           0        3.912690   -1.799393    2.880737
     13         50           0       -1.854806    0.810820   -1.220858
     14         50           0       -1.862642    3.316097    2.804144
     15         53           0        0.381465    3.585184    0.801791
     16         53           0       -4.055858    4.098877    0.940042
     17         15           0       -2.882318   -1.509276   -0.013304
     18         15           0       -4.380673   -0.078075    1.267393
     19         15           0       -2.173708    0.942785    1.483434
     20         15           0       -1.343991   -1.297005    1.890956
     21         50           0       -4.924717    1.467694   -1.005891
     22         50           0       -4.493258   -3.574175   -1.013412
     23         53           0       -6.503722   -3.074503    1.006737
     24         53           0       -5.328752   -1.269830   -2.825417
 ---------------------------------------------------------------------
                    Distance matrix (angstroms):
                    1          2          3          4          5
     1  Sn   0.000000
     2  Sn   4.767043   0.000000
     3  I    5.203342   2.875076   0.000000
     4  I    3.638129   3.181315   4.478381   0.000000
     5  P    2.865959   5.962099   7.062947   5.662932   0.000000
     6  P    4.165158   3.930274   6.299572   4.176765   3.535786
     7  P    2.761335   2.748079   4.270019   3.521398   3.224539
     8  P    3.987062   4.811005   6.136710   5.832258   2.409941
     9  Sn   4.540144   4.783696   7.081245   3.293416   4.872259
    10  Sn   4.666814   7.747502   9.329131   6.658538   2.831398
    11  I    6.219370   7.533165   9.830008   6.688364   4.724265
    12  I    3.461678   6.889667   8.164671   4.686001   3.909140
    13  Sn   5.011467   6.384882   6.555151   7.623999   3.813171
    14  Sn   5.055370   8.386487   7.285141   8.301273   5.640464
    15  I    3.371463   5.505998   4.291055   5.802252   4.845213
    16  I    7.191208   9.316187   8.040446  10.152133   7.164605
    17  P    5.999194   8.405445   9.031872   9.018605   3.671499
    18  P    6.853338   9.744207   9.688233  10.240967   5.250295
    19  P    4.566353   7.779516   7.572064   8.008595   3.700818
    20  P    4.385929   8.011296   8.578039   7.757431   2.366484
    21  Sn   7.730672   9.324727   8.960533  10.629796   6.484405
    22  Sn   8.597423  10.500209  11.444929  11.332819   5.952597
    23  I    9.775254  12.465391  12.924862  13.000850   7.444569
    24  I    9.094892  10.081781  10.564073  11.629926   6.996310
                    6          7          8          9         10
     6  P    0.000000
     7  P    2.369180   0.000000
     8  P    2.968316   2.410777   0.000000
     9  Sn   2.558419   3.960294   5.271940   0.000000
    10  Sn   4.355238   5.296115   4.713413   4.635952   0.000000
    11  I    3.720335   5.758105   5.476156   3.613639   2.939358
    12  I    4.659585   5.022483   5.798235   3.601977   3.056302
    13  Sn   5.668244   4.313648   2.757531   7.796429   6.474884
    14  Sn   8.422660   6.555625   6.389433   9.504639   7.896006
    15  I    6.455103   4.216332   4.913304   7.538469   7.427080
    16  I    9.646773   7.732909   7.038950  11.285732   9.705736
    17  P    6.358824   5.867959   3.763213   8.306962   5.398731
    18  P    8.332092   7.327067   5.636142  10.094056   7.093637
    19  P    6.796193   5.410221   4.361292   8.312589   6.032047
    20  P    5.848732   5.298322   3.973023   7.152933   3.866400
    21  Sn   8.759350   7.436200   5.799731  10.884954   8.851710
    22  Sn   8.008281   8.093240   5.730697  10.058356   6.831749
    23  I   10.224035   9.940167   7.780435  12.049212   8.287572
    24  I    8.646363   8.139724   5.906158  11.025122   8.772342
                   11         12         13         14         15
    11  I    0.000000
    12  I    4.378968   0.000000
    13  Sn   7.955250   7.543229   0.000000
    14  Sn  10.290896   7.715476   4.741004   0.000000
    15  I    9.148386   6.766479   4.097452   3.019577   0.000000
    16  I   11.849502  10.102160   4.508374   2.982921   4.469097
    17  P    7.261500   7.391331   2.810127   5.679963   6.104931
    18  P    9.378525   8.622394   3.655343   4.496942   6.026127
    19  P    8.348156   6.820281   2.726225   2.733798   3.738425
    20  P    6.401831   5.372593   3.793052   4.731133   5.291432
    21  Sn  10.639554  10.192129   3.146751   5.225827   5.992249
    22  Sn   8.166046   9.432614   5.121781   8.304801   8.849537
    23  I   10.245998  10.660179   6.455256   8.100004   9.581192
    24  I    9.949585  10.874046   4.355687   8.045906   8.326726
                   16         17         18         19         20
    16  I    0.000000
    17  P    5.808395   0.000000
    18  P    4.202332   2.435896   0.000000
    19  P    3.714658   2.958877   2.441213   0.000000
    20  P    6.113428   2.457176   3.331074   2.423048   0.000000
    21  Sn   3.385956   3.744192   2.802357   3.747041   5.371860
    22  Sn   7.929882   2.803418   4.175819   5.658398   4.851673
    23  I    7.579833   4.074921   3.681557   5.925779   5.528486
    24  I    6.679966   3.735017   4.366947   5.780671   6.174401
                   21         22         23         24
    21  Sn   0.000000
    22  Sn   5.060301   0.000000
    23  I    5.213011   2.893551   0.000000
    24  I    3.311790   3.048183   4.395771   0.000000
 Stoichiometry    I8P8Sn8
 Framework group  C1[X(I8P8Sn8)]
 Deg. of freedom    66
 Full point group                 C1      NOp   1
 Largest Abelian subgroup         C1      NOp   1
 Largest concise Abelian subgroup C1      NOp   1
                         Standard orientation:                         
 ---------------------------------------------------------------------
 Center     Atomic      Atomic             Coordinates (Angstroms)
 Number     Number       Type             X           Y           Z
 ---------------------------------------------------------------------
      1         50           0        2.417658   -0.701961   -1.459886
      2         50           0        4.245118   -2.007967    2.744806
      3         53           0        3.544555   -4.621166    1.771942
      4         53           0        5.696675   -1.081853    0.069726
      5         15           0        0.632007    1.364088   -0.590054
      6         15           0        3.131063    1.663650    1.893243
      7         15           0        2.443127   -0.523245    1.295542
      8         15           0        0.358768    0.623138    1.686818
      9         50           0        5.290397    2.141919    0.607147
     10         50           0        1.547770    3.882858   -1.503285
     11         53           0        3.255052    5.127100    0.540456
     12         53           0        3.822790    2.216363   -2.681444
     13         50           0       -1.847756   -0.944464    1.159700
     14         50           0       -1.719762   -3.138960   -3.040885
     15         53           0        0.521889   -3.458629   -1.043223
     16         53           0       -3.887287   -4.154728   -1.261034
     17         15           0       -2.970049    1.412281    0.119015
     18         15           0       -4.395488    0.016723   -1.278887
     19         15           0       -2.144049   -0.887247   -1.549772
     20         15           0       -1.412271    1.411030   -1.781259
     21         50           0       -4.884065   -1.717452    0.867537
     22         50           0       -4.677241    3.323736    1.255229
     23         53           0       -6.651199    2.889135   -0.815339
     24         53           0       -5.420449    0.855633    2.882352
 ---------------------------------------------------------------------
 Rotational constants (GHZ):      0.0210189      0.0124443      0.0097030
 Standard basis: SDD (6D, 10F)
 There are   296 symmetry adapted cartesian basis functions of A   symmetry.
 There are   296 symmetry adapted basis functions of A   symmetry.
   296 basis functions,   568 primitive gaussians,   296 cartesian basis functions
   104 alpha electrons      104 beta electrons
       nuclear repulsion energy      2278.1801688284 Hartrees.
 NAtoms=   24 NActive=   24 NUniq=   24 SFac= 1.00D+00 NAtFMM=   60 NAOKFM=F Big=F
 Integral buffers will be    131072 words long.
 Raffenetti 2 integral format.
 Two-electron integral symmetry is turned on.
 One-electron integrals computed using PRISM.
   1 Symmetry operations used in ECPInt.
 ECPInt:  NShTT=   11628 NPrTT=   44212 LenC2=   10539 LenP2D=   26905.
 LDataN:  DoStor=T MaxTD1= 5 Len=  102
 NBasis=   296 RedAO= T EigKep=  1.15D-02  NBF=   296
 NBsUse=   296 1.00D-06 EigRej= -1.00D+00 NBFU=   296
 Defaulting to unpruned grid for atomic number  50.
 Defaulting to unpruned grid for atomic number  50.
 Defaulting to unpruned grid for atomic number  50.
 Defaulting to unpruned grid for atomic number  50.
 Lowest energy guess from the checkpoint file:  "\\nas.ads.mwn.de\tuch\ac5\AK_Nilges_Praktikant\Markus\Jakob\Verlauf\Di Pfad\2(4SnI2+P4)-4(I2)3.chk"
 B after Tr=     0.000000    0.000000    0.000000
         Rot=    0.999999    0.001036    0.001040    0.000887 Ang=   0.20 deg.
 B after Tr=     0.000000    0.000000    0.000000
         Rot=    0.999998   -0.001417   -0.001266   -0.001007 Ang=  -0.25 deg.
 Keep J ints in memory in canonical form, NReq=979471280.
 Requested convergence on RMS density matrix=1.00D-08 within 128 cycles.
 Requested convergence on MAX density matrix=1.00D-06.
 Requested convergence on             energy=1.00D-06.
 No special actions if energy rises.
 Defaulting to unpruned grid for atomic number  50.
 Defaulting to unpruned grid for atomic number  50.
 Defaulting to unpruned grid for atomic number  50.
 Defaulting to unpruned grid for atomic number  50.
 Defaulting to unpruned grid for atomic number  50.
 Defaulting to unpruned grid for atomic number  50.
 EnCoef did   100 forward-backward iterations
 SCF Done:  E(RPBE-PBE) =  -2848.60356978     A.U. after   11 cycles
            NFock= 11  Conv=0.56D-08     -V/T= 2.0327
   1 Symmetry operations used in ECPInt.
 ECPInt:  NShTT=   11628 NPrTT=   44212 LenC2=   10539 LenP2D=   26905.
 LDataN:  DoStor=T MaxTD1= 6 Len=  172
 Calling FoFJK, ICntrl=      2527 FMM=F ISym2X=0 I1Cent= 0 IOpClX= 0 NMat=1 NMatS=1 NMatT=0.
 Defaulting to unpruned grid for atomic number  50.
 Defaulting to unpruned grid for atomic number  50.
 Defaulting to unpruned grid for atomic number  50.
 Defaulting to unpruned grid for atomic number  50.
 Defaulting to unpruned grid for atomic number  50.
 Defaulting to unpruned grid for atomic number  50.
 ***** Axes restored to original set *****
 -------------------------------------------------------------------
 Center     Atomic                   Forces (Hartrees/Bohr)
 Number     Number              X              Y              Z
 -------------------------------------------------------------------
      1       50          -0.000035762    0.001056453    0.000242822
      2       50           0.000292502   -0.000558771    0.000114796
      3       53          -0.000395338    0.000582790   -0.000045316
      4       53           0.000710515   -0.000210842    0.000116934
      5       15          -0.000919317   -0.000210198    0.000004297
      6       15          -0.000298301    0.000177387   -0.000342974
      7       15           0.000407769   -0.000194593    0.000119007
      8       15          -0.000352602   -0.000267598    0.000244373
      9       50           0.000437472    0.000389604   -0.000101876
     10       50          -0.000463729    0.000301373    0.000319605
     11       53           0.000210040   -0.000620107   -0.000278336
     12       53           0.000336277   -0.000105732    0.000039821
     13       50          -0.000326105    0.000052873    0.000154717
     14       50           0.000315639    0.000029530   -0.000199560
     15       53          -0.000306573    0.000247915   -0.000101239
     16       53          -0.000113734    0.000722829    0.000329442
     17       15          -0.000887418    0.001096804    0.000339037
     18       15          -0.000241518    0.000039286   -0.000766616
     19       15           0.000901137   -0.000821207    0.000338736
     20       15           0.000169960   -0.000809006   -0.000399920
     21       50           0.000324858   -0.000298448   -0.000652465
     22       50          -0.000483473   -0.000168320    0.000267989
     23       53           0.000436247   -0.000433063   -0.000259621
     24       53           0.000281452    0.000001041    0.000516349
 -------------------------------------------------------------------
 Cartesian Forces:  Max     0.001096804 RMS     0.000435715

 GradGradGradGradGradGradGradGradGradGradGradGradGradGradGradGradGradGrad
 Berny optimization.
 Using GEDIIS/GDIIS optimizer.
 FormGI is forming the generalized inverse of G from B-inverse, IUseBI=4.
 Internal  Forces:  Max     0.004427518 RMS     0.000588173
 Search for a local minimum.
 Step number  12 out of a maximum of  144
 All quantities printed in internal units (Hartrees-Bohrs-Radians)
 Mixed Optimization -- En-DIIS/RFO-DIIS
 Update second derivatives using D2CorX and points    7    6    9    8   11
                                                     10   12
 ITU=  0 -1  0 -1  0  0  1  0 -1  0  1  0
 Use linear search instead of GDIIS.
     Eigenvalues ---    0.00212   0.00369   0.00500   0.00556   0.00604
     Eigenvalues ---    0.00755   0.00850   0.00986   0.01088   0.01252
     Eigenvalues ---    0.01436   0.01491   0.01696   0.01846   0.01893
     Eigenvalues ---    0.02040   0.02223   0.02331   0.02451   0.02505
     Eigenvalues ---    0.02699   0.02864   0.03042   0.03130   0.03208
     Eigenvalues ---    0.03237   0.03726   0.03857   0.03924   0.04056
     Eigenvalues ---    0.04233   0.04392   0.04453   0.04706   0.04818
     Eigenvalues ---    0.05039   0.05142   0.05321   0.05361   0.05629
     Eigenvalues ---    0.05875   0.06184   0.06219   0.06429   0.06497
     Eigenvalues ---    0.06595   0.07217   0.07412   0.07533   0.08126
     Eigenvalues ---    0.09007   0.09189   0.09977   0.10078   0.12575
     Eigenvalues ---    0.15313   0.20187   0.28755   0.32819   0.37871
     Eigenvalues ---    0.44703   0.54653   0.62114   0.62554   0.64835
     Eigenvalues ---    0.97372
 RFO step:  Lambda=-7.90710623D-04 EMin= 2.11801354D-03
 Quartic linear search produced a step of -0.00170.
 Maximum step size (   0.106) exceeded in Quadratic search.
    -- Step size scaled by   0.889
 Iteration  1 RMS(Cart)=  0.04205772 RMS(Int)=  0.00098025
 Iteration  2 RMS(Cart)=  0.00104143 RMS(Int)=  0.00014624
 Iteration  3 RMS(Cart)=  0.00000069 RMS(Int)=  0.00014624
 Variable       Old X    -DE/DX   Delta X   Delta X   Delta X     New X
                                 (Linear)    (Quad)   (Total)
    R1        5.41588   0.00099  -0.00003   0.02585   0.02575   5.44162
    R2        5.21817   0.00005   0.00000   0.00499   0.00517   5.22334
    R3        5.43311   0.00064  -0.00001   0.01633   0.01632   5.44942
    R4        6.01181   0.00047  -0.00001  -0.00696  -0.00697   6.00484
    R5        5.19312   0.00018   0.00000  -0.00213  -0.00213   5.19098
    R6        4.55413  -0.00015   0.00001  -0.00163  -0.00164   4.55249
    R7        5.35057   0.00042   0.00000   0.00498   0.00499   5.35555
    R8        4.47201  -0.00056   0.00000  -0.00353  -0.00330   4.46871
    R9        4.47710  -0.00040   0.00000  -0.00887  -0.00887   4.46823
   R10        4.83471   0.00027  -0.00001  -0.00314  -0.00314   4.83157
   R11        4.55571   0.00078   0.00003   0.00244   0.00252   4.55823
   R12        5.21098   0.00023  -0.00002  -0.02577  -0.02591   5.18506
   R13        5.55458   0.00059  -0.00001  -0.00893  -0.00894   5.54564
   R14        5.77557   0.00019   0.00000   0.01270   0.01269   5.78827
   R15        5.31037   0.00015   0.00004   0.01122   0.01101   5.32138
   R16        5.15182   0.00010  -0.00001  -0.01232  -0.01273   5.13909
   R17        5.94650  -0.00040  -0.00003   0.00631   0.00617   5.95267
   R18        5.70617  -0.00014  -0.00001   0.00254   0.00253   5.70871
   R19        5.63690   0.00006   0.00000  -0.02002  -0.02002   5.61689
   R20        5.16613   0.00087  -0.00001   0.01741   0.01740   5.18353
   R21        4.60318  -0.00051  -0.00001  -0.00655  -0.00654   4.59664
   R22        4.64339  -0.00005   0.00000  -0.00378  -0.00380   4.63959
   R23        5.29769   0.00012   0.00001  -0.00980  -0.00980   5.28789
   R24        4.61322   0.00047   0.00004  -0.00215  -0.00199   4.61123
   R25        5.29569   0.00013  -0.00001   0.00846   0.00887   5.30455
   R26        4.57890   0.00010  -0.00002   0.00686   0.00687   4.58577
   R27        5.46802  -0.00056   0.00003  -0.02375  -0.02373   5.44429
   R28        5.76023  -0.00038  -0.00001   0.01907   0.01907   5.77930
    A1        1.21987   0.00018   0.00001  -0.00584  -0.00579   1.21408
    A2        1.66216   0.00048  -0.00001   0.00925   0.00923   1.67140
    A3        1.72423  -0.00025  -0.00003   0.00491   0.00488   1.72911
    A4        1.26449   0.00270   0.00003   0.00563   0.00566   1.27014
    A5        1.70696  -0.00029   0.00000  -0.00492  -0.00508   1.70188
    A6        1.91972   0.00077   0.00001  -0.01050  -0.01041   1.90931
    A7        1.98204  -0.00013  -0.00002   0.00815   0.00827   1.99031
    A8        2.23306   0.00004   0.00006   0.01010   0.01023   2.24329
    A9        1.96462   0.00015  -0.00002  -0.00517  -0.00534   1.95929
   A10        1.67036  -0.00050  -0.00003   0.00359   0.00364   1.67400
   A11        1.86587  -0.00141   0.00001  -0.00704  -0.00703   1.85884
   A12        2.09131   0.00041   0.00002  -0.00774  -0.00779   2.08352
   A13        1.89037   0.00056  -0.00004   0.02546   0.02552   1.91589
   A14        1.75662  -0.00028  -0.00001  -0.00071  -0.00098   1.75564
   A15        1.74696  -0.00113  -0.00001  -0.01103  -0.01103   1.73594
   A16        2.40129  -0.00018   0.00000   0.00154   0.00150   2.40279
   A17        1.33992   0.00098   0.00003   0.01770   0.01768   1.35760
   A18        1.46543   0.00029   0.00000  -0.00232  -0.00228   1.46315
   A19        1.65580   0.00001   0.00002  -0.00521  -0.00555   1.65025
   A20        1.97196  -0.00015   0.00001  -0.01152  -0.01153   1.96042
   A21        1.91789   0.00171  -0.00003   0.01715   0.01712   1.93501
   A22        1.45053   0.00141   0.00000   0.00268   0.00267   1.45320
   A23        1.63733  -0.00012   0.00001  -0.00123  -0.00125   1.63608
   A24        1.48429   0.00004  -0.00002  -0.00071  -0.00071   1.48358
   A25        1.83902  -0.00025  -0.00001   0.00306   0.00323   1.84224
   A26        2.76382  -0.00002  -0.00004  -0.01365  -0.01404   2.74978
   A27        1.12734  -0.00006  -0.00001   0.00020   0.00034   1.12768
   A28        1.35541  -0.00001  -0.00001  -0.00165  -0.00153   1.35388
   A29        1.37761   0.00032   0.00001   0.01358   0.01382   1.39143
   A30        1.67966   0.00025   0.00000  -0.01921  -0.01929   1.66036
   A31        1.41169   0.00059  -0.00001   0.00592   0.00592   1.41762
   A32        1.41239   0.00443   0.00003   0.00959   0.00963   1.42202
   A33        1.53654  -0.00005   0.00000  -0.00825  -0.00845   1.52809
   A34        1.60358   0.00010   0.00000  -0.00374  -0.00389   1.59969
   A35        2.29820   0.00027   0.00000   0.02562   0.02556   2.32376
   A36        1.49762   0.00026   0.00001   0.00846   0.00856   1.50617
   A37        1.84093   0.00005  -0.00002   0.00784   0.00793   1.84886
   A38        2.34599  -0.00044   0.00001  -0.02521  -0.02504   2.32095
   A39        1.30377  -0.00004  -0.00001   0.00165   0.00172   1.30549
   A40        1.58780   0.00001   0.00000   0.00042   0.00041   1.58821
   A41        1.58743   0.00021  -0.00001   0.01452   0.01459   1.60202
   A42        2.10358   0.00015   0.00001  -0.01997  -0.01986   2.08372
   A43        1.56852  -0.00023   0.00000  -0.00419  -0.00439   1.56413
   A44        1.65292   0.00008   0.00001  -0.00066  -0.00078   1.65214
   A45        2.10442   0.00027   0.00001  -0.00175  -0.00208   2.10234
   A46        2.32165  -0.00032  -0.00002   0.01950   0.01952   2.34117
   A47        1.50866   0.00003   0.00000   0.00550   0.00554   1.51420
   A48        1.72985   0.00011  -0.00001   0.00926   0.00906   1.73890
   A49        1.76602  -0.00017   0.00002  -0.01675  -0.01685   1.74917
   A50        1.30273  -0.00005   0.00000  -0.00027  -0.00018   1.30255
   A51        1.31902  -0.00004   0.00001  -0.00768  -0.00789   1.31113
   A52        1.59380   0.00091  -0.00001   0.00404   0.00403   1.59783
   A53        1.38244  -0.00245  -0.00001  -0.00513  -0.00515   1.37729
   A54        1.66497   0.00031  -0.00003   0.01210   0.01207   1.67704
    D1       -0.34623  -0.00015  -0.00002  -0.01721  -0.01716  -0.36339
    D2        2.01448   0.00014   0.00005  -0.01418  -0.01395   2.00053
    D3       -2.42030  -0.00010   0.00001  -0.01162  -0.01129  -2.43160
    D4       -3.02270  -0.00015   0.00003  -0.00512  -0.00509  -3.02779
    D5       -1.03768  -0.00095   0.00000  -0.00463  -0.00470  -1.04239
    D6        0.34903   0.00007   0.00002   0.01723   0.01715   0.36618
    D7       -0.98398  -0.00027  -0.00002  -0.00481  -0.00480  -0.98879
    D8       -3.04391  -0.00034   0.00003  -0.02474  -0.02476  -3.06866
    D9        1.81880  -0.00055  -0.00001  -0.03908  -0.03909   1.77971
   D10        0.63476   0.00069  -0.00002   0.00424   0.00426   0.63902
   D11       -1.42517   0.00063   0.00003  -0.01568  -0.01569  -1.44086
   D12       -2.84565   0.00041   0.00000  -0.03002  -0.03002  -2.87567
   D13        0.37584   0.00011   0.00002   0.01824   0.01817   0.39401
   D14       -1.59025   0.00026   0.00001   0.02954   0.02943  -1.56082
   D15       -1.77066  -0.00072  -0.00003   0.03155   0.03152  -1.73914
   D16        2.54644  -0.00057  -0.00004   0.04284   0.04278   2.58922
   D17        2.46317  -0.00015  -0.00001   0.02286   0.02280   2.48597
   D18        0.49708   0.00000  -0.00002   0.03416   0.03406   0.53114
   D19       -1.61380  -0.00066   0.00000  -0.02128  -0.02117  -1.63497
   D20       -0.01550  -0.00047   0.00001  -0.02354  -0.02340  -0.03890
   D21        0.44272  -0.00025   0.00005  -0.03169  -0.03171   0.41101
   D22        2.04102  -0.00006   0.00006  -0.03394  -0.03394   2.00708
   D23        2.61626  -0.00051   0.00003  -0.02878  -0.02881   2.58745
   D24       -2.06863  -0.00032   0.00004  -0.03104  -0.03104  -2.09967
   D25        2.24750  -0.00047   0.00001  -0.03517  -0.03540   2.21210
   D26        0.92085  -0.00042   0.00001  -0.03447  -0.03453   0.88632
   D27        0.32810  -0.00012   0.00003  -0.03076  -0.03072   0.29738
   D28       -0.99856  -0.00007   0.00003  -0.03005  -0.02985  -1.02841
   D29       -2.03320   0.00009   0.00000  -0.04266  -0.04271  -2.07591
   D30        2.92333   0.00014  -0.00001  -0.04195  -0.04184   2.88149
   D31       -0.88805  -0.00077  -0.00001  -0.01729  -0.01716  -0.90521
   D32        1.31503  -0.00065  -0.00001  -0.02037  -0.02039   1.29464
   D33       -2.58128  -0.00065  -0.00001  -0.01692  -0.01705  -2.59833
   D34       -0.39417  -0.00018  -0.00002  -0.02104  -0.02103  -0.41520
   D35        1.22453  -0.00003   0.00000  -0.02670  -0.02699   1.19754
   D36        3.04521  -0.00003  -0.00004   0.01012   0.01022   3.05543
   D37       -1.61928   0.00012  -0.00001   0.00446   0.00427  -1.61501
   D38        1.46478   0.00057  -0.00005   0.00769   0.00773   1.47251
   D39        3.08348   0.00072  -0.00003   0.00203   0.00177   3.08525
   D40       -0.97735   0.00018   0.00000  -0.02008  -0.02011  -0.99745
   D41        0.10361   0.00018  -0.00001  -0.02086  -0.02079   0.08282
   D42       -1.62058  -0.00004   0.00001  -0.05759  -0.05717  -1.67775
   D43       -2.46956  -0.00014   0.00000  -0.01478  -0.01478  -2.48434
   D44       -1.38860  -0.00013  -0.00002  -0.01556  -0.01547  -1.40406
   D45       -3.11279  -0.00035   0.00001  -0.05229  -0.05185   3.11855
[truncated: 1,899,038 more chars]
