# Supplementary material for: Formation Mechanisms for Phosphorene and SnIP
Source: Angew Chem Int Ed Engl. 2021 Feb 15;60(12):6816–23. doi: 10.1002/anie.202016257 (PMC7986658; doi:10.1002/anie.202016257)
Supplement: Supplementary file 4 — Supplementary [file ANIE-60-6816-s005.zip › VIII_673K.LOG]

 Entering Link 1 = C:\G09\G09W\l1.exe PID=      7912.
  
 Copyright (c) 1988,1990,1992,1993,1995,1998,2003,2009,2015,
            Gaussian, Inc.  All Rights Reserved.
  
 This is part of the Gaussian(R) 09 program.  It is based on
 the Gaussian(R) 03 system (copyright 2003, Gaussian, Inc.),
 the Gaussian(R) 98 system (copyright 1998, Gaussian, Inc.),
 the Gaussian(R) 94 system (copyright 1995, Gaussian, Inc.),
 the Gaussian 92(TM) system (copyright 1992, Gaussian, Inc.),
 the Gaussian 90(TM) system (copyright 1990, Gaussian, Inc.),
 the Gaussian 88(TM) system (copyright 1988, Gaussian, Inc.),
 the Gaussian 86(TM) system (copyright 1986, Carnegie Mellon
 University), and the Gaussian 82(TM) system (copyright 1983,
 Carnegie Mellon University). Gaussian is a federally registered
 trademark of Gaussian, Inc.
  
 This software contains proprietary and confidential information,
 including trade secrets, belonging to Gaussian, Inc.
  
 This software is provided under written license and may be
 used, copied, transmitted, or stored only in accord with that
 written license.
  
 The following legend is applicable only to US Government
 contracts under FAR:
  
                    RESTRICTED RIGHTS LEGEND
  
 Use, reproduction and disclosure by the US Government is
 subject to restrictions as set forth in subparagraphs (a)
 and (c) of the Commercial Computer Software - Restricted
 Rights clause in FAR 52.227-19.
  
 Gaussian, Inc.
 340 Quinnipiac St., Bldg. 40, Wallingford CT 06492
  
  
 ---------------------------------------------------------------
 Warning -- This program may not be used in any manner that
 competes with the business of Gaussian, Inc. or will provide
 assistance to any competitor of Gaussian, Inc.  The licensee
 of this program is prohibited from giving any competitor of
 Gaussian, Inc. access to this program.  By using this program,
 the user acknowledges that Gaussian, Inc. is engaged in the
 business of creating and licensing software in the field of
 computational chemistry and represents and warrants to the
 licensee that it is not a competitor of Gaussian, Inc. and that
 it will not use this program in any manner prohibited above.
 ---------------------------------------------------------------
  

 Cite this work as:
 Gaussian 09, Revision E.01,
 M. J. Frisch, G. W. Trucks, H. B. Schlegel, G. E. Scuseria, 
 M. A. Robb, J. R. Cheeseman, G. Scalmani, V. Barone, B. Mennucci, 
 G. A. Petersson, H. Nakatsuji, M. Caricato, X. Li, H. P. Hratchian, 
 A. F. Izmaylov, J. Bloino, G. Zheng, J. L. Sonnenberg, M. Hada, 
 M. Ehara, K. Toyota, R. Fukuda, J. Hasegawa, M. Ishida, T. Nakajima, 
 Y. Honda, O. Kitao, H. Nakai, T. Vreven, J. A. Montgomery, Jr., 
 J. E. Peralta, F. Ogliaro, M. Bearpark, J. J. Heyd, E. Brothers, 
 K. N. Kudin, V. N. Staroverov, T. Keith, R. Kobayashi, J. Normand, 
 K. Raghavachari, A. Rendell, J. C. Burant, S. S. Iyengar, J. Tomasi, 
 M. Cossi, N. Rega, J. M. Millam, M. Klene, J. E. Knox, J. B. Cross, 
 V. Bakken, C. Adamo, J. Jaramillo, R. Gomperts, R. E. Stratmann, 
 O. Yazyev, A. J. Austin, R. Cammi, C. Pomelli, J. W. Ochterski, 
 R. L. Martin, K. Morokuma, V. G. Zakrzewski, G. A. Voth, 
 P. Salvador, J. J. Dannenberg, S. Dapprich, A. D. Daniels, 
 O. Farkas, J. B. Foresman, J. V. Ortiz, J. Cioslowski, 
 and D. J. Fox, Gaussian, Inc., Wallingford CT, 2013.
 
 ******************************************
 Gaussian 09:  EM64W-G09RevE.01 30-Nov-2015
                07-Aug-2020 
 ******************************************
 %nprocshared=4
 Will use up to    4 processors via shared memory.
 %chk=\\Nas.ads.mwn.de\tuch\ac5\AK_Nilges\Markus\Gaussian\SnIP\Publikation\SnIP\T
 emp+Druck\673K50atm\2(4SNI2+P4)-4(I2)3673K.chk
 ---------------------------------------------
 # freq pbepbe/sdd pressure=50 temperature=673
 ---------------------------------------------
 1/10=4,30=1,38=1,112=673000,113=50000/1,3;
 2/12=2,17=6,18=5,40=1/2;
 3/5=17,6=7,11=2,16=1,25=1,30=1,71=2,74=1009,140=1/1,2,3;
 4//1;
 5/5=2,38=5,98=1/2;
 8/6=4,10=90,11=11/1;
 11/6=1,8=1,9=11,15=111,16=1/1,2,10;
 10/6=1/2;
 6/7=2,8=2,9=2,10=2,18=1,28=1/1;
 7/8=1,10=1,25=1/1,2,3,16;
 1/10=4,30=1/3;
 99//99;
 -------------------
 Title Card Required
 -------------------
 Symbolic Z-matrix:
 Charge =  0 Multiplicity = 1
 Sn                    2.97683   0.01054  -1.90216 
 Sn                    3.1101   -2.35824   2.40694 
 I                     0.37099  -2.06061   3.65178 
 I                     5.85414  -1.27888  -0.81148 
 P                     0.63424   1.62989  -1.16778 
 P                     3.80928   0.34332   2.63025 
 P                     2.45745  -0.27687   0.78748 
 P                     0.5985    1.13491   1.15946 
 Sn                    5.99861   0.94223   1.27301 
 Sn                    1.52703   4.20521  -1.52432 
 I                     0.67246   5.3012    0.97207 
 I                     4.38761   2.9158   -0.86191 
 Sn                   -1.40972  -0.65185   1.1425 
 Sn                   -0.91787  -3.42286  -2.98878 
 I                     1.89237  -3.15223  -1.94838 
 I                    -2.30398  -4.63255  -0.63533 
 P                    -2.95152   1.1704   -0.37864 
 P                    -3.92142  -0.83196  -1.35408 
 P                    -1.52145  -1.1662   -1.57619 
 P                    -1.3872    1.15621  -2.26233 
 Sn                   -4.10216  -2.16618   1.08278 
 Sn                   -5.02756   2.88708   0.32772 
 I                    -6.74733   2.03569  -1.81433 
 I                    -5.51365   0.50002   2.23142 
 

 GradGradGradGradGradGradGradGradGradGradGradGradGradGradGradGradGradGrad
 Berny optimization.
 Initialization pass.
 Trust Radius=3.00D-01 FncErr=1.00D-07 GrdErr=1.00D-07
 Number of steps in this run=      2 maximum allowed number of steps=      2.
 GradGradGradGradGradGradGradGradGradGradGradGradGradGradGradGradGradGrad

                          Input orientation:                          
 ---------------------------------------------------------------------
 Center     Atomic      Atomic             Coordinates (Angstroms)
 Number     Number       Type             X           Y           Z
 ---------------------------------------------------------------------
      1         50           0        2.976833    0.010543   -1.902157
      2         50           0        3.110100   -2.358238    2.406944
      3         53           0        0.370989   -2.060607    3.651778
      4         53           0        5.854143   -1.278879   -0.811475
      5         15           0        0.634236    1.629888   -1.167784
      6         15           0        3.809275    0.343321    2.630250
      7         15           0        2.457448   -0.276866    0.787480
      8         15           0        0.598498    1.134913    1.159464
      9         50           0        5.998611    0.942229    1.273008
     10         50           0        1.527029    4.205210   -1.524323
     11         53           0        0.672460    5.301196    0.972070
     12         53           0        4.387612    2.915800   -0.861913
     13         50           0       -1.409723   -0.651847    1.142501
     14         50           0       -0.917869   -3.422858   -2.988781
     15         53           0        1.892374   -3.152234   -1.948377
     16         53           0       -2.303978   -4.632548   -0.635330
     17         15           0       -2.951524    1.170404   -0.378641
     18         15           0       -3.921417   -0.831962   -1.354084
     19         15           0       -1.521454   -1.166197   -1.576185
     20         15           0       -1.387203    1.156206   -2.262333
     21         50           0       -4.102164   -2.166177    1.082775
     22         50           0       -5.027559    2.887083    0.327717
     23         53           0       -6.747325    2.035692   -1.814332
     24         53           0       -5.513648    0.500016    2.231415
 ---------------------------------------------------------------------
                    Distance matrix (angstroms):
                    1          2          3          4          5
     1  Sn   0.000000
     2  Sn   4.919069   0.000000
     3  I    6.475051   3.023396   0.000000
     4  I    3.336332   4.364975   7.113136   0.000000
     5  P    2.940976   5.900316   6.075955   5.986260   0.000000
     6  P    4.620218   2.799488   4.317893   4.319547   5.114801
     7  P    2.754362   2.716749   3.967272   3.885643   3.283728
     8  P    4.036609   4.479560   4.058908   6.110057   2.379572
     9  Sn   4.481167   4.530164   6.807768   3.049469   5.933537
    10  Sn   4.454203   7.812799   8.209075   7.021916   2.748906
    11  I    6.446885   8.165040   7.840144   8.563192   4.249581
    12  I    3.393070   6.335056   7.827598   4.443938   3.979316
    13  Sn   5.380574   4.993935   3.384082   7.548175   3.836861
    14  Sn   5.304498   6.817023   6.900283   7.429499   5.590644
    15  I    3.343852   4.591526   5.904913   4.527430   5.006089
    16  I    7.144936   6.613634   5.670064   8.822305   6.937919
    17  P    6.229911   7.546793   6.141889   9.150197   3.700209
    18  P    6.971087   8.118934   6.707680   9.800803   5.181639
    19  P    4.661069   6.223951   5.631421   7.415990   3.554136
    20  P    4.526266   7.374225   6.958149   7.776356   2.347047
    21  Sn   7.984994   7.335330   5.159459  10.173668   6.473686
    22  Sn   8.793015   9.902428   8.041974  11.707452   5.989406
    23  I    9.933186  11.588556   9.865517  13.068630   7.420926
    24  I    9.455912   9.086774   6.572912  11.901694   7.115310
                    6          7          8          9         10
     6  P    0.000000
     7  P    2.368094   0.000000
     8  P    3.619243   2.363723   0.000000
     9  Sn   2.644615   3.776475   5.404742   0.000000
    10  Sn   6.114189   5.128267   4.182297   6.202189   0.000000
    11  I    6.096695   5.859610   4.171151   6.889052   2.857175
    12  I    4.375766   4.079111   4.649184   3.323881   3.206914
    13  Sn   5.517399   3.901495   2.688076   7.579019   6.271161
    14  Sn   8.252485   5.962397   6.346699   9.222501   8.143070
    15  I    6.071016   4.008985   5.450910   6.633486   7.378705
    16  I    8.532007   6.608141   6.701437  10.181006   9.673308
    17  P    7.446200   5.719389   3.869067   9.104116   5.529925
    18  P    8.776093   6.751618   5.533186  10.414236   7.422105
    19  P    6.956250   4.712694   4.156089   8.313527   6.176403
    20  P    7.183421   5.112377   3.956281   8.191134   4.281802
    21  Sn   8.442934   6.832657   5.744502  10.569959   8.892657
    22  Sn   9.479558   8.139244   5.951002  11.236212   6.937589
    23  I   11.578438   9.840996   7.975963  13.160023   8.558963
    24  I    9.332766   8.137989   6.237828  11.560545   8.798020
                   11         12         13         14         15
    11  I    0.000000
    12  I    4.780791   0.000000
    13  Sn   6.308982   7.096117   0.000000
    14  Sn   9.712188   8.535238   4.998791   0.000000
    15  I    9.026499   6.650387   5.168105   3.008844   0.000000
    16  I   10.493912  10.089910   4.450433   2.987203   4.639482
    17  P    5.658721   7.559291   2.830481   5.660975   6.679268
    18  P    8.008141   9.128413   3.545982   4.290254   6.287846
    19  P    7.289310   7.217336   2.769168   2.729883   3.967000
    20  P    5.646638   6.197244   3.855186   4.660024   5.423730
    21  Sn   8.864026  10.083878   3.089660   5.319450   6.789306
    22  Sn   6.223612   9.490073   5.126074   8.228248   9.462527
    23  I    8.572092  11.210197   6.667512   8.072029  10.078539
    24  I    7.931281  10.650805   4.399400   7.985022   9.255201
                   16         17         18         19         20
    16  I    0.000000
    17  P    5.844609   0.000000
    18  P    4.192514   2.429331   0.000000
    19  P    3.676022   2.989802   2.433283   0.000000
    20  P    6.082540   2.448591   3.346635   2.425361   0.000000
    21  Sn   3.502620   3.820011   2.784076   3.837980   5.440495
    22  Sn   8.055446   2.784933   4.228865   5.687415   4.791293
    23  I    8.099309   4.149462   4.052286   6.133395   5.450239
    24  I    6.698016   3.718372   4.143087   5.762959   6.136115
                   21         22         23         24
    21  Sn   0.000000
    22  Sn   5.192485   0.000000
    23  I    5.748548   2.875906   0.000000
    24  I    3.228041   3.091672   4.499814   0.000000
 Stoichiometry    I8P8Sn8
 Framework group  C1[X(I8P8Sn8)]
 Deg. of freedom    66
 Full point group                 C1      NOp   1
 Largest Abelian subgroup         C1      NOp   1
 Largest concise Abelian subgroup C1      NOp   1
                         Standard orientation:                         
 ---------------------------------------------------------------------
 Center     Atomic      Atomic             Coordinates (Angstroms)
 Number     Number       Type             X           Y           Z
 ---------------------------------------------------------------------
      1         50           0        2.976833    0.010543   -1.902157
      2         50           0        3.110100   -2.358238    2.406944
      3         53           0        0.370989   -2.060607    3.651778
      4         53           0        5.854143   -1.278879   -0.811475
      5         15           0        0.634236    1.629888   -1.167784
      6         15           0        3.809275    0.343321    2.630250
      7         15           0        2.457448   -0.276866    0.787480
      8         15           0        0.598498    1.134913    1.159464
      9         50           0        5.998611    0.942229    1.273008
     10         50           0        1.527029    4.205210   -1.524323
     11         53           0        0.672460    5.301196    0.972070
     12         53           0        4.387612    2.915800   -0.861913
     13         50           0       -1.409723   -0.651847    1.142501
     14         50           0       -0.917869   -3.422858   -2.988781
     15         53           0        1.892374   -3.152234   -1.948377
     16         53           0       -2.303978   -4.632548   -0.635330
     17         15           0       -2.951524    1.170404   -0.378641
     18         15           0       -3.921417   -0.831962   -1.354084
     19         15           0       -1.521454   -1.166197   -1.576185
     20         15           0       -1.387203    1.156206   -2.262333
     21         50           0       -4.102164   -2.166177    1.082775
     22         50           0       -5.027559    2.887083    0.327717
     23         53           0       -6.747325    2.035692   -1.814332
     24         53           0       -5.513648    0.500016    2.231415
 ---------------------------------------------------------------------
 Rotational constants (GHZ):      0.0218398      0.0131997      0.0107094
 Standard basis: SDD (6D, 10F)
 There are   296 symmetry adapted cartesian basis functions of A   symmetry.
 There are   296 symmetry adapted basis functions of A   symmetry.
   296 basis functions,   568 primitive gaussians,   296 cartesian basis functions
   104 alpha electrons      104 beta electrons
       nuclear repulsion energy      2291.5478341788 Hartrees.
 NAtoms=   24 NActive=   24 NUniq=   24 SFac= 1.00D+00 NAtFMM=   60 NAOKFM=F Big=F
 Integral buffers will be    131072 words long.
 Raffenetti 2 integral format.
 Two-electron integral symmetry is turned on.
 One-electron integrals computed using PRISM.
   1 Symmetry operations used in ECPInt.
 ECPInt:  NShTT=   11628 NPrTT=   44212 LenC2=   10566 LenP2D=   27119.
 LDataN:  DoStor=T MaxTD1= 5 Len=  102
 NBasis=   296 RedAO= T EigKep=  1.15D-02  NBF=   296
 NBsUse=   296 1.00D-06 EigRej= -1.00D+00 NBFU=   296
 Defaulting to unpruned grid for atomic number  50.
 Defaulting to unpruned grid for atomic number  50.
 Defaulting to unpruned grid for atomic number  50.
 Defaulting to unpruned grid for atomic number  50.
 ExpMin= 3.26D-02 ExpMax= 3.06D+04 ExpMxC= 4.68D+03 IAcc=3 IRadAn=         5 AccDes= 0.00D+00
 Harris functional with IExCor= 1009 and IRadAn=       5 diagonalized for initial guess.
 HarFok:  IExCor= 1009 AccDes= 0.00D+00 IRadAn=         5 IDoV= 1 UseB2=F ITyADJ=14
 ICtDFT=  3500011 ScaDFX=  1.000000  1.000000  1.000000  1.000000
 Defaulting to unpruned grid for atomic number  50.
 Defaulting to unpruned grid for atomic number  50.
 Defaulting to unpruned grid for atomic number  50.
 Defaulting to unpruned grid for atomic number  50.
 FoFCou: FMM=F IPFlag=           0 FMFlag=      100000 FMFlg1=           0
         NFxFlg=           0 DoJE=T BraDBF=F KetDBF=T FulRan=T
         wScrn=  0.000000 ICntrl=     500 IOpCl=  0 I1Cent=   200000004 NGrid=           0
         NMat0=    1 NMatS0=      1 NMatT0=    0 NMatD0=    1 NMtDS0=    0 NMtDT0=    0
 Petite list used in FoFCou.
 Requested convergence on RMS density matrix=1.00D-08 within 128 cycles.
 Requested convergence on MAX density matrix=1.00D-06.
 Requested convergence on             energy=1.00D-06.
 No special actions if energy rises.
 Defaulting to unpruned grid for atomic number  50.
 Defaulting to unpruned grid for atomic number  50.
 Defaulting to unpruned grid for atomic number  50.
 Defaulting to unpruned grid for atomic number  50.
 EnCoef did     7 forward-backward iterations
 EnCoef did     3 forward-backward iterations
 EnCoef did     4 forward-backward iterations
 SCF Done:  E(RPBE-PBE) =  -2848.64349989     A.U. after   20 cycles
            NFock= 20  Conv=0.68D-08     -V/T= 2.0327
 Range of M.O.s used for correlation:     1   296
 NBasis=   296 NAE=   104 NBE=   104 NFC=     0 NFV=     0
 NROrb=    296 NOA=   104 NOB=   104 NVA=   192 NVB=   192

 **** Warning!!: The smallest alpha delta epsilon is  0.57594150D-01

   1 Symmetry operations used in ECPInt.
 ECPInt:  NShTT=   11628 NPrTT=   44212 LenC2=   10566 LenP2D=   27119.
 LDataN:  DoStor=T MaxTD1= 6 Len=  172
 Number of processors reduced to   3 by ecpmxn.
 Symmetrizing basis deriv contribution to polar:
 IMax=3 JMax=2 DiffMx= 0.00D+00
 G2DrvN: will do    25 centers at a time, making    1 passes.
 Calling FoFCou, ICntrl=  3507 FMM=F I1Cent=   0 AccDes= 0.00D+00.
 Defaulting to unpruned grid for atomic number  50.
 Defaulting to unpruned grid for atomic number  50.
 Defaulting to unpruned grid for atomic number  50.
 Defaulting to unpruned grid for atomic number  50.
 End of G2Drv F.D. properties file   721 does not exist.
 End of G2Drv F.D. properties file   722 does not exist.
 End of G2Drv F.D. properties file   788 does not exist.
          IDoAtm=111111111111111111111111
          Differentiating once with respect to electric field.
                with respect to dipole field.
          Differentiating once with respect to nuclear coordinates.
 Defaulting to unpruned grid for atomic number  50.
 Defaulting to unpruned grid for atomic number  50.
 Defaulting to unpruned grid for atomic number  50.
 Defaulting to unpruned grid for atomic number  50.
 Defaulting to unpruned grid for atomic number  50.
 Defaulting to unpruned grid for atomic number  50.
 Defaulting to unpruned grid for atomic number  50.
 Defaulting to unpruned grid for atomic number  50.
          There are    75 degrees of freedom in the 1st order CPHF.  IDoFFX=6 NUNeed=     3.
     75 vectors produced by pass  0 Test12= 2.66D-14 1.33D-09 XBig12= 7.25D+03 2.36D+01.
 AX will form    75 AO Fock derivatives at one time.
     72 vectors produced by pass  1 Test12= 2.66D-14 1.33D-09 XBig12= 2.80D+03 8.98D+00.
     72 vectors produced by pass  2 Test12= 2.66D-14 1.33D-09 XBig12= 5.32D+01 8.10D-01.
     72 vectors produced by pass  3 Test12= 2.66D-14 1.33D-09 XBig12= 1.99D-01 3.82D-02.
     72 vectors produced by pass  4 Test12= 2.66D-14 1.33D-09 XBig12= 3.17D-04 1.11D-03.
     48 vectors produced by pass  5 Test12= 2.66D-14 1.33D-09 XBig12= 2.55D-07 3.33D-05.
      3 vectors produced by pass  6 Test12= 2.66D-14 1.33D-09 XBig12= 5.19D-11 3.63D-07.
      3 vectors produced by pass  7 Test12= 2.66D-14 1.33D-09 XBig12= 9.35D-15 6.10D-09.
 InvSVY:  IOpt=1 It=  1 EMax= 8.53D-14
 Solved reduced A of dimension   417 with    75 vectors.
 Isotropic polarizability for W=    0.000000      945.30 Bohr**3.
 End of Minotr F.D. properties file   721 does not exist.
 End of Minotr F.D. properties file   722 does not exist.
 End of Minotr F.D. properties file   788 does not exist.

 **********************************************************************

            Population analysis using the SCF density.

 **********************************************************************

 Orbital symmetries:
       Occupied  (A) (A) (A) (A) (A) (A) (A) (A) (A) (A) (A) (A)
                 (A) (A) (A) (A) (A) (A) (A) (A) (A) (A) (A) (A)
                 (A) (A) (A) (A) (A) (A) (A) (A) (A) (A) (A) (A)
                 (A) (A) (A) (A) (A) (A) (A) (A) (A) (A) (A) (A)
                 (A) (A) (A) (A) (A) (A) (A) (A) (A) (A) (A) (A)
                 (A) (A) (A) (A) (A) (A) (A) (A) (A) (A) (A) (A)
                 (A) (A) (A) (A) (A) (A) (A) (A) (A) (A) (A) (A)
                 (A) (A) (A) (A) (A) (A) (A) (A) (A) (A) (A) (A)
                 (A) (A) (A) (A) (A) (A) (A) (A)
       Virtual   (A) (A) (A) (A) (A) (A) (A) (A) (A) (A) (A) (A)
                 (A) (A) (A) (A) (A) (A) (A) (A) (A) (A) (A) (A)
                 (A) (A) (A) (A) (A) (A) (A) (A) (A) (A) (A) (A)
                 (A) (A) (A) (A) (A) (A) (A) (A) (A) (A) (A) (A)
                 (A) (A) (A) (A) (A) (A) (A) (A) (A) (A) (A) (A)
                 (A) (A) (A) (A) (A) (A) (A) (A) (A) (A) (A) (A)
                 (A) (A) (A) (A) (A) (A) (A) (A) (A) (A) (A) (A)
                 (A) (A) (A) (A) (A) (A) (A) (A) (A) (A) (A) (A)
                 (A) (A) (A) (A) (A) (A) (A) (A) (A) (A) (A) (A)
                 (A) (A) (A) (A) (A) (A) (A) (A) (A) (A) (A) (A)
                 (A) (A) (A) (A) (A) (A) (A) (A) (A) (A) (A) (A)
                 (A) (A) (A) (A) (A) (A) (A) (A) (A) (A) (A) (A)
                 (A) (A) (A) (A) (A) (A) (A) (A) (A) (A) (A) (A)
                 (A) (A) (A) (A) (A) (A) (A) (A) (A) (A) (A) (A)
                 (A) (A) (A) (A) (A) (A) (A) (A) (A) (A) (A) (A)
                 (A) (A) (A) (A) (A) (A) (A) (A) (A) (A) (A) (A)
 The electronic state is 1-A.
 Alpha  occ. eigenvalues --  -76.42171 -76.40553 -76.39950 -76.39790 -76.39273
 Alpha  occ. eigenvalues --  -76.39247 -76.38947 -76.35508  -6.39492  -6.38145
 Alpha  occ. eigenvalues --   -6.37488  -6.37237  -6.36921  -6.36655  -6.36625
 Alpha  occ. eigenvalues --   -6.33081  -4.61204  -4.61134  -4.60786  -4.59863
 Alpha  occ. eigenvalues --   -4.59771  -4.59480  -4.59250  -4.59150  -4.59002
 Alpha  occ. eigenvalues --   -4.58840  -4.58768  -4.58749  -4.58498  -4.58493
 Alpha  occ. eigenvalues --   -4.58448  -4.58444  -4.58371  -4.58225  -4.58165
 Alpha  occ. eigenvalues --   -4.57860  -4.57785  -4.54997  -4.54553  -4.54313
 Alpha  occ. eigenvalues --   -0.69463  -0.66056  -0.64975  -0.64878  -0.64397
 Alpha  occ. eigenvalues --   -0.64192  -0.63887  -0.63102  -0.62783  -0.62199
 Alpha  occ. eigenvalues --   -0.61440  -0.58162  -0.56979  -0.53576  -0.50961
 Alpha  occ. eigenvalues --   -0.49368  -0.47317  -0.45971  -0.45018  -0.44045
 Alpha  occ. eigenvalues --   -0.43469  -0.41324  -0.40956  -0.40188  -0.35124
 Alpha  occ. eigenvalues --   -0.34986  -0.33688  -0.32831  -0.32392  -0.31387
 Alpha  occ. eigenvalues --   -0.31157  -0.30942  -0.30431  -0.29895  -0.29405
 Alpha  occ. eigenvalues --   -0.28964  -0.28552  -0.28165  -0.27874  -0.27762
 Alpha  occ. eigenvalues --   -0.27158  -0.26955  -0.26774  -0.26641  -0.26355
 Alpha  occ. eigenvalues --   -0.26135  -0.26044  -0.25714  -0.25365  -0.25249
 Alpha  occ. eigenvalues --   -0.25240  -0.24846  -0.24832  -0.24590  -0.24368
 Alpha  occ. eigenvalues --   -0.24186  -0.23566  -0.23324  -0.23118  -0.22452
 Alpha  occ. eigenvalues --   -0.22112  -0.21437  -0.21153  -0.20815
 Alpha virt. eigenvalues --   -0.15055  -0.14783  -0.14628  -0.13922  -0.13414
 Alpha virt. eigenvalues --   -0.12765  -0.12473  -0.12224  -0.11849  -0.11723
 Alpha virt. eigenvalues --   -0.11539  -0.11235  -0.10988  -0.10535  -0.10256
 Alpha virt. eigenvalues --   -0.09250  -0.08915  -0.08489  -0.08261  -0.07911
 Alpha virt. eigenvalues --   -0.07574  -0.07336  -0.06650  -0.06186  -0.05517
 Alpha virt. eigenvalues --   -0.05258  -0.04510  -0.04388  -0.03260  -0.03025
 Alpha virt. eigenvalues --   -0.01740  -0.00320   0.02256   0.02385   0.02805
 Alpha virt. eigenvalues --    0.03072   0.03331   0.03712   0.03952   0.04108
 Alpha virt. eigenvalues --    0.04271   0.04367   0.04722   0.04865   0.05318
 Alpha virt. eigenvalues --    0.05415   0.05642   0.05965   0.06070   0.06245
 Alpha virt. eigenvalues --    0.06607   0.07048   0.07174   0.07729   0.07936
 Alpha virt. eigenvalues --    0.08919   0.29106   0.30696   0.30858   0.31727
 Alpha virt. eigenvalues --    0.32922   0.33213   0.33355   0.34007   0.34294
 Alpha virt. eigenvalues --    0.34763   0.35073   0.35915   0.36493   0.37134
 Alpha virt. eigenvalues --    0.37574   0.38146   0.38331   0.38780   0.39403
 Alpha virt. eigenvalues --    0.40329   0.40443   0.41097   0.41556   0.42331
 Alpha virt. eigenvalues --    0.42595   0.43447   0.43627   0.44862   0.45079
 Alpha virt. eigenvalues --    0.45586   0.46353   0.47052   0.47577   0.47958
 Alpha virt. eigenvalues --    0.49584   0.49787   0.50328   0.51205   0.51989
 Alpha virt. eigenvalues --    0.52368   0.52924   0.54210   0.55936   0.57058
 Alpha virt. eigenvalues --    0.58683   0.59186   0.60339   0.61513   0.64397
 Alpha virt. eigenvalues --    0.65615   0.66937   0.68981   0.72707   0.73545
 Alpha virt. eigenvalues --    0.74284   0.74644   0.75170   0.76781   0.78344
 Alpha virt. eigenvalues --    0.78588   0.79375   0.79736   0.80558   0.81530
 Alpha virt. eigenvalues --    0.81979   0.83538   0.84144   0.85750   0.86083
 Alpha virt. eigenvalues --    0.86631   0.88446   0.88742   0.89520   0.90371
 Alpha virt. eigenvalues --    0.90755   0.91188   0.93243   0.96121   0.98768
 Alpha virt. eigenvalues --    1.05309   4.52496   4.53140   4.55201   4.56454
 Alpha virt. eigenvalues --    4.58173   4.59133   4.61022   4.63166   4.65527
 Alpha virt. eigenvalues --    4.66461   4.67560   4.68762   4.69140   4.69563
 Alpha virt. eigenvalues --    4.70465   4.71670   4.72223   4.73648   4.75324
 Alpha virt. eigenvalues --    4.77140   4.78506   4.80385   4.81057   4.84554
 Alpha virt. eigenvalues --    6.15071   6.21413   6.23570   6.25275   6.27047
 Alpha virt. eigenvalues --    6.30031   6.32013   6.34767  10.25185  10.93714
 Alpha virt. eigenvalues --   11.58421  11.70345  12.05657  12.22319  12.41693
 Alpha virt. eigenvalues --   12.66718  13.54865  13.65719  13.85168  13.88027
 Alpha virt. eigenvalues --   14.01829  14.26530  14.38054  14.77724 166.52914
 Alpha virt. eigenvalues --  166.58011 166.60469 166.61824 166.64011 166.67273
 Alpha virt. eigenvalues --  166.69369 166.72669
          Condensed to atoms (all electrons):
               1          2          3          4          5          6
     1  Sn   3.381072  -0.006579   0.000690   0.012656   0.019430  -0.006533
     2  Sn  -0.006579   3.297594   0.064731  -0.001492   0.001781   0.084555
     3  I    0.000690   0.064731   7.196785   0.000623   0.001210  -0.006979
     4  I    0.012656  -0.001492   0.000623   7.222302   0.002188  -0.023333
     5  P    0.019430   0.001781   0.001210   0.002188  15.428503   0.001774
     6  P   -0.006533   0.084555  -0.006979  -0.023333   0.001774  15.124221
     7  P    0.068112   0.049738  -0.026629  -0.023652  -0.067151   0.059701
     8  P   -0.032554  -0.001856  -0.023254   0.001147   0.083223  -0.042859
     9  Sn  -0.015492   0.003174   0.000985   0.057704   0.000131   0.140937
    10  Sn  -0.013155  -0.000103  -0.000143  -0.000283   0.051340  -0.000060
    11  I    0.000212  -0.000019  -0.000147   0.000026  -0.020594   0.001207
    12  I    0.022148   0.001389  -0.000192  -0.006474  -0.018099  -0.014977
    13  Sn  -0.000175  -0.008231   0.051753  -0.000078  -0.018398   0.002908
    14  Sn  -0.000785   0.000050  -0.000100  -0.000749   0.000434  -0.000003
    15  I    0.013260  -0.005584  -0.001619   0.002207  -0.001478  -0.002042
    16  I   -0.000119   0.000030  -0.000066  -0.000011  -0.000288   0.000002
    17  P    0.000745   0.000028   0.002115   0.000012  -0.034239  -0.000004
    18  P    0.000049  -0.000002  -0.000527  -0.000001   0.004032   0.000000
    19  P   -0.001454   0.000143   0.001698  -0.000078  -0.047595  -0.000002
    20  P   -0.003614  -0.000016  -0.000297  -0.000003   0.072960  -0.000011
    21  Sn   0.000022   0.000137  -0.007270  -0.000004  -0.000022  -0.000009
    22  Sn  -0.000004  -0.000001  -0.000073   0.000000   0.000418   0.000000
    23  I    0.000006   0.000000   0.000025   0.000000  -0.000156   0.000000
    24  I    0.000005  -0.000030   0.000323   0.000001  -0.000084   0.000001
               7          8          9         10         11         12
     1  Sn   0.068112  -0.032554  -0.015492  -0.013155   0.000212   0.022148
     2  Sn   0.049738  -0.001856   0.003174  -0.000103  -0.000019   0.001389
     3  I   -0.026629  -0.023254   0.000985  -0.000143  -0.000147  -0.000192
     4  I   -0.023652   0.001147   0.057704  -0.000283   0.000026  -0.006474
     5  P   -0.067151   0.083223   0.000131   0.051340  -0.020594  -0.018099
     6  P    0.059701  -0.042859   0.140937  -0.000060   0.001207  -0.014977
     7  P   15.479132   0.051955  -0.016084   0.002039  -0.000078  -0.026811
     8  P    0.051955  14.893307   0.003782  -0.016749  -0.002559  -0.001656
     9  Sn  -0.016084   0.003782   3.364859   0.000810  -0.000197   0.013749
    10  Sn   0.002039  -0.016749   0.000810   3.329227   0.137196   0.011559
    11  I   -0.000078  -0.002559  -0.000197   0.137196   7.159063  -0.017161
    12  I   -0.026811  -0.001656   0.013749   0.011559  -0.017161   7.253191
    13  Sn  -0.029225   0.133046  -0.000058   0.002212   0.000075   0.000143
    14  Sn  -0.000032   0.000178  -0.000003  -0.000013  -0.000003   0.000026
    15  I   -0.018378   0.000114  -0.002890  -0.000137  -0.000021   0.003498
    16  I    0.000030   0.000018  -0.000011   0.000009  -0.000003   0.000008
    17  P    0.000491  -0.023945   0.000000  -0.000481   0.000379  -0.000048
    18  P   -0.000008   0.001211   0.000000  -0.000038   0.000052   0.000018
    19  P    0.000249  -0.016107  -0.000002   0.001140  -0.000213  -0.000226
    20  P    0.001685  -0.022508  -0.000004  -0.005700   0.000255   0.000665
    21  Sn   0.000166  -0.001136   0.000001  -0.000013   0.000009   0.000006
    22  Sn  -0.000003   0.000158   0.000000   0.000098   0.000306   0.000002
    23  I    0.000001  -0.000031   0.000000  -0.000018  -0.000102  -0.000001
    24  I    0.000008   0.000102   0.000000  -0.000004  -0.000081  -0.000001
              13         14         15         16         17         18
     1  Sn  -0.000175  -0.000785   0.013260  -0.000119   0.000745   0.000049
     2  Sn  -0.008231   0.000050  -0.005584   0.000030   0.000028  -0.000002
     3  I    0.051753  -0.000100  -0.001619  -0.000066   0.002115  -0.000527
     4  I   -0.000078  -0.000749   0.002207  -0.000011   0.000012  -0.000001
     5  P   -0.018398   0.000434  -0.001478  -0.000288  -0.034239   0.004032
     6  P    0.002908  -0.000003  -0.002042   0.000002  -0.000004   0.000000
     7  P   -0.029225  -0.000032  -0.018378   0.000030   0.000491  -0.000008
     8  P    0.133046   0.000178   0.000114   0.000018  -0.023945   0.001211
     9  Sn  -0.000058  -0.000003  -0.002890  -0.000011   0.000000   0.000000
    10  Sn   0.002212  -0.000013  -0.000137   0.000009  -0.000481  -0.000038
    11  I    0.000075  -0.000003  -0.000021  -0.000003   0.000379   0.000052
    12  I    0.000143   0.000026   0.003498   0.000008  -0.000048   0.000018
    13  Sn   3.292466  -0.003754  -0.003304  -0.013417   0.028026  -0.054518
    14  Sn  -0.003754   3.320746   0.041377   0.081505   0.004995  -0.008068
    15  I   -0.003304   0.041377   7.222611  -0.007764  -0.000597   0.001069
    16  I   -0.013417   0.081505  -0.007764   7.189936   0.000868  -0.010126
    17  P    0.028026   0.004995  -0.000597   0.000868  15.441127   0.099018
    18  P   -0.054518  -0.008068   0.001069  -0.010126   0.099018  14.947350
    19  P    0.046060   0.048844  -0.025220  -0.018494  -0.115250   0.070264
    20  P   -0.042075  -0.000409   0.000825   0.001818   0.046484  -0.068919
    21  Sn   0.090142  -0.002446  -0.000877   0.018571  -0.054969   0.123725
    22  Sn  -0.003100  -0.000066   0.000004  -0.000143   0.036755  -0.013894
    23  I    0.001248   0.000023   0.000003  -0.000086  -0.021802   0.000092
    24  I   -0.019165  -0.000114   0.000075   0.003410  -0.011448  -0.015663
              19         20         21         22         23         24
     1  Sn  -0.001454  -0.003614   0.000022  -0.000004   0.000006   0.000005
     2  Sn   0.000143  -0.000016   0.000137  -0.000001   0.000000  -0.000030
     3  I    0.001698  -0.000297  -0.007270  -0.000073   0.000025   0.000323
     4  I   -0.000078  -0.000003  -0.000004   0.000000   0.000000   0.000001
     5  P   -0.047595   0.072960  -0.000022   0.000418  -0.000156  -0.000084
     6  P   -0.000002  -0.000011  -0.000009   0.000000   0.000000   0.000001
     7  P    0.000249   0.001685   0.000166  -0.000003   0.000001   0.000008
     8  P   -0.016107  -0.022508  -0.001136   0.000158  -0.000031   0.000102
     9  Sn  -0.000002  -0.000004   0.000001   0.000000   0.000000   0.000000
    10  Sn   0.001140  -0.005700  -0.000013   0.000098  -0.000018  -0.000004
    11  I   -0.000213   0.000255   0.000009   0.000306  -0.000102  -0.000081
    12  I   -0.000226   0.000665   0.000006   0.000002  -0.000001  -0.000001
    13  Sn   0.046060  -0.042075   0.090142  -0.003100   0.001248  -0.019165
    14  Sn   0.048844  -0.000409  -0.002446  -0.000066   0.000023  -0.000114
    15  I   -0.025220   0.000825  -0.000877   0.000004   0.000003   0.000075
    16  I   -0.018494   0.001818   0.018571  -0.000143  -0.000086   0.003410
    17  P   -0.115250   0.046484  -0.054969   0.036755  -0.021802  -0.011448
    18  P    0.070264  -0.068919   0.123725  -0.013894   0.000092  -0.015663
    19  P   15.508216   0.042045  -0.044457   0.004702   0.000285   0.000896
    20  P    0.042045  14.841709   0.011300   0.001366   0.000703   0.001405
    21  Sn  -0.044457   0.011300   3.409423  -0.001246  -0.001504   0.038591
    22  Sn   0.004702   0.001366  -0.001246   3.309041   0.123342   0.044884
    23  I    0.000285   0.000703  -0.001504   0.123342   7.194882  -0.022657
    24  I    0.000896   0.001405   0.038591   0.044884  -0.022657   7.212778
 Mulliken charges:
               1
     1  Sn   0.562057
     2  Sn   0.520560
     3  I   -0.253643
     4  I   -0.242709
     5  P   -0.459318
     6  P   -0.318494
     7  P   -0.505256
     8  P    0.016971
     9  Sn   0.448608
    10  Sn   0.501267
    11  I   -0.257602
    12  I   -0.220757
    13  Sn   0.547417
    14  Sn   0.518368
    15  I   -0.215132
    16  I   -0.245678
    17  P   -0.398261
    18  P   -0.075116
    19  P   -0.455445
    20  P    0.120334
    21  Sn   0.421858
    22  Sn   0.497453
    23  I   -0.274253
    24  I   -0.233231
 Sum of Mulliken charges =   0.00000
 Mulliken charges with hydrogens summed into heavy atoms:
               1
     1  Sn   0.562057
     2  Sn   0.520560
     3  I   -0.253643
     4  I   -0.242709
     5  P   -0.459318
     6  P   -0.318494
     7  P   -0.505256
     8  P    0.016971
     9  Sn   0.448608
    10  Sn   0.501267
    11  I   -0.257602
    12  I   -0.220757
    13  Sn   0.547417
    14  Sn   0.518368
    15  I   -0.215132
    16  I   -0.245678
    17  P   -0.398261
    18  P   -0.075116
    19  P   -0.455445
    20  P    0.120334
    21  Sn   0.421858
    22  Sn   0.497453
    23  I   -0.274253
    24  I   -0.233231
 APT charges:
               1
     1  Sn   0.999454
     2  Sn   0.696073
     3  I   -0.600796
     4  I   -0.561472
     5  P   -0.452281
     6  P   -0.585083
     7  P   -0.138671
     8  P   -0.100696
     9  Sn   0.763362
    10  Sn   0.888162
    11  I   -0.422963
    12  I   -0.648007
    13  Sn   0.565691
    14  Sn   0.853185
    15  I   -0.575561
    16  I   -0.525526
    17  P   -0.354853
    18  P   -0.145525
    19  P   -0.258667
    20  P    0.024468
    21  Sn   0.723269
    22  Sn   0.977150
    23  I   -0.535528
    24  I   -0.585183
 Sum of APT charges =   0.00000
 APT charges with hydrogens summed into heavy atoms:
               1
     1  Sn   0.999454
     2  Sn   0.696073
     3  I   -0.600796
     4  I   -0.561472
     5  P   -0.452281
     6  P   -0.585083
     7  P   -0.138671
     8  P   -0.100696
     9  Sn   0.763362
    10  Sn   0.888162
    11  I   -0.422963
    12  I   -0.648007
    13  Sn   0.565691
    14  Sn   0.853185
    15  I   -0.575561
    16  I   -0.525526
    17  P   -0.354853
    18  P   -0.145525
    19  P   -0.258667
    20  P    0.024468
    21  Sn   0.723269
    22  Sn   0.977150
    23  I   -0.535528
    24  I   -0.585183
 Electronic spatial extent (au):  <R**2>=          13773.4794
 Charge=              0.0000 electrons
 Dipole moment (field-independent basis, Debye):
    X=              3.2415    Y=             -0.5238    Z=             -3.3153  Tot=              4.6661
 Quadrupole moment (field-independent basis, Debye-Ang):
   XX=           -430.2213   YY=           -413.3325   ZZ=           -406.2278
   XY=              4.3350   XZ=              2.3410   YZ=             -3.9049
 Traceless Quadrupole moment (field-independent basis, Debye-Ang):
   XX=            -13.6275   YY=              3.2613   ZZ=             10.3661
   XY=              4.3350   XZ=              2.3410   YZ=             -3.9049
 Octapole moment (field-independent basis, Debye-Ang**2):
  XXX=            377.8839  YYY=            -67.0785  ZZZ=            -50.7169  XYY=            -23.0463
  XXY=            -48.6954  XXZ=            210.2764  XZZ=             87.4952  YZZ=            -66.8807
  YYZ=            -46.5736  XYZ=            -69.1399
 Hexadecapole moment (field-independent basis, Debye-Ang**3):
 XXXX=         -33826.2756 YYYY=         -16572.2191 ZZZZ=          -8311.9172 XXXY=            533.4069
 XXXZ=           -231.2595 YYYX=           -319.9845 YYYZ=           -232.5468 ZZZX=           -458.5982
 ZZZY=            137.3442 XXYY=          -7979.9520 XXZZ=          -6868.3347 YYZZ=          -3869.8200
 XXYZ=             74.8146 YYXZ=           -192.3969 ZZXY=             82.5189
 N-N= 2.291547834179D+03 E-N=-1.129764565872D+04  KE= 2.758519932586D+03
  Exact polarizability:1218.535 -12.698 909.019  26.214  -4.340 708.340
 Approx polarizability:3320.482 102.9922779.556  12.270 -52.6792386.261
   1 Symmetry operations used in ECPInt.
 ECPInt:  NShTT=   11628 NPrTT=   44212 LenC2=   10566 LenP2D=   27119.
 LDataN:  DoStor=T MaxTD1= 7 Len=  274
 Calling FoFJK, ICntrl=    100527 FMM=F ISym2X=0 I1Cent= 0 IOpClX= 0 NMat=1 NMatS=1 NMatT=0.
 Defaulting to unpruned grid for atomic number  50.
 Defaulting to unpruned grid for atomic number  50.
 Defaulting to unpruned grid for atomic number  50.
 Defaulting to unpruned grid for atomic number  50.
 Full mass-weighted force constant matrix:
 Low frequencies ---   -1.3507   -0.2203   -0.0014   -0.0010   -0.0005    1.5778
 Low frequencies ---    7.6691    8.8347   10.5265
 Diagonal vibrational polarizability:
      402.9436955     331.6306943     185.6481586
 Harmonic frequencies (cm**-1), IR intensities (KM/Mole), Raman scattering
 activities (A**4/AMU), depolarization ratios for plane and unpolarized
 incident light, reduced masses (AMU), force constants (mDyne/A),
 and normal coordinates:
                      1                      2                      3
                      A                      A                      A
 Frequencies --      7.6651                 8.8306                10.5232
 Red. masses --    116.0027               113.8868               114.9983
 Frc consts  --      0.0040                 0.0052                 0.0075
 IR Inten    --      0.1499                 0.2518                 0.0670
  Atom  AN      X      Y      Z        X      Y      Z        X      Y      Z
     1  50    -0.06  -0.03   0.03     0.05  -0.09   0.02    -0.13   0.02  -0.02
     2  50    -0.04   0.17   0.17     0.06   0.14   0.21     0.08   0.09   0.01
     3  53    -0.04   0.26   0.15     0.01   0.13   0.10     0.10   0.06   0.08
     4  53    -0.11  -0.11   0.07     0.06   0.02   0.14    -0.10   0.01  -0.13
     5  15    -0.01   0.07   0.03     0.01  -0.11  -0.07    -0.08   0.05   0.10
     6  15    -0.01   0.17   0.00    -0.03   0.18   0.02     0.07   0.10  -0.07
     7  15    -0.03   0.08   0.05     0.03   0.00   0.03    -0.01   0.05   0.01
     8  15    -0.06   0.06   0.02    -0.04  -0.07  -0.06    -0.04   0.00   0.08
     9  50     0.02  -0.01  -0.04    -0.02   0.14   0.03     0.03   0.04  -0.17
    10  50     0.12   0.03  -0.01    -0.06  -0.10  -0.13    -0.06   0.05   0.10
    11  53     0.43   0.10   0.06    -0.20  -0.07  -0.19     0.36  -0.02   0.27
    12  53     0.10  -0.06  -0.13    -0.03   0.00  -0.08    -0.02  -0.01  -0.18
    13  50    -0.01   0.01  -0.06     0.01  -0.13  -0.10    -0.01  -0.03   0.09
    14  50     0.03   0.15  -0.16     0.03  -0.03  -0.14     0.03  -0.04   0.08
    15  53    -0.06  -0.03   0.13    -0.06  -0.05   0.13     0.01  -0.05   0.12
    16  53    -0.15   0.03  -0.33    -0.12  -0.11  -0.27     0.06  -0.07   0.07
    17  15    -0.03   0.03   0.00     0.02  -0.10  -0.02    -0.07  -0.08   0.09
    18  15     0.00   0.06  -0.08    -0.03  -0.05  -0.06     0.01  -0.11   0.08
    19  15     0.01   0.10  -0.08    -0.04  -0.07  -0.11     0.01  -0.03   0.08
    20  15    -0.01   0.12   0.01    -0.02  -0.05  -0.05    -0.07  -0.02   0.10
    21  50     0.03  -0.06  -0.14     0.01  -0.14  -0.11     0.01  -0.12   0.06
    22  50    -0.15  -0.12   0.04     0.20   0.01   0.25    -0.08  -0.07   0.02
    23  53    -0.14  -0.38   0.13     0.03   0.50   0.20     0.11   0.35  -0.29
    24  53     0.08  -0.10   0.09     0.06  -0.16   0.00    -0.36  -0.22  -0.22
                      4                      5                      6
                      A                      A                      A
 Frequencies --     13.7281                14.7504                17.7500
 Red. masses --    117.3986               117.5335               102.1137
 Frc consts  --      0.0130                 0.0151                 0.0190
 IR Inten    --      0.0983                 0.1185                 0.0264
  Atom  AN      X      Y      Z        X      Y      Z        X      Y      Z
     1  50     0.00  -0.01  -0.03    -0.03   0.08   0.07     0.01   0.00  -0.04
     2  50    -0.26  -0.09   0.15    -0.03  -0.08  -0.17    -0.12   0.06   0.02
     3  53    -0.09   0.43   0.35    -0.04  -0.26  -0.15    -0.18   0.01  -0.11
     4  53    -0.02  -0.09  -0.16    -0.13  -0.10   0.14     0.00   0.09   0.11
     5  15     0.02   0.04  -0.01    -0.05   0.07   0.07    -0.05  -0.03  -0.12
     6  15     0.00  -0.17  -0.07    -0.07  -0.07   0.11    -0.18   0.08   0.00
     7  15    -0.06  -0.14  -0.03    -0.05   0.08   0.05    -0.08   0.01  -0.05
     8  15     0.06   0.04  -0.01    -0.05   0.07   0.07    -0.11  -0.01  -0.12
     9  50     0.03  -0.23  -0.04    -0.06  -0.07   0.12    -0.13   0.10   0.10
    10  50     0.06   0.02   0.01     0.11  -0.02  -0.21    -0.02   0.00  -0.01
    11  53    -0.15   0.05  -0.07     0.22   0.48  -0.41     0.33  -0.19   0.19
    12  53     0.01  -0.06   0.14     0.05   0.01   0.09    -0.02   0.01  -0.10
    13  50     0.00   0.11   0.03    -0.02   0.02   0.05    -0.09  -0.01  -0.15
    14  50    -0.01   0.07  -0.07     0.07   0.05   0.03     0.04  -0.18   0.04
    15  53     0.11  -0.01  -0.43     0.08   0.06   0.00     0.09  -0.01  -0.15
    16  53     0.28   0.01   0.08     0.16  -0.02   0.04     0.26  -0.05   0.24
    17  15    -0.02   0.00   0.00    -0.06  -0.02   0.05    -0.05  -0.06  -0.22
    18  15     0.06  -0.05   0.03     0.01  -0.05   0.04    -0.04  -0.09  -0.16
    19  15     0.07   0.04   0.02     0.02   0.02   0.05    -0.03  -0.08  -0.13
    20  15     0.01   0.03   0.01    -0.04   0.03   0.06    -0.01  -0.09  -0.18
    21  50     0.11  -0.07   0.02     0.04  -0.09   0.02    -0.04  -0.02  -0.10
    22  50    -0.04  -0.05   0.07    -0.08  -0.07   0.15     0.09   0.04  -0.04
    23  53    -0.03   0.08   0.01    -0.13   0.15   0.10    -0.29   0.14   0.23
    24  53    -0.06  -0.14  -0.04    -0.12  -0.19   0.00     0.17   0.06   0.00
                      7                      8                      9
                      A                      A                      A
 Frequencies --     20.4862                21.1886                25.6427
 Red. masses --    110.6044               114.2185               111.8577
 Frc consts  --      0.0273                 0.0302                 0.0433
 IR Inten    --      0.1420                 0.5097                 0.1231
  Atom  AN      X      Y      Z        X      Y      Z        X      Y      Z
     1  50    -0.05  -0.03  -0.02     0.04  -0.08   0.03    -0.19   0.11   0.02
     2  50    -0.26  -0.22  -0.14    -0.06  -0.12   0.14    -0.09   0.00   0.00
     3  53    -0.13   0.07   0.05    -0.04  -0.06   0.13    -0.06   0.00   0.09
     4  53     0.14   0.26  -0.38     0.33   0.48  -0.11    -0.27  -0.08  -0.03
     5  15     0.02   0.07   0.01     0.01  -0.09   0.04    -0.11   0.09   0.11
     6  15     0.06  -0.30  -0.03    -0.04  -0.14   0.04    -0.08   0.01   0.02
     7  15    -0.04  -0.06  -0.01     0.00  -0.17   0.02    -0.11   0.03   0.03
     8  15     0.03   0.04   0.01     0.03  -0.13   0.03    -0.14  -0.03   0.08
     9  50     0.01  -0.10  -0.01    -0.04   0.18   0.19    -0.13  -0.04  -0.08
    10  50     0.00   0.07   0.02    -0.01  -0.09  -0.11    -0.19   0.11   0.06
    11  53    -0.02   0.10   0.00     0.32   0.14  -0.11     0.06   0.31   0.06
    12  53    -0.08  -0.05   0.05    -0.09  -0.01   0.03    -0.20   0.06   0.01
    13  50    -0.02   0.09  -0.03    -0.02  -0.08   0.05    -0.01  -0.15  -0.04
    14  50     0.25  -0.03   0.09    -0.20  -0.03  -0.04     0.04  -0.12  -0.02
    15  53     0.10  -0.17   0.49    -0.09  -0.06  -0.29     0.01  -0.02  -0.02
    16  53    -0.04  -0.01  -0.07    -0.19  -0.04  -0.03     0.04  -0.10   0.01
    17  15    -0.01   0.01  -0.10     0.02  -0.03   0.08     0.04  -0.14  -0.02
    18  15     0.07  -0.03  -0.09    -0.05   0.01   0.07     0.02  -0.09  -0.08
    19  15     0.09   0.02  -0.02    -0.06  -0.06   0.05     0.03  -0.09  -0.06
    20  15     0.06   0.02  -0.04     0.00  -0.06   0.06     0.00  -0.06  -0.01
    21  50     0.05  -0.01  -0.07    -0.08  -0.01   0.05    -0.01  -0.10  -0.08
    22  50     0.02   0.01  -0.01     0.02  -0.01   0.03     0.28   0.03  -0.01
    23  53    -0.14   0.06   0.10     0.17  -0.06  -0.07     0.43  -0.05  -0.10
    24  53     0.08   0.00  -0.03    -0.06   0.01   0.04     0.36   0.10   0.10
                     10                     11                     12
                      A                      A                      A
 Frequencies --     31.1118                31.9956                33.0974
 Red. masses --    107.1939                99.1914               107.1567
 Frc consts  --      0.0611                 0.0598                 0.0692
 IR Inten    --      0.2517                 0.6454                 0.7282
  Atom  AN      X      Y      Z        X      Y      Z        X      Y      Z
     1  50     0.00  -0.10  -0.04    -0.03  -0.03  -0.01     0.12   0.21  -0.06
     2  50    -0.23  -0.08  -0.16     0.06   0.11   0.24    -0.11  -0.05  -0.31
     3  53    -0.15  -0.03  -0.04    -0.10  -0.09  -0.06     0.07   0.31   0.00
     4  53    -0.03   0.03   0.14     0.06   0.05  -0.20     0.02   0.00   0.01
     5  15     0.00   0.02  -0.12     0.02  -0.03   0.06    -0.05  -0.04  -0.15
     6  15    -0.14  -0.10   0.05     0.05   0.13  -0.07    -0.03  -0.09   0.00
     7  15    -0.08   0.05  -0.04     0.03  -0.07   0.01     0.02   0.14  -0.09
     8  15     0.02   0.15  -0.08    -0.07  -0.18   0.02    -0.08   0.01  -0.15
     9  50    -0.19   0.11   0.09     0.10  -0.06  -0.09     0.02  -0.09   0.10
    10  50    -0.03   0.00  -0.18     0.09  -0.06   0.05     0.10  -0.06  -0.08
    11  53     0.02  -0.32  -0.02    -0.07   0.06  -0.06     0.12  -0.16  -0.05
    12  53    -0.06  -0.04  -0.23     0.11  -0.05  -0.01     0.10   0.16   0.24
    13  50     0.03   0.15   0.02    -0.11  -0.16  -0.12     0.00  -0.09  -0.12
    14  50     0.05   0.22  -0.06    -0.04   0.03  -0.01    -0.12  -0.17   0.07
    15  53     0.01  -0.07   0.11    -0.12   0.08   0.15    -0.19   0.38   0.16
    16  53     0.22   0.15  -0.03     0.31   0.12   0.22    -0.11  -0.14   0.09
    17  15     0.00   0.11   0.09     0.01   0.06   0.03    -0.01  -0.06  -0.04
    18  15    -0.02   0.10   0.10    -0.12   0.24  -0.21    -0.12  -0.02  -0.02
    19  15    -0.01   0.15   0.03    -0.12   0.09  -0.14    -0.15  -0.09  -0.10
    20  15    -0.09   0.13   0.01     0.01   0.14   0.02    -0.07  -0.08  -0.11
    21  50     0.13   0.05   0.09    -0.27   0.06  -0.31    -0.04  -0.05  -0.01
    22  50    -0.04  -0.03   0.23     0.02   0.02   0.17     0.03  -0.08   0.08
    23  53     0.37  -0.07  -0.08     0.19  -0.13   0.09     0.14  -0.04  -0.02
    24  53    -0.04  -0.10   0.16    -0.16  -0.05   0.02    -0.04  -0.10   0.04
                     13                     14                     15
                      A                      A                      A
 Frequencies --     38.2297                38.9559                39.9786
 Red. masses --    108.4910               108.8508               118.6524
 Frc consts  --      0.0934                 0.0973                 0.1117
 IR Inten    --      0.6480                 0.9936                 0.3495
  Atom  AN      X      Y      Z        X      Y      Z        X      Y      Z
     1  50    -0.03   0.05   0.04     0.06  -0.01   0.06     0.03   0.16   0.00
     2  50     0.02   0.00   0.19     0.08  -0.23  -0.18    -0.09   0.15   0.19
     3  53    -0.05  -0.14   0.11     0.33   0.14   0.22    -0.28  -0.13  -0.07
     4  53    -0.02  -0.01  -0.17     0.01  -0.11   0.11    -0.07  -0.05  -0.17
     5  15    -0.09  -0.14   0.08     0.01  -0.10   0.09    -0.03  -0.01   0.03
     6  15     0.05  -0.01   0.03     0.04  -0.23   0.07     0.02   0.13  -0.04
     7  15     0.01  -0.07   0.07     0.01  -0.09   0.03    -0.02   0.04   0.01
     8  15    -0.02  -0.09   0.09    -0.02  -0.14   0.08    -0.03   0.04   0.03
     9  50    -0.01  -0.07  -0.10    -0.12   0.05  -0.04     0.02  -0.08  -0.14
    10  50    -0.08  -0.22  -0.15    -0.21  -0.09  -0.12     0.00  -0.07  -0.13
    11  53     0.14  -0.20  -0.10     0.11  -0.05  -0.03     0.05  -0.20  -0.07
    12  53    -0.07   0.11   0.16    -0.20   0.10  -0.01     0.07   0.17   0.04
    13  50    -0.01  -0.09   0.11    -0.07  -0.12   0.08    -0.08   0.06   0.08
    14  50     0.02   0.20  -0.16     0.17   0.08  -0.02     0.28  -0.08   0.19
    15  53    -0.09   0.28   0.16     0.18  -0.03  -0.01     0.44   0.12  -0.15
    16  53     0.30  -0.03  -0.17     0.09   0.10  -0.07    -0.32  -0.04  -0.11
    17  15    -0.07  -0.05   0.10     0.03   0.00   0.05    -0.01  -0.03  -0.02
    18  15    -0.08  -0.09   0.16    -0.03   0.11  -0.12     0.01  -0.05   0.01
    19  15    -0.09  -0.04   0.09    -0.02  -0.01   0.05     0.03  -0.07   0.10
    20  15    -0.11  -0.07   0.08     0.04  -0.02   0.07     0.02  -0.09   0.01
    21  50    -0.01  -0.02   0.19    -0.32   0.14  -0.16    -0.10   0.07   0.07
    22  50    -0.08   0.05  -0.20     0.10   0.11  -0.01     0.08   0.00   0.11
    23  53    -0.15   0.10  -0.17    -0.03  -0.09   0.18     0.14  -0.06   0.10
    24  53     0.21   0.14   0.08    -0.22   0.13  -0.09    -0.18   0.01   0.05
                     16                     17                     18
                      A                      A                      A
 Frequencies --     43.3941                46.8905                47.8371
 Red. masses --    102.6236               109.9769                98.2605
 Frc consts  --      0.1139                 0.1425                 0.1325
 IR Inten    --      0.7010                 0.5835                 0.1386
  Atom  AN      X      Y      Z        X      Y      Z        X      Y      Z
     1  50    -0.26   0.01  -0.01    -0.15  -0.05  -0.05    -0.09   0.14   0.11
     2  50     0.05   0.08  -0.21    -0.06   0.08  -0.07    -0.09  -0.08   0.03
     3  53     0.18   0.06   0.07    -0.09   0.02  -0.03     0.05  -0.25   0.29
     4  53    -0.22   0.26  -0.05    -0.13   0.12  -0.02    -0.11   0.06  -0.04
     5  15    -0.14   0.02   0.11    -0.04   0.02  -0.02     0.06   0.12   0.18
     6  15    -0.11   0.10  -0.01    -0.04   0.07   0.00     0.05  -0.08   0.12
     7  15    -0.14   0.17   0.02    -0.03   0.11  -0.01    -0.02   0.04   0.13
     8  15    -0.21   0.03   0.11    -0.04   0.08  -0.01     0.04   0.12   0.19
     9  50     0.00   0.06   0.15    -0.01   0.05   0.04    -0.05  -0.01   0.01
    10  50     0.28  -0.15   0.05     0.14   0.00   0.08     0.06   0.06  -0.13
    11  53    -0.09  -0.14  -0.09    -0.04   0.03   0.02    -0.04  -0.19  -0.07
    12  53     0.29  -0.14   0.03     0.11  -0.05   0.03     0.11   0.13  -0.21
    13  50    -0.14  -0.09   0.11     0.07  -0.01   0.08     0.06   0.09   0.12
    14  50     0.08   0.05   0.03    -0.07  -0.02  -0.16    -0.13   0.04   0.07
    15  53     0.16  -0.15  -0.09    -0.11  -0.01   0.04    -0.15   0.13  -0.02
    16  53     0.00  -0.01  -0.03     0.22  -0.25  -0.21    -0.10   0.00   0.14
    17  15    -0.11  -0.05   0.07     0.06  -0.10  -0.03     0.09   0.03   0.01
    18  15    -0.05  -0.04  -0.03     0.02  -0.15   0.14     0.17   0.05  -0.11
    19  15    -0.02   0.01   0.07     0.04  -0.14   0.09     0.17   0.07   0.08
    20  15    -0.11   0.02   0.08     0.00  -0.15  -0.02     0.17   0.06   0.07
    21  50    -0.19  -0.08  -0.08     0.02   0.15   0.30     0.15  -0.14  -0.26
    22  50    -0.08   0.01  -0.02     0.35   0.12  -0.10     0.10   0.06  -0.04
    23  53     0.00   0.07  -0.11     0.06  -0.17   0.28    -0.04  -0.06   0.12
    24  53     0.14   0.07   0.14    -0.28   0.08  -0.25     0.09  -0.06  -0.29
                     19                     20                     21
                      A                      A                      A
 Frequencies --     48.5473                51.8083                55.9772
 Red. masses --    114.1005               108.5803               100.7761
 Frc consts  --      0.1584                 0.1717                 0.1861
 IR Inten    --      0.7887                 0.9550                 2.5729
  Atom  AN      X      Y      Z        X      Y      Z        X      Y      Z
     1  50    -0.17  -0.10  -0.03    -0.01   0.30  -0.16    -0.04   0.14   0.11
     2  50     0.20   0.11   0.11     0.03   0.07   0.08     0.06   0.13  -0.08
     3  53     0.14  -0.01  -0.09     0.11  -0.08   0.12    -0.04   0.13  -0.24
     4  53    -0.23   0.07  -0.10    -0.08   0.13   0.01     0.16   0.01   0.04
     5  15    -0.01   0.07  -0.08    -0.09   0.04  -0.03    -0.03   0.05   0.13
     6  15    -0.08   0.14  -0.04    -0.16   0.13  -0.04     0.16   0.10   0.02
     7  15    -0.04  -0.02  -0.02     0.01  -0.07  -0.13     0.02   0.17   0.10
     8  15     0.04   0.10  -0.06     0.00  -0.08  -0.06    -0.01   0.14   0.14
     9  50    -0.03   0.00   0.01     0.14  -0.32   0.37     0.30  -0.18   0.10
    10  50     0.05   0.00  -0.17    -0.14   0.04  -0.06    -0.19   0.01  -0.11
    11  53     0.14  -0.20  -0.07    -0.02  -0.01  -0.01     0.03  -0.08  -0.02
    12  53    -0.29   0.01   0.54    -0.13  -0.35  -0.20    -0.21  -0.23  -0.01
    13  50     0.09   0.12  -0.11     0.11  -0.14  -0.16    -0.18   0.23   0.26
    14  50    -0.04   0.00  -0.01     0.15  -0.04  -0.06    -0.06   0.11   0.06
    15  53    -0.04  -0.24   0.01     0.03   0.13   0.01    -0.06  -0.03  -0.05
    16  53    -0.06   0.18   0.10    -0.06   0.24   0.02     0.07  -0.26  -0.05
    17  15     0.02   0.05  -0.07     0.00  -0.07   0.04    -0.06   0.06  -0.02
    18  15     0.05   0.03  -0.06    -0.04  -0.07   0.07     0.04   0.03  -0.05
    19  15     0.06   0.09  -0.10    -0.05  -0.01  -0.15     0.06  -0.01   0.26
    20  15     0.00   0.09  -0.09    -0.10   0.02  -0.03     0.05  -0.07   0.08
    21  50     0.20   0.00  -0.06     0.07   0.01   0.15    -0.08  -0.09  -0.18
    22  50     0.04   0.02   0.05     0.04   0.00  -0.03     0.00   0.08   0.03
    23  53     0.05  -0.05   0.07    -0.02  -0.02   0.03     0.07  -0.03   0.04
    24  53    -0.03  -0.05  -0.12    -0.10   0.06  -0.03     0.09   0.00  -0.06
                     22                     23                     24
                      A                      A                      A
 Frequencies --     57.4593                61.5641                64.6098
 Red. masses --     90.9138                93.0507                84.2501
 Frc consts  --      0.1768                 0.2078                 0.2072
 IR Inten    --      1.8507                 1.2339                 3.1910
  Atom  AN      X      Y      Z        X      Y      Z        X      Y      Z
     1  50    -0.07   0.06   0.23     0.06  -0.13  -0.22     0.10  -0.10  -0.15
     2  50    -0.08   0.03  -0.14     0.10  -0.07   0.09    -0.21   0.26  -0.24
     3  53    -0.19   0.16  -0.16     0.02   0.11  -0.14    -0.04  -0.26   0.33
     4  53     0.11  -0.02   0.03    -0.02   0.00  -0.02     0.16  -0.08   0.07
     5  15    -0.07  -0.05   0.21    -0.02  -0.15  -0.08    -0.06  -0.05  -0.27
     6  15     0.22  -0.04   0.10    -0.23  -0.05  -0.10     0.01   0.26  -0.23
     7  15     0.03   0.23   0.19    -0.05  -0.27  -0.18    -0.06   0.26  -0.15
     8  15    -0.16  -0.02   0.19     0.06  -0.16  -0.11    -0.10   0.15  -0.21
     9  50     0.15   0.05  -0.11    -0.24   0.10  -0.01     0.16   0.11  -0.13
    10  50    -0.10  -0.14   0.00     0.02  -0.16   0.13     0.01   0.01   0.04
    11  53     0.01  -0.03  -0.03     0.00   0.10   0.02     0.02   0.04   0.03
    12  53     0.08   0.05   0.01     0.02  -0.18   0.00    -0.09  -0.14   0.18
    13  50     0.03  -0.27  -0.01    -0.15   0.08   0.13     0.01  -0.03   0.09
    14  50     0.01   0.07  -0.10     0.03   0.21   0.12    -0.01   0.07   0.01
    15  53    -0.03  -0.12  -0.04     0.09   0.27   0.05     0.03   0.02   0.01
    16  53    -0.08   0.41   0.11    -0.10   0.10   0.06    -0.02   0.07   0.02
    17  15     0.01  -0.12   0.11    -0.10  -0.01   0.03    -0.04  -0.05   0.03
    18  15     0.03  -0.14   0.13    -0.07  -0.09   0.10    -0.06  -0.04  -0.01
    19  15     0.02   0.00  -0.06    -0.06   0.04   0.14    -0.05  -0.01   0.05
    20  15    -0.05   0.01   0.10    -0.12  -0.05   0.02    -0.16  -0.06  -0.08
    21  50     0.04  -0.19   0.13     0.07  -0.28   0.02    -0.06  -0.07  -0.06
    22  50     0.12   0.00  -0.07     0.07   0.12  -0.01     0.03   0.02  -0.01
    23  53    -0.02  -0.03   0.05     0.06  -0.06   0.08     0.00  -0.01   0.02
    24  53     0.03  -0.03  -0.15     0.11  -0.04  -0.24     0.02   0.00  -0.04
                     25                     26                     27
                      A                      A                      A
 Frequencies --     68.6579                70.3067                72.8977
 Red. masses --     81.3940                85.2561                84.0804
 Frc consts  --      0.2261                 0.2483                 0.2633
 IR Inten    --      0.3254                 0.1898                 7.3000
  Atom  AN      X      Y      Z        X      Y      Z        X      Y      Z
     1  50    -0.13  -0.07   0.00     0.16   0.03   0.05    -0.21   0.01   0.31
     2  50    -0.04  -0.07  -0.04    -0.02   0.07  -0.01     0.04  -0.04   0.00
     3  53    -0.13   0.06  -0.02     0.07  -0.04   0.03     0.16  -0.07   0.06
     4  53    -0.08   0.04   0.09     0.04  -0.04  -0.08     0.26  -0.07  -0.01
     5  15     0.04   0.02   0.16    -0.09  -0.05  -0.09    -0.18   0.08   0.04
     6  15     0.20  -0.11   0.03    -0.10   0.09   0.01    -0.02  -0.02   0.08
     7  15     0.11   0.02   0.07    -0.04   0.06  -0.03    -0.19   0.08   0.22
     8  15     0.05  -0.07   0.14    -0.10  -0.02  -0.08    -0.19   0.15   0.08
     9  50     0.08   0.19  -0.12    -0.02  -0.14   0.10    -0.12   0.05  -0.17
    10  50     0.01  -0.06   0.00    -0.09  -0.04   0.00     0.08   0.01   0.02
    11  53     0.00  -0.03  -0.03     0.01   0.03   0.02    -0.01  -0.01  -0.01
    12  53    -0.12  -0.24   0.04     0.12   0.21  -0.02     0.01  -0.21   0.01
    13  50     0.26  -0.24  -0.11    -0.04  -0.07  -0.19    -0.16   0.21  -0.23
    14  50     0.02  -0.02   0.14    -0.01   0.07   0.05     0.10  -0.15  -0.06
    15  53     0.12   0.19  -0.04     0.04  -0.24   0.00     0.00   0.18  -0.04
    16  53    -0.02  -0.22   0.00     0.04  -0.20   0.00     0.01   0.02  -0.04
    17  15     0.09   0.12   0.28    -0.18   0.08   0.19    -0.19  -0.04  -0.23
    18  15     0.01   0.27   0.03    -0.21   0.06   0.14    -0.11  -0.17  -0.07
    19  15    -0.04   0.17  -0.13    -0.22   0.15  -0.14    -0.08  -0.02  -0.18
    20  15     0.01   0.26   0.17    -0.26   0.18   0.06    -0.09   0.02  -0.13
    21  50     0.16   0.08  -0.10     0.14  -0.22   0.04     0.11  -0.03   0.09
    22  50    -0.16   0.11   0.06    -0.21   0.29   0.12    -0.03   0.05   0.06
    23  53    -0.03   0.00  -0.01     0.07  -0.06   0.05     0.07  -0.02   0.03
    24  53    -0.02   0.10  -0.05    -0.02   0.22  -0.16    -0.05   0.08   0.01
                     28                     29                     30
                      A                      A                      A
 Frequencies --     74.3960                76.5800                83.1754
 Red. masses --     94.8227                80.8409               101.7971
 Frc consts  --      0.3092                 0.2793                 0.4149
 IR Inten    --      0.5339                 1.5139                 9.6869
  Atom  AN      X      Y      Z        X      Y      Z        X      Y      Z
     1  50     0.38  -0.10   0.19    -0.14   0.13  -0.18     0.12   0.35  -0.08
     2  50    -0.05   0.04  -0.07    -0.04  -0.22   0.07     0.03  -0.02   0.04
     3  53     0.03  -0.03   0.03    -0.03  -0.05   0.06    -0.07   0.03  -0.02
     4  53    -0.34   0.08  -0.20    -0.12   0.08   0.26     0.06  -0.06  -0.02
     5  15     0.02  -0.20   0.02    -0.06  -0.08   0.05     0.00   0.09   0.03
     6  15     0.18   0.02   0.20     0.22  -0.14  -0.33    -0.15  -0.03  -0.08
     7  15     0.11   0.24   0.20     0.08  -0.30  -0.16    -0.05  -0.13  -0.13
     8  15     0.00   0.11   0.04     0.15  -0.19   0.02     0.06  -0.02   0.00
     9  50     0.05   0.14   0.06     0.38   0.14  -0.09    -0.23   0.16  -0.13
    10  50    -0.32  -0.29   0.07    -0.07  -0.14   0.04    -0.09   0.07  -0.04
    11  53     0.01   0.08   0.04     0.01   0.02   0.00     0.01  -0.04  -0.03
    12  53     0.13  -0.18   0.02     0.08   0.12   0.03     0.19  -0.21   0.14
    13  50    -0.02   0.18  -0.06    -0.16   0.21  -0.08     0.08  -0.04   0.17
    14  50    -0.01  -0.06  -0.04     0.05  -0.08  -0.07     0.05  -0.01  -0.10
    15  53    -0.04   0.05  -0.04    -0.03  -0.06   0.03    -0.14  -0.14   0.02
    16  53     0.00   0.03   0.00     0.02   0.04  -0.02     0.01  -0.02   0.03
    17  15     0.00   0.03  -0.16    -0.11   0.01  -0.16     0.03  -0.14   0.06
    18  15     0.00   0.00  -0.09    -0.08  -0.08  -0.03     0.17  -0.13  -0.08
    19  15     0.00  -0.05  -0.03    -0.06  -0.06  -0.04     0.19  -0.09   0.11
    20  15     0.08  -0.07  -0.09    -0.02  -0.08  -0.07     0.04  -0.09   0.05
    21  50     0.09   0.10  -0.05     0.06  -0.07   0.02     0.16  -0.19  -0.20
    22  50    -0.01  -0.03   0.03    -0.06   0.05   0.06     0.03  -0.08   0.02
    23  53     0.01   0.00   0.00     0.05  -0.02   0.01    -0.03   0.02  -0.01
    24  53    -0.01  -0.02   0.02    -0.02   0.06  -0.01    -0.24   0.33   0.20
                     31                     32                     33
                      A                      A                      A
 Frequencies --     86.6194                87.6462                96.6274
 Red. masses --    101.3624               100.4002                92.9018
 Frc consts  --      0.4481                 0.4544                 0.5111
 IR Inten    --     28.1911                10.0686                 0.6023
  Atom  AN      X      Y      Z        X      Y      Z        X      Y      Z
     1  50     0.00   0.36  -0.05     0.32   0.07   0.15     0.17   0.16  -0.06
     2  50     0.03  -0.01   0.02    -0.02  -0.14   0.07    -0.04   0.07  -0.04
     3  53    -0.01  -0.02   0.05     0.01  -0.02   0.00    -0.03   0.01  -0.01
     4  53     0.11  -0.05   0.02    -0.21   0.02  -0.03    -0.04  -0.03  -0.05
     5  15    -0.07   0.06   0.07     0.09   0.25  -0.04     0.14  -0.08   0.13
     6  15    -0.17   0.02  -0.11     0.20  -0.09  -0.06     0.10   0.05   0.16
     7  15    -0.09  -0.11  -0.12     0.03  -0.09   0.05     0.18   0.11   0.02
     8  15    -0.01  -0.05   0.04     0.02  -0.06  -0.06     0.09  -0.06   0.12
     9  50    -0.17   0.09  -0.11     0.12   0.22  -0.09    -0.10   0.06  -0.02
    10  50    -0.19  -0.05  -0.03     0.16   0.42  -0.14     0.36  -0.13   0.14
    11  53     0.02  -0.01  -0.01    -0.01  -0.10  -0.04    -0.02  -0.01  -0.04
    12  53     0.23  -0.17   0.13    -0.06  -0.19   0.03    -0.32   0.01  -0.09
    13  50     0.02  -0.01  -0.01    -0.16  -0.06  -0.15    -0.06   0.02   0.12
    14  50    -0.01  -0.07   0.04     0.00   0.12   0.04     0.10  -0.33  -0.17
    15  53    -0.03  -0.19   0.01    -0.02  -0.04   0.00    -0.10  -0.04  -0.01
    16  53     0.02  -0.02  -0.04     0.00  -0.06   0.02     0.04   0.12  -0.05
    17  15     0.07   0.21   0.07    -0.07  -0.01   0.01     0.07   0.11   0.08
    18  15    -0.04   0.24   0.09    -0.07  -0.08   0.14     0.12   0.04   0.13
    19  15    -0.06   0.05   0.00    -0.06   0.08  -0.05     0.10  -0.17   0.06
    20  15    -0.03   0.07   0.01     0.01   0.12   0.06     0.16  -0.12   0.13
    21  50    -0.13   0.32   0.14    -0.26  -0.20   0.21    -0.05  -0.04   0.04
    22  50    -0.09   0.10   0.01     0.07   0.03  -0.07    -0.24   0.13   0.14
    23  53     0.02  -0.02   0.01     0.00  -0.01   0.00     0.04  -0.01   0.02
    24  53     0.25  -0.34  -0.21     0.04  -0.05  -0.02     0.07   0.05  -0.12
                     34                     35                     36
                      A                      A                      A
 Frequencies --    100.2427               110.2267               113.5090
 Red. masses --     98.3838                50.1355                86.1848
 Frc consts  --      0.5825                 0.3589                 0.6542
 IR Inten    --      3.4540                11.0195                 4.2481
  Atom  AN      X      Y      Z        X      Y      Z        X      Y      Z
     1  50    -0.07  -0.30   0.02    -0.06  -0.12  -0.19    -0.01   0.00  -0.01
     2  50     0.06  -0.05   0.02    -0.03   0.11  -0.09    -0.02   0.00   0.02
     3  53    -0.04   0.02  -0.03     0.01  -0.01   0.04     0.01   0.00  -0.02
     4  53    -0.03   0.03  -0.01     0.06  -0.08  -0.04     0.01  -0.02  -0.01
     5  15    -0.01   0.11  -0.20     0.24   0.06   0.40    -0.04   0.01  -0.03
     6  15     0.00  -0.10  -0.01    -0.02   0.10   0.06     0.02  -0.02   0.02
     7  15    -0.04  -0.03   0.02     0.12   0.05  -0.05     0.03   0.02   0.00
     8  15     0.05   0.12  -0.17     0.07  -0.18   0.34     0.07   0.08  -0.02
     9  50     0.06  -0.02   0.07    -0.04   0.03   0.09     0.00   0.01   0.02
    10  50    -0.21   0.34  -0.18    -0.13   0.05  -0.06    -0.01  -0.02   0.00
    11  53     0.01  -0.01   0.04     0.01  -0.03  -0.02     0.00   0.00   0.01
    12  53     0.24  -0.01   0.08     0.07   0.00   0.06     0.01   0.01   0.00
    13  50     0.09  -0.04   0.23    -0.19   0.02  -0.13     0.03   0.09   0.07
    14  50     0.09  -0.33  -0.14    -0.01  -0.05   0.00     0.05  -0.22  -0.03
    15  53    -0.02   0.15  -0.01    -0.02   0.04   0.00    -0.01   0.00  -0.01
    16  53     0.03   0.15  -0.06     0.01  -0.01  -0.02     0.02   0.05  -0.04
    17  15    -0.04  -0.04   0.16     0.15   0.15  -0.05     0.01   0.15   0.26
    18  15     0.03  -0.06   0.08     0.22   0.07   0.06    -0.16   0.31   0.17
    19  15     0.02  -0.19   0.08     0.21   0.10  -0.07    -0.19   0.06  -0.09
    20  15    -0.14  -0.16   0.06     0.39   0.17   0.15    -0.17   0.17   0.13
    21  50    -0.10  -0.04  -0.04    -0.02  -0.11   0.11     0.06  -0.18  -0.10
    22  50    -0.23   0.12   0.15     0.00  -0.01  -0.01     0.15   0.40  -0.34
    23  53     0.04  -0.01   0.02    -0.01   0.00   0.00    -0.02  -0.03   0.00
    24  53     0.09   0.07  -0.14    -0.03   0.02   0.03    -0.13  -0.29   0.31
                     37                     38                     39
                      A                      A                      A
 Frequencies --    121.4870               124.9927               126.2118
 Red. masses --     48.5512                90.6160                53.8493
 Frc consts  --      0.4222                 0.8341                 0.5054
 IR Inten    --      6.3227                 8.7280                 6.2442
  Atom  AN      X      Y      Z        X      Y      Z        X      Y      Z
     1  50    -0.14   0.08  -0.16     0.00   0.05   0.00     0.02  -0.01  -0.01
     2  50    -0.02  -0.03   0.08     0.48  -0.04  -0.20    -0.02  -0.03   0.01
     3  53     0.01  -0.01   0.00    -0.37   0.03   0.25     0.00   0.01  -0.03
     4  53     0.05  -0.13  -0.08    -0.01  -0.07  -0.09     0.04  -0.23  -0.17
     5  15    -0.06  -0.04  -0.10    -0.02  -0.03  -0.04    -0.16   0.11   0.15
     6  15     0.29  -0.13   0.49     0.10  -0.12   0.14    -0.07   0.04  -0.24
     7  15     0.44   0.29   0.16     0.07   0.00   0.06    -0.16  -0.13  -0.10
     8  15     0.21   0.11  -0.08    -0.12  -0.20  -0.05    -0.05   0.02   0.13
     9  50    -0.03   0.11   0.11     0.01   0.06   0.12     0.11   0.23   0.24
    10  50    -0.01   0.00   0.00     0.04   0.11  -0.01     0.04  -0.02   0.00
    11  53     0.00   0.01   0.01     0.00  -0.01  -0.02     0.00  -0.02  -0.02
    12  53     0.03  -0.02   0.01    -0.03  -0.01  -0.03    -0.04   0.05  -0.03
    13  50     0.14   0.10  -0.06    -0.19  -0.05   0.02     0.01  -0.02   0.03
    14  50    -0.05   0.06  -0.04    -0.15   0.01  -0.02     0.03  -0.03   0.04
    15  53     0.07  -0.04   0.01     0.13  -0.03   0.04    -0.06   0.01  -0.02
    16  53    -0.01  -0.02   0.03     0.01   0.04  -0.02     0.00   0.01  -0.02
    17  15    -0.10  -0.08  -0.04    -0.02   0.05  -0.18    -0.34  -0.29   0.07
    18  15    -0.10  -0.10   0.01    -0.22   0.09  -0.07     0.07  -0.35  -0.22
    19  15    -0.11  -0.04  -0.03    -0.22  -0.12   0.02     0.14   0.09  -0.01
    20  15    -0.13  -0.06  -0.06     0.06  -0.21  -0.15    -0.22   0.21   0.21
    21  50    -0.17  -0.08   0.00     0.20   0.06  -0.02     0.05   0.15  -0.03
    22  50     0.00  -0.02   0.01    -0.01   0.05  -0.01     0.00   0.03  -0.02
    23  53     0.01   0.00   0.00     0.01   0.00   0.00     0.02   0.00   0.02
    24  53     0.01   0.01  -0.01    -0.02  -0.03   0.03     0.02  -0.03   0.00
                     40                     41                     42
                      A                      A                      A
 Frequencies --    127.9977               132.1324               132.4622
 Red. masses --     54.7054                82.8046                63.0611
 Frc consts  --      0.5281                 0.8518                 0.6519
 IR Inten    --     11.3414                 8.7499                 9.9685
  Atom  AN      X      Y      Z        X      Y      Z        X      Y      Z
     1  50     0.02  -0.02  -0.01    -0.13  -0.04   0.08     0.07  -0.01   0.00
     2  50     0.06   0.01  -0.03     0.11  -0.01  -0.06     0.26   0.00  -0.10
     3  53    -0.05   0.00   0.03    -0.10   0.00   0.06    -0.20   0.01   0.10
     4  53    -0.01   0.08   0.06     0.00  -0.09  -0.09     0.00   0.08   0.06
     5  15     0.06  -0.01   0.00     0.05  -0.06  -0.19    -0.03   0.08   0.03
     6  15     0.01  -0.03   0.03    -0.04   0.00  -0.08    -0.04  -0.08  -0.08
     7  15     0.01   0.02   0.01    -0.06  -0.05  -0.03    -0.11  -0.05  -0.06
     8  15     0.02   0.04   0.00     0.01   0.06  -0.18     0.14   0.27   0.05
     9  50    -0.04  -0.08  -0.07     0.04   0.10   0.13    -0.05  -0.10  -0.06
    10  50    -0.01  -0.02   0.00     0.00  -0.06   0.02    -0.01  -0.13   0.02
    11  53     0.00   0.01   0.01     0.00   0.02   0.01     0.00   0.01   0.01
    12  53     0.01  -0.01   0.01    -0.01   0.04  -0.01    -0.02   0.02  -0.01
    13  50     0.10  -0.07  -0.08     0.06   0.01  -0.03     0.16   0.18  -0.07
    14  50     0.01   0.14  -0.06     0.51   0.15   0.02    -0.02  -0.11   0.08
    15  53    -0.02   0.02   0.01    -0.34   0.00  -0.14    -0.05   0.00  -0.01
    16  53    -0.06  -0.05   0.10    -0.08  -0.12   0.12     0.04   0.01  -0.07
    17  15    -0.18  -0.13  -0.26     0.28   0.26  -0.04    -0.12  -0.07   0.14
    18  15     0.36  -0.46  -0.23     0.02   0.27   0.18     0.15  -0.13   0.05
    19  15     0.39  -0.06   0.07    -0.04  -0.02   0.03     0.17   0.29  -0.19
    20  15     0.15  -0.16  -0.11     0.10  -0.13  -0.21    -0.21   0.46   0.13
    21  50    -0.07   0.02   0.03    -0.08  -0.05   0.04    -0.23  -0.12   0.03
    22  50    -0.19   0.30  -0.05     0.00  -0.02   0.02     0.07  -0.11   0.01
    23  53     0.08   0.00   0.06    -0.02   0.00  -0.01    -0.01   0.00   0.00
    24  53    -0.03  -0.12   0.11     0.00  -0.01   0.00     0.02   0.06  -0.03
                     43                     44                     45
                      A                      A                      A
 Frequencies --    137.9199               140.9192               159.0064
 Red. masses --     64.0480                79.5552                40.5185
 Frc consts  --      0.7178                 0.9308                 0.6036
 IR Inten    --      9.2081                14.3426                 1.7368
  Atom  AN      X      Y      Z        X      Y      Z        X      Y      Z
     1  50     0.07  -0.06  -0.15    -0.08   0.07   0.08     0.02  -0.03   0.08
     2  50     0.01   0.03   0.01    -0.04  -0.03   0.03    -0.02   0.08  -0.09
     3  53    -0.01   0.00   0.01     0.03   0.00  -0.01    -0.03   0.01   0.00
     4  53     0.00   0.11   0.09     0.00  -0.07  -0.06     0.00   0.01   0.00
     5  15    -0.01  -0.03   0.05     0.04  -0.04  -0.17     0.02   0.01   0.30
     6  15     0.19  -0.09   0.35    -0.05   0.03  -0.07    -0.11   0.14  -0.16
     7  15     0.28   0.20   0.10    -0.06  -0.04  -0.01     0.04  -0.21  -0.11
     8  15     0.01  -0.14   0.04    -0.04   0.05  -0.17     0.27  -0.13   0.29
     9  50    -0.07  -0.11  -0.12     0.04   0.08   0.07    -0.04  -0.02   0.00
    10  50     0.01   0.09  -0.01     0.00  -0.04   0.01     0.02   0.05   0.00
    11  53     0.00  -0.01  -0.02     0.00   0.01   0.02     0.00  -0.01  -0.02
    12  53     0.03   0.00   0.03    -0.01   0.00  -0.01     0.01   0.00   0.00
    13  50    -0.13  -0.05   0.01     0.09  -0.08  -0.06     0.20   0.11  -0.10
    14  50     0.21   0.00   0.28    -0.16  -0.05   0.48     0.01   0.05   0.04
    15  53    -0.25  -0.04  -0.12    -0.06  -0.01  -0.04    -0.01  -0.01  -0.01
    16  53     0.04   0.06  -0.11     0.17   0.19  -0.32     0.01   0.03  -0.01
    17  15    -0.29  -0.23   0.04     0.18   0.14  -0.21    -0.13  -0.14  -0.06
    18  15    -0.17  -0.19  -0.20     0.18  -0.01   0.06    -0.33  -0.04  -0.02
    19  15    -0.12   0.03   0.04     0.16   0.00   0.14    -0.35  -0.27   0.13
    20  15    -0.15   0.06   0.16     0.20  -0.26  -0.31     0.16  -0.31   0.15
    21  50     0.13   0.12  -0.03    -0.04  -0.14  -0.01    -0.05  -0.03  -0.04
    22  50     0.03  -0.01  -0.02    -0.08   0.06   0.00     0.03   0.05   0.05
    23  53     0.00   0.00   0.00     0.03   0.01   0.03    -0.03  -0.02  -0.05
    24  53     0.01  -0.02  -0.01    -0.03   0.02   0.03     0.01  -0.01   0.00
                     46                     47                     48
                      A                      A                      A
 Frequencies --    164.0632               167.5490               171.2611
 Red. masses --    109.9024               108.2849                38.0888
 Frc consts  --      1.7429                 1.7910                 0.6582
 IR Inten    --     16.7702                17.7476                 2.1625
  Atom  AN      X      Y      Z        X      Y      Z        X      Y      Z
     1  50     0.00   0.01  -0.05    -0.03  -0.02   0.06     0.09  -0.03  -0.20
     2  50     0.01  -0.03   0.03    -0.02   0.01  -0.02     0.05  -0.06   0.09
     3  53     0.01   0.00   0.00     0.00   0.00   0.00     0.01   0.00  -0.02
     4  53     0.00   0.00   0.00     0.00   0.00  -0.01     0.01   0.00   0.02
     5  15     0.00   0.01  -0.05    -0.02   0.00  -0.12    -0.02   0.03   0.19
     6  15     0.03  -0.06   0.03    -0.03   0.05   0.04     0.08  -0.25  -0.07
     7  15    -0.07   0.08   0.04     0.10  -0.04  -0.02    -0.42   0.24   0.11
     8  15    -0.12   0.11  -0.04     0.06  -0.15  -0.19    -0.38   0.47   0.29
     9  50     0.01   0.01   0.00     0.00  -0.01   0.01     0.02   0.00   0.00
    10  50     0.03  -0.06  -0.11    -0.20   0.20   0.62    -0.02   0.03   0.07
    11  53    -0.03   0.04   0.10     0.17  -0.21  -0.53     0.02  -0.03  -0.06
    12  53     0.00   0.00   0.00    -0.01   0.02  -0.03    -0.01   0.01   0.00
    13  50    -0.04  -0.05   0.00     0.02   0.03   0.02     0.06  -0.02  -0.02
    14  50    -0.01  -0.01   0.00    -0.01  -0.01   0.00     0.02   0.01   0.00
    15  53     0.00   0.00   0.00     0.01   0.01   0.00    -0.01  -0.01   0.00
    16  53     0.00   0.00  -0.01     0.00   0.00   0.00     0.00   0.01   0.00
    17  15    -0.02   0.00  -0.06     0.01   0.02   0.00     0.03   0.04  -0.11
    18  15     0.14  -0.08  -0.07     0.12  -0.04   0.01    -0.14   0.07   0.02
    19  15     0.20   0.02   0.03     0.13   0.07  -0.03    -0.15  -0.09   0.04
    20  15     0.02  -0.01  -0.05    -0.07   0.07  -0.07     0.13  -0.13  -0.03
    21  50     0.00   0.01   0.03    -0.02   0.00   0.01    -0.01  -0.02   0.00
    22  50     0.36   0.31   0.50     0.07   0.07   0.09    -0.02   0.00   0.00
    23  53    -0.36  -0.18  -0.44    -0.06  -0.04  -0.08     0.01   0.01   0.01
    24  53    -0.01  -0.05   0.01     0.00  -0.01   0.00     0.00   0.00   0.00
                     49                     50                     51
                      A                      A                      A
 Frequencies --    194.9569               199.0901               217.9891
 Red. masses --     38.4871                39.3803                32.7241
 Frc consts  --      0.8619                 0.9197                 0.9162
 IR Inten    --     12.0547                 4.6637                 9.2040
  Atom  AN      X      Y      Z        X      Y      Z        X      Y      Z
     1  50    -0.02   0.01  -0.01     0.02  -0.01  -0.06    -0.08   0.06   0.03
     2  50     0.03  -0.03   0.00     0.02  -0.28   0.00     0.00   0.01   0.00
     3  53    -0.02   0.00   0.01    -0.03   0.02   0.01     0.00   0.00   0.00
     4  53     0.00   0.00   0.00     0.01   0.00  -0.02    -0.01  -0.01  -0.01
     5  15     0.04  -0.07  -0.12     0.05  -0.04   0.04     0.59  -0.28  -0.19
     6  15    -0.01   0.02   0.00    -0.37   0.80   0.13    -0.02  -0.04  -0.04
     7  15    -0.06   0.07   0.04     0.09   0.16   0.21    -0.10  -0.02   0.04
     8  15    -0.08   0.09  -0.13    -0.12   0.04   0.03     0.01   0.20  -0.22
     9  50     0.01   0.00   0.00     0.06   0.00  -0.05     0.00   0.01   0.01
    10  50     0.00   0.00   0.01     0.00   0.01   0.00    -0.03  -0.01   0.02
    11  53     0.00   0.00   0.00     0.00   0.00   0.00     0.01   0.01   0.00
    12  53     0.00   0.00   0.00     0.00   0.00   0.01     0.00  -0.01   0.00
    13  50    -0.08   0.07  -0.25     0.04   0.01   0.02    -0.01  -0.01   0.03
    14  50    -0.02   0.03   0.00     0.01   0.00   0.00     0.00  -0.01   0.00
    15  53     0.01   0.01   0.01    -0.01   0.00  -0.01     0.01   0.00   0.00
    16  53     0.00   0.01   0.00     0.00   0.00   0.00     0.00   0.00   0.00
    17  15     0.06  -0.06   0.51    -0.01  -0.01  -0.02    -0.09  -0.19   0.08
    18  15     0.23   0.05   0.15    -0.03  -0.01  -0.02    -0.17   0.00  -0.34
    19  15     0.18  -0.28   0.33    -0.03   0.02  -0.02    -0.14   0.03  -0.06
    20  15    -0.12  -0.30   0.43     0.04   0.03   0.00     0.33   0.15   0.25
    21  50     0.01   0.05  -0.07    -0.01  -0.01   0.01     0.00  -0.03   0.07
    22  50     0.02  -0.02  -0.02     0.00   0.00   0.00    -0.01   0.01   0.00
    23  53    -0.01   0.00   0.00     0.00   0.00   0.00     0.00   0.00   0.00
    24  53     0.01   0.00   0.00     0.00   0.00   0.00     0.00   0.00   0.00
                     52                     53                     54
                      A                      A                      A
 Frequencies --    244.8326               252.4754               262.9012
 Red. masses --     34.2127                36.0093                34.7723
 Frc consts  --      1.2083                 1.3524                 1.4160
 IR Inten    --     20.4360                 3.1022                15.8413
  Atom  AN      X      Y      Z        X      Y      Z        X      Y      Z
     1  50     0.01  -0.04   0.03    -0.03   0.00   0.04     0.01   0.00  -0.04
     2  50     0.01  -0.05   0.03     0.01  -0.05   0.02    -0.01   0.07  -0.04
     3  53    -0.01   0.00   0.01    -0.01   0.00   0.01     0.01   0.00   0.00
     4  53     0.01   0.00   0.01     0.00   0.00   0.00     0.00  -0.01  -0.01
     5  15    -0.18   0.63   0.01     0.15  -0.07   0.01     0.06   0.30  -0.01
     6  15     0.00   0.03  -0.13     0.10   0.10  -0.32    -0.36  -0.11   0.58
     7  15     0.19   0.18  -0.17     0.18   0.18  -0.13    -0.23  -0.35   0.07
     8  15     0.24   0.24  -0.18     0.36   0.42   0.06     0.23   0.20  -0.10
     9  50    -0.03  -0.02   0.01    -0.07  -0.02   0.03     0.13   0.04  -0.06
    10  50    -0.02  -0.10   0.03    -0.01   0.00   0.01    -0.01  -0.05   0.02
    11  53     0.00  -0.01  -0.01     0.00   0.00  -0.01     0.00   0.00   0.00
    12  53    -0.01   0.01   0.00     0.00  -0.01   0.00     0.00   0.01  -0.01
    13  50    -0.06  -0.08  -0.01    -0.12  -0.11   0.00    -0.05  -0.06  -0.02
    14  50     0.00  -0.01  -0.01     0.00   0.01   0.00     0.00   0.00  -0.01
    15  53     0.00   0.00   0.00     0.00   0.00   0.00     0.00   0.00   0.00
    16  53     0.00   0.01   0.00     0.00   0.00   0.00     0.00   0.00   0.00
    17  15    -0.02   0.00  -0.03    -0.03   0.01  -0.09    -0.08   0.02  -0.07
    18  15    -0.08   0.24  -0.38    -0.04  -0.30   0.53    -0.07  -0.11   0.25
    19  15     0.01  -0.08   0.15    -0.09   0.03  -0.09    -0.05   0.00   0.05
    20  15     0.11  -0.04   0.12     0.05   0.03  -0.04     0.10   0.02   0.03
    21  50     0.02  -0.04   0.08     0.03   0.08  -0.11     0.01   0.03  -0.05
    22  50     0.00  -0.01   0.00     0.01   0.00   0.01     0.00   0.00   0.00
    23  53     0.00   0.00   0.00     0.00   0.00   0.00     0.00   0.00   0.00
    24  53     0.00   0.01   0.00     0.00   0.00   0.00     0.00   0.00   0.00
                     55                     56                     57
                      A                      A                      A
 Frequencies --    271.5193               278.0949               288.9277
 Red. masses --     32.7874                32.8955                32.9512
 Frc consts  --      1.4242                 1.4989                 1.6207
 IR Inten    --      2.7667                19.7977                52.5065
  Atom  AN      X      Y      Z        X      Y      Z        X      Y      Z
     1  50     0.01   0.01   0.00    -0.01   0.01   0.01     0.00   0.01  -0.06
     2  50     0.00   0.01  -0.02     0.00   0.00   0.00    -0.03   0.01  -0.06
     3  53     0.00   0.00   0.00     0.00   0.00   0.00     0.00   0.00   0.00
     4  53    -0.01   0.00  -0.01     0.00   0.00   0.00     0.01   0.01   0.01
     5  15    -0.09  -0.38  -0.06     0.09  -0.16  -0.03    -0.01   0.17  -0.04
     6  15    -0.08   0.05   0.09     0.02   0.01  -0.04     0.61   0.36  -0.06
     7  15    -0.04  -0.15   0.00     0.03   0.01  -0.01    -0.19  -0.46   0.42
     8  15     0.42   0.34   0.37    -0.05  -0.04  -0.03     0.04   0.09  -0.08
     9  50     0.02   0.01  -0.01    -0.01   0.00   0.00    -0.10  -0.03   0.05
    10  50     0.01   0.06   0.00     0.00   0.01  -0.01    -0.01  -0.02   0.01
    11  53     0.00   0.00  -0.01     0.00   0.00   0.00     0.00   0.00   0.00
    12  53     0.00   0.00   0.00     0.00   0.00   0.00     0.01   0.00   0.01
    13  50    -0.07  -0.08  -0.01     0.06  -0.06  -0.04    -0.01  -0.02   0.00
    14  50    -0.01   0.01   0.01     0.01  -0.06  -0.05     0.00   0.00   0.00
    15  53     0.00   0.00   0.00     0.00   0.01   0.00     0.00   0.00   0.00
    16  53     0.00   0.00   0.00     0.00   0.00   0.01     0.00   0.00   0.00
    17  15     0.05   0.10   0.01    -0.53   0.40  -0.34    -0.01   0.00   0.00
    18  15     0.09   0.22  -0.35    -0.05   0.14   0.07    -0.02   0.02   0.00
    19  15     0.10  -0.01  -0.06     0.13   0.15   0.53     0.02   0.01   0.02
    20  15    -0.34  -0.15  -0.08    -0.07   0.09   0.14    -0.01  -0.02  -0.02
    21  50     0.01  -0.02   0.06     0.01  -0.02  -0.01     0.00   0.00   0.00
    22  50     0.00  -0.01   0.00     0.05  -0.05  -0.01     0.00   0.00   0.00
    23  53     0.00   0.00   0.00     0.01   0.00   0.01     0.00   0.00   0.00
    24  53     0.00   0.00   0.00     0.00   0.01   0.00     0.00   0.00   0.00
                     58                     59                     60
                      A                      A                      A
 Frequencies --    323.4929               329.4799               350.4525
 Red. masses --     31.1639                31.5572                31.4211
 Frc consts  --      1.9215                 2.0184                 2.2737
 IR Inten    --      3.2676                 7.5500                 8.6855
  Atom  AN      X      Y      Z        X      Y      Z        X      Y      Z
     1  50     0.00   0.00   0.00     0.00   0.00   0.00    -0.01   0.01   0.00
     2  50     0.00   0.00   0.00     0.00   0.00   0.00     0.00  -0.01   0.01
     3  53     0.00   0.00   0.00     0.00   0.00   0.00     0.00   0.00   0.00
     4  53     0.00   0.00   0.00     0.00   0.00   0.00     0.00   0.00   0.00
     5  15    -0.06  -0.05   0.08     0.15   0.08  -0.18     0.56   0.40  -0.24
     6  15     0.02   0.01   0.01     0.01   0.01   0.00    -0.02  -0.02  -0.06
     7  15     0.00  -0.03   0.01    -0.02   0.02   0.00    -0.06   0.12   0.06
     8  15    -0.03   0.03  -0.17     0.03  -0.06   0.25    -0.01  -0.20   0.30
     9  50     0.00   0.00   0.00     0.00   0.00   0.00     0.00   0.00   0.00
    10  50     0.00   0.01   0.00    -0.01  -0.01   0.00    -0.02  -0.05   0.01
    11  53     0.00   0.00   0.00     0.00   0.00   0.00     0.00   0.00   0.00
    12  53     0.00   0.00   0.00     0.00   0.00   0.00    -0.01   0.00   0.00
    13  50     0.01  -0.01   0.02    -0.01   0.00  -0.06     0.01   0.01   0.03
    14  50    -0.01   0.02   0.02     0.00  -0.03  -0.03    -0.01   0.01   0.01
    15  53     0.00   0.00   0.00     0.00   0.00   0.00     0.00   0.00   0.00
    16  53     0.00   0.00   0.00     0.00   0.00   0.00     0.00   0.00   0.00
    17  15     0.27   0.40  -0.29     0.43  -0.12   0.02    -0.11   0.21   0.00
    18  15     0.25  -0.27  -0.14    -0.16  -0.21  -0.10     0.03  -0.06  -0.02
    19  15    -0.33  -0.34  -0.09    -0.10  -0.05   0.58    -0.01  -0.04  -0.22
    20  15    -0.18   0.19   0.42    -0.15   0.40  -0.25    -0.36  -0.25  -0.01
    21  50     0.00  -0.01   0.00     0.00   0.00  -0.01     0.00   0.00   0.00
    22  50     0.00   0.00   0.01    -0.02   0.02   0.00     0.01  -0.01   0.00
    23  53     0.00   0.00   0.00     0.00   0.00   0.00     0.00   0.00   0.00
    24  53     0.00   0.00   0.01     0.00   0.00   0.00     0.00   0.00   0.00
                     61                     62                     63
                      A                      A                      A
 Frequencies --    351.8952               362.2948               377.2798
 Red. masses --     31.1579                31.2181                31.0812
 Frc consts  --      2.2732                 2.4142                 2.6066
 IR Inten    --      6.7636                 3.1340                 3.6450
  Atom  AN      X      Y      Z        X      Y      Z        X      Y      Z
     1  50     0.00   0.00   0.00     0.00  -0.01   0.00     0.00  -0.01   0.02
     2  50     0.00   0.01   0.00     0.00   0.01  -0.01    -0.01   0.02  -0.01
     3  53     0.00   0.00   0.00     0.00   0.00   0.00     0.00   0.00   0.00
     4  53     0.00   0.00   0.00     0.00   0.00   0.00     0.00   0.00   0.00
     5  15     0.16  -0.02   0.21     0.06   0.00   0.31     0.29   0.05   0.33
     6  15    -0.02  -0.02  -0.01    -0.03  -0.02   0.00    -0.01   0.00   0.04
     7  15     0.08  -0.05   0.00     0.14  -0.10  -0.02     0.34  -0.28  -0.16
     8  15    -0.08   0.05  -0.16    -0.10   0.13  -0.18    -0.33   0.26  -0.09
     9  50     0.00   0.00   0.00     0.00   0.00   0.00     0.00   0.00   0.00
    10  50     0.00   0.00   0.00     0.00   0.01   0.00     0.00   0.00   0.00
    11  53     0.00   0.00   0.00     0.00   0.00   0.00     0.00   0.00   0.00
    12  53     0.00   0.00   0.00     0.00   0.00   0.00     0.00   0.00   0.00
    13  50     0.01   0.01   0.00     0.00   0.01  -0.01     0.00   0.00   0.00
    14  50    -0.01   0.02   0.02     0.01  -0.03  -0.03     0.00   0.01   0.01
    15  53     0.00   0.00   0.00     0.00   0.00   0.00     0.00   0.00   0.00
    16  53     0.00   0.00   0.00     0.00   0.00   0.00     0.00   0.00   0.00
    17  15     0.29  -0.19  -0.34     0.18   0.35   0.27    -0.16  -0.14   0.06
    18  15    -0.46   0.12   0.10    -0.20  -0.38  -0.21     0.27   0.18   0.02
    19  15     0.49  -0.07  -0.08    -0.03   0.48   0.08    -0.15  -0.23   0.06
    20  15    -0.33  -0.02   0.23    -0.07  -0.33  -0.08    -0.22   0.10  -0.32
    21  50     0.00   0.00  -0.01     0.00   0.00   0.00     0.00   0.00   0.01
    22  50    -0.03   0.02   0.00     0.01  -0.01  -0.01     0.00   0.00   0.00
    23  53     0.00   0.00   0.00     0.00   0.00   0.00     0.00   0.00   0.00
    24  53     0.00   0.00   0.00     0.00   0.00   0.00     0.00   0.00   0.00
                     64                     65                     66
                      A                      A                      A
 Frequencies --    386.3447               409.0221               418.6597
 Red. masses --     31.2465                31.3987                31.2065
 Frc consts  --      2.7479                 3.0950                 3.2227
 IR Inten    --      6.4201                13.9656                 0.2251
  Atom  AN      X      Y      Z        X      Y      Z        X      Y      Z
     1  50     0.01   0.01  -0.04     0.01   0.00  -0.03     0.00   0.00   0.00
     2  50     0.00   0.03   0.00    -0.01   0.06  -0.02     0.00   0.00   0.00
     3  53     0.00   0.00   0.00     0.00   0.00   0.00     0.00   0.00   0.00
     4  53     0.00   0.00   0.00     0.00   0.00   0.00     0.00   0.00   0.00
     5  15     0.08  -0.02   0.34    -0.15   0.05  -0.31     0.04   0.04  -0.04
     6  15    -0.23  -0.16  -0.27    -0.29  -0.19  -0.26    -0.01  -0.01   0.00
     7  15    -0.12   0.22   0.58     0.50  -0.25   0.47     0.02   0.00   0.01
     8  15     0.34  -0.15  -0.30    -0.21   0.15   0.22    -0.03  -0.01   0.01
     9  50     0.01   0.00   0.00     0.01   0.00  -0.01     0.00   0.00   0.00
    10  50     0.01   0.01  -0.01     0.00  -0.01   0.00     0.00   0.00   0.00
    11  53     0.00   0.00   0.00     0.00   0.00   0.00     0.00   0.00   0.00
    12  53     0.00   0.00   0.00     0.00   0.00   0.00     0.00   0.00   0.00
    13  50    -0.01  -0.01  -0.01     0.00   0.00   0.00    -0.01   0.00  -0.01
    14  50     0.00   0.00   0.00     0.00   0.00   0.00     0.01  -0.03  -0.02
    15  53     0.00   0.00   0.00     0.00   0.00   0.00     0.00   0.00   0.00
    16  53     0.00   0.00   0.00     0.00   0.00   0.00     0.00   0.00   0.00
    17  15    -0.05  -0.06   0.03     0.01   0.03  -0.02     0.18  -0.39  -0.33
    18  15     0.11   0.07  -0.02    -0.05  -0.03   0.02     0.34   0.16   0.08
    19  15    -0.07  -0.05   0.08     0.04   0.00  -0.04    -0.34   0.53   0.13
    20  15    -0.14   0.04  -0.20     0.13   0.02   0.13    -0.14  -0.25   0.25
    21  50     0.00   0.00   0.00     0.00   0.00   0.00     0.00   0.00   0.00
    22  50     0.00   0.00   0.00     0.00   0.00   0.00    -0.02   0.02   0.01
    23  53     0.00   0.00   0.00     0.00   0.00   0.00     0.00   0.00   0.00
    24  53     0.00   0.00   0.00     0.00   0.00   0.00     0.00   0.00   0.00

 -------------------
 - Thermochemistry -
 -------------------
 Temperature   673.000 Kelvin.  Pressure  50.00000 Atm.
 Atom     1 has atomic number 50 and mass 117.90180
 Atom     2 has atomic number 50 and mass 117.90180
 Atom     3 has atomic number 53 and mass 126.90040
 Atom     4 has atomic number 53 and mass 126.90040
 Atom     5 has atomic number 15 and mass  30.97376
 Atom     6 has atomic number 15 and mass  30.97376
 Atom     7 has atomic number 15 and mass  30.97376
 Atom     8 has atomic number 15 and mass  30.97376
 Atom     9 has atomic number 50 and mass 117.90180
 Atom    10 has atomic number 50 and mass 117.90180
 Atom    11 has atomic number 53 and mass 126.90040
 Atom    12 has atomic number 53 and mass 126.90040
 Atom    13 has atomic number 50 and mass 117.90180
 Atom    14 has atomic number 50 and mass 117.90180
 Atom    15 has atomic number 53 and mass 126.90040
 Atom    16 has atomic number 53 and mass 126.90040
 Atom    17 has atomic number 15 and mass  30.97376
 Atom    18 has atomic number 15 and mass  30.97376
 Atom    19 has atomic number 15 and mass  30.97376
 Atom    20 has atomic number 15 and mass  30.97376
 Atom    21 has atomic number 50 and mass 117.90180
 Atom    22 has atomic number 50 and mass 117.90180
 Atom    23 has atomic number 53 and mass 126.90040
 Atom    24 has atomic number 53 and mass 126.90040
 Molecular mass:  2206.20771 amu.
 Principal axes and moments of inertia in atomic units:
                           1         2         3
     Eigenvalues --  ******************************
           X            0.99999   0.00114   0.00507
           Y           -0.00114   1.00000  -0.00057
           Z           -0.00507   0.00057   0.99999
 This molecule is an asymmetric top.
 Rotational symmetry number  1.
 Warning -- assumption of classical behavior for rotation
           may cause significant error
 Rotational temperatures (Kelvin)      0.00105     0.00063     0.00051
 Rotational constants (GHZ):           0.02184     0.01320     0.01071
 Zero-point vibrational energy      54421.8 (Joules/Mol)
                                   13.00713 (Kcal/Mol)
 Warning -- explicit consideration of  66 degrees of freedom as
           vibrations may cause significant error
 Vibrational temperatures:     11.03    12.71    15.14    19.75    21.22
          (Kelvin)             25.54    29.47    30.49    36.89    44.76
                               46.03    47.62    55.00    56.05    57.52
                               62.43    67.46    68.83    69.85    74.54
                               80.54    82.67    88.58    92.96    98.78
                              101.16   104.88   107.04   110.18   119.67
                              124.63   126.10   139.03   144.23   158.59
                              163.31   174.79   179.84   181.59   184.16
                              190.11   190.58   198.44   202.75   228.77
                              236.05   241.07   246.41   280.50   286.45
                              313.64   352.26   363.26   378.26   390.66
                              400.12   415.70   465.43   474.05   504.22
                              506.30   521.26   542.82   555.86   588.49
                              602.36
 
 Zero-point correction=                           0.020728 (Hartree/Particle)
 Thermal correction to Energy=                    0.148792
 Thermal correction to Enthalpy=                  0.150923
 Thermal correction to Gibbs Free Energy=        -0.320387
 Sum of electronic and zero-point Energies=          -2848.622772
 Sum of electronic and thermal Energies=             -2848.494708
 Sum of electronic and thermal Enthalpies=           -2848.492577
 Sum of electronic and thermal Free Energies=        -2848.963887
 
                     E (Thermal)             CV                S
                      KCal/Mol        Cal/Mol-Kelvin    Cal/Mol-Kelvin
 Total                   93.368            135.524            439.452
 Electronic               0.000              0.000              0.000
 Translational            2.006              2.981             45.211
 Rotational               2.006              2.981             45.187
 Vibrational             89.356            129.562            349.054
 Vibration     1          1.337              1.987             10.157
 Vibration     2          1.337              1.987              9.876
 Vibration     3          1.337              1.987              9.527
 Vibration     4          1.337              1.987              8.999
 Vibration     5          1.338              1.987              8.856
 Vibration     6          1.338              1.987              8.489
 Vibration     7          1.338              1.987              8.204
 Vibration     8          1.338              1.987              8.137
 Vibration     9          1.338              1.987              7.758
 Vibration    10          1.338              1.986              7.374
 Vibration    11          1.338              1.986              7.318
 Vibration    12          1.338              1.986              7.251
 Vibration    13          1.338              1.986              6.964
 Vibration    14          1.338              1.986              6.927
 Vibration    15          1.338              1.986              6.876
 Vibration    16          1.338              1.986              6.713
 Vibration    17          1.339              1.986              6.559
 Vibration    18          1.339              1.985              6.519
 Vibration    19          1.339              1.985              6.490
 Vibration    20          1.339              1.985              6.361
 Vibration    21          1.339              1.985              6.207
 Vibration    22          1.339              1.985              6.155
 Vibration    23          1.339              1.984              6.018
 Vibration    24          1.340              1.984              5.923
 Vibration    25          1.340              1.984              5.802
 Vibration    26          1.340              1.983              5.755
 Vibration    27          1.340              1.983              5.683
 Vibration    28          1.340              1.983              5.643
 Vibration    29          1.340              1.983              5.586
 Vibration    30          1.341              1.982              5.422
 Vibration    31          1.341              1.982              5.341
 Vibration    32          1.341              1.981              5.318
 Vibration    33          1.342              1.980              5.125
 Vibration    34          1.343              1.980              5.052
 Vibration    35          1.344              1.978              4.864
 Vibration    36          1.344              1.977              4.806
 Vibration    37          1.345              1.976              4.672
 Vibration    38          1.345              1.975              4.616
 Vibration    39          1.345              1.975              4.596
 Vibration    40          1.346              1.975              4.569
 Vibration    41          1.346              1.974              4.506
 Vibration    42          1.346              1.974              4.501
 Vibration    43          1.347              1.973              4.421
 Vibration    44          1.347              1.972              4.379
 Vibration    45          1.350              1.968              4.141
 Vibration    46          1.351              1.967              4.079
 Vibration    47          1.352              1.966              4.038
 Vibration    48          1.352              1.965              3.995
 Vibration    49          1.357              1.959              3.741
 Vibration    50          1.358              1.957              3.700
 Vibration    51          1.362              1.952              3.522
 Vibration    52          1.368              1.942              3.296
 Vibration    53          1.370              1.940              3.237
 Vibration    54          1.372              1.936              3.158
 Vibration    55          1.375              1.932              3.096
 Vibration    56          1.377              1.930              3.050
 Vibration    57          1.380              1.925              2.976
 Vibration    58          1.390              1.910              2.759
 Vibration    59          1.392              1.907              2.724
 Vibration    60          1.399              1.897              2.607
 Vibration    61          1.400              1.896              2.599
 Vibration    62          1.404              1.891              2.544
 Vibration    63          1.409              1.883              2.467
 Vibration    64          1.413              1.878              2.423
 Vibration    65          1.422              1.865              2.316
 Vibration    66          1.426              1.860              2.273
                       Q            Log10(Q)             Ln(Q)
 Total Bot       0.193255D+66         65.286131        150.326871
 Total V=0       0.323573D+70         69.509972        160.052626
 Vib (Bot)       0.185001D+48         47.267175        108.836692
 Vib (Bot)    1  0.610239D+02          1.785500          4.111265
 Vib (Bot)    2  0.529692D+02          1.724024          3.969711
 Vib (Bot)    3  0.444491D+02          1.647863          3.794345
 Vib (Bot)    4  0.340718D+02          1.532396          3.528471
 Vib (Bot)    5  0.317103D+02          1.501200          3.456641
 Vib (Bot)    6  0.263510D+02          1.420797          3.271506
 Vib (Bot)    7  0.228311D+02          1.358527          3.128123
 Vib (Bot)    8  0.220741D+02          1.343883          3.094405
 Vib (Bot)    9  0.182391D+02          1.261005          2.903570
 Vib (Bot)   10  0.150320D+02          1.177016          2.710180
 Vib (Bot)   11  0.146166D+02          1.164848          2.682161
 Vib (Bot)   12  0.141299D+02          1.150138          2.648291
 Vib (Bot)   13  0.122321D+02          1.087501          2.504063
 Vib (Bot)   14  0.120039D+02          1.079323          2.485233
 Vib (Bot)   15  0.116967D+02          1.068062          2.459304
 Vib (Bot)   16  0.107755D+02          1.032436          2.377272
 Vib (Bot)   17  0.997138D+01          0.998755          2.299719
 Vib (Bot)   18  0.977391D+01          0.990068          2.279716
 Vib (Bot)   19  0.963079D+01          0.983662          2.264966
 Vib (Bot)   20  0.902403D+01          0.955401          2.199892
 Vib (Bot)   21  0.835125D+01          0.921751          2.122411
 Vib (Bot)   22  0.813559D+01          0.910389          2.096248
 Vib (Bot)   23  0.759244D+01          0.880381          2.027153
 Vib (Bot)   24  0.723400D+01          0.859379          1.978792
 Vib (Bot)   25  0.680678D+01          0.832942          1.917919
 Vib (Bot)   26  0.664686D+01          0.822617          1.894145
 Vib (Bot)   27  0.641016D+01          0.806869          1.857884
 Vib (Bot)   28  0.628080D+01          0.798015          1.837497
 Vib (Bot)   29  0.610129D+01          0.785422          1.808501
 Vib (Bot)   30  0.561637D+01          0.749455          1.725685
 Vib (Bot)   31  0.539246D+01          0.731787          1.685001
 Vib (Bot)   32  0.532910D+01          0.726654          1.673183
 Vib (Bot)   33  0.483226D+01          0.684150          1.575314
 Vib (Bot)   34  0.465735D+01          0.668138          1.538446
 Vib (Bot)   35  0.423380D+01          0.626731          1.443101
 Vib (Bot)   36  0.411080D+01          0.613927          1.413619
 Vib (Bot)   37  0.383948D+01          0.584272          1.345336
 Vib (Bot)   38  0.373118D+01          0.571846          1.316724
 Vib (Bot)   39  0.369492D+01          0.567606          1.306960
 Vib (Bot)   40  0.364306D+01          0.561466          1.292823
 Vib (Bot)   41  0.352833D+01          0.547570          1.260826
 Vib (Bot)   42  0.351949D+01          0.546480          1.258316
 Vib (Bot)   43  0.337927D+01          0.528823          1.217660
 Vib (Bot)   44  0.330682D+01          0.519411          1.195988
 Vib (Bot)   45  0.292764D+01          0.466518          1.074198
 Vib (Bot)   46  0.283653D+01          0.452787          1.042581
 Vib (Bot)   47  0.277691D+01          0.443561          1.021337
 Vib (Bot)   48  0.271607D+01          0.433940          0.999185
 Vib (Bot)   49  0.238202D+01          0.376945          0.867947
 Vib (Bot)   50  0.233184D+01          0.367699          0.846659
 Vib (Bot)   51  0.212650D+01          0.327664          0.754475
 Vib (Bot)   52  0.188889D+01          0.276207          0.635989
 Vib (Bot)   53  0.183039D+01          0.262544          0.604530
 Vib (Bot)   54  0.175602D+01          0.244528          0.563047
 Vib (Bot)   55  0.169880D+01          0.230141          0.529920
 Vib (Bot)   56  0.165749D+01          0.219452          0.505306
 Vib (Bot)   57  0.159349D+01          0.202351          0.465930
 Vib (Bot)   58  0.141754D+01          0.151537          0.348926
 Vib (Bot)   59  0.139076D+01          0.143252          0.329850
 Vib (Bot)   60  0.130401D+01          0.115283          0.265448
 Vib (Bot)   61  0.129842D+01          0.113415          0.261148
 Vib (Bot)   62  0.125938D+01          0.100158          0.230623
 Vib (Bot)   63  0.120684D+01          0.081650          0.188005
 Vib (Bot)   64  0.117699D+01          0.070772          0.162958
 Vib (Bot)   65  0.110797D+01          0.044526          0.102525
 Vib (Bot)   66  0.108084D+01          0.033760          0.077736
 Vib (V=0)       0.309754D+52         51.491017        118.562447
 Vib (V=0)    1  0.615259D+02          1.789058          4.119459
 Vib (V=0)    2  0.534716D+02          1.728123          3.979151
 Vib (V=0)    3  0.449519D+02          1.652748          3.805594
 Vib (V=0)    4  0.345755D+02          1.538769          3.543146
 Vib (V=0)    5  0.322142D+02          1.508048          3.472408
 Vib (V=0)    6  0.268557D+02          1.429037          3.290480
 Vib (V=0)    7  0.233366D+02          1.368037          3.150022
 Vib (V=0)    8  0.225798D+02          1.353719          3.117054
 Vib (V=0)    9  0.187460D+02          1.272909          2.930980
 Vib (V=0)   10  0.155403D+02          1.191459          2.743437
 Vib (V=0)   11  0.151252D+02          1.179701          2.716362
 Vib (V=0)   12  0.146387D+02          1.165503          2.683670
 Vib (V=0)   13  0.127423D+02          1.105248          2.544928
 Vib (V=0)   14  0.125143D+02          1.097407          2.526874
 Vib (V=0)   15  0.122074D+02          1.086622          2.502039
 Vib (V=0)   16  0.112871D+02          1.052581          2.423657
 Vib (V=0)   17  0.104839D+02          1.020523          2.349841
 Vib (V=0)   18  0.102867D+02          1.012276          2.330851
 Vib (V=0)   19  0.101438D+02          1.006199          2.316859
 Vib (V=0)   20  0.953788D+01          0.979452          2.255271
 Vib (V=0)   21  0.886620D+01          0.947738          2.182247
 Vib (V=0)   22  0.865094D+01          0.937063          2.157668
 Vib (V=0)   23  0.810889D+01          0.908961          2.092961
 Vib (V=0)   24  0.775126D+01          0.889372          2.047855
 Vib (V=0)   25  0.732512D+01          0.864815          1.991310
 Vib (V=0)   26  0.716564D+01          0.855255          1.969298
 Vib (V=0)   27  0.692963D+01          0.840710          1.935806
 Vib (V=0)   28  0.680067D+01          0.832551          1.917021
 Vib (V=0)   29  0.662175D+01          0.820972          1.890359
 Vib (V=0)   30  0.613858D+01          0.788068          1.814593
 Vib (V=0)   31  0.591559D+01          0.771998          1.777591
 Vib (V=0)   32  0.585251D+01          0.767342          1.766870
 Vib (V=0)   33  0.535806D+01          0.729007          1.678601
 Vib (V=0)   34  0.518411D+01          0.714674          1.645598
 Vib (V=0)   35  0.476323D+01          0.677901          1.560925
 Vib (V=0)   36  0.464110D+01          0.666621          1.534952
 Vib (V=0)   37  0.437190D+01          0.640670          1.475197
 Vib (V=0)   38  0.426453D+01          0.629871          1.450332
 Vib (V=0)   39  0.422860D+01          0.626197          1.441871
 Vib (V=0)   40  0.417721D+01          0.620886          1.429643
 Vib (V=0)   41  0.406359D+01          0.608909          1.402066
 Vib (V=0)   42  0.405483D+01          0.607973          1.399909
 Vib (V=0)   43  0.391606D+01          0.592850          1.365087
 Vib (V=0)   44  0.384441D+01          0.584830          1.346620
 Vib (V=0)   45  0.347003D+01          0.540334          1.244165
 Vib (V=0)   46  0.338026D+01          0.528950          1.217952
 Vib (V=0)   47  0.332156D+01          0.521342          1.200435
 Vib (V=0)   48  0.326171D+01          0.513445          1.182250
 Vib (V=0)   49  0.293393D+01          0.467449          1.076342
 Vib (V=0)   50  0.288485D+01          0.460123          1.059471
 Vib (V=0)   51  0.268449D+01          0.428861          0.987490
 Vib (V=0)   52  0.245395D+01          0.389865          0.897697
 Vib (V=0)   53  0.239745D+01          0.379750          0.874407
 Vib (V=0)   54  0.232581D+01          0.366575          0.844069
 Vib (V=0)   55  0.227085D+01          0.356188          0.820154
 Vib (V=0)   56  0.223127D+01          0.348551          0.802569
 Vib (V=0)   57  0.217010D+01          0.336479          0.774772
 Vib (V=0)   58  0.200314D+01          0.301712          0.694717
 Vib (V=0)   59  0.197791D+01          0.296206          0.682040
 Vib (V=0)   60  0.189659D+01          0.277973          0.640056
 Vib (V=0)   61  0.189136D+01          0.276775          0.637299
 Vib (V=0)   62  0.185501D+01          0.268346          0.617889
 Vib (V=0)   63  0.180632D+01          0.256794          0.591290
 Vib (V=0)   64  0.177879D+01          0.250124          0.575933
 Vib (V=0)   65  0.171556D+01          0.234406          0.539740
 Vib (V=0)   66  0.169089D+01          0.228114          0.525253
 Electronic      0.100000D+01          0.000000          0.000000
 Translational   0.623599D+09          8.794905         20.251018
 Rotational      0.167514D+10          9.224050         21.239161
 ***** Axes restored to original set *****
 -------------------------------------------------------------------
 Center     Atomic                   Forces (Hartrees/Bohr)
 Number     Number              X              Y              Z
 -------------------------------------------------------------------
      1       50           0.000002996    0.000000364    0.000005888
      2       50           0.000012719    0.000001591   -0.000006124
      3       53          -0.000006522    0.000006498    0.000002999
      4       53          -0.000004697   -0.000001122    0.000010631
      5       15          -0.000006668   -0.000008585   -0.000007137
      6       15          -0.000003139    0.000006199    0.000003410
      7       15           0.000000231   -0.000005135    0.000003845
      8       15           0.000004964    0.000006115   -0.000000168
      9       50          -0.000003827   -0.000002436    0.000000281
     10       50          -0.000007907    0.000001607   -0.000006255
     11       53          -0.000001626    0.000006405   -0.000004827
     12       53           0.000006713   -0.000003718    0.000001268
     13       50           0.000001828    0.000001035    0.000003227
     14       50           0.000005214   -0.000000468    0.000006358
     15       53           0.000008721   -0.000005573    0.000002980
     16       53           0.000000472   -0.000004121    0.000004438
     17       15          -0.000003531   -0.000006512   -0.000001696
     18       15           0.000002221   -0.000001460    0.000003493
     19       15          -0.000010085    0.000003993    0.000001771
     20       15           0.000002776   -0.000000262   -0.000003196
     21       50          -0.000001445    0.000006520   -0.000003225
     22       50          -0.000000228    0.000003511   -0.000009220
     23       53           0.000001026   -0.000004681   -0.000004114
     24       53          -0.000000209    0.000000235   -0.000004628
 -------------------------------------------------------------------
 Cartesian Forces:  Max     0.000012719 RMS     0.000004895

 GradGradGradGradGradGradGradGradGradGradGradGradGradGradGradGradGradGrad
 Berny optimization.
 Search for a local minimum.
 Step number   1 out of a maximum of    2
 All quantities printed in internal units (Hartrees-Bohrs-Radians)
 Second derivative matrix not updated -- analytic derivatives used.
 ITU=  0
     Eigenvalues ---    0.00026   0.00034   0.00049   0.00084   0.00097
     Eigenvalues ---    0.00126   0.00178   0.00197   0.00278   0.00372
     Eigenvalues ---    0.00401   0.00444   0.00593   0.00620   0.00696
     Eigenvalues ---    0.00746   0.00782   0.00925   0.01002   0.01087
     Eigenvalues ---    0.01128   0.01278   0.01422   0.01463   0.01485
     Eigenvalues ---    0.01636   0.01827   0.01964   0.02157   0.02190
     Eigenvalues ---    0.02483   0.02832   0.03025   0.03146   0.03403
     Eigenvalues ---    0.03590   0.03763   0.04248   0.04552   0.05260
     Eigenvalues ---    0.05695   0.06224   0.06268   0.07005   0.07696
     Eigenvalues ---    0.08117   0.08254   0.08771   0.09044   0.09549
     Eigenvalues ---    0.10630   0.10815   0.11092   0.12214   0.12614
     Eigenvalues ---    0.12853   0.12977   0.13670   0.14122   0.15062
     Eigenvalues ---    0.15486   0.16285   0.16992   0.18129   0.21137
     Eigenvalues ---    0.21377
 Angle between quadratic step and forces=  75.75 degrees.
 Linear search not attempted -- first point.
 B after Tr=     0.000000    0.000007    0.000089
         Rot=    1.000000   -0.000004   -0.000001    0.000001 Ang=   0.00 deg.
 Variable       Old X    -DE/DX   Delta X   Delta X   Delta X     New X
                                 (Linear)    (Quad)   (Total)
    X1        5.62540   0.00000   0.00000   0.00035   0.00034   5.62574
    Y1        0.01992   0.00000   0.00000   0.00146   0.00149   0.02141
    Z1       -3.59456   0.00001   0.00000  -0.00005   0.00003  -3.59453
    X2        5.87724   0.00001   0.00000   0.00109   0.00109   5.87832
    Y2       -4.45642   0.00000   0.00000  -0.00228  -0.00233  -4.45875
    Z2        4.54846  -0.00001   0.00000  -0.00460  -0.00456   4.54391
    X3        0.70107  -0.00001   0.00000   0.00068   0.00069   0.70175
    Y3       -3.89398   0.00001   0.00000  -0.00471  -0.00476  -3.89874
    Z3        6.90086   0.00000   0.00000  -0.00399  -0.00394   6.89693
    X4       11.06273   0.00000   0.00000  -0.00134  -0.00135  11.06138
    Y4       -2.41673   0.00000   0.00000  -0.00178  -0.00178  -2.41851
    Z4       -1.53347   0.00001   0.00000   0.00091   0.00096  -1.53250
    X5        1.19853  -0.00001   0.00000  -0.00024  -0.00023   1.19830
    Y5        3.08004  -0.00001   0.00000   0.00058   0.00060   3.08065
    Z5       -2.20679  -0.00001   0.00000   0.00013   0.00024  -2.20655
    X6        7.19849   0.00000   0.00000  -0.00021  -0.00020   7.19828
    Y6        0.64878   0.00001   0.00000  -0.00225  -0.00230   0.64648
    Z6        4.97045   0.00000   0.00000   0.00053   0.00062   4.97107
    X7        4.64390   0.00000   0.00000  -0.00008  -0.00008   4.64383
    Y7       -0.52320  -0.00001   0.00000   0.00032   0.00031  -0.52290
    Z7        1.48812   0.00000   0.00000  -0.00047  -0.00040   1.48772
    X8        1.13100   0.00000   0.00000   0.00054   0.00055   1.13155
    Y8        2.14467   0.00001   0.00000   0.00084   0.00082   2.14550
    Z8        2.19107   0.00000   0.00000   0.00023   0.00033   2.19140
    X9       11.33573   0.00000   0.00000  -0.00044  -0.00043  11.33530
    Y9        1.78055   0.00000   0.00000  -0.00137  -0.00140   1.77915
    Z9        2.40564   0.00000   0.00000   0.00054   0.00062   2.40626
   X10        2.88567  -0.00001   0.00000  -0.00007  -0.00005   2.88561
   Y10        7.94670   0.00000   0.00000   0.00042   0.00045   7.94714
   Z10       -2.88055  -0.00001   0.00000  -0.00034  -0.00019  -2.88074
   X11        1.27077   0.00000   0.00000  -0.00152  -0.00149   1.26927
   Y11       10.01781   0.00001   0.00000   0.00239   0.00238  10.02019
   Z11        1.83695   0.00000   0.00000  -0.00169  -0.00152   1.83543
   X12        8.29139   0.00001   0.00000   0.00022   0.00023   8.29161
   Y12        5.51006   0.00000   0.00000   0.00053   0.00053   5.51059
   Z12       -1.62878   0.00000   0.00000   0.00185   0.00197  -1.62681
   X13       -2.66399   0.00000   0.00000   0.00013   0.00014  -2.66385
   Y13       -1.23181   0.00000   0.00000   0.00109   0.00108  -1.23073
   Z13        2.15901   0.00000   0.00000   0.00122   0.00130   2.16032
   X14       -1.73452   0.00001   0.00000   0.00025   0.00023  -1.73429
   Y14       -6.46826   0.00000   0.00000   0.00008   0.00014  -6.46813
   Z14       -5.64798   0.00001   0.00000   0.00211   0.00215  -5.64583
   X15        3.57607   0.00001   0.00000   0.00170   0.00169   3.57775
   Y15       -5.95686  -0.00001   0.00000   0.00097   0.00100  -5.95586
   Z15       -3.68190   0.00000   0.00000  -0.00183  -0.00180  -3.68370
   X16       -4.35389   0.00000   0.00000   0.00186   0.00184  -4.35205
   Y16       -8.75425   0.00000   0.00000   0.00093   0.00096  -8.75329
   Z16       -1.20060   0.00000   0.00000   0.00350   0.00353  -1.19707
   X17       -5.57757   0.00000   0.00000  -0.00018  -0.00018  -5.57775
   Y17        2.21174  -0.00001   0.00000   0.00088   0.00090   2.21265
   Z17       -0.71553   0.00000   0.00000   0.00028   0.00040  -0.71513
   X18       -7.41040   0.00000   0.00000   0.00000  -0.00001  -7.41041
   Y18       -1.57218   0.00000   0.00000   0.00050   0.00055  -1.57163
   Z18       -2.55885   0.00000   0.00000   0.00098   0.00107  -2.55778
   X19       -2.87513  -0.00001   0.00000   0.00003   0.00002  -2.87511
   Y19       -2.20379   0.00000   0.00000   0.00046   0.00050  -2.20330
   Z19       -2.97856   0.00000   0.00000   0.00143   0.00151  -2.97705
   X20       -2.62143   0.00000   0.00000  -0.00012  -0.00012  -2.62156
   Y20        2.18491   0.00000   0.00000   0.00011   0.00016   2.18507
   Z20       -4.27519   0.00000   0.00000   0.00033   0.00044  -4.27475
   X21       -7.75197   0.00000   0.00000  -0.00034  -0.00034  -7.75231
   Y21       -4.09348   0.00001   0.00000   0.00196   0.00196  -4.09152
   Z21        2.04615   0.00000   0.00000   0.00163   0.00170   2.04785
   X22       -9.50071   0.00000   0.00000  -0.00149  -0.00148  -9.50219
   Y22        5.45580   0.00000   0.00000   0.00055   0.00057   5.45637
   Z22        0.61930  -0.00001   0.00000  -0.00285  -0.00270   0.61660
   X23      -12.75060   0.00000   0.00000  -0.00037  -0.00037 -12.75096
   Y23        3.84690   0.00000   0.00000  -0.00422  -0.00415   3.84275
   Z23       -3.42859   0.00000   0.00000  -0.00192  -0.00177  -3.43036
   X24      -10.41928   0.00000   0.00000  -0.00048  -0.00047 -10.41975
   Y24        0.94489   0.00000   0.00000   0.00234   0.00234   0.94723
   Z24        4.21676   0.00000   0.00000  -0.00012   0.00000   4.21676
         Item               Value     Threshold  Converged?
 Maximum Force            0.000013     0.000450     YES
 RMS     Force            0.000005     0.000300     YES
 Maximum Displacement     0.004761     0.001800     NO 
 RMS     Displacement     0.001574     0.001200     NO 
 Predicted change in Energy=-6.348458D-08
 GradGradGradGradGradGradGradGradGradGradGradGradGradGradGradGradGradGrad

 1|1|UNPC-RYZENWINDOWS|Freq|RPBEPBE|SDD|I8P8Sn8|ADMIN|07-Aug-2020|0||# 
 freq pbepbe/sdd pressure=50 temperature=673||Title Card Required||0,1|
 Sn,2.976833,0.010543,-1.902157|Sn,3.1101,-2.358238,2.406944|I,0.370989
 ,-2.060607,3.651778|I,5.854143,-1.278879,-0.811475|P,0.634236,1.629888
 ,-1.167784|P,3.809275,0.343321,2.63025|P,2.457448,-0.276866,0.78748|P,
 0.598498,1.134913,1.159464|Sn,5.998611,0.942229,1.273008|Sn,1.527029,4
 .20521,-1.524323|I,0.67246,5.301196,0.97207|I,4.387612,2.9158,-0.86191
 3|Sn,-1.409723,-0.651847,1.142501|Sn,-0.917869,-3.422858,-2.988781|I,1
 .892374,-3.152234,-1.948377|I,-2.303978,-4.632548,-0.63533|P,-2.951524
 ,1.170404,-0.378641|P,-3.921417,-0.831962,-1.354084|P,-1.521454,-1.166
 197,-1.576185|P,-1.387203,1.156206,-2.262333|Sn,-4.102164,-2.166177,1.
 082775|Sn,-5.027559,2.887083,0.327717|I,-6.747325,2.035692,-1.814332|I
 ,-5.513648,0.500016,2.231415||Version=EM64W-G09RevE.01|State=1-A|HF=-2
 848.6434999|RMSD=6.847e-009|RMSF=4.895e-006|ZeroPoint=0.0207282|Therma
 l=0.1487919|Dipole=1.275312,-0.2060636,-1.3043277|DipoleDeriv=1.223839
 4,0.0608268,-0.1242548,0.0091359,1.0851219,0.2799299,-0.026899,0.08187
 9,0.6894016,0.8773112,0.0967971,-0.1433831,0.102392,0.7082687,-0.35568
 85,0.0503122,-0.1498742,0.5026378,-0.9428237,0.0201906,0.0252399,0.218
 794,-0.274423,0.1657371,-0.169149,0.2221342,-0.5851415,-0.7557365,0.09
 60667,-0.0298236,0.2241989,-0.4569797,-0.2313503,-0.0668538,-0.1220968
 ,-0.4717002,-0.6095192,-0.100496,0.0917123,-0.0189665,-0.5505104,0.022
 4732,0.0458238,0.0172082,-0.1968134,-1.0176026,-0.4160277,-0.0027065,-
 0.6651094,-0.5630682,0.1145296,0.2198363,0.1290779,-0.1745783,0.122308
 6,0.0210524,0.0116531,0.2459691,-0.0571163,0.1357349,0.0023836,0.15268
 11,-0.4812056,-0.1068135,-0.0262409,0.0086846,-0.1410006,-0.1261166,0.
 1115759,-0.0301522,0.0181327,-0.0691592,0.9289705,0.24105,0.0576692,0.
 1383426,0.7192581,0.1338874,-0.3295493,-0.1620143,0.6418586,0.6762924,
 -0.1806342,-0.1929844,0.1596848,1.4179104,0.0079844,-0.1746762,0.46795
 82,0.5702836,-0.2043885,0.1886206,0.1449469,0.0448449,-0.5489762,-0.16
 15068,0.1611635,-0.6542708,-0.5155244,-0.7132902,0.2067716,-0.1304248,
 0.0060421,-0.9053921,0.0864346,-0.2403649,0.1171828,-0.3253377,0.52876
 29,-0.2150988,0.3645734,-0.3714926,0.294669,-0.3334978,0.7411728,-0.17
 83015,0.8736404,1.0439089,0.1741111,-0.108371,0.1452906,0.7613279,0.23
 21768,-0.0945023,0.2375304,0.7543175,-0.8504336,-0.2440072,-0.1020478,
 -0.3487209,-0.6366169,-0.2373167,-0.2201467,-0.1413153,-0.2396333,-0.4
 481381,-0.0264246,0.2126084,-0.0882839,-0.6394337,-0.0681492,0.3805584
 ,0.0174457,-0.4890059,-0.4932176,0.2489456,-0.1240849,0.2904638,-0.375
 2473,-0.0708413,-0.2507856,-0.022003,-0.1960954,-0.0451217,-0.1269602,
 0.1457504,-0.1006361,-0.2131695,0.0797688,0.1175378,0.0903805,-0.17828
 27,-0.3220907,0.0184354,-0.0683459,0.0953143,-0.1120461,-0.1080548,0.0
 6956,-0.336579,-0.3418652,0.255926,0.213816,0.1064931,0.3049947,-0.195
 8904,0.0246594,0.228021,0.0326068,0.0133679,0.9348525,-0.1761888,-0.17
 71348,-0.1990752,0.8132951,0.2608222,-0.4084817,0.1434089,0.4216591,1.
 2994099,-0.4159931,0.2253993,-0.4490592,0.7943776,-0.0664022,0.4280779
 ,-0.1983302,0.8376612,-0.8356542,0.1862622,-0.3531605,-0.0894569,-0.18
 89217,-0.1264677,-0.6114808,0.1404295,-0.5820075,-0.5467523,0.1551252,
 0.1619914,0.4863339,-0.7503205,0.103561,0.1785943,0.0967294,-0.4584776
 |Polar=1218.5346594,-12.6976928,909.0191408,26.214419,-4.340105,708.33
 95293|PG=C01 [X(I8P8Sn8)]|NImag=0||0.03431766,-0.00377501,0.03027312,-
 0.00945032,0.00012516,0.06264311,0.00162330,-0.00073767,-0.00017823,0.
 04030930,0.00048731,0.00082364,-0.00009600,-0.01120368,0.07766049,-0.0
 0096667,0.00188906,-0.00107590,-0.00522164,-0.01863002,0.02848162,-0.0
 0132186,-0.00014497,-0.00100227,-0.02640423,0.00826821,0.01123431,0.03
 073584,0.00051420,-0.00049791,-0.00005266,0.00383693,-0.00489193,-0.00
 177928,-0.00282492,0.00692291,-0.00010886,0.00031193,0.00048046,0.0144
 7957,-0.00158473,-0.00927544,-0.01247358,-0.00455895,0.01848039,-0.006
 51138,0.00116295,-0.00499032,-0.00053069,-0.00060467,-0.00047236,0.000
 46124,-0.00023618,0.00023074,0.01636859,0.00646538,-0.00412489,0.00223
 877,0.00155955,-0.00080261,-0.00084511,-0.00048991,0.00030574,-0.00001
 724,-0.00719443,0.02380907,0.00191956,-0.00149640,-0.00504673,-0.00114
 471,-0.00017511,0.00033581,0.00088963,-0.00036440,0.00000145,0.0001905
 9,0.01522289,0.01991570,-0.01435541,0.00811484,0.00731576,-0.00139730,
 -0.00052322,0.00032517,0.00112288,-0.00152960,0.00073955,-0.00328610,0
 .00026753,-0.00290858,0.09646087,0.00548874,-0.00890820,-0.00555555,-0
 .00011495,-0.00037809,0.00073063,0.00070762,-0.00063215,0.00042134,0.0
 0247897,-0.00063971,0.00194406,0.01990399,0.07863591,0.00794932,-0.007
 43343,-0.00315756,-0.00076669,0.00037880,-0.00029202,0.00106006,-0.000
 46259,0.00072016,0.00171181,-0.00006968,0.00104272,0.00925101,-0.01310
 090,0.09977114,-0.00464963,-0.00037279,0.00148547,-0.00391417,-0.00903
 873,0.00070274,-0.00116598,-0.00079423,-0.00066165,0.00148394,0.003080
 40,0.00570563,0.00001657,0.00077080,-0.00074231,0.07863107,-0.00124457
 ,-0.00245463,0.00238763,-0.00445878,-0.03955554,-0.00578223,-0.0042348
 4,0.00220732,0.00095229,0.00342983,0.00172926,-0.00140698,0.00101850,-
 0.00038241,0.00081179,0.02793141,0.05185290,-0.00101642,-0.00172275,-0
 .00154360,-0.00108408,-0.00358749,-0.00200863,0.00074104,0.00048575,0.
 00091305,0.00095199,0.00042932,-0.00315450,-0.00050406,0.00038402,0.00
 105913,0.00603230,0.01199086,0.06631132,-0.00284878,-0.00297328,0.0101
 6944,-0.00388539,0.01342817,-0.00652523,-0.00117264,-0.00084722,0.0024
 4098,-0.00276755,0.00108414,0.00082578,-0.00496867,0.00427538,-0.00555
 228,-0.02755310,-0.01312800,-0.02591272,0.09738689,-0.00063071,-0.0014
 4201,0.00183656,0.00996400,-0.03206425,0.02599028,-0.00182978,-0.00063
 989,0.00107673,0.00148801,-0.00033984,-0.00025181,0.00427789,-0.001867
 05,0.00406398,-0.00834174,-0.00680062,-0.01440265,-0.02927041,0.077292
 23,0.00793791,0.00809544,-0.04414641,-0.00325974,0.02428109,-0.0170481
 7,0.00263036,0.00128309,-0.00304957,0.00027114,-0.00156919,-0.00042942
 ,-0.00604400,0.00538166,-0.00756697,-0.02976678,-0.01713825,-0.0443094
 6,0.01168345,-0.01093748,0.12824766,-0.00302531,0.00275373,0.00100100,
 0.00050425,-0.00071844,-0.00053517,-0.00112895,0.00088250,0.00038628,-
 0.00060954,-0.00050993,-0.00081893,-0.00874496,-0.00480424,0.00459273,
 -0.00371913,0.00169642,-0.00331277,-0.04244372,0.02976253,0.01750296,0
 .08689289,0.00032785,-0.00155225,-0.00116152,0.00181046,-0.00085281,-0
 .00104857,0.00038092,-0.00064357,0.00062366,0.00053743,0.00063557,0.00
 058894,-0.00320842,-0.00763284,0.00965343,-0.00215667,0.00172881,0.001
 38381,0.03133235,-0.03159754,-0.00930613,-0.00849054,0.06856972,0.0049
 2067,-0.00183780,-0.00350227,-0.00039582,0.00049408,-0.00096542,-0.001
 13554,0.00220915,-0.00199317,-0.00031476,0.00025283,-0.00037392,0.0023
 3509,0.00604873,-0.05895929,-0.00445546,0.00056843,-0.00162520,0.01189
 734,-0.00622453,-0.00727140,-0.00735786,0.00092248,0.08405582,0.000977
 52,-0.00210832,-0.00301737,-0.00150896,0.00010678,0.00093212,0.0009570
 9,-0.00041652,-0.00038545,-0.00462512,-0.00560508,-0.00476807,-0.00064
 840,-0.00038290,0.00011185,-0.04110186,-0.01352766,0.02315583,-0.00588
 830,-0.00080629,0.00014981,-0.00070984,-0.00020988,-0.00051625,0.05875
 947,-0.00358376,0.00565756,-0.00086427,-0.00360775,-0.00057959,0.00140
 268,0.00054478,-0.00044684,-0.00016201,-0.00138149,-0.01893429,-0.0138
 7988,0.00135276,-0.00161735,-0.00025026,-0.01022855,-0.00688139,0.0056
 7537,-0.00253557,-0.00217548,-0.00001296,0.00059394,-0.00027423,-0.000
 18336,0.01723136,0.03012352,-0.00877168,-0.00101354,0.00028062,0.00210
 168,0.00053458,-0.00032430,-0.00107477,0.00100772,-0.00002533,0.000891
 35,-0.01622076,-0.01459118,0.00109328,-0.00000248,-0.00111207,0.020240
 66,0.00390536,-0.01498559,-0.00135620,0.00068613,0.00027767,0.00055646
 ,-0.00089663,-0.00074773,-0.01157745,0.00733366,0.03627907,0.00459979,
 0.00464016,0.00118720,0.00050263,0.00035871,-0.00013584,-0.00078479,0.
 00022084,-0.00001725,-0.00098593,-0.00052138,-0.00079305,-0.00815669,-
 0.00883088,0.00504328,-0.00170107,-0.00103193,-0.00030993,0.00015667,0
 .00024542,0.00103581,0.00001928,-0.00176773,-0.00001879,-0.00029193,0.
 00309312,-0.00249638,0.02901656,0.00212743,-0.00426799,0.00038999,0.00
 028922,-0.00027151,0.00011411,-0.00003255,0.00022390,-0.00026950,-0.00
 094048,0.00004149,-0.00055881,-0.01405504,-0.03902652,0.01121175,-0.00
 051764,-0.00021013,-0.00022963,0.00009686,0.00004761,-0.00034968,0.000
 91264,-0.00127357,0.00093790,0.00050945,0.00018920,0.00002761,0.000277
 22,0.05729498,-0.00001834,-0.00025481,0.00062940,-0.00033524,-0.000252
 85,-0.00015418,0.00013661,0.00012186,-0.00009073,0.00038763,0.00015047
 ,0.00033559,0.00263146,0.00712656,-0.00713372,0.00031298,0.00052853,0.
 00013574,0.00054417,-0.00100450,-0.00094069,0.00119515,0.00527953,0.00
 090316,-0.00103212,-0.00071259,0.00026718,-0.01456855,0.00427329,0.064
 11090,-0.00042400,-0.00052983,0.00002761,-0.00007865,-0.00006883,-0.00
 002609,0.00010642,0.00001874,-0.00002900,0.00014878,0.00004154,0.00003
 071,0.00105517,-0.00005780,-0.00165562,-0.00000851,0.00026245,0.000009
 39,0.00006911,-0.00035601,-0.00037580,0.00032168,0.00096803,0.00049215
 ,0.00012404,-0.00024005,0.00018533,-0.00741439,0.00522261,0.01606053,0
 .00678904,-0.00077635,0.00044578,0.00003945,0.00006032,0.00017370,-0.0
 0013460,-0.00011315,0.00001070,0.00005205,0.00038124,-0.00010597,0.000
 21625,0.00081125,-0.00253061,-0.00264526,0.00001571,-0.00004095,0.0001
 1366,-0.00014989,-0.00010578,-0.00034967,-0.00012523,-0.00031151,0.000
 25748,-0.00014576,-0.00001174,-0.00024463,0.00515103,-0.00993668,-0.01
 789702,-0.00678923,0.01306956,-0.00037749,0.00121956,-0.00035985,0.000
 16563,0.00029013,0.00002181,-0.00019639,-0.00005109,0.00011454,0.00011
 776,-0.00023470,0.00017571,-0.00031685,-0.00213066,0.00053861,-0.00024
 736,-0.00038156,0.00000626,-0.00036154,0.00073319,0.00062577,-0.000489
 72,-0.00167111,-0.00084110,0.00017564,0.00061181,-0.00073596,0.0147984
 8,-0.01693388,-0.05116039,-0.01571960,0.02085269,0.04902624,-0.0041326
 6,-0.00179851,-0.00225501,-0.00163440,-0.00038391,-0.00013296,0.000832
 57,-0.00037973,0.00015861,0.00080312,0.00227198,0.00107482,-0.00241801
 ,-0.00182265,-0.00136693,0.00403978,0.00173949,0.00050688,-0.00051369,
 -0.00306175,0.00012019,0.00013249,0.00034974,-0.00024972,-0.00573453,-
 0.00093403,-0.00011102,-0.01304646,0.00563668,-0.00549851,-0.00066463,
 0.00103245,0.00218709,0.02237149,-0.00108055,-0.00540988,-0.00333994,0
 .00011179,0.00029111,-0.00059219,-0.00077210,0.00019159,0.00009150,0.0
 0052164,-0.00226413,-0.00032670,-0.00135879,0.00297434,-0.00055811,-0.
 00171884,-0.00052833,-0.00088943,-0.00060312,-0.00206824,0.00277084,-0
 .00008684,-0.00021222,0.00015715,0.00439675,-0.00371748,0.00394033,0.0
 0146211,-0.00425875,0.00362758,0.00099243,-0.00053507,-0.00188412,-0.0
 0110766,0.01871774,-0.00141636,-0.00116782,-0.00351393,-0.00097733,-0.
 00033340,-0.00021326,0.00079004,-0.00021660,0.00002883,0.00062377,0.00
 067641,0.00109735,-0.00005594,-0.00134545,0.00048195,0.00318387,0.0033
 5498,-0.00023587,0.00032089,0.00015222,-0.00141768,-0.00007339,0.00028
 317,-0.00008989,-0.00358373,0.00101414,-0.00355193,-0.00370537,0.00281
 496,-0.00564618,0.00112013,-0.00021800,0.00188871,0.00452174,-0.003366
 40,0.01073430,0.00045432,-0.00027030,0.00098514,-0.00375583,0.00019439
 ,0.00059125,-0.00253796,0.00136154,-0.00377530,0.00004484,0.00004671,-
 0.00052495,0.00056714,-0.00184818,0.00419313,0.00021727,0.00135023,0.0
 0058082,-0.00639292,0.00047180,-0.00149234,-0.02312065,-0.02255547,0.0
 0030641,-0.00073192,-0.00021853,0.00046864,0.00035157,-0.00047417,0.00
 004729,-0.00017902,0.00036870,0.00013562,-0.00023961,0.00043549,-0.000
 44063,0.07820382,-0.00006309,0.00000768,0.00031790,0.00401815,0.001866
 83,-0.00203891,-0.00319772,-0.00148652,0.00093169,0.00052788,-0.000043
 26,0.00041014,0.00091105,-0.00312943,0.00398041,0.00005038,-0.00135465
 ,0.00102209,-0.00023129,0.00313046,-0.00190615,-0.02362961,-0.02558602
 ,-0.00086842,0.00031900,-0.00030560,-0.00043635,-0.00017859,-0.0006251
 4,0.00020331,0.00007417,0.00021467,0.00019531,0.00018178,-0.00006741,0
 .00014393,0.02744249,0.05956221,0.00210047,0.00080037,0.00124180,-0.00
 484073,-0.00179570,0.00295094,0.00253712,0.00114217,-0.00510029,-0.000
 58791,0.00001728,-0.00092469,0.00249080,0.00360816,-0.00226041,0.00081
 615,0.00178471,-0.00090681,0.00175300,0.00029711,-0.00211113,-0.004387
 82,-0.00505396,-0.00236363,-0.00054645,-0.00026415,0.00116872,0.000539
 26,0.00083952,-0.00120312,-0.00015238,-0.00028875,0.00018849,-0.000792
 73,0.00016905,-0.00074162,0.00546078,-0.00653595,0.06578993,-0.0012083
 0,-0.00688908,-0.00267011,0.00045583,0.00021006,-0.00093358,-0.0012036
 1,0.00022681,-0.00005973,-0.00009868,0.00032972,0.00036641,-0.00131429
 ,-0.00035119,-0.00017485,-0.00009053,0.00017110,0.00048255,0.00050842,
 -0.00021760,0.00072507,-0.00056311,-0.00057425,-0.00000467,-0.00024139
 ,0.00002135,-0.00052006,0.00085611,-0.00000551,-0.00014638,-0.00010033
 ,0.00007575,0.00020831,0.00020587,0.00183565,0.00083840,0.00114253,-0.
 00014388,0.00186712,0.04633120,-0.00131118,0.00042466,-0.00012922,0.00
 002303,0.00018720,-0.00006319,0.00013128,-0.00028780,0.00010564,0.0002
 3513,-0.00008845,0.00013417,0.00033456,0.00032672,-0.00008661,0.000113
 58,-0.00000637,0.00005292,-0.00018773,-0.00006282,0.00005476,0.0003571
 9,0.00015922,0.00042489,-0.00002204,-0.00010837,0.00007120,-0.00026698
 ,-0.00042029,0.00005619,-0.00001691,0.00010812,0.00009433,0.00004385,-
 0.00016466,-0.00011592,-0.00032257,0.00023508,-0.00110475,0.00204343,0
 .04411461,-0.00057848,0.00061499,-0.00017206,-0.00030052,-0.00011634,0
 .00018999,0.00021417,0.00005776,0.00007491,0.00009386,-0.00020804,0.00
 002672,0.00050515,0.00003918,-0.00039960,0.00006366,-0.00002952,-0.000
 08067,0.00004016,0.00006593,0.00006196,0.00007131,-0.00050854,-0.00024
 866,-0.00007077,0.00003888,0.00001022,-0.00024565,-0.00041218,0.000086
 62,0.00000859,0.00003783,0.00006697,0.00017773,0.00005164,0.00004260,0
 .00123006,-0.00083329,0.00098797,-0.00407195,0.01347080,0.06107204,-0.
 00274105,0.00247353,0.00290250,-0.00068084,-0.00023556,0.00077958,0.00
 120938,-0.00020412,0.00006669,-0.00009543,-0.00070360,-0.00036517,0.00
 220636,0.00050685,-0.00007158,0.00024926,0.00003425,-0.00034180,-0.000
 34549,-0.00009227,-0.00098245,0.00060480,-0.00002126,-0.00016864,0.000
 31799,-0.00026654,0.00072483,-0.00112269,0.00030572,0.00009359,0.00011
 504,-0.00007581,-0.00021346,-0.00057169,-0.00247694,-0.00134140,-0.000
 93251,-0.00021518,-0.00167891,-0.03000189,-0.00247778,-0.01571705,0.03
 720963,-0.00332617,-0.00923600,0.00365357,-0.00058965,-0.00094507,0.00
 001060,0.00057732,0.00001830,-0.00003487,-0.00031385,0.00061723,-0.000
 25656,0.00088262,0.00042393,0.00017630,0.00047886,0.00026140,-0.000420
 77,-0.00083414,-0.00057518,-0.00229119,0.00014655,0.00025424,-0.000139
 29,0.00069730,-0.00046326,0.00089196,-0.00127343,0.00051890,0.00008543
 ,0.00017160,-0.00008700,-0.00030281,-0.00095725,-0.00328631,-0.0018389
 6,-0.00057959,-0.00018402,-0.00083711,0.00058243,-0.00342836,-0.002583
 28,0.00276685,0.01544318,0.00070272,0.00248802,-0.00025715,0.00002807,
 -0.00001155,0.00053987,0.00037427,-0.00015168,0.00008614,0.00011784,-0
 .00016446,0.00009362,0.00000322,0.00012803,0.00001094,-0.00059967,-0.0
 0081521,-0.00008946,-0.00107093,-0.00096863,-0.00181966,0.00028598,0.0
 0016506,0.00011360,0.00035347,-0.00002999,-0.00039367,-0.00013778,0.00
 002500,0.00002416,0.00002152,-0.00002065,-0.00005234,-0.00002904,-0.00
 033691,-0.00000128,-0.00088826,0.00028416,-0.00040170,-0.01277193,-0.0
 0110884,-0.00964530,0.01193028,0.00093366,0.00797262,0.00014092,0.0012
 4978,0.00057210,-0.00000785,-0.00001709,0.00018223,0.00024993,-0.00007
 297,0.00010543,-0.00001967,-0.00008774,-0.00011088,0.00029525,-0.00006
 438,-0.00002197,0.00000934,-0.00002573,-0.00011612,-0.00004908,0.00001
 873,-0.00010641,0.00007204,0.00034299,-0.00003851,0.00003377,-0.000014
 55,0.00012116,-0.00014380,0.00021251,0.00008213,0.00006537,-0.00006704
 ,-0.00013445,-0.00008356,-0.00036433,-0.00017895,0.00013719,0.00045368
 ,-0.00012043,-0.00775692,-0.00476821,0.01322982,-0.00213705,-0.0017502
 5,0.00026218,0.01101421,0.00040044,-0.00042177,-0.00001518,-0.00014699
 ,-0.00024797,0.00006767,0.00000508,0.00018541,-0.00008799,-0.00016521,
 0.00007259,-0.00009249,-0.00067783,-0.00013112,-0.00011178,-0.00002012
 ,0.00010928,-0.00003705,-0.00000004,0.00008752,-0.00011046,-0.00006980
 ,0.00003261,-0.00001717,0.00001852,0.00003047,0.00005268,0.00023420,0.
 00033514,-0.00000964,0.00000412,-0.00004648,-0.00007842,-0.00010613,0.
 00011503,-0.00002989,0.00083768,-0.00089086,-0.00026101,-0.00713866,-0
 .00995038,0.01235527,-0.00038705,0.00032896,-0.00028058,0.00626543,0.0
 2336738,-0.00020723,-0.00160840,-0.00072325,0.00037540,0.00025511,-0.0
 0035568,-0.00050923,-0.00008095,0.00000194,0.00003244,0.00014727,0.000
 20404,-0.00024570,-0.00006152,0.00016977,-0.00009691,-0.00010582,0.000
 22487,-0.00003303,-0.00004376,0.00017416,-0.00000792,0.00002949,0.0002
 4760,0.00002181,-0.00001428,-0.00023763,0.00016153,-0.00020395,0.00000
 801,-0.00006102,0.00010460,0.00011622,0.00006056,0.00037530,0.00021547
 ,0.00005556,0.00010025,-0.00107821,0.01018303,0.01050085,-0.02916612,0
 .00335865,0.00102257,0.00267651,-0.01350010,-0.01294096,0.02658020,0.0
 0076364,-0.00058252,-0.00020112,0.00072363,0.00019182,-0.00034538,-0.0
 0134437,0.00064243,-0.00107796,-0.00031170,-0.00002703,-0.00017780,-0.
 00877039,-0.00056099,0.00052786,-0.00008544,-0.00020056,0.00039978,-0.
 00057807,-0.00057757,-0.00001589,-0.00086699,0.00171303,0.00026503,0.0
 0005217,0.00021381,-0.00007473,-0.00016213,0.00043438,0.00013112,0.000
 01470,-0.00019890,-0.00013533,0.00008341,-0.00031064,0.00005067,-0.010
 85904,0.01100423,-0.00723524,-0.00069435,0.00024071,-0.00021192,0.0001
 4617,0.00008526,0.00014876,0.00002789,-0.00081947,0.00018457,0.0912475
 4,0.00009766,-0.00064759,-0.00007964,-0.00078305,-0.00030082,0.0004421
 6,0.00159531,-0.00068812,0.00132492,-0.00028839,0.00006266,-0.00020063
 ,-0.00290669,-0.00014398,-0.00044542,0.00021302,0.00025259,-0.00027305
 ,-0.00023228,-0.00007905,0.00070933,-0.00029159,-0.00075282,0.00077404
 ,-0.00014908,0.00003548,0.00024433,0.00002059,0.00020509,-0.00020508,-
 0.00006579,-0.00004944,0.00008966,-0.00017572,0.00016174,-0.00002177,0
 .01013694,-0.01235047,0.00659697,-0.00025942,-0.00079022,0.00101395,0.
 00039868,0.00031378,0.00007087,0.00025403,-0.00089377,-0.00027189,-0.0
 1910897,0.10720658,0.00023517,-0.00088839,-0.00040076,0.00055960,0.000
 12199,-0.00043661,-0.00171246,0.00063727,-0.00162405,0.00000723,0.0000
 0239,-0.00004204,-0.00148648,0.00045457,0.00491463,-0.00035637,0.00003
 357,0.00007059,0.00030575,-0.00068339,-0.00071791,-0.00022612,0.002091
 62,0.00075008,0.00005725,0.00005470,-0.00014844,0.00006961,0.00062675,
 0.00007229,0.00002262,0.00005277,-0.00005336,-0.00002631,0.00001599,0.
 00003005,-0.01114494,0.01608694,-0.01067539,0.00001847,0.00000536,-0.0
 0034133,0.00033001,0.00018327,0.00019803,0.00029930,0.00122808,-0.0000
 1562,-0.01322887,0.01992057,0.08539222,0.00017530,-0.00047632,-0.00022
 593,-0.00043961,-0.00026609,0.00035301,0.00110933,-0.00061069,0.000486
 24,-0.00018764,0.00010522,-0.00005041,-0.00054621,-0.00074546,0.001401
 09,-0.00007889,0.00019906,-0.00011786,0.00049096,-0.00053159,0.0001026
 6,-0.00187884,-0.00095613,-0.00141372,0.00004799,0.00000072,0.00006912
 ,0.00000628,0.00045720,0.00010547,0.00006076,-0.00009932,-0.00007328,-
 0.00019579,0.00007993,-0.00004997,-0.00809166,-0.00136733,-0.00196888,
 -0.00157433,0.00005378,-0.00010930,0.00090734,0.00027659,0.00053853,0.
 00058166,-0.00018230,-0.00074372,-0.01502362,-0.01629808,-0.00892073,0
 .09763302,0.00035102,-0.00081496,0.00004755,-0.00047439,-0.00027753,0.
 00018192,0.00087454,-0.00003002,0.00045139,-0.00015207,0.00009257,-0.0
 0012853,-0.00102716,-0.00188297,0.00245309,0.00007599,0.00033482,-0.00
 020713,0.00016156,-0.00060710,0.00005947,0.00015836,0.00115561,-0.0005
 0779,-0.00005337,-0.00009252,0.00020450,0.00016630,0.00076923,0.000001
 10,0.00003447,-0.00001268,-0.00017491,-0.00035312,0.00022378,-0.000109
 42,-0.00009071,-0.00247747,0.00081469,0.00158511,-0.00000893,0.0000511
 9,0.00047555,-0.00004800,-0.00018822,0.00039837,-0.00094067,-0.0002716
 1,-0.02380490,-0.04346349,-0.02189888,0.01986670,0.07350255,-0.0009282
 3,0.00025593,-0.00064930,0.00004838,0.00004631,0.00014066,0.00001769,-
 0.00049781,0.00038129,0.00012486,0.00005720,0.00034057,0.00220005,0.00
 200222,-0.00335185,-0.00049711,-0.00024000,0.00017754,0.00007729,-0.00
 001404,0.00042906,-0.00299897,-0.00129736,0.00018165,0.00012391,0.0001
 4773,-0.00045149,-0.00017976,-0.00092050,-0.00014973,-0.00005217,-0.00
 001466,0.00036353,0.00049848,-0.00011457,0.00031943,-0.00528646,-0.000
 76935,-0.00625616,0.00128992,0.00147772,0.00044755,0.00049632,-0.00007
 412,0.00010317,0.00019780,-0.00105106,0.00080091,-0.01074720,-0.020697
 02,-0.01826203,0.00315874,0.00416568,0.06510068,0.00026892,-0.00025027
 ,-0.00009271,-0.00003020,0.00003316,-0.00003743,-0.00025559,0.00008567
 ,-0.00009473,-0.00003133,0.00005740,0.00003238,-0.00571817,-0.00716323
 ,-0.00183074,0.00010421,0.00002203,-0.00004661,0.00063422,-0.00002233,
 0.00052806,-0.00086071,-0.00224553,0.00001046,0.00008981,-0.00004248,0
 .00007870,-0.00007922,0.00103935,-0.00062904,0.00011607,-0.00029723,-0
 .00011460,-0.00015512,0.00000197,0.00011454,0.00015519,-0.00049903,-0.
 00371309,-0.00486023,0.00734868,0.00634626,-0.00327382,0.00325522,0.00
 057284,-0.00099887,-0.00120126,0.00028819,-0.00743241,0.00767472,0.006
 23617,-0.06111004,0.00993252,0.00602378,0.09160296,-0.00005601,0.00073
 456,0.00003280,0.00020980,0.00008734,0.00005264,-0.00020891,0.00010826
 ,-0.00009134,-0.00011813,-0.00004412,-0.00008213,-0.00422817,-0.002503
 08,-0.00256059,0.00025394,-0.00016645,0.00007088,0.00022514,0.00079221
 ,0.00020229,-0.00021957,-0.00200819,-0.00044757,0.00002524,0.00007806,
 0.00003142,0.00011775,0.00005767,-0.00011995,0.00000206,-0.00000940,0.
 00017521,0.00020147,-0.00009616,0.00013569,-0.00132742,-0.00250231,-0.
 00355917,0.00645785,-0.03319439,-0.02296001,0.00094234,0.00067972,0.00
 035063,-0.00221228,-0.00542257,0.00305719,0.01576134,-0.02052816,-0.01
 006159,0.00479744,-0.00718732,0.00003512,-0.02027430,0.12517826,-0.000
 17442,-0.00099272,-0.00006789,0.00039636,0.00006752,-0.00035197,-0.001
 34078,0.00096038,0.00013685,-0.00000589,0.00010919,0.00014252,-0.00047
 182,-0.00267219,0.00250368,0.00003017,-0.00004679,0.00009476,0.0003306
 4,-0.00026319,0.00073847,0.00103311,-0.00043384,-0.00194338,0.00000208
 ,-0.00002503,-0.00013462,-0.00003776,0.00030331,-0.00045117,-0.0000078
 4,-0.00007901,0.00007270,-0.00003665,0.00017192,0.00018822,0.00203682,
 -0.01085347,-0.04049638,0.00454675,-0.02365207,-0.02130689,0.00113645,
 0.00202455,0.00068152,-0.00111739,0.00362951,0.00108200,0.00933803,-0.
 00881864,-0.00600825,-0.00013623,0.00016689,-0.00530103,-0.01376257,0.
 02037950,0.08989600,-0.00228678,0.00064839,-0.00184246,0.00042261,-0.0
 0000244,0.00008434,-0.00065309,0.00042572,-0.00069533,0.00070530,-0.00
 015309,0.00073259,-0.04143403,-0.00729000,-0.02441699,-0.00118109,-0.0
 0026250,-0.00007335,0.00053102,-0.00069780,-0.00054154,-0.00288717,0.0
 0336972,-0.00332407,0.00031462,0.00010011,-0.00080344,-0.00159115,-0.0
 0152590,0.00057668,-0.00019020,0.00085723,0.00058972,0.00104298,-0.000
 07657,0.00033814,-0.00000543,-0.00054937,0.00353988,0.00103020,-0.0003
 8338,-0.00164672,-0.00111840,-0.00037532,0.00008647,0.00039606,0.00147
 456,0.00006700,-0.01969180,-0.00047821,0.02262210,-0.01094694,-0.00918
 341,0.00561254,-0.00322588,0.00258413,-0.00477283,0.08239847,-0.000713
 76,0.00144930,0.00015608,0.00042842,0.00012539,-0.00018458,-0.00043210
 ,0.00014213,-0.00007107,0.00069157,0.00005423,0.00081718,-0.00865494,-
 0.01155342,-0.00572436,0.00017851,-0.00015381,0.00008786,0.00068095,-0
 .00089064,0.00134318,0.00024235,-0.00111048,-0.00252514,0.00014449,-0.
 00057534,-0.00015135,-0.00202632,0.00008273,-0.00123584,0.00015777,-0.
 00006643,-0.00010768,-0.00029921,0.00011067,0.00023950,-0.00062917,-0.
 00382824,0.00374670,0.00000304,-0.00018553,0.00156163,-0.00054522,-0.0
 0006621,-0.00009914,-0.00019309,-0.00029099,-0.00027484,0.00299806,-0.
 00278702,-0.00513865,-0.00594026,-0.00486768,0.00232674,0.00149898,-0.
 05322442,0.02281365,0.01230275,0.07882838,-0.00195974,0.00227103,-0.00
 060314,0.00035868,0.00005871,-0.00024278,-0.00096298,0.00029340,0.0000
 1422,0.00072730,0.00002935,0.00092088,-0.01594740,-0.00250610,-0.02737
 004,-0.00111747,-0.00030694,0.00001674,0.00046207,0.00011292,0.0000970
 9,-0.00610199,-0.00029385,-0.00472803,0.00033628,0.00013088,-0.0009197
 0,-0.00020915,-0.00214942,0.00021268,0.00001983,0.00023861,0.00025164,
 0.00134429,0.00015768,0.00048884,0.00434080,0.00320781,-0.00445205,-0.
 00073338,-0.00057493,0.00061335,-0.00039320,-0.00014289,0.00012300,0.0
 0011441,-0.00071287,0.00058990,0.01821929,0.00308583,-0.04423326,0.000
 07389,-0.00097943,0.00239327,-0.00210777,0.01453048,-0.01432695,0.0029
 1178,-0.01696615,0.09384074,0.00018810,-0.00039520,0.00019607,-0.00040
 200,-0.00025078,0.00018063,0.00136547,-0.00018108,0.00027578,0.0000430
 8,0.00000516,-0.00010337,0.00024772,-0.00003948,0.00114051,0.00054587,
 0.00032008,-0.00000785,-0.00037996,0.00010899,-0.00009315,0.00203718,0
 .00145046,-0.00109833,-0.00022383,-0.00012036,0.00028789,0.00019416,-0
 .00004225,-0.00018805,-0.00009925,0.00010575,0.00008439,-0.00021923,0.
 00023405,-0.00010350,-0.02358984,-0.01669770,0.00453947,-0.00118198,-0
 .00111680,0.00070199,0.00026970,0.00023417,0.00015437,-0.00083686,0.00
 111334,-0.00046400,-0.00232281,0.00059880,-0.00199871,-0.00101061,0.00
 208997,-0.00024427,-0.00328464,-0.00218409,0.00268897,-0.00202720,-0.0
 0025872,0.00086860,0.03393406,-0.00010616,0.00082744,0.00019642,-0.000
 15900,0.00006904,0.00029158,0.00121106,-0.00024973,0.00065725,0.000102
 32,-0.00008438,-0.00002206,0.00096757,0.00009200,0.00062279,0.00001269
 ,-0.00003456,0.00009490,-0.00031536,0.00021588,-0.00025033,0.00164410,
 0.00085376,0.00018307,0.00000125,0.00000576,-0.00000701,-0.00015967,0.
 00009799,0.00016207,0.00011089,-0.00005041,-0.00016762,0.00000299,-0.0
 0025024,-0.00003751,-0.01621204,-0.00813832,-0.00068555,0.00277374,0.0
 0432863,-0.00189516,-0.00083683,-0.00091080,-0.00046754,-0.00241546,-0
 .00459491,0.00360399,-0.00173086,-0.00552384,0.00429491,-0.00018894,-0
 .01343463,0.01634417,-0.00016219,0.00057671,-0.00373625,-0.00077749,-0
 .00263161,0.00053955,0.01210765,0.04061378,0.00041274,0.00034480,0.000
 15934,-0.00033686,-0.00003395,0.00028545,0.00032811,-0.00018515,0.0000
 6746,-0.00013971,-0.00001816,-0.00016844,-0.00115556,-0.00086508,0.000
 19491,0.00005610,0.00002836,-0.00015291,0.00002153,-0.00003255,0.00006
 404,-0.00019274,0.00007083,-0.00060084,0.00002822,-0.00002219,0.000172
 36,0.00001542,0.00047943,0.00010210,0.00006008,-0.00006996,-0.00022117
 ,-0.00017021,-0.00009962,-0.00015328,0.00155286,-0.00109883,0.00518242
 ,0.00167638,0.00011726,-0.00243638,-0.00074500,-0.00008743,-0.00002796
 ,-0.00038809,-0.00101839,-0.00102568,-0.00055398,-0.00041335,0.0001669
 0,0.00429699,0.01920243,-0.03640384,0.00116544,0.00125997,-0.00350943,
 0.00095675,0.00098956,-0.00239424,-0.00781535,-0.01776065,0.04407059,-
 0.00043646,0.00034492,0.00008790,-0.00018806,0.00007637,-0.00000056,0.
 00038625,-0.00027463,0.00042131,0.00021832,-0.00006044,0.00005495,0.00
 022797,-0.00023529,-0.00022680,0.00022439,0.00009155,-0.00002187,-0.00
 008645,0.00008056,-0.00006788,0.00008035,-0.00015681,0.00031485,-0.000
 16684,-0.00008430,0.00004938,-0.00029891,-0.00039526,0.00012326,0.0001
 5704,0.00013221,0.00002816,0.00016421,0.00002781,0.00003306,-0.0010265
 7,0.00084022,-0.00097166,-0.00006629,0.00009230,0.00032877,-0.00007216
 ,-0.00007550,-0.00004444,-0.00031479,-0.00024424,0.00029909,-0.0197202
 2,0.02074485,0.00867268,0.00126507,-0.00168348,0.00030436,-0.00090586,
 0.00014518,-0.00047172,-0.00013617,-0.00052574,-0.00052799,0.00180465,
 -0.00104565,-0.00172994,0.04513591,0.00040780,-0.00016491,-0.00004070,
 0.00011802,-0.00000854,0.00006174,-0.00014610,0.00007012,-0.00010362,-
 0.00014933,0.00000357,-0.00005933,-0.00057390,-0.00020247,0.00003993,-
 0.00024257,-0.00014541,0.00004478,-0.00000972,0.00002167,-0.00006949,-
 0.00028380,-0.00008445,-0.00018685,0.00013272,0.00015457,-0.00010707,-
 0.00030443,0.00096167,0.00046727,0.00038155,-0.00034130,-0.00053131,0.
 00006600,-0.00026734,0.00003458,0.00029970,-0.00068932,0.00039690,0.00
 018871,-0.00052062,0.00006137,-0.00004630,-0.00002738,0.00002291,0.000
 15169,0.00015770,-0.00028694,0.01654237,-0.02105936,-0.00783577,0.0019
 4201,-0.00234710,0.00016169,-0.00028528,-0.00049063,0.00042817,-0.0000
 2109,0.00121451,-0.00033938,0.00139721,-0.00357771,-0.00034612,-0.0038
 9463,0.05740130,-0.00010339,-0.00004969,-0.00005414,0.00009450,0.00000
 010,-0.00010135,-0.00020928,0.00012894,-0.00031595,0.00002180,0.000001
 55,0.00001116,0.00001181,0.00000104,-0.00022011,-0.00000550,0.00003748
 ,0.00001226,-0.00002062,-0.00026219,-0.00003477,-0.00038542,0.00058044
 ,-0.00002867,-0.00001415,-0.00001125,0.00001514,0.00001072,0.00002074,
 0.00019131,0.00008973,-0.00004899,-0.00020476,0.00000281,0.00003466,-0
 .00001137,0.00074771,-0.00098631,0.00236372,-0.00010909,-0.00018121,-0
 .00003459,0.00015629,0.00009540,0.00006954,0.00070214,-0.00017974,-0.0
 0079607,0.00376322,-0.00484946,-0.00642076,0.00277298,-0.00198376,0.00
 013364,0.00008032,-0.00102292,-0.00153219,0.00065539,-0.00104338,-0.00
 050719,-0.00302811,0.00301967,0.00280672,0.01436785,0.01253336,0.04913
 482,0.00019121,-0.00008315,-0.00011145,0.00022501,-0.00000154,-0.00006
 055,-0.00042700,0.00016548,-0.00030723,-0.00011947,0.00002935,-0.00000
 172,-0.00021730,0.00000219,0.00003813,-0.00017410,-0.00010351,0.000047
 43,0.00001615,-0.00003814,0.00005910,0.00002680,0.00012174,0.00001680,
 0.00010868,0.00006304,-0.00007657,0.00007897,0.00018434,-0.00004195,-0
 .00002331,-0.00004664,-0.00000661,-0.00003956,-0.00005758,0.00001145,0
 .00072605,-0.00062595,0.00098126,0.00014807,-0.00003912,-0.00012244,0.
 00001325,0.00001368,0.00004172,-0.00008163,0.00013057,0.00013630,-0.00
 363307,0.00114147,-0.00236515,-0.00024158,0.00013591,0.00031489,-0.000
 13059,-0.00033543,-0.00026970,0.00007312,0.00015008,-0.00021500,-0.000
 12091,-0.00024403,-0.00011123,-0.02209566,-0.01166626,-0.02386532,0.02
 517965,-0.00005472,-0.00009033,-0.00000974,-0.00003503,-0.00000883,-0.
 00000668,0.00004333,0.00000999,0.00003940,0.00000601,0.00001219,0.0000
 0940,0.00003079,0.00012154,0.00006751,0.00001699,0.00003176,0.00000750
 ,-0.00003468,-0.00001679,0.00000436,0.00004212,0.00014231,-0.00001180,
 -0.00001466,-0.00001983,0.00000752,0.00008042,-0.00014947,-0.00008735,
 -0.00007946,0.00007520,0.00011491,-0.00003155,0.00005763,-0.00000645,0
 .00028973,-0.00034194,-0.00041401,-0.00005251,0.00036708,0.00008776,0.
 00008803,-0.00002764,-0.00003790,-0.00015318,0.00006664,0.00019481,0.0
 0045483,0.00012239,0.00065298,-0.00172306,0.00119510,-0.00082607,0.001
 32067,0.00005236,0.00074187,0.00004612,-0.00013876,0.00011533,0.000184
 40,0.00015949,-0.00017911,-0.01062308,-0.01083944,-0.01364978,0.009364
 20,0.00711985,0.00016460,-0.00010012,-0.00008601,0.00010741,-0.0000108
 8,-0.00001213,-0.00018151,0.00007602,-0.00009512,-0.00010036,0.0000255
 5,-0.00000829,-0.00028013,0.00001981,0.00013751,-0.00011263,-0.0000657
 8,0.00003832,-0.00002025,0.00001760,0.00005250,0.00007583,0.00005479,0
 .00001616,0.00006855,0.00004501,-0.00005184,0.00010351,0.00007935,-0.0
 0014443,-0.00008590,0.00000633,0.00009763,-0.00004333,-0.00003091,0.00
 001052,0.00044770,-0.00041409,0.00021784,0.00011588,0.00017474,-0.0000
 8615,0.00002799,-0.00001600,0.00000260,-0.00022352,0.00016366,0.000283
 00,-0.00120315,0.00091226,0.00042699,-0.00089371,0.00111589,-0.0002661
 6,0.00046660,-0.00024060,0.00048082,-0.00021459,0.00039410,-0.00027187
 ,0.00054478,-0.00083671,-0.00027818,-0.02419675,-0.01566010,-0.0331366
 2,0.02679456,0.01186540,0.03529688,0.00024097,-0.00000109,0.00010712,0
 .00009162,-0.00004000,0.00002806,-0.00013632,-0.00000897,-0.00010511,-
 0.00009696,0.00000857,-0.00005542,-0.00022398,0.00017705,-0.00019403,-
 0.00009820,-0.00004830,-0.00004257,0.00008037,0.00005606,-0.00000055,-
 0.00013283,-0.00036203,-0.00006666,0.00008977,0.00004299,-0.00000618,-
 0.00000283,0.00028319,0.00003010,0.00003909,-0.00010708,-0.00010410,-0
 .00002698,-0.00008565,-0.00002012,-0.00053697,0.00157573,0.00037090,0.
 00027801,-0.00010482,0.00006325,-0.00015590,-0.00009331,-0.00008021,-0
 .00059354,0.00067516,0.00064474,-0.00156274,-0.00183882,0.00203020,-0.
 00095198,0.00051625,0.00044517,-0.00061868,-0.00055936,0.00106620,0.00
 046094,0.00074156,0.00049885,-0.00493087,0.00541940,0.00276806,-0.0041
 4971,-0.00400437,0.00426362,0.00051722,0.00083429,-0.00136158,0.012420
 48,0.00005422,-0.00061042,-0.00007748,-0.00011876,-0.00009963,-0.00012
 970,0.00008760,0.00009812,-0.00005848,-0.00001876,0.00003549,-0.000041
 22,-0.00012960,0.00058697,-0.00001080,0.00023959,0.00020709,-0.0000737
 7,0.00006817,-0.00025532,0.00010545,0.00003716,0.00036064,-0.00028050,
 -0.00014128,-0.00007132,0.00014081,0.00029350,-0.00038554,-0.00030356,
 -0.00023852,0.00014368,0.00027308,-0.00011523,0.00028259,-0.00004200,0
 .00129276,-0.00101597,0.00058648,-0.00087265,-0.00103412,0.00003818,0.
 00059264,0.00042560,0.00021298,0.00285909,-0.00105725,-0.00322653,-0.0
 0235984,0.00169784,0.00004292,0.00160691,0.00121942,-0.00050397,0.0001
 7278,-0.00096795,-0.00022325,-0.00003217,0.00036324,0.00020036,0.00133
 644,-0.00835935,-0.00026211,-0.00327692,-0.01921914,0.00781528,0.00173
 930,0.00209949,0.00242466,-0.00307645,0.02555585,-0.00026555,0.0001495
 5,-0.00007477,0.00012633,0.00009958,-0.00008830,-0.00015463,-0.0000023
 5,0.00006794,0.00010920,-0.00001316,0.00009536,0.00051416,-0.00005010,
 0.00027849,0.00002951,-0.00006491,0.00003212,-0.00001970,0.00005606,0.
 00009487,0.00018802,-0.00005571,0.00001453,-0.00000500,-0.00002264,-0.
 00005950,-0.00010957,-0.00011617,-0.00000480,0.00001720,0.00003947,0.0
 0007410,0.00005921,-0.00002477,0.00005001,0.00037228,-0.00014281,-0.00
 112025,-0.00012258,0.00027592,0.00023685,0.00001550,-0.00005203,-0.000
 00680,0.00018808,-0.00046220,0.00002368,0.00218023,0.00109106,-0.00264
 197,0.00134501,-0.00246611,-0.00022137,0.00048555,0.00083204,-0.000587
 40,-0.00044203,-0.00095401,0.00048689,0.00348123,-0.00414398,-0.005899
 95,0.00317401,0.01131399,-0.01133975,-0.00088672,0.00132013,-0.0026239
 6,-0.01027974,-0.00660685,0.02321397||-0.00000300,-0.00000036,-0.00000
 589,-0.00001272,-0.00000159,0.00000612,0.00000652,-0.00000650,-0.00000
 300,0.00000470,0.00000112,-0.00001063,0.00000667,0.00000859,0.00000714
 ,0.00000314,-0.00000620,-0.00000341,-0.00000023,0.00000513,-0.00000385
 ,-0.00000496,-0.00000611,0.00000017,0.00000383,0.00000244,-0.00000028,
 0.00000791,-0.00000161,0.00000626,0.00000163,-0.00000640,0.00000483,-0
 .00000671,0.00000372,-0.00000127,-0.00000183,-0.00000104,-0.00000323,-
 0.00000521,0.00000047,-0.00000636,-0.00000872,0.00000557,-0.00000298,-
 0.00000047,0.00000412,-0.00000444,0.00000353,0.00000651,0.00000170,-0.
 00000222,0.00000146,-0.00000349,0.00001008,-0.00000399,-0.00000177,-0.
 00000278,0.00000026,0.00000320,0.00000145,-0.00000652,0.00000322,0.000
 00023,-0.00000351,0.00000922,-0.00000103,0.00000468,0.00000411,0.00000
 021,-0.00000023,0.00000463|||@


 ROSE IS A RED
 TY COBB IS BLUE
 'CAUSE PETE JUST HIT
 NO. 4592.
 Job cpu time:       0 days  1 hours 33 minutes 18.0 seconds.
 File lengths (MBytes):  RWF=    323 Int=      0 D2E=      0 Chk=      6 Scr=      1
 Normal termination of Gaussian 09 at Fri Aug 07 12:46:18 2020.
