# Supplementary material for: Formation Mechanisms for Phosphorene and SnIP
Source: Angew Chem Int Ed Engl. 2021 Feb 15;60(12):6816–23. doi: 10.1002/anie.202016257 (PMC7986658; doi:10.1002/anie.202016257)
Supplement: Supplementary file 4 — Supplementary [file ANIE-60-6816-s005.zip › III.LOG]

 Entering Link 1 = C:\G09\G09W\l1.exe PID=      9700.
  
 Copyright (c) 1988,1990,1992,1993,1995,1998,2003,2009,2015,
            Gaussian, Inc.  All Rights Reserved.
  
 This is part of the Gaussian(R) 09 program.  It is based on
 the Gaussian(R) 03 system (copyright 2003, Gaussian, Inc.),
 the Gaussian(R) 98 system (copyright 1998, Gaussian, Inc.),
 the Gaussian(R) 94 system (copyright 1995, Gaussian, Inc.),
 the Gaussian 92(TM) system (copyright 1992, Gaussian, Inc.),
 the Gaussian 90(TM) system (copyright 1990, Gaussian, Inc.),
 the Gaussian 88(TM) system (copyright 1988, Gaussian, Inc.),
 the Gaussian 86(TM) system (copyright 1986, Carnegie Mellon
 University), and the Gaussian 82(TM) system (copyright 1983,
 Carnegie Mellon University). Gaussian is a federally registered
 trademark of Gaussian, Inc.
  
 This software contains proprietary and confidential information,
 including trade secrets, belonging to Gaussian, Inc.
  
 This software is provided under written license and may be
 used, copied, transmitted, or stored only in accord with that
 written license.
  
 The following legend is applicable only to US Government
 contracts under FAR:
  
                    RESTRICTED RIGHTS LEGEND
  
 Use, reproduction and disclosure by the US Government is
 subject to restrictions as set forth in subparagraphs (a)
 and (c) of the Commercial Computer Software - Restricted
 Rights clause in FAR 52.227-19.
  
 Gaussian, Inc.
 340 Quinnipiac St., Bldg. 40, Wallingford CT 06492
  
  
 ---------------------------------------------------------------
 Warning -- This program may not be used in any manner that
 competes with the business of Gaussian, Inc. or will provide
 assistance to any competitor of Gaussian, Inc.  The licensee
 of this program is prohibited from giving any competitor of
 Gaussian, Inc. access to this program.  By using this program,
 the user acknowledges that Gaussian, Inc. is engaged in the
 business of creating and licensing software in the field of
 computational chemistry and represents and warrants to the
 licensee that it is not a competitor of Gaussian, Inc. and that
 it will not use this program in any manner prohibited above.
 ---------------------------------------------------------------
  

 Cite this work as:
 Gaussian 09, Revision E.01,
 M. J. Frisch, G. W. Trucks, H. B. Schlegel, G. E. Scuseria, 
 M. A. Robb, J. R. Cheeseman, G. Scalmani, V. Barone, B. Mennucci, 
 G. A. Petersson, H. Nakatsuji, M. Caricato, X. Li, H. P. Hratchian, 
 A. F. Izmaylov, J. Bloino, G. Zheng, J. L. Sonnenberg, M. Hada, 
 M. Ehara, K. Toyota, R. Fukuda, J. Hasegawa, M. Ishida, T. Nakajima, 
 Y. Honda, O. Kitao, H. Nakai, T. Vreven, J. A. Montgomery, Jr., 
 J. E. Peralta, F. Ogliaro, M. Bearpark, J. J. Heyd, E. Brothers, 
 K. N. Kudin, V. N. Staroverov, T. Keith, R. Kobayashi, J. Normand, 
 K. Raghavachari, A. Rendell, J. C. Burant, S. S. Iyengar, J. Tomasi, 
 M. Cossi, N. Rega, J. M. Millam, M. Klene, J. E. Knox, J. B. Cross, 
 V. Bakken, C. Adamo, J. Jaramillo, R. Gomperts, R. E. Stratmann, 
 O. Yazyev, A. J. Austin, R. Cammi, C. Pomelli, J. W. Ochterski, 
 R. L. Martin, K. Morokuma, V. G. Zakrzewski, G. A. Voth, 
 P. Salvador, J. J. Dannenberg, S. Dapprich, A. D. Daniels, 
 O. Farkas, J. B. Foresman, J. V. Ortiz, J. Cioslowski, 
 and D. J. Fox, Gaussian, Inc., Wallingford CT, 2013.
 
 ******************************************
 Gaussian 09:  EM64W-G09RevE.01 30-Nov-2015
                12-Mar-2020 
 ******************************************
 %nprocshared=4
 Will use up to    4 processors via shared memory.
 %chk=\\Nas.ads.mwn.de\tuch\ac5\AK_Nilges\Markus\Gaussian\SnIP\Publikation\SnI4.c
 hk
 ----------------------------------------------
 # opt=calcfc freq pbepbe/sdd geom=connectivity
 ----------------------------------------------
 1/10=4,14=-1,18=20,19=15,26=3,38=1,57=2/1,3;
 2/9=110,12=2,17=6,18=5,40=1/2;
 3/5=17,6=7,11=2,16=1,25=1,30=1,71=2,74=1009,140=1/1,2,3;
 4//1;
 5/5=2,38=5/2;
 8/6=4,10=90,11=11/1;
 11/6=1,8=1,9=11,15=111,16=1/1,2,10;
 10/6=1,13=1/2;
 6/7=2,8=2,9=2,10=2,28=1/1;
 7/10=1,18=20,25=1/1,2,3,16;
 1/10=4,14=-1,18=20,19=15,26=3/3(2);
 2/9=110/2;
 99//99;
 2/9=110/2;
 3/5=17,6=7,11=2,16=1,25=1,30=1,71=1,74=1009/1,2,3;
 4/5=5,16=3,69=1/1;
 5/5=2,38=5/2;
 7//1,2,3,16;
 1/14=-1,18=20,19=15,26=3/3(-5);
 2/9=110/2;
 6/7=2,8=2,9=2,10=2,19=2,28=1/1;
 99/9=1/99;
 -------------------
 Title Card Required
 -------------------
 Symbolic Z-matrix:
 Charge =  0 Multiplicity = 1
 Sn                    4.49815   0.85126  -1.35297 
 I                     5.61456  -0.44825  -3.47848 
 I                     2.84562  -0.85587  -0.00843 
 I                     6.47153   1.71651   0.32333 
 I                     3.06088   2.99264  -2.2483 
 

 GradGradGradGradGradGradGradGradGradGradGradGradGradGradGradGradGradGrad
 Berny optimization.
 Initialization pass.
                           ----------------------------
                           !    Initial Parameters    !
                           ! (Angstroms and Degrees)  !
 --------------------------                            --------------------------
 ! Name  Definition              Value          Derivative Info.                !
 --------------------------------------------------------------------------------
 ! R1    R(1,2)                  2.73           calculate D2E/DX2 analytically  !
 ! R2    R(1,3)                  2.73           calculate D2E/DX2 analytically  !
 ! R3    R(1,4)                  2.73           calculate D2E/DX2 analytically  !
 ! R4    R(1,5)                  2.73           calculate D2E/DX2 analytically  !
 ! A1    A(2,1,3)              109.4712         calculate D2E/DX2 analytically  !
 ! A2    A(2,1,4)              109.4712         calculate D2E/DX2 analytically  !
 ! A3    A(2,1,5)              109.4712         calculate D2E/DX2 analytically  !
 ! A4    A(3,1,4)              109.4712         calculate D2E/DX2 analytically  !
 ! A5    A(3,1,5)              109.4712         calculate D2E/DX2 analytically  !
 ! A6    A(4,1,5)              109.4712         calculate D2E/DX2 analytically  !
 ! D1    D(2,1,4,3)           -120.0            calculate D2E/DX2 analytically  !
 ! D2    D(2,1,5,3)            120.0            calculate D2E/DX2 analytically  !
 ! D3    D(2,1,5,4)           -120.0            calculate D2E/DX2 analytically  !
 ! D4    D(3,1,5,4)            120.0            calculate D2E/DX2 analytically  !
 --------------------------------------------------------------------------------
 Trust Radius=3.00D-01 FncErr=1.00D-07 GrdErr=1.00D-06
 Number of steps in this run=     24 maximum allowed number of steps=    100.
 GradGradGradGradGradGradGradGradGradGradGradGradGradGradGradGradGradGrad

                          Input orientation:                          
 ---------------------------------------------------------------------
 Center     Atomic      Atomic             Coordinates (Angstroms)
 Number     Number       Type             X           Y           Z
 ---------------------------------------------------------------------
      1         50           0        4.498148    0.851258   -1.352971
      2         53           0        5.614559   -0.448251   -3.478484
      3         53           0        2.845625   -0.855869   -0.008434
      4         53           0        6.471532    1.716508    0.323334
      5         53           0        3.060877    2.992645   -2.248302
 ---------------------------------------------------------------------
                    Distance matrix (angstroms):
                    1          2          3          4          5
     1  Sn   0.000000
     2  I    2.730000   0.000000
     3  I    2.730000   4.458071   0.000000
     4  I    2.730000   4.458071   4.458071   0.000000
     5  I    2.730000   4.458071   4.458071   4.458071   0.000000
 Stoichiometry    I4Sn
 Framework group  TD[O(Sn),4C3(I)]
 Deg. of freedom     1
 Full point group                 TD      NOp  24
 Largest Abelian subgroup         D2      NOp   4
 Largest concise Abelian subgroup D2      NOp   4
                         Standard orientation:                         
 ---------------------------------------------------------------------
 Center     Atomic      Atomic             Coordinates (Angstroms)
 Number     Number       Type             X           Y           Z
 ---------------------------------------------------------------------
      1         50           0        0.000000    0.000000    0.000000
      2         53           0        1.576166    1.576166    1.576166
      3         53           0       -1.576166   -1.576166    1.576166
      4         53           0       -1.576166    1.576166   -1.576166
      5         53           0        1.576166   -1.576166   -1.576166
 ---------------------------------------------------------------------
 Rotational constants (GHZ):      0.2003827      0.2003827      0.2003827
 Standard basis: SDD (6D, 10F)
 There are    13 symmetry adapted cartesian basis functions of A   symmetry.
 There are    13 symmetry adapted cartesian basis functions of B1  symmetry.
 There are    13 symmetry adapted cartesian basis functions of B2  symmetry.
 There are    13 symmetry adapted cartesian basis functions of B3  symmetry.
 There are    13 symmetry adapted basis functions of A   symmetry.
 There are    13 symmetry adapted basis functions of B1  symmetry.
 There are    13 symmetry adapted basis functions of B2  symmetry.
 There are    13 symmetry adapted basis functions of B3  symmetry.
    52 basis functions,    92 primitive gaussians,    52 cartesian basis functions
    16 alpha electrons       16 beta electrons
       nuclear repulsion energy        56.6079072939 Hartrees.
 NAtoms=    5 NActive=    5 NUniq=    2 SFac= 4.00D+00 NAtFMM=   60 NAOKFM=F Big=F
 Integral buffers will be    131072 words long.
 Raffenetti 2 integral format.
 Two-electron integral symmetry is turned on.
 One-electron integrals computed using PRISM.
  24 Symmetry operations used in ECPInt.
 ECPInt:  NShTT=     300 NPrTT=    1020 LenC2=     301 LenP2D=     924.
 LDataN:  DoStor=T MaxTD1= 5 Len=  102
 NBasis=    52 RedAO= T EigKep=  3.28D-02  NBF=    13    13    13    13
 NBsUse=    52 1.00D-06 EigRej= -1.00D+00 NBFU=    13    13    13    13
 Defaulting to unpruned grid for atomic number  53.
 Defaulting to unpruned grid for atomic number  53.
 Defaulting to unpruned grid for atomic number  50.
 ExpMin= 3.26D-02 ExpMax= 2.43D+00 ExpMxC= 2.43D+00 IAcc=3 IRadAn=         5 AccDes= 0.00D+00
 Harris functional with IExCor= 1009 and IRadAn=       5 diagonalized for initial guess.
 HarFok:  IExCor= 1009 AccDes= 0.00D+00 IRadAn=         5 IDoV= 1 UseB2=F ITyADJ=14
 ICtDFT=  3500011 ScaDFX=  1.000000  1.000000  1.000000  1.000000
 Defaulting to unpruned grid for atomic number  50.
 Defaulting to unpruned grid for atomic number  50.
 Defaulting to unpruned grid for atomic number  50.
 Defaulting to unpruned grid for atomic number  50.
 FoFCou: FMM=F IPFlag=           0 FMFlag=      100000 FMFlg1=           0
         NFxFlg=           0 DoJE=T BraDBF=F KetDBF=T FulRan=T
         wScrn=  0.000000 ICntrl=     500 IOpCl=  0 I1Cent=   200000004 NGrid=           0
         NMat0=    1 NMatS0=      1 NMatT0=    0 NMatD0=    1 NMtDS0=    0 NMtDT0=    0
 Petite list used in FoFCou.
 Initial guess orbital symmetries:
       Occupied  (A1) (T2) (T2) (T2) (A1) (T2) (T2) (T2) (E) (E)
                 (T2) (T2) (T2) (T1) (T1) (T1)
       Virtual   (A1) (T2) (T2) (T2) (T2) (T2) (T2) (T2) (T2) (T2)
                 (E) (E) (A1) (T1) (T1) (T1) (T2) (T2) (T2) (E)
                 (E) (A1) (T2) (T2) (T2) (T1) (T1) (T1) (T2) (T2)
                 (T2) (A1) (T2) (T2) (T2) (A1)
 The electronic state of the initial guess is 1-A1.
 Keep J ints in memory in symmetry-blocked form, NReq=1854847.
 Requested convergence on RMS density matrix=1.00D-08 within 128 cycles.
 Requested convergence on MAX density matrix=1.00D-06.
 Requested convergence on             energy=1.00D-06.
 No special actions if energy rises.
 Defaulting to unpruned grid for atomic number  50.
 Defaulting to unpruned grid for atomic number  50.
 Defaulting to unpruned grid for atomic number  50.
 Defaulting to unpruned grid for atomic number  50.
 SCF Done:  E(RPBE-PBE) =  -49.2471438705     A.U. after    8 cycles
            NFock=  8  Conv=0.18D-09     -V/T= 4.2482
 Range of M.O.s used for correlation:     1    52
 NBasis=    52 NAE=    16 NBE=    16 NFC=     0 NFV=     0
 NROrb=     52 NOA=    16 NOB=    16 NVA=    36 NVB=    36

 **** Warning!!: The smallest alpha delta epsilon is  0.75246975D-01

  24 Symmetry operations used in ECPInt.
 ECPInt:  NShTT=     300 NPrTT=    1020 LenC2=     301 LenP2D=     924.
 LDataN:  DoStor=T MaxTD1= 6 Len=  172
 Symmetrizing basis deriv contribution to polar:
 IMax=3 JMax=2 DiffMx= 0.00D+00
 G2DrvN: will do     6 centers at a time, making    1 passes.
 Calling FoFCou, ICntrl=  3507 FMM=F I1Cent=   0 AccDes= 0.00D+00.
 Defaulting to unpruned grid for atomic number  50.
 Defaulting to unpruned grid for atomic number  50.
 Defaulting to unpruned grid for atomic number  50.
 Defaulting to unpruned grid for atomic number  50.
 End of G2Drv F.D. properties file   721 does not exist.
 End of G2Drv F.D. properties file   722 does not exist.
 End of G2Drv F.D. properties file   788 does not exist.
          IDoAtm=11111
          Differentiating once with respect to nuclear coordinates.
 Defaulting to unpruned grid for atomic number  50.
 Defaulting to unpruned grid for atomic number  53.
 Defaulting to unpruned grid for atomic number  53.
 Keep J ints in memory in symmetry-blocked form, NReq=1827651.
 Defaulting to unpruned grid for atomic number  50.
 Defaulting to unpruned grid for atomic number  50.
 Defaulting to unpruned grid for atomic number  50.
 Defaulting to unpruned grid for atomic number  50.
          There are     9 degrees of freedom in the 1st order CPHF.  IDoFFX=4 NUNeed=     9.
      6 vectors produced by pass  0 Test12= 6.40D-15 1.11D-08 XBig12= 6.19D-02 1.46D-01.
 AX will form     6 AO Fock derivatives at one time.
      6 vectors produced by pass  1 Test12= 6.40D-15 1.11D-08 XBig12= 1.05D-02 5.52D-02.
      6 vectors produced by pass  2 Test12= 6.40D-15 1.11D-08 XBig12= 1.12D-03 1.20D-02.
      6 vectors produced by pass  3 Test12= 6.40D-15 1.11D-08 XBig12= 4.33D-06 8.78D-04.
      6 vectors produced by pass  4 Test12= 6.40D-15 1.11D-08 XBig12= 1.89D-08 3.72D-05.
      6 vectors produced by pass  5 Test12= 6.40D-15 1.11D-08 XBig12= 1.61D-10 2.79D-06.
      4 vectors produced by pass  6 Test12= 6.40D-15 1.11D-08 XBig12= 3.07D-13 1.25D-07.
 InvSVY:  IOpt=1 It=  1 EMax= 4.44D-16
 Solved reduced A of dimension    40 with     6 vectors.
 End of Minotr F.D. properties file   721 does not exist.
 End of Minotr F.D. properties file   722 does not exist.
 End of Minotr F.D. properties file   788 does not exist.

 **********************************************************************

            Population analysis using the SCF density.

 **********************************************************************

 Orbital symmetries:
       Occupied  (A1) (T2) (T2) (T2) (A1) (T2) (T2) (T2) (E) (E)
                 (T2) (T2) (T2) (T1) (T1) (T1)
       Virtual   (A1) (T2) (T2) (T2) (T2) (T2) (T2) (T2) (T2) (T2)
                 (E) (E) (A1) (T1) (T1) (T1) (T2) (T2) (T2) (E)
                 (E) (A1) (T2) (T2) (T2) (T1) (T1) (T1) (T2) (T2)
                 (T2) (A1) (T2) (T2) (T2) (A1)
 The electronic state is 1-A1.
 Alpha  occ. eigenvalues --   -0.69104  -0.66257  -0.66257  -0.66257  -0.48992
 Alpha  occ. eigenvalues --   -0.35001  -0.35001  -0.35001  -0.27561  -0.27561
 Alpha  occ. eigenvalues --   -0.27399  -0.27399  -0.27399  -0.26108  -0.26108
 Alpha  occ. eigenvalues --   -0.26108
 Alpha virt. eigenvalues --   -0.18583  -0.08503  -0.08503  -0.08503   0.01636
 Alpha virt. eigenvalues --    0.01636   0.01636   0.04159   0.04159   0.04159
 Alpha virt. eigenvalues --    0.04597   0.04597   0.04679   0.07009   0.07009
 Alpha virt. eigenvalues --    0.07009   0.39330   0.39330   0.39330   0.68148
 Alpha virt. eigenvalues --    0.68148   0.71108   0.75627   0.75627   0.75627
 Alpha virt. eigenvalues --    0.80073   0.80073   0.80073   0.85433   0.85433
 Alpha virt. eigenvalues --    0.85433  10.69076  12.35652  12.35652  12.35652
 Alpha virt. eigenvalues --   14.42308
          Condensed to atoms (all electrons):
               1          2          3          4          5
     1  Sn   3.039508   0.163095   0.163095   0.163095   0.163095
     2  I    0.163095   7.008199  -0.031422  -0.031422  -0.031422
     3  I    0.163095  -0.031422   7.008199  -0.031422  -0.031422
     4  I    0.163095  -0.031422  -0.031422   7.008199  -0.031422
     5  I    0.163095  -0.031422  -0.031422  -0.031422   7.008199
 Mulliken charges:
               1
     1  Sn   0.308110
     2  I   -0.077028
     3  I   -0.077028
     4  I   -0.077028
     5  I   -0.077028
 Sum of Mulliken charges =   0.00000
 Mulliken charges with hydrogens summed into heavy atoms:
               1
     1  Sn   0.308110
     2  I   -0.077028
     3  I   -0.077028
     4  I   -0.077028
     5  I   -0.077028
 APT charges:
               1
     1  Sn  -0.117625
     2  I    0.029406
     3  I    0.029406
     4  I    0.029406
     5  I    0.029406
 Sum of APT charges =   0.00000
 APT charges with hydrogens summed into heavy atoms:
               1
     1  Sn  -0.117625
     2  I    0.029406
     3  I    0.029406
     4  I    0.029406
     5  I    0.029406
 Electronic spatial extent (au):  <R**2>=            968.4739
 Charge=              0.0000 electrons
 Dipole moment (field-independent basis, Debye):
    X=              0.0000    Y=              0.0000    Z=              0.0000  Tot=              0.0000
 Quadrupole moment (field-independent basis, Debye-Ang):
   XX=           -100.0974   YY=           -100.0974   ZZ=           -100.0974
   XY=              0.0000   XZ=              0.0000   YZ=              0.0000
 Traceless Quadrupole moment (field-independent basis, Debye-Ang):
   XX=              0.0000   YY=              0.0000   ZZ=              0.0000
   XY=              0.0000   XZ=              0.0000   YZ=              0.0000
 Octapole moment (field-independent basis, Debye-Ang**2):
  XXX=              0.0000  YYY=              0.0000  ZZZ=              0.0000  XYY=              0.0000
  XXY=              0.0000  XXZ=              0.0000  XZZ=              0.0000  YZZ=              0.0000
  YYZ=              0.0000  XYZ=              8.6401
 Hexadecapole moment (field-independent basis, Debye-Ang**3):
 XXXX=          -1394.8589 YYYY=          -1394.8589 ZZZZ=          -1394.8589 XXXY=              0.0000
 XXXZ=              0.0000 YYYX=              0.0000 YYYZ=              0.0000 ZZZX=              0.0000
 ZZZY=              0.0000 XXYY=           -437.4261 XXZZ=           -437.4261 YYZZ=           -437.4261
 XXYZ=              0.0000 YYXZ=              0.0000 ZZXY=              0.0000
 N-N= 5.660790729392D+01 E-N=-2.070629798792D+02  KE= 1.516121110330D+01
 Symmetry A    KE= 3.514776903539D+00
 Symmetry B1   KE= 3.882144733254D+00
 Symmetry B2   KE= 3.882144733254D+00
 Symmetry B3   KE= 3.882144733254D+00
  Exact polarizability:   0.000   0.000   0.000   0.000   0.000   0.000
 Approx polarizability: 307.565   0.000 307.565   0.000   0.000 307.565
  24 Symmetry operations used in ECPInt.
 ECPInt:  NShTT=     300 NPrTT=    1020 LenC2=     301 LenP2D=     924.
 LDataN:  DoStor=T MaxTD1= 7 Len=  274
 Calling FoFJK, ICntrl=    100547 FMM=F ISym2X=1 I1Cent= 0 IOpClX= 0 NMat=1 NMatS=1 NMatT=0.
 Defaulting to unpruned grid for atomic number  50.
 Defaulting to unpruned grid for atomic number  50.
 Defaulting to unpruned grid for atomic number  50.
 Defaulting to unpruned grid for atomic number  50.
 ***** Axes restored to original set *****
 -------------------------------------------------------------------
 Center     Atomic                   Forces (Hartrees/Bohr)
 Number     Number              X              Y              Z
 -------------------------------------------------------------------
      1       50           0.000000000    0.000000000    0.000000000
      2       53           0.002511315   -0.002923186   -0.004781243
      3       53          -0.003717277   -0.003840105    0.003024476
      4       53           0.004439037    0.001946340    0.003770772
      5       53          -0.003233076    0.004816951   -0.002014005
 -------------------------------------------------------------------
 Cartesian Forces:  Max     0.004816951 RMS     0.003171204
 FormGI is forming the generalized inverse of G from B-inverse, IUseBI=4.

 GradGradGradGradGradGradGradGradGradGradGradGradGradGradGradGradGradGrad
 Berny optimization.
 Internal  Forces:  Max     0.006141010 RMS     0.003282508
 Search for a local minimum.
 Step number   1 out of a maximum of   24
 All quantities printed in internal units (Hartrees-Bohrs-Radians)
 Mixed Optimization -- RFO/linear search
 Second derivative matrix not updated -- analytic derivatives used.
 The second derivative matrix:
                          R1        R2        R3        R4        A1
           R1           0.08947
           R2           0.00149   0.08947
           R3           0.00149   0.00149   0.08947
           R4           0.00149   0.00149   0.00149   0.08947
           A1           0.00110   0.00110  -0.00069  -0.00151   0.01201
           A2           0.00172  -0.00044   0.00191  -0.00319  -0.00384
           A3           0.00336  -0.00270  -0.00299   0.00232  -0.00740
           A4          -0.00044   0.00172   0.00191  -0.00319  -0.00384
           A5          -0.00270   0.00336  -0.00299   0.00232  -0.00740
           A6          -0.00304  -0.00304   0.00283   0.00324   0.01047
           D1          -0.00212  -0.00212  -0.00150   0.00575  -0.01001
           D2           0.00175   0.00175  -0.00450   0.00100   0.00565
           D3          -0.00230   0.00405  -0.00225   0.00050   0.00283
           D4          -0.00405   0.00230   0.00225  -0.00050  -0.00283
                          A2        A3        A4        A5        A6
           A2           0.02417
           A3          -0.01382   0.04714
           A4           0.00141   0.00976   0.02417
           A5           0.00976  -0.02034  -0.01382   0.04714
           A6          -0.01768  -0.01535  -0.01768  -0.01535   0.05560
           D1          -0.01096   0.01155  -0.01096   0.01155   0.00884
           D2          -0.00719   0.00735  -0.00719   0.00735  -0.00598
           D3          -0.01031  -0.00255   0.00312   0.00990  -0.00299
           D4          -0.00312  -0.00990   0.01031   0.00255   0.00299
                          D1        D2        D3        D4
           D1           0.02568
           D2           0.00188   0.01592
           D3           0.00094   0.00796   0.01601
           D4          -0.00094  -0.00796   0.00805   0.01601
 ITU=  0
     Eigenvalues ---    0.03053   0.03497   0.05509   0.07601   0.07671
     Eigenvalues ---    0.09090   0.09131   0.09230   0.09394
 RFO step:  Lambda=-1.57928626D-03 EMin= 3.05251511D-02
 Linear search not attempted -- first point.
 Iteration  1 RMS(Cart)=  0.03436568 RMS(Int)=  0.00000001
 Iteration  2 RMS(Cart)=  0.00000003 RMS(Int)=  0.00000000
 ClnCor:  largest displacement from symmetrization is 8.39D-10 for atom     5.
 Variable       Old X    -DE/DX   Delta X   Delta X   Delta X     New X
                                 (Linear)    (Quad)   (Total)
    R1        5.15895   0.00614   0.00000   0.06429   0.06429   5.22324
    R2        5.15895   0.00614   0.00000   0.06429   0.06429   5.22324
    R3        5.15895   0.00614   0.00000   0.06429   0.06429   5.22324
    R4        5.15895   0.00614   0.00000   0.06429   0.06429   5.22324
    A1        1.91063   0.00000   0.00000   0.00000   0.00000   1.91063
    A2        1.91063   0.00000   0.00000   0.00000   0.00000   1.91063
    A3        1.91063   0.00000   0.00000   0.00000   0.00000   1.91063
    A4        1.91063   0.00000   0.00000   0.00000   0.00000   1.91063
    A5        1.91063   0.00000   0.00000   0.00000   0.00000   1.91063
    A6        1.91063   0.00000   0.00000   0.00000   0.00000   1.91063
    D1       -2.09440   0.00000   0.00000   0.00000   0.00000  -2.09440
    D2        2.09440   0.00000   0.00000   0.00000   0.00000   2.09440
    D3       -2.09440   0.00000   0.00000   0.00000   0.00000  -2.09440
    D4        2.09440   0.00000   0.00000   0.00000   0.00000   2.09440
         Item               Value     Threshold  Converged?
 Maximum Force            0.006141     0.000450     NO 
 RMS     Force            0.003283     0.000300     NO 
 Maximum Displacement     0.050430     0.001800     NO 
 RMS     Displacement     0.034366     0.001200     NO 
 Predicted change in Energy=-8.026954D-04
 GradGradGradGradGradGradGradGradGradGradGradGradGradGradGradGradGradGrad

                          Input orientation:                          
 ---------------------------------------------------------------------
 Center     Atomic      Atomic             Coordinates (Angstroms)
 Number     Number       Type             X           Y           Z
 ---------------------------------------------------------------------
      1         50           0        4.498148    0.851258   -1.352971
      2         53           0        5.628472   -0.464445   -3.504972
      3         53           0        2.825030   -0.877144    0.008322
      4         53           0        6.496125    1.727291    0.344224
      5         53           0        3.042966    3.019331   -2.259459
 ---------------------------------------------------------------------
                    Distance matrix (angstroms):
                    1          2          3          4          5
     1  Sn   0.000000
     2  I    2.764022   0.000000
     3  I    2.764022   4.513629   0.000000
     4  I    2.764022   4.513629   4.513629   0.000000
     5  I    2.764022   4.513629   4.513629   4.513629   0.000000
 Stoichiometry    I4Sn
 Framework group  TD[O(Sn),4C3(I)]
 Deg. of freedom     1
 Full point group                 TD      NOp  24
 Largest Abelian subgroup         D2      NOp   4
 Largest concise Abelian subgroup D2      NOp   4
                         Standard orientation:                         
 ---------------------------------------------------------------------
 Center     Atomic      Atomic             Coordinates (Angstroms)
 Number     Number       Type             X           Y           Z
 ---------------------------------------------------------------------
      1         50           0        0.000000    0.000000    0.000000
      2         53           0        1.595809    1.595809    1.595809
      3         53           0       -1.595809   -1.595809    1.595809
      4         53           0       -1.595809    1.595809   -1.595809
      5         53           0        1.595809   -1.595809   -1.595809
 ---------------------------------------------------------------------
 Rotational constants (GHZ):      0.1954801      0.1954801      0.1954801
 Standard basis: SDD (6D, 10F)
 There are    13 symmetry adapted cartesian basis functions of A   symmetry.
 There are    13 symmetry adapted cartesian basis functions of B1  symmetry.
 There are    13 symmetry adapted cartesian basis functions of B2  symmetry.
 There are    13 symmetry adapted cartesian basis functions of B3  symmetry.
 There are    13 symmetry adapted basis functions of A   symmetry.
 There are    13 symmetry adapted basis functions of B1  symmetry.
 There are    13 symmetry adapted basis functions of B2  symmetry.
 There are    13 symmetry adapted basis functions of B3  symmetry.
    52 basis functions,    92 primitive gaussians,    52 cartesian basis functions
    16 alpha electrons       16 beta electrons
       nuclear repulsion energy        55.9111271848 Hartrees.
 NAtoms=    5 NActive=    5 NUniq=    2 SFac= 4.00D+00 NAtFMM=   60 NAOKFM=F Big=F
 Integral buffers will be    131072 words long.
 Raffenetti 2 integral format.
 Two-electron integral symmetry is turned on.
 One-electron integrals computed using PRISM.
  24 Symmetry operations used in ECPInt.
 ECPInt:  NShTT=     300 NPrTT=    1020 LenC2=     301 LenP2D=     924.
 LDataN:  DoStor=T MaxTD1= 5 Len=  102
 NBasis=    52 RedAO= T EigKep=  3.36D-02  NBF=    13    13    13    13
 NBsUse=    52 1.00D-06 EigRej= -1.00D+00 NBFU=    13    13    13    13
 Defaulting to unpruned grid for atomic number  53.
 Defaulting to unpruned grid for atomic number  53.
 Defaulting to unpruned grid for atomic number  50.
 Initial guess from the checkpoint file:  "\\Nas.ads.mwn.de\tuch\ac5\AK_Nilges\Markus\Gaussian\SnIP\Publikation\SnI4.chk"
 B after Tr=     0.000000    0.000000    0.000000
         Rot=    1.000000    0.000000    0.000000    0.000000 Ang=   0.00 deg.
 Initial guess orbital symmetries:
       Occupied  (A1) (T2) (T2) (T2) (A1) (T2) (T2) (T2) (E) (E)
                 (T2) (T2) (T2) (T1) (T1) (T1)
       Virtual   (A1) (E) (E) (A1) (A1) (A1) (E) (E) (A1) (T2)
                 (T2) (T2) (T1) (T2) (T2) (T2) (T1) (T2) (T2) (T2)
                 (T2) (T1) (T2) (T2) (T2) (T1) (T2) (T2) (T2) (T2)
                 (T1) (T2) (T2) (T2) (T1) (T2)
 ExpMin= 3.26D-02 ExpMax= 2.43D+00 ExpMxC= 2.43D+00 IAcc=3 IRadAn=         5 AccDes= 0.00D+00
 Harris functional with IExCor= 1009 and IRadAn=       5 diagonalized for initial guess.
 HarFok:  IExCor= 1009 AccDes= 0.00D+00 IRadAn=         5 IDoV= 1 UseB2=F ITyADJ=14
 ICtDFT=  3500011 ScaDFX=  1.000000  1.000000  1.000000  1.000000
 Defaulting to unpruned grid for atomic number  50.
 Defaulting to unpruned grid for atomic number  50.
 Defaulting to unpruned grid for atomic number  50.
 Defaulting to unpruned grid for atomic number  50.
 FoFCou: FMM=F IPFlag=           0 FMFlag=      100000 FMFlg1=           0
         NFxFlg=           0 DoJE=T BraDBF=F KetDBF=T FulRan=T
         wScrn=  0.000000 ICntrl=     500 IOpCl=  0 I1Cent=   200000004 NGrid=           0
         NMat0=    1 NMatS0=      1 NMatT0=    0 NMatD0=    1 NMtDS0=    0 NMtDT0=    0
 Petite list used in FoFCou.
 Keep J ints in memory in symmetry-blocked form, NReq=1854847.
 Requested convergence on RMS density matrix=1.00D-08 within 128 cycles.
 Requested convergence on MAX density matrix=1.00D-06.
 Requested convergence on             energy=1.00D-06.
 No special actions if energy rises.
 Defaulting to unpruned grid for atomic number  50.
 Defaulting to unpruned grid for atomic number  50.
 Defaulting to unpruned grid for atomic number  50.
 Defaulting to unpruned grid for atomic number  50.
 SCF Done:  E(RPBE-PBE) =  -49.2479809037     A.U. after    7 cycles
            NFock=  7  Conv=0.56D-09     -V/T= 4.2573
  24 Symmetry operations used in ECPInt.
 ECPInt:  NShTT=     300 NPrTT=    1020 LenC2=     301 LenP2D=     924.
 LDataN:  DoStor=T MaxTD1= 6 Len=  172
 Calling FoFJK, ICntrl=      2527 FMM=F ISym2X=1 I1Cent= 0 IOpClX= 0 NMat=1 NMatS=1 NMatT=0.
 Defaulting to unpruned grid for atomic number  50.
 Defaulting to unpruned grid for atomic number  50.
 Defaulting to unpruned grid for atomic number  50.
 Defaulting to unpruned grid for atomic number  50.
 ***** Axes restored to original set *****
 -------------------------------------------------------------------
 Center     Atomic                   Forces (Hartrees/Bohr)
 Number     Number              X              Y              Z
 -------------------------------------------------------------------
      1       50           0.000000000    0.000000000    0.000000000
      2       53           0.000203932   -0.000237378   -0.000388261
      3       53          -0.000301862   -0.000311836    0.000245603
      4       53           0.000360472    0.000158053    0.000306206
      5       53          -0.000262542    0.000391161   -0.000163547
 -------------------------------------------------------------------
 Cartesian Forces:  Max     0.000391161 RMS     0.000257518

 GradGradGradGradGradGradGradGradGradGradGradGradGradGradGradGradGradGrad
 Berny optimization.
 Using GEDIIS/GDIIS optimizer.
 FormGI is forming the generalized inverse of G from B-inverse, IUseBI=4.
 Internal  Forces:  Max     0.000498681 RMS     0.000266556
 Search for a local minimum.
 Step number   2 out of a maximum of   24
 All quantities printed in internal units (Hartrees-Bohrs-Radians)
 Mixed Optimization -- En-DIIS/RFO-DIIS
 Update second derivatives using D2CorX and points    1    2
 DE= -8.37D-04 DEPred=-8.03D-04 R= 1.04D+00
 TightC=F SS=  1.41D+00  RLast= 1.29D-01 DXNew= 5.0454D-01 3.8575D-01
 Trust test= 1.04D+00 RLast= 1.29D-01 DXMaxT set to 3.86D-01
 The second derivative matrix:
                          R1        R2        R3        R4        A1
           R1           0.08793
           R2          -0.00006   0.08793
           R3          -0.00006  -0.00006   0.08793
           R4          -0.00006  -0.00006  -0.00006   0.08793
           A1           0.00110   0.00110  -0.00069  -0.00151   0.01201
           A2           0.00172  -0.00044   0.00191  -0.00319  -0.00384
           A3           0.00336  -0.00270  -0.00299   0.00232  -0.00740
           A4          -0.00044   0.00172   0.00191  -0.00319  -0.00384
           A5          -0.00270   0.00336  -0.00299   0.00232  -0.00740
           A6          -0.00304  -0.00304   0.00283   0.00324   0.01047
           D1          -0.00212  -0.00212  -0.00150   0.00575  -0.01001
           D2           0.00175   0.00175  -0.00450   0.00100   0.00565
           D3          -0.00230   0.00405  -0.00225   0.00050   0.00283
           D4          -0.00405   0.00230   0.00225  -0.00050  -0.00283
                          A2        A3        A4        A5        A6
           A2           0.02417
           A3          -0.01382   0.04714
           A4           0.00141   0.00976   0.02417
           A5           0.00976  -0.02034  -0.01382   0.04714
           A6          -0.01768  -0.01535  -0.01768  -0.01535   0.05560
           D1          -0.01096   0.01155  -0.01096   0.01155   0.00884
           D2          -0.00719   0.00735  -0.00719   0.00735  -0.00598
           D3          -0.01031  -0.00255   0.00312   0.00990  -0.00299
           D4          -0.00312  -0.00990   0.01031   0.00255   0.00299
                          D1        D2        D3        D4
           D1           0.02568
           D2           0.00188   0.01592
           D3           0.00094   0.00796   0.01601
           D4          -0.00094  -0.00796   0.00805   0.01601
 ITU=  1  0
 Use linear search instead of GDIIS.
     Eigenvalues ---    0.03053   0.03497   0.05509   0.07601   0.07671
     Eigenvalues ---    0.08776   0.09090   0.09131   0.09230
 RFO step:  Lambda= 0.00000000D+00 EMin= 3.05251511D-02
 Quartic linear search produced a step of  0.09552.
 Iteration  1 RMS(Cart)=  0.00328266 RMS(Int)=  0.00000000
 Iteration  2 RMS(Cart)=  0.00000000 RMS(Int)=  0.00000000
 ClnCor:  largest displacement from symmetrization is 3.74D-13 for atom     2.
 Variable       Old X    -DE/DX   Delta X   Delta X   Delta X     New X
                                 (Linear)    (Quad)   (Total)
    R1        5.22324   0.00050   0.00614   0.00000   0.00614   5.22939
    R2        5.22324   0.00050   0.00614   0.00000   0.00614   5.22939
    R3        5.22324   0.00050   0.00614   0.00000   0.00614   5.22939
    R4        5.22324   0.00050   0.00614   0.00000   0.00614   5.22939
    A1        1.91063   0.00000   0.00000   0.00000   0.00000   1.91063
    A2        1.91063   0.00000   0.00000   0.00000   0.00000   1.91063
    A3        1.91063   0.00000   0.00000   0.00000   0.00000   1.91063
    A4        1.91063   0.00000   0.00000   0.00000   0.00000   1.91063
    A5        1.91063   0.00000   0.00000   0.00000   0.00000   1.91063
    A6        1.91063   0.00000   0.00000   0.00000   0.00000   1.91063
    D1       -2.09440   0.00000   0.00000   0.00000   0.00000  -2.09440
    D2        2.09440   0.00000   0.00000   0.00000   0.00000   2.09440
    D3       -2.09440   0.00000   0.00000   0.00000   0.00000  -2.09440
    D4        2.09440   0.00000   0.00000   0.00000   0.00000   2.09440
         Item               Value     Threshold  Converged?
 Maximum Force            0.000499     0.000450     NO 
 RMS     Force            0.000267     0.000300     YES
 Maximum Displacement     0.004817     0.001800     NO 
 RMS     Displacement     0.003283     0.001200     NO 
 Predicted change in Energy=-5.630328D-06
 GradGradGradGradGradGradGradGradGradGradGradGradGradGradGradGradGradGrad

                          Input orientation:                          
 ---------------------------------------------------------------------
 Center     Atomic      Atomic             Coordinates (Angstroms)
 Number     Number       Type             X           Y           Z
 ---------------------------------------------------------------------
      1         50           0        4.498148    0.851258   -1.352971
      2         53           0        5.629801   -0.465992   -3.507503
      3         53           0        2.823063   -0.879176    0.009923
      4         53           0        6.498474    1.728321    0.346220
      5         53           0        3.041255    3.021880   -2.260525
 ---------------------------------------------------------------------
                    Distance matrix (angstroms):
                    1          2          3          4          5
     1  Sn   0.000000
     2  I    2.767272   0.000000
     3  I    2.767272   4.518936   0.000000
     4  I    2.767272   4.518936   4.518936   0.000000
     5  I    2.767272   4.518936   4.518936   4.518936   0.000000
 Stoichiometry    I4Sn
 Framework group  TD[O(Sn),4C3(I)]
 Deg. of freedom     1
 Full point group                 TD      NOp  24
 Largest Abelian subgroup         D2      NOp   4
 Largest concise Abelian subgroup D2      NOp   4
                         Standard orientation:                         
 ---------------------------------------------------------------------
 Center     Atomic      Atomic             Coordinates (Angstroms)
 Number     Number       Type             X           Y           Z
 ---------------------------------------------------------------------
      1         50           0        0.000000    0.000000    0.000000
      2         53           0        1.597685    1.597685    1.597685
      3         53           0       -1.597685   -1.597685    1.597685
      4         53           0       -1.597685    1.597685   -1.597685
      5         53           0        1.597685   -1.597685   -1.597685
 ---------------------------------------------------------------------
 Rotational constants (GHZ):      0.1950212      0.1950212      0.1950212
 Standard basis: SDD (6D, 10F)
 There are    13 symmetry adapted cartesian basis functions of A   symmetry.
 There are    13 symmetry adapted cartesian basis functions of B1  symmetry.
 There are    13 symmetry adapted cartesian basis functions of B2  symmetry.
 There are    13 symmetry adapted cartesian basis functions of B3  symmetry.
 There are    13 symmetry adapted basis functions of A   symmetry.
 There are    13 symmetry adapted basis functions of B1  symmetry.
 There are    13 symmetry adapted basis functions of B2  symmetry.
 There are    13 symmetry adapted basis functions of B3  symmetry.
    52 basis functions,    92 primitive gaussians,    52 cartesian basis functions
    16 alpha electrons       16 beta electrons
       nuclear repulsion energy        55.8454661370 Hartrees.
 NAtoms=    5 NActive=    5 NUniq=    2 SFac= 4.00D+00 NAtFMM=   60 NAOKFM=F Big=F
 Integral buffers will be    131072 words long.
 Raffenetti 2 integral format.
 Two-electron integral symmetry is turned on.
 One-electron integrals computed using PRISM.
  24 Symmetry operations used in ECPInt.
 ECPInt:  NShTT=     300 NPrTT=    1020 LenC2=     301 LenP2D=     924.
 LDataN:  DoStor=T MaxTD1= 5 Len=  102
 NBasis=    52 RedAO= T EigKep=  3.36D-02  NBF=    13    13    13    13
 NBsUse=    52 1.00D-06 EigRej= -1.00D+00 NBFU=    13    13    13    13
 Defaulting to unpruned grid for atomic number  50.
 Defaulting to unpruned grid for atomic number  53.
 Defaulting to unpruned grid for atomic number  53.
 Initial guess from the checkpoint file:  "\\Nas.ads.mwn.de\tuch\ac5\AK_Nilges\Markus\Gaussian\SnIP\Publikation\SnI4.chk"
 B after Tr=     0.000000    0.000000    0.000000
         Rot=    1.000000    0.000000    0.000000    0.000000 Ang=   0.00 deg.
 Initial guess orbital symmetries:
       Occupied  (A1) (T2) (T2) (T2) (A1) (T2) (T2) (T2) (E) (E)
                 (T2) (T2) (T2) (T1) (T1) (T1)
       Virtual   (A1) (E) (E) (A1) (A1) (A1) (E) (E) (A1) (T2)
                 (T2) (T2) (T1) (T2) (T2) (T2) (T1) (T2) (T2) (T2)
                 (T2) (T1) (T2) (T2) (T2) (T1) (T2) (T2) (T2) (T2)
                 (T1) (T2) (T2) (T2) (T1) (T2)
 Keep J ints in memory in symmetry-blocked form, NReq=1854847.
 Requested convergence on RMS density matrix=1.00D-08 within 128 cycles.
 Requested convergence on MAX density matrix=1.00D-06.
 Requested convergence on             energy=1.00D-06.
 No special actions if energy rises.
 Defaulting to unpruned grid for atomic number  50.
 Defaulting to unpruned grid for atomic number  50.
 Defaulting to unpruned grid for atomic number  50.
 Defaulting to unpruned grid for atomic number  50.
 SCF Done:  E(RPBE-PBE) =  -49.2479870113     A.U. after    6 cycles
            NFock=  6  Conv=0.16D-08     -V/T= 4.2581
  24 Symmetry operations used in ECPInt.
 ECPInt:  NShTT=     300 NPrTT=    1020 LenC2=     301 LenP2D=     924.
 LDataN:  DoStor=T MaxTD1= 6 Len=  172
 Calling FoFJK, ICntrl=      2527 FMM=F ISym2X=1 I1Cent= 0 IOpClX= 0 NMat=1 NMatS=1 NMatT=0.
 Defaulting to unpruned grid for atomic number  50.
 Defaulting to unpruned grid for atomic number  50.
 Defaulting to unpruned grid for atomic number  50.
 Defaulting to unpruned grid for atomic number  50.
 ***** Axes restored to original set *****
 -------------------------------------------------------------------
 Center     Atomic                   Forces (Hartrees/Bohr)
 Number     Number              X              Y              Z
 -------------------------------------------------------------------
      1       50           0.000000000    0.000000000    0.000000000
      2       53          -0.000000127    0.000000148    0.000000242
      3       53           0.000000188    0.000000194   -0.000000153
      4       53          -0.000000224   -0.000000098   -0.000000191
      5       53           0.000000163   -0.000000243    0.000000102
 -------------------------------------------------------------------
 Cartesian Forces:  Max     0.000000243 RMS     0.000000160

 GradGradGradGradGradGradGradGradGradGradGradGradGradGradGradGradGradGrad
 Berny optimization.
 Using GEDIIS/GDIIS optimizer.
 FormGI is forming the generalized inverse of G from B-inverse, IUseBI=4.
 Internal  Forces:  Max     0.000000310 RMS     0.000000166
 Search for a local minimum.
 Step number   3 out of a maximum of   24
 All quantities printed in internal units (Hartrees-Bohrs-Radians)
 Mixed Optimization -- En-DIIS/RFO-DIIS
 Swapping is turned off.
 Update second derivatives using D2CorX and points    1    2    3
 DE= -6.11D-06 DEPred=-5.63D-06 R= 1.08D+00
 TightC=F SS=  1.41D+00  RLast= 1.23D-02 DXNew= 6.4876D-01 3.6848D-02
 Trust test= 1.08D+00 RLast= 1.23D-02 DXMaxT set to 3.86D-01
 The second derivative matrix:
                          R1        R2        R3        R4        A1
           R1           0.08630
           R2          -0.00168   0.08630
           R3          -0.00168  -0.00168   0.08630
           R4          -0.00168  -0.00168  -0.00168   0.08630
           A1           0.00110   0.00110  -0.00069  -0.00151   0.01201
           A2           0.00172  -0.00044   0.00191  -0.00319  -0.00384
           A3           0.00336  -0.00270  -0.00299   0.00232  -0.00740
           A4          -0.00044   0.00172   0.00191  -0.00319  -0.00384
           A5          -0.00270   0.00336  -0.00299   0.00232  -0.00740
           A6          -0.00304  -0.00304   0.00283   0.00324   0.01047
           D1          -0.00212  -0.00212  -0.00150   0.00575  -0.01001
           D2           0.00175   0.00175  -0.00450   0.00100   0.00565
           D3          -0.00230   0.00405  -0.00225   0.00050   0.00283
           D4          -0.00405   0.00230   0.00225  -0.00050  -0.00283
                          A2        A3        A4        A5        A6
           A2           0.02417
           A3          -0.01382   0.04714
           A4           0.00141   0.00976   0.02417
           A5           0.00976  -0.02034  -0.01382   0.04714
           A6          -0.01768  -0.01535  -0.01768  -0.01535   0.05560
           D1          -0.01096   0.01155  -0.01096   0.01155   0.00884
           D2          -0.00719   0.00735  -0.00719   0.00735  -0.00598
           D3          -0.01031  -0.00255   0.00312   0.00990  -0.00299
           D4          -0.00312  -0.00990   0.01031   0.00255   0.00299
                          D1        D2        D3        D4
           D1           0.02568
           D2           0.00188   0.01592
           D3           0.00094   0.00796   0.01601
           D4          -0.00094  -0.00796   0.00805   0.01601
 ITU=  1  1  0
     Eigenvalues ---    0.03053   0.03497   0.05509   0.07601   0.07671
     Eigenvalues ---    0.08125   0.09090   0.09131   0.09230
 En-DIIS/RFO-DIIS IScMMF=        0 using points:     3    2
 RFO step:  Lambda= 0.00000000D+00.
 DidBck=F Rises=F RFO-DIIS coefs:    0.99938    0.00062
 Iteration  1 RMS(Cart)=  0.00000204 RMS(Int)=  0.00000000
 Iteration  2 RMS(Cart)=  0.00000000 RMS(Int)=  0.00000000
 ClnCor:  largest displacement from symmetrization is 6.96D-13 for atom     3.
 Variable       Old X    -DE/DX   Delta X   Delta X   Delta X     New X
                                 (Linear)    (Quad)   (Total)
    R1        5.22939   0.00000   0.00000   0.00000   0.00000   5.22938
    R2        5.22939   0.00000   0.00000   0.00000   0.00000   5.22938
    R3        5.22939   0.00000   0.00000   0.00000   0.00000   5.22938
    R4        5.22939   0.00000   0.00000   0.00000   0.00000   5.22938
    A1        1.91063   0.00000   0.00000   0.00000   0.00000   1.91063
    A2        1.91063   0.00000   0.00000   0.00000   0.00000   1.91063
    A3        1.91063   0.00000   0.00000   0.00000   0.00000   1.91063
    A4        1.91063   0.00000   0.00000   0.00000   0.00000   1.91063
    A5        1.91063   0.00000   0.00000   0.00000   0.00000   1.91063
    A6        1.91063   0.00000   0.00000   0.00000   0.00000   1.91063
    D1       -2.09440   0.00000   0.00000   0.00000   0.00000  -2.09440
    D2        2.09440   0.00000   0.00000   0.00000   0.00000   2.09440
    D3       -2.09440   0.00000   0.00000   0.00000   0.00000  -2.09440
    D4        2.09440   0.00000   0.00000   0.00000   0.00000   2.09440
         Item               Value     Threshold  Converged?
 Maximum Force            0.000000     0.000450     YES
 RMS     Force            0.000000     0.000300     YES
 Maximum Displacement     0.000003     0.001800     YES
 RMS     Displacement     0.000002     0.001200     YES
 Predicted change in Energy=-2.369382D-12
 Optimization completed.
    -- Stationary point found.
                           ----------------------------
                           !   Optimized Parameters   !
                           ! (Angstroms and Degrees)  !
 --------------------------                            --------------------------
 ! Name  Definition              Value          Derivative Info.                !
 --------------------------------------------------------------------------------
 ! R1    R(1,2)                  2.7673         -DE/DX =    0.0                 !
 ! R2    R(1,3)                  2.7673         -DE/DX =    0.0                 !
 ! R3    R(1,4)                  2.7673         -DE/DX =    0.0                 !
 ! R4    R(1,5)                  2.7673         -DE/DX =    0.0                 !
 ! A1    A(2,1,3)              109.4712         -DE/DX =    0.0                 !
 ! A2    A(2,1,4)              109.4712         -DE/DX =    0.0                 !
 ! A3    A(2,1,5)              109.4712         -DE/DX =    0.0                 !
 ! A4    A(3,1,4)              109.4712         -DE/DX =    0.0                 !
 ! A5    A(3,1,5)              109.4712         -DE/DX =    0.0                 !
 ! A6    A(4,1,5)              109.4712         -DE/DX =    0.0                 !
 ! D1    D(2,1,4,3)           -120.0            -DE/DX =    0.0                 !
 ! D2    D(2,1,5,3)            120.0            -DE/DX =    0.0                 !
 ! D3    D(2,1,5,4)           -120.0            -DE/DX =    0.0                 !
 ! D4    D(3,1,5,4)            120.0            -DE/DX =    0.0                 !
 --------------------------------------------------------------------------------
 GradGradGradGradGradGradGradGradGradGradGradGradGradGradGradGradGradGrad

                          Input orientation:                          
 ---------------------------------------------------------------------
 Center     Atomic      Atomic             Coordinates (Angstroms)
 Number     Number       Type             X           Y           Z
 ---------------------------------------------------------------------
      1         50           0        4.498148    0.851258   -1.352971
      2         53           0        5.629801   -0.465992   -3.507503
      3         53           0        2.823063   -0.879176    0.009923
      4         53           0        6.498474    1.728321    0.346220
      5         53           0        3.041255    3.021880   -2.260525
 ---------------------------------------------------------------------
                    Distance matrix (angstroms):
                    1          2          3          4          5
     1  Sn   0.000000
     2  I    2.767272   0.000000
     3  I    2.767272   4.518936   0.000000
     4  I    2.767272   4.518936   4.518936   0.000000
     5  I    2.767272   4.518936   4.518936   4.518936   0.000000
 Stoichiometry    I4Sn
 Framework group  TD[O(Sn),4C3(I)]
 Deg. of freedom     1
 Full point group                 TD      NOp  24
 Largest Abelian subgroup         D2      NOp   4
 Largest concise Abelian subgroup D2      NOp   4
                         Standard orientation:                         
 ---------------------------------------------------------------------
 Center     Atomic      Atomic             Coordinates (Angstroms)
 Number     Number       Type             X           Y           Z
 ---------------------------------------------------------------------
      1         50           0        0.000000    0.000000    0.000000
      2         53           0        1.597685    1.597685    1.597685
      3         53           0       -1.597685   -1.597685    1.597685
      4         53           0       -1.597685    1.597685   -1.597685
      5         53           0        1.597685   -1.597685   -1.597685
 ---------------------------------------------------------------------
 Rotational constants (GHZ):      0.1950212      0.1950212      0.1950212

 **********************************************************************

            Population analysis using the SCF density.

 **********************************************************************

 Orbital symmetries:
       Occupied  (A1) (T2) (T2) (T2) (A1) (T2) (T2) (T2) (E) (E)
                 (T2) (T2) (T2) (T1) (T1) (T1)
       Virtual   (A1) (T2) (T2) (T2) (T2) (T2) (T2) (T2) (T2) (T2)
                 (E) (E) (A1) (T1) (T1) (T1) (T2) (T2) (T2) (E)
                 (E) (A1) (T2) (T2) (T2) (T1) (T1) (T1) (T2) (T2)
                 (T2) (A1) (T2) (T2) (T2) (A1)
 The electronic state is 1-A1.
 Alpha  occ. eigenvalues --   -0.68647  -0.66115  -0.66115  -0.66115  -0.48991
 Alpha  occ. eigenvalues --   -0.34755  -0.34755  -0.34755  -0.27463  -0.27463
 Alpha  occ. eigenvalues --   -0.27347  -0.27347  -0.27347  -0.26125  -0.26125
 Alpha  occ. eigenvalues --   -0.26125
 Alpha virt. eigenvalues --   -0.19363  -0.09084  -0.09084  -0.09084   0.01637
 Alpha virt. eigenvalues --    0.01637   0.01637   0.04089   0.04089   0.04089
 Alpha virt. eigenvalues --    0.04559   0.04559   0.04653   0.06983   0.06983
 Alpha virt. eigenvalues --    0.06983   0.39302   0.39302   0.39302   0.68448
 Alpha virt. eigenvalues --    0.68448   0.72172   0.75734   0.75734   0.75734
 Alpha virt. eigenvalues --    0.79521   0.79521   0.79521   0.85009   0.85009
 Alpha virt. eigenvalues --    0.85009  10.62561  12.25082  12.25082  12.25082
 Alpha virt. eigenvalues --   14.35633
          Condensed to atoms (all electrons):
               1          2          3          4          5
     1  Sn   3.019074   0.163268   0.163268   0.163268   0.163268
     2  I    0.163268   7.003603  -0.028303  -0.028303  -0.028303
     3  I    0.163268  -0.028303   7.003603  -0.028303  -0.028303
     4  I    0.163268  -0.028303  -0.028303   7.003603  -0.028303
     5  I    0.163268  -0.028303  -0.028303  -0.028303   7.003603
 Mulliken charges:
               1
     1  Sn   0.327854
     2  I   -0.081964
     3  I   -0.081964
     4  I   -0.081964
     5  I   -0.081964
 Sum of Mulliken charges =   0.00000
 Mulliken charges with hydrogens summed into heavy atoms:
               1
     1  Sn   0.327854
     2  I   -0.081964
     3  I   -0.081964
     4  I   -0.081964
     5  I   -0.081964
 Electronic spatial extent (au):  <R**2>=            989.3345
 Charge=              0.0000 electrons
 Dipole moment (field-independent basis, Debye):
    X=              0.0000    Y=              0.0000    Z=              0.0000  Tot=              0.0000
 Quadrupole moment (field-independent basis, Debye-Ang):
   XX=           -100.2648   YY=           -100.2648   ZZ=           -100.2648
   XY=              0.0000   XZ=              0.0000   YZ=              0.0000
 Traceless Quadrupole moment (field-independent basis, Debye-Ang):
   XX=              0.0000   YY=              0.0000   ZZ=              0.0000
   XY=              0.0000   XZ=              0.0000   YZ=              0.0000
 Octapole moment (field-independent basis, Debye-Ang**2):
  XXX=              0.0000  YYY=              0.0000  ZZZ=              0.0000  XYY=              0.0000
  XXY=              0.0000  XXZ=              0.0000  XZZ=              0.0000  YZZ=              0.0000
  YYZ=              0.0000  XYZ=              9.0938
 Hexadecapole moment (field-independent basis, Debye-Ang**3):
 XXXX=          -1430.1079 YYYY=          -1430.1079 ZZZZ=          -1430.1079 XXXY=              0.0000
 XXXZ=              0.0000 YYYX=              0.0000 YYYZ=              0.0000 ZZZX=              0.0000
 ZZZY=              0.0000 XXYY=           -447.6808 XXZZ=           -447.6808 YYZZ=           -447.6808
 XXYZ=              0.0000 YYXZ=              0.0000 ZZXY=              0.0000
 N-N= 5.584546613695D+01 E-N=-2.055474419158D+02  KE= 1.511539857870D+01
 Symmetry A    KE= 3.509039709645D+00
 Symmetry B1   KE= 3.868786289685D+00
 Symmetry B2   KE= 3.868786289685D+00
 Symmetry B3   KE= 3.868786289685D+00
 1|1|UNPC-RYZENWINDOWS|FOpt|RPBEPBE|SDD|I4Sn1|ADMIN|12-Mar-2020|0||# op
 t=calcfc freq pbepbe/sdd geom=connectivity||Title Card Required||0,1|S
 n,4.498148334,0.851258448,-1.35297124|I,5.6298013123,-0.4659923185,-3.
 507502629|I,2.8230631703,-0.8791757322,0.0099230308|I,6.4984741807,1.7
 283213605,0.3462199516|I,3.041254673,3.0218804821,-2.2605253134||Versi
 on=EM64W-G09RevE.01|State=1-A1|HF=-49.247987|RMSD=1.550e-009|RMSF=1.60
 2e-007|Dipole=0.,0.,0.|Quadrupole=0.,0.,0.,0.,0.,0.|PG=TD [O(Sn1),4C3(
 I1)]||@


 THE PROGRESS OF RIVERS TO THE SEA IS NOT AS RAPID
 AS THAT OF MAN TO ERROR.
                                              -- VOLTAIRE
 Job cpu time:       0 days  0 hours  0 minutes 13.0 seconds.
 File lengths (MBytes):  RWF=      5 Int=      0 D2E=      0 Chk=      1 Scr=      1
 Normal termination of Gaussian 09 at Thu Mar 12 08:29:32 2020.
 Link1:  Proceeding to internal job step number  2.
 ----------------------------------------------------------------
 #N Geom=AllCheck Guess=TCheck SCRF=Check GenChk RPBEPBE/SDD Freq
 ----------------------------------------------------------------
 1/10=4,29=7,30=1,38=1,40=1/1,3;
 2/12=2,40=1/2;
 3/5=17,6=7,11=2,14=-4,16=1,25=1,30=1,70=2,71=2,74=1009,116=1,140=1/1,2,3;
 4/5=101/1;
 5/5=2,38=6,98=1/2;
 8/6=4,10=90,11=11/1;
 11/6=1,8=1,9=11,15=111,16=1/1,2,10;
 10/6=1/2;
 6/7=2,8=2,9=2,10=2,18=1,28=1/1;
 7/8=1,10=1,25=1/1,2,3,16;
 1/10=4,30=1/3;
 99//99;
 Structure from the checkpoint file:  "\\Nas.ads.mwn.de\tuch\ac5\AK_Nilges\Markus\Gaussian\SnIP\Publikation\SnI4.chk"
 -------------------
 Title Card Required
 -------------------
 Charge =  0 Multiplicity = 1
 Redundant internal coordinates found in file.
 Sn,0,4.498148334,0.851258448,-1.35297124
 I,0,5.6298013123,-0.4659923185,-3.507502629
 I,0,2.8230631703,-0.8791757322,0.0099230308
 I,0,6.4984741807,1.7283213605,0.3462199516
 I,0,3.041254673,3.0218804821,-2.2605253134
 Recover connectivity data from disk.

 GradGradGradGradGradGradGradGradGradGradGradGradGradGradGradGradGradGrad
 Berny optimization.
 Initialization pass.
                           ----------------------------
                           !    Initial Parameters    !
                           ! (Angstroms and Degrees)  !
 --------------------------                            --------------------------
 ! Name  Definition              Value          Derivative Info.                !
 --------------------------------------------------------------------------------
 ! R1    R(1,2)                  2.7673         calculate D2E/DX2 analytically  !
 ! R2    R(1,3)                  2.7673         calculate D2E/DX2 analytically  !
 ! R3    R(1,4)                  2.7673         calculate D2E/DX2 analytically  !
 ! R4    R(1,5)                  2.7673         calculate D2E/DX2 analytically  !
 ! A1    A(2,1,3)              109.4712         calculate D2E/DX2 analytically  !
 ! A2    A(2,1,4)              109.4712         calculate D2E/DX2 analytically  !
 ! A3    A(2,1,5)              109.4712         calculate D2E/DX2 analytically  !
 ! A4    A(3,1,4)              109.4712         calculate D2E/DX2 analytically  !
 ! A5    A(3,1,5)              109.4712         calculate D2E/DX2 analytically  !
 ! A6    A(4,1,5)              109.4712         calculate D2E/DX2 analytically  !
 ! D1    D(2,1,4,3)           -120.0            calculate D2E/DX2 analytically  !
 ! D2    D(2,1,5,3)            120.0            calculate D2E/DX2 analytically  !
 ! D3    D(2,1,5,4)           -120.0            calculate D2E/DX2 analytically  !
 ! D4    D(3,1,5,4)            120.0            calculate D2E/DX2 analytically  !
 --------------------------------------------------------------------------------
 Trust Radius=3.00D-01 FncErr=1.00D-07 GrdErr=1.00D-07
 Number of steps in this run=      2 maximum allowed number of steps=      2.
 GradGradGradGradGradGradGradGradGradGradGradGradGradGradGradGradGradGrad

                          Input orientation:                          
 ---------------------------------------------------------------------
 Center     Atomic      Atomic             Coordinates (Angstroms)
 Number     Number       Type             X           Y           Z
 ---------------------------------------------------------------------
      1         50           0        4.498148    0.851258   -1.352971
      2         53           0        5.629801   -0.465992   -3.507503
      3         53           0        2.823063   -0.879176    0.009923
      4         53           0        6.498474    1.728321    0.346220
      5         53           0        3.041255    3.021880   -2.260525
 ---------------------------------------------------------------------
                    Distance matrix (angstroms):
                    1          2          3          4          5
     1  Sn   0.000000
     2  I    2.767272   0.000000
     3  I    2.767272   4.518936   0.000000
     4  I    2.767272   4.518936   4.518936   0.000000
     5  I    2.767272   4.518936   4.518936   4.518936   0.000000
 Stoichiometry    I4Sn
 Framework group  TD[O(Sn),4C3(I)]
 Deg. of freedom     1
 Full point group                 TD      NOp  24
 Largest Abelian subgroup         D2      NOp   4
 Largest concise Abelian subgroup D2      NOp   4
                         Standard orientation:                         
 ---------------------------------------------------------------------
 Center     Atomic      Atomic             Coordinates (Angstroms)
 Number     Number       Type             X           Y           Z
 ---------------------------------------------------------------------
      1         50           0        0.000000    0.000000    0.000000
      2         53           0        1.597685    1.597685    1.597685
      3         53           0       -1.597685   -1.597685    1.597685
      4         53           0       -1.597685    1.597685   -1.597685
      5         53           0        1.597685   -1.597685   -1.597685
 ---------------------------------------------------------------------
 Rotational constants (GHZ):      0.1950212      0.1950212      0.1950212
 Standard basis: SDD (6D, 10F)
 There are    13 symmetry adapted cartesian basis functions of A   symmetry.
 There are    13 symmetry adapted cartesian basis functions of B1  symmetry.
 There are    13 symmetry adapted cartesian basis functions of B2  symmetry.
 There are    13 symmetry adapted cartesian basis functions of B3  symmetry.
 There are    13 symmetry adapted basis functions of A   symmetry.
 There are    13 symmetry adapted basis functions of B1  symmetry.
 There are    13 symmetry adapted basis functions of B2  symmetry.
 There are    13 symmetry adapted basis functions of B3  symmetry.
    52 basis functions,    92 primitive gaussians,    52 cartesian basis functions
    16 alpha electrons       16 beta electrons
       nuclear repulsion energy        55.8454661370 Hartrees.
 NAtoms=    5 NActive=    5 NUniq=    2 SFac= 4.00D+00 NAtFMM=   60 NAOKFM=F Big=F
 Integral buffers will be    131072 words long.
 Raffenetti 2 integral format.
 Two-electron integral symmetry is turned on.
 One-electron integrals computed using PRISM.
  24 Symmetry operations used in ECPInt.
 ECPInt:  NShTT=     300 NPrTT=    1020 LenC2=     301 LenP2D=     924.
 LDataN:  DoStor=T MaxTD1= 5 Len=  102
 NBasis=    52 RedAO= T EigKep=  3.36D-02  NBF=    13    13    13    13
 NBsUse=    52 1.00D-06 EigRej= -1.00D+00 NBFU=    13    13    13    13
 Defaulting to unpruned grid for atomic number  53.
 Defaulting to unpruned grid for atomic number  53.
 Defaulting to unpruned grid for atomic number  50.
 Initial guess from the checkpoint file:  "\\Nas.ads.mwn.de\tuch\ac5\AK_Nilges\Markus\Gaussian\SnIP\Publikation\SnI4.chk"
 B after Tr=     0.000000    0.000000    0.000000
         Rot=    1.000000    0.000000    0.000000    0.000000 Ang=   0.00 deg.
 Initial guess orbital symmetries:
       Occupied  (A1) (T2) (T2) (T2) (A1) (T2) (T2) (T2) (E) (E)
                 (T2) (T2) (T2) (T1) (T1) (T1)
       Virtual   (A1) (T2) (T2) (T2) (T2) (T2) (T2) (T2) (T2) (T2)
                 (E) (E) (A1) (T1) (T1) (T1) (T2) (T2) (T2) (E)
                 (E) (A1) (T2) (T2) (T2) (T1) (T1) (T1) (T2) (T2)
                 (T2) (A1) (T2) (T2) (T2) (A1)
 Keep J ints in memory in symmetry-blocked form, NReq=1854847.
 Requested convergence on RMS density matrix=1.00D-08 within 128 cycles.
 Requested convergence on MAX density matrix=1.00D-06.
 Requested convergence on             energy=1.00D-06.
 No special actions if energy rises.
 Defaulting to unpruned grid for atomic number  50.
 Defaulting to unpruned grid for atomic number  50.
 Defaulting to unpruned grid for atomic number  50.
 Defaulting to unpruned grid for atomic number  50.
 Skip diagonalization as Alpha Fock matrix is already diagonal.
 SCF Done:  E(RPBE-PBE) =  -49.2479870113     A.U. after    1 cycles
            NFock=  1  Conv=0.52D-17     -V/T= 4.2581
 Range of M.O.s used for correlation:     1    52
 NBasis=    52 NAE=    16 NBE=    16 NFC=     0 NFV=     0
 NROrb=     52 NOA=    16 NOB=    16 NVA=    36 NVB=    36

 **** Warning!!: The smallest alpha delta epsilon is  0.67620468D-01

  24 Symmetry operations used in ECPInt.
 ECPInt:  NShTT=     300 NPrTT=    1020 LenC2=     301 LenP2D=     924.
 LDataN:  DoStor=T MaxTD1= 6 Len=  172
 Symmetrizing basis deriv contribution to polar:
 IMax=3 JMax=2 DiffMx= 0.00D+00
 G2DrvN: will do     6 centers at a time, making    1 passes.
 Calling FoFCou, ICntrl=  3507 FMM=F I1Cent=   0 AccDes= 0.00D+00.
 Defaulting to unpruned grid for atomic number  50.
 Defaulting to unpruned grid for atomic number  50.
 Defaulting to unpruned grid for atomic number  50.
 Defaulting to unpruned grid for atomic number  50.
 End of G2Drv F.D. properties file   721 does not exist.
 End of G2Drv F.D. properties file   722 does not exist.
 End of G2Drv F.D. properties file   788 does not exist.
          IDoAtm=11111
          Differentiating once with respect to electric field.
                with respect to dipole field.
          Differentiating once with respect to nuclear coordinates.
 Defaulting to unpruned grid for atomic number  50.
 Defaulting to unpruned grid for atomic number  53.
 Defaulting to unpruned grid for atomic number  53.
 Keep J ints in memory in symmetry-blocked form, NReq=1827651.
 Defaulting to unpruned grid for atomic number  50.
 Defaulting to unpruned grid for atomic number  50.
 Defaulting to unpruned grid for atomic number  50.
 Defaulting to unpruned grid for atomic number  50.
          There are     9 degrees of freedom in the 1st order CPHF.  IDoFFX=4 NUNeed=     9.
      9 vectors produced by pass  0 Test12= 6.40D-15 1.11D-08 XBig12= 5.55D+02 1.40D+01.
 AX will form     9 AO Fock derivatives at one time.
      9 vectors produced by pass  1 Test12= 6.40D-15 1.11D-08 XBig12= 1.02D+02 3.05D+00.
      9 vectors produced by pass  2 Test12= 6.40D-15 1.11D-08 XBig12= 1.13D+00 4.57D-01.
      9 vectors produced by pass  3 Test12= 6.40D-15 1.11D-08 XBig12= 3.12D-03 1.69D-02.
      9 vectors produced by pass  4 Test12= 6.40D-15 1.11D-08 XBig12= 1.30D-06 2.78D-04.
      9 vectors produced by pass  5 Test12= 6.40D-15 1.11D-08 XBig12= 7.15D-10 7.97D-06.
      3 vectors produced by pass  6 Test12= 6.40D-15 1.11D-08 XBig12= 2.94D-14 4.96D-08.
 InvSVY:  IOpt=1 It=  1 EMax= 7.11D-15
 Solved reduced A of dimension    57 with     9 vectors.
 Isotropic polarizability for W=    0.000000      148.81 Bohr**3.
 End of Minotr F.D. properties file   721 does not exist.
 End of Minotr F.D. properties file   722 does not exist.
 End of Minotr F.D. properties file   788 does not exist.

 **********************************************************************

            Population analysis using the SCF density.

 **********************************************************************

 Orbital symmetries:
       Occupied  (A1) (T2) (T2) (T2) (A1) (T2) (T2) (T2) (E) (E)
                 (T2) (T2) (T2) (T1) (T1) (T1)
       Virtual   (A1) (T2) (T2) (T2) (T2) (T2) (T2) (T2) (T2) (T2)
                 (E) (E) (A1) (T1) (T1) (T1) (T2) (T2) (T2) (E)
                 (E) (A1) (T2) (T2) (T2) (T1) (T1) (T1) (T2) (T2)
                 (T2) (A1) (T2) (T2) (T2) (A1)
 The electronic state is 1-A1.
 Alpha  occ. eigenvalues --   -0.68647  -0.66115  -0.66115  -0.66115  -0.48991
 Alpha  occ. eigenvalues --   -0.34755  -0.34755  -0.34755  -0.27463  -0.27463
 Alpha  occ. eigenvalues --   -0.27347  -0.27347  -0.27347  -0.26125  -0.26125
 Alpha  occ. eigenvalues --   -0.26125
 Alpha virt. eigenvalues --   -0.19363  -0.09084  -0.09084  -0.09084   0.01637
 Alpha virt. eigenvalues --    0.01637   0.01637   0.04089   0.04089   0.04089
 Alpha virt. eigenvalues --    0.04559   0.04559   0.04653   0.06983   0.06983
 Alpha virt. eigenvalues --    0.06983   0.39302   0.39302   0.39302   0.68448
 Alpha virt. eigenvalues --    0.68448   0.72172   0.75734   0.75734   0.75734
 Alpha virt. eigenvalues --    0.79521   0.79521   0.79521   0.85009   0.85009
 Alpha virt. eigenvalues --    0.85009  10.62561  12.25082  12.25082  12.25082
 Alpha virt. eigenvalues --   14.35633
          Condensed to atoms (all electrons):
               1          2          3          4          5
     1  Sn   3.019074   0.163268   0.163268   0.163268   0.163268
     2  I    0.163268   7.003603  -0.028303  -0.028303  -0.028303
     3  I    0.163268  -0.028303   7.003603  -0.028303  -0.028303
     4  I    0.163268  -0.028303  -0.028303   7.003603  -0.028303
     5  I    0.163268  -0.028303  -0.028303  -0.028303   7.003603
 Mulliken charges:
               1
     1  Sn   0.327854
     2  I   -0.081964
     3  I   -0.081964
     4  I   -0.081964
     5  I   -0.081964
 Sum of Mulliken charges =   0.00000
 Mulliken charges with hydrogens summed into heavy atoms:
               1
     1  Sn   0.327854
     2  I   -0.081964
     3  I   -0.081964
     4  I   -0.081964
     5  I   -0.081964
 APT charges:
               1
     1  Sn   1.778817
     2  I   -0.444704
     3  I   -0.444704
     4  I   -0.444704
     5  I   -0.444704
 Sum of APT charges =   0.00000
 APT charges with hydrogens summed into heavy atoms:
               1
     1  Sn   1.778817
     2  I   -0.444704
     3  I   -0.444704
     4  I   -0.444704
     5  I   -0.444704
 Electronic spatial extent (au):  <R**2>=            989.3345
 Charge=              0.0000 electrons
 Dipole moment (field-independent basis, Debye):
    X=              0.0000    Y=              0.0000    Z=              0.0000  Tot=              0.0000
 Quadrupole moment (field-independent basis, Debye-Ang):
   XX=           -100.2648   YY=           -100.2648   ZZ=           -100.2648
   XY=              0.0000   XZ=              0.0000   YZ=              0.0000
 Traceless Quadrupole moment (field-independent basis, Debye-Ang):
   XX=              0.0000   YY=              0.0000   ZZ=              0.0000
   XY=              0.0000   XZ=              0.0000   YZ=              0.0000
 Octapole moment (field-independent basis, Debye-Ang**2):
  XXX=              0.0000  YYY=              0.0000  ZZZ=              0.0000  XYY=              0.0000
  XXY=              0.0000  XXZ=              0.0000  XZZ=              0.0000  YZZ=              0.0000
  YYZ=              0.0000  XYZ=              9.0938
 Hexadecapole moment (field-independent basis, Debye-Ang**3):
 XXXX=          -1430.1079 YYYY=          -1430.1079 ZZZZ=          -1430.1079 XXXY=              0.0000
 XXXZ=              0.0000 YYYX=              0.0000 YYYZ=              0.0000 ZZZX=              0.0000
 ZZZY=              0.0000 XXYY=           -447.6808 XXZZ=           -447.6808 YYZZ=           -447.6808
 XXYZ=              0.0000 YYXZ=              0.0000 ZZXY=              0.0000
 N-N= 5.584546613695D+01 E-N=-2.055474419158D+02  KE= 1.511539857870D+01
 Symmetry A    KE= 3.509039709645D+00
 Symmetry B1   KE= 3.868786289685D+00
 Symmetry B2   KE= 3.868786289685D+00
 Symmetry B3   KE= 3.868786289685D+00
  Exact polarizability: 148.808   0.000 148.808   0.000   0.000 148.808
 Approx polarizability: 329.560   0.000 329.560   0.000   0.000 329.560
  24 Symmetry operations used in ECPInt.
 ECPInt:  NShTT=     300 NPrTT=    1020 LenC2=     301 LenP2D=     924.
 LDataN:  DoStor=T MaxTD1= 7 Len=  274
 Calling FoFJK, ICntrl=    100527 FMM=F ISym2X=1 I1Cent= 0 IOpClX= 0 NMat=1 NMatS=1 NMatT=0.
 Defaulting to unpruned grid for atomic number  50.
 Defaulting to unpruned grid for atomic number  50.
 Defaulting to unpruned grid for atomic number  50.
 Defaulting to unpruned grid for atomic number  50.
 Full mass-weighted force constant matrix:
 Low frequencies ---   -3.5332   -3.5332   -3.5331    0.0000    0.0000    0.0000
 Low frequencies ---   39.5117   39.5117   57.7850
 Diagonal vibrational polarizability:
       35.3256373      35.3256377      35.3256364
 Harmonic frequencies (cm**-1), IR intensities (KM/Mole), Raman scattering
 activities (A**4/AMU), depolarization ratios for plane and unpolarized
 incident light, reduced masses (AMU), force constants (mDyne/A),
 and normal coordinates:
                      1                      2                      3
                      E                      E                     T2
 Frequencies --     39.5117                39.5117                57.7850
 Red. masses --    126.9004               126.9004               125.0540
 Frc consts  --      0.1167                 0.1167                 0.2460
 IR Inten    --      0.0000                 0.0000                 1.4453
  Atom  AN      X      Y      Z        X      Y      Z        X      Y      Z
     1  50     0.00   0.00   0.00     0.00   0.00   0.00    -0.05  -0.01   0.45
     2  53    -0.01  -0.35   0.36     0.41  -0.21  -0.20     0.31   0.27  -0.14
     3  53     0.01   0.35   0.36    -0.41   0.21  -0.20    -0.30  -0.34  -0.07
     4  53     0.01  -0.35  -0.36    -0.41  -0.21   0.20     0.32  -0.27  -0.13
     5  53    -0.01   0.35  -0.36     0.41   0.21   0.20    -0.29   0.34  -0.08
                      4                      5                      6
                     T2                     T2                     A1
 Frequencies --     57.7850                57.7850               129.6332
 Red. masses --    125.0540               125.0540               126.9004
 Frc consts  --      0.2460                 0.2460                 1.2565
 IR Inten    --      1.4453                 1.4453                 0.0000
  Atom  AN      X      Y      Z        X      Y      Z        X      Y      Z
     1  50    -0.11   0.44  -0.01     0.44   0.11   0.05     0.00   0.00   0.00
     2  53     0.32  -0.18   0.22     0.01   0.30   0.36     0.29   0.29   0.29
     3  53     0.33  -0.17  -0.22    -0.06   0.24  -0.38    -0.29  -0.29   0.29
     4  53    -0.27  -0.02  -0.37    -0.15  -0.35   0.21    -0.29   0.29  -0.29
     5  53    -0.27  -0.03   0.37    -0.21  -0.29  -0.23     0.29  -0.29  -0.29
                      7                      8                      9
                     T2                     T2                     T2
 Frequencies --    196.6706               196.6706               196.6706
 Red. masses --    121.1839               121.1839               121.1839
 Frc consts  --      2.7617                 2.7617                 2.7617
 IR Inten    --     34.0319                34.0319                34.0319
  Atom  AN      X      Y      Z        X      Y      Z        X      Y      Z
     1  50    -0.01   0.80  -0.05     0.06   0.05   0.79     0.79   0.00  -0.06
     2  53    -0.16  -0.17  -0.16    -0.19  -0.19  -0.21    -0.17  -0.16  -0.15
     3  53    -0.18  -0.19   0.18     0.14   0.14  -0.16    -0.20  -0.18   0.18
     4  53     0.18  -0.20   0.18    -0.17   0.17  -0.19    -0.17   0.15  -0.15
     5  53     0.16  -0.18  -0.16     0.16  -0.17  -0.18    -0.20   0.18   0.18

 -------------------
 - Thermochemistry -
 -------------------
 Temperature   298.150 Kelvin.  Pressure   1.00000 Atm.
 Atom     1 has atomic number 50 and mass 117.90180
 Atom     2 has atomic number 53 and mass 126.90040
 Atom     3 has atomic number 53 and mass 126.90040
 Atom     4 has atomic number 53 and mass 126.90040
 Atom     5 has atomic number 53 and mass 126.90040
 Molecular mass:   625.50340 amu.
 Principal axes and moments of inertia in atomic units:
                           1         2         3
     Eigenvalues --  9254.077139254.077139254.07713
           X            0.19088   0.94233  -0.27493
           Y            0.11050   0.25767   0.95989
           Z            0.97537  -0.21360  -0.05494
 This molecule is a spherical top.
 Rotational symmetry number 12.
 Warning -- assumption of classical behavior for rotation
           may cause significant error
 Rotational temperatures (Kelvin)      0.00936     0.00936     0.00936
 Rotational constants (GHZ):           0.19502     0.19502     0.19502
 Zero-point vibrational energy       5814.0 (Joules/Mol)
                                    1.38958 (Kcal/Mol)
 Warning -- explicit consideration of   9 degrees of freedom as
           vibrations may cause significant error
 Vibrational temperatures:     56.85    56.85    83.14    83.14    83.14
          (Kelvin)            186.51   282.96   282.96   282.96
 
 Zero-point correction=                           0.002214 (Hartree/Particle)
 Thermal correction to Energy=                    0.011594
 Thermal correction to Enthalpy=                  0.012539
 Thermal correction to Gibbs Free Energy=        -0.039192
 Sum of electronic and zero-point Energies=            -49.245773
 Sum of electronic and thermal Energies=               -49.236393
 Sum of electronic and thermal Enthalpies=             -49.235448
 Sum of electronic and thermal Free Energies=          -49.287179
 
                     E (Thermal)             CV                S
                      KCal/Mol        Cal/Mol-Kelvin    Cal/Mol-Kelvin
 Total                    7.276             23.304            108.876
 Electronic               0.000              0.000              0.000
 Translational            0.889              2.981             45.183
 Rotational               0.889              2.981             30.088
 Vibrational              5.498             17.343             33.605
 Vibration     1          0.594              1.981              5.283
 Vibration     2          0.594              1.981              5.283
 Vibration     3          0.596              1.974              4.531
 Vibration     4          0.596              1.974              4.531
 Vibration     5          0.596              1.974              4.531
 Vibration     6          0.612              1.924              2.951
 Vibration     7          0.636              1.845              2.164
 Vibration     8          0.636              1.845              2.164
 Vibration     9          0.636              1.845              2.164
                       Q            Log10(Q)             Ln(Q)
 Total Bot       0.106410D+19         18.026981         41.508659
 Total V=0       0.111057D+20         19.045547         43.853994
 Vib (Bot)       0.206071D+04          3.314017          7.630806
 Vib (Bot)    1  0.523671D+01          0.719058          1.655693
 Vib (Bot)    2  0.523671D+01          0.719058          1.655693
 Vib (Bot)    3  0.357454D+01          0.553221          1.273838
 Vib (Bot)    4  0.357454D+01          0.553221          1.273838
 Vib (Bot)    5  0.357454D+01          0.553221          1.273838
 Vib (Bot)    6  0.157278D+01          0.196667          0.452842
 Vib (Bot)    7  0.101513D+01          0.006524          0.015021
 Vib (Bot)    8  0.101513D+01          0.006524          0.015021
 Vib (Bot)    9  0.101513D+01          0.006524          0.015021
 Vib (V=0)       0.215072D+05          4.332583          9.976141
 Vib (V=0)    1  0.576052D+01          0.760462          1.751028
 Vib (V=0)    2  0.576052D+01          0.760462          1.751028
 Vib (V=0)    3  0.410934D+01          0.613772          1.413263
 Vib (V=0)    4  0.410934D+01          0.613772          1.413263
 Vib (V=0)    5  0.410934D+01          0.613772          1.413263
 Vib (V=0)    6  0.215034D+01          0.332507          0.765626
 Vib (V=0)    7  0.163159D+01          0.212611          0.489556
 Vib (V=0)    8  0.163159D+01          0.212611          0.489556
 Vib (V=0)    9  0.163159D+01          0.212611          0.489556
 Electronic      0.100000D+01          0.000000          0.000000
 Translational   0.614893D+09          8.788800         20.236959
 Rotational      0.839779D+06          5.924165         13.640894
 ***** Axes restored to original set *****
 -------------------------------------------------------------------
 Center     Atomic                   Forces (Hartrees/Bohr)
 Number     Number              X              Y              Z
 -------------------------------------------------------------------
      1       50           0.000000000    0.000000000    0.000000000
      2       53          -0.000000127    0.000000148    0.000000242
      3       53           0.000000188    0.000000194   -0.000000153
      4       53          -0.000000224   -0.000000098   -0.000000191
      5       53           0.000000163   -0.000000243    0.000000102
 -------------------------------------------------------------------
 Cartesian Forces:  Max     0.000000243 RMS     0.000000160
 FormGI is forming the generalized inverse of G from B-inverse, IUseBI=4.

 GradGradGradGradGradGradGradGradGradGradGradGradGradGradGradGradGradGrad
 Berny optimization.
 Internal  Forces:  Max     0.000000310 RMS     0.000000166
 Search for a local minimum.
 Step number   1 out of a maximum of    2
 All quantities printed in internal units (Hartrees-Bohrs-Radians)
 Second derivative matrix not updated -- analytic derivatives used.
 The second derivative matrix:
                          R1        R2        R3        R4        A1
           R1           0.07747
           R2           0.00108   0.07747
           R3           0.00108   0.00108   0.07747
           R4           0.00108   0.00108   0.00108   0.07747
           A1           0.00094   0.00094  -0.00059  -0.00129   0.01115
           A2           0.00147  -0.00038   0.00164  -0.00273  -0.00354
           A3           0.00287  -0.00231  -0.00255   0.00199  -0.00686
           A4          -0.00038   0.00147   0.00164  -0.00273  -0.00354
           A5          -0.00231   0.00287  -0.00255   0.00199  -0.00686
           A6          -0.00260  -0.00260   0.00242   0.00277   0.00964
           D1          -0.00182  -0.00182  -0.00128   0.00492  -0.00932
           D2           0.00150   0.00150  -0.00385   0.00086   0.00525
           D3          -0.00197   0.00347  -0.00192   0.00043   0.00263
           D4          -0.00347   0.00197   0.00192  -0.00043  -0.00263
                          A2        A3        A4        A5        A6
           A2           0.02245
           A3          -0.01282   0.04379
           A4           0.00136   0.00896   0.02245
           A5           0.00896  -0.01885  -0.01282   0.04379
           A6          -0.01641  -0.01423  -0.01641  -0.01423   0.05163
           D1          -0.01025   0.01076  -0.01025   0.01076   0.00830
           D2          -0.00669   0.00688  -0.00669   0.00688  -0.00562
           D3          -0.00959  -0.00240   0.00290   0.00928  -0.00281
           D4          -0.00290  -0.00928   0.00959   0.00240   0.00281
                          D1        D2        D3        D4
           D1           0.02396
           D2           0.00176   0.01486
           D3           0.00088   0.00743   0.01494
           D4          -0.00088  -0.00743   0.00751   0.01494
 ITU=  0
     Eigenvalues ---    0.02848   0.03263   0.05133   0.06970   0.07005
     Eigenvalues ---    0.07926   0.08024   0.08070   0.08143
 Angle between quadratic step and forces=   0.00 degrees.
 Linear search not attempted -- first point.
 Iteration  1 RMS(Cart)=  0.00000206 RMS(Int)=  0.00000000
 Iteration  2 RMS(Cart)=  0.00000000 RMS(Int)=  0.00000000
 ClnCor:  largest displacement from symmetrization is 4.41D-13 for atom     5.
 Variable       Old X    -DE/DX   Delta X   Delta X   Delta X     New X
                                 (Linear)    (Quad)   (Total)
    R1        5.22939   0.00000   0.00000   0.00000   0.00000   5.22938
    R2        5.22939   0.00000   0.00000   0.00000   0.00000   5.22938
    R3        5.22939   0.00000   0.00000   0.00000   0.00000   5.22938
    R4        5.22939   0.00000   0.00000   0.00000   0.00000   5.22938
    A1        1.91063   0.00000   0.00000   0.00000   0.00000   1.91063
    A2        1.91063   0.00000   0.00000   0.00000   0.00000   1.91063
    A3        1.91063   0.00000   0.00000   0.00000   0.00000   1.91063
    A4        1.91063   0.00000   0.00000   0.00000   0.00000   1.91063
    A5        1.91063   0.00000   0.00000   0.00000   0.00000   1.91063
    A6        1.91063   0.00000   0.00000   0.00000   0.00000   1.91063
    D1       -2.09440   0.00000   0.00000   0.00000   0.00000  -2.09440
    D2        2.09440   0.00000   0.00000   0.00000   0.00000   2.09440
    D3       -2.09440   0.00000   0.00000   0.00000   0.00000  -2.09440
    D4        2.09440   0.00000   0.00000   0.00000   0.00000   2.09440
         Item               Value     Threshold  Converged?
 Maximum Force            0.000000     0.000450     YES
 RMS     Force            0.000000     0.000300     YES
 Maximum Displacement     0.000003     0.001800     YES
 RMS     Displacement     0.000002     0.001200     YES
 Predicted change in Energy=-2.387893D-12
 Optimization completed.
    -- Stationary point found.
                           ----------------------------
                           !   Optimized Parameters   !
                           ! (Angstroms and Degrees)  !
 --------------------------                            --------------------------
 ! Name  Definition              Value          Derivative Info.                !
 --------------------------------------------------------------------------------
 ! R1    R(1,2)                  2.7673         -DE/DX =    0.0                 !
 ! R2    R(1,3)                  2.7673         -DE/DX =    0.0                 !
 ! R3    R(1,4)                  2.7673         -DE/DX =    0.0                 !
 ! R4    R(1,5)                  2.7673         -DE/DX =    0.0                 !
 ! A1    A(2,1,3)              109.4712         -DE/DX =    0.0                 !
 ! A2    A(2,1,4)              109.4712         -DE/DX =    0.0                 !
 ! A3    A(2,1,5)              109.4712         -DE/DX =    0.0                 !
 ! A4    A(3,1,4)              109.4712         -DE/DX =    0.0                 !
 ! A5    A(3,1,5)              109.4712         -DE/DX =    0.0                 !
 ! A6    A(4,1,5)              109.4712         -DE/DX =    0.0                 !
 ! D1    D(2,1,4,3)           -120.0            -DE/DX =    0.0                 !
 ! D2    D(2,1,5,3)            120.0            -DE/DX =    0.0                 !
 ! D3    D(2,1,5,4)           -120.0            -DE/DX =    0.0                 !
 ! D4    D(3,1,5,4)            120.0            -DE/DX =    0.0                 !
 --------------------------------------------------------------------------------
 GradGradGradGradGradGradGradGradGradGradGradGradGradGradGradGradGradGrad

 1|1|UNPC-RYZENWINDOWS|Freq|RPBEPBE|SDD|I4Sn1|ADMIN|12-Mar-2020|0||#N G
 eom=AllCheck Guess=TCheck SCRF=Check GenChk RPBEPBE/SDD Freq||Title Ca
 rd Required||0,1|Sn,4.498148334,0.851258448,-1.35297124|I,5.6298013123
 ,-0.4659923185,-3.507502629|I,2.8230631703,-0.8791757322,0.0099230308|
 I,6.4984741807,1.7283213605,0.3462199516|I,3.041254673,3.0218804821,-2
 .2605253134||Version=EM64W-G09RevE.01|State=1-A1|HF=-49.247987|RMSD=5.
 235e-018|RMSF=1.603e-007|ZeroPoint=0.0022144|Thermal=0.0115944|Dipole=
 0.,0.,0.|DipoleDeriv=1.7788173,0.,0.,0.,1.7788173,0.,0.,0.,1.7788173,-
 0.3303487,0.1340189,0.219205,0.1340189,-0.3712115,-0.2551559,0.219205,
 -0.2551559,-0.6325527,-0.4674784,-0.2606011,0.2052501,-0.2606011,-0.48
 44248,0.2120321,0.2052501,0.2120321,-0.3822098,-0.5749503,-0.1577305,-
 0.3055817,-0.1577305,-0.2843713,-0.1339853,-0.3055817,-0.1339853,-0.47
 47913,-0.4060399,0.2843128,-0.1188734,0.2843128,-0.6388096,0.1771092,-
 0.1188734,0.1771092,-0.2892635|Polar=148.8078591,0.,148.8078588,0.,0.,
 148.807859|PG=TD [O(Sn1),4C3(I1)]|NImag=0||0.10954698,0.,0.10954698,0.
 ,0.,0.10954698,-0.01632432,0.01296459,0.02120523,0.01683609,0.01296459
 ,-0.02027728,-0.02468302,-0.01417306,0.02115751,0.02120523,-0.02468302
 ,-0.04555864,-0.02318185,0.02698381,0.04879545,-0.02958984,-0.02520977
 ,0.01985528,-0.00066192,-0.00106226,0.00159914,0.03133814,-0.02520977,
 -0.03122919,0.02051135,0.00051819,0.00069921,-0.00080739,0.02755967,0.
 03313029,0.01985528,0.02051135,-0.02134121,0.00238342,0.00128871,-0.00
 158024,-0.02170606,-0.02242329,0.02232062,-0.03998636,-0.01525838,-0.0
 2956106,0.00056924,0.00033275,0.00053598,-0.00179891,-0.00155813,-0.00
 133010,0.04270375,-0.01525838,-0.01187661,-0.01296134,-0.00104381,-0.0
 0003891,-0.00178448,-0.00231416,-0.00045296,-0.00090406,0.01668067,0.0
 1197379,-0.02956106,-0.01296134,-0.03029727,-0.00182921,-0.00165220,-0
 .00207327,0.00078458,0.00066536,0.00070893,0.03231655,0.01416952,0.032
 11151,-0.02364646,0.02750357,-0.01149946,-0.00041910,0.00193799,-0.000
 15850,0.00071253,-0.00130996,0.00079746,-0.00148773,0.00193568,-0.0017
 1087,0.02484075,0.02750357,-0.04616391,0.01713301,0.00173409,-0.001540
 55,0.00029107,0.00102653,-0.00214736,0.00152729,-0.00019691,0.00039468
 ,-0.00022134,-0.03006728,0.04945714,-0.01149946,0.01713301,-0.01234986
 ,0.00142241,-0.00193731,0.00041670,-0.00053294,0.00205397,-0.00010810,
 -0.00196138,0.00148037,-0.00044989,0.01257136,-0.01873004,0.01249116||
 0.,0.,0.,0.00000013,-0.00000015,-0.00000024,-0.00000019,-0.00000019,0.
 00000015,0.00000022,0.00000010,0.00000019,-0.00000016,0.00000024,-0.00
 000010|||@


 THE PROGRESS OF RIVERS TO THE SEA IS NOT AS RAPID
 AS THAT OF MAN TO ERROR.
                                              -- VOLTAIRE
 Job cpu time:       0 days  0 hours  0 minutes  7.0 seconds.
 File lengths (MBytes):  RWF=      5 Int=      0 D2E=      0 Chk=      1 Scr=      1
 Normal termination of Gaussian 09 at Thu Mar 12 08:29:39 2020.
