# Supplementary material for: Formation Mechanisms for Phosphorene and SnIP
Source: Angew Chem Int Ed Engl. 2021 Feb 15;60(12):6816–23. doi: 10.1002/anie.202016257 (PMC7986658; doi:10.1002/anie.202016257)
Supplement: Supplementary file 4 — Supplementary [file ANIE-60-6816-s005.zip › IV.LOG]

 Entering Link 1 = C:\Gaussian\G09W\l1.exe PID=      1892.
  
 Copyright (c) 1988,1990,1992,1993,1995,1998,2003,2009,2015,
            Gaussian, Inc.  All Rights Reserved.
  
 This is part of the Gaussian(R) 09 program.  It is based on
 the Gaussian(R) 03 system (copyright 2003, Gaussian, Inc.),
 the Gaussian(R) 98 system (copyright 1998, Gaussian, Inc.),
 the Gaussian(R) 94 system (copyright 1995, Gaussian, Inc.),
 the Gaussian 92(TM) system (copyright 1992, Gaussian, Inc.),
 the Gaussian 90(TM) system (copyright 1990, Gaussian, Inc.),
 the Gaussian 88(TM) system (copyright 1988, Gaussian, Inc.),
 the Gaussian 86(TM) system (copyright 1986, Carnegie Mellon
 University), and the Gaussian 82(TM) system (copyright 1983,
 Carnegie Mellon University). Gaussian is a federally registered
 trademark of Gaussian, Inc.
  
 This software contains proprietary and confidential information,
 including trade secrets, belonging to Gaussian, Inc.
  
 This software is provided under written license and may be
 used, copied, transmitted, or stored only in accord with that
 written license.
  
 The following legend is applicable only to US Government
 contracts under FAR:
  
                    RESTRICTED RIGHTS LEGEND
  
 Use, reproduction and disclosure by the US Government is
 subject to restrictions as set forth in subparagraphs (a)
 and (c) of the Commercial Computer Software - Restricted
 Rights clause in FAR 52.227-19.
  
 Gaussian, Inc.
 340 Quinnipiac St., Bldg. 40, Wallingford CT 06492
  
  
 ---------------------------------------------------------------
 Warning -- This program may not be used in any manner that
 competes with the business of Gaussian, Inc. or will provide
 assistance to any competitor of Gaussian, Inc.  The licensee
 of this program is prohibited from giving any competitor of
 Gaussian, Inc. access to this program.  By using this program,
 the user acknowledges that Gaussian, Inc. is engaged in the
 business of creating and licensing software in the field of
 computational chemistry and represents and warrants to the
 licensee that it is not a competitor of Gaussian, Inc. and that
 it will not use this program in any manner prohibited above.
 ---------------------------------------------------------------
  

 Cite this work as:
 Gaussian 09, Revision E.01,
 M. J. Frisch, G. W. Trucks, H. B. Schlegel, G. E. Scuseria, 
 M. A. Robb, J. R. Cheeseman, G. Scalmani, V. Barone, B. Mennucci, 
 G. A. Petersson, H. Nakatsuji, M. Caricato, X. Li, H. P. Hratchian, 
 A. F. Izmaylov, J. Bloino, G. Zheng, J. L. Sonnenberg, M. Hada, 
 M. Ehara, K. Toyota, R. Fukuda, J. Hasegawa, M. Ishida, T. Nakajima, 
 Y. Honda, O. Kitao, H. Nakai, T. Vreven, J. A. Montgomery, Jr., 
 J. E. Peralta, F. Ogliaro, M. Bearpark, J. J. Heyd, E. Brothers, 
 K. N. Kudin, V. N. Staroverov, T. Keith, R. Kobayashi, J. Normand, 
 K. Raghavachari, A. Rendell, J. C. Burant, S. S. Iyengar, J. Tomasi, 
 M. Cossi, N. Rega, J. M. Millam, M. Klene, J. E. Knox, J. B. Cross, 
 V. Bakken, C. Adamo, J. Jaramillo, R. Gomperts, R. E. Stratmann, 
 O. Yazyev, A. J. Austin, R. Cammi, C. Pomelli, J. W. Ochterski, 
 R. L. Martin, K. Morokuma, V. G. Zakrzewski, G. A. Voth, 
 P. Salvador, J. J. Dannenberg, S. Dapprich, A. D. Daniels, 
 O. Farkas, J. B. Foresman, J. V. Ortiz, J. Cioslowski, 
 and D. J. Fox, Gaussian, Inc., Wallingford CT, 2013.
 
 ******************************************
 Gaussian 09:  EM64W-G09RevE.01 30-Nov-2015
                14-Jun-2019 
 ******************************************
 %nprocshared=4
 Will use up to    4 processors via shared memory.
 %chk=\\nas.ads.mwn.de\tuch\ac5\AK_Nilges\Markus\Gaussian\SnIP\Publikation\I2STD.
 chk
 -----------------------
 # opt=calcfc pbepbe/sdd
 -----------------------
 1/10=4,14=-1,18=20,19=15,26=3,38=1/1,3;
 2/9=110,12=2,17=6,18=5,40=1/2;
 3/5=17,6=7,11=2,16=1,25=1,30=1,71=2,74=1009,140=1/1,2,3;
 4//1;
 5/5=2,38=5/2;
 8/6=4,10=90,11=11/1;
 11/6=1,8=1,9=11,15=111,16=1/1,2,10;
 10/6=1,13=1/2;
 6/7=2,8=2,9=2,10=2,28=1/1;
 7/10=1,18=20,25=1/1,2,3,16;
 1/10=4,14=-1,18=20,19=15,26=3/3(2);
 2/9=110/2;
 99//99;
 2/9=110/2;
 3/5=17,6=7,11=2,16=1,25=1,30=1,71=1,74=1009/1,2,3;
 4/5=5,16=3,69=1/1;
 5/5=2,38=5/2;
 7//1,2,3,16;
 1/14=-1,18=20,19=15,26=3/3(-5);
 2/9=110/2;
 6/7=2,8=2,9=2,10=2,19=2,28=1/1;
 99/9=1/99;
 -------------------
 Title Card Required
 -------------------
 Symbolic Z-matrix:
 Charge =  0 Multiplicity = 1
 I                    -1.15607   0.15896   0. 
 I                     1.50393   0.15896   0. 
 

 GradGradGradGradGradGradGradGradGradGradGradGradGradGradGradGradGradGrad
 Berny optimization.
 Initialization pass.
                           ----------------------------
                           !    Initial Parameters    !
                           ! (Angstroms and Degrees)  !
 --------------------------                            --------------------------
 ! Name  Definition              Value          Derivative Info.                !
 --------------------------------------------------------------------------------
 ! R1    R(1,2)                  2.66           calculate D2E/DX2 analytically  !
 --------------------------------------------------------------------------------
 Trust Radius=3.00D-01 FncErr=1.00D-07 GrdErr=1.00D-06
 Number of steps in this run=     20 maximum allowed number of steps=    100.
 GradGradGradGradGradGradGradGradGradGradGradGradGradGradGradGradGradGrad

                          Input orientation:                          
 ---------------------------------------------------------------------
 Center     Atomic      Atomic             Coordinates (Angstroms)
 Number     Number       Type             X           Y           Z
 ---------------------------------------------------------------------
      1         53           0       -1.156069    0.158960    0.000000
      2         53           0        1.503931    0.158960    0.000000
 ---------------------------------------------------------------------
 Stoichiometry    I2
 Framework group  D*H[C*(I.I)]
 Deg. of freedom     1
 Full point group                 D*H     NOp   8
 Largest Abelian subgroup         D2H     NOp   8
 Largest concise Abelian subgroup C2      NOp   2
                         Standard orientation:                         
 ---------------------------------------------------------------------
 Center     Atomic      Atomic             Coordinates (Angstroms)
 Number     Number       Type             X           Y           Z
 ---------------------------------------------------------------------
      1         53           0        0.000000    0.000000    1.330000
      2         53           0        0.000000    0.000000   -1.330000
 ---------------------------------------------------------------------
 Rotational constants (GHZ):      0.0000000      1.1256955      1.1256955
 Standard basis: SDD (6D, 10F)
 There are     5 symmetry adapted cartesian basis functions of AG  symmetry.
 There are     0 symmetry adapted cartesian basis functions of B1G symmetry.
 There are     3 symmetry adapted cartesian basis functions of B2G symmetry.
 There are     3 symmetry adapted cartesian basis functions of B3G symmetry.
 There are     0 symmetry adapted cartesian basis functions of AU  symmetry.
 There are     5 symmetry adapted cartesian basis functions of B1U symmetry.
 There are     3 symmetry adapted cartesian basis functions of B2U symmetry.
 There are     3 symmetry adapted cartesian basis functions of B3U symmetry.
 There are     5 symmetry adapted basis functions of AG  symmetry.
 There are     0 symmetry adapted basis functions of B1G symmetry.
 There are     3 symmetry adapted basis functions of B2G symmetry.
 There are     3 symmetry adapted basis functions of B3G symmetry.
 There are     0 symmetry adapted basis functions of AU  symmetry.
 There are     5 symmetry adapted basis functions of B1U symmetry.
 There are     3 symmetry adapted basis functions of B2U symmetry.
 There are     3 symmetry adapted basis functions of B3U symmetry.
    22 basis functions,    38 primitive gaussians,    22 cartesian basis functions
     7 alpha electrons        7 beta electrons
       nuclear repulsion energy         9.7480012109 Hartrees.
 NAtoms=    2 NActive=    2 NUniq=    1 SFac= 4.00D+00 NAtFMM=   60 NAOKFM=F Big=F
 Integral buffers will be    131072 words long.
 Raffenetti 2 integral format.
 Two-electron integral symmetry is turned on.
 One-electron integrals computed using PRISM.
   8 Symmetry operations used in ECPInt.
 ECPInt:  NShTT=      55 NPrTT=     183 LenC2=      56 LenP2D=     183.
 LDataN:  DoStor=T MaxTD1= 5 Len=  102
 NBasis=    22 RedAO= T EigKep=  1.07D-01  NBF=     5     0     3     3     0     5     3     3
 NBsUse=    22 1.00D-06 EigRej= -1.00D+00 NBFU=     5     0     3     3     0     5     3     3
 Defaulting to unpruned grid for atomic number  53.
 Defaulting to unpruned grid for atomic number  53.
 ExpMin= 3.26D-02 ExpMax= 2.43D+00 ExpMxC= 2.43D+00 IAcc=3 IRadAn=         5 AccDes= 0.00D+00
 Harris functional with IExCor= 1009 and IRadAn=       5 diagonalized for initial guess.
 HarFok:  IExCor= 1009 AccDes= 0.00D+00 IRadAn=         5 IDoV= 1 UseB2=F ITyADJ=14
 ICtDFT=  3500011 ScaDFX=  1.000000  1.000000  1.000000  1.000000
 Defaulting to unpruned grid for atomic number  53.
 Defaulting to unpruned grid for atomic number  53.
 Defaulting to unpruned grid for atomic number  53.
 Defaulting to unpruned grid for atomic number  53.
 FoFCou: FMM=F IPFlag=           0 FMFlag=      100000 FMFlg1=           0
         NFxFlg=           0 DoJE=T BraDBF=F KetDBF=T FulRan=T
         wScrn=  0.000000 ICntrl=     500 IOpCl=  0 I1Cent=   200000004 NGrid=           0
         NMat0=    1 NMatS0=      1 NMatT0=    0 NMatD0=    1 NMtDS0=    0 NMtDT0=    0
 Petite list used in FoFCou.
 Initial guess orbital symmetries:
       Occupied  (SGG) (SGU) (SGG) (PIU) (PIU) (PIG) (PIG)
       Virtual   (SGU) (SGU) (PIU) (PIU) (SGG) (PIG) (PIG) (SGU)
                 (PIU) (PIU) (PIG) (PIG) (SGG) (SGG) (SGU)
 The electronic state of the initial guess is 1-SGG.
 Keep J ints in memory in symmetry-blocked form, NReq=913671.
 Requested convergence on RMS density matrix=1.00D-08 within 128 cycles.
 Requested convergence on MAX density matrix=1.00D-06.
 Requested convergence on             energy=1.00D-06.
 No special actions if energy rises.
 Defaulting to unpruned grid for atomic number  53.
 Defaulting to unpruned grid for atomic number  53.
 Defaulting to unpruned grid for atomic number  53.
 Defaulting to unpruned grid for atomic number  53.
 SCF Done:  E(RPBE-PBE) =  -22.8415724964     A.U. after    6 cycles
            NFock=  6  Conv=0.36D-08     -V/T= 4.2684
 Range of M.O.s used for correlation:     1    22
 NBasis=    22 NAE=     7 NBE=     7 NFC=     0 NFV=     0
 NROrb=     22 NOA=     7 NOB=     7 NVA=    15 NVB=    15

 **** Warning!!: The smallest alpha delta epsilon is  0.60682194D-01

   8 Symmetry operations used in ECPInt.
 ECPInt:  NShTT=      55 NPrTT=     183 LenC2=      56 LenP2D=     183.
 LDataN:  DoStor=T MaxTD1= 6 Len=  172
 Symmetrizing basis deriv contribution to polar:
 IMax=3 JMax=2 DiffMx= 0.00D+00
 G2DrvN: will do     3 centers at a time, making    1 passes.
 Calling FoFCou, ICntrl=  3507 FMM=F I1Cent=   0 AccDes= 0.00D+00.
 Defaulting to unpruned grid for atomic number  53.
 Defaulting to unpruned grid for atomic number  53.
 Defaulting to unpruned grid for atomic number  53.
 Defaulting to unpruned grid for atomic number  53.
 End of G2Drv F.D. properties file   721 does not exist.
 End of G2Drv F.D. properties file   722 does not exist.
 End of G2Drv F.D. properties file   788 does not exist.
          IDoAtm=11
          Differentiating once with respect to nuclear coordinates.
 Defaulting to unpruned grid for atomic number  53.
 Defaulting to unpruned grid for atomic number  53.
 Keep J ints in memory in symmetry-blocked form, NReq=892585.
 Defaulting to unpruned grid for atomic number  53.
 Defaulting to unpruned grid for atomic number  53.
 Defaulting to unpruned grid for atomic number  53.
 Defaulting to unpruned grid for atomic number  53.
          There are     6 degrees of freedom in the 1st order CPHF.  IDoFFX=4 NUNeed=     6.
      3 vectors produced by pass  0 Test12= 1.75D-15 1.67D-08 XBig12= 3.06D-02 1.71D-01.
 AX will form     3 AO Fock derivatives at one time.
      3 vectors produced by pass  1 Test12= 1.75D-15 1.67D-08 XBig12= 1.98D-04 6.91D-03.
      3 vectors produced by pass  2 Test12= 1.75D-15 1.67D-08 XBig12= 2.79D-06 1.57D-03.
      3 vectors produced by pass  3 Test12= 1.75D-15 1.67D-08 XBig12= 1.19D-08 6.07D-05.
      1 vectors produced by pass  4 Test12= 1.75D-15 1.67D-08 XBig12= 8.53D-13 4.00D-07.
 InvSVY:  IOpt=1 It=  1 EMax= 2.69D-17
 Solved reduced A of dimension    13 with     3 vectors.
 End of Minotr F.D. properties file   721 does not exist.
 End of Minotr F.D. properties file   722 does not exist.
 End of Minotr F.D. properties file   788 does not exist.

 **********************************************************************

            Population analysis using the SCF density.

 **********************************************************************

 Orbital symmetries:
       Occupied  (SGG) (SGU) (SGG) (PIU) (PIU) (PIG) (PIG)
       Virtual   (SGU) (SGU) (PIU) (PIU) (SGG) (PIG) (PIG) (SGU)
                 (PIU) (PIU) (PIG) (PIG) (SGG) (SGG) (SGU)
 The electronic state is 1-SGG.
 Alpha  occ. eigenvalues --   -0.72187  -0.62221  -0.37322  -0.30136  -0.30136
 Alpha  occ. eigenvalues --   -0.23858  -0.23858
 Alpha virt. eigenvalues --   -0.17790   0.02370   0.03590   0.03590   0.04091
 Alpha virt. eigenvalues --    0.05972   0.05972   0.67201   0.69821   0.69821
 Alpha virt. eigenvalues --    0.77438   0.77438   0.83270   9.82463  12.85379
          Condensed to atoms (all electrons):
               1          2
     1  I    7.008404  -0.008404
     2  I   -0.008404   7.008404
 Mulliken charges:
               1
     1  I    0.000000
     2  I    0.000000
 Sum of Mulliken charges =   0.00000
 Mulliken charges with hydrogens summed into heavy atoms:
               1
     1  I    0.000000
     2  I    0.000000
 APT charges:
               1
     1  I    0.000000
     2  I    0.000000
 Sum of APT charges =   0.00000
 APT charges with hydrogens summed into heavy atoms:
               1
     1  I    0.000000
     2  I    0.000000
 Electronic spatial extent (au):  <R**2>=            178.3690
 Charge=              0.0000 electrons
 Dipole moment (field-independent basis, Debye):
    X=              0.0000    Y=              0.0000    Z=              0.0000  Tot=              0.0000
 Quadrupole moment (field-independent basis, Debye-Ang):
   XX=            -42.1671   YY=            -42.1671   ZZ=            -36.6287
   XY=              0.0000   XZ=              0.0000   YZ=              0.0000
 Traceless Quadrupole moment (field-independent basis, Debye-Ang):
   XX=             -1.8461   YY=             -1.8461   ZZ=              3.6923
   XY=              0.0000   XZ=              0.0000   YZ=              0.0000
 Octapole moment (field-independent basis, Debye-Ang**2):
  XXX=              0.0000  YYY=              0.0000  ZZZ=              0.0000  XYY=              0.0000
  XXY=              0.0000  XXZ=              0.0000  XZZ=              0.0000  YZZ=              0.0000
  YYZ=              0.0000  XYZ=              0.0000
 Hexadecapole moment (field-independent basis, Debye-Ang**3):
 XXXX=            -77.5262 YYYY=            -77.5262 ZZZZ=           -424.5778 XXXY=              0.0000
 XXXZ=              0.0000 YYYX=              0.0000 YYYZ=              0.0000 ZZZX=              0.0000
 ZZZY=              0.0000 XXYY=            -25.8421 XXZZ=            -99.0925 YYZZ=            -99.0925
 XXYZ=              0.0000 YYXZ=              0.0000 ZZXY=              0.0000
 N-N= 9.748001210868D+00 E-N=-6.340493984867D+01  KE= 6.988701453800D+00
 Symmetry AG   KE= 1.829570475701D+00
 Symmetry B1G  KE= 0.000000000000D+00
 Symmetry B2G  KE= 1.137472188820D+00
 Symmetry B3G  KE= 1.137472188820D+00
 Symmetry AU   KE= 0.000000000000D+00
 Symmetry B1U  KE= 1.008980520083D+00
 Symmetry B2U  KE= 9.376030401878D-01
 Symmetry B3U  KE= 9.376030401878D-01
  Exact polarizability:   0.000   0.000   0.000   0.000   0.000   0.000
 Approx polarizability:   9.322   0.000   9.322   0.000   0.000 168.668
   8 Symmetry operations used in ECPInt.
 ECPInt:  NShTT=      55 NPrTT=     183 LenC2=      56 LenP2D=     183.
 LDataN:  DoStor=T MaxTD1= 7 Len=  274
 Calling FoFJK, ICntrl=    100547 FMM=F ISym2X=1 I1Cent= 0 IOpClX= 0 NMat=1 NMatS=1 NMatT=0.
 Defaulting to unpruned grid for atomic number  53.
 Defaulting to unpruned grid for atomic number  53.
 Defaulting to unpruned grid for atomic number  53.
 Defaulting to unpruned grid for atomic number  53.
 ***** Axes restored to original set *****
 -------------------------------------------------------------------
 Center     Atomic                   Forces (Hartrees/Bohr)
 Number     Number              X              Y              Z
 -------------------------------------------------------------------
      1       53          -0.041688953    0.000000000    0.000000000
      2       53           0.041688953    0.000000000    0.000000000
 -------------------------------------------------------------------
 Cartesian Forces:  Max     0.041688953 RMS     0.024069128
 FormGI is forming the generalized inverse of G from B-inverse, IUseBI=4.

 GradGradGradGradGradGradGradGradGradGradGradGradGradGradGradGradGradGrad
 Berny optimization.
 Internal  Forces:  Max     0.041688953 RMS     0.041688953
 Search for a local minimum.
 Step number   1 out of a maximum of   20
 All quantities printed in internal units (Hartrees-Bohrs-Radians)
 Mixed Optimization -- RFO/linear search
 Second derivative matrix not updated -- analytic derivatives used.
 The second derivative matrix:
                          R1
           R1           0.15992
 ITU=  0
     Eigenvalues ---    0.15992
 RFO step:  Lambda=-1.02153125D-02 EMin= 1.59918378D-01
 Linear search not attempted -- first point.
 Iteration  1 RMS(Cart)=  0.14142136 RMS(Int)=  0.04503644
 Iteration  2 RMS(Cart)=  0.03184557 RMS(Int)=  0.00000000
 Iteration  3 RMS(Cart)=  0.00000000 RMS(Int)=  0.00000000
 ClnCor:  largest displacement from symmetrization is 7.50D-18 for atom     2.
 Variable       Old X    -DE/DX   Delta X   Delta X   Delta X     New X
                                 (Linear)    (Quad)   (Total)
    R1        5.02667   0.04169   0.00000   0.24504   0.24504   5.27171
         Item               Value     Threshold  Converged?
 Maximum Force            0.041689     0.000450     NO 
 RMS     Force            0.041689     0.000300     NO 
 Maximum Displacement     0.122518     0.001800     NO 
 RMS     Displacement     0.173267     0.001200     NO 
 Predicted change in Energy=-5.414334D-03
 GradGradGradGradGradGradGradGradGradGradGradGradGradGradGradGradGradGrad

                          Input orientation:                          
 ---------------------------------------------------------------------
 Center     Atomic      Atomic             Coordinates (Angstroms)
 Number     Number       Type             X           Y           Z
 ---------------------------------------------------------------------
      1         53           0       -1.220903    0.158960    0.000000
      2         53           0        1.568764    0.158960    0.000000
 ---------------------------------------------------------------------
 Stoichiometry    I2
 Framework group  D*H[C*(I.I)]
 Deg. of freedom     1
 Full point group                 D*H     NOp   8
 Largest Abelian subgroup         D2H     NOp   8
 Largest concise Abelian subgroup C2      NOp   2
                         Standard orientation:                         
 ---------------------------------------------------------------------
 Center     Atomic      Atomic             Coordinates (Angstroms)
 Number     Number       Type             X           Y           Z
 ---------------------------------------------------------------------
      1         53           0        0.000000    0.000000    1.394834
      2         53           0        0.000000    0.000000   -1.394834
 ---------------------------------------------------------------------
 Rotational constants (GHZ):      0.0000000      1.0234797      1.0234797
 Standard basis: SDD (6D, 10F)
 There are     5 symmetry adapted cartesian basis functions of AG  symmetry.
 There are     0 symmetry adapted cartesian basis functions of B1G symmetry.
 There are     3 symmetry adapted cartesian basis functions of B2G symmetry.
 There are     3 symmetry adapted cartesian basis functions of B3G symmetry.
 There are     0 symmetry adapted cartesian basis functions of AU  symmetry.
 There are     5 symmetry adapted cartesian basis functions of B1U symmetry.
 There are     3 symmetry adapted cartesian basis functions of B2U symmetry.
 There are     3 symmetry adapted cartesian basis functions of B3U symmetry.
 There are     5 symmetry adapted basis functions of AG  symmetry.
 There are     0 symmetry adapted basis functions of B1G symmetry.
 There are     3 symmetry adapted basis functions of B2G symmetry.
 There are     3 symmetry adapted basis functions of B3G symmetry.
 There are     0 symmetry adapted basis functions of AU  symmetry.
 There are     5 symmetry adapted basis functions of B1U symmetry.
 There are     3 symmetry adapted basis functions of B2U symmetry.
 There are     3 symmetry adapted basis functions of B3U symmetry.
    22 basis functions,    38 primitive gaussians,    22 cartesian basis functions
     7 alpha electrons        7 beta electrons
       nuclear repulsion energy         9.2949003382 Hartrees.
 NAtoms=    2 NActive=    2 NUniq=    1 SFac= 4.00D+00 NAtFMM=   60 NAOKFM=F Big=F
 Integral buffers will be    131072 words long.
 Raffenetti 2 integral format.
 Two-electron integral symmetry is turned on.
 One-electron integrals computed using PRISM.
   8 Symmetry operations used in ECPInt.
 ECPInt:  NShTT=      55 NPrTT=     183 LenC2=      56 LenP2D=     183.
 LDataN:  DoStor=T MaxTD1= 5 Len=  102
 NBasis=    22 RedAO= T EigKep=  1.17D-01  NBF=     5     0     3     3     0     5     3     3
 NBsUse=    22 1.00D-06 EigRej= -1.00D+00 NBFU=     5     0     3     3     0     5     3     3
 Defaulting to unpruned grid for atomic number  53.
 Defaulting to unpruned grid for atomic number  53.
 Initial guess from the checkpoint file:  "\\nas.ads.mwn.de\tuch\ac5\AK_Nilges\Markus\Gaussian\SnIP\Publikation\I2STD.chk"
 B after Tr=     0.000000    0.000000    0.000000
         Rot=    1.000000    0.000000    0.000000    0.000000 Ang=   0.00 deg.
 Initial guess orbital symmetries:
       Occupied  (SGG) (SGU) (SGG) (PIU) (PIU) (PIG) (PIG)
       Virtual   (SGG) (SGG) (SGG) (PIG) (PIG) (PIG) (PIG) (SGU)
                 (SGU) (SGU) (SGU) (PIU) (PIU) (PIU) (PIU)
 ExpMin= 3.26D-02 ExpMax= 2.43D+00 ExpMxC= 2.43D+00 IAcc=3 IRadAn=         5 AccDes= 0.00D+00
 Harris functional with IExCor= 1009 and IRadAn=       5 diagonalized for initial guess.
 HarFok:  IExCor= 1009 AccDes= 0.00D+00 IRadAn=         5 IDoV= 1 UseB2=F ITyADJ=14
 ICtDFT=  3500011 ScaDFX=  1.000000  1.000000  1.000000  1.000000
 Defaulting to unpruned grid for atomic number  53.
 Defaulting to unpruned grid for atomic number  53.
 Defaulting to unpruned grid for atomic number  53.
 Defaulting to unpruned grid for atomic number  53.
 FoFCou: FMM=F IPFlag=           0 FMFlag=      100000 FMFlg1=           0
         NFxFlg=           0 DoJE=T BraDBF=F KetDBF=T FulRan=T
         wScrn=  0.000000 ICntrl=     500 IOpCl=  0 I1Cent=   200000004 NGrid=           0
         NMat0=    1 NMatS0=      1 NMatT0=    0 NMatD0=    1 NMtDS0=    0 NMtDT0=    0
 Petite list used in FoFCou.
 Keep J ints in memory in symmetry-blocked form, NReq=913671.
 Requested convergence on RMS density matrix=1.00D-08 within 128 cycles.
 Requested convergence on MAX density matrix=1.00D-06.
 Requested convergence on             energy=1.00D-06.
 No special actions if energy rises.
 Defaulting to unpruned grid for atomic number  53.
 Defaulting to unpruned grid for atomic number  53.
 Defaulting to unpruned grid for atomic number  53.
 Defaulting to unpruned grid for atomic number  53.
 SCF Done:  E(RPBE-PBE) =  -22.8476276343     A.U. after    7 cycles
            NFock=  7  Conv=0.11D-08     -V/T= 4.2973
   8 Symmetry operations used in ECPInt.
 ECPInt:  NShTT=      55 NPrTT=     183 LenC2=      56 LenP2D=     183.
 LDataN:  DoStor=T MaxTD1= 6 Len=  172
 Calling FoFJK, ICntrl=      2527 FMM=F ISym2X=1 I1Cent= 0 IOpClX= 0 NMat=1 NMatS=1 NMatT=0.
 Defaulting to unpruned grid for atomic number  53.
 Defaulting to unpruned grid for atomic number  53.
 Defaulting to unpruned grid for atomic number  53.
 Defaulting to unpruned grid for atomic number  53.
 ***** Axes restored to original set *****
 -------------------------------------------------------------------
 Center     Atomic                   Forces (Hartrees/Bohr)
 Number     Number              X              Y              Z
 -------------------------------------------------------------------
      1       53          -0.010125234    0.000000000    0.000000000
      2       53           0.010125234    0.000000000    0.000000000
 -------------------------------------------------------------------
 Cartesian Forces:  Max     0.010125234 RMS     0.005845806

 GradGradGradGradGradGradGradGradGradGradGradGradGradGradGradGradGradGrad
 Berny optimization.
 Using GEDIIS/GDIIS optimizer.
 Internal  Forces:  Max     0.010125234 RMS     0.010125234
 Search for a local minimum.
 Step number   2 out of a maximum of   20
 All quantities printed in internal units (Hartrees-Bohrs-Radians)
 Mixed Optimization -- RFO/linear search
 Update second derivatives using D2CorX and points    1    2
 DE= -6.06D-03 DEPred=-5.41D-03 R= 1.12D+00
 TightC=F SS=  1.41D+00  RLast= 2.45D-01 DXNew= 5.0454D-01 7.3511D-01
 Trust test= 1.12D+00 RLast= 2.45D-01 DXMaxT set to 5.05D-01
 The second derivative matrix:
                          R1
           R1           0.12881
 ITU=  1  0
 Use linear search instead of GDIIS.
     Eigenvalues ---    0.12881
 RFO step:  Lambda= 0.00000000D+00 EMin= 1.28812352D-01
 Quartic linear search produced a step of  0.46381.
 Iteration  1 RMS(Cart)=  0.08036279 RMS(Int)=  0.00000000
 Iteration  2 RMS(Cart)=  0.00000000 RMS(Int)=  0.00000000
 ClnCor:  largest displacement from symmetrization is 3.48D-18 for atom     1.
 Variable       Old X    -DE/DX   Delta X   Delta X   Delta X     New X
                                 (Linear)    (Quad)   (Total)
    R1        5.27171   0.01013   0.11365   0.00000   0.11365   5.38536
         Item               Value     Threshold  Converged?
 Maximum Force            0.010125     0.000450     NO 
 RMS     Force            0.010125     0.000300     NO 
 Maximum Displacement     0.056825     0.001800     NO 
 RMS     Displacement     0.080363     0.001200     NO 
 Predicted change in Energy=-3.188412D-04
 GradGradGradGradGradGradGradGradGradGradGradGradGradGradGradGradGradGrad

                          Input orientation:                          
 ---------------------------------------------------------------------
 Center     Atomic      Atomic             Coordinates (Angstroms)
 Number     Number       Type             X           Y           Z
 ---------------------------------------------------------------------
      1         53           0       -1.250974    0.158960    0.000000
      2         53           0        1.598835    0.158960    0.000000
 ---------------------------------------------------------------------
 Stoichiometry    I2
 Framework group  D*H[C*(I.I)]
 Deg. of freedom     1
 Full point group                 D*H     NOp   8
 Largest Abelian subgroup         D2H     NOp   8
 Largest concise Abelian subgroup C2      NOp   2
                         Standard orientation:                         
 ---------------------------------------------------------------------
 Center     Atomic      Atomic             Coordinates (Angstroms)
 Number     Number       Type             X           Y           Z
 ---------------------------------------------------------------------
      1         53           0        0.000000    0.000000    1.424904
      2         53           0        0.000000    0.000000   -1.424904
 ---------------------------------------------------------------------
 Rotational constants (GHZ):      0.0000000      0.9807375      0.9807375
 Standard basis: SDD (6D, 10F)
 There are     5 symmetry adapted cartesian basis functions of AG  symmetry.
 There are     0 symmetry adapted cartesian basis functions of B1G symmetry.
 There are     3 symmetry adapted cartesian basis functions of B2G symmetry.
 There are     3 symmetry adapted cartesian basis functions of B3G symmetry.
 There are     0 symmetry adapted cartesian basis functions of AU  symmetry.
 There are     5 symmetry adapted cartesian basis functions of B1U symmetry.
 There are     3 symmetry adapted cartesian basis functions of B2U symmetry.
 There are     3 symmetry adapted cartesian basis functions of B3U symmetry.
 There are     5 symmetry adapted basis functions of AG  symmetry.
 There are     0 symmetry adapted basis functions of B1G symmetry.
 There are     3 symmetry adapted basis functions of B2G symmetry.
 There are     3 symmetry adapted basis functions of B3G symmetry.
 There are     0 symmetry adapted basis functions of AU  symmetry.
 There are     5 symmetry adapted basis functions of B1U symmetry.
 There are     3 symmetry adapted basis functions of B2U symmetry.
 There are     3 symmetry adapted basis functions of B3U symmetry.
    22 basis functions,    38 primitive gaussians,    22 cartesian basis functions
     7 alpha electrons        7 beta electrons
       nuclear repulsion energy         9.0987449851 Hartrees.
 NAtoms=    2 NActive=    2 NUniq=    1 SFac= 4.00D+00 NAtFMM=   60 NAOKFM=F Big=F
 Integral buffers will be    131072 words long.
 Raffenetti 2 integral format.
 Two-electron integral symmetry is turned on.
 One-electron integrals computed using PRISM.
   8 Symmetry operations used in ECPInt.
 ECPInt:  NShTT=      55 NPrTT=     183 LenC2=      56 LenP2D=     183.
 LDataN:  DoStor=T MaxTD1= 5 Len=  102
 NBasis=    22 RedAO= T EigKep=  1.22D-01  NBF=     5     0     3     3     0     5     3     3
 NBsUse=    22 1.00D-06 EigRej= -1.00D+00 NBFU=     5     0     3     3     0     5     3     3
 Defaulting to unpruned grid for atomic number  53.
 Defaulting to unpruned grid for atomic number  53.
 Initial guess from the checkpoint file:  "\\nas.ads.mwn.de\tuch\ac5\AK_Nilges\Markus\Gaussian\SnIP\Publikation\I2STD.chk"
 B after Tr=     0.000000    0.000000    0.000000
         Rot=    1.000000    0.000000    0.000000    0.000000 Ang=   0.00 deg.
 Initial guess orbital symmetries:
       Occupied  (SGG) (SGU) (SGG) (PIU) (PIU) (PIG) (PIG)
       Virtual   (SGG) (SGG) (SGG) (PIG) (PIG) (PIG) (PIG) (SGU)
                 (SGU) (SGU) (SGU) (PIU) (PIU) (PIU) (PIU)
 ExpMin= 3.26D-02 ExpMax= 2.43D+00 ExpMxC= 2.43D+00 IAcc=3 IRadAn=         5 AccDes= 0.00D+00
 Harris functional with IExCor= 1009 and IRadAn=       5 diagonalized for initial guess.
 HarFok:  IExCor= 1009 AccDes= 0.00D+00 IRadAn=         5 IDoV= 1 UseB2=F ITyADJ=14
 ICtDFT=  3500011 ScaDFX=  1.000000  1.000000  1.000000  1.000000
 Defaulting to unpruned grid for atomic number  53.
 Defaulting to unpruned grid for atomic number  53.
 Defaulting to unpruned grid for atomic number  53.
 Defaulting to unpruned grid for atomic number  53.
 FoFCou: FMM=F IPFlag=           0 FMFlag=      100000 FMFlg1=           0
         NFxFlg=           0 DoJE=T BraDBF=F KetDBF=T FulRan=T
         wScrn=  0.000000 ICntrl=     500 IOpCl=  0 I1Cent=   200000004 NGrid=           0
         NMat0=    1 NMatS0=      1 NMatT0=    0 NMatD0=    1 NMtDS0=    0 NMtDT0=    0
 Petite list used in FoFCou.
 Keep J ints in memory in symmetry-blocked form, NReq=913671.
 Requested convergence on RMS density matrix=1.00D-08 within 128 cycles.
 Requested convergence on MAX density matrix=1.00D-06.
 Requested convergence on             energy=1.00D-06.
 No special actions if energy rises.
 Defaulting to unpruned grid for atomic number  53.
 Defaulting to unpruned grid for atomic number  53.
 Defaulting to unpruned grid for atomic number  53.
 Defaulting to unpruned grid for atomic number  53.
 SCF Done:  E(RPBE-PBE) =  -22.8481690792     A.U. after    6 cycles
            NFock=  6  Conv=0.22D-09     -V/T= 4.3082
   8 Symmetry operations used in ECPInt.
 ECPInt:  NShTT=      55 NPrTT=     183 LenC2=      56 LenP2D=     183.
 LDataN:  DoStor=T MaxTD1= 6 Len=  172
 Calling FoFJK, ICntrl=      2527 FMM=F ISym2X=1 I1Cent= 0 IOpClX= 0 NMat=1 NMatS=1 NMatT=0.
 Defaulting to unpruned grid for atomic number  53.
 Defaulting to unpruned grid for atomic number  53.
 Defaulting to unpruned grid for atomic number  53.
 Defaulting to unpruned grid for atomic number  53.
 ***** Axes restored to original set *****
 -------------------------------------------------------------------
 Center     Atomic                   Forces (Hartrees/Bohr)
 Number     Number              X              Y              Z
 -------------------------------------------------------------------
      1       53           0.000219695    0.000000000    0.000000000
      2       53          -0.000219695    0.000000000    0.000000000
 -------------------------------------------------------------------
 Cartesian Forces:  Max     0.000219695 RMS     0.000126841

 GradGradGradGradGradGradGradGradGradGradGradGradGradGradGradGradGradGrad
 Berny optimization.
 Using GEDIIS/GDIIS optimizer.
 Internal  Forces:  Max     0.000219695 RMS     0.000219695
 Search for a local minimum.
 Step number   3 out of a maximum of   20
 All quantities printed in internal units (Hartrees-Bohrs-Radians)
 Mixed Optimization -- En-DIIS/RFO-DIIS
 Update second derivatives using D2CorX and points    2    3
 DE= -5.41D-04 DEPred=-3.19D-04 R= 1.70D+00
 TightC=F SS=  1.41D+00  RLast= 1.14D-01 DXNew= 8.4853D-01 3.4095D-01
 Trust test= 1.70D+00 RLast= 1.14D-01 DXMaxT set to 5.05D-01
 The second derivative matrix:
                          R1
           R1           0.09102
 ITU=  1  1
 Use linear search instead of GDIIS.
     Eigenvalues ---    0.09102
 RFO step:  Lambda= 0.00000000D+00 EMin= 9.10243310D-02
 Quartic linear search produced a step of -0.02373.
 Iteration  1 RMS(Cart)=  0.00190679 RMS(Int)=  0.00000000
 Iteration  2 RMS(Cart)=  0.00000000 RMS(Int)=  0.00000000
 ClnCor:  largest displacement from symmetrization is 8.26D-20 for atom     2.
 Variable       Old X    -DE/DX   Delta X   Delta X   Delta X     New X
                                 (Linear)    (Quad)   (Total)
    R1        5.38536  -0.00022  -0.00270   0.00000  -0.00270   5.38266
         Item               Value     Threshold  Converged?
 Maximum Force            0.000220     0.000450     YES
 RMS     Force            0.000220     0.000300     YES
 Maximum Displacement     0.001348     0.001800     YES
 RMS     Displacement     0.001907     0.001200     NO 
 Predicted change in Energy=-2.614817D-07
 GradGradGradGradGradGradGradGradGradGradGradGradGradGradGradGradGradGrad

                          Input orientation:                          
 ---------------------------------------------------------------------
 Center     Atomic      Atomic             Coordinates (Angstroms)
 Number     Number       Type             X           Y           Z
 ---------------------------------------------------------------------
      1         53           0       -1.250260    0.158960    0.000000
      2         53           0        1.598122    0.158960    0.000000
 ---------------------------------------------------------------------
 Stoichiometry    I2
 Framework group  D*H[C*(I.I)]
 Deg. of freedom     1
 Full point group                 D*H     NOp   8
 Largest Abelian subgroup         D2H     NOp   8
 Largest concise Abelian subgroup C2      NOp   2
                         Standard orientation:                         
 ---------------------------------------------------------------------
 Center     Atomic      Atomic             Coordinates (Angstroms)
 Number     Number       Type             X           Y           Z
 ---------------------------------------------------------------------
      1         53           0        0.000000    0.000000    1.424191
      2         53           0        0.000000    0.000000   -1.424191
 ---------------------------------------------------------------------
 Rotational constants (GHZ):      0.0000000      0.9817204      0.9817204
 Standard basis: SDD (6D, 10F)
 There are     5 symmetry adapted cartesian basis functions of AG  symmetry.
 There are     0 symmetry adapted cartesian basis functions of B1G symmetry.
 There are     3 symmetry adapted cartesian basis functions of B2G symmetry.
 There are     3 symmetry adapted cartesian basis functions of B3G symmetry.
 There are     0 symmetry adapted cartesian basis functions of AU  symmetry.
 There are     5 symmetry adapted cartesian basis functions of B1U symmetry.
 There are     3 symmetry adapted cartesian basis functions of B2U symmetry.
 There are     3 symmetry adapted cartesian basis functions of B3U symmetry.
 There are     5 symmetry adapted basis functions of AG  symmetry.
 There are     0 symmetry adapted basis functions of B1G symmetry.
 There are     3 symmetry adapted basis functions of B2G symmetry.
 There are     3 symmetry adapted basis functions of B3G symmetry.
 There are     0 symmetry adapted basis functions of AU  symmetry.
 There are     5 symmetry adapted basis functions of B1U symmetry.
 There are     3 symmetry adapted basis functions of B2U symmetry.
 There are     3 symmetry adapted basis functions of B3U symmetry.
    22 basis functions,    38 primitive gaussians,    22 cartesian basis functions
     7 alpha electrons        7 beta electrons
       nuclear repulsion energy         9.1033032749 Hartrees.
 NAtoms=    2 NActive=    2 NUniq=    1 SFac= 4.00D+00 NAtFMM=   60 NAOKFM=F Big=F
 Integral buffers will be    131072 words long.
 Raffenetti 2 integral format.
 Two-electron integral symmetry is turned on.
 One-electron integrals computed using PRISM.
   8 Symmetry operations used in ECPInt.
 ECPInt:  NShTT=      55 NPrTT=     183 LenC2=      56 LenP2D=     183.
 LDataN:  DoStor=T MaxTD1= 5 Len=  102
 NBasis=    22 RedAO= T EigKep=  1.22D-01  NBF=     5     0     3     3     0     5     3     3
 NBsUse=    22 1.00D-06 EigRej= -1.00D+00 NBFU=     5     0     3     3     0     5     3     3
 Defaulting to unpruned grid for atomic number  53.
 Defaulting to unpruned grid for atomic number  53.
 Initial guess from the checkpoint file:  "\\nas.ads.mwn.de\tuch\ac5\AK_Nilges\Markus\Gaussian\SnIP\Publikation\I2STD.chk"
 B after Tr=     0.000000    0.000000    0.000000
         Rot=    1.000000    0.000000    0.000000    0.000000 Ang=   0.00 deg.
 Initial guess orbital symmetries:
       Occupied  (SGG) (SGU) (SGG) (PIU) (PIU) (PIG) (PIG)
       Virtual   (SGG) (SGG) (SGG) (PIG) (PIG) (PIG) (PIG) (SGU)
                 (SGU) (SGU) (SGU) (PIU) (PIU) (PIU) (PIU)
 Keep J ints in memory in symmetry-blocked form, NReq=913671.
 Requested convergence on RMS density matrix=1.00D-08 within 128 cycles.
 Requested convergence on MAX density matrix=1.00D-06.
 Requested convergence on             energy=1.00D-06.
 No special actions if energy rises.
 Defaulting to unpruned grid for atomic number  53.
 Defaulting to unpruned grid for atomic number  53.
 Defaulting to unpruned grid for atomic number  53.
 Defaulting to unpruned grid for atomic number  53.
 SCF Done:  E(RPBE-PBE) =  -22.8481693751     A.U. after    5 cycles
            NFock=  5  Conv=0.68D-09     -V/T= 4.3079
   8 Symmetry operations used in ECPInt.
 ECPInt:  NShTT=      55 NPrTT=     183 LenC2=      56 LenP2D=     183.
 LDataN:  DoStor=T MaxTD1= 6 Len=  172
 Calling FoFJK, ICntrl=      2527 FMM=F ISym2X=1 I1Cent= 0 IOpClX= 0 NMat=1 NMatS=1 NMatT=0.
 Defaulting to unpruned grid for atomic number  53.
 Defaulting to unpruned grid for atomic number  53.
 Defaulting to unpruned grid for atomic number  53.
 Defaulting to unpruned grid for atomic number  53.
 ***** Axes restored to original set *****
 -------------------------------------------------------------------
 Center     Atomic                   Forces (Hartrees/Bohr)
 Number     Number              X              Y              Z
 -------------------------------------------------------------------
      1       53          -0.000000389    0.000000000    0.000000000
      2       53           0.000000389    0.000000000    0.000000000
 -------------------------------------------------------------------
 Cartesian Forces:  Max     0.000000389 RMS     0.000000224

 GradGradGradGradGradGradGradGradGradGradGradGradGradGradGradGradGradGrad
 Berny optimization.
 Using GEDIIS/GDIIS optimizer.
 Internal  Forces:  Max     0.000000389 RMS     0.000000389
 Search for a local minimum.
 Step number   4 out of a maximum of   20
 All quantities printed in internal units (Hartrees-Bohrs-Radians)
 Mixed Optimization -- En-DIIS/RFO-DIIS
 Swapping is turned off.
 Update second derivatives using D2CorX and points    3    4
 DE= -2.96D-07 DEPred=-2.61D-07 R= 1.13D+00
 Trust test= 1.13D+00 RLast= 2.70D-03 DXMaxT set to 5.05D-01
 The second derivative matrix:
                          R1
           R1           0.08162
 ITU=  0  1
     Eigenvalues ---    0.08162
 En-DIIS/RFO-DIIS IScMMF=        0 using points:     4    3
 RFO step:  Lambda=-5.28826982D-13.
 DidBck=F Rises=F RFO-DIIS coefs:    0.99823    0.00177
 Iteration  1 RMS(Cart)=  0.00000337 RMS(Int)=  0.00000000
 Iteration  2 RMS(Cart)=  0.00000000 RMS(Int)=  0.00000000
 ClnCor:  largest displacement from symmetrization is 1.46D-22 for atom     1.
 Variable       Old X    -DE/DX   Delta X   Delta X   Delta X     New X
                                 (Linear)    (Quad)   (Total)
    R1        5.38266   0.00000   0.00000   0.00000   0.00000   5.38267
         Item               Value     Threshold  Converged?
 Maximum Force            0.000000     0.000450     YES
 RMS     Force            0.000000     0.000300     YES
 Maximum Displacement     0.000002     0.001800     YES
 RMS     Displacement     0.000003     0.001200     YES
 Predicted change in Energy=-9.255345D-13
 Optimization completed.
    -- Stationary point found.
                           ----------------------------
                           !   Optimized Parameters   !
                           ! (Angstroms and Degrees)  !
 --------------------------                            --------------------------
 ! Name  Definition              Value          Derivative Info.                !
 --------------------------------------------------------------------------------
 ! R1    R(1,2)                  2.8484         -DE/DX =    0.0                 !
 --------------------------------------------------------------------------------
 GradGradGradGradGradGradGradGradGradGradGradGradGradGradGradGradGradGrad

                          Input orientation:                          
 ---------------------------------------------------------------------
 Center     Atomic      Atomic             Coordinates (Angstroms)
 Number     Number       Type             X           Y           Z
 ---------------------------------------------------------------------
      1         53           0       -1.250260    0.158960    0.000000
      2         53           0        1.598122    0.158960    0.000000
 ---------------------------------------------------------------------
 Stoichiometry    I2
 Framework group  D*H[C*(I.I)]
 Deg. of freedom     1
 Full point group                 D*H     NOp   8
 Largest Abelian subgroup         D2H     NOp   8
 Largest concise Abelian subgroup C2      NOp   2
                         Standard orientation:                         
 ---------------------------------------------------------------------
 Center     Atomic      Atomic             Coordinates (Angstroms)
 Number     Number       Type             X           Y           Z
 ---------------------------------------------------------------------
      1         53           0        0.000000    0.000000    1.424191
      2         53           0        0.000000    0.000000   -1.424191
 ---------------------------------------------------------------------
 Rotational constants (GHZ):      0.0000000      0.9817204      0.9817204

 **********************************************************************

            Population analysis using the SCF density.

 **********************************************************************

 Orbital symmetries:
       Occupied  (SGG) (SGU) (SGG) (PIU) (PIU) (PIG) (PIG)
       Virtual   (SGU) (SGU) (PIU) (PIU) (SGG) (PIG) (PIG) (SGU)
                 (PIU) (PIU) (PIG) (PIG) (SGG) (SGG) (SGU)
 The electronic state is 1-SGG.
 Alpha  occ. eigenvalues --   -0.69710  -0.63091  -0.36376  -0.29104  -0.29104
 Alpha  occ. eigenvalues --   -0.24484  -0.24484
 Alpha virt. eigenvalues --   -0.20402   0.02013   0.03643   0.03643   0.04366
 Alpha virt. eigenvalues --    0.05856   0.05856   0.68778   0.69157   0.69157
 Alpha virt. eigenvalues --    0.77894   0.77894   0.82742   9.53672  12.60458
          Condensed to atoms (all electrons):
               1          2
     1  I    6.944382   0.055618
     2  I    0.055618   6.944382
 Mulliken charges:
               1
     1  I    0.000000
     2  I    0.000000
 Sum of Mulliken charges =   0.00000
 Mulliken charges with hydrogens summed into heavy atoms:
               1
     1  I    0.000000
     2  I    0.000000
 Electronic spatial extent (au):  <R**2>=            191.0403
 Charge=              0.0000 electrons
 Dipole moment (field-independent basis, Debye):
    X=              0.0000    Y=              0.0000    Z=              0.0000  Tot=              0.0000
 Quadrupole moment (field-independent basis, Debye-Ang):
   XX=            -42.4536   YY=            -42.4536   ZZ=            -35.6545
   XY=              0.0000   XZ=              0.0000   YZ=              0.0000
 Traceless Quadrupole moment (field-independent basis, Debye-Ang):
   XX=             -2.2664   YY=             -2.2664   ZZ=              4.5328
   XY=              0.0000   XZ=              0.0000   YZ=              0.0000
 Octapole moment (field-independent basis, Debye-Ang**2):
  XXX=              0.0000  YYY=              0.0000  ZZZ=              0.0000  XYY=              0.0000
  XXY=              0.0000  XXZ=              0.0000  XZZ=              0.0000  YZZ=              0.0000
  YYZ=              0.0000  XYZ=              0.0000
 Hexadecapole moment (field-independent basis, Debye-Ang**3):
 XXXX=            -78.8025 YYYY=            -78.8025 ZZZZ=           -475.3691 XXXY=              0.0000
 XXXZ=              0.0000 YYYX=              0.0000 YYYZ=              0.0000 ZZZX=              0.0000
 ZZZY=              0.0000 XXYY=            -26.2675 XXZZ=           -109.9255 YYZZ=           -109.9255
 XXYZ=              0.0000 YYXZ=              0.0000 ZZXY=              0.0000
 N-N= 9.103303274946D+00 E-N=-6.213822336607D+01  KE= 6.907116819200D+00
 Symmetry AG   KE= 1.798102239504D+00
 Symmetry B1G  KE= 0.000000000000D+00
 Symmetry B2G  KE= 1.119575890705D+00
 Symmetry B3G  KE= 1.119575890705D+00
 Symmetry AU   KE= 0.000000000000D+00
 Symmetry B1U  KE= 9.846819200007D-01
 Symmetry B2U  KE= 9.425904391422D-01
 Symmetry B3U  KE= 9.425904391422D-01
 1|1|UNPC-RYZENWINDOWS|FOpt|RPBEPBE|SDD|I2|ADMIN|14-Jun-2019|0||# opt=c
 alcfc pbepbe/sdd||Title Card Required||0,1|I,-1.2502602419,0.15895954,
 0.|I,1.5981215419,0.15895954,0.||Version=EM64W-G09RevE.01|State=1-SGG|
 HF=-22.8481694|RMSD=6.819e-010|RMSF=2.244e-007|Dipole=0.,0.,0.|Quadrup
 ole=3.3699925,-1.6849963,-1.6849963,0.,0.,0.|PG=D*H [C*(I1.I1)]||@


 MOST BUREAUCRACIES FUNCTION LIKE A SEPTIC TANK.
 THE LARGE CHUNKS RISE TO THE TOP.
 Job cpu time:       0 days  0 hours  0 minutes 11.0 seconds.
 File lengths (MBytes):  RWF=      5 Int=      0 D2E=      0 Chk=      1 Scr=      1
 Normal termination of Gaussian 09 at Fri Jun 14 13:16:38 2019.
