# Supplementary material for: Formation Mechanisms for Phosphorene and SnIP
Source: Angew Chem Int Ed Engl. 2021 Feb 15;60(12):6816–23. doi: 10.1002/anie.202016257 (PMC7986658; doi:10.1002/anie.202016257)
Supplement: Supplementary file 4 — Supplementary [file ANIE-60-6816-s005.zip › IV_673K.LOG]

 Entering Link 1 = C:\G09\G09W\l1.exe PID=      2060.
  
 Copyright (c) 1988,1990,1992,1993,1995,1998,2003,2009,2015,
            Gaussian, Inc.  All Rights Reserved.
  
 This is part of the Gaussian(R) 09 program.  It is based on
 the Gaussian(R) 03 system (copyright 2003, Gaussian, Inc.),
 the Gaussian(R) 98 system (copyright 1998, Gaussian, Inc.),
 the Gaussian(R) 94 system (copyright 1995, Gaussian, Inc.),
 the Gaussian 92(TM) system (copyright 1992, Gaussian, Inc.),
 the Gaussian 90(TM) system (copyright 1990, Gaussian, Inc.),
 the Gaussian 88(TM) system (copyright 1988, Gaussian, Inc.),
 the Gaussian 86(TM) system (copyright 1986, Carnegie Mellon
 University), and the Gaussian 82(TM) system (copyright 1983,
 Carnegie Mellon University). Gaussian is a federally registered
 trademark of Gaussian, Inc.
  
 This software contains proprietary and confidential information,
 including trade secrets, belonging to Gaussian, Inc.
  
 This software is provided under written license and may be
 used, copied, transmitted, or stored only in accord with that
 written license.
  
 The following legend is applicable only to US Government
 contracts under FAR:
  
                    RESTRICTED RIGHTS LEGEND
  
 Use, reproduction and disclosure by the US Government is
 subject to restrictions as set forth in subparagraphs (a)
 and (c) of the Commercial Computer Software - Restricted
 Rights clause in FAR 52.227-19.
  
 Gaussian, Inc.
 340 Quinnipiac St., Bldg. 40, Wallingford CT 06492
  
  
 ---------------------------------------------------------------
 Warning -- This program may not be used in any manner that
 competes with the business of Gaussian, Inc. or will provide
 assistance to any competitor of Gaussian, Inc.  The licensee
 of this program is prohibited from giving any competitor of
 Gaussian, Inc. access to this program.  By using this program,
 the user acknowledges that Gaussian, Inc. is engaged in the
 business of creating and licensing software in the field of
 computational chemistry and represents and warrants to the
 licensee that it is not a competitor of Gaussian, Inc. and that
 it will not use this program in any manner prohibited above.
 ---------------------------------------------------------------
  

 Cite this work as:
 Gaussian 09, Revision E.01,
 M. J. Frisch, G. W. Trucks, H. B. Schlegel, G. E. Scuseria, 
 M. A. Robb, J. R. Cheeseman, G. Scalmani, V. Barone, B. Mennucci, 
 G. A. Petersson, H. Nakatsuji, M. Caricato, X. Li, H. P. Hratchian, 
 A. F. Izmaylov, J. Bloino, G. Zheng, J. L. Sonnenberg, M. Hada, 
 M. Ehara, K. Toyota, R. Fukuda, J. Hasegawa, M. Ishida, T. Nakajima, 
 Y. Honda, O. Kitao, H. Nakai, T. Vreven, J. A. Montgomery, Jr., 
 J. E. Peralta, F. Ogliaro, M. Bearpark, J. J. Heyd, E. Brothers, 
 K. N. Kudin, V. N. Staroverov, T. Keith, R. Kobayashi, J. Normand, 
 K. Raghavachari, A. Rendell, J. C. Burant, S. S. Iyengar, J. Tomasi, 
 M. Cossi, N. Rega, J. M. Millam, M. Klene, J. E. Knox, J. B. Cross, 
 V. Bakken, C. Adamo, J. Jaramillo, R. Gomperts, R. E. Stratmann, 
 O. Yazyev, A. J. Austin, R. Cammi, C. Pomelli, J. W. Ochterski, 
 R. L. Martin, K. Morokuma, V. G. Zakrzewski, G. A. Voth, 
 P. Salvador, J. J. Dannenberg, S. Dapprich, A. D. Daniels, 
 O. Farkas, J. B. Foresman, J. V. Ortiz, J. Cioslowski, 
 and D. J. Fox, Gaussian, Inc., Wallingford CT, 2013.
 
 ******************************************
 Gaussian 09:  EM64W-G09RevE.01 30-Nov-2015
                07-Aug-2020 
 ******************************************
 %nprocshared=4
 Will use up to    4 processors via shared memory.
 %chk=\\Nas.ads.mwn.de\tuch\ac5\AK_Nilges\Markus\Gaussian\SnIP\Publikation\starti
 ngmaterials\Temp+Druck\673K50atm\I2STD673K.chk
 ---------------------------------------------
 # freq pbepbe/sdd pressure=50 temperature=673
 ---------------------------------------------
 1/10=4,30=1,38=1,112=673000,113=50000/1,3;
 2/12=2,17=6,18=5,40=1/2;
 3/5=17,6=7,11=2,16=1,25=1,30=1,71=2,74=1009,140=1/1,2,3;
 4//1;
 5/5=2,38=5,98=1/2;
 8/6=4,10=90,11=11/1;
 11/6=1,8=1,9=11,15=111,16=1/1,2,10;
 10/6=1/2;
 6/7=2,8=2,9=2,10=2,18=1,28=1/1;
 7/8=1,10=1,25=1/1,2,3,16;
 1/10=4,30=1/3;
 99//99;
 -------------------
 Title Card Required
 -------------------
 Symbolic Z-matrix:
 Charge =  0 Multiplicity = 1
 I                     0.        0.        1.42419 
 I                     0.        0.       -1.42419 
 

 GradGradGradGradGradGradGradGradGradGradGradGradGradGradGradGradGradGrad
 Berny optimization.
 Initialization pass.
 Trust Radius=3.00D-01 FncErr=1.00D-07 GrdErr=1.00D-07
 Number of steps in this run=      2 maximum allowed number of steps=      2.
 GradGradGradGradGradGradGradGradGradGradGradGradGradGradGradGradGradGrad

                          Input orientation:                          
 ---------------------------------------------------------------------
 Center     Atomic      Atomic             Coordinates (Angstroms)
 Number     Number       Type             X           Y           Z
 ---------------------------------------------------------------------
      1         53           0        0.000000    0.000000    1.424191
      2         53           0        0.000000    0.000000   -1.424191
 ---------------------------------------------------------------------
 Stoichiometry    I2
 Framework group  D*H[C*(I.I)]
 Deg. of freedom     1
 Full point group                 D*H     NOp   8
 Largest Abelian subgroup         D2H     NOp   8
 Largest concise Abelian subgroup C2      NOp   2
                         Standard orientation:                         
 ---------------------------------------------------------------------
 Center     Atomic      Atomic             Coordinates (Angstroms)
 Number     Number       Type             X           Y           Z
 ---------------------------------------------------------------------
      1         53           0        0.000000    0.000000    1.424191
      2         53           0        0.000000    0.000000   -1.424191
 ---------------------------------------------------------------------
 Rotational constants (GHZ):      0.0000000      0.9817202      0.9817202
 Standard basis: SDD (6D, 10F)
 There are     5 symmetry adapted cartesian basis functions of AG  symmetry.
 There are     0 symmetry adapted cartesian basis functions of B1G symmetry.
 There are     3 symmetry adapted cartesian basis functions of B2G symmetry.
 There are     3 symmetry adapted cartesian basis functions of B3G symmetry.
 There are     0 symmetry adapted cartesian basis functions of AU  symmetry.
 There are     5 symmetry adapted cartesian basis functions of B1U symmetry.
 There are     3 symmetry adapted cartesian basis functions of B2U symmetry.
 There are     3 symmetry adapted cartesian basis functions of B3U symmetry.
 There are     5 symmetry adapted basis functions of AG  symmetry.
 There are     0 symmetry adapted basis functions of B1G symmetry.
 There are     3 symmetry adapted basis functions of B2G symmetry.
 There are     3 symmetry adapted basis functions of B3G symmetry.
 There are     0 symmetry adapted basis functions of AU  symmetry.
 There are     5 symmetry adapted basis functions of B1U symmetry.
 There are     3 symmetry adapted basis functions of B2U symmetry.
 There are     3 symmetry adapted basis functions of B3U symmetry.
    22 basis functions,    38 primitive gaussians,    22 cartesian basis functions
     7 alpha electrons        7 beta electrons
       nuclear repulsion energy         9.1033025840 Hartrees.
 NAtoms=    2 NActive=    2 NUniq=    1 SFac= 4.00D+00 NAtFMM=   60 NAOKFM=F Big=F
 Integral buffers will be    131072 words long.
 Raffenetti 2 integral format.
 Two-electron integral symmetry is turned on.
 One-electron integrals computed using PRISM.
   8 Symmetry operations used in ECPInt.
 ECPInt:  NShTT=      55 NPrTT=     183 LenC2=      56 LenP2D=     183.
 LDataN:  DoStor=T MaxTD1= 5 Len=  102
 NBasis=    22 RedAO= T EigKep=  1.22D-01  NBF=     5     0     3     3     0     5     3     3
 NBsUse=    22 1.00D-06 EigRej= -1.00D+00 NBFU=     5     0     3     3     0     5     3     3
 Defaulting to unpruned grid for atomic number  53.
 Defaulting to unpruned grid for atomic number  53.
 ExpMin= 3.26D-02 ExpMax= 2.43D+00 ExpMxC= 2.43D+00 IAcc=3 IRadAn=         5 AccDes= 0.00D+00
 Harris functional with IExCor= 1009 and IRadAn=       5 diagonalized for initial guess.
 HarFok:  IExCor= 1009 AccDes= 0.00D+00 IRadAn=         5 IDoV= 1 UseB2=F ITyADJ=14
 ICtDFT=  3500011 ScaDFX=  1.000000  1.000000  1.000000  1.000000
 Defaulting to unpruned grid for atomic number  53.
 Defaulting to unpruned grid for atomic number  53.
 Defaulting to unpruned grid for atomic number  53.
 Defaulting to unpruned grid for atomic number  53.
 FoFCou: FMM=F IPFlag=           0 FMFlag=      100000 FMFlg1=           0
         NFxFlg=           0 DoJE=T BraDBF=F KetDBF=T FulRan=T
         wScrn=  0.000000 ICntrl=     500 IOpCl=  0 I1Cent=   200000004 NGrid=           0
         NMat0=    1 NMatS0=      1 NMatT0=    0 NMatD0=    1 NMtDS0=    0 NMtDT0=    0
 Petite list used in FoFCou.
 Initial guess orbital symmetries:
       Occupied  (SGG) (SGU) (SGG) (PIU) (PIU) (PIG) (PIG)
       Virtual   (SGU) (SGU) (PIU) (PIU) (SGG) (PIG) (PIG) (PIU)
                 (PIU) (SGU) (PIG) (PIG) (SGG) (SGG) (SGU)
 The electronic state of the initial guess is 1-SGG.
 Keep J ints in memory in symmetry-blocked form, NReq=913671.
 Requested convergence on RMS density matrix=1.00D-08 within 128 cycles.
 Requested convergence on MAX density matrix=1.00D-06.
 Requested convergence on             energy=1.00D-06.
 No special actions if energy rises.
 Defaulting to unpruned grid for atomic number  53.
 Defaulting to unpruned grid for atomic number  53.
 Defaulting to unpruned grid for atomic number  53.
 Defaulting to unpruned grid for atomic number  53.
 SCF Done:  E(RPBE-PBE) =  -22.8481693751     A.U. after    6 cycles
            NFock=  6  Conv=0.19D-08     -V/T= 4.3079
 Range of M.O.s used for correlation:     1    22
 NBasis=    22 NAE=     7 NBE=     7 NFC=     0 NFV=     0
 NROrb=     22 NOA=     7 NOB=     7 NVA=    15 NVB=    15

 **** Warning!!: The smallest alpha delta epsilon is  0.40822876D-01

   8 Symmetry operations used in ECPInt.
 ECPInt:  NShTT=      55 NPrTT=     183 LenC2=      56 LenP2D=     183.
 LDataN:  DoStor=T MaxTD1= 6 Len=  172
 Symmetrizing basis deriv contribution to polar:
 IMax=3 JMax=2 DiffMx= 0.00D+00
 G2DrvN: will do     3 centers at a time, making    1 passes.
 Calling FoFCou, ICntrl=  3507 FMM=F I1Cent=   0 AccDes= 0.00D+00.
 Defaulting to unpruned grid for atomic number  53.
 Defaulting to unpruned grid for atomic number  53.
 Defaulting to unpruned grid for atomic number  53.
 Defaulting to unpruned grid for atomic number  53.
 End of G2Drv F.D. properties file   721 does not exist.
 End of G2Drv F.D. properties file   722 does not exist.
 End of G2Drv F.D. properties file   788 does not exist.
          IDoAtm=11
          Differentiating once with respect to electric field.
                with respect to dipole field.
          Differentiating once with respect to nuclear coordinates.
 Defaulting to unpruned grid for atomic number  53.
 Defaulting to unpruned grid for atomic number  53.
 Keep J ints in memory in symmetry-blocked form, NReq=892585.
 Defaulting to unpruned grid for atomic number  53.
 Defaulting to unpruned grid for atomic number  53.
 Defaulting to unpruned grid for atomic number  53.
 Defaulting to unpruned grid for atomic number  53.
          There are     6 degrees of freedom in the 1st order CPHF.  IDoFFX=4 NUNeed=     6.
      6 vectors produced by pass  0 Test12= 1.75D-15 1.67D-08 XBig12= 3.50D+02 1.86D+01.
 AX will form     6 AO Fock derivatives at one time.
      6 vectors produced by pass  1 Test12= 1.75D-15 1.67D-08 XBig12= 8.51D+01 3.89D+00.
      6 vectors produced by pass  2 Test12= 1.75D-15 1.67D-08 XBig12= 1.23D+00 9.81D-01.
      6 vectors produced by pass  3 Test12= 1.75D-15 1.67D-08 XBig12= 3.53D-03 3.15D-02.
      4 vectors produced by pass  4 Test12= 1.75D-15 1.67D-08 XBig12= 1.26D-06 6.72D-04.
      1 vectors produced by pass  5 Test12= 1.75D-15 1.67D-08 XBig12= 3.45D-11 3.43D-06.
 InvSVY:  IOpt=1 It=  1 EMax= 1.43D-15
 Solved reduced A of dimension    29 with     6 vectors.
 Isotropic polarizability for W=    0.000000       34.19 Bohr**3.
 End of Minotr F.D. properties file   721 does not exist.
 End of Minotr F.D. properties file   722 does not exist.
 End of Minotr F.D. properties file   788 does not exist.

 **********************************************************************

            Population analysis using the SCF density.

 **********************************************************************

 Orbital symmetries:
       Occupied  (SGG) (SGU) (SGG) (PIU) (PIU) (PIG) (PIG)
       Virtual   (SGU) (SGU) (PIU) (PIU) (SGG) (PIG) (PIG) (SGU)
                 (PIU) (PIU) (PIG) (PIG) (SGG) (SGG) (SGU)
 The electronic state is 1-SGG.
 Alpha  occ. eigenvalues --   -0.69710  -0.63091  -0.36376  -0.29104  -0.29104
 Alpha  occ. eigenvalues --   -0.24484  -0.24484
 Alpha virt. eigenvalues --   -0.20402   0.02013   0.03643   0.03643   0.04366
 Alpha virt. eigenvalues --    0.05856   0.05856   0.68778   0.69157   0.69157
 Alpha virt. eigenvalues --    0.77894   0.77894   0.82742   9.53672  12.60458
          Condensed to atoms (all electrons):
               1          2
     1  I    6.944382   0.055618
     2  I    0.055618   6.944382
 Mulliken charges:
               1
     1  I    0.000000
     2  I    0.000000
 Sum of Mulliken charges =   0.00000
 Mulliken charges with hydrogens summed into heavy atoms:
               1
     1  I    0.000000
     2  I    0.000000
 APT charges:
               1
     1  I    0.000000
     2  I    0.000000
 Sum of APT charges =   0.00000
 APT charges with hydrogens summed into heavy atoms:
               1
     1  I    0.000000
     2  I    0.000000
 Electronic spatial extent (au):  <R**2>=            191.0403
 Charge=              0.0000 electrons
 Dipole moment (field-independent basis, Debye):
    X=              0.0000    Y=              0.0000    Z=              0.0000  Tot=              0.0000
 Quadrupole moment (field-independent basis, Debye-Ang):
   XX=            -42.4536   YY=            -42.4536   ZZ=            -35.6545
   XY=              0.0000   XZ=              0.0000   YZ=              0.0000
 Traceless Quadrupole moment (field-independent basis, Debye-Ang):
   XX=             -2.2664   YY=             -2.2664   ZZ=              4.5328
   XY=              0.0000   XZ=              0.0000   YZ=              0.0000
 Octapole moment (field-independent basis, Debye-Ang**2):
  XXX=              0.0000  YYY=              0.0000  ZZZ=              0.0000  XYY=              0.0000
  XXY=              0.0000  XXZ=              0.0000  XZZ=              0.0000  YZZ=              0.0000
  YYZ=              0.0000  XYZ=              0.0000
 Hexadecapole moment (field-independent basis, Debye-Ang**3):
 XXXX=            -78.8025 YYYY=            -78.8025 ZZZZ=           -475.3691 XXXY=              0.0000
 XXXZ=              0.0000 YYYX=              0.0000 YYYZ=              0.0000 ZZZX=              0.0000
 ZZZY=              0.0000 XXYY=            -26.2675 XXZZ=           -109.9255 YYZZ=           -109.9255
 XXYZ=              0.0000 YYXZ=              0.0000 ZZXY=              0.0000
 N-N= 9.103302584032D+00 E-N=-6.213822199751D+01  KE= 6.907116742577D+00
 Symmetry AG   KE= 1.798102212277D+00
 Symmetry B1G  KE= 0.000000000000D+00
 Symmetry B2G  KE= 1.119575871175D+00
 Symmetry B3G  KE= 1.119575871175D+00
 Symmetry AU   KE= 0.000000000000D+00
 Symmetry B1U  KE= 9.846818935826D-01
 Symmetry B2U  KE= 9.425904471832D-01
 Symmetry B3U  KE= 9.425904471831D-01
  Exact polarizability:   8.709   0.000   8.709   0.000   0.000  85.155
 Approx polarizability:   8.920   0.000   8.920   0.000   0.000 226.773
   8 Symmetry operations used in ECPInt.
 ECPInt:  NShTT=      55 NPrTT=     183 LenC2=      56 LenP2D=     183.
 LDataN:  DoStor=T MaxTD1= 7 Len=  274
 Calling FoFJK, ICntrl=    100527 FMM=F ISym2X=1 I1Cent= 0 IOpClX= 0 NMat=1 NMatS=1 NMatT=0.
 Defaulting to unpruned grid for atomic number  53.
 Defaulting to unpruned grid for atomic number  53.
 Defaulting to unpruned grid for atomic number  53.
 Defaulting to unpruned grid for atomic number  53.
 Full mass-weighted force constant matrix:
 Low frequencies ---    0.0000    0.0000    0.0000    2.8501    2.8501  184.5990
 Diagonal vibrational polarizability:
        0.0000000       0.0000000       0.0000000
 Harmonic frequencies (cm**-1), IR intensities (KM/Mole), Raman scattering
 activities (A**4/AMU), depolarization ratios for plane and unpolarized
 incident light, reduced masses (AMU), force constants (mDyne/A),
 and normal coordinates:
                      1
                     SGG
 Frequencies --    184.5990
 Red. masses --    126.9004
 Frc consts  --      2.5478
 IR Inten    --      0.0000
  Atom  AN      X      Y      Z
     1  53     0.00   0.00   0.71
     2  53     0.00   0.00  -0.71

 -------------------
 - Thermochemistry -
 -------------------
 Temperature   673.000 Kelvin.  Pressure  50.00000 Atm.
 Atom     1 has atomic number 53 and mass 126.90040
 Atom     2 has atomic number 53 and mass 126.90040
 Molecular mass:   253.80080 amu.
 Principal axes and moments of inertia in atomic units:
                           1         2         3
     Eigenvalues --     0.000001838.345761838.34576
           X            0.00000   1.00000   0.00000
           Y            0.00000   0.00000   1.00000
           Z            1.00000   0.00000   0.00000
 This molecule is a prolate symmetric top.
 Rotational symmetry number  2.
 Warning -- assumption of classical behavior for rotation
           may cause significant error
 Rotational temperature (Kelvin)      0.04712
 Rotational constant (GHZ):           0.981720
 Zero-point vibrational energy       1104.1 (Joules/Mol)
                                    0.26390 (Kcal/Mol)
 Warning -- explicit consideration of   1 degrees of freedom as
           vibrations may cause significant error
 Vibrational temperatures:    265.60
          (Kelvin)
 
 Zero-point correction=                           0.000421 (Hartree/Particle)
 Thermal correction to Energy=                    0.007487
 Thermal correction to Enthalpy=                  0.009618
 Thermal correction to Gibbs Free Energy=        -0.057127
 Sum of electronic and zero-point Energies=            -22.847749
 Sum of electronic and thermal Energies=               -22.840682
 Sum of electronic and thermal Enthalpies=             -22.838551
 Sum of electronic and thermal Free Energies=          -22.905297
 
                     E (Thermal)             CV                S
                      KCal/Mol        Cal/Mol-Kelvin    Cal/Mol-Kelvin
 Total                    4.698              6.930             62.234
 Electronic               0.000              0.000              0.000
 Translational            2.006              2.981             38.765
 Rotational               1.337              1.987             19.621
 Vibrational              1.355              1.962              3.848
 Vibration     1          1.355              1.962              3.848
                       Q            Log10(Q)             Ln(Q)
 Total Bot       0.437500D+12         11.640978         26.804344
 Total V=0       0.532936D+12         11.726675         27.001666
 Vib (Bot)       0.251755D+01          0.400978          0.923286
 Vib (Bot)    1  0.251755D+01          0.400978          0.923286
 Vib (V=0)       0.306672D+01          0.486674          1.120609
 Vib (V=0)    1  0.306672D+01          0.486674          1.120609
 Electronic      0.100000D+01          0.000000          0.000000
 Translational   0.243319D+08          7.386175         17.007297
 Rotational      0.714209D+04          3.853825          8.873760
 ***** Axes restored to original set *****
 -------------------------------------------------------------------
 Center     Atomic                   Forces (Hartrees/Bohr)
 Number     Number              X              Y              Z
 -------------------------------------------------------------------
      1       53           0.000000000    0.000000000    0.000000355
      2       53           0.000000000    0.000000000   -0.000000355
 -------------------------------------------------------------------
 Cartesian Forces:  Max     0.000000355 RMS     0.000000205

 GradGradGradGradGradGradGradGradGradGradGradGradGradGradGradGradGradGrad
 Berny optimization.
 Search for a local minimum.
 Step number   1 out of a maximum of    2
 All quantities printed in internal units (Hartrees-Bohrs-Radians)
 Second derivative matrix not updated -- analytic derivatives used.
 The second derivative matrix:
                          X1        Y1        Z1        X2        Y2
           X1           0.00002
           Y1           0.00000   0.00002
           Z1           0.00000   0.00000   0.08182
           X2          -0.00002   0.00000   0.00000   0.00002
           Y2           0.00000  -0.00002   0.00000   0.00000   0.00002
           Z2           0.00000   0.00000  -0.08182   0.00000   0.00000
                          Z2
           Z2           0.08182
 ITU=  0
     Eigenvalues ---    0.16365
 Angle between quadratic step and forces=   0.00 degrees.
 ClnCor:  largest displacement from symmetrization is 4.44D-22 for atom     2.
 Linear search not attempted -- first point.
 ClnCor:  largest displacement from symmetrization is 0.00D+00 for atom     0.
 B after Tr=     0.000000    0.000000    0.000000
         Rot=    1.000000    0.000000    0.000000    0.000000 Ang=   0.00 deg.
 Variable       Old X    -DE/DX   Delta X   Delta X   Delta X     New X
                                 (Linear)    (Quad)   (Total)
    X1        0.00000   0.00000   0.00000   0.00000   0.00000   0.00000
    Y1        0.00000   0.00000   0.00000   0.00000   0.00000   0.00000
    Z1        2.69133   0.00000   0.00000   0.00000   0.00000   2.69133
    X2        0.00000   0.00000   0.00000   0.00000   0.00000   0.00000
    Y2        0.00000   0.00000   0.00000   0.00000   0.00000   0.00000
    Z2       -2.69133   0.00000   0.00000   0.00000   0.00000  -2.69133
         Item               Value     Threshold  Converged?
 Maximum Force            0.000000     0.000450     YES
 RMS     Force            0.000000     0.000300     YES
 Maximum Displacement     0.000002     0.001800     YES
 RMS     Displacement     0.000001     0.001200     YES
 Predicted change in Energy=-7.710976D-13
 Optimization completed.
    -- Stationary point found.
 GradGradGradGradGradGradGradGradGradGradGradGradGradGradGradGradGradGrad

 1|1|UNPC-RYZENWINDOWS|Freq|RPBEPBE|SDD|I2|ADMIN|07-Aug-2020|0||# freq 
 pbepbe/sdd pressure=50 temperature=673||Title Card Required||0,1|I,0.,
 0.,1.424191|I,0.,0.,-1.424191||Version=EM64W-G09RevE.01|State=1-SGG|HF
 =-22.8481694|RMSD=1.896e-009|RMSF=2.051e-007|Thermal=0.007487|Dipole=0
 .,0.,0.|DipoleDeriv=0.,0.,0.,0.,0.,0.,0.,0.,0.,0.,0.,0.,0.,0.,0.,0.,0.
 ,0.|Polar=8.7085115,0.,8.7085115,0.,0.,85.1547034|PG=D*H [C*(I1.I1)]|N
 Imag=0||0.00001951,0.,0.00001951,0.,0.,0.08182448,-0.00001951,0.,0.,0.
 00001951,0.,-0.00001951,0.,0.,0.00001951,0.,0.,-0.08182448,0.,0.,0.081
 82448||0.,0.,-0.00000036,0.,0.,0.00000036|||@


 WE ARE PERHAPS NOT FAR REMOVED FROM THE TIME WHEN WE SHALL BE ABLE TO SUBMIT
 THE BULK OF CHEMICAL PHENOMENA TO CALCULATION.

            -- JOSEPH LOUIS GAY-LUSSAC
               MEMOIRES DE LA SOCIETE D'ARCUEIL, 2, 207 (1808)
 Job cpu time:       0 days  0 hours 23 minutes 38.0 seconds.
 File lengths (MBytes):  RWF=      5 Int=      0 D2E=      0 Chk=      1 Scr=      1
 Normal termination of Gaussian 09 at Fri Aug 07 12:13:38 2020.
